# Supplementary material for: Stingray Venom Proteins: Mechanisms of Action Revealed Using a Novel Network Pharmacology Approach
Source: Mar Drugs. 2021 Dec 24;20(1):27. doi: 10.3390/md20010027 (PMC8781517; doi:10.3390/md20010027)
Supplement: Supplementary file 1 [file marinedrugs-20-00027-s001.zip]

Archive with 10 entries (10 files):
- Dataset_S10_HCS_Raw.xlsx
- Dataset_S1_Potmot_Raw.xlsx
- Dataset_S2_Potleo_Raw.xlsx
- Dataset_S3_Himleo_Raw.xlsx
- Dataset_S4_Daspas_Raw.xlsx
- Dataset_S5_Ptevio_Raw.xlsx
- Dataset_S6_Silva_Potmot_Raw.xlsx
- Dataset_S7_Oliveira_Potfal_Raw.xlsx
- Dataset_S8_Oliveira_Potama_Raw.xlsx
- Dataset_S9_TR_HCS_Evaluation_ResubV.xlsx
