# Supplementary material for: Stingray Venom Proteins: Mechanisms of Action Revealed Using a Novel Network Pharmacology Approach
Source: Mar Drugs. 2021 Dec 24;20(1):27. doi: 10.3390/md20010027 (PMC8781517; doi:10.3390/md20010027)
Supplement: Supplementary file 1 [file marinedrugs-20-00027-s001.zip › Dataset_S10_HCS_Raw.xlsx]

## Sheet: Legend
Abbreviation	Definition
Potleo	Potamotrygon leopoldi
Daspas	Dasyatis pastinaca
Ptevio	Pteroplatytrygon violacea
FW	Freshwater
Mar	Marine
HCS	High-content screening
C	Circ region
R	Ring region
TI	Total intensity
AI	Average intensity
VI	Variation intensity
Sp	Spot
SpC	Spot Count
TAr	Total area
AAr	Average area
Rat	Ratio
P2A	Perimeter
LWR	Length-Width-Ration
nf	nfκB
cp	Caspase 9
p53	p53 transcription factor
wc	Whole cell
nuc	Nucleus
ac	Actin
mt	Mitochondrium
er	ER
ly	Lysosome
mb	Membrane

## Sheet: LOPAC1280_List
Reference compound name	library #	Cat. #	Plate munber	Location	M.W.	Conc.	Solvent	Activity
(-)-alpha-Methylnorepinephrine	NCRC01399	D 5290	LOPAC-5	5-D10	183.209	10mM	DMSO	Active enantiomer; adrenoceptor agonist; vasoconstrictor; antihypertensive
(-)-Bicuculline methbromide, 1(S), 9(R)	NCRC01216	B-103	LOPAC-3	3-B7	462.301	10mM	DMSO	GABA-A receptor antagonist
(-)-Cotinine	NCRC01325	C 5923	LOPAC-4	4-E6	176.22	10mM	DMSO	Major metabolite of nicotine in humans
(-)-Epinephrine bitartrate	NCRC01542	E 4375	LOPAC-7	7-C3	333.298	10mM	DMSO	Endogenous hormone and neurotransmitter
(-)-Eseroline fumarate	NCRC01593	E-100	LOPAC-7	7-H4	334.375	10mM	DMSO	Metabolite of physostigmine (eserine); potent analgesic; cholinesterase inhibitor
(-)-Physostigmine	NCRC01523	E 8375	LOPAC-7	7-A4	275.354	10mM	DMSO	Cholinesterase inhibitor
(+)-Bromocriptine methanesulfonate	NCRC01211	B 2134	LOPAC-3	3-B2	750.715	10mM	DMSO	D2 dopamine receptor agonist; inhibits prolaction secretion
(+)-Brompheniramine maleate	NCRC01272	B 5275	LOPAC-3	3-H3	435.321	10mM	DMSO	H1 Histamine receptor antagonist
(+)-Butaclamol hydrochloride	NCRC01115	D-033	LOPAC-1	1-H6	397.993	10mM	DMSO	Dopamine receptor antagonist
(+)-Catechin Hydrate	NCRC01259	C 1251	LOPAC-3	3-F10	290.275	10mM	DMSO	Antioxidant; free radical scavenger
(+)-Chlorpheniramine maleate	NCRC01304	C 4915	LOPAC-4	4-C5	390.87	10mM	DMSO	H1 Histamine receptor antagonist; active isomer
(+)-Cyclazocine	NCRC01403	C-147	LOPAC-5	5-E4	271.406	10mM	DMSO	Sigma opioid receptor antagonist
(+)-Hydrastine	NCRC01646	H 8645	LOPAC-8	8-E7	383.405	10mM	DMSO	Potent competitive GABA-A receptor antagonist which is more potent than bicuculline; isolated from Corydalis stricta
(±) trans-U-50488 methanesulfonate	NCRC01512	D 8040	LOPAC-6	6-H3	465.443	10mM	DMSO	Selective kappa opioid receptor agonist.
(±)-2,3-Dichloro-alpha-methylbenzylamine hydrochloride	NCRC01516	D-103	LOPAC-6	6-H7	226.535	10mM	DMSO	Inhibitor of phenylethanolamine N-methyltransferase (PNMT); alpha2 adrenoceptor blocker
(±)-2-Amino-3-phosphonopropionic acid	NCRC01107	A 4910	LOPAC-1	1-G8	169.075	10mM	DMSO	NMDA glutamate receptor antagonist
(±)-2-Amino-4-phosphonobutyric acid	NCRC01104	A 1910	LOPAC-1	1-G5	183.102	10mM	DMSO	NMDA glutamate receptor antagonist
(±)-2-Amino-5-phosphonopentanoic acid	NCRC01058	A 5282	LOPAC-1	1-B9	197.129	10mM	DMSO	NMDA glutamate receptor antagonist
(±)-2-Amino-7-phosphonoheptanoic acid	NCRC01048	A 5157	LOPAC-1	1-A9	225.183	10mM	DMSO	NMDA glutamate receptor antagonist; anticonvulsant
(±)-7-Hydroxy-DPAT hydrobromide	NCRC01656	H 8653	LOPAC-8	8-F7	328.296	10mM	DMSO	Selective D3 dopamine receptor agonist
(±)-8-Hydroxy-DPAT hydrobromide	NCRC01616	H 8250	LOPAC-8	8-B7	328.296	10mM	DMSO	Selective 5-HT1A serotonin receptor agonist
(±)-AMPA hydrobromide	NCRC01621	G-017	LOPAC-8	8-C2	267.081	10mM	DMSO	Potent excitatory amino acid that interacts selectively with central AMPA/kainate glutamate receptors
(±)-AMT hydrochloride	NCRC01125	A 9834	LOPAC-2	2-A6	166.674	10mM	DMSO	Potent, selective and reversible inducible nitric oxide synthase inhibitor
(±)-Atenolol	NCRC01161	A 7655	LOPAC-2	2-E2	266.343	10mM	DMSO	Selective beta1 adrenoceptor antagonist; antihypertensive; antianginal; antiarrhythmic
(±)-Baclofen	NCRC01203	B 5399	LOPAC-3	3-A4	213.666	10mM	DMSO	GABA-B receptor agonist; antispastic agent; muscle relaxant
(±)-Bay K 8644	NCRC01226	B-112	LOPAC-3	3-C7	356.304	10mM	DMSO	L-type Ca2+ channel agonist
(±)-Brompheniramine maleate	NCRC01241	B 2390	LOPAC-3	3-E2	435.321	10mM	DMSO	H1 Histamine receptor antagonist
(±)-Butaclamol hydrochloride	NCRC01227	B-168	LOPAC-3	3-C8	397.993	10mM	DMSO	Dopamine receptor antagonist; selective for D2 over D1
(±)-CGP-12177A hydrochloride	NCRC01412	C-125	LOPAC-5	5-F3	315.803	10mM	DMSO	Mixed beta adrenoceptor agonist/antagonist
(±)-Chloro-APB hydrobromide	NCRC01432	C-130	LOPAC-5	5-H3	410.742	10mM	DMSO	D1 dopamine receptor agonist.
(±)-Chlorpheniramine maleate	NCRC01301	C 3025	LOPAC-4	4-C2	390.87	10mM	DMSO	H1 Histamine receptor antagonist
(±)-CPP	NCRC01362	C-104	LOPAC-5	5-A3	252.209	10mM	DMSO	Potent and selective NMDA glutamate receptor antagonist; anticonvulsant
(±)-DOI hydrochloride	NCRC01506	D-101	LOPAC-6	6-G7	357.621	10mM	DMSO	Potent and selective 5-HT2 serotonin receptor agonist that crosses the blood brain barrier
(±)-Epinephrine hydrochloride	NCRC01562	E 4642	LOPAC-7	7-E3	219.67	10mM	DMSO	Adrenoceptor agonist
(±)-HA-966	NCRC01174	A 9699	LOPAC-2	2-F5	116.121	10mM	DMSO	NMDA glutamate receptor antagonist which appears to act by competing with glycine at the glycine modulation site of the NMDA glutamate receptor
(±)-Nipecotic acid	NCRC01081	211672	LOPAC-1	1-E2	129.16	10mM	DMSO	GABA uptake inhibitor
(±)-Norepinephrine (+)bitartrate	NCRC01093	A 0937	LOPAC-1	1-F4	319.271	10mM	DMSO	Adrenergic neurotransmitter
(±)-p-Aminoglutethimide	NCRC01164	A 9657	LOPAC-2	2-E5	232.285	10mM	DMSO	Inhibits Cytochrome P450-dependent hydroxylation reactions that are necessary for aromatization
(±)-p-Chlorophenylalanine	NCRC01326	C 6506	LOPAC-4	4-E7	199.639	10mM	DMSO	Depletes brain serotonin by irreversible inhibition of tryptophan hydroxylase.
(±)-SKF-38393 hydrochloride	NCRC01476	D-047	LOPAC-6	6-D7	291.78	10mM	DMSO	D1 Dopamine receptor agonist
(±)-Taxifolin	NCRC02237	T 4512	LOPAC-15	15-H8	304.259	10mM	DMSO	Flavonoid, antioxidant
(±)-Vanillylmandelic acid	NCRC01642	H 0131	LOPAC-8	8-E3	198.177	10mM	DMSO	Metabolite of epinephrine
(2S,1'S,2'S)-2-(carboxycyclopropyl)glycine	NCRC01414	C-237	LOPAC-5	5-F5	159.143	10mM	DMSO	Potent group II metabotropic glutamate receptor agonist
(E)-5-(2-Bromovinyl)-2'-deoxyuridine	NCRC01215	B 9647	LOPAC-3	3-B6	333.141	10mM	DMSO	Potent inhibitor of herpes simplex type 1
(R,R)-cis-Diethyl tetrahydro-2,8-chrysenediol	NCRC01503	D 8690	LOPAC-6	6-G4	320.435	10mM	DMSO	Potent estrogen receptor beta antagonist; potent partial agonist at estrogen receptor alpha
(S)-(+)-Camptothecin	NCRC01381	C 9911	LOPAC-5	5-C2	348.362	10mM	DMSO	DNA topoisomerase I inhibitor
(S)-3,5-Dihydroxyphenylglycine	NCRC01368	D 3689	LOPAC-5	5-A9	183.165	10mM	DMSO	Group I metabotropic glutamate receptor (mGluR1) agonist
1-(2-Chlorophenyl)-1-(4-chlorophenyl)-2,2-dichloroethane	NCRC01291	C 3010	LOPAC-4	4-B2	320.048	10mM	DMSO	Antiadrenal agent; reduces corticosteroid synthesis by adrenal cortex
1-(4-Chlorobenzyl)-5-methoxy-2-methylindole-3-acetic acid	NCRC01279	C 1610	LOPAC-3	3-H10	343.813	10mM	DMSO	NSAID; putative inhibitor of multidrug resistance-associated protein 1 (MRP1)
1-(4-Hydroxybenzyl)imidazole-2-thiol	NCRC01625	H 6892	LOPAC-8	8-C6	206.268	10mM	DMSO	Dopamine beta-hydroxylase inhibitor
1-(m-Chlorophenyl)-biguanide hydrochloride	NCRC01383	C-144	LOPAC-5	5-C4	248.116	10mM	DMSO	5-HT3 serotonergic receptor agonist
1,10-Diaminodecane	NCRC01498	D14204	LOPAC-6	6-F9	172.316	10mM	DMSO	Inverse agonist at the polyamine recognition site of the NMDA glutamate receptors
1,1-Dimethyl-4-phenyl-piperazinium iodide	NCRC01440	D 5891	LOPAC-5	5-H11	318.203	10mM	DMSO	Nicotinic acetylcholine receptor agonist
1,3,5-tris(4-hydroxyphenyl)-4-propyl-1H-pyrazole	NCRC01615	H 6036	LOPAC-8	8-B6	386.455	10mM	DMSO	Specific estrogen receptor alpha (ERalpha) agonist
1,3-Dipropyl-7-methylxanthine	NCRC01457	D-108	LOPAC-6	6-B8	250.303	10mM	DMSO	Caffeine analog with some selectivity for A2 adenosine receptors
1,3-Dipropyl-8-p-sulfophenylxanthine	NCRC01185	A-022	LOPAC-2	2-G6	392.437	10mM	DMSO	Adenosine receptor antagonist with slight selectivity for A1 over A2
1,4-Dideoxy-1,4-imino-D-arabinitol	NCRC01406	D 1542	LOPAC-5	5-E7	169.609	10mM	DMSO	Allosteric glycogen phosphorylase inhibitor
1,7-Dimethylxanthine	NCRC01429	D 5385	LOPAC-5	5-G10	180.167	10mM	DMSO	Adenosine receptor ligand; major metabolite of caffeine
10058-F4	NCRC01086	F3680	LOPAC-1	1-E7	249.356	10mM	DMSO	Inhibits c-Myc-Max interaction and prevents transactivation of c-Myc target gene expression.
17alpha-hydroxyprogesterone	NCRC01605	H 5752	LOPAC-8	8-A6	330.471	10mM	DMSO	Metabolite of progesterone
1-Allyl-3,7-dimethyl-8-p-sulfophenylxanthine	NCRC01127	A-145	LOPAC-2	2-A8	376.394	10mM	DMSO	Weak A2 adenosine receptor antagonist; water soluble
1-Amino-1-cyclohexanecarboxylic acid hydrochloride	NCRC01157	A-162	LOPAC-2	2-D8	179.648	10mM	DMSO	Synthetic amino acid that crosses the blood-brain barrier by the Large Neutral Amino Acid carrier system
1-Aminobenzotriazole	NCRC01096	A 3940	LOPAC-1	1-F7	134.142	10mM	DMSO	Cytochrome P450 and chloroperoxidase inhibitor
1-Aminocyclopropanecarboxylic acid hydrochloride	NCRC01112	A 0430	LOPAC-1	1-H3	137.567	10mM	DMSO	NMDA glutamate receptor agonist acting at the glycine site
1-benzoyl-5-methoxy-2-methylindole-3-acetic acid	NCRC01150	B 1183	LOPAC-2	2-C11	323.352	10mM	DMSO	Putative inhibitor of multidrug resistance-associated protein 1 (MRP1)
1-Deoxynojirimycin hydrochloride	NCRC01484	D 9305	LOPAC-6	6-E5	199.636	10mM	DMSO	alpha-glucosidase I-II inhibitor
2-(2-Aminoethyl)isothiourea dihydrobromide	NCRC01118	A 5879	LOPAC-1	1-H9	281.013	10mM	DMSO	Inhibits constitutive and inducible nitric oxide synthase (NOS)
2-(Methylthio)adenosine 5'-diphosphate trisodium salt hydrate	NCRC01133	M152	LOPAC-2	2-B4	539.243	10mM	DMSO	P2 purinoceptor agonist.
2,2'-Bipyridyl	NCRC01511	D 7505	LOPAC-6	6-H2	156.189	10mM	DMSO	Metalloprotease inhibitor
2',3'-dideoxycytidine	NCRC01400	D 5782	LOPAC-5	5-D11	211.222	10mM	DMSO	Nucleoside analog; reverse transcriptase inhibitor; antiviral
2',3'-dideoxycytidine
2',3'-dideoxycytidine
2',3'-dideoxycytidine
2,3-Butanedione	NCRC01427	D 3634	LOPAC-5	5-G8	86.0912	10mM	DMSO	Reversible myosin ATPase inhibitor
2,3-Butanedione monoxime	NCRC01130	B 0753	LOPAC-2	2-A11	101.106	10mM	DMSO	Blocks ATP-sensitive K+ channels
2',3'-didehydro-3'-deoxythymidine	NCRC01376	D 1413	LOPAC-5	5-B7	224.218	10mM	DMSO	Nucleoside analog; inhibits HIV replication in vitro
2,3-Dimethoxy-1,4-naphthoquinone	NCRC01439	D 5439	LOPAC-5	5-H10	218.211	10mM	DMSO	Redox cycling agent used to study role of ROS (reactive oxygen species)
2,4-Diamino-6-pyrimidinone	NCRC01459	D1920-6	LOPAC-6	6-B10	126.119	10mM	DMSO	Inhibitor of GTP cyclohydrolase I, the rate-limiting enzyme in tetrahydrobiopterin (BH4) biosynthesis; blocks the induction of nitric oxide synthesis
2,4-Dinitrophenyl 2-fluoro-2-deoxy-beta-D-glucopyranoside	NCRC01416	D 1791	LOPAC-5	5-F7	348.244	10mM	DMSO	exo-beta-(1,3)-Glucanase inhibitor
2-Chloro-2-deoxy-D-glucose	NCRC01374	C-203	LOPAC-5	5-B5	198.605	10mM	DMSO	Analog of 2-fluoro-2-deoxyglucose
2-Chloroadenosine	NCRC01334	C 5134	LOPAC-4	4-F5	301.691	10mM	DMSO	Adenosine receptor agonist with selectivity for A1 over A2
2-Chloroadenosine triphosphate tetrasodium	NCRC01393	C-145	LOPAC-5	5-D4	629.558	10mM	DMSO	P2Y receptor agonist
2-Cyclooctyl-2-hydroxyethylamine hydrochloride	NCRC01382	C-108	LOPAC-5	5-C3	207.746	10mM	DMSO	Inhibitor of phenylethanolamine N-methyltransferase (PNMT)
2-Hydroxysaclofen	NCRC01119	A 6566	LOPAC-1	1-H10	265.717	10mM	DMSO	GABA-B receptor antagonist
2-methoxyestradiol	NCRC01779	M 6383	LOPAC-10	10-B10	302.417	10mM	DMSO	Inhibitor of angiogenesis and endothelial cell proliferation
2-Methylthioadenosine triphosphate tetrasodium	NCRC01195	A-023	LOPAC-2	2-H6	641.205	10mM	DMSO	P2Y receptor agonist
3,4-Dichloroisocoumarin	NCRC01482	D 7910	LOPAC-6	6-E3	215.037	10mM	DMSO	Serine protease inhibitor
3,4-Dihydroxyphenylacetic acid	NCRC01454	D 9128	LOPAC-6	6-B5	168.151	10mM	DMSO	Product of dopamine degradation by MAO and aldehyde dehydrogenase
3,5-Dinitrocatechol	NCRC01517	D-131	LOPAC-6	6-H8	200.109	10mM	DMSO	Selective inhibitor of catechol O-methyl transferase (COMT).
3,7-Dimethyl-1-propargylxanthine	NCRC01468	D-134	LOPAC-6	6-C9	218.217	10mM	DMSO	A2 adenosine receptor antagonist.
3-Amino-1-propanesulfonic acid sodium	NCRC01106	A 4147	LOPAC-1	1-G7	161.156	10mM	DMSO	GABA-A receptor agonist
3-aminobenzamide	NCRC01083	A 0788	LOPAC-1	1-E4	136.155	10mM	DMSO	Poly(ADP-ribose) synthetase (PARS) inhibitor
3-Aminopropionitrile fumarate	NCRC01095	A 3134	LOPAC-1	1-F6	256.263	10mM	DMSO	Transformed to cyanide by cytochrome P450 in liver
3-Aminopropylphosphonic acid	NCRC01120	A 7162	LOPAC-1	1-H11	139.092	10mM	DMSO	GABA-B receptor agonist
3'-Azido-3'-deoxythymidine	NCRC01055	A 2169	LOPAC-1	1-B6	267.246	10mM	DMSO	Reverse transcriptase inhibitor; active against HIV-1 virus
3-Bromo-7-nitroindazole	NCRC01201	B 2050	LOPAC-3	3-A2	242.033	10mM	DMSO	Nitric oxide synthase (NOS) inhibitor
3-deazaadenosine	NCRC01463	D 8296	LOPAC-6	6-C4	252.232	10mM	DMSO	Antiviral
3-deazaadenosine
3-deazaadenosine
3-Isobutyl-1-methylxanthine	NCRC01682	I 5879	LOPAC-9	9-A3	222.249	10mM	DMSO	Potent phosphodiesterase inhibitor; more active than theophylline at adenosine receptors
4-(2-Aminoethyl)benzenesulfonyl fluoride hydrochloride	NCRC01172	A 8456	LOPAC-2	2-F3	239.698	10mM	DMSO	Irreversible serine protease inhibitor
4-Amino-1,8-naphthalimide	NCRC01103	A 0966	LOPAC-1	1-G4	212.21	10mM	DMSO	Poly(ADP-ribose) polymerase (PARP) inhibitor
4-Aminobenzamidine dihydrochloride	NCRC01110	A 7148	LOPAC-1	1-G11	208.092	10mM	DMSO	Trypsin inhibitor; competitive kallikrein inhibitor
4-Aminopyridine	NCRC01072	A 0152	LOPAC-1	1-D3	94.117	10mM	DMSO	Induces depolarization of GABA neurons; weak non-selective K+-channel blocker; anticonvulsant
4-Androsten-4-ol-3,17-dione	NCRC01108	A 5791	LOPAC-1	1-G9	302.417	10mM	DMSO	Aromatase inhibitor
4-Chloromercuribenzoic acid	NCRC01315	C 5913	LOPAC-4	4-D6	357.16	10mM	DMSO	Carboxy- and aminopeptidase inhibitor
4-DAMP methiodide	NCRC01447	D-104	LOPAC-6	6-A8	451.351	10mM	DMSO	M3 muscarinic acetylcholine receptor antagonist.
4-Diphenylacetoxy-N-(2-chloroethyl)piperidine hydrochloride	NCRC01488	D-142	LOPAC-6	6-E9	394.345	10mM	DMSO	Irreversible muscarinic acetylcholine receptor antagonist
4-Hydroxy-3-methoxyphenylacetic acid	NCRC01672	H 1252	LOPAC-8	8-H3	182.178	10mM	DMSO	Dopamine metabolite
4-Hydroxybenzhydrazide	NCRC01608	H 9882	LOPAC-8	8-A9	152.154	10mM	DMSO	Phenylalanine ammonia-lyase inhibitor; used to measure reducing sugar levels
4-Imidazolemethanol hydrochloride	NCRC01643	H 1877	LOPAC-8	8-E4	134.566	10mM	DMSO	Histonol dehydrogenase Inhibitor
5-(N,N-Dimethyl)amiloride hydrochloride	NCRC01057	A 4562	LOPAC-1	1-B8	294.145	10mM	DMSO	Selective blocker of Na+/H+ antiport
5-(N,N-hexamethylene)amiloride	NCRC01144	A 9561	LOPAC-2	2-C5	311.777	10mM	DMSO	Na+/ H+ antiport inhibitor
5-(N-Ethyl-N-isopropyl)amiloride	NCRC01085	A 3085	LOPAC-1	1-E6	299.765	10mM	DMSO	Selective blocker of Na+/H+ antiport
5-(N-Methyl-N-isobutyl)amiloride	NCRC01088	A 5585	LOPAC-1	1-E9	299.765	10mM	DMSO	Potent blocker of the Na+/H+ antiport
5,5-Dimethyl-1-pyrroline-N-oxide	NCRC01390	D 5766	LOPAC-5	5-C11	113.161	10mM	DMSO	Neuroprotective agent
5,5-Diphenylhydantoin	NCRC01418	D 4007	LOPAC-5	5-F9	252.275	10mM	DMSO	Anticonvulsant; appears to stabilize excitable membranes perhaps through effects on Na+, K+, and Ca2+ channels
5,7-Dichlorokynurenic acid	NCRC01478	D-138	LOPAC-6	6-D9	258.062	10mM	DMSO	Potent excitatory amino acid receptor antagonist; active at the strychnine-insensitive glycine binding site of the NMDA glutamate receptor
5'-Amino-5'-deoxyadenosine p-toluenesulfonate salt	NCRC01126	A7987	LOPAC-2	2-A7	438.465	10mM	DMSO	Adenosine analog.
5-Aminovaleric acid hydrochloride	NCRC01071	194336	LOPAC-1	1-D2	153.61	10mM	DMSO	Weak GABA-B receptor antagonist
5-azacytidine	NCRC01075	A 2385	LOPAC-1	1-D6	244.209	10mM	DMSO	DNA methyltransferase inhibitor
5-Bromo-2'-deoxyuridine	NCRC01252	B 5002	LOPAC-3	3-F3	307.102	10mM	DMSO	Thymidine analog; incorporated into DNA during S-phase of cell cycle
5-Carboxamidotryptamine maleate	NCRC01392	C-117	LOPAC-5	5-D3	319.32	10mM	DMSO	5-HT7 Serotonin receptor agonist
5-fluoro-5'-deoxyuridine	NCRC01577	F 8791	LOPAC-7	7-F8	246.197	10mM	DMSO	DNA synthesis inhibitor; antiproliferative
5-Fluoroindole-2-carboxylic acid	NCRC01111	265128	LOPAC-1	1-H2	179.152	10mM	DMSO	Competitive inhibitor of potentiation by glycine at the NMDA glutamate receptor
5-Fluorouracil	NCRC01576	F 6627	LOPAC-7	7-F7	130.079	10mM	DMSO	Thymidylate synthetase inhibitor; leads to accumulation of cells in S phase
5-hydroxydecanoic acid sodium	NCRC01668	H-135	LOPAC-8	8-G9	210.251	10mM	DMSO	Blocks post ischemic actions of the K+ channel activator cromakalim
5-Hydroxyindolacetic acid	NCRC01676	H 8876	LOPAC-8	8-H7	191.188	10mM	DMSO	Serotonin metabolite
5-Hydroxy-L-tryptophan	NCRC01667	H 9772	LOPAC-8	8-G8	220.23	10mM	DMSO	Serotonin precursor; antidepressant; anti-epileptic
5'-N-Ethylcarboxamidoadenosine	NCRC01510	E 2387	LOPAC-6	6-G11	308.299	10mM	DMSO	Potent adenosine receptor agonist with equal affinity at A1 and A2 receptors
6,7-ADTN hydrobromide	NCRC01455	D-002	LOPAC-6	6-B6	260.133	10mM	DMSO	Dopamine receptor agonist
6,7-Dichloroquinoxaline-2,3-dione	NCRC01458	D-133	LOPAC-6	6-B9	231.039	10mM	DMSO	High affinity antagonist specific for the strychnine-insensitive glycine binding site of the NMDA glutamate receptor
6-Aminohexanoic acid	NCRC01122	A 7824	LOPAC-2	2-A3	131.176	10mM	DMSO	Promotes rapid dissociation of plasmin, thereby inhibiting the activation of plasminogen and subsequent fibrinolysis; inhibits plasminogen binding to activated platelets
6-Chloromelatonin	NCRC01218	C 0331	LOPAC-3	3-B9	266.73	10mM	DMSO	Melatonin receptor agonist
6-Fluoronorepinephrine hydrochloride	NCRC01245	B-012	LOPAC-3	3-E6	223.633	10mM	DMSO	alpha Adrenoceptor agonist
6-Hydroxy-DL-DOPA	NCRC01673	H 2380	LOPAC-8	8-H4	213.192	10mM	DMSO	Precursor of the catecholaminergic neurotoxin, 6-hydroxydopamine; converted to 6-hydroxydopamine by L-aromatic amino acid decarboxylase
6-Hydroxymelatonin	NCRC01652	H 0627	LOPAC-8	8-F3	248.284	10mM	DMSO	Melatonin metabolite with agonist activity
6-Methoxy-1,2,3,4-tetrahydro-9H-pyrido[3,4b] indole	NCRC01042	291552	LOPAC-1	1-A3	202.258	10mM	DMSO	MAO inhibitor
7,7-Dimethyl-(5Z,8Z)-eicosadienoic acid	NCRC01502	D 8008	LOPAC-6	6-G3	336.563	10mM	DMSO	Phospholipase A2 and lipoxygenase inhibitor
7-Chloro-4-hydroxy-2-phenyl-1,8-naphthyridine	NCRC01345	C 5982	LOPAC-4	4-G6	256.694	10mM	DMSO	A1 adenosine receptor antagonist
7-Cyclopentyl-5-(4-phenoxy)phenyl-7H-pyrrolo[2,3-d]pyrimidin-4-ylamine	NCRC01490	C 8863	LOPAC-6	6-E11	370.458	10mM	DMSO	Potent and selective Ick (src family tyrosine kinase) inhibitor.
8-(3-Chlorostyryl)caffeine	NCRC01433	C-197	LOPAC-5	5-H4	330.777	10mM	DMSO	Selective A2A adenosine receptor antagonist
8-(4-Chlorophenylthio)-cAMP sodium	NCRC01302	C 3912	LOPAC-4	4-C3	493.8	10mM	DMSO	Membrane-permeable analog of cAMP
8-(p-Sulfophenyl)theophylline	NCRC01175	A-013	LOPAC-2	2-F6	336.328	10mM	DMSO	Adenosine receptor antagonist with selectivity for A1 over A2
8-Bromo-cAMP sodium	NCRC01224	B 7880	LOPAC-3	3-C5	430.089	10mM	DMSO	Membrane-permeable analog of cAMP
8-Bromo-cGMP sodium	NCRC01170	B 1381	LOPAC-2	2-E11	446.088	10mM	DMSO	Membrane-permeable analog of cGMP
8-Cyclopentyl-1,3-dimethylxanthine	NCRC01431	C-102	LOPAC-5	5-H2	248.287	10mM	DMSO	Selective A1 adenosine receptor antagonist
8-Cyclopentyl-1,3-dipropylxanthine	NCRC01421	C-101	LOPAC-5	5-G2	304.395	10mM	DMSO	Selective A1 adenosine receptor antagonist
8-Methoxymethyl-3-isobutyl-1-methylxanthine	NCRC01804	M 2547	LOPAC-10	10-E5	266.302	10mM	DMSO	Selective inhibitor of Ca2+-calmodulin-dependent phosphodiesterase (PDE I)
9-Amino-1,2,3,4-tetrahydroacridine hydrochloride	NCRC01076	A 3773	LOPAC-1	1-D7	234.731	10mM	DMSO	Cholinesterase inhibitor; reported to be useful in the treatment of Alzheimer's disease
9-cyclopentyladenine	NCRC01313	C 4479	LOPAC-4	4-D4	299.354	10mM	DMSO	Cell-permeable, non-competitive adenylyl cyclase inhibitor; targets the P-site domain
A-315456	NCRC01099	A 6351	LOPAC-1	1-F10	345.467	10mM	DMSO	Selective alpha 1D-adrenoceptor antagonist
A-77636 hydrochloride	NCRC01169	A-255	LOPAC-2	2-E10	365.904	10mM	DMSO	Potent, orally active D1 dopamine receptor agonist
AA-861	NCRC01066	A 3711	LOPAC-1	1-C7	326.44	10mM	DMSO	5-lipoxygenase inhibitor
AB-MECA	NCRC01188	A-236	LOPAC-2	2-G9	399.413	10mM	DMSO	High affinity A3 adenosine receptor agonist
ABT-418 hydrochloride	NCRC01191	A 6476	LOPAC-2	2-H2	202.686	10mM	DMSO	Neuronal nicotinic acetylcholine receptor agonist with cognition enhancing and anxiolytic activities
ABT-702 dihydrochloride	NCRC01675	A2721	LOPAC-8	8-H6	536.262	10mM	DMSO	Adenosine kinase (ADK) inhibitor.
AC-93253 iodide	NCRC01515	A9605	LOPAC-6	6-H6	488.438	10mM	DMSO	Potent, cell permeable, subtype selective retinoic acid receptor (RARalpha) agonist.
Acetamide	NCRC01043	A 0500	LOPAC-1	1-A4	59.0683	10mM	DMSO	Carbonic anhydrase inhibitor
Acetazolamide	NCRC01079	A 6011	LOPAC-1	1-D10	222.245	10mM	DMSO	Carbonic anhydrase inhibitor; diuretic
Acetohexamide	NCRC01128	A-178	LOPAC-2	2-A9	324.402	10mM	DMSO	Stimulates insulin release
Acetyl-beta-methylcholine chloride	NCRC01065	A 2251	LOPAC-1	1-C6	195.691	10mM	DMSO	M1 muscarinic acetylcholine receptor agonist
Acetylsalicylic acid	NCRC01078	A 5376	LOPAC-1	1-D9	180.162	10mM	DMSO	COX inhibitor; antithrombotic
Acetylthiocholine chloride	NCRC01098	A 5626	LOPAC-1	1-F9	197.729	10mM	DMSO	Nicotinic acetylcholine receptor agonist; acetylcholinesterase substrate
Actinonin	NCRC01050	A 6671	LOPAC-1	1-A11	385.508	10mM	DMSO	Leucine aminopeptidase inhibitor
Acyclovir	NCRC01077	A 4669	LOPAC-1	1-D8	225.209	10mM	DMSO	Antiviral agent
Acyclovir
Acyclovir
Acyclovir
Adenosine	NCRC01163	A 9251	LOPAC-2	2-E4	267.246	10mM	DMSO	Endogenous neurotransmitter and neuromodulator
Adenosine 3',5'-cyclic monophosphate	NCRC01124	A 9501	LOPAC-2	2-A5	329.211	10mM	DMSO	PKA activator; second messenger
Agmatine sulfate	NCRC01100	A 7127	LOPAC-1	1-F11	228.272	10mM	DMSO	Endogenous agonist at imidazoline receptors; may act as a neurotransmitter
AIDA	NCRC01159	A-254	LOPAC-2	2-D10	221.215	10mM	DMSO	Selective mGluR1 metabotropic glutamate receptor antagonist
AL-8810	NCRC01518	A 3846	LOPAC-6	6-H9	402.511	10mM	DMSO	Prostaglandin F2alpha analog with selective antagonist effects at the prostaglandin F2alpha (FP) receptor
Alaproclate hydrochloride	NCRC01167	A-164	LOPAC-2	2-E8	292.208	10mM	DMSO	Potent and selective serotonin reuptake inhibitor
Alinidine	NCRC01554	A7230	LOPAC-7	7-D5	270.164	10mM	DMSO	Blocker of neuronal Ih, related cardiac If channels and ATP-sensitive Kir channels. It is an analog of clonidine; bradycardic and antiarrhythmic agent (sinus tachyarrhythmias).
Allopurinol	NCRC01142	A 8003	LOPAC-2	2-C3	136.114	10mM	DMSO	Xanthine oxidase inhibitor; inhibits the final step in uric acid biosynthesis
Alloxazine	NCRC01198	A-242	LOPAC-2	2-H9	214.185	10mM	DMSO	Selective A2b adenosine receptor antagonist
alpha-Guanidinoglutaric acid	NCRC01580	G 7788	LOPAC-7	7-F11	189.172	10mM	DMSO	Endogenous convulsant; nitric oxide synthase (NOS) inhibitor
Alprenolol hydrochloride	NCRC01192	A 8676	LOPAC-2	2-H3	285.817	10mM	DMSO	beta Adrenoceptor antagonist
Altretamine	NCRC01123	A 8723	LOPAC-2	2-A4	210.284	10mM	DMSO	Antineoplastic
Amantadine hydrochloride	NCRC01044	A 1260	LOPAC-1	1-A5	187.715	10mM	DMSO	Dopamine releaser used in the treatment of Parkinsonism and drug- related extrapyramidal reactions; antiviral (Influenza A)
Amantadine hydrochloride
Amantadine hydrochloride
Amantadine hydrochloride
Amifostine	NCRC01069	A 5922	LOPAC-1	1-C10	214.225	10mM	DMSO	Radioprotective agent; selectively protects normal tissues from the damaging effects of anti-neoplastic radiation therapy
Amiloride hydrochloride	NCRC01151	A 7410	LOPAC-2	2-D2	266.091	10mM	DMSO	Epithelial Na+ channel blocker
Aminobenztropine	NCRC01166	A-138	LOPAC-2	2-E7	322.454	10mM	DMSO	High affinity muscarinic acetylcholine receptor ligand
Aminoguanidine hemisulfate	NCRC01090	A 7009	LOPAC-1	1-E11	246.249	10mM	DMSO	Selective nitric oxide synthase inhibitor
Aminoguanidine hydrochloride	NCRC01143	A 8835	LOPAC-2	2-C4	110.547	10mM	DMSO	Inhibits inducible and constitutive NOS
Aminophylline ethylenediamine	NCRC01054	A 1755	LOPAC-1	1-B5	420.434	10mM	DMSO	A1/A2 adenosine receptor antagonist; diuretic; cardiac stimulant; smooth muscle relaxant
Aminopterin	NCRC01074	A 1784	LOPAC-1	1-D5	440.422	10mM	DMSO	Dihydrofolate reductase inhibitor
Amiodarone hydrochloride	NCRC01162	A 8423	LOPAC-2	2-E3	681.785	10mM	DMSO	alpha and beta adrenoceptor agonist; inhibits binding of 1,4-dihydropyridine to L-type Ca2+ channels; coronary vasodilator
Amiprilose hydrochloride	NCRC01087	A 4687	LOPAC-1	1-E8	341.835	10mM	DMSO	Immunomodulator; therapeutic agent in inflammatory arthritis
Amitriptyline hydrochloride	NCRC01152	A 8404	LOPAC-2	2-D3	313.874	10mM	DMSO	Tricyclic antidepressant
Amoxapine	NCRC01156	A-129	LOPAC-2	2-D7	313.79	10mM	DMSO	Tricyclic antidepressant; inhibits neuronal uptake of norepinephrine
Amperozide hydrochloride	NCRC01080	A 6976	LOPAC-1	1-D11	437.965	10mM	DMSO	Atypical antipsychotic drug with high affinity for serotonin receptors and low affinity for D2 dopamine receptors
Amsacrine hydrochloride	NCRC01194	A 9809	LOPAC-2	2-H5	429.929	10mM	DMSO	DNA topoisomerase II inhibitor
Ancitabine hydrochloride	NCRC01182	A 8598	LOPAC-2	2-G3	261.667	10mM	DMSO	Antineoplastic
Aniracetam	NCRC01155	A 9950	LOPAC-2	2-D6	219.242	10mM	DMSO	Increases ion conductance through AMPA glutamate receptors; reported to display anti-amnesic acitivty
Antozoline hydrochloride	NCRC01145	A 9899	LOPAC-2	2-C6	299.806	10mM	DMSO	Imidazoline agonist; more potent than efaroxan in inducing insulin release from beta cells; H1 histamine receptor antagonist
Apigenin	NCRC01105	A 3145	LOPAC-1	1-G6	270.244	10mM	DMSO	Arrests cell cycle at G2/M phase
Apomorphine hydrochloride hemihydrate	NCRC01116	A 4393	LOPAC-1	1-H7	303.792	10mM	DMSO	Non-selective dopamine receptor agonist
Arcaine sulfate	NCRC01102	A 0384	LOPAC-1	1-G3	270.312	10mM	DMSO	Potent competitive antagonist of the polyamine site on the NMDA glutmate receptor
Arecaidine propargyl ester hydrobromide	NCRC01176	A-140	LOPAC-2	2-F7	260.133	10mM	DMSO	Potent muscarinic acetylcholine receptor agonist exhibiting a slight selectivity for M2 receptors
Arecoline hydrobromide	NCRC01089	A 6134	LOPAC-1	1-E10	236.11	10mM	DMSO	Acetylcholine receptor agonist
ARL 67156 trisodium salt	NCRC01189	A-265	LOPAC-2	2-G10	785.06	10mM	DMSO	ecto-ATPase inhibitor; prevents metabolism of P2 receptor agonists
AS 604850	NCRC01545	A 0231	LOPAC-7	7-C6	285.228	10mM	DMSO	selective PI3Kgamma inhibitor
AS-252424	NCRC01197	A8981	LOPAC-2	2-H8	305.287	10mM	DMSO	A potent and selective phosphoinositide 3-kinase PI3Kgamma inhibitor.
Astaxanthin	NCRC01183	A 9335	LOPAC-2	2-G4	596.858	10mM	DMSO	Potent antioxidant
ATPA	NCRC01179	A-263	LOPAC-2	2-F10	228.25	10mM	DMSO	Selective kainate glutamate receptor agonist
ATPO	NCRC01132	A 7845	LOPAC-2	2-B3	322.257	10mM	DMSO	Competitive GluR1-4 (AMPA-preferring) glutamate receptor antagonist
Atropine methyl bromide	NCRC01070	A 6883	LOPAC-1	1-C11	384.317	10mM	DMSO	Competitive muscarinic acetylcholine receptor antagonist
Atropine methyl nitrate	NCRC01092	A 0382	LOPAC-1	1-F3	366.418	10mM	DMSO	Muscarinic acetylcholine receptor antagonist
Atropine sulfate	NCRC01082	A 0257	LOPAC-1	1-E3	676.833	10mM	DMSO	Muscarinic acetylcholine receptor antagonist
Aurintricarboxylic acid	NCRC01094	A 1895	LOPAC-1	1-F5	422.351	10mM	DMSO	DNA topoisomerase II inhibitor
Azathioprine	NCRC01067	A 4638	LOPAC-1	1-C8	277.266	10mM	DMSO	Purine analog; purine synthesis inhibitor; immunosuppressant
Azelaic acid	NCRC01091	246379	LOPAC-1	1-F2	188.225	10mM	DMSO	Antiproliferative on melonama cells; inhibits mitochondrial oxidoreductases of the respiratory chain and inhibits DNA synthesis
AZT	NCRC01055	A 2169	LOPAC-1	1-B6	267.246	10mM	DMSO	Reverse transcriptase inhibitor; active against HIV-1 virus
AZT
Bay 11-7085	NCRC01223	B 5681	LOPAC-3	3-C4	249.334	10mM	DMSO	Inhibits cytokine induced IkB (Inhibitor of NFkB) phosphorylation
BBMP	NCRC01775	B7936	LOPAC-10	10-B6	343.201	10mM	DMSO	Mitochondrial permeability transition pore (PTP) inhibitor. PTP inhibitors and mitochondrial depolarization are potential therapeutics for neurodegenerative diseases.
Beclomethasone	NCRC01199	B 0385	LOPAC-2	2-H10	408.926	10mM	DMSO	Anti-inflammatory glucocorticoid
Benazoline oxalate	NCRC01232	B 4555	LOPAC-3	3-D3	320.37	10mM	DMSO	I2 Imidazoline receptor agonist
Benoxathian hydrochloride	NCRC01265	B-016	LOPAC-3	3-G6	397.924	10mM	DMSO	Selective alpha1 adrenoceptor antagonist
Benserazide hydrochloride	NCRC01273	B 7283	LOPAC-3	3-H4	293.709	10mM	DMSO	Peripheral decarboxylase inhibitor
Benzamide	NCRC01200	B 2009	LOPAC-2	2-H11	121.14	10mM	DMSO	Inhibitor of Poly(ADP-ribose) synthetase which is activated by nitric oxide; neuroprotective agent
Benzamidine hydrochloride	NCRC01243	B 6506	LOPAC-3	3-E4	156.616	10mM	DMSO	Peptidase inhibitor
Benzamil hydrochloride	NCRC01251	B 2417	LOPAC-3	3-F2	356.217	10mM	DMSO	Selective and potent blocker of Na+/H+ and Na+/Ca2+ channels
Benztropine mesylate	NCRC01234	B 8262	LOPAC-3	3-D5	403.545	10mM	DMSO	Muscarinic acetylcholine receptor antagonist
Bepridil hydrochloride	NCRC01262	B 5016	LOPAC-3	3-G3	403.012	10mM	DMSO	Non-selective Ca2+ channel blocker which stimulates the binding of 1,4-dihydropyridine-based drugs to Ca2+ channels; anti-anginal
Bestatin hydrochloride	NCRC01254	B 8385	LOPAC-3	3-F5	344.842	10mM	DMSO	Aminopeptidase inhibitor
beta-Chloro-L-alanine hydrochloride	NCRC01310	C 9033	LOPAC-4	4-C11	160.001	10mM	DMSO	Alanine aminotransferase inhibitor
beta-Estradiol	NCRC01543	E 8875	LOPAC-7	7-C4	272.391	10mM	DMSO	Major estrogen sectreted by premenopausal ovary
Betaine aldehyde chloride	NCRC01222	B 3650	LOPAC-3	3-C3	137.61	10mM	DMSO	Intermediate in choline-betaine osmoregulatory pathway; product of choline dehydrogenation
Betaine hydrochloride	NCRC01212	B 3501	LOPAC-3	3-B3	153.61	10mM	DMSO	Product in choline-betaine osmoregulatory pathway
beta-Lapachone	NCRC01757	L 2037	LOPAC-9	9-H8	242.277	10mM	DMSO	Induces apoptosis in HL-60 cells; anticancer agent
Betamethasone	NCRC01253	B 7005	LOPAC-3	3-F4	392.472	10mM	DMSO	SAID (steroidal anti-inflammatory drug); glucocorticoid
Betaxolol hydrochloride	NCRC01233	B 5683	LOPAC-3	3-D4	343.898	10mM	DMSO	Selective beta1 adrenoceptor antagonist
Bethanechol chloride	NCRC01344	C 5259	LOPAC-4	4-G5	196.679	10mM	DMSO	Muscarinic acetylcholine receptor agonist; resistant to acetylcholinesterase and non-specific cholinesterases
B-HT 933 dihydrochloride	NCRC01217	B-161	LOPAC-3	3-B8	254.161	10mM	DMSO	Selective alpha2 adrenoceptor agonist
Biperiden hydrochloride	NCRC01257	B 5311	LOPAC-3	3-F8	347.932	10mM	DMSO	Non-selective muscarinic acetylcholine receptor antagonist; antiparkinsonian
BMY 7378 dihydrochloride	NCRC01246	B-134	LOPAC-3	3-E7	458.433	10mM	DMSO	Partial 5-HT1A serotonin receptor agonist; alpha1D adrenoceptor antagonist
BP 897	NCRC01205	B 9308	LOPAC-3	3-A6	417.556	10mM	DMSO	Partially selective D3 dopamine receptor agonist
Brefeldin A from Penicillium brefeldianum	NCRC01204	B 7651	LOPAC-3	3-A5	280.367	10mM	DMSO	Fungal metabolite that disrupts the structure and function of the Golgi apparatus
Bretylium tosylate	NCRC01264	B 8406	LOPAC-3	3-G5	414.365	10mM	DMSO	Adrenergic neuron blocking agent; antiarrhythmic; sympathomimetic
BRL 15572	NCRC01225	B 9929	LOPAC-3	3-C6	443.421	10mM	DMSO	Potent and selective 5-HT1D serotonin receptor antagonist
BRL 37344 sodium	NCRC01237	B-169	LOPAC-3	3-D8	385.826	10mM	DMSO	Selective beta3 adrenoceptor agonist
BRL 50481	NCRC01274	B 0936	LOPAC-3	3-H5	244.271	10mM	DMSO	Phosphodiesterase 7 (PDE7) inhibitor
BRL 54443 maleate	NCRC01247	B-173	LOPAC-3	3-E8	346.386	10mM	DMSO	Potent 5-HT1E/1F serotonin receptor agonist
Bromoacetyl alprenolol menthane	NCRC01255	B-015	LOPAC-3	3-F6	481.478	10mM	DMSO	Alkylating beta adrenoceptor antagonist
Bromoacetylcholine bromide	NCRC01236	B-121	LOPAC-3	3-D7	305.011	10mM	DMSO	Affinity alkylating agent of nicotinic acetylcholine receptors
Bromoenol lactone	NCRC01190	B 1552	LOPAC-2	2-G11	317.185	10mM	DMSO	Calcium-independent phospholipase A2 inhibitor; magnesium-dependent phosphatidate phosphohydrolase inhibitor
BTCP hydrochloride	NCRC01266	B-138	LOPAC-3	3-G7	335.943	10mM	DMSO	Selective blocker of dopamine reuptake
BTO-1	NCRC01230	B 6311	LOPAC-3	3-C11	264.221	10mM	DMSO	Polo-like kinase (Plk) inhibitor.
BU224 hydrochloride	NCRC01207	B-154	LOPAC-3	3-A8	233.703	10mM	DMSO	I2 Imidazoline receptor antagonist
BU99006	NCRC01627	B 8433	LOPAC-8	8-C8	243.289	10mM	DMSO	Irreversible I2 imidazoline binding site ligand.
Budesonide	NCRC01214	B 7777	LOPAC-3	3-B5	430.546	10mM	DMSO	Anti-inflammatory glucocorticoid
Bumetanide	NCRC01202	B 3023	LOPAC-3	3-A3	364.423	10mM	DMSO	Potent inhibitor of the Na+-K+-2Cl- cotransporter; inhibits anthracene-9-carboxylic acid, a blocker of chloride channels
Bupropion hydrochloride	NCRC01206	B-102	LOPAC-3	3-A7	276.208	10mM	DMSO	Selective dopamine reuptake inhibitor; antidepressant
Buspirone hydrochloride	NCRC01263	B 7148	LOPAC-3	3-G4	421.974	10mM	DMSO	5-HT1A Serotonin receptor agonist; non-benzodiazepine anxiolytic
BW 284c51	NCRC01153	A 9013	LOPAC-2	2-D4	566.425	10mM	DMSO	Selective acetylcholinesterase inhibitor
BWB70C	NCRC01242	B 4558	LOPAC-3	3-E3	316.335	10mM	DMSO	Selective inhibitor of 5-lipoxygenase
Caffeic Acid	NCRC01248	C 0625	LOPAC-3	3-E9	180.162	10mM	DMSO	Antioxidant; inhibits the synthesis of leukotrienes that are involved in immunoregulation and inflammation
Caffeic acid phenethyl ester	NCRC01309	C 8221	LOPAC-4	4-C10	284.315	10mM	DMSO	NFkB inhibitor
Caffeine	NCRC01268	C 0750	LOPAC-3	3-G9	194.195	10mM	DMSO	Phosphodiesterase inhibitor; central stimulant
Calcimycin	NCRC01357	C 7522	LOPAC-4	4-H8	523.635	10mM	DMSO	Ca2+ ionophore used to potentiate responses to NMDA, but not quisqualate glutamate receptors
Calmidazolium chloride	NCRC01312	C 3930	LOPAC-4	4-D3	687.713	10mM	DMSO	Potent inhibitor of calmodulin activation of phosphodiesterase; strongly inhibits calmodulin-dependent Ca2+-ATPase
Cambinol	NCRC01420	C0494	LOPAC-5	5-F11	360.438	10mM	DMSO	Sirtuin (Human Silent Information Regulator) Type 1/2 Inhibitor.
Cantharidic Acid	NCRC01358	C 8088	LOPAC-4	4-H9	214.22	10mM	DMSO	Protein phosphatase 1 (PP1) and 2A (PP2A) inhibitor
Cantharidin	NCRC01288	C 7632	LOPAC-4	4-A9	196.205	10mM	DMSO	Protein phosphatase 2A inhibitor
Capsazepine	NCRC01413	C-191	LOPAC-5	5-F4	376.908	10mM	DMSO	Synthetic analog of capsaicin that acts as a specific vanilloid receptor antagonist
Captopril	NCRC01342	C 4042	LOPAC-4	4-G3	217.289	10mM	DMSO	Angiotensin-converting enzyme (ACE) inhibitor; antihypertensive
Carbachol	NCRC01283	C 4382	LOPAC-4	4-A4	182.652	10mM	DMSO	Acetylcholine receptor agonist
Carbamazepine	NCRC01332	C 4024	LOPAC-4	4-F3	236.276	10mM	DMSO	Analgesic; anticonvulsant
Carbetapentane citrate	NCRC01353	C 4662	LOPAC-4	4-H4	525.601	10mM	DMSO	Opioid receptor ligand with high affinity toward sigma1 sites; antitussive
Carboplatin	NCRC01270	C 2538	LOPAC-3	3-G11	371.264	10mM	DMSO	Antineoplastic
Carisoprodol	NCRC01359	C 8759	LOPAC-4	4-H10	260.336	10mM	DMSO	Skeletal muscle relaxant
Carmustine	NCRC01228	C 0400	LOPAC-3	3-C9	214.052	10mM	DMSO	DNA alkylating agent; causes interstrand crosslinks
Carvedilol	NCRC01387	C3993	LOPAC-5	5-C8	406.486	10mM	DMSO	Antihypertensive; cardioprotective
CB 1954	NCRC01240	C 2235	LOPAC-3	3-D11	252.188	10mM	DMSO	Prodrug activated by NAD(P)H quinone oxidoreductase-2
CBIQ	NCRC01149	C 6617	LOPAC-2	2-C10	213.668	10mM	DMSO	Activates cystic fibrosis transmembrane conductance regulator (CFTR) and the intermediate-conductance calcium-sensitive K+ channel.
CCG-2046	NCRC01663	C3243	LOPAC-8	8-G4	198.229	10mM	DMSO	One of the first small molecule inhibitors of the RGS4 (Regulator of G-protein signaling) proteins.
CCG-4986	NCRC01534	C5368	LOPAC-7	7-B5	374.824	10mM	DMSO	One of the first small molecule inhibitors of the RGS4 (Regulator of G-protein Signaling) protein.
Cefaclor	NCRC01297	C 6895	LOPAC-4	4-B8	367.814	10mM	DMSO	Semi-synthetic cephalosporin antibiotic; interferes with cell wall synthesis
Cefazolin sodium	NCRC01314	C 5020	LOPAC-4	4-D5	476.493	10mM	DMSO	Semi-synthetic antibiotic; interferes with cell wall synthesis
Cefmetazole sodium	NCRC01306	C 6048	LOPAC-4	4-C7	493.52	10mM	DMSO	Semi-synthetic antibiotic derived from cephamycin C; interferes with cell wall synthesis
Cefotaxime sodium	NCRC01318	C 7912	LOPAC-4	4-D9	477.453	10mM	DMSO	Broad spectrum third generation cephalosporin antibiotic; interferes with cell wall synthesis
Cefsulodin sodium salt hydrate	NCRC01299	C 8145	LOPAC-4	4-B10	554.537	10mM	DMSO	Third generation cephalosporin antibiotic; interferes with cell wall synthesis
Ceftriaxone sodium	NCRC01305	C 5793	LOPAC-4	4-C6	598.549	10mM	DMSO	Third generation cephalosporin antibiotic; interferes with cell wall synthesis
Centrophenoxine hydrochloride	NCRC01290	C 8773	LOPAC-4	4-A11	294.18	10mM	DMSO	Nootropic; cholinergic drug
Cephalexin hydrate	NCRC01284	C 4895	LOPAC-4	4-A5	347.396	10mM	DMSO	Semi-synthetic cephalosporin antibiotic; interferes with cell wall synthesis
Cephalosporin C zinc salt	NCRC01321	C 3270	LOPAC-4	4-E2	478.779	10mM	DMSO	Antibiotic; interferes with cell wall synthesis
Cephalothin sodium	NCRC01323	C 4520	LOPAC-4	4-E4	418.426	10mM	DMSO	Semi-synthetic cephalosporin antibiotic; interferes with cell wall synthesis
Cephapirin sodium	NCRC01319	C 8270	LOPAC-4	4-D10	445.451	10mM	DMSO	Cephalosporin C antibiotic; interferes with cell wall synthesis
Cephradine	NCRC01329	C 8395	LOPAC-4	4-E10	349.412	10mM	DMSO	Semisynthetic cephalosporin antibiotic; interferes with cell wall synthesis
Cetirizine dihydrochloride	NCRC01402	C3618	LOPAC-5	5-E3	461.82	10mM	DMSO	Orally active, non-sedating, and selective H1 histamine receptor antagonist; antihistamine;.
CGP 20712A methanesulfonate	NCRC01404	C-231	LOPAC-5	5-E5	590.58	10mM	DMSO	Selective beta1-adrenoceptor antagonist
CGP-13501	NCRC01219	C 0987	LOPAC-3	3-B10	290.45	10mM	DMSO	Positive allosteric modulator of GABA-B receptors
CGP-74514A hydrochloride	NCRC01331	C 3353	LOPAC-4	4-F2	422.364	10mM	DMSO	Cdk1 inhibitor
CGP-7930	NCRC01209	C 0862	LOPAC-3	3-A10	292.466	10mM	DMSO	Positive allosteric modulator of GABA-B receptors
CGS-12066A maleate	NCRC01372	C-106	LOPAC-5	5-B3	450.421	10mM	DMSO	5-HT1B Serotonin receptor agonist
CGS-15943	NCRC01364	C-199	LOPAC-5	5-A5	285.695	10mM	DMSO	Highly potent, non-selective A1 adenosine receptor antagonist
CGS-21680 hydrochloride	NCRC01363	C-141	LOPAC-5	5-A4	535.992	10mM	DMSO	A2a adenosine receptor agonist.
Chelerythrine chloride	NCRC01281	C 2932	LOPAC-4	4-A2	383.835	10mM	DMSO	PKC inhibitor; affects translocation of PKC from cytosol to plasma membrane
Chelidamic acid	NCRC01338	C 8011	LOPAC-4	4-F9	183.122	10mM	DMSO	L-glutamic decarboxylase inhibitor
Chlorambucil	NCRC01267	C 0253	LOPAC-3	3-G8	304.219	10mM	DMSO	DNA crosslinker; induces apoptosis
Chlormethiazole hydrochloride	NCRC01171	C1240	LOPAC-2	2-F2	198.115	10mM	DMSO	GABA(A) agonist; glycine receptor modulator
Chlormezanone	NCRC01423	C-192	LOPAC-5	5-G4	273.74	10mM	DMSO	Anxiolytic; muscle relaxant
Chloroethylclonidine dihydrochloride	NCRC01235	B-003	LOPAC-3	3-D6	408.588	10mM	DMSO	Irreversible alpha1B-adrenoceptor alkylating agent
Chloro-IB-MECA	NCRC01365	C-277	LOPAC-5	5-A6	544.739	10mM	DMSO	A3 adenosine receptor agonist
Chloroquine diphosphate	NCRC01336	C 6628	LOPAC-4	4-F7	515.872	10mM	DMSO	Antimalarial; anti-amoebic; anti-inflammatory; binds strongly to double-stranded DNA
Chlorothiazide	NCRC01294	C 4911	LOPAC-4	4-B5	295.725	10mM	DMSO	Carbonic anhydrase inhibitor; diuretic; antihypertensive
Chlorpromazine hydrochloride	NCRC01289	C 8138	LOPAC-4	4-A10	355.332	10mM	DMSO	Dopamine receptor antagonist; anti-emetic; antipsychotic
Chlorpropamide	NCRC01269	C 1290	LOPAC-3	3-G10	276.744	10mM	DMSO	Stimulates insulin release
Chlorprothixene hydrochloride	NCRC01210	C 1671	LOPAC-3	3-A11	352.329	10mM	DMSO	D2 dopamine receptor antagonist; blocks a subset of GABA-A receptors in rat cortex that is also blocked by clozapine
Chlorzoxazone	NCRC01293	C 4397	LOPAC-4	4-B4	169.568	10mM	DMSO	Inducible nitric oxide synthetase inhibitor; skeletal muscle relaxant
CHM-1 hydrate	NCRC01781	C1244	LOPAC-10	10-C2	283.261	10mM	DMSO	Possesses antimitotic antitumor activity. It is a potent and selective antitumor agent in human hepatocellular carcinoma. CHM-1 induces apoptosis, and it binds tubulin and inhibits tubulin polymerization.
Choline bromide	NCRC01220	C 1754	LOPAC-3	3-B11	184.077	10mM	DMSO	Choline acetyltransferase substrate
Cilnidipine	NCRC01462	C1493	LOPAC-6	6-C3	492.533	10mM	DMSO	Slow-acting Ca2+ channel blocker; antihypertensive; vasodilator. Does not inhibit PKC.
Cilostamide	NCRC01328	C 7971	LOPAC-4	4-E9	342.442	10mM	DMSO	cGMP-inhibited phosphodieserase inhibitor (PDE III)
Cilostazol	NCRC01258	C 0737	LOPAC-3	3-F9	369.47	10mM	DMSO	Specific type III phosphodiesterase (PDE) inhibitor
Cimetidine	NCRC01333	C 4522	LOPAC-4	4-F4	252.343	10mM	DMSO	H2 Histamine receptor antagonist; anti-ulcer agent
Cinnarizine	NCRC01354	C 5270	LOPAC-4	4-H5	368.526	10mM	DMSO	Ca2+ channel blocker; central and peripheral vasodilator
Cinoxacin	NCRC01349	C 8645	LOPAC-4	4-G10	262.224	10mM	DMSO	Quinolone antibacterial; enzyme inhibitor
Ciprofibrate	NCRC01208	C 0330	LOPAC-3	3-A9	289.161	10mM	DMSO	Peroxizome proliferator;specific ligand for the nuclear peroxisome proliferator-activated receptor alpha (PPARalpha)
Ciproxifan hydrochloride	NCRC01614	H 3132	LOPAC-8	8-B5	306.795	10mM	DMSO	H3 histamine receptor antagonist
Cirazoline hydrochloride	NCRC01394	C-223	LOPAC-5	5-D5	252.746	10mM	DMSO	Selective alpha1 adrenoceptor agonist; non-selective imidazoline binding site ligand
cis-(Z)-Flupenthixol dihydrochloride	NCRC01568	F-114	LOPAC-7	7-E9	507.45	10mM	DMSO	Dopamine receptor antagonist; antipsychotic
cis-4-Aminocrotonic acid	NCRC01148	A-201	LOPAC-2	2-C9	101.106	10mM	DMSO	GABA-C receptor agonist
cis-Azetidine-2,4-dicarboxylic acid	NCRC01129	A-243	LOPAC-2	2-A10	145.116	10mM	DMSO	NMDA glutamate receptor modulator
Cisplatin	NCRC01958	P 4394	LOPAC-12	12-D9	300.057	10mM	DMSO	Induces intrastrand DNA crosslinks; effects are regulated by kinases, phosphatases and Ca2+/calmodulin
Citalopram hydrobromide	NCRC01298	C 7861	LOPAC-4	4-B9	405.314	10mM	DMSO	Selective serotonin reuptake inhibitor
CK2 Inhibitor 2	NCRC01391	C 7367	LOPAC-5	5-D2	476.792	10mM	DMSO	High affinity, selective, ATP-competitive casein kinase 2 (CK2) inhibitor.
CL 316,243	NCRC01335	C 5976	LOPAC-4	4-F6	465.802	10mM	DMSO	Beta3 adrenoceptor agonist; anti-obesity agent
Clemastine fumarate	NCRC01300	C 8903	LOPAC-4	4-B11	459.975	10mM	DMSO	H1 Histamine receptor antagonist
Clemizole hydrochloride	NCRC01324	C 5040	LOPAC-4	4-E5	362.305	10mM	DMSO	H1 Histamine receptor antagonist
Clodronic acid	NCRC01438	D 4434	LOPAC-5	5-H9	288.857	10mM	DMSO	Matrix metalloproteinase 1 (MMP1) and collagenase inhibitor
Clofibrate	NCRC01346	C 6643	LOPAC-4	4-G7	242.705	10mM	DMSO	Antihyperlipoproteinemic; increases lipoprotein lipase activity, thus enhancing the rate of intravascular catabolism of ULDL to IDL and LDL
Clomipramine hydrochloride	NCRC01347	C 7291	LOPAC-4	4-G8	351.323	10mM	DMSO	Serotonin reuptake inhibitor; antidepressant
Clonidine hydrochloride	NCRC01308	C 7897	LOPAC-4	4-C9	266.559	10mM	DMSO	alpha2 Adrenoceptor agonist; antihypertensive
Clotrimazole	NCRC01355	C 6019	LOPAC-4	4-H6	344.847	10mM	DMSO	Specific inhibitor of Ca2+-activated K+ channels
Clozapine	NCRC01316	C 6305	LOPAC-4	4-D7	326.832	10mM	DMSO	Atypical neuroleptic agent which display greater affinity for the D4 dopamine receptors over D2 or D3
CNQX disodium	NCRC01424	C-239	LOPAC-5	5-G5	276.12	10mM	DMSO	Potent, competitive AMPA/kainate glutamate receptor antagonist
CNS-1102	NCRC01352	C 4238	LOPAC-4	4-H3	339.871	10mM	DMSO	Noncompetitive NMDA glutamate receptor antagonist.
Colchicine	NCRC01350	C 9754	LOPAC-4	4-G11	399.448	10mM	DMSO	Prevents tubulin polymerization
Corticosterone	NCRC01260	C 2505	LOPAC-3	3-F11	346.471	10mM	DMSO	Glucocorticoid secreted by the adrenal cortex; activates both mineralcorticoid and glucocorticoid receptors
Cortisone	NCRC01280	C 2755	LOPAC-3	3-H11	360.454	10mM	DMSO	Anti-inflammatory; corticosterone analog
Cortisone 21-acetate	NCRC01311	C 3130	LOPAC-4	4-D2	402.492	10mM	DMSO	Anti-inflammatory cortisol
CP55940	NCRC01229	C 1112	LOPAC-3	3-C10	376.585	10mM	DMSO	Cannabinoid receptor agonist
CPCCOEt	NCRC01340	C 9611	LOPAC-4	4-F11	247.253	10mM	DMSO	Selective non-competitive mGlu1 glutamate receptor antagonist
CPNQ	NCRC01659	C 3118	LOPAC-8	8-F10	396.836	10mM	DMSO	Prevents huntingtin-mediated proteosome dysfunction and reduces alpha-synuclein-mediated toxicity; promotes inclusion formation in cellular models of Huntington's and Parkinson's disease.
CX 546	NCRC01434	C-271	LOPAC-5	5-H5	247.296	10mM	DMSO	Positive AMPA glutamate receptor modulator; more potent than 1-BCP
Cyclobenzaprine hydrochloride	NCRC01343	C 4542	LOPAC-4	4-G4	311.858	10mM	DMSO	5-HT2 serotonin receptor antagonist
Cyclophosphamide monohydrate	NCRC01278	C 0768	LOPAC-3	3-H9	261.09	10mM	DMSO	Cancer chemotherapeutic; cross-links DNA
Cyclosporin A	NCRC01282	C 3662	LOPAC-4	4-A3	1202.64	10mM	DMSO	Calcineurin phosphatase inhibitor; immunosuppressant
Cyclothiazide	NCRC01361	C 9847	LOPAC-5	5-A2	389.882	10mM	DMSO	Blocks the rapid desensitization of AMPA glutamate receptors
Cyproheptadine hydrochloride	NCRC01286	C 6022	LOPAC-4	4-A7	323.869	10mM	DMSO	5-HT2 serotonin receptor antagonist
Cyproterone acetate	NCRC01341	C 3412	LOPAC-4	4-G2	416.949	10mM	DMSO	Androgen antagonist; synthetic steroid
Cystamine dihydrochloride	NCRC01337	C 7255	LOPAC-4	4-F8	225.204	10mM	DMSO	Transglutaminase inhibitor; substrate analog
Cytidine 5'-diphosphocholine sodium salt hydrate	NCRC01473	C0256	LOPAC-6	6-D4	510,31295 (anhydrous basis)	10mM	DMSO	Neuroprotective in situations of hypoxia and ischemic; cerebral vasodilator; inhibits PLA2 activation.
Cytosine-1-beta-D-arabinofuranoside hydrochloride	NCRC01356	C 6645	LOPAC-4	4-H7	279.682	10mM	DMSO	Selective inhibitor of DNA synthesis
Daidzein	NCRC01452	D 7802	LOPAC-6	6-B3	254.245	10mM	DMSO	Isoflavonoid cytostatic agent that arrests the cell cycle at G1; inhibitor of mitochondrial aldehyde dehydrogenase
Danazol	NCRC01483	D 8399	LOPAC-6	6-E4	337.466	10mM	DMSO	Anterior pituitary suppressant; weak androgen
Dantrolene sodium	NCRC01464	D 9175	LOPAC-6	6-C5	336.241	10mM	DMSO	Inhibits intracellular Ca2+ release from the sarcoplasmic reticulum; muscle relaxant.
DAPH	NCRC01276	D 3943	LOPAC-3	3-H7	329.361	10mM	DMSO	Protein tyrosine kinase inhibitor, specific for EGFR; Also inhibits amyloid beta fibril formation.
Daphnetin	NCRC01370	D 5564	LOPAC-5	5-A11	178.146	10mM	DMSO	Protein kinase (PK) inhibitor
DBO-83	NCRC01492	D 7938	LOPAC-6	6-F3	297.617	10mM	DMSO	Nicotinic acetylcholine receptor agonist
DCEBIO	NCRC01474	D 9190	LOPAC-6	6-D5	231.083	10mM	DMSO	Increases epithelial chloride secretion through the synergistic activation of a basolateral membrane-located K+ channel (hlK1) and an apical membrane Cl- conductance
D-Cycloserine	NCRC01292	C 3909	LOPAC-4	4-B3	102.093	10mM	DMSO	Excitatory amino acid; partial agonist at the glycine modulatory site of the NMDA glutamate receptor
Debrisoquin sulfate	NCRC01366	D 1306	LOPAC-5	5-A7	448.548	10mM	DMSO	Antihypertensive; metabolized to tetrahydroisoquinoline (TIQ) which may play a role in the induction of Parkinson's Disease
Decamethonium dibromide	NCRC01425	D 1260	LOPAC-5	5-G6	418.303	10mM	DMSO	Nicotinic acetylcholine receptor partial agonist; depolarizing neuromuscular blocker
Demeclocycline hydrochloride	NCRC01461	D 6140	LOPAC-6	6-C2	501.324	10mM	DMSO	Tetracycline antibiotic; interferes with protein synthesis
Dephostatin	NCRC01443	D 8065	LOPAC-6	6-A4	168.153	10mM	DMSO	CD45 protein tyrosine kinase inhibitor
Dequalinium chloride hydrate	NCRC01378	D 3768	LOPAC-5	5-B9	527.586	10mM	DMSO	Selective blocker of apamin-sensitive K+ channels
Desipramine hydrochloride	NCRC01398	D 3900	LOPAC-5	5-D9	302.85	10mM	DMSO	Antidepressant
Dextromethorphan hydrobromide monohydrate	NCRC01377	D 2531	LOPAC-5	5-B8	352.318	10mM	DMSO	Allosteric antagonist at NMDA-controlled ion channels
Diacylglycerol kinase inhibitor I	NCRC01147	D 5919	LOPAC-2	2-C8	459.59	10mM	DMSO	Diacylglycerol kinase inhibitor
Diacylglycerol Kinase Inhibitor II	NCRC01410	D 5794	LOPAC-5	5-E11	489.592	10mM	DMSO	Diacylglycerol kinase inhibitor
Diazoxide	NCRC01444	D 9035	LOPAC-6	6-A5	230.674	10mM	DMSO	Activator of ATP-dependent K+ channels in both vascular smooth muscle and pancreatic beta-cells; antihypertensive
Diclofenac sodium	NCRC01481	D 6899	LOPAC-6	6-E2	318.137	10mM	DMSO	Cyclooxygenase inhibitor; anti-inflammatory
Dicyclomine hydrochloride	NCRC01472	D 7909	LOPAC-6	6-D3	345.957	10mM	DMSO	Competitive muscarinic acetylcholine receptor antagonist
Diethylenetriaminepentaacetic acid	NCRC01471	D 6518	LOPAC-6	6-D2	393.354	10mM	DMSO	Zinc-dependent proteases carboxypeptidase A and aminopeptidase N inhibitor; chelating agent
Dihydro-beta-erythroidine hydrobromide	NCRC01508	D-149	LOPAC-6	6-G9	356.263	10mM	DMSO	Competitive nicotinic acetylcholine receptor antagonist.
Dihydroergocristine methanesulfonate	NCRC01449	D-155	LOPAC-6	6-A10	707.853	10mM	DMSO	Ergot alkaloid; vasoconstrictor; partial agonist at dopaminergic receptors and adrenoceptors; antagonist at serotonergic receptors
Dihydroergotamine methanesulfonate	NCRC01397	D 2763	LOPAC-5	5-D8	679.799	10mM	DMSO	Ergot alkaloid; vasoconstrictor; competitive serotonin receptor antagonist; partial agonist at alpha adrenoceptors and D2 dopamine receptors
Dihydrokainic acid	NCRC01415	D 1064	LOPAC-5	5-F6	229.278	10mM	DMSO	Non-transportable glutamate analog that blocks glutamate receptors
Dihydroouabain	NCRC01395	D 0670	LOPAC-5	5-D6	586.683	10mM	DMSO	Sodium-potassium pump inhibitor
Dilazep hydrochloride	NCRC01409	D 5294	LOPAC-5	5-E10	677.626	10mM	DMSO	Adenosine uptake inhibitor
Diltiazem hydrochloride	NCRC01367	D 2521	LOPAC-5	5-A8	450.988	10mM	DMSO	Ca2+ channel antagonist selective for slow, or L-type, channels; stimulates 1,4-dihydropyridine binding to Ca2+ channels; coronary vasodilator
Diphenhydramine hydrochloride	NCRC01417	D 3630	LOPAC-5	5-F8	291.824	10mM	DMSO	H1 Histamine receptor antagonist
Diphenyleneiodonium chloride	NCRC01407	D 2926	LOPAC-5	5-E8	314.555	10mM	DMSO	Endothelial nitric oxide synthase inhibitor
Dipropyldopamine hydrobromide	NCRC01505	D-031	LOPAC-6	6-G6	318.257	10mM	DMSO	Dopamine receptor agonist
Dipyridamole	NCRC01504	D 9766	LOPAC-6	6-G5	504.638	10mM	DMSO	Coronary vasodilator; adenosine transport inhibitor
Disopyramide	NCRC01442	D 7644	LOPAC-6	6-A3	339.485	10mM	DMSO	Sodium channel blocker; class IA antiarrhythmic
Disopyramide phosphate	NCRC01451	D 6035	LOPAC-6	6-B2	437.48	10mM	DMSO	K+ channel modulator; anti-arrhythmic; cardiac depressant
DL-alpha-Difluoromethylornithine hydrochloride	NCRC01469	D-193	LOPAC-6	6-C10	218.633	10mM	DMSO	Selective irreversible ornithine decarboxylase (ODC) inhibitor.
DL-alpha-Methyl-p-tyrosine	NCRC01041	120693	LOPAC-1	1-A2	195.22	10mM	DMSO	Inhibitor of catecholamine synthesis and tyrosine hydroxylase
DL-Buthionine-[S,R]-sulfoximine	NCRC01271	B 2640	LOPAC-3	3-H2	222.308	10mM	DMSO	Glutathione synthesis inhibitor
DL-Cycloserine	NCRC01307	C 7005	LOPAC-4	4-C8	102.093	10mM	DMSO	Alanine aminotransferase inhibitor; blocks sphingosine biosynthesis by inhibition of ketosphinganine synthetase
DL-erythro-Dihydrosphingosine	NCRC01491	D 6908	LOPAC-6	6-F2	301.517	10mM	DMSO	Protein kinase C, phospholipase A2, and phospholipase D inhibitor
DL-Homatropine hydrobromide	NCRC01632	H 0126	LOPAC-8	8-D3	356.263	10mM	DMSO	Muscarinic acetylcholine receptor antagonist
DL-p-Chlorophenylalanine methyl ester hydrochloride	NCRC01351	C 3635	LOPAC-4	4-H2	250.127	10mM	DMSO	Tryptophan hydroxylase inhibitor
DL-threo-beta-hydroxyaspartic acid	NCRC01604	H 2775	LOPAC-8	8-A5	149.104	10mM	DMSO	Glutamate transport inhibitor
DM 235	NCRC01380	D 5689	LOPAC-5	5-B11	246.312	10mM	DMSO	Potent nootropic agent
DNQX	NCRC01385	D 0540	LOPAC-5	5-C6	252.144	10mM	DMSO	Potent, competitive kainate/quisqualate glutamate receptor antagonist
Dobutamine hydrochloride	NCRC01405	D 0676	LOPAC-5	5-E6	337.85	10mM	DMSO	beta1 Adrenoceptor agonist
Domperidone	NCRC01467	D-122	LOPAC-6	6-C8	425.922	10mM	DMSO	Peripheral dopamine receptor antagonist that does not cross the blood-brain barrier; anti-emetic
Dopamine hydrochloride	NCRC01626	H 8502	LOPAC-8	8-C7	189.643	10mM	DMSO	Endogenous neurotransmitter
Doxazosin mesylate	NCRC01514	D 9815	LOPAC-6	6-H5	547.591	10mM	DMSO	alpha1 adrenoceptor blocker
Doxepin hydrochloride	NCRC01379	D 4526	LOPAC-5	5-B10	315.846	10mM	DMSO	Antidepressant; antipruritic
Doxycycline hydrochloride	NCRC01445	D 9891	LOPAC-6	6-A6	480.906	10mM	DMSO	6-deoxytetracycline antibiotic; interferes with protein synthesis
Doxylamine succinate	NCRC01388	D 3775	LOPAC-5	5-C9	388.468	10mM	DMSO	H1 Histamine receptor antagonist
DPO-1	NCRC01583	D7443	LOPAC-7	7-G4	340.45	10mM	DMSO	Blocker of the IKur ultrarapid delayed rectifier current and Kv1.5 potassium channel.
D-ribofuranosylbenzimidazole	NCRC01426	D 1916	LOPAC-5	5-G7	319.146	10mM	DMSO	Inhibitor of RNA synthesis; chain terminator
Droperidol	NCRC01386	D 1414	LOPAC-5	5-C7	379.438	10mM	DMSO	D1, D2 dopamine receptor antagonist
DSP-4 hydrochloride	NCRC01339	C 8417	LOPAC-4	4-F10	313.067	10mM	DMSO	Adrenergic neurotoxin which induces acute and relatively selective degeneration of both central and peripheral noradrenergic terminals in the rat and mouse
E-64	NCRC01520	E 3132	LOPAC-6	6-H11	357.413	10mM	DMSO	Irreversible inhibitor of cysteine proteases
Ebastine	NCRC01401	E9531	LOPAC-5	5-E2	469.673	10mM	DMSO	Nonsedating histamine H1 receptor antagonist without cardiac side effects at 5X effective dose.
Ebselen	NCRC01581	E 3520	LOPAC-7	7-G2	274.183	10mM	DMSO	Antioxidant; inhibits mammalian lipoxygenases and glutathione S-transferase
Edrophonium chloride	NCRC01551	E 3256	LOPAC-7	7-D2	201.698	10mM	DMSO	Acetylcholinesterase inhibitor
Efaroxan hydrochloride	NCRC01561	E 3263	LOPAC-7	7-E2	252.746	10mM	DMSO	I1 Imidazoline binding site antagonist
EGTA	NCRC01552	E 4378	LOPAC-7	7-D3	380.355	10mM	DMSO	Carboxypeptidase B inhibitor; chelating agent useful for the determination of calcium in the presence of magnesium
Eliprodil	NCRC01507	E 2031	LOPAC-6	6-G8	347.864	10mM	DMSO	NR2B selective NMDA receptor antagonist (polyamine site); potential clinical use to treat both acute and chronic pain.
Ellipticine	NCRC01571	E 3380	LOPAC-7	7-F2	246.315	10mM	DMSO	Cytochrome P450 (CYP1A1)and DNA topoisomerase II inhibitor
Emetine dihydrochloride hydrate	NCRC01500	E 2375	LOPAC-6	6-F11	553.575	10mM	DMSO	Apoptosis inducer; RNA-Protein translation inhibitor
Emodin	NCRC01592	E 7881	LOPAC-7	7-H3	270.244	10mM	DMSO	p56lck Tyrosine kinase inhibitor
Enoximone	NCRC01450	E 1279	LOPAC-6	6-A11	248.306	10mM	DMSO	Selective phosphodiesterase III (PDE III) inhibitor
Epibestatin hydrochloride	NCRC01509	E 0381	LOPAC-6	6-G10	344.842	10mM	DMSO	Metallo-protease inhibitor; aminopeptidase inhibitor
Epinastine hydrochloride	NCRC01541	E 5156	LOPAC-7	7-C2	285.779	10mM	DMSO	Non-sedating H1 histamine receptor antagonist.
erythro-9-(2-Hydroxy-3-nonyl)adenine hydrochloride	NCRC01544	E-114	LOPAC-7	7-C5	313.833	10mM	DMSO	Potent adenosine deaminase inhibitor
Estrone	NCRC01553	E 9750	LOPAC-7	7-D4	270.375	10mM	DMSO	Luteolytic estrogen produced by the corpus luteum
ET-18-OCH3	NCRC01470	E 1779	LOPAC-6	6-C11	523.74	10mM	DMSO	Phosphoinositide-specific Phospholipase C (PI-PLC) inhibitor
Etazolate hydrochloride	NCRC01480	E 1896	LOPAC-6	6-D11	325.801	10mM	DMSO	Phosphodiesterase inhibitor
Ethosuximide	NCRC01572	E 7138	LOPAC-7	7-F3	141.171	10mM	DMSO	Inhibits voltage-gated sodium channels; used for the treatment of absence-type seizures
Etodolac	NCRC01519	E 0516	LOPAC-6	6-H10	287.362	10mM	DMSO	Non-steroidal anti-inflammatory drug (NSAID)
Etoposide	NCRC01460	E 1383	LOPAC-6	6-B11	588.571	10mM	DMSO	Topoisomerase II inhibitor; induces apoptosis; cell cycle inhibitor
Famotidine	NCRC01537	F 6889	LOPAC-7	7-B8	337.446	10mM	DMSO	H2 Histamine receptor antagonist
Felbamate	NCRC01564	F 0778	LOPAC-7	7-E5	238.245	10mM	DMSO	Anticonvulsant; glutamate receptor antagonist
Felodipine	NCRC01548	F 9677	LOPAC-7	7-C9	384.262	10mM	DMSO	L-type calcium channel blocker
Fenofibrate	NCRC01526	F 6020	LOPAC-7	7-A7	360.841	10mM	DMSO	PPAR-alpha receptor agonist; lipid regulating drug
Fenoldopam bromide	NCRC01596	F 6800	LOPAC-7	7-H7	386.676	10mM	DMSO	Peripheral D1 dopamine receptor agonist
Fenoterol hydrobromide	NCRC01584	F 1016	LOPAC-7	7-G5	384.273	10mM	DMSO	Beta2-adrenoceptor agonist; bronchodilator
Fenspiride hydrochloride	NCRC01536	F 6145	LOPAC-7	7-B7	296.8	10mM	DMSO	alpha-Adrenoceptor antagonist; NSAID
Fexofenadine hydrochloride	NCRC01528	F 9427	LOPAC-7	7-A9	501.672	10mM	DMSO	H1 Histamine receptor antagonist
Fiduxosin hydrochloride	NCRC01565	F 4303	LOPAC-7	7-E6	592.122	10mM	DMSO	alpha1-Adrenoceptor antagonist
Flecainide acetate	NCRC01586	F 6777	LOPAC-7	7-G7	474.404	10mM	DMSO	Sodium channel blocker; Class I antiarrythmic agent
Flumazenil	NCRC01546	F 6300	LOPAC-7	7-C7	303.296	10mM	DMSO	Benzodiazepine receptor antagonist
Flunarizine dihydrochloride	NCRC01567	F 8257	LOPAC-7	7-E8	477.429	10mM	DMSO	Ca2+/Na+ channel blocker; vasodilator
Fluoxetine hydrochloride	NCRC01598	F-132	LOPAC-7	7-H9	345.795	10mM	DMSO	Selective serotonin reuptake inhibitor
Fluphenazine dihydrochloride	NCRC01595	F 4765	LOPAC-7	7-H6	510.453	10mM	DMSO	Dopamine receptor antagonist; antipsychotic
Flupirtine maleate	NCRC01587	F 8927	LOPAC-7	7-G8	420.401	10mM	DMSO	NMDA glutamate receptor antagonist; centrally acting analgesic
Fluspirilene	NCRC01558	F-100	LOPAC-7	7-D9	475.587	10mM	DMSO	Dopamine receptor antagonist; antipsychotic
Flutamide	NCRC01597	F 9397	LOPAC-7	7-H8	276.217	10mM	DMSO	Non-steroidal anti-androgen
Fluvoxamine maleate	NCRC01535	F 2802	LOPAC-7	7-B6	434.416	10mM	DMSO	Selective serotonin reuptake inhibitor
Formoterol	NCRC01538	F 9552	LOPAC-7	7-B9	804.902	10mM	DMSO	beta2-Adrenoceptor agonist
Forskolin	NCRC01527	F 6886	LOPAC-7	7-A8	410.512	10mM	DMSO	Activates adenylate cyclase; antihypertensive and vasodilator; isolated from Coleus forskohlii
FPL 64176	NCRC01588	F-131	LOPAC-7	7-G9	347.418	10mM	DMSO	Potent L-type Ca2+ channel activator
FSCPX	NCRC01547	F 7927	LOPAC-7	7-C8	506.557	10mM	DMSO	Irreversible A1 adenosine receptor antagonist
Fulvestrant	NCRC01154	I4409	LOPAC-2	2-D5	606.786	10mM	DMSO	Selective estrogen receptor downregulator (SERD). First pure antiestrogen with no agonistic activity both in vitro and in vivo.
Furafylline	NCRC01578	F-124	LOPAC-7	7-F9	260.254	10mM	DMSO	Cytochrome P4501A2 inhibitor
Furegrelate sodium	NCRC01555	F 3764	LOPAC-7	7-D6	275.242	10mM	DMSO	Thromboxane synthetase inhibitor
Furosemide	NCRC01575	F 4381	LOPAC-7	7-F6	330.749	10mM	DMSO	Inhibits Na+, K+ and Cl- cotransport
Fusaric acid	NCRC01566	F 6513	LOPAC-7	7-E7	179.221	10mM	DMSO	Dopamine beta-hydroxylase inhibitor; antibiotic isolated from the fungus Fusarium heterosporium
Fusidic acid sodium	NCRC01574	F 0881	LOPAC-7	7-F5	538.706	10mM	DMSO	Inhibits protein synthesis in prokaryotes
GABA	NCRC01045	A 2129	LOPAC-1	1-A6	103.122	10mM	DMSO	Endogenous neurotransmitter
Gabaculine hydrochloride	NCRC01046	A 3539	LOPAC-1	1-A7	175.616	10mM	DMSO	GABA transaminase inhibitor; conformationally constrained GABA analog
Gabapentin	NCRC01622	G-154	LOPAC-8	8-C3	171.241	10mM	DMSO	Anticonvulsant that may modulate certain types of Ca2+ channel currents; analgesic
Gallamine triethiodide	NCRC01590	G 8134	LOPAC-7	7-G11	891.544	10mM	DMSO	M2 muscarinic acetylcholine receptor antagonist; muscle relaxant
gamma-Acetylinic GABA	NCRC01178	A-230	LOPAC-2	2-F9	127.144	10mM	DMSO	GABA transaminase (GABA-T) inhibitor
Ganaxolone	NCRC01419	G 7795	LOPAC-5	5-F10	332.531	10mM	DMSO	Positive allosteric modulator of GABA-A receptors
Ganciclovir	NCRC01579	G 2536	LOPAC-7	7-F10	255.235	10mM	DMSO	Pro-drug nucleoside analog; upon thymidine kinase expression,converted to a phosphorylated active analog and incorporated into DNA, causing death of the malignant dividing cell
GBR-12909 dihydrochloride	NCRC01486	D-052	LOPAC-6	6-E7	523.499	10mM	DMSO	Selective dopamine reuptake inhibitor
GBR-12935 dihydrochloride	NCRC01600	G 9659	LOPAC-7	7-H11	487.518	10mM	DMSO	Dopamine reuptake inhibitor
Genipin	NCRC01556	G4796	LOPAC-7	7-D7	226.231	10mM	DMSO	Stimulates insulin secretion in UCP2-dependent manner (Uncoupling protein 2). Genipin is a protein, collagen, gelatin, and chitosan cross-linker.
Genistein	NCRC01560	G 6649	LOPAC-7	7-D11	270.244	10mM	DMSO	Cytotoxic inhibitor of tyrosine kinase and topoisomerase II kinase
Glipizide	NCRC01661	G-117	LOPAC-8	8-G2	445.544	10mM	DMSO	ATP-dependent K+ channel blocker
Glybenclamide	NCRC01539	G 0639	LOPAC-7	7-B10	494.014	10mM	DMSO	Antidiabetic agent which blocks pancreatic ATP-dependent K+ channels resulting in an increase in intracellular Ca2+ and consequent insulin secretion
Gossypol	NCRC01887	G8761	LOPAC-11	11-E8	518.569	10mM	DMSO	Natural product from cotton seeds with a variety of cell biological activities. Proapoptotic, antimalarial, PKC inhibition.
GR 113808	NCRC01322	G 5918	LOPAC-4	4-E3	393.509	10mM	DMSO	5-HT4 serotonin receptor antagonist.
GR 46611	NCRC01109	G 8543	LOPAC-1	1-G10	377.491	10mM	DMSO	5-HT1D serotonin receptor agonist.
GR 55562 dihydrobromide	NCRC01660	G 0419	LOPAC-8	8-F11	537.299	10mM	DMSO	Selective 5-HT1B/1D serotonin receptor antagonist.
GR 79236X	NCRC01296	G5794	LOPAC-4	4-B7	351.365	10mM	DMSO	A1 adenosine receptor agonist.
GR-89696 fumarate	NCRC01612	G-133	LOPAC-8	8-B3	530.409	10mM	DMSO	kappa Opioid receptor agonist
Guanabenz acetate	NCRC01641	G-110	LOPAC-8	8-E2	291.139	10mM	DMSO	Centrally acting alpha2 adrenoceptor agonist; antihypertensive
Guanfacine hydrochloride	NCRC01559	G 1043	LOPAC-7	7-D10	282.559	10mM	DMSO	alpha2-Adrenoceptor agonist
Guanidinyl-naltrindole di-trifluoroacetate	NCRC01599	G 3416	LOPAC-7	7-H10	699.612	10mM	DMSO	Selective kappa opioid receptor antagonist
Guvacine hydrochloride	NCRC01611	G-007	LOPAC-8	8-B2	163.605	10mM	DMSO	GABA uptake inhibitor
GW1929	NCRC01540	G 5668	LOPAC-7	7-B11	495.583	10mM	DMSO	High affinity peroxisome proliferator-activated gamma (PPAR-gamma) agonist
GW2974	NCRC01549	G 0668	LOPAC-7	7-C10	395.471	10mM	DMSO	Dual EGFR and ErbB-2 receptor tyrosine kinase inhibitor
GW5074	NCRC01550	G 6416	LOPAC-7	7-C11	520.949	10mM	DMSO	cRaf1 kinase inhibitor
GW7647	NCRC01570	G 6793	LOPAC-7	7-E11	502.766	10mM	DMSO	Potent agonist of peroxisome proliferator-activated alpha (PPAR-alpha)
GYKI 52466 hydrochloride	NCRC01671	G-119	LOPAC-8	8-H2	329.789	10mM	DMSO	Selective AMPA/kainate glutamate receptor antagonist; anticonvulsant; skeletal muscle relaxant
HA-100	NCRC01620	I 1392	LOPAC-8	8-B11	313.808	10mM	DMSO	Inhibitor of protein kinase A (PKA), protein kinase C (PKC) and myosin light chain kinase (MLCK)
HA-1004 hydrochloride	NCRC01628	H-120	LOPAC-8	8-C9	329.811	10mM	DMSO	Potent inhibitor of cAMP- and cGMP-dependent protein kinases; because it has low affinity for protein kinase C, HA-1004 serves as an excellent negative control of H-7 HCl
Haloperidol	NCRC01623	H 1512	LOPAC-8	8-C4	375.874	10mM	DMSO	Dopamine receptor antagonist; antipsychotic
Harmane	NCRC01645	H 7258	LOPAC-8	8-E6	182.227	10mM	DMSO	I1 imidazoline binding site agonist
HEMADO	NCRC01165	H3288	LOPAC-2	2-E6	361.404	10mM	DMSO	A3 adenosine receptor agonist
Hemicholinium-3	NCRC01618	H-108	LOPAC-8	8-B9	574.358	10mM	DMSO	Potent and selective choline uptake blocker
Hexahydro-sila-difenidol hydrochloride, p-fluoro analog	NCRC01648	H-127	LOPAC-8	8-E9	386.03	10mM	DMSO	High affinity muscarinic acetylcholine receptor antagonist, but displays altered selectivity (M3 > M1 > M2)
Hexamethonium bromide	NCRC01662	H 0879	LOPAC-8	8-G3	362.194	10mM	DMSO	Blocks nicotinic acetylcholine receptors at autonomic ganglia
Hexamethonium dichloride	NCRC01653	H 2138	LOPAC-8	8-F4	273.292	10mM	DMSO	Nicotinic acetylcholine receptor antagonist
Hispidin	NCRC01674	H 5257	LOPAC-8	8-H5	246.222	10mM	DMSO	Potent protein kinase C-beta inhibitor
Histamine dihydrochloride	NCRC01635	H 7250	LOPAC-8	8-D6	184.07	10mM	DMSO	Endogenous neurotransmitter
Histamine, R(-)-alpha-methyl-, dihydrochloride	NCRC01658	H-128	LOPAC-8	8-F9	198.097	10mM	DMSO	Potent, selective H3 histamine receptor agonist which crosses the blood-brain barrier; inhibits histamine synthesis and release
Hydralazine hydrochloride	NCRC01633	H 1753	LOPAC-8	8-D4	196.641	10mM	DMSO	Non-selective MAO-A/B inhibitor; antihypertensive
Hydrochlorothiazide	NCRC01654	H 4759	LOPAC-8	8-F5	297.741	10mM	DMSO	Carbonic anhydrase inhibitor; diuretic
Hydrocortisone	NCRC01634	H 4001	LOPAC-8	8-D5	362.47	10mM	DMSO	Primary glucocorticoid secreted by the adrenal cortex
Hydroquinone	NCRC01617	H 9003	LOPAC-8	8-B8	110.114	10mM	DMSO	Arachidonate 12-Lipoxygenase inhibitor
Hydroxylamine hydrochloride	NCRC01677	H 9876	LOPAC-8	8-H8	69.491	10mM	DMSO	Monoamine oxidase inhibitor
Hydroxytacrine maleate	NCRC01624	H 3146	LOPAC-8	8-C5	330.343	10mM	DMSO	Cholinesterase inhibitor
Hydroxyurea	NCRC01636	H 8627	LOPAC-8	8-D7	76.0552	10mM	DMSO	Antineoplastic; inactivates ribonucleoside reductase which blocks the synthesis of deoxynucleotides
Hypotaurine	NCRC01613	H 1384	LOPAC-8	8-B4	109.148	10mM	DMSO	Antioxidant that binds hydroxyl radicals; GABA transport inhibitor
Ibudilast	NCRC01639	I 0157	LOPAC-8	8-D10	230.312	10mM	DMSO	Phosphodiesterase IV (PDE IV) inhibitor
ICI 63,137	NCRC02298	I 8283	LOPAC-16	16-F9	207.237	10mM	DMSO	Phosphodiesterase IV (PDE 4) inhibitor
Icilin	NCRC01466	I 9532	LOPAC-6	6-C7	311.3	10mM	DMSO	Potent agonist at the CMR1 cold- and menthol-sensitive receptor.
Idarubicin	NCRC01640	I 1656	LOPAC-8	8-D11	497.506	10mM	DMSO	Antineoplastic
IEM-1460	NCRC01629	I 0154	LOPAC-8	8-C10	428.298	10mM	DMSO	Selective inhibitor of a subtype of AMPA glutamate receptors (Ca2+ permeable, lacking GluR2 subunits)
Imazodan	NCRC01679	I 0782	LOPAC-8	8-H10	240.267	10mM	DMSO	Selective phosphodiesterase II (PDEII) inhibitor
IMID-4F hydrochloride	NCRC01670	I 2279	LOPAC-8	8-G11	374.675	10mM	DMSO	Imidazoline-based K(ATP) channel blocker
Imidazole-4-acetic acid hydrochloride	NCRC01649	I 0375	LOPAC-8	8-E10	162.577	10mM	DMSO	Competitive antagonist at GABA-C receptors
Imiquimod	NCRC02265	I5159	LOPAC-16	16-C6	240.31	10mM	DMSO	Caspase 3 activator
Imperatorin	NCRC01453	I6659	LOPAC-6	6-B4	270.288	10mM	DMSO	A modulator of p38, ERK pathway. Imperatorin increases BMP-2 expression (mRNA) and increases bone density/volume and mineralization in vivo.
Indirubin-3'-oxime	NCRC01186	I0404	LOPAC-2	2-G7	277.285	10mM	DMSO	Cyclin-dependent kinase inhibitor; ATP competitive; antiproliferative
Iodoacetamide	NCRC01610	I 1149	LOPAC-8	8-A11	184.965	10mM	DMSO	Alkylating reagent for cysteine and histidine residues in proteins; irreversible protein inhibitor
Ipratropium bromide	NCRC01630	I 1637	LOPAC-8	8-C11	412.371	10mM	DMSO	Muscarinic acetylcholine receptor antagonist; bronchodilator
Isoguvacine hydrochloride	NCRC01601	G-002	LOPAC-8	8-A2	163.605	10mM	DMSO	GABA-A receptor agonist
Ivermectin	NCRC01733	I 8898	LOPAC-9	9-F4	875.117	10mM	DMSO	Positive allosteric modulator of alpha7 neuronal nicotinic acetylcholine receptor; also modulates glutamate-GABA-activated chloride channels
Ivermectin
Ivermectin
JFD00244	NCRC01651	J4829	LOPAC-8	8-F2	478.553	10mM	DMSO	A SIRT (sirtuin, human silent information regulator) inhibitor.
JS-K	NCRC01655	J 4137	LOPAC-8	8-F6	384.308	10mM	DMSO	Nitric oxide donor; antiproliferative
JX401	NCRC01582	J4774	LOPAC-7	7-G3	355.503	10mM	DMSO	Potent, non-cytotoxic, membrane permeable p38a MAPK inhibitor.
Kenpaullone	NCRC01687	K 3888	LOPAC-9	9-A8	327.183	10mM	DMSO	Potent inhibitor of CDK1/cyclin B, CDK2/cyclin A, CDK2/cyclin E, and CDK5/p25
Ketorolac tris salt	NCRC01716	K 1136	LOPAC-9	9-D7	376.413	10mM	DMSO	Non-steroidal anti-inflammatory (NSAID) drug
L(-)-Norepinephrine bitartrate	NCRC01134	A 9512	LOPAC-2	2-B5	319.271	10mM	DMSO	Adrenergic neurotransmitter; vasoconstrictor
L-165,041	NCRC01657	L 2167	LOPAC-8	8-F8	402.448	10mM	DMSO	Peroxisome proliferator-activated receptor (PPAR) gamma agonist.
L-2-aminoadipic acid	NCRC01131	A 7275	LOPAC-2	2-B2	161.159	10mM	DMSO	Glutamine synthetase inhibitor
L-3,4-Dihydroxyphenylalanine	NCRC01494	D 9628	LOPAC-6	6-F5	197.192	10mM	DMSO	Precursor to dopamine; antiparkinsonian agent
L-3,4-Dihydroxyphenylalanine methyl ester hydrochloride	NCRC01396	D 1507	LOPAC-5	5-D7	247.68	10mM	DMSO	Precursor to L-DOPA that crosses the blood-brain barrier
L-732,138	NCRC01068	A 5330	LOPAC-1	1-C9	472.391	10mM	DMSO	Competitive antagonist at substance P receptors; approximately 1000-fold more potent at cloned human NK-1 receptors than at cloned human NK-2 and NK-3 receptors
L-allylglycine	NCRC01181	A 7762	LOPAC-2	2-G2	115.133	10mM	DMSO	Glutamic acid decarboxylase inhibitor
L-Arginine	NCRC01117	A 5006	LOPAC-1	1-H8	174.204	10mM	DMSO	Nitric oxide precursor
L-Aspartic acid	NCRC01173	A 9256	LOPAC-2	2-F4	133.105	10mM	DMSO	Endogenous excitatory amino acid neurotransmitter
L-azetidine-2-carboxylic acid	NCRC01063	A 0760	LOPAC-1	1-C4	101.106	10mM	DMSO	Inhibits collagen synthesis
L-Buthionine-sulfoximine	NCRC01261	B 2515	LOPAC-3	3-G2	222.308	10mM	DMSO	Glutathione synthesis inhibitor
L-Canavanine	NCRC01530	C 1625	LOPAC-7	7-A11	176.176	10mM	DMSO	Naturally occurring L-amino acid. Selective inhibitor of inducible nitric oxide synthase (iNOS).
L-Canavanine sulfate	NCRC01360	C 9758	LOPAC-4	4-H11	274.254	10mM	DMSO	Selective inhibitor of inducible nitric oxide synthase (iNOS)
L-Cycloserine	NCRC01239	C 1159	LOPAC-3	3-D10	102.093	10mM	DMSO	Blocks sphingosine biosynthesis by inhibition of ketosphinganine synthetase
L-Cysteinesulfinic Acid	NCRC01303	C 4418	LOPAC-4	4-C4	153.158	10mM	DMSO	Putative excitatory amino acid neurotransmitter
Lercanidipine hydrochloride hemihydrate	NCRC01184	L 6668	LOPAC-2	2-G5	648.206	10mM	DMSO	L-type (Cav1.2b) vascular calcium channel antagonist
L-Glutamic acid hydrochloride	NCRC01569	G 2128	LOPAC-7	7-E10	183.593	10mM	DMSO	Endogenous excitatory amino acid neurotransmitter
L-Glutamine	NCRC01589	G 3126	LOPAC-7	7-G10	146.147	10mM	DMSO	Excitatory amino acid
L-Histidine hydrochloride	NCRC01606	H 8125	LOPAC-8	8-A7	191.619	10mM	DMSO	Histamine precursor
L-Hyoscyamine	NCRC01607	H 9002	LOPAC-8	8-A8	289.378	10mM	DMSO	Competitive antagonist at post-ganglionic synapses and on smooth muscle
Lithium Chloride	NCRC01644	L 4408	LOPAC-8	8-E5	42.392	10mM	DMSO	Anti-manic drug used in the treatment of bipolar depression; inhibitor of inositol monophosphatase
Lonidamine	NCRC01758	L 4900	LOPAC-9	9-H9	321.165	10mM	DMSO	Inhibits the energy metabolism of neoplastic cells by interfering with mitochondrial hexokinase, cellular respiration, and glycolysis; damages cell and mitochondrial membranes
loxoprofen	NCRC01717	L 0664	LOPAC-9	9-D8	246.309	10mM	DMSO	Non-steroidal anti-inflammatory (NSAID) drug; analgesic
McN-A-343	NCRC01317	C 7041	LOPAC-4	4-D8	317.218	10mM	DMSO	M1 muscarinic acetylcholine receptor agonist.
Melphalan	NCRC01833	M 2011	LOPAC-10	10-H4	305.207	10mM	DMSO	Antineoplastic; forms DNA intrastrand crosslinks by bifunctional alkylation in 5'-GGC sequences
Mephetyl tetrazole	NCRC01456	M 7945	LOPAC-6	6-B7	334.425	10mM	DMSO	Potent and selective Kv1.5 potassium channel blocker.
Methotrexate hydrate	NCRC01060	A 6770	LOPAC-1	1-B11	454.449	10mM	DMSO	Folic acid antagonist
Metolazone	NCRC01650	M 1195	LOPAC-8	8-E11	365.841	10mM	DMSO	Inhibitor of thiazide-sensitive Na+/Cl- cotransporter; antihypertensive; moderate loop diuretic.
	NCRC01873	M-116	LOPAC-11	11-D4	365.841	10mM	DMSO	Diuretic; antihypertensive
Mevastatin	NCRC01794	M 2537	LOPAC-10	10-D5	390.524	10mM	DMSO	Antibiotic; inhibits post-translational prenylation of proteins such as Ras and geranylgeranylation of Rho
MHPG piperazine	NCRC01603	H 1377	LOPAC-8	8-A4	454.525	10mM	DMSO	Norepinephrine metabolite
MHPG sulfate potassium	NCRC01666	H 8759	LOPAC-8	8-G7	302.35	10mM	DMSO	Norepinephrine metabolite
Mifepristone	NCRC01841	M 8046	LOPAC-11	11-A2	429.608	10mM	DMSO	Progesterone receptor antagonist
Mifepristone
Mifepristone
Milrinone	NCRC01777	M 4659	LOPAC-10	10-B8	211.225	10mM	DMSO	Phosphodiesterase III inhibitor
m-Iodobenzylguanidine hemisulfate	NCRC01684	I 9890	LOPAC-9	9-A5	648.264	10mM	DMSO	Antitumor agent which inhibits ADP ribosylation; induces changes in the mitochondrial membrane potential, activation of caspase-3 and DNA fragmentation
Mitoxantrone	NCRC01819	M 6545	LOPAC-10	10-F10	517.414	10mM	DMSO	DNA synthesis inhibitor
Mizoribine	NCRC01785	M 3047	LOPAC-10	10-C6	259.22	10mM	DMSO	Arrests at G/S; inhibits de novo synthesis of nucleotides by inhibition of inosine monophosphate dehydrogenase
ML-9	NCRC01249	C 1172	LOPAC-3	3-E10	361.293	10mM	DMSO	Myosin light chain kinase (MLCK) inhibitor
MNS	NCRC01637	M 7445	LOPAC-8	8-D8	193.16	10mM	DMSO	Src and Syk kinase inhibitor; prevents phosphorylation and cytoskeletal association of GPIIb/IIIa and talin.
Morin	NCRC01816	M 4008	LOPAC-10	10-F7	302.243	10mM	DMSO	Flavonoid with anti-oxidant properties; oxyradical scavenger
Muscimol hydrobromide	NCRC01631	G-019	LOPAC-8	8-D2	195.017	10mM	DMSO	GABA-A receptor agonist, water soluble
N-(2-[4-(4-Chlorophenyl)piperazin-1-yl]ethyl)-3-methoxybenzamide	NCRC01327	C 7230	LOPAC-4	4-E8	373.886	10mM	DMSO	Selective D4 dopamine receptor agonist
N-(3,3-Diphenylpropyl)glycinamide	NCRC01529	D 8816	LOPAC-7	7-A10	268.362	10mM	DMSO	NMDA glutamate receptor open channel blocker.
N-(4-Amino-2-chlorophenyl)phthalimide	NCRC01193	A 9345	LOPAC-2	2-H4	272.693	10mM	DMSO	Potent anticonvulsant
N,N,N',N'-Tetramethylazodicarboxamide	NCRC01437	D 3648	LOPAC-5	5-H8	172.188	10mM	DMSO	Thiol-oxidizing agent
N,N-Dihexyl-2-(4-fluorophenyl)indole-3-acetamide	NCRC01493	D 8555	LOPAC-6	6-F4	436.618	10mM	DMSO	High affinity ligand for glial mitochondrial benzodiazepine receptors
N,N-Dipropyl-5-carboxamidotryptamine maleate	NCRC01448	D-132	LOPAC-6	6-A9	403.482	10mM	DMSO	Selective 5-HT1A serotonin receptor agonist
N^G,N^G-Dimethylarginine hydrochloride	NCRC01428	D 4268	LOPAC-5	5-G9	238.719	10mM	DMSO	Reversible inhibitor of nitric oxide synthetase in vivo and in vitro
N6-2-(4-Aminophenyl)ethyladenosine	NCRC01158	A-202	LOPAC-2	2-D9	386.414	10mM	DMSO	Potent, non-selective A3 adenosine receptor agonist
N6-Cyclohexyladenosine	NCRC01371	C 9901	LOPAC-5	5-B2	349.393	10mM	DMSO	Selective A1 adenosine receptor agonist
N6-Cyclopentyladenosine	NCRC01348	C 8031	LOPAC-4	4-G9	335.366	10mM	DMSO	Selective A1 adenosine receptor agonist
N-Acetyl-5-hydroxytryptamine	NCRC01084	A 1824	LOPAC-1	1-E5	218.258	10mM	DMSO	Immediate precursor of melatonin
N-Acetyl-L-Cysteine	NCRC01121	A 7250	LOPAC-2	2-A2	163.196	10mM	DMSO	Amino acid analog that partially improves neuronal survival following transient forebrain ischemia
N-Acetylprocainamide hydrochloride	NCRC01049	A 5909	LOPAC-1	1-A10	313.83	10mM	DMSO	Blocks Na+ channels and appears to have Class III anti-arrhythmic activity; metabolite of Procainamide
N-Acetyltryptamine	NCRC01141	A 7342	LOPAC-2	2-C2	202.258	10mM	DMSO	Mixed agonist-antagonist at melatonin receptors
N-arachidonylglycine	NCRC01114	A 1977	LOPAC-1	1-H5	361.529	10mM	DMSO	Arachidonyl amino acid which inhibits pain; inhibits the hydrolytic activity of fatty acid amide hydrolase (FAAH) on anandamide
NBI 27914	NCRC01533	N 3911	LOPAC-7	7-B4	434.199	10mM	DMSO	CRF1 corticotropin-releasing factor receptor antagonist.
N-Bromoacetamide	NCRC01231	B 2377	LOPAC-3	3-D2	137.964	10mM	DMSO	Removes fast inactivation of Na+ currents and transient K+ currents; chemical modifier
Nefiracetam	NCRC01487	N 2288	LOPAC-6	6-E8	246.312	10mM	DMSO	Pyrrolidonetype nootropic agent with various pharmacologic as well as cognition-enhancing effects.
N-Ethylmaleimide	NCRC01532	E 3876	LOPAC-7	7-B3	125.128	10mM	DMSO	Sulfhydryl alkylating agent that inactivates NADP-dependent isocitrate dehydrogenase and many endonucleases
Nimustine hydrochloride	NCRC01860	N 8659	LOPAC-11	11-B11	272.696	10mM	DMSO	Antineoplastic; bifunctional nitrosourea alkylating anticancer agent
N-Methyl-1-deoxynojirimycin	NCRC01408	M 1777	LOPAC-5	5-E9	177.202	10mM	DMSO	Interferes with metabolism of N-linked glycoproteins by inhibition of glucosidase
N-Methyl-beta-carboline-3-carboxamide	NCRC01573	E-006	LOPAC-7	7-F4	225.252	10mM	DMSO	GABA-A receptor antagonist
N-Methyldopamine hydrochloride	NCRC01430	D 5886	LOPAC-5	5-G11	203.67	10mM	DMSO	Dopamine receptor agonist
N-Methylhistaprodifen dioxalate salt	NCRC01638	M 7320	LOPAC-8	8-D9	499.525	10mM	DMSO	H1 histamine receptor agonist.
Nocodazole	NCRC01773	M 1404	LOPAC-10	10-B4	301.326	10mM	DMSO	Disrupts microtubules by binding to beta-tubulin
Nocodazole
N-Phenylanthranilic acid	NCRC01051	144509	LOPAC-1	1-B2	213.238	10mM	DMSO	Cl- channel blocker
NS8593 hydrochloride	NCRC01557	N 2538	LOPAC-7	7-D8	299.806	10mM	DMSO	Blocks small conductance Ca2+ activated K+ channels
NSC 95397	NCRC01669	N 1786	LOPAC-8	8-G10	310.393	10mM	DMSO	Selective, irreversible Cdc25 dual specificity phosphatase inhibitor.
NU6027	NCRC02252	N 4411	LOPAC-16	16-B3	251.29	10mM	DMSO	Selective cyclin-dependent kinase-2 (CDK2) inhibitor.
O-(Carboxymethyl)hydroxylamine hemihydrochloride	NCRC01047	A 4508	LOPAC-1	1-A8	218.595	10mM	DMSO	Non-selective aminotransferase inhibitor
O6-benzylguanine	NCRC01221	B 2292	LOPAC-3	3-C2	241.254	10mM	DMSO	Irreversible inhibitor of the mammalian DNA repair protein, O6-alkylguanine-DNA alkyltransferase
Olomoucine	NCRC01923	O 0886	LOPAC-12	12-A4	298.35	10mM	DMSO	Potent and selective inhibitor of cdc2, cdk and cyclin-dependent kinases
Olprinone hydrochloride	NCRC02310	O 7389	LOPAC-16	16-G11	286.723	10mM	DMSO	Selective phosphodiesterase 3 (PDE3) inhibitor.
Opipramol dihydrochloride	NCRC01168	O 5889	LOPAC-2	2-E9	436.429	10mM	DMSO	sigma1, sigma2 receptor agonist; an antagonist at D2, 5HT2, and H1 receptors; atypical antidepressant, antipsychotic, and axiolytic.
Org 24598 lithium salt	NCRC01053	O7639	LOPAC-1	1-B4	373.302	10mM	DMSO	Selective, potent inhibitor of glial GlyT (GlyT1, glycine transporter type 1).
OXA-22	NCRC01411	C-011	LOPAC-5	5-F2	303.207	10mM	DMSO	Potent muscarinic acetylcholine receptor agonist
P1,P4-Di(adenosine-5')tetraphosphate triammonium	NCRC01435	D 1262	LOPAC-5	5-H6	887.489	10mM	DMSO	Dinucleoside polyphosphate that competitively inhibits ADP-induced platelet aggregation
PAC-1	NCRC02281	P0115	LOPAC-16	16-E2	392.505	10mM	DMSO	Caspase 3 activator; apoptosis inducer.
Paliperidone	NCRC01602	P0099	LOPAC-8	8-A3	426.495	10mM	DMSO	Atypical antipsychotic; active metabolite of risperidone.
p-Aminoclonidine hydrochloride	NCRC01073	A 0779	LOPAC-1	1-D4	281.574	10mM	DMSO	alpha2 Adrenoceptor agonist
Paroxetine hydrochloride hemihydrate (MW = 374.83)	NCRC01135	P 9623	LOPAC-2	2-B6	365.836	10mM	DMSO	Selective serotonin reuptake inhibitor; antidepressant Sold with permission of GlaxoSmithKline. Actual molecular weight = 374.83 to account for 1/2 mole of water.
p-Benzoquinone	NCRC01160	B 1266	LOPAC-2	2-D11	108.098	10mM	DMSO	Benzene metabolite; induces mutations in DNA at G:C base pairs; induces writhing in mice; topoisomerase II inhibitor
PD 169316	NCRC01441	P 9248	LOPAC-6	6-A2	360.351	10mM	DMSO	Potent, cell permeable and selective p38 MAP kinase inhibitor; nM potency
p-Fluoro-L-phenylalanine	NCRC01585	F 4646	LOPAC-7	7-G6	183.184	10mM	DMSO	Substrate for tyrosine hydroxylase; arrests cells at G2
Phenoxybenzamine hydrochloride	NCRC01275	B-019	LOPAC-3	3-H6	340.296	10mM	DMSO	Selective alpha adrenoceptor blocking agent; calmodulin antagonist
Phenserine	NCRC01563	P0111	LOPAC-7	7-E4	337.425	10mM	DMSO	Selective, non-competitive acetylcholinesterase (AChE) inhibitor.
Phenytoin sodium	NCRC01369	D 4505	LOPAC-5	5-A10	274.257	10mM	DMSO	Anticonvulsant; anti-epileptic
Phorbol 12-myristate 13-acetate	NCRC02072	P 8139	LOPAC-13	13-H3	616.843	10mM	DMSO	Activates protein kinase C in vivo and in vitro; strong NO promoter; promotes expression of iNOS in cultured hepatocytes;T lymphocyte activator
Piceatannol	NCRC01955	P 0453	LOPAC-12	12-D6	244.249	10mM	DMSO	Non-receptor kinase Syk and Lck inhibitor
Pifithrin-mu	NCRC02210	P0122	LOPAC-15	15-E11	181.214	10mM	DMSO	Anti-apoptotic; inhibits p53 binding to mitochodria as well as Bcl-xL and Bcl-2 proteins. Does not affect transcriptional functions of p53.
Pirfenidone	NCRC01947	P 2116	LOPAC-12	12-C8	185.228	10mM	DMSO	Inhibitor of collagen production and fibroblast proliferation
PK 11195	NCRC01238	C 0424	LOPAC-3	3-D9	352.867	10mM	DMSO	Peripheral benzodiazepine receptor antagonist
PNU-37883A	NCRC01136	P 0248	LOPAC-2	2-B7	381.994	10mM	DMSO	Selective Kir 6.1/SUR2B potassium channel inhibitor.
Podophyllotoxin	NCRC01968	P 4405	LOPAC-12	12-E9	414.416	10mM	DMSO	Antineoplastic glucoside; inhibitor of microtubule assembly
Propofol	NCRC01477	D126608	LOPAC-6	6-D8	178.277	10mM	DMSO	Short acting general anesthetic
Psora-4	NCRC01177	P 9872	LOPAC-2	2-F8	334.375	10mM	DMSO	Potent Kv1.3 potassium channel inhibitor.
Pyrocatechol	NCRC01320	C 9510	LOPAC-4	4-D11	110.114	10mM	DMSO	Carcinogen; causes DNA strand breakage
Quazinone	NCRC02020	Q 3504	LOPAC-13	13-B11	235.675	10mM	DMSO	Phosphodiesterase III (PDE III) inhibitor
Quercetin dihydrate	NCRC02039	Q 0125	LOPAC-13	13-D10	302.243	10mM	DMSO	Mitochondrial ATPase and phosphodiesterase (PDE) inhibitor; inhibits PI3-K activity
R(-)-2,10,11-Trihydroxyaporphine hybrobromide	NCRC01485	D-029	LOPAC-6	6-E6	364.242	10mM	DMSO	D2 dopamine receptor agonist
R(-)-2,10,11-Trihydroxy-N-propylnoraporphine hydrobromide	NCRC01495	D-030	LOPAC-6	6-F6	392.296	10mM	DMSO	Potent and selective D2 dopamine receptor agonist
R(-)-Apocodeine hydrochloride	NCRC01465	D-003	LOPAC-6	6-C6	317.819	10mM	DMSO	Dopamine receptor agonist; apomorphine metabolite
R-(-)-Desmethyldeprenyl hydrochloride	NCRC01501	D 6940	LOPAC-6	6-G2	209.721	10mM	DMSO	MAO-B inhibitor; metabolite of L-deprenyl
R(-)-Isoproterenol (+)-bitartrate	NCRC01680	I 2760	LOPAC-8	8-H11	361.352	10mM	DMSO	Sympathomimetic amine acting almost exclusively on beta adrenoceptors; bronchodilator; active enantiomer of Isoproterenol
R(-)-N-Allylnorapomorphine hydrobromide	NCRC01446	D-042	LOPAC-6	6-A7	374.281	10mM	DMSO	Dopamine receptor agonist
R(-)-Propylnorapomorphine hydrochloride	NCRC01475	D-027	LOPAC-6	6-D6	331.846	10mM	DMSO	Highly potent and selective D2 dopamine receptor agonist
R(+)-6-Bromo-APB hydrobromide	NCRC01256	B-135	LOPAC-3	3-F7	455.193	10mM	DMSO	D1 Dopamine receptor agonist
R-(+)-7-Hydroxy-DPAT hydrobromide	NCRC01609	H-168	LOPAC-8	8-A10	328.296	10mM	DMSO	Selective D3 dopamine receptor agonist; active enantiomer of (±)-7-hydroxy-DPAT
R-(+)-8-Hydroxy-DPAT hydrobromide	NCRC01678	H-140	LOPAC-8	8-H9	328.296	10mM	DMSO	Full 5-HT1A serotonin receptor agonist; active enantiomer of (±)-8-hydroxy-DPAT
R(+)-Butylindazone	NCRC01497	D-129	LOPAC-6	6-F8	399.318	10mM	DMSO	Potent [K+, Cl-]-cotransport inhibitor that shows no side effects on the bumetanimide-sensitive [Na+, K+, Cl-]-cotransport system
R(+)-SCH-23390 hydrochloride	NCRC01496	D-054	LOPAC-6	6-F7	324.253	10mM	DMSO	Selective D1 dopamine receptor antagonist
rac-2-Ethoxy-3-hexadecanamido-1-propylphosphocholine	NCRC01591	E 3645	LOPAC-7	7-H2	522.712	10mM	DMSO	Protein kinase C (PKC) inhibitor
rac-2-Ethoxy-3-octadecanamido-1-propylphosphocholine	NCRC01522	E 3770	LOPAC-7	7-A3	550.766	10mM	DMSO	Protein kinase C (PKC) inhibitor
Reserpine	NCRC01113	R 0875	LOPAC-1	1-H4	608.695	10mM	DMSO	Inhibits vesicular catecholine and serotonin uptake.
Resveratrol	NCRC02151	R 5010	LOPAC-14	14-H2	228.25	10mM	DMSO	Prevents apoptosis in K562 cells by inhibiting lipoxygenase and cyclooxygenase activity
Retinoic acid p-hydroxyanilide	NCRC01665	H 7779	LOPAC-8	8-G6	391.558	10mM	DMSO	Vitamin A acid analog with antiproliferative activity in cultured human breast cancer cells
Ribavirin	NCRC02103	R 9644	LOPAC-14	14-C4	244.209	10mM	DMSO	Antiviral agent; its metabolite, ribavirin 5'-phosphate, is an inhibitor of inosine monophosphate (IMP) dehydrogenase
Ribavirin
Ro 20-1724	NCRC01244	B 8279	LOPAC-3	3-E5	278.354	10mM	DMSO	Potent and selective cAMP phosphodiesterase inhibitor
Ro 90-7501	NCRC01710	R 0529	LOPAC-9	9-C11	340.391	10mM	DMSO	Inhibits amyloid beta42 (Abeta42) fibril formation.
Rolipram	NCRC02112	R 6520	LOPAC-14	14-D3	275.351	10mM	DMSO	Selective cAMP-dependent phosphodiesterase (Type IV) cAMP-dependent inhibitor
Roscovitine	NCRC01285	R 7772	LOPAC-4	4-A6	354.459	10mM	DMSO	Potent, selective inhibitor of cyclin-dependent kinases (CDKs)
S(-)-Atenolol	NCRC01196	A-143	LOPAC-2	2-H7	266.343	10mM	DMSO	beta1 adrenoceptor antagonist
S-(-)-Carbidopa	NCRC01422	C1335	LOPAC-5	5-G3	226.234	10mM	DMSO	Peripherally active L-aromatic amino acid decarboxylase inhibitor; used in combination with levodopa for the treatment of Parkinson's Disease.
S-(-)-Eticlopride hydrochloride	NCRC01524	E-101	LOPAC-7	7-A5	377.314	10mM	DMSO	Potent and selective D2 dopamine receptor antagonist
S(-)-p-Bromotetramisole oxalate	NCRC01061	190047	LOPAC-1	1-C2	373.228	10mM	DMSO	Potent alkaline phosphatase inhibitor
S(-)-Pindolol	NCRC01389	P-152	LOPAC-5	5-C10	248.328	10mM	DMSO	Beta adrenergic receptor antagonist; vasodilator. Non-selective 5-HT1 serotonin receptor ligand.
S-(+)-Fluoxetine hydrochloride	NCRC01594	F 1553	LOPAC-7	7-H5	345.795	10mM	DMSO	Selective serotonin reuptake inhibitor
S-(+)-PD 123177 trifluoroacetate salt hydrate	NCRC01250	P5749	LOPAC-3	3-E11	594.596	10mM	DMSO	Selective AT2 angiotensin receptor antagonist
S-(4-Nitrobenzyl)-6-thioguanosine	NCRC01052	861669	LOPAC-1	1-B3	434.434	10mM	DMSO	Potent adenosine transport inhibitor
S-(p-Azidophenacyl)glutathione	NCRC01064	A 1782	LOPAC-1	1-C5	466.476	10mM	DMSO	Glyoxalase and glutathione S-transferase inhibitor
Sandoz 58-035	NCRC01097	S 9318	LOPAC-1	1-F8	465.801	10mM	DMSO	Acyl-CoA:cholesterol acyltransferase (ACAT) inhibitor
SANT-1	NCRC01436	S4572	LOPAC-5	5-H7	373.505	10mM	DMSO	Potent sonic hedgehog pathway (Shh) antagonist; inhibits by binding directly to smoothened (Smo) receptor.
SB 200646 hydrochloride	NCRC01187	S 0568	LOPAC-2	2-G8	304.782	10mM	DMSO	5-HT 2C/2B serotonin receptor antagonist.
SB 202190	NCRC01213	S 7067	LOPAC-3	3-B4	331.352	10mM	DMSO	Highly selective, potent and cell permeable p38 MAP kinase inhibitor.
SB 204741	NCRC01295	S 0693	LOPAC-4	4-B6	286.358	10mM	DMSO	5-HT2B serontonin receptor antagonist.
SB 218795	NCRC01664	S 8817	LOPAC-8	8-G5	396.45	10mM	DMSO	Non-peptide NK3 tachykinin receptor antagonist.
SB 222200	NCRC01140	S 5192	LOPAC-2	2-B11	380.494	10mM	DMSO	Non-peptide NK3 tachykinin receptor antagonist.
SB 415286	NCRC01521	S 3567	LOPAC-7	7-A2	359.728	10mM	DMSO	Competitive glycogen synthase kinase-3 (GSK-3) inhibitor.
SCH-28080	NCRC01479	S 4443	LOPAC-6	6-D10	277.329	10mM	DMSO	Potent inhibitor of gastric H+ and K+-ATPase.
Se-(methyl)selenocysteine hydrochloride	NCRC01839	M 6680	LOPAC-10	10-H10	218.543	10mM	DMSO	Potent chemopreventive agent
Sematilide monohydrochloride monohydrate	NCRC01619	S0323	LOPAC-8	8-B10	367.898	10mM	DMSO	Sematilide monohydrochloride monohydrate is a class III antiarrhythmic; selective delayed rectifier K+ current (IKr) channel blocker.
Serotonin hydrochloride	NCRC01647	H 9523	LOPAC-8	8-E8	212.681	10mM	DMSO	Endogenous neurotransmitter
S-Ethylisothiourea hydrobromide	NCRC01531	E 3149	LOPAC-7	7-B2	185.087	10mM	DMSO	Inhibitor of iNOS, eNOS, and nNOS
SKF-89145 hydrobromide	NCRC01138	S 3316	LOPAC-2	2-B9	342.257	10mM	DMSO	D1 dopamine receptor agonist
SMER28	NCRC02059	S 8197	LOPAC-13	13-F10	264.126	10mM	DMSO	Small molecule modulator of mammalian autophagy.
Sodium Taurocholate hydrate	NCRC01059	T 9034	LOPAC-1	1-B10	537.697	10mM	DMSO	Multi-drug resistance conjugate pathway modulator.
SP600125	NCRC01513	S 5567	LOPAC-6	6-H4	220.233	10mM	DMSO	Selective c-Jun N-terminal kinase (c-JNK) inhibitor.
SU 9516	NCRC01978	S 1693	LOPAC-12	12-F9	241.252	10mM	DMSO	Cylcin-dependent kinase-2 (Cdk-2) inhibitor; induces apoptosis in colon cancer cells
Supercinnamaldehyde	NCRC01277	S3322	LOPAC-3	3-H8	201.227	10mM	DMSO	Transient receptor potential ankyrin 1 (TRPA1) receptor activator; covalently modifies cysteines to acitvate channel.
Taxol	NCRC02241	T 7402	LOPAC-16	16-A2	853.929	10mM	DMSO	Antitumor agent; promotes assembly of microtubules and inhibits tubulin disassembly process
TBB	NCRC01975	T 0826	LOPAC-12	12-F6	434.711	10mM	DMSO	Highly selective, ATP/GTP-competitive inhibitor of casein kinase 2 (CK2).
TBBz	NCRC01180	T6951	LOPAC-2	2-F11	433.723	10mM	DMSO	Cell-permeable casein kinase 2 (CK2) inhibitor.
TG003	NCRC01934	T 5575	LOPAC-12	12-B5	249.334	10mM	DMSO	Potent, specific, and reversible Cdc2-like kinase (Clk) inhibitor. Competes with ATP.
TMB-8 hydrochloride	NCRC01062	861804	LOPAC-1	1-C3	432.005	10mM	DMSO	Intracellular Ca2+ antagonist; inhibits calmodulin-sensitive Ca2+-ATPase activity; protein kinase C inhibitor
Tocainide hydrochloride	NCRC01384	T0202	LOPAC-5	5-C5	228.724	10mM	DMSO	Sodium channel blocker. Class IB antiarrhythmic.
Tracazolate	NCRC01146	T-112	LOPAC-2	2-C7	304.395	10mM	DMSO	Non-benzodiazepine anxiolytic which has a high differential between sedative and anxiolytic doses
trans-(±)-ACPD	NCRC01137	A-155	LOPAC-2	2-B8	173.17	10mM	DMSO	Metabotropic glutamate receptor agonist
trans-Azetidine-2,4-dicarboxylic acid	NCRC01139	A-244	LOPAC-2	2-B10	145.116	10mM	DMSO	mGluR1 and mGluR5 metabotropic glutamate receptor agonist
Trequinsin hydrochloride	NCRC02205	T 2057	LOPAC-15	15-E6	441.962	10mM	DMSO	Phosphodiesterase III (PDE III) inhibitor
Tryptamine hydrochloride	NCRC01101	246557	LOPAC-1	1-G2	196.682	10mM	DMSO	Serotonin receptor ligand
U-74389G maleate	NCRC02255	U 5882	LOPAC-16	16-B6	726.924	10mM	DMSO	Free radical lipid peroxidation inhibitor
UCL 2077	NCRC01525	U6758	LOPAC-7	7-A6	350.467	10mM	DMSO	Slow afterhyperpolarization (sAHP) channel blocker.
Valproic acid sodium	NCRC01929	P 4543	LOPAC-12	12-A10	166.197	10mM	DMSO	Anticonvulsant
Vanillic acid diethylamide	NCRC01499	E 0137	LOPAC-6	6-F10	223.274	10mM	DMSO	CNS and respiratory stimulant
Venlafaxine hydrochloride	NCRC01489	V7264	LOPAC-6	6-E10	313.871	10mM	DMSO	Dual serotonin and norepinephrine reuptake inhibitor. Antidepressant.
VGX-1027	NCRC01287	V9514	LOPAC-4	4-A8	205.215	10mM	DMSO	Potent nitric oxide-donating immunomodulatory compound.
Vinblastine sulfate salt	NCRC02267	V 1377	LOPAC-16	16-C8	909.074	10mM	DMSO	Inhibitor of microtubule assembly
Vincristine sulfate	NCRC02248	V 8879	LOPAC-16	16-A9	923.058	10mM	DMSO	Inhibitor of microtubule assembly
WB-4101 hydrochloride	NCRC01375	D 0411	LOPAC-5	5-B6	381.86	10mM	DMSO	alpha1A Adrenoceptor antagonist
XK469	NCRC02278	X 3628	LOPAC-16	16-D9	366.739	10mM	DMSO	Topoisomerase II beta inhibitor; apoptosis inducer.
Y-27632 dihydrochloride	NCRC01373	Y 0503	LOPAC-5	5-B4	320.265	10mM	DMSO	Highly potent, cell-permeable, and selective Rho-associated coiled-coil forming protein serine/threonine kinase (ROCK) inhibitor. Also inhibits ROCK-II with equal potency. The inhibition is competitiv e with respect to ATP.
YM 976	NCRC01056	Y 4877	LOPAC-1	1-B7	313.79	10mM	DMSO	Phosphodiesterase type IV (PDE4) inhibitor. Exhibits anti-inflammatory activity without emesis.
Z-L-Phe chloromethyl ketone	NCRC01330	C 9511	LOPAC-4	4-E11	331.802	10mM	DMSO	Bovine chymotrypsin A-gamma inhibitor

## Sheet: RawData
	nf_R-TI	nf_R-AI	nf_C-TI	nf_C-AI	nf_Rat-C-R	nf_R-SpTI	nf_R-SpAI	nf_R-SpTAr	nf_R-SpAAr	nf_R-SpC	nf_C-SpTI	nf_C-SpAI	nf_C-SpTAr	nf_C-SpAAr	nf_C-SpC	p53_R-TI	p53_R-AI	p53_C-TI	p53_C-AI	p53_Rat-C-R	p53_R-SpTI	p53_R-SpAI	p53_R-SpTAr	p53_R-SpAAr	p53_R-SpC	p53_C-SpTI	p53_C-SpAI	p53_C-SpTAr	p53_C-SpAAr	p53_C-SpC	cp_R-TI	cp_R-AI	cp_C-TI	cp_C-AI	cp_Rat-C-R	cp_R-SpTI	cp_R-SpAI	cp_R-SpTAr	cp_R-SpAAr	cp_R-SpC	cp_C-SpTI	cp_C-SpAI	cp_C-SpTAr	cp_C-SpAAr	cp_C-SpC	wc_Size	wc_Area	wc_P2A	wc_LWR
DL-alpha-Methyl-p-tyrosine	0.960752	0.964456	0.80584	0.786706	0.829949	0.960752	0.964456	1.00407	1.00863	0.997541	0.80584	0.786706	1.01506	1.01506	1	0.93344	0.988566	0.93546	0.991942	1.00201	0.93344	0.988566	0.942996	0.934645	1.01638	0.93546	0.991942	0.942525	0.942525	1	0.938524	0.995669	0.938986	0.996566	1.00331	0.938524	0.995669	0.942996	0.934645	1.01638	0.938986	0.996566	0.942525	0.942525	1	1.00042	1.00219	0.997065	1.00867
N-Phenylanthranilic acid	0.768467	0.881481	0.689177	0.731028	0.871827	0.768467	0.881481	0.901249	0.886923	1.00639	0.689177	0.731028	0.966882	0.966882	1	0.870659	0.996798	0.929905	0.993911	0.99719	0.870659	0.996798	0.873604	0.871351	1.002	0.929905	0.993911	0.936607	0.936607	1	0.869996	0.995256	0.932439	0.995294	1.00331	0.869996	0.995256	0.873604	0.871351	1.002	0.932439	0.995294	0.936607	0.936607	1	0.968175	0.933784	1.01603	1.01461
S(-)-p-Bromotetramisole oxalate	0.745731	0.857806	0.730318	0.744294	0.890863	0.745731	0.857806	0.893999	0.884201	1.00935	0.730318	0.744294	0.937818	0.937818	1	0.850248	0.994663	0.910273	0.991253	0.994781	0.850248	0.994663	0.85376	0.850892	1.00439	0.910273	0.991253	0.91845	0.91845	1	0.845352	0.989054	0.908606	0.989143	1.00083	0.845352	0.989054	0.85376	0.850892	1.00439	0.908606	0.989143	0.91845	0.91845	1	0.986286	0.971268	1.01874	1.00272
5-Aminovaleric acid hydrochloride	0.649502	0.760259	0.604786	0.642592	0.89467	0.649502	0.760259	0.870177	0.848751	1.03738	0.604786	0.642592	0.929642	0.929642	1	0.864981	0.999127	0.927818	0.993627	0.992373	0.864981	0.999127	0.865319	0.859536	1.01638	0.927818	0.993627	0.934316	0.934316	1	0.857497	0.991244	0.925116	0.990743	1.00083	0.857497	0.991244	0.865319	0.859536	1.01638	0.925116	0.990743	0.934316	0.934316	1	1.00143	0.999994	1.01061	1.00272
(±)-Nipecotic acid	0.778901	0.851101	0.770775	0.811991	0.967005	0.778901	0.851101	0.927858	0.921536	1.03	0.770775	0.811991	0.968133	0.968133	1	0.894966	1.00118	0.953937	0.994928	0.992373	0.894966	1.00118	0.894209	0.885176	1.02117	0.953937	0.994928	0.95988	0.95988	1	0.885341	0.989739	0.949713	0.989536	1.00083	0.885341	0.989739	0.894209	0.885176	1.02117	0.949713	0.989536	0.95988	0.95988	1	0.996981	0.991968	1.00926	1.00421
Azelaic acid	0.707873	0.8169	0.63326	0.658909	0.826142	0.707873	0.8169	0.877541	0.855602	1.0182	0.63326	0.658909	0.950157	0.950157	1	0.883845	0.988683	0.930015	0.984638	0.994781	0.883845	0.988683	0.893276	0.888471	1.01398	0.930015	0.984638	0.944063	0.944063	1	0.876836	0.980691	0.925977	0.979993	0.995861	0.876836	0.980691	0.893276	0.888471	1.01398	0.925977	0.979993	0.944063	0.944063	1	0.982773	0.963972	0.99842	0.978955
Tryptamine hydrochloride	0.807118	0.914596	0.658577	0.673919	0.77665	0.807118	0.914596	0.896037	0.882376	1.00935	0.658577	0.673919	0.966546	0.966546	1	0.863992	0.999874	0.932311	0.996855	0.994781	0.863992	0.999874	0.86577	0.863605	1.00439	0.932311	0.996855	0.937443	0.937443	1	0.852652	0.985809	0.923088	0.985458	0.998344	0.852652	0.985809	0.86577	0.863605	1.00439	0.923088	0.985458	0.937443	0.937443	1	0.987457	0.97262	1.00655	0.992325
5-Fluoroindole-2-carboxylic acid	0.848827	0.957863	0.681952	0.71521	0.72335	0.848827	0.957863	0.899103	0.896496	0.988687	0.681952	0.71521	0.941327	0.941327	1	0.894685	0.984448	0.940751	0.981131	0.992373	0.894685	0.984448	0.90974	0.916031	0.978026	0.940751	0.981131	0.960013	0.960013	1	0.886847	0.974722	0.935795	0.975155	1.00331	0.886847	0.974722	0.90974	0.916031	0.978026	0.935795	0.975155	0.960013	0.960013	1	0.996357	0.993723	1.0079	1.01164
6-Methoxy-1,2,3,4-tetrahydro-9H-pyrido[3,4b] indole	0.917962	1.01218	0.62438	0.628767	0.639594	0.917962	1.01218	0.924761	0.91995	0.997541	0.62438	0.628767	0.994826	0.994826	1	0.968724	0.995595	0.929757	0.997515	1.00201	0.968724	0.995595	0.973254	0.972151	1.01159	0.929757	0.997515	0.932962	0.932962	1	0.971404	0.998356	0.932914	0.999997	1.00331	0.971404	0.998356	0.973254	0.972151	1.01159	0.932914	0.999997	0.932962	0.932962	1	0.985818	0.972485	1.02009	1.00718
S-(4-Nitrobenzyl)-6-thioguanosine	0.910195	0.972773	0.795571	0.786083	0.871827	0.910195	0.972773	0.93592	0.871098	1.15248	0.795571	0.786083	0.957231	0.957231	1	1.06508	1.0073	1.03933	1.01283	1.00201	1.06508	1.0073	1.05736	1.05919	0.997203	1.03933	1.01283	1.02682	1.02682	1	1.05803	1.00123	1.02959	1.00315	1.00331	1.05803	1.00123	1.05736	1.05919	0.997203	1.02959	1.00315	1.02682	1.02682	1	0.988706	0.983729	1.06886	1.01312
TMB-8 hydrochloride	0.709602	0.84758	0.842956	0.922473	1.09264	0.709602	0.84758	0.878435	0.875944	0.979833	0.842956	0.922473	0.911012	0.911012	1	0.856794	0.9931	0.926748	0.989549	0.994781	0.856794	0.9931	0.863003	0.863412	0.997203	0.926748	0.989549	0.937309	0.937309	1	0.849506	0.984895	0.922592	0.984572	0.998344	0.849506	0.984895	0.863003	0.863412	0.997203	0.922592	0.984572	0.937309	0.937309	1	0.98293	0.96134	1.03229	0.989354
4-Aminopyridine	0.693137	0.806336	0.711146	0.759677	0.890863	0.693137	0.806336	0.88267	0.861794	1.01082	0.711146	0.759677	0.935111	0.935111	1	0.871046	0.995396	0.947101	0.990622	0.992373	0.871046	0.995396	0.874779	0.875556	0.9996	0.947101	0.990622	0.95697	0.95697	1	0.866816	0.990384	0.947674	0.98997	0.998344	0.866816	0.990384	0.874779	0.875556	0.9996	0.947674	0.98997	0.95697	0.95697	1	0.966223	0.929229	1.02009	0.983412
Atropine sulfate	0.771875	0.867059	0.705179	0.722558	0.86802	0.771875	0.867059	0.899832	0.876417	1.04771	0.705179	0.722558	0.962365	0.962365	1	0.879722	1.0081	0.936295	1.00293	0.992373	0.879722	1.0081	0.872537	0.864913	1.02117	0.936295	1.00293	0.934433	0.934433	1	0.867502	0.993804	0.927776	0.993165	0.998344	0.867502	0.993804	0.872537	0.864913	1.02117	0.927776	0.993165	0.934433	0.934433	1	0.998933	0.996193	0.999774	1.00421
Atropine methyl nitrate	0.750184	0.900511	0.854627	0.870657	1.03553	0.750184	0.900511	0.847306	0.827732	1.0241	0.854627	0.870657	0.918684	0.918684	1	0.862801	0.99087	0.927923	0.985614	0.992373	0.862801	0.99087	0.870746	0.8727	0.992409	0.927923	0.985614	0.942124	0.942124	1	0.85717	0.984038	0.926645	0.983843	1.00083	0.85717	0.984038	0.870746	0.8727	0.992409	0.926645	0.983843	0.942124	0.942124	1	1.00627	1.01165	0.994355	0.971528
Arcaine sulfate	0.736503	0.881369	0.729227	0.789197	0.928934	0.736503	0.881369	0.855254	0.837766	1.03148	0.729227	0.789197	0.924658	0.924658	1	0.806291	0.984143	0.892909	0.978108	0.992373	0.806291	0.984143	0.819158	0.815058	1.00679	0.892909	0.978108	0.913618	0.913618	1	0.800315	0.976575	0.891544	0.975686	0.998344	0.800315	0.976575	0.819158	0.815058	1.00679	0.891544	0.975686	0.913618	0.913618	1	0.991673	0.980515	1.00926	0.989354
1-Aminocyclopropanecarboxylic acid hydrochloride	0.882328	0.993376	0.743869	0.787328	0.799492	0.882328	0.993376	0.880426	0.862452	1.03296	0.743869	0.787328	0.943754	0.943754	1	0.897093	0.978815	0.920714	0.978886	1.00201	0.897093	0.978815	0.917713	0.917491	0.997203	0.920714	0.978886	0.942124	0.942124	1	0.895517	0.975356	0.919773	0.976179	1.00331	0.895517	0.975356	0.917713	0.917491	0.997203	0.919773	0.976179	0.942124	0.942124	1	0.994405	0.987297	0.99571	1.00867
Acetamide	1.00912	1.0883	0.917285	0.957225	0.875635	1.00912	1.0883	0.945238	0.944445	0.962125	0.917285	0.957225	0.937594	0.937594	1	1.01442	0.999838	0.955046	1.00216	1.00201	1.01442	0.999838	1.01352	1.01857	0.987615	0.955046	1.00216	0.953359	0.953359	1	1.01892	1.0049	0.960446	1.0067	1.00331	1.01892	1.0049	1.01352	1.01857	0.987615	0.960446	1.0067	0.953359	0.953359	1	0.989799	0.978048	1.01332	1.01164
Org 24598 lithium salt	0.760246	0.887438	0.7737	0.820834	0.944162	0.760246	0.887438	0.885643	0.873683	1.03148	0.7737	0.820834	0.921951	0.921951	1	0.871623	0.999825	0.931634	0.995704	0.994781	0.871623	0.999825	0.872456	0.872959	1.002	0.931634	0.995704	0.93649	0.93649	1	0.865365	0.992305	0.92858	0.991899	1.00083	0.865365	0.992305	0.872456	0.872959	1.002	0.92858	0.991899	0.93649	0.93649	1	0.978792	0.953771	1.0228	1.00569
L-azetidine-2-carboxylic acid	0.782242	0.91868	0.770136	0.837712	0.871827	0.782242	0.91868	0.870922	0.858234	1.03443	0.770136	0.837712	0.932237	0.932237	1	0.82586	0.992517	0.907287	0.986529	0.992373	0.82586	0.992517	0.831373	0.82867	1.00439	0.907287	0.986529	0.919503	0.919503	1	0.818866	0.984697	0.904992	0.984052	0.998344	0.818866	0.984697	0.831373	0.82867	1.00439	0.904992	0.984052	0.919503	0.919503	1	0.995732	0.989584	1.00926	0.990839
p-Aminoclonidine hydrochloride	0.723527	0.824467	0.762643	0.82345	0.967005	0.723527	0.824467	0.894692	0.864935	1.05362	0.762643	0.82345	0.938826	0.938826	1	0.921362	0.995609	0.966495	0.992052	0.992373	0.921362	0.995609	0.927204	0.92368	1.01398	0.966495	0.992052	0.976264	0.976264	1	0.919626	0.993029	0.968586	0.993055	1.00331	0.919626	0.993029	0.927204	0.92368	1.01398	0.968586	0.993055	0.976264	0.976264	1	0.995576	0.989025	0.99842	0.99381
3-aminobenzamide	0.77734	0.8753	0.830811	0.870346	0.967005	0.77734	0.8753	0.896218	0.877763	1.04033	0.830811	0.870346	0.915399	0.915399	1	0.881784	0.996602	0.935476	0.991074	0.992373	0.881784	0.996602	0.888475	0.883909	1.01159	0.935476	0.991074	0.946989	0.946989	1	0.874758	0.986884	0.933314	0.987143	1.00331	0.874758	0.986884	0.888475	0.883909	1.01159	0.933314	0.987143	0.946989	0.946989	1	0.986208	0.970243	1.01603	1.00421
(±)-Norepinephrine (+)bitartrate	0.846491	0.978204	1.04676	1.20734	1.19162	0.846491	0.978204	0.876455	0.857636	1.0123	1.04676	1.20734	0.883946	0.883946	1	0.805869	0.993368	0.901509	0.986986	0.992373	0.805869	0.993368	0.811224	0.807864	1.00439	0.901509	0.986986	0.914905	0.914905	1	0.796907	0.982013	0.896845	0.980876	0.998344	0.796907	0.982013	0.811224	0.807864	1.00439	0.896845	0.980876	0.914905	0.914905	1	0.994327	0.986089	1.01061	0.971528
4-Amino-1,8-naphthalimide	0.828794	0.956777	0.88605	0.948693	1.03553	0.828794	0.956777	0.886114	0.868465	1.04329	0.88605	0.948693	0.938397	0.938397	1	0.917337	0.989226	0.955529	0.99023	1.00201	0.917337	0.989226	0.928949	0.93341	0.990012	0.955529	0.99023	0.966517	0.966517	1	0.90557	0.974012	0.9421	0.974713	1.00331	0.90557	0.974012	0.928949	0.93341	0.990012	0.9421	0.974713	0.966517	0.966517	1	0.999948	0.998209	0.99571	1.00124
Reserpine	0.897368	1.05908	0.746312	0.788574	0.852792	0.897368	1.05908	0.89567	0.889759	1.00639	0.746312	0.788574	0.936623	0.936623	1	0.830704	0.982894	0.863462	0.985674	1.00201	0.830704	0.982894	0.846455	0.848513	0.992409	0.863462	0.985674	0.877287	0.877287	1	0.826023	0.974937	0.856577	0.976117	1.00331	0.826023	0.974937	0.846455	0.848513	0.992409	0.856577	0.976117	0.877287	0.877287	1	0.988316	0.976594	1.00384	0.999752
Amantadine hydrochloride	0.973434	1.02162	1.14356	1.17582	1.14975	0.973434	1.02162	0.969024	0.980212	0.965076	1.14356	1.17582	0.960591	0.960591	1	1.04828	0.99601	1.01006	0.9969	1.00201	1.04828	0.99601	1.05107	1.05668	0.997203	1.01006	0.9969	1.01375	1.01375	1	1.05591	1.00538	1.02019	1.00735	1.00331	1.05591	1.00538	1.05107	1.05668	0.997203	1.02019	1.00735	1.01375	1.01375	1	0.995186	0.990831	1.01061	1.01015
Aminophylline ethylenediamine	0.816476	0.896953	0.917601	1.00138	1.10406	0.816476	0.896953	0.932967	0.943452	0.963601	0.917601	1.00138	0.940114	0.940114	1	0.917404	1.00069	0.94174	0.996905	0.994781	0.917404	1.00069	0.916625	0.917222	0.997203	0.94174	0.996905	0.945719	0.945719	1	0.909781	0.992121	0.938333	0.99224	1.00331	0.909781	0.992121	0.916625	0.917222	0.997203	0.938333	0.99224	0.945719	0.945719	1	0.979729	0.954032	1.02822	0.995296
S-(p-Azidophenacyl)glutathione	0.808609	0.870093	0.720295	0.77344	0.864213	0.808609	0.870093	0.947456	0.960952	0.923758	0.720295	0.77344	0.925629	0.925629	1	0.886031	0.987385	0.878501	0.987246	0.99719	0.886031	0.987385	0.898115	0.896309	1.00439	0.878501	0.987246	0.889542	0.889542	1	0.882235	0.982525	0.875155	0.983306	1.00331	0.882235	0.982525	0.898115	0.896309	1.00439	0.875155	0.983306	0.889542	0.889542	1	0.986599	0.972195	1.03093	0.961129
Aminopterin	0.890464	0.788804	1.09246	0.870782	1.16878	0.890464	0.788804	1.13431	1.11654	1.17462	1.09246	0.870782	1.23223	1.23223	1	1.31845	0.997507	1.28246	1.00319	1.00682	1.31845	0.997507	1.31935	1.32594	0.990012	1.28246	1.00319	1.2781	1.2781	1	1.30198	0.986816	1.262	0.987944	1.00331	1.30198	0.986816	1.31935	1.32594	0.990012	1.262	0.987944	1.2781	1.2781	1	1.01892	1.03952	1.01197	0.981926
N-Acetyl-5-hydroxytryptamine	0.8302	0.933964	0.824634	0.870097	0.963198	0.8302	0.933964	0.908912	0.895683	1.04181	0.824634	0.870097	0.938042	0.938042	1	0.873813	0.992751	0.943001	0.987302	0.994781	0.873813	0.992751	0.873937	0.876494	0.992409	0.943001	0.987302	0.951771	0.951771	1	0.864582	0.984567	0.939885	0.984673	0.998344	0.864582	0.984567	0.873937	0.876494	0.992409	0.939885	0.984673	0.951771	0.951771	1	1.00159	1.00279	0.993001	0.986383
Aurintricarboxylic acid	0.833681	0.961347	0.837012	0.923719	0.978426	0.833681	0.961347	0.882086	0.863852	1.00492	0.837012	0.923719	0.902556	0.902556	1	0.863208	0.986733	0.916686	0.983153	0.994781	0.863208	0.986733	0.874649	0.870741	1.01159	0.916686	0.983153	0.932678	0.932678	1	0.858423	0.981648	0.915594	0.981582	0.998344	0.858423	0.981648	0.874649	0.870741	1.01159	0.915594	0.981582	0.932678	0.932678	1	0.987145	0.970515	1.00655	0.990839
(±)-2-Amino-4-phosphonobutyric acid	0.762652	0.894892	0.758843	0.777551	0.906091	0.762652	0.894892	0.870032	0.846519	1.05214	0.758843	0.777551	0.938061	0.938061	1	0.950799	0.988301	0.977528	0.986074	0.99719	0.950799	0.988301	0.963437	0.964983	0.994806	0.977528	0.986074	0.992967	0.992967	1	0.944529	0.980635	0.974312	0.981568	1.00083	0.944529	0.980635	0.963437	0.964983	0.994806	0.974312	0.981568	0.992967	0.992967	1	0.98574	0.967614	1.00384	0.99381
N-arachidonylglycine	1.13785	1.16435	0.984034	1.03694	0.982234	1.13785	1.16435	1.00247	1.01795	0.97393	0.984034	1.03694	0.982655	0.982655	1	0.991172	0.976579	0.917181	0.978886	1.00201	0.991172	0.976579	1.01494	1.01937	0.987615	0.917181	0.978886	0.939114	0.939114	1	0.99416	0.979034	0.92121	0.981056	1.00331	0.99416	0.979034	1.01494	1.01937	0.987615	0.92121	0.981056	0.939114	0.939114	1	0.980431	0.958191	0.993001	1.01312
GABA	0.949865	1.1797	1.05681	1.18678	0.86802	0.949865	1.1797	0.856795	0.874514	0.914904	1.05681	1.18678	0.898954	0.898954	1	0.976485	0.999009	0.966132	0.999813	1.00201	0.976485	0.999009	0.976893	0.976201	1.002	0.966132	0.999813	0.967771	0.967771	1	0.981912	1.00461	0.973382	1.00601	1.00331	0.981912	1.00461	0.976893	0.976201	1.002	0.973382	1.00601	0.967771	0.967771	1	0.984179	0.96704	1.0079	0.986383
3'-Azido-3'-deoxythymidine	0.844679	0.928195	0.788287	0.854403	0.913706	0.844679	0.928195	0.936649	0.922373	1.03443	0.788287	0.854403	0.972706	0.972706	1	0.901792	0.999628	0.944959	0.997552	0.99719	0.901792	0.999628	0.902478	0.902412	0.997203	0.944959	0.997552	0.949012	0.949012	1	0.89374	0.990805	0.940066	0.991356	1.00083	0.89374	0.990805	0.902478	0.902412	0.997203	0.940066	0.991356	0.949012	0.949012	1	0.972547	0.940799	0.99571	0.998267
Acetyl-beta-methylcholine chloride	0.776846	0.857956	0.882901	0.913941	1.05076	0.776846	0.857956	0.919611	0.897513	1.02263	0.882901	0.913941	0.957567	0.957567	1	0.85476	0.993302	0.903988	0.990072	0.994781	0.85476	0.993302	0.860023	0.857716	1.00439	0.903988	0.990072	0.914387	0.914387	1	0.846745	0.984497	0.9002	0.985253	1.00083	0.846745	0.984497	0.860023	0.857716	1.00439	0.9002	0.985253	0.914387	0.914387	1	0.979182	0.95402	1.00384	0.995296
5-azacytidine	1.08759	1.01068	1.53599	1.48958	1.59898	1.08759	1.01068	1.07617	1.06704	1.01377	1.53599	1.48958	0.982879	0.982879	1	1.06966	0.989351	0.960023	0.990065	1.00201	1.06966	0.989351	1.07972	1.08264	0.994806	0.960023	0.990065	0.970028	0.970028	1	1.07077	0.991612	0.965616	0.995516	1.00331	1.07077	0.991612	1.07972	1.08264	0.994806	0.965616	0.995516	0.970028	0.970028	1	0.970985	0.942447	1.00248	0.965586
5-(N-Ethyl-N-isopropyl)amiloride	0.891	0.929094	0.875445	0.877259	1.02411	0.891	0.929094	0.967731	0.962753	0.985735	0.875445	0.877259	0.986706	0.986706	1	0.903134	0.99237	0.933724	0.987493	0.992373	0.903134	0.99237	0.91094	0.911109	0.997203	0.933724	0.987493	0.94612	0.94612	1	0.894498	0.982239	0.929121	0.982212	1.00331	0.894498	0.982239	0.91094	0.911109	0.997203	0.929121	0.982212	0.94612	0.94612	1	0.998387	0.996711	1.00926	0.970042
3-Aminopropionitrile fumarate	0.792548	0.958762	0.940234	1.00474	1.05076	0.792548	0.958762	0.851102	0.82851	1.05952	0.940234	1.00474	0.911442	0.911442	1	0.811044	0.991898	0.909745	0.98635	0.994781	0.811044	0.991898	0.817205	0.811361	1.01638	0.909745	0.98635	0.922696	0.922696	1	0.802457	0.981769	0.90517	0.981208	1.00083	0.802457	0.981769	0.817205	0.811361	1.01638	0.90517	0.981208	0.922696	0.922696	1	0.999636	0.997147	1.00655	0.981926
Apigenin	0.779193	0.960598	0.950967	1.03015	1.13071	0.779193	0.960598	0.837311	0.815096	1.00492	0.950967	1.03015	0.889098	0.889098	1	0.837619	0.99986	0.915047	0.994213	0.994781	0.837619	0.99986	0.838102	0.834322	1.00679	0.915047	0.994213	0.92084	0.92084	1	0.831355	0.990599	0.91167	0.989728	0.995861	0.831355	0.990599	0.838102	0.834322	1.00679	0.91167	0.989728	0.92084	0.92084	1	0.987692	0.975416	1.00248	0.989354
(+)-Butaclamol hydrochloride	0.948567	1.05032	0.747352	0.770389	0.769036	0.948567	1.05032	0.918597	0.905854	1.02705	0.747352	0.770389	0.967461	0.967461	1	0.920108	0.981716	0.93617	0.983108	1.00201	0.920108	0.981716	0.937995	0.941987	0.987615	0.93617	0.983108	0.953593	0.953593	1	0.922107	0.982898	0.937809	0.983571	1.00331	0.922107	0.982898	0.937995	0.941987	0.987615	0.937809	0.983571	0.953593	0.953593	1	0.996123	0.991672	1.00519	0.99381
Gabaculine hydrochloride	1.09946	1.09205	0.976254	0.946015	0.890863	1.09946	1.09205	1.01506	1.02494	0.97393	0.976254	0.946015	1.0266	1.0266	1	1.00939	1.02472	0.993701	1.02754	1.00201	1.00939	1.02472	0.97675	0.979512	0.997203	0.993701	1.02754	0.964293	0.964293	1	1.01364	1.0307	0.998907	1.03324	1.00331	1.01364	1.0307	0.97675	0.979512	0.997203	0.998907	1.03324	0.964293	0.964293	1	0.993625	0.985834	1.00926	1.00718
YM 976	0.798732	0.886314	0.8996	0.987741	1.03553	0.798732	0.886314	0.917222	0.926514	0.966552	0.8996	0.987741	0.927122	0.927122	1	0.878829	1.00195	0.94124	0.998885	0.99719	0.878829	1.00195	0.877588	0.875834	1.00439	0.94124	0.998885	0.943378	0.943378	1	0.87415	0.99635	0.939401	0.996282	1.00331	0.87415	0.99635	0.877588	0.875834	1.00439	0.939401	0.996282	0.943378	0.943378	1	0.982851	0.961364	1.01197	0.998267
AA-861	0.771349	0.883542	0.893298	0.960588	1.04315	0.771349	0.883542	0.894398	0.873198	1.01672	0.893298	0.960588	0.929213	0.929213	1	0.905861	0.996124	0.942816	0.993435	0.994781	0.905861	0.996124	0.908788	0.906737	1.00439	0.942816	0.993435	0.948812	0.948812	1	0.8993	0.989447	0.940103	0.990636	1.00331	0.8993	0.989447	0.908788	0.906737	1.00439	0.940103	0.990636	0.948812	0.948812	1	0.989487	0.975473	1.00519	0.989354
9-Amino-1,2,3,4-tetrahydroacridine hydrochloride	0.799313	0.89463	0.823514	0.878255	0.940355	0.799313	0.89463	0.906048	0.900996	0.993114	0.823514	0.878255	0.931863	0.931863	1	0.901414	1.0076	0.930939	1.0031	0.994781	0.901414	1.0076	0.894691	0.890707	1.00439	0.930939	1.0031	0.928648	0.928648	1	0.887135	0.991187	0.92073	0.991522	1.00083	0.887135	0.991187	0.894691	0.890707	1.00439	0.92073	0.991522	0.928648	0.928648	1	0.972781	0.940653	1.02145	0.999752
10058-F4	0.854922	0.942467	1.30735	1.37574	1.57995	0.854922	0.942467	0.92291	0.92409	0.999016	1.30735	1.37574	0.927551	0.927551	1	0.934396	1.04912	0.963869	1.04451	0.992373	0.934396	1.04912	0.878402	0.878981	0.9996	0.963869	1.04451	0.922579	0.922579	1	0.91586	1.03134	0.956931	1.03541	1.00331	0.91586	1.03134	0.878402	0.878981	0.9996	0.956931	1.03541	0.922579	0.922579	1	0.993937	0.985183	0.999774	0.987868
1-Aminobenzotriazole	0.853058	0.97547	1.14345	1.21817	1.21827	0.853058	0.97547	0.895701	0.894588	0.97393	1.14345	1.21817	0.931285	0.931285	1	0.901302	0.988538	0.939636	0.987188	0.99719	0.901302	0.988538	0.911441	0.90874	1.00919	0.939636	0.987188	0.952172	0.952172	1	0.894836	0.981792	0.936683	0.983323	1.00083	0.894836	0.981792	0.911441	0.90874	1.00919	0.936683	0.983323	0.952172	0.952172	1	0.996045	0.987865	1.00248	1.00124
3-Amino-1-propanesulfonic acid sodium	0.908678	0.820234	2.05231	1.84563	2.44797	0.908678	0.820234	1.10659	1.12842	0.978357	2.05231	1.84563	1.06526	1.06526	1	1.08995	0.98213	1.02815	0.981428	0.99719	1.08995	0.98213	1.1084	1.11107	0.9996	1.02815	0.981428	1.04769	1.04769	1	1.08839	0.981396	1.0301	0.983275	1.00331	1.08839	0.981396	1.1084	1.11107	0.9996	1.0301	0.983275	1.04769	1.04769	1	1.00479	1.00887	1.00926	1.00421
Apomorphine hydrochloride hemihydrate	1.09477	1.1603	1.05954	1.11716	1.04315	1.09477	1.1603	0.941908	0.941681	0.982784	1.05954	1.11716	0.961002	0.961002	1	0.978117	0.993512	0.991575	0.999261	1.00682	0.978117	0.993512	0.989332	0.992086	1.002	0.991575	0.999261	0.998936	0.998936	1	0.974992	0.988064	0.989208	0.994079	1.00331	0.974992	0.988064	0.989332	0.992086	1.002	0.989208	0.994079	0.998936	0.998936	1	0.992922	0.98689	1.00384	1.01312
O-(Carboxymethyl)hydroxylamine hemihydrochloride	1.06587	1.06665	1.0608	1.08465	1.02792	1.06587	1.06665	1.01362	1.0252	0.962125	1.0608	1.08465	1.0192	1.0192	1	1.03718	1.00207	0.99784	1.00323	1.00201	1.03718	1.00207	1.03555	1.03355	1.00679	0.99784	1.00323	0.99626	0.99626	1	1.04728	1.01079	1.0079	1.01209	1.00331	1.04728	1.01079	1.03555	1.03355	1.00679	1.0079	1.01209	0.99626	0.99626	1	0.996435	0.991373	1.00926	1.00421
5-(N,N-Dimethyl)amiloride hydrochloride	0.860586	0.930779	0.88845	0.963889	0.970812	0.860586	0.930779	0.934658	0.919412	1.02263	0.88845	0.963889	0.960237	0.960237	1	0.94214	0.999388	0.942058	0.998696	0.99719	0.94214	0.999388	0.942019	0.938822	1.00439	0.942058	0.998696	0.943077	0.943077	1	0.938028	0.995343	0.939647	0.996234	1.00331	0.938028	0.995343	0.942019	0.938822	1.00439	0.939647	0.996234	0.943077	0.943077	1	0.979885	0.957686	1.02145	1.01164
Azathioprine	0.899218	0.766366	1.44801	1.34366	1.80838	0.899218	0.766366	1.15852	1.18522	0.947368	1.44801	1.34366	1.06475	1.06475	1	1.20978	1.00047	1.09649	1.00072	1.00201	1.20978	1.00047	1.20895	1.21663	0.982821	1.09649	1.00072	1.09795	1.09795	1	1.19957	0.991767	1.09079	0.994554	1.00331	1.19957	0.991767	1.20895	1.21663	0.982821	1.09079	0.994554	1.09795	1.09795	1	0.994639	0.985882	1.0079	0.992325
Acyclovir	0.753569	0.844433	0.960548	0.995464	1.18782	0.753569	0.844433	0.910081	0.900098	1.0182	0.960548	0.995464	0.949727	0.949727	1	0.864935	1.01543	0.915381	1.01119	0.994781	0.864935	1.01543	0.852501	0.850993	1.00439	0.915381	1.01119	0.906763	0.906763	1	0.851259	0.998897	0.905514	0.999091	1.00083	0.851259	0.998897	0.852501	0.850993	1.00439	0.905514	0.999091	0.906763	0.906763	1	0.99542	0.988965	1.00384	0.999752
Amiprilose hydrochloride	0.864339	0.947637	1.22586	1.26052	1.41244	0.864339	0.947637	0.933991	0.919441	1.03886	1.22586	1.26052	0.939255	0.939255	1	0.859393	1.00328	0.91098	1.00267	0.999599	0.859393	1.00328	0.856149	0.851663	1.00919	0.91098	1.00267	0.909354	0.909354	1	0.85041	0.993304	0.903546	0.994197	1.00331	0.85041	0.993304	0.856149	0.851663	1.00919	0.903546	0.994197	0.909354	0.909354	1	1.01423	1.02898	0.994355	0.986383
Sandoz 58-035	0.845395	0.924299	1.10351	1.11417	1.19543	0.845395	0.924299	0.934436	0.93827	0.988687	1.10351	1.11417	0.975245	0.975245	1	0.888514	1.00425	0.953061	1.00357	0.99719	0.888514	1.00425	0.886668	0.886613	0.9996	0.953061	1.00357	0.950283	0.950283	1	0.876357	0.990271	0.945111	0.994329	1.00331	0.876357	0.990271	0.886668	0.886613	0.9996	0.945111	0.994329	0.950283	0.950283	1	1.00971	1.01793	0.983518	0.990839
(±)-2-Amino-3-phosphonopropionic acid	0.823849	0.937972	1.00258	1.07356	1.22208	0.823849	0.937972	0.895799	0.890735	0.987211	1.00258	1.07356	0.924845	0.924845	1	0.915964	0.990894	0.943981	0.992278	0.999599	0.915964	0.990894	0.924717	0.924337	0.9996	0.943981	0.992278	0.953075	0.953075	1	0.91078	0.984528	0.938938	0.98561	1.00331	0.91078	0.984528	0.924717	0.924337	0.9996	0.938938	0.98561	0.953075	0.953075	1	0.998231	0.994369	1.00248	0.987868
L-Arginine	0.855461	1.02035	0.778805	0.81797	0.875635	0.855461	1.02035	0.867954	0.875149	0.962125	0.778805	0.81797	0.943679	0.943679	1	0.871043	0.988729	0.949645	0.989733	0.99719	0.871043	0.988729	0.881752	0.877894	1.01638	0.949645	0.989733	0.961384	0.961384	1	0.866779	0.983023	0.945943	0.984369	0.998344	0.866779	0.983023	0.881752	0.877894	1.01638	0.945943	0.984369	0.961384	0.961384	1	1.00151	1.00118	0.997065	1.01906
(±)-2-Amino-7-phosphonoheptanoic acid	2.85561	2.40676	4.85062	5.48875	2.5736	2.85561	2.40676	1.16923	1.22415	0.988687	4.85062	5.48875	0.898506	0.898506	1	1.51076	0.958505	0.907467	1.03376	1.07908	1.51076	0.958505	1.57584	1.5984	0.958849	0.907467	1.03376	0.880865	0.880865	1	1.52951	0.970258	0.875295	0.995576	1.02815	1.52951	0.970258	1.57584	1.5984	0.958849	0.875295	0.995576	0.880865	0.880865	1	1.03445	1.08617	0.965907	0.906165
(±)-2-Amino-5-phosphonopentanoic acid	0.816989	0.938047	0.795935	0.892081	0.932741	0.816989	0.938047	0.896399	0.875914	1.03	0.795935	0.892081	0.935149	0.935149	1	0.888194	1.00621	0.936578	1.00575	0.999599	0.888194	1.00621	0.882793	0.878077	1.00919	0.936578	1.00575	0.93226	0.93226	1	0.882546	0.999109	0.932022	0.999561	1.00331	0.882546	0.999109	0.882793	0.878077	1.00919	0.932022	0.999561	0.93226	0.93226	1	0.991751	0.979013	1.01061	0.998267
L-732,138	0.814949	0.975882	0.869213	0.978088	0.955584	0.814949	0.975882	0.854209	0.833315	1.0241	0.869213	0.978088	0.897068	0.897068	1	0.853306	1.02116	0.919542	1.01876	0.99719	0.853306	1.02116	0.835944	0.832597	1.00919	0.919542	1.01876	0.904021	0.904021	1	0.848442	1.01675	0.917749	1.01714	1.00083	0.848442	1.01675	0.835944	0.832597	1.00919	0.917749	1.01714	0.904021	0.904021	1	0.992532	0.984372	0.999774	0.981926
Acetylsalicylic acid	0.784837	0.89744	0.94264	1.00979	1.09645	0.784837	0.89744	0.894827	0.866964	1.03591	0.94264	1.00979	0.939367	0.939367	1	0.904771	1.03129	0.960594	1.0287	0.99719	0.904771	1.03129	0.876201	0.873724	1.002	0.960594	1.0287	0.934182	0.934182	1	0.877406	1.00156	0.936811	1.00267	1.00331	0.877406	1.00156	0.876201	0.873724	1.002	0.936811	1.00267	0.934182	0.934182	1	1.00252	1.00318	1.01468	0.980441
5-(N-Methyl-N-isobutyl)amiloride	0.905853	0.988918	1.07056	1.08209	1.10406	0.905853	0.988918	0.925609	0.902874	1.01525	1.07056	1.08209	0.964045	0.964045	1	0.932969	1.00309	0.94032	1.003	0.999599	0.932969	1.00309	0.931449	0.924615	1.01638	0.94032	1.003	0.939532	0.939532	1	0.920653	0.988585	0.928507	0.988746	1.00083	0.920653	0.988585	0.931449	0.924615	1.01638	0.928507	0.988746	0.939532	0.939532	1	0.991126	0.978412	0.997065	0.984897
Acetylthiocholine chloride	0.776277	0.941081	0.949824	1.03408	1.09264	0.776277	0.941081	0.848449	0.827427	1.02558	0.949824	1.03408	0.917415	0.917415	1	0.87341	0.997875	0.916622	0.992289	0.994781	0.87341	0.997875	0.875703	0.870388	1.01398	0.916622	0.992289	0.924669	0.924669	1	0.863891	0.987153	0.912581	0.987359	0.998344	0.863891	0.987153	0.875703	0.870388	1.01398	0.912581	0.987359	0.924669	0.924669	1	1.00455	1.0067	0.991646	0.990839
4-Androsten-4-ol-3,17-dione	0.802404	0.965468	0.979029	1.06571	1.1802	0.802404	0.965468	0.860492	0.852503	0.991638	0.979029	1.06571	0.900914	0.900914	1	0.904941	1.00602	0.967654	1.00065	0.994781	0.904941	1.00602	0.900286	0.897386	1.00679	0.967654	1.00065	0.966367	0.966367	1	0.895524	0.9945	0.960887	0.993314	0.998344	0.895524	0.9945	0.900286	0.897386	1.00679	0.960887	0.993314	0.966367	0.966367	1	1.00432	1.00629	0.99571	1.01164
2-(2-Aminoethyl)isothiourea dihydrobromide	0.941743	1.05668	0.980979	1.02025	1.06599	0.941743	1.05668	0.89839	0.885272	1.05657	0.980979	1.02025	0.927589	0.927589	1	0.842544	0.986848	0.932838	0.988703	1.00201	0.842544	0.986848	0.855474	0.854914	0.992409	0.932838	0.988703	0.944431	0.944431	1	0.829455	0.968956	0.916267	0.969569	1.00331	0.829455	0.968956	0.855474	0.854914	0.992409	0.916267	0.969569	0.944431	0.944431	1	0.997372	0.994701	0.999774	1.00421
N-Acetylprocainamide hydrochloride	1.04858	1.08688	0.96727	0.975161	0.906091	1.04858	1.08688	1.00138	0.994511	1.0123	0.96727	0.975161	1.01387	1.01387	1	0.98708	0.998704	0.950247	1.00296	1.00201	0.98708	0.998704	0.987876	0.98705	0.997203	0.950247	1.00296	0.947742	0.947742	1	0.992937	1.00525	0.954214	1.00692	1.00331	0.992937	1.00525	0.987876	0.98705	0.997203	0.954214	1.00692	0.947742	0.947742	1	1.00042	1.00102	1.02009	1.00569
Sodium Taurocholate hydrate	0.911058	0.990229	1.02823	1.07886	1.03553	0.911058	0.990229	0.932993	0.928661	1.00049	1.02823	1.07886	0.93933	0.93933	1	0.906628	1.01797	0.938674	1.01504	0.99719	0.906628	1.01797	0.890422	0.891159	0.9996	0.938674	1.01504	0.926441	0.926441	1	0.953188	1.06918	0.991366	1.0702	1.00331	0.953188	1.06918	0.890422	0.891159	0.9996	0.991366	1.0702	0.926441	0.926441	1	0.983632	0.963517	1.02416	0.992325
Amifostine	0.813248	0.946812	0.864974	0.931379	1.00508	0.813248	0.946812	0.870291	0.852921	1.02115	0.864974	0.931379	0.917154	0.917154	1	0.851728	1.0633	0.935116	1.05623	0.992373	0.851728	1.0633	0.801743	0.797224	1.01398	0.935116	1.05623	0.888756	0.888756	1	0.838647	1.04613	0.92745	1.04646	0.998344	0.838647	1.04613	0.801743	0.797224	1.01398	0.92745	1.04646	0.888756	0.888756	1	0.993	0.983062	1.02009	0.998267
Acetazolamide	0.781238	0.866535	0.857304	0.895569	1.06218	0.781238	0.866535	0.907252	0.883992	1.05952	0.857304	0.895569	0.94521	0.94521	1	0.878006	1.01675	0.938823	1.0131	0.992373	0.878006	1.01675	0.864393	0.863861	0.997203	0.938823	1.0131	0.927796	0.927796	1	0.864456	1.00035	0.927555	0.999845	1.00083	0.864456	1.00035	0.864393	0.863861	0.997203	0.927555	0.999845	0.927796	0.927796	1	0.997918	0.995733	1.01332	0.984897
Arecoline hydrobromide	0.885617	0.990341	1.17086	1.27273	1.30964	0.885617	0.990341	0.925185	0.896466	1.04329	1.17086	1.27273	0.926413	0.926413	1	0.888788	0.995696	0.933947	0.992659	0.99719	0.888788	0.995696	0.89207	0.888139	1.00919	0.933947	0.992659	0.942325	0.942325	1	0.883134	0.990568	0.932618	0.990318	1.00083	0.883134	0.990568	0.89207	0.888139	1.00919	0.932618	0.990318	0.942325	0.942325	1	1.02032	1.04171	0.980808	0.975984
A-315456	0.885733	0.969326	1.1673	1.18124	1.16497	0.885733	0.969326	0.921757	0.922499	0.978357	1.1673	1.18124	0.954394	0.954394	1	0.918678	0.992255	0.950945	0.991416	0.99719	0.918678	0.992255	0.925149	0.924842	0.997203	0.950945	0.991416	0.959595	0.959595	1	0.909554	0.983124	0.943423	0.983551	1.00331	0.909554	0.983124	0.925149	0.924842	0.997203	0.943423	0.983551	0.959595	0.959595	1	1.00362	1.00645	0.999774	0.983412
GR 46611	0.840759	1.00817	1.11317	1.12943	1.25635	0.840759	1.00817	0.849023	0.81019	1.06247	1.11317	1.12943	0.928802	0.928802	1	0.900759	0.996555	0.935972	0.9942	0.994781	0.900759	0.996555	0.902736	0.901468	0.9996	0.935972	0.9942	0.941288	0.941288	1	0.88889	0.983255	0.926538	0.983891	1.00083	0.88889	0.983255	0.902736	0.901468	0.9996	0.926538	0.983891	0.941288	0.941288	1	1.00409	1.00732	0.999774	0.992325
2-Hydroxysaclofen	1.06352	1.13797	1.16044	1.14568	1.24873	1.06352	1.13797	0.935258	0.946671	0.953271	1.16044	1.14568	0.982133	0.982133	1	0.94595	0.984955	0.955244	0.985427	1.00201	0.94595	0.984955	0.962333	0.96196	1.00679	0.955244	0.985427	0.970847	0.970847	1	0.942334	0.978756	0.951403	0.98033	1.00331	0.942334	0.978756	0.962333	0.96196	1.00679	0.951403	0.98033	0.970847	0.970847	1	1.00245	1.00649	0.991646	0.995296
Actinonin	1.17426	1.10209	1.52251	1.40663	1.34772	1.17426	1.10209	1.0881	1.11021	0.97393	1.52251	1.40663	1.04605	1.04605	1	1.1256	1.00528	1.05458	1.00185	0.99719	1.1256	1.00528	1.11494	1.11571	1.002	1.05458	1.00185	1.05377	1.05377	1	1.14437	1.02408	1.07777	1.02261	0.998344	1.14437	1.02408	1.11494	1.11571	1.002	1.07777	1.02261	1.05377	1.05377	1	1.00135	1.00321	1.02145	1.02055
Methotrexate hydrate	1.12845	0.935911	1.42115	1.07194	1.1764	1.12845	0.935911	1.19124	1.18978	1.09936	1.42115	1.07194	1.22208	1.22208	1	1.45076	0.984241	1.31081	0.990998	1.00682	1.45076	0.984241	1.47164	1.48821	0.975629	1.31081	0.990998	1.32314	1.32314	1	1.48695	1.01079	1.3389	1.01241	1.00331	1.48695	1.01079	1.47164	1.48821	0.975629	1.3389	1.01241	1.32314	1.32314	1	1.02212	1.04462	1.02009	0.992325
Atropine methyl bromide	0.842607	0.91793	1.09641	1.17165	1.30203	0.842607	0.91793	0.92381	0.911669	1.04329	1.09641	1.17165	0.921447	0.921447	1	0.919133	1.00589	0.954832	1.00385	0.99719	0.919133	1.00589	0.912738	0.908974	1.00919	0.954832	1.00385	0.951102	0.951102	1	0.916863	1.0045	0.954547	1.00379	0.995861	0.916863	1.0045	0.912738	0.908974	1.00919	0.954547	1.00379	0.951102	0.951102	1	0.997684	0.992249	1.00926	1.00272
Amperozide hydrochloride	0.861231	0.884104	1.12289	1.24732	1.29061	0.861231	0.884104	0.986946	0.987595	0.968028	1.12289	1.24732	0.936698	0.936698	1	0.939576	1.01428	0.937903	1.01152	0.99719	0.939576	1.01428	0.924866	0.926289	0.990012	0.937903	1.01152	0.929217	0.929217	1	0.925814	0.99961	0.927443	1.00028	1.00083	0.925814	0.99961	0.924866	0.926289	0.990012	0.927443	1.00028	0.929217	0.929217	1	1.00799	1.01647	1.00113	0.984897
Aminoguanidine hemisulfate	0.971883	1.01229	1.43679	1.42357	1.36675	0.971883	1.01229	0.95589	0.945785	1.05214	1.43679	1.42357	0.967834	0.967834	1	0.907776	0.996659	0.941075	0.995186	0.999599	0.907776	0.996659	0.911512	0.908648	1.00679	0.941075	0.995186	0.946538	0.946538	1	0.900495	0.987487	0.93511	0.987556	1.00331	0.900495	0.987487	0.911512	0.908648	1.00679	0.93511	0.987556	0.946538	0.946538	1	1.01041	1.02415	1.00926	0.97747
Agmatine sulfate	1.036	1.07223	1.28687	1.27852	1.26777	1.036	1.07223	0.981222	0.962538	1.01525	1.28687	1.27852	0.98609	0.98609	1	0.941663	0.986769	0.963785	0.982146	0.994781	0.941663	0.986769	0.952188	0.952593	0.992409	0.963785	0.982146	0.981063	0.981063	1	0.93078	0.974136	0.956541	0.97363	0.998344	0.93078	0.974136	0.952188	0.952593	0.992409	0.956541	0.97363	0.981063	0.981063	1	0.996669	0.992058	0.994355	0.990839
4-Aminobenzamidine dihydrochloride	0.925815	1.00375	1.1875	1.249	1.28299	0.925815	1.00375	0.935191	0.914075	1.03296	1.1875	1.249	0.958015	0.958015	1	0.90999	0.986493	0.943644	0.985167	0.99719	0.90999	0.986493	0.922129	0.920151	1.002	0.943644	0.985167	0.95799	0.95799	1	0.902282	0.97767	0.93673	0.977484	1.00331	0.902282	0.97767	0.922129	0.920151	1.002	0.93673	0.977484	0.95799	0.95799	1	1.01181	1.02549	0.987582	0.996781
3-Aminopropylphosphonic acid	1.09262	1.14209	0.931106	0.92484	0.829949	1.09262	1.14209	0.966459	0.950811	1.06542	0.931106	0.92484	1.02126	1.02126	1	0.989272	0.985523	1.00424	0.989092	1.00201	0.989272	0.985523	1.00461	1.00608	1.00679	1.00424	0.989092	1.01699	1.01699	1	0.985621	0.981274	0.997314	0.981799	1.00331	0.985621	0.981274	1.00461	1.00608	1.00679	0.997314	0.981799	1.01699	1.01699	1	0.997528	0.995117	0.991646	1.01609
N-Acetyl-L-Cysteine	1.0747	1.02095	0.810799	0.79999	0.770724	1.0747	1.02095	1.04398	1.04364	0.975369	0.810799	0.79999	1.0568	1.0568	1	1.03701	1.03448	1.04136	1.04067	1.0004	1.03701	1.03448	1.01173	1.0171	0.988067	1.04136	1.04067	0.973217	0.973217	1	1.05889	1.0579	1.07343	1.0664	1.00454	1.05889	1.0579	1.01173	1.0171	0.988067	1.07343	1.0664	0.973217	0.973217	1	0.993548	0.986143	1.00252	1.02879
L-2-aminoadipic acid	0.865377	0.911608	0.86652	0.896377	1.02166	0.865377	0.911608	0.948417	0.936594	1.00788	0.86652	0.896377	0.968079	0.968079	1	1.03487	1.01419	1.00992	1.00887	0.997986	1.03487	1.01419	1.02145	1.02109	1.00239	1.00992	1.00887	1.00427	1.00427	1	1.03577	1.01478	1.01515	1.01315	0.999588	1.03577	1.01478	1.02145	1.02109	1.00239	1.01515	1.01315	1.00427	1.00427	1	0.993079	0.982883	1.02869	1.01377
N-Acetyltryptamine	0.855657	0.912784	0.886169	0.944461	1.01718	0.855657	0.912784	0.926204	0.886782	1.07438	0.886169	0.944461	0.961618	0.961618	1	0.935345	1.01306	0.972886	1.00649	0.99557	0.935345	1.01306	0.923827	0.918959	1.01432	0.972886	1.00649	0.968658	0.968658	1	0.9299	1.00722	0.971252	1.00451	0.997113	0.9299	1.00722	0.923827	0.918959	1.01432	0.971252	1.00451	0.968658	0.968658	1	0.984008	0.96483	1.0039	0.992741
Amiloride hydrochloride	0.812053	0.868364	0.733769	0.79605	0.963406	0.812053	0.868364	0.93212	0.923317	1.03005	0.733769	0.79605	0.957918	0.957918	1	0.959526	1.00144	0.973973	0.992507	0.993153	0.959526	1.00144	0.957701	0.96445	0.98568	0.973973	0.992507	0.983789	0.983789	1	0.95834	1.00047	0.979579	0.997252	0.994639	0.95834	1.00047	0.957701	0.96445	0.98568	0.979579	0.997252	0.983789	0.983789	1	0.99261	0.983488	1.0218	0.997247
(±)-Atenolol	0.82595	0.862082	0.842615	0.844572	1.04406	0.82595	0.862082	0.955893	0.933258	1.03005	0.842615	0.844572	0.979434	0.979434	1	0.970092	1.00404	0.987762	0.99798	0.99557	0.970092	1.00404	0.967249	0.961669	1.01432	0.987762	0.99798	0.991312	0.991312	1	0.95938	0.992975	0.979397	0.989962	0.999588	0.95938	0.992975	0.967249	0.961669	1.01432	0.979397	0.989962	0.991312	0.991312	1	0.992845	0.984561	1.01079	1.00476
Chlormethiazole hydrochloride	0.798633	0.870936	0.921035	0.912357	1.14264	0.798633	0.870936	0.922319	0.898618	1.03744	0.921035	0.912357	0.985209	0.985209	1	0.951949	1.00507	0.977237	1.00033	0.997986	0.951949	1.00507	0.947997	0.950528	0.99284	0.977237	1.00033	0.979043	0.979043	1	0.942195	0.994035	0.96924	0.991754	0.999588	0.942195	0.994035	0.947997	0.950528	0.99284	0.96924	0.991754	0.979043	0.979043	1	0.983695	0.964561	1.0218	1.00025
L-allylglycine	0.872024	0.951729	0.840296	0.856976	0.954444	0.872024	0.951729	0.928972	0.921195	1.01675	0.840296	0.856976	0.976399	0.976399	1	0.944709	0.995581	0.963793	0.989292	0.99557	0.944709	0.995581	0.949133	0.947232	1.00477	0.963793	0.989292	0.975307	0.975307	1	0.94121	0.992385	0.963428	0.989547	0.999588	0.94121	0.992385	0.949133	0.947232	1.00477	0.963428	0.989547	0.975307	0.975307	1	0.983304	0.966394	1.02043	0.997247
ABT-418 hydrochloride	0.894582	0.971201	0.754663	0.807725	0.824496	0.894582	0.971201	0.929537	0.911934	1.02857	0.754663	0.807725	0.941923	0.941923	1	0.728993	1.029	0.834642	1.02122	0.99557	0.728993	1.029	0.715696	0.715968	0.99284	0.834642	1.02122	0.822455	0.822455	1	0.718849	1.01032	0.824135	1.00627	0.994639	0.718849	1.01032	0.715696	0.715968	0.99284	0.824135	1.00627	0.822455	0.822455	1	0.991593	0.98368	0.998393	1.00926
6-Aminohexanoic acid	1.07577	1.03168	0.89997	0.90039	0.994772	1.07577	1.03168	1.0341	1.04624	0.996059	0.89997	0.90039	1.02712	1.02712	1	1.01132	1.0035	0.983314	1.00154	0.99557	1.01132	1.0035	1.0073	1.00908	0.99284	0.983314	1.00154	0.983704	0.983704	1	1.02021	1.0132	0.994146	1.01184	0.999588	1.02021	1.0132	1.0073	1.00908	0.99284	0.994146	1.01184	0.983704	0.983704	1	1.00066	0.999132	1.00252	1.02278
ATPO	0.870875	0.883391	0.866156	0.888862	1.00822	0.870875	0.883391	0.98363	0.962123	1.06847	0.866156	0.888862	0.994136	0.994136	1	0.935691	1.01341	0.956485	1.00787	0.99557	0.935691	1.01341	0.924886	0.922969	1.00477	0.956485	1.00787	0.950923	0.950923	1	0.928873	1.00517	0.952128	1.00281	0.999588	0.928873	1.00517	0.924886	0.922969	1.00477	0.952128	1.00281	0.950923	0.950923	1	0.98346	0.964911	1.00666	0.97622
Allopurinol	0.821141	0.876007	0.952979	0.972334	1.09783	0.821141	0.876007	0.944767	0.92649	1.02414	0.952979	0.972334	0.98378	0.98378	1	0.901713	1.01201	0.951967	1.00504	0.993153	0.901713	1.01201	0.892146	0.891684	0.997613	0.951967	1.00504	0.949792	0.949792	1	0.89049	0.998724	0.943644	0.995081	0.997113	0.89049	0.998724	0.892146	0.891684	0.997613	0.943644	0.995081	0.949792	0.949792	1	0.98737	0.970071	1.01354	1.01227
Amitriptyline hydrochloride	0.833251	0.87428	0.847486	0.905936	1.17401	0.833251	0.87428	0.947842	0.94466	0.991626	0.847486	0.905936	0.964261	0.964261	1	0.886465	1.0104	0.944118	1.00405	0.993153	0.886465	1.0104	0.878534	0.873491	1.01193	0.944118	1.00405	0.943657	0.943657	1	0.879787	1.00192	0.941114	0.998744	0.997113	0.879787	1.00192	0.878534	0.873491	1.01193	0.941114	0.998744	0.943657	0.943657	1	1.00481	1.00764	1.01492	1.00325
Amiodarone hydrochloride	0.885951	0.921124	0.945498	0.967081	1.07543	0.885951	0.921124	0.965023	0.960338	1.01379	0.945498	0.967081	0.976242	0.976242	1	0.986133	0.998063	0.996718	0.997099	1.0004	0.986133	0.998063	0.988818	0.99312	0.990453	0.996718	0.997099	1.00284	1.00284	1	0.978637	0.989977	0.990407	0.990697	1.00206	0.978637	0.989977	0.988818	0.99312	0.990453	0.990407	0.990697	1.00284	1.00284	1	0.990655	0.979482	1.01354	0.995745
4-(2-Aminoethyl)benzenesulfonyl fluoride hydrochloride	0.814385	0.904113	0.910664	0.938332	1.0127	0.814385	0.904113	0.905177	0.88316	1.03892	0.910664	0.938332	0.962949	0.962949	1	0.886603	1.00273	0.927687	0.997014	0.99557	0.886603	1.00273	0.884663	0.881078	1.00955	0.927687	0.997014	0.93245	0.93245	1	0.882369	0.998217	0.926664	0.995753	0.997113	0.882369	0.998217	0.884663	0.881078	1.00955	0.926664	0.995753	0.93245	0.93245	1	0.994096	0.985637	1.01079	0.998748
Ancitabine hydrochloride	1.16029	0.945336	1.27718	0.948037	1.1068	1.16029	0.945336	1.176	1.12554	1.22365	1.27718	0.948037	1.31143	1.31143	1	1.36627	0.99113	1.38662	0.992206	1.00282	1.36627	0.99113	1.37992	1.3886	0.983294	1.38662	0.992206	1.40125	1.40125	1	1.34899	0.978114	1.36591	0.97677	0.999588	1.34899	0.978114	1.37992	1.3886	0.983294	1.36591	0.97677	1.40125	1.40125	1	1.06667	1.1503	1.04108	0.958198
Alprenolol hydrochloride	0.881982	1.01573	0.731134	0.843915	0.806572	0.881982	1.01573	0.87593	0.858553	1.03744	0.731134	0.843915	0.94345	0.94345	1	0.888171	0.998175	0.924025	0.994833	0.99557	0.888171	0.998175	0.891282	0.886533	1.01193	0.924025	0.994833	0.932125	0.932125	1	0.882331	0.990651	0.919535	0.988397	0.999588	0.882331	0.990651	0.891282	0.886533	1.01193	0.919535	0.988397	0.932125	0.932125	1	0.987605	0.973169	1.02043	1.01227
Altretamine	1.15853	1.00677	1.23209	1.12206	1.2009	1.15853	1.00677	1.11861	1.13483	0.95468	1.23209	1.12206	1.07638	1.07638	1	0.99117	1.00932	0.976463	1.0097	1.0004	0.99117	1.00932	0.981848	0.986693	0.983294	0.976463	1.0097	0.96907	0.96907	1	0.991421	1.01026	0.976095	1.00908	0.999588	0.991421	1.01026	0.981848	0.986693	0.983294	0.976095	1.00908	0.96907	0.96907	1	0.998084	0.99316	0.997016	1.01227
2-(Methylthio)adenosine 5'-diphosphate trisodium salt hydrate	0.912601	0.911314	0.855866	0.860114	0.900672	0.912601	0.911314	0.993995	0.969929	1.033	0.855866	0.860114	1.0033	1.0033	1	0.922394	1.01226	0.961323	1.00773	0.99557	0.922394	1.01226	0.912142	0.908204	1.01193	0.961323	1.00773	0.955721	0.955721	1	0.907984	0.995792	0.947805	0.993027	0.997113	0.907984	0.995792	0.912142	0.908204	1.01193	0.947805	0.993027	0.955721	0.955721	1	0.989169	0.974185	1.01079	0.977722
Aminoguanidine hydrochloride	0.855085	0.924541	0.970978	1.00612	1.05751	0.855085	0.924541	0.91249	0.890662	1.04187	0.970978	1.00612	0.962186	0.962186	1	0.881561	1.01076	0.922307	1.00536	0.99557	0.881561	1.01076	0.874601	0.874714	1	0.922307	1.00536	0.920678	0.920678	1	0.86944	0.995444	0.912511	0.993446	0.999588	0.86944	0.995444	0.874601	0.874714	1	0.912511	0.993446	0.920678	0.920678	1	0.982835	0.962005	0.99977	0.998748
BW 284c51	0.832515	0.877145	0.915539	0.929941	1.07991	0.832515	0.877145	0.949256	0.932019	1.02562	0.915539	0.929941	0.979257	0.979257	1	0.865371	1.00723	0.92545	1.00034	0.99557	0.865371	1.00723	0.860256	0.85779	1.00477	0.92545	1.00034	0.927207	0.927207	1	0.858723	0.999294	0.922173	0.996514	0.999588	0.858723	0.999294	0.860256	0.85779	1.00477	0.922173	0.996514	0.927207	0.927207	1	0.997302	0.995432	1.01354	0.991239
Adenosine	0.858347	0.894781	1.00029	1.03056	1.18297	0.858347	0.894781	0.968623	0.949975	1.01084	1.00029	1.03056	0.996036	0.996036	1	0.911923	0.997744	0.944864	0.992112	0.99557	0.911923	0.997744	0.914487	0.914892	1	0.944864	0.992112	0.953956	0.953956	1	0.903246	0.989004	0.938801	0.98604	0.997113	0.903246	0.989004	0.914487	0.914892	1	0.938801	0.98604	0.953956	0.953956	1	0.998319	0.993841	1.01905	0.998748
L-Aspartic acid	0.831622	0.918773	0.937749	1.00619	1.15161	0.831622	0.918773	0.915565	0.884004	1.05517	0.937749	1.00619	0.943019	0.943019	1	0.868796	0.99864	0.910734	0.99406	0.997986	0.868796	0.99864	0.871272	0.866793	1.00716	0.910734	0.99406	0.917936	0.917936	1	0.862751	0.990738	0.90562	0.988204	0.997113	0.862751	0.990738	0.871272	0.866793	1.00716	0.90562	0.988204	0.917936	0.917936	1	0.994487	0.988771	1.02594	0.985232
Astaxanthin	0.799661	0.882326	0.746551	0.76825	0.896191	0.799661	0.882326	0.911595	0.886509	1.02562	0.746551	0.76825	0.964104	0.964104	1	0.852979	1.00917	0.933312	1.00291	0.99557	0.852979	1.00917	0.846729	0.845535	1	0.933312	1.00291	0.932776	0.932776	1	0.841638	0.995132	0.924089	0.992831	0.999588	0.841638	0.995132	0.846729	0.845535	1	0.924089	0.992831	0.932776	0.932776	1	0.996285	0.989799	1.00666	0.991239
N-(4-Amino-2-chlorophenyl)phthalimide	0.814284	0.904848	0.666412	0.685873	0.79761	0.814284	0.904848	0.895611	0.866184	1.04335	0.666412	0.685873	0.9671	0.9671	1	0.857571	1.00579	0.928916	1.00259	0.99557	0.857571	1.00579	0.854991	0.852064	1.00239	0.928916	1.00259	0.929314	0.929314	1	0.844763	0.989175	0.915445	0.9874	0.999588	0.844763	0.989175	0.854991	0.852064	1.00239	0.915445	0.9874	0.929314	0.929314	1	0.998553	0.995258	0.99977	1.00325
Adenosine 3',5'-cyclic monophosphate	1.24513	1.15057	0.878253	0.865659	0.851382	1.24513	1.15057	1.05466	1.04735	1.03448	0.878253	0.865659	1.03272	1.03272	1	1.06884	1.00333	1.00962	0.999351	1.0004	1.06884	1.00333	1.06367	1.06195	1.00716	1.00962	0.999351	1.01112	1.01112	1	1.08084	1.01637	1.02364	1.01384	0.999588	1.08084	1.01637	1.06367	1.06195	1.00716	1.02364	1.01384	1.01112	1.01112	1	1.0088	1.01919	0.99977	1.00926
L(-)-Norepinephrine bitartrate	0.872709	0.897684	1.01968	1.02793	1.09335	0.872709	0.897684	0.986554	0.991747	0.978325	1.01968	1.02793	0.995507	0.995507	1	0.90642	1.01234	0.948825	1.00555	0.99557	0.90642	1.01234	0.895617	0.893033	1.00955	0.948825	1.00555	0.944874	0.944874	1	0.895928	1.00115	0.941464	0.9979	0.997113	0.895928	1.00115	0.895617	0.893033	1.00955	0.941464	0.9979	0.944874	0.944874	1	0.990264	0.975575	0.965343	0.988235
5-(N,N-hexamethylene)amiloride	0.92935	0.925606	0.892341	0.944461	0.932039	0.92935	0.925606	0.999268	1.00813	0.96798	0.892341	0.944461	0.985816	0.985816	1	0.948553	1.00103	0.967823	0.993341	0.99557	0.948553	1.00103	0.947396	0.948313	0.997613	0.967823	0.993341	0.976541	0.976541	1	0.944128	0.996789	0.9687	0.993585	0.999588	0.944128	0.996789	0.947396	0.948313	0.997613	0.9687	0.993585	0.976541	0.976541	1	0.994721	0.985736	1.02456	1.00325
Fulvestrant	0.785219	0.85782	0.910983	0.956136	1.14264	0.785219	0.85782	0.919115	0.902083	1.03596	0.910983	0.956136	0.946445	0.946445	1	0.958946	1.00036	0.967839	0.995245	0.99557	0.958946	1.00036	0.959361	0.959851	0.997613	0.967839	0.995245	0.974176	0.974176	1	0.950552	0.99152	0.961949	0.988693	0.999588	0.950552	0.99152	0.959361	0.959851	0.997613	0.961949	0.988693	0.974176	0.974176	1	1.0016	1.00209	1.00252	0.997247
(±)-p-Aminoglutethimide	0.880672	0.897757	0.941226	0.924469	1.03062	0.880672	0.897757	0.964072	0.955043	1.04483	0.941226	0.924469	0.987128	0.987128	1	0.907955	0.99428	0.943563	0.986611	0.99557	0.907955	0.99428	0.913243	0.912095	1.00239	0.943563	0.986611	0.95788	0.95788	1	0.897326	0.983141	0.936981	0.979854	0.997113	0.897326	0.983141	0.913243	0.912095	1.00239	0.936981	0.979854	0.95788	0.95788	1	1.00567	1.00656	0.997016	0.997247
(±)-HA-966	0.84061	0.918626	0.916119	0.926147	0.990291	0.84061	0.918626	0.927954	0.905659	1.04631	0.916119	0.926147	0.967981	0.967981	1	0.889659	0.998797	0.920634	0.995228	0.997986	0.889659	0.998797	0.892464	0.892824	0.997613	0.920634	0.995228	0.927429	0.927429	1	0.879356	0.986234	0.910829	0.983793	0.999588	0.879356	0.986234	0.892464	0.892824	0.997613	0.910829	0.983793	0.927429	0.927429	1	1.00152	1.00296	1.01905	1.01377
Lercanidipine hydrochloride hemihydrate	0.914402	0.947136	1.05947	1.06653	1.21882	0.914402	0.947136	0.978771	0.973395	0.996059	1.05947	1.06653	0.979453	0.979453	1	0.856738	0.999273	0.906836	0.995086	0.99557	0.856738	0.999273	0.858921	0.856577	1.00955	0.906836	0.995086	0.913892	0.913892	1	0.848243	0.988528	0.900283	0.98738	0.999588	0.848243	0.988528	0.858921	0.856577	1.00955	0.900283	0.98738	0.913892	0.913892	1	0.998553	0.993874	0.992885	1.01076
Amsacrine hydrochloride	1.54618	1.16945	2.66507	1.88615	1.80134	1.54618	1.16945	1.27157	1.23259	1.16453	2.66507	1.88615	1.38226	1.38226	1	1.58226	1.00092	1.57573	1.05189	1.05356	1.58226	1.00092	1.58229	1.60074	0.973747	1.57573	1.05189	1.49816	1.49816	1	1.55284	0.982716	1.4707	0.984182	0.999588	1.55284	0.982716	1.58229	1.60074	0.973747	1.4707	0.984182	1.49816	1.49816	1	1.07222	1.16709	1.0163	0.962703
(±)-AMT hydrochloride	1.29204	1.10097	1.76887	1.72767	1.48768	1.29204	1.10097	1.15798	1.195	0.931034	1.76887	1.72767	1.07717	1.07717	1	1.04931	1.00527	0.981098	1.00956	1.00524	1.04931	1.00527	1.04448	1.0464	0.997613	0.981098	1.00956	0.973868	0.973868	1	1.0619	1.01749	0.989034	1.01774	0.999588	1.0619	1.01749	1.04448	1.0464	0.997613	0.989034	1.01774	0.973868	0.973868	1	1.00317	1.00331	0.988754	1.01076
Paroxetine hydrochloride hemihydrate (MW = 374.83)	1.05148	1.01584	0.91005	0.952196	0.914115	1.05148	1.01584	1.023	1.04053	0.944335	0.91005	0.952196	0.986227	0.986227	1	0.97819	1.00975	0.975654	1.00375	0.99557	0.97819	1.00975	0.968721	0.968483	0.997613	0.975654	1.00375	0.974502	0.974502	1	0.971556	1.00376	0.973715	1.00159	0.999588	0.971556	1.00376	0.968721	0.968483	0.997613	0.973715	1.00159	0.974502	0.974502	1	0.993392	0.981517	1.02594	1.01377
Antozoline hydrochloride	0.920389	0.954521	1.04204	1.08207	1.09783	0.920389	0.954521	0.972845	0.964829	1.01084	1.04204	1.08207	0.985072	0.985072	1	0.898452	1.0044	0.928618	0.997406	0.99557	0.898452	1.0044	0.895776	0.896335	1	0.928618	0.997406	0.932947	0.932947	1	0.890687	0.994723	0.923977	0.99188	0.999588	0.890687	0.994723	0.895776	0.896335	1	0.923977	0.99188	0.932947	0.932947	1	1.00426	1.00484	1.00941	1.00175
Aniracetam	0.800285	0.886331	0.941352	0.997507	1.13816	0.800285	0.886331	0.894386	0.866042	1.0197	0.941352	0.997507	0.934111	0.934111	1	0.910083	1.00116	0.957136	0.99434	0.99557	0.910083	1.00116	0.909592	0.907467	1.00239	0.957136	0.99434	0.96506	0.96506	1	0.899922	0.989943	0.950515	0.986685	0.997113	0.899922	0.989943	0.909592	0.907467	1.00239	0.950515	0.986685	0.96506	0.96506	1	1.00176	1.00222	1.00115	0.998748
HEMADO	0.856619	0.880856	1.00003	1.01524	1.20538	0.856619	0.880856	0.965045	0.942032	1.05074	1.00003	1.01524	0.985601	0.985601	1	0.888035	1.00034	0.944955	0.994647	0.99557	0.888035	1.00034	0.888739	0.88776	1	0.944955	0.994647	0.952516	0.952516	1	0.876081	0.986341	0.934376	0.983049	0.999588	0.876081	0.986341	0.888739	0.88776	1	0.934376	0.983049	0.952516	0.952516	1	0.997067	0.990179	1.01079	1.00776
8-(p-Sulfophenyl)theophylline	0.782991	0.865793	0.967901	1.04048	1.18297	0.782991	0.865793	0.906943	0.893965	1.00788	0.967901	1.04048	0.944018	0.944018	1	0.901228	1.00019	0.94024	0.997558	1.0004	0.901228	1.00019	0.904256	0.901609	1.00716	0.94024	0.997558	0.946519	0.946519	1	0.892543	0.988836	0.931699	0.987024	0.999588	0.892543	0.988836	0.904256	0.901609	1.00716	0.931699	0.987024	0.946519	0.946519	1	0.988778	0.97346	0.995639	0.992741
1,3-Dipropyl-8-p-sulfophenylxanthine	0.870057	0.968005	0.966386	1.01692	1.09783	0.870057	0.968005	0.910102	0.883641	1.067	0.966386	1.01692	0.950087	0.950087	1	0.905606	0.996383	0.946088	0.991956	0.99557	0.905606	0.996383	0.910008	0.910846	0.99284	0.946088	0.991956	0.955755	0.955755	1	0.897287	0.986405	0.939236	0.984219	0.999588	0.897287	0.986405	0.910008	0.910846	0.99284	0.939236	0.984219	0.955755	0.955755	1	1.01122	1.02299	0.998393	0.992741
2-Methylthioadenosine triphosphate tetrasodium	0.955649	0.975463	1.05893	1.04501	1.15609	0.955649	0.975463	0.971883	0.94455	1.02562	1.05893	1.04501	0.998385	0.998385	1	0.896383	0.999644	0.971098	0.995752	0.99557	0.896383	0.999644	0.898368	0.89817	0.997613	0.971098	0.995752	0.977946	0.977946	1	0.890427	0.991885	0.965109	0.988802	0.994639	0.890427	0.991885	0.898368	0.89817	0.997613	0.965109	0.988802	0.977946	0.977946	1	1.00215	1.00412	0.99977	1.00926
5'-Amino-5'-deoxyadenosine p-toluenesulfonate salt	1.07542	1.08862	1.13817	1.07886	1.03062	1.07542	1.08862	0.992156	0.988158	1.03744	1.13817	1.07886	1.04392	1.04392	1	1.09865	1.02834	1.04879	1.0329	1.00524	1.09865	1.02834	1.07001	1.07401	0.99284	1.04879	1.0329	1.01654	1.01654	1	1.09863	1.02859	1.04621	1.03046	0.999588	1.09863	1.02859	1.07001	1.07401	0.99284	1.04621	1.03046	1.01654	1.01654	1	1.00418	1.00809	0.997016	1.00626
PNU-37883A	0.924015	0.934093	1.05407	1.05347	1.09335	0.924015	0.934093	0.982193	0.965711	1.01675	1.05407	1.05347	1.01845	1.01845	1	0.95536	1.01084	0.982403	1.00491	0.997986	0.95536	1.01084	0.94775	0.9483	1	0.982403	1.00491	0.980654	0.980654	1	0.94068	0.994344	0.970918	0.992399	0.999588	0.94068	0.994344	0.94775	0.9483	1	0.970918	0.992399	0.980654	0.980654	1	1.00747	1.01127	0.992885	0.991239
Tracazolate	1.63242	1.00416	7.0741	6.39423	8.74235	1.63242	1.00416	1.5857	1.70861	0.852709	7.0741	6.39423	1.16528	1.16528	1	2.03917	0.9751	1.37897	1.09113	1.11881	2.03917	0.9751	2.08543	2.12155	0.954654	1.37897	1.09113	1.25819	1.25819	1	1.99591	0.956434	1.21589	0.971252	1.01443	1.99591	0.956434	2.08543	2.12155	0.954654	1.21589	0.971252	1.25819	1.25819	1	1.05525	1.12568	1.05485	0.970213
Amoxapine	0.911864	0.948496	1.28277	1.38065	1.42942	0.911864	0.948496	0.980359	0.990001	0.981281	1.28277	1.38065	0.952005	0.952005	1	0.900766	0.997083	0.927492	0.990937	0.99557	0.900766	0.997083	0.904	0.902101	1.00477	0.927492	0.990937	0.938242	0.938242	1	0.888945	0.984396	0.919014	0.981616	0.999588	0.888945	0.984396	0.904	0.902101	1.00477	0.919014	0.981616	0.938242	0.938242	1	0.998475	0.995498	1.00115	0.994243
Aminobenztropine	0.95527	1.00159	1.06115	1.10608	1.1292	0.95527	1.00159	0.964274	0.95967	0.994581	1.06115	1.10608	0.964163	0.964163	1	0.962343	0.99526	0.940056	0.992088	0.997986	0.962343	0.99526	0.967652	0.970996	0.99284	0.940056	0.992088	0.949329	0.949329	1	0.958036	0.991124	0.936523	0.988357	0.997113	0.958036	0.991124	0.967652	0.970996	0.99284	0.936523	0.988357	0.949329	0.949329	1	1.00332	1.00447	0.987377	0.992741
Arecaidine propargyl ester hydrobromide	0.884532	0.934755	1.09599	1.11002	1.28155	0.884532	0.934755	0.947003	0.922992	1.04187	1.09599	1.11002	0.972953	0.972953	1	0.911558	1.00211	0.928187	0.999642	1.0004	0.911558	1.00211	0.910765	0.913461	0.997613	0.928187	0.999642	0.93036	0.93036	1	0.903449	0.992683	0.920975	0.991079	0.997113	0.903449	0.992683	0.910765	0.913461	0.997613	0.920975	0.991079	0.93036	0.93036	1	1.01326	1.023	0.997016	1.00476
Indirubin-3'-oxime	1.02011	1.05839	1.28348	1.33074	1.21434	1.02011	1.05839	0.951509	0.930494	1.00493	1.28348	1.33074	0.962323	0.962323	1	0.94369	0.986676	0.92021	0.990595	1.00524	0.94369	0.986676	0.956405	0.952624	1.00955	0.92021	0.990595	0.930462	0.930462	1	0.941949	0.984691	0.916901	0.986898	0.999588	0.941949	0.984691	0.956405	0.952624	1.00955	0.916901	0.986898	0.930462	0.930462	1	0.999492	0.996019	0.977737	1.00926
S(-)-Atenolol	1.05551	1.05446	0.960382	0.958908	0.833458	1.05551	1.05446	0.965688	0.948378	1.05222	0.960382	0.958908	0.995135	0.995135	1	0.955627	0.993751	0.961036	0.991916	1.0004	0.955627	0.993751	0.963453	0.966136	0.99284	0.961036	0.991916	0.971777	0.971777	1	0.951135	0.987753	0.956665	0.985924	0.999588	0.951135	0.987753	0.963453	0.966136	0.99284	0.956665	0.985924	0.971777	0.971777	1	1.00364	1.0077	0.988754	0.998748
1-Allyl-3,7-dimethyl-8-p-sulfophenylxanthine	1.2382	1.08157	1.56611	1.41479	1.32636	1.2382	1.08157	1.13137	1.13131	1.00788	1.56611	1.41479	1.07024	1.07024	1	1.11014	1.01477	1.04994	1.0155	1.00524	1.11014	1.01477	1.09524	1.09565	1.00239	1.04994	1.0155	1.03484	1.03484	1	1.1225	1.02554	1.05831	1.02377	0.999588	1.1225	1.02554	1.09524	1.09565	1.00239	1.05831	1.02377	1.03484	1.03484	1	1.01568	1.0288	1.00115	1.01076
trans-(±)-ACPD	0.970603	0.976823	1.05261	1.11075	1.11128	0.970603	0.976823	0.984731	0.965828	1.0064	1.05261	1.11075	0.972875	0.972875	1	0.886843	1.00939	0.918727	1.00243	0.99557	0.886843	1.00939	0.87896	0.873917	1.00955	0.918727	1.00243	0.918159	0.918159	1	0.882561	1.00467	0.918872	1.00241	0.999588	0.882561	1.00467	0.87896	0.873917	1.00955	0.918872	1.00241	0.918159	0.918159	1	1.00098	0.996711	1.00528	0.989737
Diacylglycerol kinase inhibitor I	0.877589	0.949818	1.11136	1.18007	1.26811	0.877589	0.949818	0.920088	0.898566	1.02709	1.11136	1.18007	0.945799	0.945799	1	0.858993	1.01471	0.919742	1.00868	0.99557	0.858993	1.01471	0.848142	0.84731	0.997613	0.919742	1.00868	0.914183	0.914183	1	0.849105	1.00236	0.913905	1.00157	0.999588	0.849105	1.00236	0.848142	0.84731	0.997613	0.913905	1.00157	0.914183	0.914183	1	1.01185	1.01967	0.987377	0.977722
1-Amino-1-cyclohexanecarboxylic acid hydrochloride	0.892603	0.953088	1.14674	1.22961	1.24571	0.892603	0.953088	0.933635	0.913115	1.05665	1.14674	1.22961	0.956508	0.956508	1	0.852827	1.01174	0.906274	1.0065	0.99557	0.852827	1.01174	0.843982	0.839075	1.00955	0.906274	1.0065	0.90224	0.90224	1	0.87514	1.03787	0.932489	1.0348	0.999588	0.87514	1.03787	0.843982	0.839075	1.00955	0.932489	1.0348	0.90224	0.90224	1	1.00121	0.998877	0.997016	1.01977
Alaproclate hydrochloride	0.932351	0.944822	1.14556	1.15912	1.33532	0.932351	0.944822	0.979649	0.965692	1.00936	1.14556	1.15912	0.987402	0.987402	1	0.885121	1.00412	0.923805	0.997825	0.99557	0.885121	1.00412	0.882373	0.884106	0.995227	0.923805	0.997825	0.92856	0.92856	1	0.885937	1.00422	0.928609	1.00201	0.997113	0.885937	1.00422	0.882373	0.884106	0.995227	0.928609	1.00201	0.92856	0.92856	1	1.01294	1.02418	0.995639	1.01227
Psora-4	0.924961	0.949965	1.13687	1.17043	1.20986	0.924961	0.949965	0.954842	0.939507	1.04187	1.13687	1.17043	0.979257	0.979257	1	0.854139	0.995256	0.909955	0.991288	0.99557	0.854139	0.995256	0.859918	0.862449	0.990453	0.909955	0.991288	0.920489	0.920489	1	0.85044	0.989866	0.907349	0.987539	0.999588	0.85044	0.989866	0.859918	0.862449	0.990453	0.907349	0.987539	0.920489	0.920489	1	1.01388	1.02738	0.991508	0.997247
SB 200646 hydrochloride	0.930969	0.987955	1.21665	1.27229	1.3174	0.930969	0.987955	0.949172	0.932895	1.02118	1.21665	1.27229	0.966669	0.966669	1	0.889875	0.996712	0.930032	0.993526	0.997986	0.889875	0.996712	0.894263	0.890024	1.00955	0.930032	0.993526	0.938139	0.938139	1	0.875984	0.979643	0.916472	0.978305	0.999588	0.875984	0.979643	0.894263	0.890024	1.00955	0.916472	0.978305	0.938139	0.938139	1	1.01067	1.019	1.00666	1.00025
AS-252424	1.17659	1.04358	2.02344	2.02405	2.24048	1.17659	1.04358	1.1112	1.11862	0.978325	2.02344	2.02405	1.01444	1.01444	1	1.28916	0.977752	1.02116	0.988445	1.01007	1.28916	0.977752	1.31798	1.3286	0.983294	1.02116	0.988445	1.03508	1.03508	1	1.27852	0.970521	1.00467	0.972402	0.999588	1.27852	0.970521	1.31798	1.3286	0.983294	1.00467	0.972402	1.03508	1.03508	1	1.01834	1.04182	1.01216	0.994243
Acetohexamide	1.19251	1.05446	1.23253	1.16452	1.20986	1.19251	1.05446	1.11157	1.14471	0.95468	1.23253	1.16452	1.07395	1.07395	1	1.02341	1.01148	0.982661	1.0114	1.00524	1.02341	1.01148	1.01115	1.0137	0.99284	0.982661	1.0114	0.972531	0.972531	1	1.03591	1.02516	0.993639	1.02324	0.999588	1.03591	1.02516	1.01115	1.0137	0.99284	0.993639	1.02324	0.972531	0.972531	1	1.00911	1.01447	0.995639	1.01827
SKF-89145 hydrobromide	0.950193	0.945961	1.03632	1.03961	1.04854	0.950193	0.945961	0.999396	0.993843	1.00788	1.03632	1.03961	1.00868	1.00868	1	0.923043	1.02433	0.936535	1.02184	1.0004	0.923043	1.02433	0.901924	0.898825	1.00477	0.936535	1.02184	0.918724	0.918724	1	0.915141	1.01578	0.931072	1.01554	0.999588	0.915141	1.01578	0.901924	0.898825	1.00477	0.931072	1.01554	0.918724	0.918724	1	1.01748	1.03503	0.979114	0.989737
cis-4-Aminocrotonic acid	0.868421	0.92895	1.099	1.15307	1.23674	0.868421	0.92895	0.942223	0.924855	1.00936	1.099	1.15307	0.966845	0.966845	1	0.909779	1.01926	0.96394	1.01337	0.99557	0.909779	1.01926	0.893019	0.893578	0.997613	0.96394	1.01337	0.953185	0.953185	1	0.914504	1.02446	0.972903	1.02197	0.997113	0.914504	1.02446	0.893019	0.893578	0.997613	0.972903	1.02197	0.953185	0.953185	1	0.994956	0.9838	0.979114	0.991239
N6-2-(4-Aminophenyl)ethyladenosine	0.842262	0.913188	0.907195	0.949642	1.02614	0.842262	0.913188	0.930331	0.9093	1.03892	0.907195	0.949642	0.967472	0.967472	1	0.87438	1.00211	0.929096	0.994468	0.99557	0.87438	1.00211	0.873754	0.870208	1.00477	0.929096	0.994468	0.936117	0.936117	1	0.927359	1.063	0.989774	1.05952	0.992165	0.927359	1.063	0.873754	0.870208	1.00477	0.989774	1.05952	0.936117	0.936117	1	1.0138	1.02654	1.00803	0.989737
Opipramol dihydrochloride	0.89314	0.941956	1.00846	1.03778	1.08439	0.89314	0.941956	0.941496	0.943252	0.976847	1.00846	1.03778	0.957428	0.957428	1	0.868499	1.01337	0.887184	1.0095	0.99557	0.868499	1.01337	0.857681	0.857595	0.997613	0.887184	1.0095	0.880666	0.880666	1	0.872298	1.01494	0.891413	1.01305	0.997113	0.872298	1.01494	0.857681	0.857595	0.997613	0.891413	1.01305	0.880666	0.880666	1	0.991672	0.978661	0.994262	0.994243
gamma-Acetylinic GABA	0.863342	0.964882	0.932584	1.00021	1.04854	0.863342	0.964882	0.898048	0.882758	1.00936	0.932584	1.00021	0.939495	0.939495	1	0.854427	0.989559	0.902353	0.986044	0.997986	0.854427	0.989559	0.864803	0.860941	1.01432	0.902353	0.986044	0.917251	0.917251	1	0.849205	0.98297	0.898265	0.981224	0.999588	0.849205	0.98297	0.864803	0.860941	1.01432	0.898265	0.981224	0.917251	0.917251	1	0.999648	0.994716	0.991508	0.985232
AB-MECA	0.934011	1.03936	1.1202	1.15934	1.19193	0.934011	1.03936	0.906742	0.88795	1.01675	1.1202	1.15934	0.955373	0.955373	1	0.889724	1.00244	0.933063	0.999912	0.997986	0.889724	1.00244	0.88883	0.887733	1.00239	0.933063	0.999912	0.935209	0.935209	1	0.879625	0.990631	0.923027	0.989271	0.999588	0.879625	0.990631	0.88883	0.887733	1.00239	0.923027	0.989271	0.935209	0.935209	1	1.00708	1.01194	0.998393	0.994243
Alloxazine	1.00933	1.02176	1.40971	1.411	1.47872	1.00933	1.02176	0.983769	0.979501	0.978325	1.40971	1.411	0.977828	0.977828	1	0.891283	0.99786	0.962612	0.996677	1.0004	0.891283	0.99786	0.89464	0.892193	1.00239	0.962612	0.996677	0.967802	0.967802	1	0.884678	0.990168	0.955429	0.988955	0.999588	0.884678	0.990168	0.89464	0.892193	1.00239	0.955429	0.988955	0.967802	0.967802	1	1.0052	1.00952	0.998393	1.00476
cis-Azetidine-2,4-dicarboxylic acid	1.13068	1.06834	1.31653	1.35526	1.21882	1.13068	1.06834	1.07675	1.11549	0.910345	1.31653	1.35526	1.01072	1.01072	1	1.01223	1.03168	0.972937	1.02552	0.99557	1.01223	1.03168	0.981289	0.981443	1.00239	0.972937	1.02552	0.951865	0.951865	1	1.06104	1.08123	1.02185	1.07726	0.994639	1.06104	1.08123	0.981289	0.981443	1.00239	1.02185	1.07726	0.951865	0.951865	1	0.996285	0.987938	0.991508	1.01677
trans-Azetidine-2,4-dicarboxylic acid	0.98432	0.994679	1.19	1.25216	1.19642	0.98432	0.994679	0.984966	0.976912	0.993103	1.19	1.25216	0.990143	0.990143	1	0.960927	1.02827	0.98084	1.02483	0.997986	0.960927	1.02827	0.934999	0.933019	1.00716	0.98084	1.02483	0.959696	0.959696	1	0.959582	1.02681	0.981183	1.02417	0.997113	0.959582	1.02681	0.934999	0.933019	1.00716	0.981183	1.02417	0.959696	0.959696	1	1.00942	1.01693	0.994262	0.997247
CBIQ	0.977246	0.919948	1.55369	1.59407	1.7655	0.977246	0.919948	1.03619	1.04075	0.969458	1.55369	1.59407	0.961148	0.961148	1	0.978317	1.0077	0.960456	1.00599	1.0004	0.978317	1.0077	0.971309	0.974031	0.99284	0.960456	1.00599	0.956389	0.956389	1	0.99425	1.02516	0.977915	1.02514	0.999588	0.99425	1.02516	0.971309	0.974031	0.99284	0.977915	1.02514	0.956389	0.956389	1	1.00825	1.01592	1.00252	1.00175
AIDA	0.886549	0.945042	1.0664	1.08806	1.12024	0.886549	0.945042	0.939617	0.926996	1.03153	1.0664	1.08806	0.961579	0.961579	1	0.869031	0.999378	0.921476	0.993283	0.99557	0.869031	0.999378	0.870798	0.869963	1.00239	0.921476	0.993283	0.929332	0.929332	1	0.890454	1.02299	0.946624	1.01954	0.997113	0.890454	1.02299	0.870798	0.869963	1.00239	0.946624	1.01954	0.929332	0.929332	1	1.01153	1.02299	0.99977	0.997247
A-77636 hydrochloride	0.924166	1.00871	0.909323	1.0194	0.972367	0.924166	1.00871	0.927306	0.905607	1.01084	0.909323	1.0194	0.93186	0.93186	1	0.909962	0.999907	0.890733	1.00263	1.00282	0.909962	0.999907	0.911106	0.914208	0.988067	0.890733	1.00263	0.88997	0.88997	1	0.901131	0.989662	0.878897	0.988603	0.999588	0.901131	0.989662	0.911106	0.914208	0.988067	0.878897	0.988603	0.88997	0.88997	1	1.00903	1.0156	0.998393	0.989737
ATPA	0.862216	0.965764	0.931993	1.02874	1.03958	0.862216	0.965764	0.908291	0.885659	1.0197	0.931993	1.02874	0.941707	0.941707	1	0.858011	0.988506	0.919729	0.9813	0.99557	0.858011	0.988506	0.86894	0.864879	1.01432	0.919729	0.9813	0.938259	0.938259	1	0.857336	0.987877	0.922792	0.985136	0.999588	0.857336	0.987877	0.86894	0.864879	1.01432	0.922792	0.985136	0.938259	0.938259	1	1.00684	1.01169	0.986	0.988235
ARL 67156 trisodium salt	0.969388	1.03028	1.16644	1.21035	1.1292	0.969388	1.03028	0.958582	0.954913	0.976847	1.16644	1.21035	0.977456	0.977456	1	0.931232	0.999872	0.960946	0.998993	1.0004	0.931232	0.999872	0.93521	0.934018	0.997613	0.960946	0.998993	0.964974	0.964974	1	0.926603	0.992405	0.954663	0.991438	0.999588	0.926603	0.992405	0.93521	0.934018	0.997613	0.954663	0.991438	0.964974	0.964974	1	1.01693	1.03267	0.990131	1.00175
Beclomethasone	1.12596	0.959591	1.52937	1.2928	1.32636	1.12596	0.959591	1.16336	1.17514	0.963547	1.52937	1.2928	1.16084	1.16084	1	1.08482	0.997867	1.09865	0.994995	1.0004	1.08482	0.997867	1.08854	1.09354	0.988067	1.09865	0.994995	1.10509	1.10509	1	1.07573	0.989081	1.08939	0.987267	0.999588	1.07573	0.989081	1.08854	1.09354	0.988067	1.08939	0.987267	1.10509	1.10509	1	1.04485	1.10375	1.04659	0.986733
2,3-Butanedione monoxime	1.24542	1.07775	1.47063	1.36941	1.42494	1.24542	1.07775	1.127	1.13752	0.984236	1.47063	1.36941	1.06855	1.06855	1	1.06104	0.975576	0.985168	0.978085	1.00524	1.06104	0.975576	1.08884	1.09394	0.988067	0.985168	0.978085	1.01215	1.01215	1	1.15665	1.06503	1.07233	1.06476	0.999588	1.15665	1.06503	1.08884	1.09394	0.988067	1.07233	1.06476	1.01215	1.01215	1	1.00473	1.00885	0.997016	1.00476
SB 222200	1.06464	1.01456	1.32046	1.26843	1.24571	1.06464	1.01456	1.04862	1.04059	1.04631	1.32046	1.26843	1.02607	1.02607	1	0.924323	1.0028	0.930805	1.0034	1.00282	0.924323	1.0028	0.923473	0.91713	1.01671	0.930805	1.0034	0.930565	0.930565	1	0.934072	1.01332	0.938012	1.01101	0.997113	0.934072	1.01332	0.923473	0.91713	1.01671	0.938012	1.01101	0.930565	0.930565	1	1.03116	1.06316	0.995639	0.98373
1-benzoyl-5-methoxy-2-methylindole-3-acetic acid	0.967951	0.948312	1.34093	1.32009	1.37117	0.967951	0.948312	1.01568	1.00593	1.02266	1.34093	1.32009	0.992688	0.992688	1	0.883977	1.004	0.914565	1.0025	1.00282	0.883977	1.004	0.881106	0.882086	0.997613	0.914565	1.0025	0.914252	0.914252	1	0.883967	1.00363	0.913418	1.00062	0.997113	0.883967	1.00363	0.881106	0.882086	0.997613	0.913418	1.00062	0.914252	0.914252	1	1.01044	1.01837	0.984622	1.00175
p-Benzoquinone	0.943865	0.955844	1.23342	1.29469	1.30396	0.943865	0.955844	0.985072	0.98503	0.979803	1.23342	1.29469	0.965299	0.965299	1	0.914697	0.99998	0.943548	0.994948	0.99557	0.914697	0.99998	0.915201	0.91153	1.00955	0.943548	0.994948	0.949312	0.949312	1	0.911609	0.996963	0.942274	0.994107	0.997113	0.911609	0.996963	0.915201	0.91153	1.00955	0.942274	0.994107	0.949312	0.949312	1	1.02694	1.05488	0.987377	1.00476
8-Bromo-cGMP sodium	0.917591	0.961098	1.48558	1.49637	1.56833	0.917591	0.961098	0.955216	0.939832	1.03596	1.48558	1.49637	0.985013	0.985013	1	1.01753	0.996908	0.963937	0.99718	1.0004	1.01753	0.996908	1.02397	1.02567	1	0.963937	0.99718	0.969395	0.969395	1	1.01436	0.992435	0.959194	0.990514	0.999588	1.01436	0.992435	1.02397	1.02567	1	0.959194	0.990514	0.969395	0.969395	1	1.03468	1.07185	0.988754	0.980726
TBBz	1.26289	1.1128	2.18874	2.12774	2.20015	1.26289	1.1128	1.12088	1.13721	0.993103	2.18874	2.12774	1.04382	1.04382	1	1.19307	0.969329	1.05544	0.978679	1.01007	1.19307	0.969329	1.23078	1.24003	0.980907	1.05544	0.978679	1.07896	1.07896	1	1.2051	0.979318	1.05644	0.98024	0.999588	1.2051	0.979318	1.23078	1.24003	0.980907	1.05644	0.98024	1.07896	1.07896	1	1.00106	0.99942	0.986	0.997247
Bromoenol lactone	0.980121	1.02069	1.05525	1.07215	1.12472	0.980121	1.02069	0.956139	0.934076	1.05074	1.05525	1.07215	0.979571	0.979571	1	0.936626	1.00033	0.970401	0.998034	0.997986	0.936626	1.00033	0.937987	0.937525	1.00239	0.970401	0.998034	0.974879	0.974879	1	0.93696	0.99922	0.970915	0.997418	0.999588	0.93696	0.99922	0.937987	0.937525	1.00239	0.970915	0.997418	0.974879	0.974879	1	1.00919	1.01719	0.987377	0.998748
Benzamide	1.18887	1.10795	1.30349	1.32257	1.14712	1.18887	1.10795	1.04933	1.07066	0.960591	1.30349	1.32257	1.00445	1.00445	1	0.998496	0.991939	0.975577	0.995758	1.00524	0.998496	0.991939	1.0086	1.00812	0.99284	0.975577	0.995758	0.982264	0.982264	1	0.998577	0.991087	0.970067	0.989593	0.999588	0.998577	0.991087	1.0086	1.00812	0.99284	0.970067	0.989593	0.982264	0.982264	1	1.00786	1.015	0.984622	0.982228
3-Bromo-7-nitroindazole	1.13668	1.00791	0.975746	0.971003	0.997955	1.13668	1.00791	1.11715	1.13631	0.981336	0.975746	0.971003	1.02584	1.02584	1	1.0742	1.01697	1.00335	1.02071	1.00602	1.0742	1.01697	1.05575	1.05254	1.00844	1.00335	1.02071	0.981221	0.981221	1	1.08588	1.02961	1.01286	1.03279	1	1.08588	1.02961	1.05575	1.05254	1.00844	1.01286	1.03279	0.981221	0.981221	1	0.992252	0.985647	1.01756	1.01326
(+)-Bromocriptine methanesulfonate	0.884845	0.917688	0.782961	0.819019	0.850716	0.884845	0.917688	0.971932	0.960342	1.02112	0.782961	0.819019	0.97358	0.97358	1	0.92445	1.02905	0.977308	1.02369	0.993983	0.92445	1.02905	0.897866	0.897712	0.996381	0.977308	1.02369	0.954082	0.954082	1	0.924728	1.03022	0.981916	1.0294	1	0.924728	1.03022	0.897866	0.897712	0.996381	0.981916	1.0294	0.954082	0.954082	1	0.993965	0.985398	1.01617	1.00726
O6-benzylguanine	0.816977	0.887687	0.854391	0.890487	1.0184	0.816977	0.887687	0.935012	0.934079	0.988703	0.854391	0.890487	0.954802	0.954802	1	0.912396	1.01175	0.97943	1.00536	0.991576	0.912396	1.01175	0.902692	0.899976	1.01086	0.97943	1.00536	0.973766	0.973766	1	0.913787	1.01362	0.986605	1.01382	1	0.913787	1.01362	0.902692	0.899976	1.01086	0.986605	1.01382	0.973766	0.973766	1	0.993809	0.987122	1.0342	1.00425
N-Bromoacetamide	0.783484	0.907122	0.708435	0.748723	0.846626	0.783484	0.907122	0.888993	0.864232	1.04617	0.708435	0.748723	0.951546	0.951546	1	0.837175	1.02455	0.927281	1.0168	0.991576	0.837175	1.02455	0.81994	0.818451	1.00362	0.927281	1.0168	0.912735	0.912735	1	0.831456	1.01679	0.925851	1.01562	1	0.831456	1.01679	0.81994	0.818451	1.00362	0.925851	1.01562	0.912735	0.912735	1	0.985243	0.969463	1.02865	1.01026
(±)-Brompheniramine maleate	0.938846	0.956076	0.838469	0.852215	0.838446	0.938846	0.956076	0.997508	0.984372	1.04175	0.838469	0.852215	1.01278	1.01278	1	0.980006	1.00663	0.992243	1.00384	0.998797	0.980006	1.00663	0.972727	0.973675	0.996381	0.992243	1.00384	0.989363	0.989363	1	0.977615	1.00459	0.994131	1.00581	1	0.977615	1.00459	0.972727	0.973675	0.996381	0.994131	1.00581	0.989363	0.989363	1	0.983063	0.96587	1.02449	0.99975
Benzamil hydrochloride	0.8942	0.861935	0.905356	0.858073	1.08384	0.8942	0.861935	1.02474	1.02032	1.01523	0.905356	0.858073	1.01129	1.01129	1	0.913883	1.01429	0.968077	1.00662	0.993983	0.913883	1.01429	0.900834	0.899614	0.998794	0.968077	1.00662	0.96208	0.96208	1	0.909579	1.00987	0.969641	1.00879	0.997525	0.909579	1.00987	0.900834	0.899614	0.998794	0.969641	1.00879	0.96208	0.96208	1	0.987657	0.973317	1.02311	1.01326
L-Buthionine-sulfoximine	0.872273	0.942775	0.595473	0.580597	0.650307	0.872273	0.942775	0.930818	0.895209	1.07122	0.595473	0.580597	0.990135	0.990135	1	0.908113	1.00606	0.977887	1.00282	0.99639	0.908113	1.00606	0.902021	0.899989	1.00603	0.977887	1.00282	0.97541	0.97541	1	0.90857	1.00791	0.981816	1.00807	1	0.90857	1.00791	0.902021	0.899989	1.00603	0.981816	1.00807	0.97541	0.97541	1	0.985321	0.967955	1.02865	1.01026
DL-Buthionine-[S,R]-sulfoximine	0.876338	0.979464	0.733842	0.742149	0.752556	0.876338	0.979464	0.909578	0.915096	0.948919	0.733842	0.742149	0.948549	0.948549	1	1.02884	1.00885	1.04234	1.00795	1.0012	1.02884	1.00885	1.02165	1.02213	1.00362	1.04234	1.00795	1.0347	1.0347	1	1.01819	0.997186	1.03041	0.996471	1	1.01819	0.997186	1.02165	1.02213	1.00362	1.03041	0.996471	1.0347	1.0347	1	0.986956	0.973002	1.02172	0.98624
Bumetanide	0.965876	0.946285	0.736326	0.691379	0.719836	0.965876	0.946285	1.00859	0.995017	1.02259	0.736326	0.691379	1.03065	1.03065	1	0.924474	1.03527	0.975987	1.03477	1.0012	0.924474	1.03527	0.894559	0.888704	1.00844	0.975987	1.03477	0.944695	0.944695	1	0.927546	1.03864	0.981919	1.04139	1	0.927546	1.03864	0.894559	0.888704	1.00844	0.981919	1.04139	0.944695	0.944695	1	0.994977	0.987369	0.993993	1.00125
Betaine hydrochloride	0.859659	0.900988	0.733775	0.746054	0.817996	0.859659	0.900988	0.95776	0.950422	1.02701	0.733775	0.746054	0.972945	0.972945	1	0.918128	1.02589	0.979178	1.01916	0.991576	0.918128	1.02589	0.892419	0.888631	1.00121	0.979178	1.01916	0.96018	0.96018	1	0.912041	1.01977	0.979029	1.01896	0.997525	0.912041	1.01977	0.892419	0.888631	1.00121	0.979029	1.01896	0.96018	0.96018	1	0.986333	0.969912	1.00231	0.975732
Betaine aldehyde chloride	0.802817	0.858093	0.807795	0.842647	0.920245	0.802817	0.858093	0.929156	0.918248	0.984283	0.807795	0.842647	0.948827	0.948827	1	0.866387	1.02621	0.921536	1.02334	0.99639	0.866387	1.02621	0.844092	0.839776	1.01327	0.921536	1.02334	0.903108	0.903108	1	0.861414	1.02115	0.920085	1.02194	1	0.861414	1.02115	0.844092	0.839776	1.01327	0.920085	1.02194	0.903108	0.903108	1	0.98244	0.961147	1.02311	0.990743
Benazoline oxalate	0.873943	0.88233	0.876304	0.849351	0.993865	0.873943	0.88233	0.982808	0.976286	1.01228	0.876304	0.849351	1.00734	1.00734	1	0.918486	1.01566	0.993713	1.00801	0.993983	0.918486	1.01566	0.904113	0.899587	1.00844	0.993713	1.00801	0.985036	0.985036	1	0.912488	1.00917	0.993176	1.00791	1	0.912488	1.00917	0.904113	0.899587	1.00844	0.993176	1.00791	0.985036	0.985036	1	0.99965	0.999236	1.01479	0.99975
BWB70C	0.953645	0.906604	1.21971	1.19563	1.35787	0.953645	0.906604	1.04877	1.05335	0.999018	1.21971	1.19563	1.00145	1.00145	1	1.03113	0.995672	0.98661	0.994206	1.0012	1.03113	0.995672	1.03538	1.03536	1.00121	0.98661	0.994206	0.992763	0.992763	1	1.03148	0.99676	0.989724	0.997734	1	1.03148	0.99676	1.03538	1.03536	1.00121	0.989724	0.997734	0.992763	0.992763	1	0.993186	0.985326	0.992606	0.984739
5-Bromo-2'-deoxyuridine	0.809817	0.824508	0.915172	0.935073	1.19018	0.809817	0.824508	0.983878	0.990728	0.968075	0.915172	0.935073	0.978741	0.978741	1	0.949165	1.01105	1.00388	1.03719	1.02527	0.949165	1.01105	0.94051	0.936736	1.00362	1.00388	1.03719	0.969328	0.969328	1	0.937434	0.997578	0.976011	1.00817	1.0099	0.937434	0.997578	0.94051	0.936736	1.00362	0.976011	1.00817	0.969328	0.969328	1	0.991161	0.979794	1.02865	1.00125
Bepridil hydrochloride	0.861301	0.950978	0.875853	0.906109	0.952965	0.861301	0.950978	0.926293	0.898055	1.07269	0.875853	0.906109	0.97491	0.97491	1	0.93451	1.01078	0.998256	1.00678	0.99639	0.93451	1.01078	0.92538	0.925103	0.998794	0.998256	1.00678	0.989043	0.989043	1	0.924016	0.99827	0.989845	0.999094	1	0.924016	0.99827	0.92538	0.925103	0.998794	0.989845	0.999094	0.989043	0.989043	1	0.990928	0.980892	1.01063	0.99975
(+)-Brompheniramine maleate	0.950157	0.974734	0.950082	0.935334	1.07157	0.950157	0.974734	0.9883	0.991985	1.00786	0.950082	0.935334	1.01536	1.01536	1	0.994264	1.01133	1.01016	1.00911	1.0012	0.994264	1.01133	0.984236	0.984359	0.998794	1.01016	1.00911	1.00076	1.00076	1	0.987093	1.00367	1.00563	1.00428	1	0.987093	1.00367	0.984236	0.984359	0.998794	1.00563	1.00428	1.00076	1.00076	1	0.979325	0.954694	0.992606	1.01326
(±)-Baclofen	1.05923	0.91791	0.943157	0.906044	0.948875	1.05923	0.91791	1.16226	1.23312	0.88998	0.943157	0.906044	1.09183	1.09183	1	1.09376	1.03201	1.05696	1.02983	1.0012	1.09376	1.03201	1.05881	1.05878	0.993969	1.05696	1.02983	1.02356	1.02356	1	1.08963	1.02877	1.05194	1.02741	1	1.08963	1.02877	1.05881	1.05878	0.993969	1.05194	1.02741	1.02356	1.02356	1	1.00385	1.00843	1.03281	0.998249
SB 202190	0.784249	0.87834	0.714517	0.807954	0.838446	0.784249	0.87834	0.89922	0.905887	0.945972	0.714517	0.807954	0.910219	0.910219	1	0.846305	1.02938	0.936787	1.0219	0.993983	0.846305	1.02938	0.822328	0.816945	1.01327	0.936787	1.0219	0.916566	0.916566	1	0.83379	1.01463	0.928505	1.01364	1	0.83379	1.01463	0.822328	0.816945	1.01327	0.928505	1.01364	0.916566	0.916566	1	0.977845	0.954024	1.0134	0.984739
Bay 11-7085	0.881009	0.958478	0.781358	0.813812	0.789366	0.881009	0.958478	0.938877	0.940123	0.996071	0.781358	0.813812	0.977609	0.977609	1	0.84396	1.02246	0.947039	1.01408	0.991576	0.84396	1.02246	0.825382	0.820462	1.01086	0.947039	1.01408	0.933712	0.933712	1	0.831711	1.0079	0.94075	1.00781	1	0.831711	1.0079	0.825382	0.820462	1.01086	0.94075	1.00781	0.933712	0.933712	1	0.983919	0.967235	1.0037	0.996748
Betaxolol hydrochloride	0.860779	0.903131	0.911649	0.93644	0.965235	0.860779	0.903131	0.947527	0.93743	1.02259	0.911649	0.93644	0.966533	0.966533	1	0.888754	1.01646	0.943736	1.01195	0.993983	0.888754	1.01646	0.872952	0.870282	1.00362	0.943736	1.01195	0.931445	0.931445	1	0.876317	1.00429	0.935161	1.00431	1	0.876317	1.00429	0.872952	0.870282	1.00362	0.935161	1.00431	0.931445	0.931445	1	0.976132	0.946298	1.00647	1.00726
Benzamidine hydrochloride	0.834594	0.921235	0.796736	0.820061	0.924335	0.834594	0.921235	0.933937	0.932789	0.997544	0.796736	0.820061	0.96034	0.96034	1	0.888979	1.00366	0.965987	0.995149	0.991576	0.888979	1.00366	0.88507	0.878903	1.00844	0.965987	0.995149	0.970126	0.970126	1	0.885504	1.00088	0.969228	0.999336	1	0.885504	1.00088	0.88507	0.878903	1.00844	0.969228	0.999336	0.970126	0.970126	1	0.982206	0.96107	1.01756	1.00125
Betamethasone	0.804087	0.760442	0.959034	0.843297	1.12883	0.804087	0.760442	1.05261	1.0531	1.01228	0.959034	0.843297	1.10792	1.10792	1	1.16369	1.01119	1.17343	1.00559	0.99639	1.16369	1.01119	1.15124	1.14827	1.00362	1.17343	1.00559	1.16851	1.16851	1	1.14622	0.995702	1.16162	0.995369	0.997525	1.14622	0.995702	1.15124	1.14827	1.00362	1.16162	0.995369	1.16851	1.16851	1	1.03625	1.08839	1.05222	0.992244
Buspirone hydrochloride	0.841777	0.902392	0.792485	0.804374	0.928425	0.841777	0.902392	0.925867	0.910355	1.0447	0.792485	0.804374	0.972289	0.972289	1	0.891406	1.01414	0.965446	1.00627	0.991576	0.891406	1.01414	0.879639	0.878151	1.00362	0.965446	1.00627	0.959717	0.959717	1	0.873729	0.993997	0.952354	0.992948	1	0.873729	0.993997	0.879639	0.878151	1.00362	0.952354	0.992948	0.959717	0.959717	1	0.980882	0.957418	0.996765	0.99975
Benserazide hydrochloride	1.02168	1.10989	0.864614	0.832623	0.695297	1.02168	1.10989	0.920949	0.905655	1.04028	0.864614	0.832623	0.990393	0.990393	1	0.978305	1.01427	0.982958	1.01928	1.00602	0.978305	1.01427	0.964183	0.963404	0.998794	0.982958	1.01928	0.963788	0.963788	1	0.962411	0.998639	0.966663	1.00384	1.00495	0.962411	0.998639	0.964183	0.963404	0.998794	0.966663	1.00384	0.963788	0.963788	1	0.994043	0.987536	1.01617	1.00726
Brefeldin A from Penicillium brefeldianum	1.83333	1.30009	4.8305	5.44746	4.38446	1.83333	1.30009	1.37303	1.50825	0.751473	4.8305	5.44746	0.878796	0.878796	1	1.28725	1.0079	0.839899	1.06096	1.04934	1.28725	1.0079	1.27561	1.28464	0.979493	0.839899	1.06096	0.790545	0.790545	1	1.29829	1.01753	0.812641	1.02805	1.0099	1.29829	1.01753	1.27561	1.28464	0.979493	0.812641	1.02805	0.790545	0.790545	1	0.916092	0.833814	0.97597	1.09432
Budesonide	0.814488	0.74607	1.0742	1.00244	1.32106	0.814488	0.74607	1.0945	1.11756	0.972495	1.0742	1.00244	1.10429	1.10429	1	1.14412	1.02998	1.17046	1.02385	0.991576	1.14412	1.02998	1.11032	1.11096	0.996381	1.17046	1.02385	1.14284	1.14284	1	1.12796	1.01681	1.15982	1.01579	1	1.12796	1.01681	1.11032	1.11096	0.996381	1.15982	1.01579	1.14284	1.14284	1	1.03539	1.08846	1.04945	0.983237
8-Bromo-cAMP sodium	0.855071	0.926888	0.829362	0.887168	0.944785	0.855071	0.926888	0.927773	0.918507	0.999018	0.829362	0.887168	0.952916	0.952916	1	0.943404	1.00152	0.955916	0.996679	0.993983	0.943404	1.00152	0.939715	0.939478	0.998794	0.955916	0.996679	0.956812	0.956812	1	0.941472	1.0012	0.958845	1.00192	1	0.941472	1.0012	0.939715	0.939478	0.998794	0.958845	1.00192	0.956812	0.956812	1	0.972472	0.942812	1.01617	0.995246
Benztropine mesylate	0.877366	0.892047	0.86382	0.879943	0.969325	0.877366	0.892047	0.990553	0.998514	0.959234	0.86382	0.879943	0.972151	0.972151	1	0.869629	1.01944	0.94085	1.0122	0.991576	0.869629	1.01944	0.852542	0.847895	1.01086	0.94085	1.0122	0.928092	0.928092	1	0.857654	1.00646	0.932432	1.00481	1	0.857654	1.00646	0.852542	0.847895	1.01086	0.932432	1.00481	0.928092	0.928092	1	0.970837	0.939131	1.01201	0.989242
Ro 20-1724	1.01962	0.962099	1.25196	1.15905	1.35787	1.01962	0.962099	1.04435	1.03809	1.02259	1.25196	1.15905	1.00848	1.00848	1	1.032	1.00411	0.988543	0.999143	0.993983	1.032	1.00411	1.02734	1.02503	1.00362	0.988543	0.999143	0.988724	0.988724	1	1.02815	1.00161	0.990408	1.00244	1	1.02815	1.00161	1.02734	1.02503	1.00362	0.990408	1.00244	0.988724	0.988724	1	0.976444	0.950997	0.995379	0.992244
Bestatin hydrochloride	0.811654	0.8125	0.984148	0.957139	1.19427	0.811654	0.8125	1.00211	1.01558	0.959234	0.984148	0.957139	1.01816	1.01816	1	0.96146	1.04982	1.00479	1.03845	0.98917	0.96146	1.04982	0.911736	0.913321	0.993969	1.00479	1.03845	0.964443	0.964443	1	0.926714	1.01372	0.976269	1.01186	0.997525	0.926714	1.01372	0.911736	0.913321	0.993969	0.976269	1.01186	0.964443	0.964443	1	1.01608	1.0339	1.00924	0.993745
Bretylium tosylate	0.872663	0.970522	0.740163	0.767599	0.826176	0.872663	0.970522	0.901673	0.885535	1.03143	0.740163	0.767599	0.942376	0.942376	1	0.905099	1.009	0.992116	1.00263	0.993983	0.905099	1.009	0.896966	0.894368	1.00844	0.992116	1.00263	0.988724	0.988724	1	0.891326	0.99388	0.981842	0.99328	1	0.891326	0.99388	0.896966	0.894368	1.00844	0.981842	0.99328	0.988724	0.988724	1	0.994588	0.986064	0.995379	1.00425
BRL 50481	1.10572	1.08328	0.934494	0.906434	0.834356	1.10572	1.08328	1.01837	1.03104	0.95776	0.934494	0.906434	1.03815	1.03815	1	0.917227	1.01351	0.989436	1.01203	1.0012	0.917227	1.01351	0.904712	0.907985	0.989144	0.989436	1.01203	0.9764	0.9764	1	0.90128	0.996551	0.972256	0.996227	1	0.90128	0.996551	0.904712	0.907985	0.989144	0.972256	0.996227	0.9764	0.9764	1	0.987735	0.973832	1.01756	1.01176
BP 897	1.0253	0.967862	0.892116	0.876884	0.924335	1.0253	0.967862	1.04531	1.0845	0.916503	0.892116	0.876884	1.00703	1.00703	1	0.898159	1.0308	0.966299	1.03315	0.99639	0.898159	1.0308	0.87072	0.868901	0.998794	0.966299	1.03315	0.93617	0.93617	1	0.904937	1.03943	0.977007	1.0462	1.00495	0.904937	1.03943	0.87072	0.868901	0.998794	0.977007	1.0462	0.93617	0.93617	1	0.977845	0.951934	0.989834	1.02527
(E)-5-(2-Bromovinyl)-2'-deoxyuridine	0.882401	0.859645	0.958506	0.950565	1.05112	0.882401	0.859645	1.03345	1.03845	0.982809	0.958506	0.950565	1.03067	1.03067	1	0.985269	1.02424	1.03285	1.01744	0.993983	0.985269	1.02424	0.961621	0.961442	0.996381	1.03285	1.01744	1.01569	1.01569	1	0.975217	1.01473	1.0296	1.0147	1	0.975217	1.01473	0.961621	0.961442	0.996381	1.0296	1.0147	1.01569	1.01569	1	1.00269	1.00737	1.02588	0.963723
BRL 15572	0.797775	0.85111	0.832143	0.829043	0.891616	0.797775	0.85111	0.940163	0.922317	1.04617	0.832143	0.829043	0.958315	0.958315	1	0.874339	1.0178	0.953671	1.01079	0.991576	0.874339	1.0178	0.858502	0.856771	1.00603	0.953671	1.01079	0.942907	0.942907	1	0.862967	1.00554	0.947478	1.00491	0.997525	0.862967	1.00554	0.858502	0.856771	1.00603	0.947478	1.00491	0.942907	0.942907	1	0.980415	0.956505	1.03004	1.00726
Chloroethylclonidine dihydrochloride	1.18753	0.921753	1.2954	0.941127	1.15337	1.18753	0.921753	1.23025	1.1638	1.21857	1.2954	0.941127	1.30853	1.30853	1	1.3018	1.00804	1.3692	1.00881	1.0012	1.3018	1.00804	1.29049	1.29639	0.986731	1.3692	1.00881	1.35647	1.35647	1	1.27917	0.991672	1.34564	0.993175	1	1.27917	0.991672	1.29049	1.29639	0.986731	1.34564	0.993175	1.35647	1.35647	1	1.0709	1.16402	1.0439	0.932199
6-Fluoronorepinephrine hydrochloride	0.907093	0.875975	1.05671	1.02099	1.19018	0.907093	0.875975	1.03044	1.03025	0.990177	1.05671	1.02099	1.01709	1.01709	1	0.876223	1.00788	0.954221	1.0014	0.99639	0.876223	1.00788	0.869594	0.867026	1.00362	0.954221	1.0014	0.952326	0.952326	1	0.871795	1.00339	0.957293	1.00501	0.997525	0.871795	1.00339	0.869594	0.867026	1.00362	0.957293	1.00501	0.952326	0.952326	1	0.994977	0.986873	0.987061	0.995246
Bromoacetyl alprenolol menthane	0.847788	0.888352	0.902473	0.924399	1.02249	0.847788	0.888352	0.953344	0.954079	0.979862	0.902473	0.924399	0.966116	0.966116	1	0.829117	1.00817	0.92842	1.00109	0.993983	0.829117	1.00817	0.822591	0.818533	1.01086	0.92842	1.00109	0.927198	0.927198	1	0.816845	0.993339	0.920383	0.992545	0.997525	0.816845	0.993339	0.822591	0.818533	1.01086	0.920383	0.992545	0.927198	0.927198	1	0.992641	0.982376	1.00231	0.99975
Benoxathian hydrochloride	0.84542	0.900323	0.715026	0.717219	0.805726	0.84542	0.900323	0.93071	0.919212	1.0167	0.715026	0.717219	0.984815	0.984815	1	0.888585	1.00859	0.973645	1.00314	0.993983	0.888585	1.00859	0.881396	0.876802	1.01086	0.973645	1.00314	0.971052	0.971052	1	0.87345	0.991351	0.961023	0.990611	1	0.87345	0.991351	0.881396	0.876802	1.01086	0.961023	0.990611	0.971052	0.971052	1	0.980026	0.955934	0.995379	0.974231
Phenoxybenzamine hydrochloride	0.966405	1.01582	0.834138	0.821297	0.842536	0.966405	1.01582	0.926641	0.927144	0.984283	0.834138	0.821297	0.983008	0.983008	1	0.98361	1.0228	1.02309	1.02503	1.0012	0.98361	1.0228	0.962679	0.964339	0.993969	1.02309	1.02503	0.996291	0.996291	1	0.964753	1.00216	1.00066	1.00335	1	0.964753	1.00216	0.962679	0.964339	0.993969	1.00066	1.00335	0.996291	0.996291	1	0.99669	0.992928	0.999538	0.995246
Bupropion hydrochloride	0.933748	0.987961	0.929251	0.958766	0.948875	0.933748	0.987961	0.963952	0.950349	1.02259	0.929251	0.958766	0.958593	0.958593	1	0.874187	1.03168	0.94908	1.02998	1.0012	0.874187	1.03168	0.846251	0.839347	1.01809	0.94908	1.02998	0.919887	0.919887	1	0.875016	1.03402	0.952544	1.03513	1	0.875016	1.03402	0.846251	0.839347	1.01809	0.952544	1.03513	0.919887	0.919887	1	0.993887	0.985641	1.01756	1.02227
(-)-Bicuculline methbromide, 1(S), 9(R)	0.967045	0.944992	0.948124	0.977967	1.01431	0.967045	0.944992	1.02092	1.04533	0.935658	0.948124	0.977967	0.959804	0.959804	1	0.931342	1.03273	0.909917	1.02708	0.99639	0.931342	1.03273	0.901599	0.904129	0.989144	0.909917	1.02708	0.885372	0.885372	1	0.915324	1.01518	0.899252	1.01518	0.997525	0.915324	1.01518	0.901599	0.904129	0.989144	0.899252	1.01518	0.885372	0.885372	1	0.994821	0.983387	1.00924	0.998249
(±)-Bay K 8644	0.866025	0.915287	0.976873	1.03121	1.05521	0.866025	0.915287	0.957988	0.954524	1.01081	0.976873	1.03121	0.955854	0.955854	1	0.913589	1.02036	0.957296	1.01447	0.993983	0.913589	1.02036	0.895397	0.895116	1.00121	0.957296	1.01447	0.943673	0.943673	1	0.893488	0.998482	0.941486	0.998623	1	0.893488	0.998482	0.895397	0.895116	1.00121	0.941486	0.998623	0.943673	0.943673	1	0.983218	0.962438	1.01063	0.995246
Bromoacetylcholine bromide	0.844164	0.869768	0.982732	0.979074	1.07975	0.844164	0.869768	0.9664	0.945475	1.05501	0.982732	0.979074	0.994045	0.994045	1	0.89655	1.03701	0.968026	1.03217	0.99639	0.89655	1.03701	0.863943	0.857358	1.01327	0.968026	1.03217	0.937958	0.937958	1	0.869508	1.0067	0.943966	1.00737	1	0.869508	1.0067	0.863943	0.857358	1.01327	0.943966	1.00737	0.937958	0.937958	1	0.988124	0.972062	1.00231	0.992244
BMY 7378 dihydrochloride	0.846073	0.88499	1.01116	1.03368	1.15337	0.846073	0.88499	0.956867	0.93487	1.0447	1.01116	1.03368	0.967764	0.967764	1	0.844931	1.02498	0.942367	1.01828	0.993983	0.844931	1.02498	0.822734	0.818522	1.00121	0.942367	1.01828	0.922521	0.922521	1	0.827945	1.00475	0.928969	1.00508	1	0.827945	1.00475	0.822734	0.818522	1.00121	0.928969	1.00508	0.922521	0.922521	1	0.992485	0.981626	0.995379	1.00275
R(+)-6-Bromo-APB hydrobromide	0.994294	0.94695	0.877874	0.909884	0.924335	0.994294	0.94695	1.0438	1.0686	0.91945	0.877874	0.909884	1.00409	1.00409	1	0.898634	1.00277	0.938738	0.999331	0.99639	0.898634	1.00277	0.894363	0.894939	0.996381	0.938738	0.999331	0.939842	0.939842	1	0.895297	0.999111	0.936623	0.997473	0.997525	0.895297	0.999111	0.894363	0.894939	0.996381	0.936623	0.997473	0.939842	0.939842	1	0.988825	0.974224	0.999538	0.990743
BTCP hydrochloride	0.889377	0.930952	0.936318	0.929931	1.01022	0.889377	0.930952	0.966087	0.963494	1.01965	0.936318	0.929931	1.0056	1.0056	1	0.83312	1.00664	0.923936	1.0013	0.993983	0.83312	1.00664	0.82803	0.823479	1.01086	0.923936	1.0013	0.921994	0.921994	1	0.823199	0.994612	0.916539	0.994188	1	0.823199	0.994612	0.82803	0.823479	1.01086	0.916539	0.994188	0.921994	0.921994	1	1.0023	1.00376	0.995379	1.00726
DAPH	1.19059	1.13494	1.26181	1.21899	1.17791	1.19059	1.13494	1.05255	1.05781	1.02849	1.26181	1.21899	1.02886	1.02886	1	1.02424	1.00708	1.04312	1.01667	1.01083	1.02424	1.00708	1.0189	1.02022	0.993969	1.04312	1.01667	1.02733	1.02733	1	0.990734	0.972714	0.999261	0.973582	1	0.990734	0.972714	1.0189	1.02022	0.993969	0.999261	0.973582	1.02733	1.02733	1	0.993809	0.987423	1.00508	1.00726
BU224 hydrochloride	1.02658	1.00917	0.828295	0.857227	0.768916	1.02658	1.00917	1.02279	1.02608	1.01375	0.828295	0.857227	1.01775	1.01775	1	1.03856	1.0277	1.03159	1.02656	1.0012	1.03856	1.0277	1.01023	1.01422	0.989144	1.03159	1.02656	1.00558	1.00558	1	1.04692	1.03666	1.0423	1.03739	1	1.04692	1.03666	1.01023	1.01422	0.989144	1.0423	1.03739	1.00558	1.00558	1	0.987346	0.970744	1.00508	1.01626
B-HT 933 dihydrochloride	0.893258	0.930435	0.965734	0.996062	1.03067	0.893258	0.930435	0.960219	0.964145	0.999018	0.965734	0.996062	0.970146	0.970146	1	0.955265	1.03424	1.00507	1.02904	0.993983	0.955265	1.03424	0.922127	0.918425	1.00603	1.00507	1.02904	0.976687	0.976687	1	0.940766	1.02013	0.996923	1.02134	1	0.940766	1.02013	0.922127	0.918425	1.00603	0.996923	1.02134	0.976687	0.976687	1	0.985321	0.967779	1.00092	0.992244
(±)-Butaclamol hydrochloride	0.828148	0.870396	0.865659	0.93631	1.04703	0.828148	0.870396	0.952154	0.963574	0.959234	0.865659	0.93631	0.915797	0.915797	1	0.851094	1.02587	0.920939	1.01612	0.991576	0.851094	1.02587	0.828919	0.824588	1.01327	0.920939	1.01612	0.905694	0.905694	1	0.839836	1.01328	0.916764	1.01194	0.997525	0.839836	1.01328	0.828919	0.824588	1.01327	0.916764	1.01194	0.905694	0.905694	1	0.985165	0.967827	0.995379	0.993745
BRL 37344 sodium	0.869656	0.893562	0.944781	0.928304	0.981595	0.869656	0.893562	0.983599	0.975542	1.01228	0.944781	0.928304	1.0029	1.0029	1	0.818484	1.05276	0.920368	1.04571	0.993983	0.818484	1.05276	0.778344	0.77631	1.00362	0.920368	1.04571	0.879561	0.879561	1	0.79365	1.02027	0.897714	1.02069	1	0.79365	1.02027	0.778344	0.77631	1.00362	0.897714	1.02069	0.879561	0.879561	1	1.00487	1.00813	1.01479	0.998249
BRL 54443 maleate	0.857131	0.869805	0.97322	0.9945	1.12474	0.857131	0.869805	0.981965	0.977264	0.997544	0.97322	0.9945	0.969233	0.969233	1	0.779014	1.01318	0.901479	1.00386	0.991576	0.779014	1.01318	0.76983	0.764302	1.02051	0.901479	1.00386	0.897537	0.897537	1	0.75825	0.98537	0.883238	0.983917	1	0.75825	0.98537	0.76983	0.764302	1.02051	0.883238	0.983917	0.897537	0.897537	1	0.993264	0.980282	1.00092	1.00575
Biperiden hydrochloride	0.948003	0.976656	1.06692	1.07384	1.13292	0.948003	0.976656	0.979148	0.978361	0.99165	1.06692	1.07384	0.969054	0.969054	1	0.87642	1.00087	0.940852	0.995774	0.993983	0.87642	1.00087	0.874547	0.875259	0.993969	0.940852	0.995774	0.943945	0.943945	1	0.866755	0.991231	0.935429	0.991097	0.997525	0.866755	0.991231	0.874547	0.875259	0.993969	0.935429	0.991097	0.943945	0.943945	1	0.996846	0.993945	0.996765	0.995246
Chlorambucil	0.846304	0.956741	0.872603	0.930517	0.936605	0.846304	0.956741	0.906391	0.881499	1.01375	0.872603	0.930517	0.948867	0.948867	1	0.836755	1.02124	0.965039	1.01439	0.991576	0.836755	1.02124	0.820209	0.812673	1.01809	0.965039	1.01439	0.952214	0.952214	1	0.827347	1.00904	0.959751	1.00857	0.997525	0.827347	1.00904	0.820209	0.812673	1.01809	0.959751	1.00857	0.952214	0.952214	1	0.984542	0.965962	0.993993	0.97273
Supercinnamaldehyde	1.10123	1.09356	0.899617	0.849676	0.817996	1.10123	1.09356	1.01011	0.998474	1.0167	0.899617	0.849676	1.02684	1.02684	1	0.911142	1.00312	0.991906	1.00951	1.00602	0.911142	1.00312	0.908182	0.907882	0.998794	0.991906	1.00951	0.986202	0.986202	1	0.899167	0.990201	0.975998	0.989884	1	0.899167	0.990201	0.908182	0.907882	0.998794	0.975998	0.989884	0.986202	0.986202	1	0.989526	0.978908	0.999538	1.02227
Ciprofibrate	1.1067	1.08521	1.27015	1.24633	1.12883	1.1067	1.08521	1.01505	1.02972	0.969548	1.27015	1.24633	0.993092	0.993092	1	0.821419	1.029	0.885596	1.0271	0.99639	0.821419	1.029	0.800441	0.798349	1.00362	0.885596	1.0271	0.862607	0.862607	1	0.829385	1.03874	0.895154	1.03863	1	0.829385	1.03874	0.800441	0.798349	1.00362	0.895154	1.03863	0.862607	0.862607	1	0.990305	0.980181	1.0134	1.00275
6-Chloromelatonin	0.829601	0.901727	0.983333	1.03837	1.12474	0.829601	0.901727	0.931973	0.930934	0.99165	0.983333	1.03837	0.963496	0.963496	1	0.892864	1.0369	0.95704	1.03162	0.993983	0.892864	1.0369	0.860674	0.859829	0.993969	0.95704	1.03162	0.926336	0.926336	1	0.882955	1.02635	0.953468	1.02892	1	0.882955	1.02635	0.860674	0.859829	0.993969	0.953468	1.02892	0.926336	0.926336	1	0.993498	0.984663	0.995379	1.01026
Carmustine	0.912221	0.937455	1.03282	1.05106	1.03476	0.912221	0.937455	0.967475	0.960548	0.99165	1.03282	1.05106	0.972012	0.972012	1	0.8555	1.04039	0.958733	1.03246	0.991576	0.8555	1.04039	0.822462	0.820185	1.00603	0.958733	1.03246	0.928715	0.928715	1	0.843154	1.02532	0.951343	1.02434	1	0.843154	1.02532	0.822462	0.820185	1.00603	0.951343	1.02434	0.928715	0.928715	1	1.00549	1.0107	1.01895	0.995246
PK 11195	0.85873	0.927405	0.986806	0.961109	1.0184	0.85873	0.927405	0.931159	0.919624	1.02849	0.986806	0.961109	0.97888	0.97888	1	0.871592	1.06955	0.945785	1.06316	0.993983	0.871592	1.06955	0.816177	0.812923	1.00844	0.945785	1.06316	0.889044	0.889044	1	0.852202	1.046	0.928958	1.04528	1	0.852202	1.046	0.816177	0.812923	1.00844	0.928958	1.04528	0.889044	0.889044	1	0.995522	0.99341	1.02311	0.980235
Caffeic Acid	0.868623	0.93291	0.930991	0.941713	1.00613	0.868623	0.93291	0.93026	0.9263	0.994597	0.930991	0.941713	0.959645	0.959645	1	0.848154	1.01999	0.865646	1.01706	0.99639	0.848154	1.01999	0.832403	0.828184	1.00844	0.865646	1.01706	0.851544	0.851544	1	0.832299	0.999952	0.851423	1.00023	1	0.832299	0.999952	0.832403	0.828184	1.00844	0.851423	1.00023	0.851544	0.851544	1	0.975042	0.947247	1.02172	0.978734
Cilostazol	0.887151	0.898365	1.10798	1.11843	1.182	0.887151	0.898365	0.981117	0.987111	0.959234	1.10798	1.11843	0.990671	0.990671	1	0.825422	1.00159	0.903335	0.995427	0.993983	0.825422	1.00159	0.824517	0.823216	0.998794	0.903335	0.995427	0.907371	0.907371	1	0.818421	0.992919	0.900544	0.992627	1	0.818421	0.992919	0.824517	0.823216	0.998794	0.900544	0.992627	0.907371	0.907371	1	0.989448	0.9747	1.01201	0.989242
Caffeine	0.866316	0.948798	1.08824	1.11778	1.18609	0.866316	0.948798	0.92602	0.918161	1.01081	1.08824	1.11778	0.945155	0.945155	1	0.825057	1.04329	0.943885	1.03339	0.991576	0.825057	1.04329	0.78974	0.782493	1.01568	0.943885	1.03339	0.912878	0.912878	1	0.843507	1.0642	0.970778	1.06262	0.997525	0.843507	1.0642	0.78974	0.782493	1.01568	0.970778	1.06262	0.912878	0.912878	1	0.985633	0.965739	0.982902	1.00275
Cyclophosphamide monohydrate	1.02355	1.06186	1.02881	0.993524	0.932515	1.02355	1.06186	0.965888	0.956692	1.02849	1.02881	0.993524	1.00595	1.00595	1	0.941634	1.02767	1.01127	1.02827	0.99639	0.941634	1.02767	0.921193	0.91341	1.01327	1.01127	1.02827	0.985659	0.985659	1	0.930212	1.01341	0.997904	1.01428	1	0.930212	1.01341	0.921193	0.91341	1.01327	0.997904	1.01428	0.985659	0.985659	1	0.994043	0.985647	1.0134	1.01776
CGP-7930	1.02176	0.971779	1.2746	1.28786	1.30061	1.02176	0.971779	1.036	1.06487	0.937132	1.2746	1.28786	0.976458	0.976458	1	1.06774	1.0281	1.03576	1.02877	1.0012	1.06774	1.0281	1.03767	1.03724	0.993969	1.03576	1.02877	1.00555	1.00555	1	1.08562	1.04659	1.05247	1.04709	1	1.08562	1.04659	1.03767	1.03724	0.993969	1.05247	1.04709	1.00555	1.00555	1	0.986489	0.969689	1.02172	0.983237
CGP-13501	0.815945	0.917836	1.1457	1.29528	1.28425	0.815945	0.917836	0.899664	0.913241	0.943026	1.1457	1.29528	0.90079	0.90079	1	0.895986	1.03449	0.964468	1.02634	0.993983	0.895986	1.03449	0.865684	0.855573	1.02051	0.964468	1.02634	0.939858	0.939858	1	0.898416	1.03832	0.974783	1.0377	1	0.898416	1.03832	0.865684	0.855573	1.02051	0.974783	1.0377	0.939858	0.939858	1	1.00019	0.997939	1.01201	0.981736
CP55940	0.856214	0.93328	1.0199	1.11036	1.12065	0.856214	0.93328	0.922412	0.925828	0.963654	1.0199	1.11036	0.932451	0.932451	1	0.81029	1.04565	0.930676	1.03779	0.991576	0.81029	1.04565	0.775019	0.765095	1.02533	0.930676	1.03779	0.896786	0.896786	1	0.798488	1.03053	0.923162	1.02966	1	0.798488	1.03053	0.775019	0.765095	1.02533	0.923162	1.02966	0.896786	0.896786	1	1.00744	1.01688	1.01756	0.983237
L-Cycloserine	0.781979	0.911186	0.933958	1.02034	1.00613	0.781979	0.911186	0.873552	0.860674	1.00344	0.933958	1.02034	0.905832	0.905832	1	0.868813	1.052	0.940914	1.04642	0.993983	0.868813	1.052	0.824971	0.819813	1.00844	0.940914	1.04642	0.899452	0.899452	1	0.856327	1.03775	0.93241	1.03713	1	0.856327	1.03775	0.824971	0.819813	1.00844	0.93241	1.03713	0.899452	0.899452	1	0.993576	0.986209	1.01479	0.995246
ML-9	0.866484	0.945805	0.912036	0.989683	1.01022	0.866484	0.945805	0.924279	0.916566	0.984283	0.912036	0.989683	0.938525	0.938525	1	0.865676	1.00036	0.903615	0.994258	0.993983	0.865676	1.00036	0.864848	0.862726	1.01086	0.903615	0.994258	0.907498	0.907498	1	0.848773	0.980385	0.889963	0.979272	1	0.848773	0.980385	0.864848	0.862726	1.01086	0.889963	0.979272	0.907498	0.907498	1	0.98462	0.963741	1.00924	0.990743
(+)-Catechin Hydrate	0.885465	0.978688	0.980951	1.01598	0.977505	0.885465	0.978688	0.914029	0.910129	0.999018	0.980951	1.01598	0.953313	0.953313	1	0.837335	1.00246	0.914717	0.99735	0.993983	0.837335	1.00246	0.835298	0.828119	1.01327	0.914717	0.99735	0.916518	0.916518	1	0.826243	0.989315	0.906785	0.989175	1	0.826243	0.989315	0.835298	0.828119	1.01327	0.906785	0.989175	0.916518	0.916518	1	0.998014	0.990757	0.995379	1.00575
Chlorpropamide	0.896551	0.973404	0.97561	0.971133	0.997955	0.896551	0.973404	0.929389	0.920794	1.01965	0.97561	0.971133	0.968875	0.968875	1	0.845953	1.01033	0.933607	1.00654	0.99639	0.845953	1.01033	0.837866	0.835835	0.996381	0.933607	1.00654	0.928252	0.928252	1	0.833693	0.995038	0.922259	0.994469	1	0.833693	0.995038	0.837866	0.835835	0.996381	0.922259	0.994469	0.928252	0.928252	1	1.00681	1.01199	1.00092	0.989242
1-(4-Chlorobenzyl)-5-methoxy-2-methylindole-3-acetic acid	1.20703	1.11949	1.10679	0.99066	0.891616	1.20703	1.11949	1.06456	1.07401	0.993124	1.10679	0.99066	1.04236	1.04236	1	1.05636	1.00445	1.02841	1.00551	1.0012	1.05636	1.00445	1.0516	1.04809	1.00844	1.02841	1.00551	1.0188	1.0188	1	1.04468	0.992438	1.0142	0.99345	1	1.04468	0.992438	1.0516	1.04809	1.00844	1.0142	0.99345	1.0188	1.0188	1	1.01032	1.02155	0.987061	1.01626
Chlorprothixene hydrochloride	1.19127	1.09548	1.38546	1.39786	1.28425	1.19127	1.09548	1.07689	1.07745	1.00786	1.38546	1.39786	0.982254	0.982254	1	1.05183	1.03915	0.998536	1.04507	1.00602	1.05183	1.03915	1.01901	1.01936	1.00362	0.998536	1.04507	0.961425	0.961425	1	1.08672	1.07302	1.02803	1.07485	1	1.08672	1.07302	1.01901	1.01936	1.00362	1.02803	1.07485	0.961425	0.961425	1	0.98828	0.974328	1.01201	0.990743
Choline bromide	1.0524	1.05225	1.15468	1.17909	1.06748	1.0524	1.05225	0.996	1.01433	0.965128	1.15468	1.17909	0.984914	0.984914	1	0.963471	1.02316	0.939277	1.02224	0.998797	0.963471	1.02316	0.941538	0.944251	0.993969	0.939277	1.02224	0.918833	0.918833	1	0.968152	1.02855	0.94475	1.02885	1	0.968152	1.02855	0.941538	0.944251	0.993969	0.94475	1.02885	0.918833	0.918833	1	0.997236	0.989746	1.02033	1.01326
BTO-1	0.849213	0.925447	1.10116	1.18489	1.19427	0.849213	0.925447	0.924034	0.935808	0.934185	1.10116	1.18489	0.923201	0.923201	1	0.925123	1.04797	0.965575	1.04513	0.998797	0.925123	1.04797	0.882312	0.88132	1.00121	0.965575	1.04513	0.924388	0.924388	1	0.911393	1.03301	0.955003	1.03363	1	0.911393	1.03301	0.882312	0.88132	1.00121	0.955003	1.03363	0.924388	0.924388	1	0.997002	0.990911	1.00508	1.00425
CB 1954	0.991086	0.964574	1.16664	1.13353	1.13701	0.991086	0.964574	1.01966	1.02003	0.99165	1.16664	1.13353	1.02328	1.02328	1	1.02279	1.02623	1.00852	1.02562	1.0012	1.02279	1.02623	0.995323	0.996617	0.993969	1.00852	1.02562	0.983568	0.983568	1	0.997497	1.00325	0.986346	1.00426	1	0.997497	1.00325	0.995323	0.996617	0.993969	0.986346	1.00426	0.983568	0.983568	1	1.01888	1.03597	1.0134	1.00125
S-(+)-PD 123177 trifluoroacetate salt hydrate	0.887877	0.928699	1.04254	1.04631	1.16155	0.887877	0.928699	0.960703	0.949824	1.01228	1.04254	1.04631	0.969252	0.969252	1	0.834764	1.00687	0.893339	1.0025	0.99639	0.834764	1.00687	0.829424	0.826447	1.00362	0.893339	1.0025	0.8908	0.8908	1	0.818715	0.987993	0.879706	0.988079	1	0.818715	0.987993	0.829424	0.826447	1.00362	0.879706	0.988079	0.8908	0.8908	1	0.995133	0.986278	1.00092	0.981736
Corticosterone	0.950354	0.898402	1.42065	1.35952	1.65235	0.950354	0.898402	1.0669	1.10355	0.912083	1.42065	1.35952	1.0292	1.0292	1	0.986283	0.997998	0.996762	0.992971	0.991576	0.986283	0.997998	0.988211	0.989882	0.993969	0.996762	0.992971	1.00381	1.00381	1	0.981482	0.993493	0.997616	0.994518	1	0.981482	0.993493	0.988211	0.989882	0.993969	0.997616	0.994518	1.00381	1.00381	1	1.02208	1.05254	1.01201	0.957718
Carboplatin	1.00254	1.02546	1.05149	1.01839	1.01022	1.00254	1.02546	0.977589	0.94989	1.07269	1.05149	1.01839	1.00667	1.00667	1	0.88277	1.00238	0.992479	0.998105	0.99639	0.88277	1.00238	0.881971	0.877025	1.01086	0.992479	0.998105	0.995636	0.995636	1	0.872589	0.99029	0.984234	0.989703	1	0.872589	0.99029	0.881971	0.877025	1.01086	0.984234	0.989703	0.995636	0.995636	1	1.01966	1.03936	1.00508	1.00425
Cortisone	1.17612	1.12792	1.04395	1.00498	0.924335	1.17612	1.12792	1.04701	1.04975	1.01375	1.04395	1.00498	1.02966	1.02966	1	0.966931	1.00641	0.99653	1.00886	1.0012	0.966931	1.00641	0.962373	0.964083	0.993969	0.99653	1.00886	0.988181	0.988181	1	0.958746	0.996408	0.985358	0.997368	1	0.958746	0.996408	0.962373	0.964083	0.993969	0.985358	0.997368	0.988181	0.988181	1	1.0044	1.00614	1.0037	0.998249
Chelerythrine chloride	1.04405	0.964906	1.12531	1.03016	1.12123	1.04405	0.964906	1.1042	1.11418	1.02191	1.12531	1.03016	1.05203	1.05203	1	1.15594	1.01299	1.06533	1.01628	1.004	1.15594	1.01299	1.13857	1.13229	1.00481	1.06533	1.01628	1.04934	1.04934	1	1.14798	1.00746	1.06032	1.01015	1.00083	1.14798	1.00746	1.13857	1.13229	1.00481	1.06032	1.01015	1.04934	1.04934	1	1.03775	1.08903	0.997706	0.959881
1-(2-Chlorophenyl)-1-(4-chlorophenyl)-2,2-dichloroethane	0.811193	0.91035	0.717698	0.72411	0.755766	0.811193	0.91035	0.909781	0.887196	1.06823	0.717698	0.72411	0.97914	0.97914	1	0.955092	1.04299	0.988589	1.03505	0.991994	0.955092	1.04299	0.913126	0.911554	1	0.988589	1.03505	0.953385	0.953385	1	0.927748	1.01485	0.967599	1.01382	0.998348	0.927748	1.01485	0.913126	0.911554	1	0.967599	1.01382	0.953385	0.953385	1	0.99395	0.985375	1.00459	1.0104
(±)-Chlorpheniramine maleate	0.833056	0.885415	0.691802	0.701168	0.805441	0.833056	0.885415	0.945092	0.913971	1.07122	0.691802	0.701168	0.972884	0.972884	1	0.821822	1.00729	0.916456	0.999629	0.989592	0.821822	1.00729	0.815021	0.811741	1.00721	0.916456	0.999629	0.913254	0.913254	1	0.807743	0.990568	0.908672	0.990788	1.00083	0.807743	0.990568	0.815021	0.811741	1.00721	0.908672	0.990788	0.913254	0.913254	1	0.998448	0.995662	1.01835	1.0208
Cortisone 21-acetate	0.788244	0.856684	0.664698	0.668879	0.762862	0.788244	0.856684	0.932955	0.893658	1.07719	0.664698	0.668879	0.993431	0.993431	1	0.861507	0.979807	0.900369	0.97344	0.994396	0.861507	0.979807	0.877244	0.868677	1.02163	0.900369	0.97344	0.923465	0.923465	1	0.850812	0.969098	0.895906	0.968668	0.998348	0.850812	0.969098	0.877244	0.868677	1.02163	0.895906	0.968668	0.923465	0.923465	1	0.998211	0.995289	1.01009	1.01486
Cephalosporin C zinc salt	0.93825	0.94175	0.84791	0.820605	0.947368	0.93825	0.94175	0.983565	0.963871	1.0249	0.84791	0.820605	1.01752	1.01752	1	0.95021	0.988252	0.972412	0.988589	0.999199	0.95021	0.988252	0.960836	0.961392	0.997596	0.972412	0.988589	0.98309	0.98309	1	0.93192	0.969593	0.953734	0.969935	1.00083	0.93192	0.969593	0.960836	0.961392	0.997596	0.953734	0.969935	0.98309	0.98309	1	0.99324	0.983367	1.01147	1.01337
CGP-74514A hydrochloride	1.68505	1.11045	4.28038	3.74498	4.54524	1.68505	1.11045	1.47091	1.53266	0.98008	4.28038	3.74498	1.20936	1.20936	1	1.76684	0.959043	1.13083	1.10817	1.15292	1.76684	0.959043	1.83077	1.85612	0.961538	1.13083	1.10817	1.00493	1.00493	1	1.72939	0.942752	0.968669	0.970782	1.02808	1.72939	0.942752	1.83077	1.85612	0.961538	0.968669	0.970782	1.00493	1.00493	1	1.09591	1.2189	1.03349	0.976226
Cyproterone acetate	0.867373	0.868621	1.52187	1.47047	1.82732	0.867373	0.868621	1.00208	1.00855	0.953187	1.52187	1.47047	0.995325	0.995325	1	1.02574	0.98995	0.995008	0.988752	0.996797	1.02574	0.98995	1.03409	1.03209	1.00481	0.995008	0.988752	1.00472	1.00472	1	1.01202	0.977652	0.983796	0.977842	1.00083	1.01202	0.977652	1.03409	1.03209	1.00481	0.983796	0.977842	1.00472	1.00472	1	0.99324	0.987692	0.99633	1.00149
DL-p-Chlorophenylalanine methyl ester hydrochloride	1.01434	0.990012	0.874266	0.821986	0.86576	1.01434	0.990012	1.02592	1.04513	0.974104	0.874266	0.821986	1.04912	1.04912	1	1.08293	0.981649	1.03213	0.988659	1.00881	1.08293	0.981649	1.10179	1.10659	0.990385	1.03213	0.988659	1.04032	1.04032	1	1.06028	0.961385	1.00423	0.962715	1.00083	1.06028	0.961385	1.10179	1.10659	0.990385	1.00423	0.962715	1.04032	1.04032	1	1.01155	1.02334	0.993578	1.01486
Cyclosporin A	1.00101	0.904501	1.04611	1.03494	1.12123	1.00101	0.904501	1.10506	1.10831	0.962151	1.04611	1.03494	1.01193	1.01193	1	1.13662	0.994298	1.01828	0.992749	0.994396	1.13662	0.994298	1.1396	1.14323	0.995192	1.01828	0.992749	1.0238	1.0238	1	1.14302	1.00286	1.02862	1.00411	1.00083	1.14302	1.00286	1.1396	1.14323	0.995192	1.02862	1.00411	1.0238	1.0238	1	0.997343	0.995231	1.03211	1.00594
D-Cycloserine	0.860475	0.928068	0.893401	0.957993	0.961561	0.860475	0.928068	0.934009	0.909551	1.03386	0.893401	0.957993	0.971143	0.971143	1	0.922525	0.997432	0.944192	0.997571	0.999199	0.922525	0.997432	0.922507	0.922107	1.00481	0.944192	0.997571	0.947288	0.947288	1	0.905169	0.981124	0.931812	0.984715	1.00083	0.905169	0.981124	0.922507	0.922107	1.00481	0.931812	0.984715	0.947288	0.947288	1	0.979114	0.955917	1.01697	1.00594
8-(4-Chlorophenylthio)-cAMP sodium	0.720602	0.790908	0.751727	0.757515	0.965109	0.720602	0.790908	0.928148	0.913995	1.00249	0.751727	0.757515	0.974567	0.974567	1	0.838113	1.00312	0.892589	0.997397	0.994396	0.838113	1.00312	0.833782	0.830636	1.00721	0.892589	0.997397	0.894403	0.894403	1	0.814432	0.976051	0.873408	0.975315	1.00083	0.814432	0.976051	0.833782	0.830636	1.00721	0.873408	0.975315	0.894403	0.894403	1	0.977535	0.951846	0.994954	0.992571
Calmidazolium chloride	0.812946	0.874367	0.839665	0.869942	0.997043	0.812946	0.874367	0.932613	0.918737	1.00996	0.839665	0.869942	0.957157	0.957157	1	0.866754	0.974215	0.89962	0.970769	0.999199	0.866754	0.974215	0.889162	0.88476	1.00721	0.89962	0.970769	0.925893	0.925893	1	0.851981	0.9586	0.88894	0.959322	1.00083	0.851981	0.9586	0.889162	0.88476	1.00721	0.88894	0.959322	0.925893	0.925893	1	0.999158	0.996877	1.00872	1.00743
GR 113808	0.928535	0.997743	0.941646	0.980563	0.911886	0.928535	0.997743	0.930873	0.907604	1.04133	0.941646	0.980563	0.965231	0.965231	1	0.882769	0.968599	0.941409	0.968204	0.999199	0.882769	0.968599	0.910564	0.909934	1.0024	0.941409	0.968204	0.971591	0.971591	1	0.862191	0.946122	0.92029	0.946086	1.00083	0.862191	0.946122	0.910564	0.909934	1.0024	0.92029	0.946086	0.971591	0.971591	1	0.983927	0.967809	1.00183	0.995542
Carbamazepine	0.763724	0.84266	0.800823	0.819012	0.98285	0.763724	0.84266	0.911946	0.885673	1.04133	0.800823	0.819012	0.972233	0.972233	1	0.867586	0.994163	0.950943	0.991106	0.994396	0.867586	0.994163	0.870549	0.865043	1.00962	0.950943	0.991106	0.957333	0.957333	1	0.849886	0.974826	0.935747	0.975326	1.00083	0.849886	0.974826	0.870549	0.865043	1.00962	0.935747	0.975326	0.957333	0.957333	1	0.995765	0.990584	0.997706	1
Captopril	0.773008	0.873136	0.900021	0.916357	1.09994	0.773008	0.873136	0.890833	0.864966	1.06673	0.900021	0.916357	0.962323	0.962323	1	0.832934	1.00539	0.921816	1.00092	0.994396	0.832934	1.00539	0.828788	0.823236	1.01442	0.921816	1.00092	0.920887	0.920887	1	0.812116	0.979746	0.901762	0.978945	1.00083	0.812116	0.979746	0.828788	0.823236	1.01442	0.901762	0.978945	0.920887	0.920887	1	0.981481	0.961641	1.00596	0.989599
CNS-1102	1.00321	1.01697	1.05772	1.02284	1.05736	1.00321	1.01697	1.00808	1.0126	0.992032	1.05772	1.02284	1.00596	1.00596	1	0.854871	1.00106	0.910714	1.00027	0.999199	0.854871	1.00106	0.85325	0.849229	1.00481	0.910714	1.00027	0.908612	0.908612	1	0.832374	0.974862	0.886403	0.973987	1.00083	0.832374	0.974862	0.85325	0.849229	1.00481	0.886403	0.973987	0.908612	0.908612	1	1.01313	1.02789	0.992202	1.0104
Carbachol	1.00437	0.992133	0.867749	0.810834	0.830278	1.00437	0.992133	1.02346	1.02011	1.00996	0.867749	0.810834	1.03753	1.03753	1	0.998626	1.00418	0.94821	1.00781	0.999199	0.998626	1.00418	0.994127	0.997633	0.990385	0.94821	1.00781	0.941456	0.941456	1	0.995949	1.00058	0.944084	1.00142	1.00083	0.995949	1.00058	0.994127	0.997633	0.990385	0.944084	1.00142	0.941456	0.941456	1	1.00326	1.0071	1.00459	1.02229
Chlorzoxazone	0.827492	0.874949	0.797639	0.79846	0.94382	0.827492	0.874949	0.949837	0.923216	1.0757	0.797639	0.79846	1.00462	1.00462	1	0.819174	0.948098	0.865963	0.947071	0.999199	0.819174	0.948098	0.861646	0.857086	1.00962	0.865963	0.947071	0.913386	0.913386	1	0.801365	0.929079	0.850243	0.930254	1.00083	0.801365	0.929079	0.861646	0.857086	1.00962	0.850243	0.930254	0.913386	0.913386	1	0.971459	0.938636	0.988073	0.997028
L-Cysteinesulfinic Acid	0.723793	0.84201	0.836819	0.910515	1.06446	0.723793	0.84201	0.886415	0.852955	1.06823	0.836819	0.910515	0.93152	0.93152	1	0.80883	0.985513	0.881432	0.979174	0.991994	0.80883	0.985513	0.819632	0.815417	1.01202	0.881432	0.979174	0.900054	0.900054	1	0.782699	0.954547	0.859062	0.954079	1.00083	0.782699	0.954547	0.819632	0.815417	1.01202	0.859062	0.954079	0.900054	0.900054	1	0.972958	0.943763	1.00321	1.01634
9-cyclopentyladenine	0.744037	0.814202	0.898413	0.934572	1.12478	0.744037	0.814202	0.918295	0.910304	0.989044	0.898413	0.934572	0.953235	0.953235	1	0.890314	0.988893	0.923353	0.983831	0.994396	0.890314	0.988893	0.898313	0.898343	1.00481	0.923353	0.983831	0.937243	0.937243	1	0.86961	0.966616	0.908571	0.967449	1.00083	0.86961	0.966616	0.898313	0.898343	1.00481	0.908571	0.967449	0.937243	0.937243	1	0.982744	0.963796	0.99633	1.01189
Cephalothin sodium	0.775161	0.893453	0.806198	0.828518	0.840923	0.775161	0.893453	0.883804	0.851838	1.06823	0.806198	0.828518	0.945008	0.945008	1	0.844391	0.980013	0.939174	0.971577	0.991994	0.844391	0.980013	0.859768	0.852406	1.02163	0.939174	0.971577	0.964504	0.964504	1	0.828931	0.962681	0.92845	0.960854	0.995871	0.828931	0.962681	0.859768	0.852406	1.02163	0.92845	0.960854	0.964504	0.964504	1	0.989609	0.97554	0.994954	1.00149
Cimetidine	0.757902	0.858975	0.946717	0.937812	1.13897	0.757902	0.858975	0.904247	0.875382	1.04731	0.946717	0.937812	0.993891	0.993891	1	0.864395	0.983593	0.952442	0.979008	0.996797	0.864395	0.983593	0.876934	0.879568	0.992788	0.952442	0.979008	0.971624	0.971624	1	0.841308	0.958268	0.931868	0.957754	1.00083	0.841308	0.958268	0.876934	0.879568	0.992788	0.931868	0.957754	0.971624	0.971624	1	0.990399	0.97816	1.00321	0.997028
Cyclobenzaprine hydrochloride	0.764352	0.884936	0.819177	0.859055	0.929627	0.764352	0.884936	0.86064	0.84414	1.01145	0.819177	0.859055	0.928038	0.928038	1	0.832744	0.995888	0.912084	0.991431	0.994396	0.832744	0.995888	0.834454	0.830137	1.00481	0.912084	0.991431	0.917599	0.917599	1	0.814152	0.97413	0.893759	0.972255	0.998348	0.814152	0.97413	0.834454	0.830137	1.00481	0.893759	0.972255	0.917599	0.917599	1	0.974931	0.947742	0.993578	1.00446
Carbetapentane citrate	0.976518	1.11705	0.828863	0.931067	0.86576	0.976518	1.11705	0.875721	0.833885	1.06375	0.828863	0.931067	0.908466	0.908466	1	0.897107	0.999662	0.950366	0.999562	0.999199	0.897107	0.999662	0.895506	0.895041	1.00481	0.950366	0.999562	0.950047	0.950047	1	0.874381	0.975709	0.927378	0.974653	1.00083	0.874381	0.975709	0.895506	0.895041	1.00481	0.927378	0.974653	0.950047	0.950047	1	0.987794	0.974142	0.994954	1.00594
Cephalexin hydrate	0.924143	1.00794	0.70512	0.703877	0.695446	0.924143	1.00794	0.931798	0.911432	1.06375	0.70512	0.703877	0.980096	0.980096	1	1.03665	0.991702	1.01067	0.992743	0.999199	1.03665	0.991702	1.04183	1.04178	0.995192	1.01067	0.992743	1.01689	1.01689	1	1.03444	0.99207	1.01104	0.993504	1.00083	1.03444	0.99207	1.04183	1.04178	0.995192	1.01104	0.993504	1.01689	1.01689	1	0.997106	0.994141	1.01422	1.01634
Chlorothiazide	0.857926	0.900328	0.88977	0.873287	0.958013	0.857926	0.900328	0.962047	0.955139	1.02639	0.88977	0.873287	0.989318	0.989318	1	0.852277	0.928088	0.895778	0.924327	0.994396	0.852277	0.928088	0.915476	0.915732	1.0024	0.895778	0.924327	0.966965	0.966965	1	0.844839	0.920096	0.89026	0.919195	1.00083	0.844839	0.920096	0.915476	0.915732	1.0024	0.89026	0.919195	0.966965	0.966965	1	0.976509	0.949465	1.01147	1
(+)-Chlorpheniramine maleate	0.847879	0.888254	0.907159	0.931174	1.03962	0.847879	0.888254	0.956633	0.941701	1.00996	0.907159	0.931174	0.966149	0.966149	1	0.777687	0.939248	0.862997	0.932429	0.989592	0.777687	0.939248	0.826689	0.820145	1.01923	0.862997	0.932429	0.924588	0.924588	1	0.763282	0.922544	0.853481	0.921919	1.00083	0.763282	0.922544	0.826689	0.820145	1.01923	0.853481	0.921919	0.924588	0.924588	1	0.97501	0.947218	1.00459	1.01932
Cefazolin sodium	0.740396	0.852989	0.714349	0.725491	0.855115	0.740396	0.852989	0.874184	0.84749	1.06076	0.714349	0.725491	0.944434	0.944434	1	0.842998	0.988449	0.911463	0.978844	0.989592	0.842998	0.988449	0.851579	0.847155	1.01202	0.911463	0.978844	0.929941	0.929941	1	0.838526	0.984242	0.914912	0.982956	1.00083	0.838526	0.984242	0.851579	0.847155	1.01202	0.914912	0.982956	0.929941	0.929941	1	0.97864	0.95563	1.0156	1.01337
Clemizole hydrochloride	0.86025	0.914421	0.877855	0.860754	0.94382	0.86025	0.914421	0.945144	0.909521	1.05329	0.877855	0.860754	0.989796	0.989796	1	0.800132	0.980364	0.893589	0.975703	0.994396	0.800132	0.980364	0.816528	0.813358	1.01202	0.893589	0.975703	0.915766	0.915766	1	0.783551	0.960111	0.877859	0.958647	0.995871	0.783551	0.960111	0.816528	0.813358	1.01202	0.877859	0.958647	0.915766	0.915766	1	0.981797	0.960154	1.00046	1.00446
2-Chloroadenosine	0.782813	0.883363	0.874466	0.883484	1.04317	0.782813	0.883363	0.915715	0.906296	1.02042	0.874466	0.883484	0.97914	0.97914	1	0.877828	1.01597	0.963562	1.00713	0.991994	0.877828	1.01597	0.856148	0.855574	0.997596	0.963562	1.00713	0.955467	0.955467	1	0.847962	0.98425	0.938623	0.981808	0.995871	0.847962	0.98425	0.856148	0.855574	0.997596	0.938623	0.981808	0.955467	0.955467	1	1.00105	1.0019	1.01147	0.992571
Bethanechol chloride	0.784817	0.878745	0.939691	0.932183	1.06091	0.784817	0.878745	0.903245	0.888868	1.00249	0.939691	0.932183	0.958649	0.958649	1	0.793807	0.985648	0.898438	0.981996	0.994396	0.793807	0.985648	0.804556	0.804146	1.0024	0.898438	0.981996	0.914758	0.914758	1	0.779549	0.968352	0.886089	0.968501	0.998348	0.779549	0.968352	0.804556	0.804146	1.0024	0.886089	0.968501	0.914758	0.914758	1	0.990399	0.978151	0.999083	1.00743
Cinnarizine	1.03374	1.03352	1.28545	1.17833	1.19219	1.03374	1.03352	1.02021	1.02725	0.989044	1.28545	1.17833	1.02915	1.02915	1	0.811453	0.995607	0.899825	0.995342	0.999199	0.811453	0.995607	0.81337	0.812168	1.00481	0.899825	0.995342	0.902201	0.902201	1	0.797108	0.978753	0.883997	0.978516	1.00083	0.797108	0.978753	0.81337	0.812168	1.00481	0.883997	0.978516	0.902201	0.902201	1	0.989136	0.97873	0.98945	1.01783
Roscovitine	1.08375	1.102	1.03935	1.04153	0.965109	1.08375	1.102	1.00244	1.02277	0.935259	1.03935	1.04153	1.02108	1.02108	1	0.993399	0.988636	0.969526	1.00661	1.01841	0.993399	0.988636	1.00208	0.997382	1.00481	0.969526	1.00661	0.961811	0.961811	1	0.995714	0.992758	0.958993	0.996159	1.00083	0.995714	0.992758	1.00208	0.997382	1.00481	0.958993	0.996159	0.961811	0.961811	1	1.00989	1.02188	1.00321	1.02675
SB 204741	0.807301	0.861404	0.823891	0.860913	0.98285	0.807301	0.861404	0.944428	0.917703	1.05478	0.823891	0.860913	0.974816	0.974816	1	0.793998	0.941538	0.858051	0.935552	0.991994	0.793998	0.941538	0.842944	0.839764	1.00481	0.858051	0.935552	0.917451	0.917451	1	0.786669	0.933171	0.857646	0.93477	1.00083	0.786669	0.933171	0.842944	0.839764	1.00481	0.857646	0.93477	0.917451	0.917451	1	0.974221	0.946667	1.01284	1.01337
Ceftriaxone sodium	0.795642	0.873033	0.920622	0.952257	1.07865	0.795642	0.873033	0.931803	0.926202	1.00249	0.920622	0.952257	0.971238	0.971238	1	0.765792	0.941251	0.848094	0.935362	0.994396	0.765792	0.941251	0.812339	0.811331	1.0024	0.848094	0.935362	0.906084	0.906084	1	0.74669	0.918929	0.833147	0.918777	1.00083	0.74669	0.918929	0.812339	0.811331	1.0024	0.833147	0.918777	0.906084	0.906084	1	0.977062	0.954335	1.01147	1.02377
4-Chloromercuribenzoic acid	0.752641	0.826242	0.752409	0.804461	0.933176	0.752641	0.826242	0.919899	0.88934	1.0503	0.752409	0.804461	0.961959	0.961959	1	0.90137	0.981668	0.922003	0.978611	0.994396	0.90137	0.981668	0.915779	0.912737	1.00481	0.922003	0.978611	0.941506	0.941506	1	0.895555	0.976549	0.920089	0.975981	1.00083	0.895555	0.976549	0.915779	0.912737	1.00481	0.920089	0.975981	0.941506	0.941506	1	0.986453	0.971586	1.0156	1.00594
(-)-Cotinine	0.897661	0.929231	0.972575	0.99676	1.10349	0.897661	0.929231	0.959737	0.944138	1.04432	0.972575	0.99676	0.974969	0.974969	1	0.844341	0.969575	0.88771	0.972403	1.004	0.844341	0.969575	0.868176	0.866722	1	0.88771	0.972403	0.911553	0.911553	1	0.82376	0.947028	0.866266	0.949479	1.00083	0.82376	0.947028	0.868176	0.866722	1	0.866266	0.949479	0.911553	0.911553	1	0.984085	0.964616	1.01147	1.00743
CL 316,243	0.709876	0.914455	0.649247	0.741848	0.759314	0.709876	0.914455	0.799258	0.75064	1.10259	0.649247	0.741848	0.914301	0.914301	1	0.786299	0.979245	0.869851	0.972946	0.994396	0.786299	0.979245	0.802625	0.799355	1.00721	0.869851	0.972946	0.893098	0.893098	1	0.762573	0.949914	0.848046	0.94879	0.998348	0.762573	0.949914	0.802625	0.799355	1.00721	0.848046	0.94879	0.893098	0.893098	1	0.993555	0.988319	1.01284	1
7-Chloro-4-hydroxy-2-phenyl-1,8-naphthyridine	2.01704	1.82347	3.73066	4.52576	2.71437	2.01704	1.82347	1.10688	1.14133	0.891932	3.73066	4.52576	0.838481	0.838481	1	1.21331	0.960714	0.704286	1.01088	1.05204	1.21331	0.960714	1.26071	1.27099	0.975962	0.704286	1.01088	0.696444	0.696444	1	1.18385	0.938393	0.666131	0.956095	1.01569	1.18385	0.938393	1.26071	1.27099	0.975962	0.666131	0.956095	0.696444	0.696444	1	1.04288	1.10461	0.963303	0.91679
Clotrimazole	1.00378	1.05377	1.08383	1.07499	1.04317	1.00378	1.05377	0.957598	0.942071	1.05478	1.08383	1.07499	0.969153	0.969153	1	0.877619	0.998191	0.948043	0.997156	0.999199	0.877619	0.998191	0.879051	0.873683	1.00962	0.948043	0.997156	0.950147	0.950147	1	0.859842	0.977608	0.931045	0.97862	1.00083	0.859842	0.977608	0.879051	0.873683	1.00962	0.931045	0.97862	0.950147	0.950147	1	1.00247	1.00608	0.992202	1.00149
Cyproheptadine hydrochloride	0.93912	0.9699	0.828442	0.846734	0.901242	0.93912	0.9699	0.97311	0.973391	0.977092	0.828442	0.846734	0.954	0.954	1	1.04517	0.986932	1.02522	0.984813	0.999199	1.04517	0.986932	1.05519	1.05314	1.00962	1.02522	0.984813	1.03883	1.03883	1	1.05678	0.999967	1.04005	0.999656	1.00083	1.05678	0.999967	1.05519	1.05314	1.00962	1.04005	0.999656	1.03883	1.03883	1	0.985032	0.968005	0.997706	1.01783
GR 79236X	0.740969	0.889759	0.790576	0.874084	0.936724	0.740969	0.889759	0.856685	0.835892	1.02789	0.790576	0.874084	0.931348	0.931348	1	0.81313	0.948474	0.874267	0.944504	0.996797	0.81313	0.948474	0.855405	0.846886	1.01683	0.874267	0.944504	0.924291	0.924291	1	0.810666	0.946618	0.874991	0.945979	1.00083	0.810666	0.946618	0.855405	0.846886	1.01683	0.874991	0.945979	0.924291	0.924291	1	0.96775	0.93256	1.01972	1.00743
Cefmetazole sodium	0.749879	0.827576	0.907091	0.971853	1.14962	0.749879	0.827576	0.912273	0.917733	0.963645	0.907091	0.971853	0.947113	0.947113	1	0.827604	0.974699	0.896498	0.967884	0.991994	0.827604	0.974699	0.84428	0.84162	1.00721	0.896498	0.967884	0.926323	0.926323	1	0.830921	0.979556	0.903665	0.977167	0.998348	0.830921	0.979556	0.84428	0.84162	1.00721	0.903665	0.977167	0.926323	0.926323	1	0.986453	0.97086	1.01284	1.01932
Clozapine	0.843343	0.87789	1.25467	1.27525	1.42992	0.843343	0.87789	0.956482	0.959882	0.968127	1.25467	1.27525	0.953751	0.953751	1	0.87116	0.966558	0.904642	0.961461	0.991994	0.87116	0.966558	0.899439	0.898867	1.0024	0.904642	0.961461	0.939375	0.939375	1	0.855471	0.949818	0.892591	0.949246	0.998348	0.855471	0.949818	0.899439	0.898867	1.0024	0.892591	0.949246	0.939375	0.939375	1	0.978088	0.95383	1.00872	1.01783
(±)-p-Chlorophenylalanine	0.826901	0.931249	1.07028	1.14875	1.19574	0.826901	0.931249	0.887292	0.871685	1.00996	1.07028	1.14875	0.918223	0.918223	1	0.830091	0.963559	0.876144	0.968313	1.004	0.830091	0.963559	0.860765	0.859035	1.00721	0.876144	0.968313	0.905142	0.905142	1	0.813313	0.944521	0.855622	0.945217	1.00083	0.813313	0.944521	0.860765	0.859035	1.00721	0.855622	0.945217	0.905142	0.905142	1	0.979903	0.955238	1.00321	0.998514
Chloroquine diphosphate	0.945146	0.976228	0.715331	0.738555	0.706091	0.945146	0.976228	0.962234	0.957743	0.992032	0.715331	0.738555	0.977112	0.977112	1	0.904248	0.954382	0.878196	0.942274	0.984788	0.904248	0.954382	0.943997	0.939932	1.00721	0.878196	0.942274	0.931378	0.931378	1	0.885769	0.935653	0.867543	0.930672	0.990917	0.885769	0.935653	0.943997	0.939932	1.00721	0.867543	0.930672	0.931378	0.931378	1	0.920873	0.837585	0.949541	1.07281
Clofibrate	0.867453	0.953311	0.996471	1.01073	1.07156	0.867453	0.953311	0.934876	0.931381	0.996514	0.996471	1.01073	0.98796	0.98796	1	0.872369	0.987148	0.938697	0.986658	0.999199	0.872369	0.987148	0.881819	0.879078	1.00721	0.938697	0.986658	0.949453	0.949453	1	0.847426	0.959993	0.912599	0.960079	1.00083	0.847426	0.959993	0.881819	0.879078	1.00721	0.912599	0.960079	0.949453	0.949453	1	0.980534	0.960576	1.00321	1
Cytosine-1-beta-D-arabinofuranoside hydrochloride	1.44838	1.20345	1.46331	1.22815	0.986399	1.44838	1.20345	1.18706	1.15183	1.12351	1.46331	1.22815	1.27902	1.27902	1	1.284	0.981254	1.3141	1.00477	1.02322	1.284	0.981254	1.30534	1.31157	0.985577	1.3141	1.00477	1.31012	1.31012	1	1.25328	0.958678	1.26062	0.961513	1.00083	1.25328	0.958678	1.30534	1.31157	0.985577	1.26062	0.961513	1.31012	1.31012	1	1.07152	1.16387	1.02523	0.961367
VGX-1027	1.0473	0.99959	1.1167	1.06723	1.08575	1.0473	0.99959	1.04077	1.05719	0.944223	1.1167	1.06723	1.02892	1.02892	1	0.934864	1.00842	0.945586	1.00995	0.999199	0.934864	1.00842	0.922804	0.922484	1	0.945586	1.00995	0.935376	0.935376	1	0.948812	1.02519	0.96059	1.02598	1.00083	0.948812	1.02519	0.922804	0.922484	1	0.96059	1.02598	0.935376	0.935376	1	0.992766	0.986572	1.00596	1.03418
Cefaclor	0.836012	0.934943	1.01561	1.08439	1.11059	0.836012	0.934943	0.907668	0.897146	1.00548	1.01561	1.08439	0.936896	0.936896	1	0.924432	0.985145	0.938795	0.981495	0.996797	0.924432	0.985145	0.937193	0.934113	1.00481	0.938795	0.981495	0.955219	0.955219	1	0.968052	1.03294	0.988187	1.03325	1.00083	0.968052	1.03294	0.937193	0.934113	1.00481	0.988187	1.03325	0.955219	0.955219	1	0.969644	0.934387	1.01147	1.00892
DL-Cycloserine	0.792211	0.89359	0.958784	1.05789	1.11768	0.792211	0.89359	0.901766	0.893987	0.971116	0.958784	1.05789	0.929205	0.929205	1	0.836537	0.99008	0.880532	0.982176	0.994396	0.836537	0.99008	0.843776	0.840463	1.00721	0.880532	0.982176	0.895213	0.895213	1	0.827544	0.980401	0.87814	0.979896	0.998348	0.827544	0.980401	0.843776	0.840463	1.00721	0.87814	0.979896	0.895213	0.895213	1	0.98298	0.960193	1.01147	1.01783
McN-A-343	0.764849	0.903715	0.858058	0.913914	0.986399	0.764849	0.903715	0.86986	0.842324	1.02789	0.858058	0.913914	0.953311	0.953311	1	0.867603	0.983228	0.922615	0.97615	0.991994	0.867603	0.983228	0.880486	0.879191	1	0.922615	0.97615	0.943422	0.943422	1	0.866766	0.983587	0.928795	0.982748	1.00083	0.866766	0.983587	0.880486	0.879191	1	0.928795	0.982748	0.943422	0.943422	1	0.980455	0.95944	1.01284	1.00297
N-(2-[4-(4-Chlorophenyl)piperazin-1-yl]ethyl)-3-methoxybenzamide	0.765668	0.907409	0.900625	0.933298	1.02543	0.765668	0.907409	0.855807	0.824914	1.04432	0.900625	0.933298	0.928095	0.928095	1	0.879447	0.9595	0.922039	0.962519	1.0016	0.879447	0.9595	0.914792	0.913598	1	0.922039	0.962519	0.956656	0.956656	1	0.867284	0.94716	0.907703	0.947585	1.00083	0.867284	0.94716	0.914792	0.913598	1	0.907703	0.947585	0.956656	0.956656	1	0.982112	0.961099	1.00046	1.00892
Cystamine dihydrochloride	0.812517	0.930223	0.947141	0.940945	1.02188	0.812517	0.930223	0.882418	0.854126	1.05777	0.947141	0.940945	0.961194	0.961194	1	0.864183	0.949517	0.901095	0.949098	0.996797	0.864183	0.949517	0.907221	0.899844	1.01683	0.901095	0.949098	0.947751	0.947751	1	0.85111	0.935911	0.888576	0.93589	1.00083	0.85111	0.935911	0.907221	0.899844	1.01683	0.888576	0.93589	0.947751	0.947751	1	0.982823	0.963156	0.99633	0.992571
Clomipramine hydrochloride	0.894373	0.948009	1.01974	0.997079	1.14607	0.894373	0.948009	0.94802	0.942675	1.00996	1.01974	0.997079	0.980881	0.980881	1	0.859578	0.977658	0.909784	0.976584	0.999199	0.859578	0.977658	0.877636	0.87461	1.00721	0.909784	0.976584	0.930106	0.930106	1	0.842402	0.959132	0.892222	0.958521	1.00083	0.842402	0.959132	0.877636	0.87461	1.00721	0.892222	0.958521	0.930106	0.930106	1	0.984638	0.967007	1.00321	0.998514
Calcimycin	1.51317	1.18853	2.19196	2.28741	2.01538	1.51317	1.18853	1.24999	1.30986	0.863546	2.19196	2.28741	0.976691	0.976691	1	1.32363	0.957627	0.984258	0.982651	1.02802	1.32363	0.957627	1.37696	1.39078	0.971154	0.984258	0.982651	1.0008	1.0008	1	1.31593	0.954704	0.960634	0.95971	1.00083	1.31593	0.954704	1.37696	1.39078	0.971154	0.960634	0.95971	1.0008	1.0008	1	0.978324	0.958133	0.997706	1.07727
Cantharidin	1.90346	1.84403	2.99368	3.30579	1.97989	1.90346	1.84403	1.05772	1.07621	0.917331	2.99368	3.30579	0.898326	0.898326	1	1.1382	0.974397	0.86211	1.00041	1.02802	1.1382	0.974397	1.16585	1.17191	0.985577	0.86211	1.00041	0.861294	0.861294	1	1.16181	0.995355	0.865979	1.00443	1.01073	1.16181	0.995355	1.16585	1.17191	0.985577	0.865979	1.00443	0.861294	0.861294	1	0.932474	0.863514	0.822936	0.92422
Citalopram hydrobromide	0.911437	0.964735	1.16104	1.19814	1.21703	0.911437	0.964735	0.967493	0.967437	1.01444	1.16104	1.19814	0.9809	0.9809	1	0.883519	1.00785	0.927148	1.00497	0.996797	0.883519	1.00785	0.875675	0.872168	1.00962	0.927148	1.00497	0.922242	0.922242	1	0.878806	1.00353	0.927106	1.00475	1.00083	0.878806	1.00353	0.875675	0.872168	1.00962	0.927106	1.00475	0.922242	0.922242	1	0.957727	0.912163	1.00734	1.01783
Clonidine hydrochloride	0.800057	0.894274	1.18576	1.27467	1.42992	0.800057	0.894274	0.913493	0.915416	0.954681	1.18576	1.27467	0.918969	0.918969	1	0.786855	1.00988	0.875549	1.00149	0.989592	0.786855	1.00988	0.777311	0.773326	1.00962	0.875549	1.00149	0.87276	0.87276	1	0.775414	0.99696	0.870348	0.995927	0.998348	0.775414	0.99696	0.777311	0.773326	1.00962	0.870348	0.995927	0.87276	0.87276	1	0.956465	0.909154	0.994954	1.00446
Cefotaxime sodium	0.754105	0.873307	0.964822	1.0231	1.18865	0.754105	0.873307	0.88343	0.857691	1.00398	0.964822	1.0231	0.929913	0.929913	1	0.850909	0.978252	0.881117	0.976654	0.996797	0.850909	0.978252	0.868535	0.866905	1.0024	0.881117	0.976654	0.901788	0.901788	1	0.849023	0.976917	0.882213	0.977413	1.00083	0.849023	0.976917	0.868535	0.866905	1.0024	0.882213	0.977413	0.901788	0.901788	1	0.981481	0.958378	1.01972	1.02229
Cilostamide	0.818535	0.91596	1.01342	1.06575	1.18155	0.818535	0.91596	0.91546	0.902844	1.00847	1.01342	1.06575	0.941239	0.941239	1	0.805601	0.966898	0.86651	0.97259	1.004	0.805601	0.966898	0.831486	0.827871	1.00721	0.86651	0.97259	0.890504	0.890504	1	0.791844	0.951325	0.849133	0.952894	1.00083	0.791844	0.951325	0.831486	0.827871	1.00721	0.849133	0.952894	0.890504	0.890504	1	0.989057	0.975748	0.99633	0.995542
Chelidamic acid	0.76788	0.903988	0.923118	1.03537	1.0822	0.76788	0.903988	0.862026	0.846487	1.01892	0.923118	1.03537	0.904448	0.904448	1	0.798812	0.9481	0.871148	0.948536	1.0016	0.798812	0.9481	0.839958	0.83283	1.01202	0.871148	0.948536	0.916707	0.916707	1	0.783833	0.931693	0.856051	0.932647	1.00083	0.783833	0.931693	0.839958	0.83283	1.01202	0.856051	0.932647	0.916707	0.916707	1	0.982823	0.960815	1.00321	0.988113
N6-Cyclopentyladenosine	0.95229	1.0236	1.08935	1.14997	1.12123	0.95229	1.0236	0.948129	0.931572	1.02938	1.08935	1.14997	0.978011	0.978011	1	0.840723	0.983322	0.914505	0.982048	0.996797	0.840723	0.983322	0.855043	0.846333	1.01923	0.914505	0.982048	0.930717	0.930717	1	0.821734	0.961583	0.895635	0.961876	1.00083	0.821734	0.961583	0.855043	0.846333	1.01923	0.895635	0.961876	0.930717	0.930717	1	0.978798	0.954209	1.00459	0.997028
Cantharidic Acid	2.03803	1.96552	3.7685	4.1539	2.27085	2.03803	1.96552	1.04743	1.07136	0.90239	3.7685	4.1539	0.868174	0.868174	1	1.10712	0.962115	0.804048	1.01167	1.05204	1.10712	0.962115	1.14872	1.15283	0.995192	0.804048	1.01167	0.792433	0.792433	1	1.09363	0.951292	0.765916	0.964988	1.01073	1.09363	0.951292	1.14872	1.15283	0.995192	0.765916	0.964988	0.792433	0.792433	1	0.944469	0.88759	0.817431	0.91679
Chlorpromazine hydrochloride	1.16573	1.08004	1.15383	1.13988	1.07156	1.16573	1.08004	1.07329	1.09479	0.977092	1.15383	1.13988	1.03076	1.03076	1	0.97974	1.00585	0.945732	1.00186	0.999199	0.97974	1.00585	0.971823	0.976616	0.985577	0.945732	1.00186	0.943208	0.943208	1	1.00767	1.03606	0.975466	1.03291	0.995871	1.00767	1.03606	0.971823	0.976616	0.985577	0.975466	1.03291	0.943208	0.943208	1	0.985348	0.969991	1.01422	1.0312
Cefsulodin sodium salt hydrate	0.757049	0.836161	1.06786	1.13622	1.37315	0.757049	0.836161	0.918025	0.915804	0.998008	1.06786	1.13622	0.928937	0.928937	1	0.861638	0.992729	0.89389	0.987853	0.994396	0.861638	0.992729	0.866195	0.86492	1.0024	0.89389	0.987853	0.903903	0.903903	1	0.859793	0.992497	0.897914	0.992583	1.00083	0.859793	0.992497	0.866195	0.86492	1.0024	0.897914	0.992583	0.903903	0.903903	1	0.97935	0.956676	1.02523	1.02377
Caffeic acid phenethyl ester	0.965352	0.95981	1.30284	1.41816	1.3696	0.965352	0.95981	1.01156	1.04311	0.874004	1.30284	1.41816	0.932764	0.932764	1	0.844518	0.991897	0.867842	0.991935	0.999199	0.844518	0.991897	0.849312	0.847869	1.0024	0.867842	0.991935	0.873603	0.873603	1	0.835116	0.982426	0.858642	0.981147	1.00083	0.835116	0.982426	0.849312	0.847869	1.0024	0.858642	0.981147	0.873603	0.873603	1	0.969644	0.933481	1.01147	1.05498
Cephapirin sodium	0.857047	0.959194	1.18377	1.29044	1.24187	0.857047	0.959194	0.910736	0.912561	0.98008	1.18377	1.29044	0.911317	0.911317	1	0.842994	0.973629	0.883028	0.970228	0.996797	0.842994	0.973629	0.863521	0.857837	1.00721	0.883028	0.970228	0.908199	0.908199	1	0.839502	0.971445	0.883361	0.971023	1.00083	0.839502	0.971445	0.863521	0.857837	1.00721	0.883361	0.971023	0.908199	0.908199	1	0.974773	0.945823	1.02385	1.00594
Cephradine	0.784345	0.895129	1.10015	1.17748	1.30574	0.784345	0.895129	0.899871	0.901685	0.963645	1.10015	1.17748	0.928095	0.928095	1	0.868926	0.963294	0.886647	0.968817	1.004	0.868926	0.963294	0.901081	0.896619	1.01202	0.886647	0.968817	0.913304	0.913304	1	0.858006	0.952178	0.871401	0.953036	1.00083	0.858006	0.952178	0.901081	0.896619	1.01202	0.871401	0.953036	0.913304	0.913304	1	1.00176	1.00219	1.03349	0.997028
DSP-4 hydrochloride	0.841103	0.94151	1.13299	1.21115	1.30219	0.841103	0.94151	0.913239	0.917668	0.957669	1.13299	1.21115	0.931577	0.931577	1	0.875992	0.964546	0.934827	0.969358	1.00641	0.875992	0.964546	0.906664	0.904091	1.00721	0.934827	0.969358	0.962472	0.962472	1	0.857204	0.944928	0.91346	0.947624	1.00083	0.857204	0.944928	0.906664	0.904091	1.00721	0.91346	0.947624	0.962472	0.962472	1	0.998606	0.994104	1.00183	0.997028
Cinoxacin	0.938016	1.03109	1.05258	1.05571	1.00769	0.938016	1.03109	0.923144	0.898233	1.0249	1.05258	1.05571	0.958496	0.958496	1	0.841809	0.978271	0.907579	0.978977	1.0016	0.841809	0.978271	0.860485	0.856094	1.00721	0.907579	0.978977	0.926174	0.926174	1	0.829592	0.963897	0.893577	0.963769	1.00083	0.829592	0.963897	0.860485	0.856094	1.00721	0.893577	0.963769	0.926174	0.926174	1	0.978403	0.954173	0.99633	1.00743
Carisoprodol	1.04962	1.03051	1.44141	1.3726	1.51863	1.04962	1.03051	1.02983	1.02189	1.01594	1.44141	1.3726	1.04247	1.04247	1	1.01371	0.964906	0.939053	0.965455	0.999199	1.01371	0.964906	1.04861	1.05342	0.990385	0.939053	0.965455	0.970898	0.970898	1	1.00969	0.962326	0.938612	0.965037	1.00083	1.00969	0.962326	1.04861	1.05342	0.990385	0.938612	0.965037	0.970898	0.970898	1	0.993792	0.986997	1.02248	1.02972
Centrophenoxine hydrochloride	0.987869	1.02004	1.12454	1.14201	1.12123	0.987869	1.02004	0.988757	0.999097	0.989044	1.12454	1.14201	0.980249	0.980249	1	0.970668	0.955296	0.915863	0.962092	1.004	0.970668	0.955296	1.0146	1.01681	0.990385	0.915863	0.962092	0.951105	0.951105	1	1.01704	1.00226	0.955177	1.00332	1.00083	1.01704	1.00226	1.0146	1.01681	0.990385	0.955177	1.00332	0.951105	0.951105	1	0.993003	0.984386	1.00734	1.00446
Clemastine fumarate	0.959559	0.96152	1.25124	1.26697	1.28445	0.959559	0.96152	1.00675	1.02893	0.932271	1.25124	1.26697	0.980766	0.980766	1	0.960792	0.973675	0.926891	0.972096	0.999199	0.960792	0.973675	0.984128	0.983511	1	0.926891	0.972096	0.951287	0.951287	1	0.96933	0.984261	0.937381	0.983923	1.00083	0.96933	0.984261	0.984128	0.983511	1	0.937381	0.983923	0.951287	0.951287	1	0.992293	0.982908	1.01284	1.00149
beta-Chloro-L-alanine hydrochloride	0.876386	0.915994	1.18035	1.19448	1.30574	0.876386	0.915994	0.952137	0.943768	1.01444	1.18035	1.19448	0.953216	0.953216	1	0.880769	0.98286	0.90394	0.97977	0.996797	0.880769	0.98286	0.894996	0.896843	0.992788	0.90394	0.97977	0.921697	0.921697	1	0.88079	0.983312	0.907625	0.983677	1.00083	0.88079	0.983312	0.894996	0.896843	0.992788	0.907625	0.983677	0.921697	0.921697	1	0.988583	0.973217	1.02248	1.0104
Pyrocatechol	0.867552	0.908093	1.14933	1.21009	1.26671	0.867552	0.908093	0.963516	0.969593	0.950199	1.14933	1.21009	0.970377	0.970377	1	1.01258	0.96765	0.93572	0.971907	1.004	1.01258	0.96765	1.04443	1.04961	0.987981	0.93572	0.971907	0.963711	0.963711	1	1.01605	0.971703	0.938373	0.972566	1.00083	1.01605	0.971703	1.04443	1.04961	0.987981	0.938373	0.972566	0.963711	0.963711	1	0.993476	0.982357	1.00321	1.00149
Z-L-Phe chloromethyl ketone	0.89611	0.960665	1.02744	1.04286	1.13187	0.89611	0.960665	0.924665	0.940877	0.945717	1.02744	1.04286	0.946577	0.946577	1	0.928096	0.980808	0.925386	0.985593	1.004	0.928096	0.980808	0.94479	0.944245	0.997596	0.925386	0.985593	0.936236	0.936236	1	0.924724	0.978252	0.917247	0.978328	1.00083	0.924724	0.978252	0.94479	0.944245	0.997596	0.917247	0.978328	0.936236	0.936236	1	0.991819	0.982981	1.01147	0.994056
CPCCOEt	0.83206	0.914352	1.12923	1.17292	1.26316	0.83206	0.914352	0.91125	0.923019	0.938247	1.12923	1.17292	0.941067	0.941067	1	0.892496	0.977163	0.940537	0.981175	1.004	0.892496	0.977163	0.913394	0.910705	1.00721	0.940537	0.981175	0.957366	0.957366	1	0.892008	0.977349	0.937102	0.979265	0.998348	0.892008	0.977349	0.913394	0.910705	1.00721	0.937102	0.979265	0.957366	0.957366	1	1.00011	0.999865	1.00183	0.998514
Colchicine	3.67804	3.03841	6.63134	8.80924	2.81372	3.67804	3.03841	1.24159	1.33526	0.781375	6.63134	8.80924	0.830885	0.830885	1	1.23212	0.950142	0.64537	1.00292	1.05444	1.23212	0.950142	1.29738	1.31204	0.971154	0.64537	1.00292	0.644401	0.644401	1	1.21304	0.934571	0.614065	0.953205	1.02064	1.21304	0.934571	1.29738	1.31204	0.971154	0.614065	0.953205	0.644401	0.644401	1	1.06931	1.16024	1.03761	0.937593
L-Canavanine sulfate	1.13002	1.1139	1.20131	1.18216	1.10704	1.13002	1.1139	1.01538	0.981538	1.07271	1.20131	1.18216	1.02376	1.02376	1	0.91791	0.978263	0.950931	0.984943	1.00881	0.91791	0.978263	0.938358	0.942222	0.990385	0.950931	0.984943	0.965379	0.965379	1	0.913652	0.973982	0.94456	0.978079	1.00083	0.913652	0.973982	0.938358	0.942222	0.990385	0.94456	0.978079	0.965379	0.965379	1	1.00855	1.01755	0.988073	1.01932
Cyclothiazide	1.13468	0.990658	1.04326	0.956945	0.978261	1.13468	0.990658	1.13122	1.15748	0.924064	1.04326	0.956945	1.03602	1.03602	1	1.05945	0.992313	1.00801	0.994588	1.00198	1.05945	0.992313	1.06542	1.0674	0.989891	1.00801	0.994588	1.01342	1.01342	1	1.06135	0.995567	1.00853	0.996749	0.999176	1.06135	0.995567	1.06542	1.0674	0.989891	1.00853	0.996749	1.01342	1.01342	1	1.00544	1.01323	1.00817	1.01352
N6-Cyclohexyladenosine	0.858758	0.908053	0.68676	0.702885	0.782609	0.858758	0.908053	0.950925	0.947045	1.03155	0.68676	0.702885	0.974304	0.974304	1	1.00533	0.990992	0.971276	0.989741	0.99723	1.00533	0.990992	1.01285	1.01289	1.00445	0.971276	0.989741	0.984117	0.984117	1	1.00277	0.989411	0.97168	0.989825	0.999176	1.00277	0.989411	1.01285	1.01289	1.00445	0.97168	0.989825	0.984117	0.984117	1	0.979318	0.958369	1.01226	0.985493
(S)-(+)-Camptothecin	1.5366	1.16863	1.48296	1.09957	1.09647	1.5366	1.16863	1.28886	1.26809	1.13743	1.48296	1.09957	1.35599	1.35599	1	1.50751	1.00531	1.594	1.12704	1.11595	1.50751	1.00531	1.49722	1.51151	0.972907	1.594	1.12704	1.42378	1.42378	1	1.48693	0.991225	1.41429	0.99368	0.999176	1.48693	0.991225	1.49722	1.51151	0.972907	1.41429	0.99368	1.42378	1.42378	1	1.10317	1.23575	0.990463	0.886649
CK2 Inhibitor 2	0.719089	0.788888	0.439122	0.473307	0.554348	0.719089	0.788888	0.915538	0.894945	1.05401	0.439122	0.473307	0.989545	0.989545	1	0.955034	0.994751	0.994289	0.98705	0.992481	0.955034	0.994751	0.958644	0.957709	0.999596	0.994289	0.98705	1.00861	1.00861	1	0.954341	0.995335	1.00063	0.993031	0.999176	0.954341	0.995335	0.958644	0.957709	0.999596	1.00063	0.993031	1.00861	1.00861	1	0.999166	0.99854	1.00545	0.998771
Ebastine	0.880568	0.917812	0.878563	0.8837	1.01902	0.880568	0.917812	0.955913	0.958411	0.986631	0.878563	0.8837	0.949288	0.949288	1	1.03899	0.995872	1.013	0.98822	0.990107	1.03899	0.995872	1.04171	1.04164	0.999596	1.013	0.98822	1.02741	1.02741	1	1.02828	0.986983	1.01086	0.985877	0.999176	1.02828	0.986983	1.04171	1.04164	0.999596	1.01086	0.985877	1.02741	1.02741	1	0.993847	0.986001	1.00409	1.00172
OXA-22	0.777716	0.852174	0.612276	0.615731	0.72962	0.777716	0.852174	0.914011	0.904925	1.0139	0.612276	0.615731	0.950635	0.950635	1	0.972098	0.998485	0.996965	0.992659	0.994856	0.972098	0.998485	0.973572	0.972762	1.00202	0.996965	0.992659	1.00602	1.00602	1	0.964788	0.99073	0.994078	0.989672	0.999176	0.964788	0.99073	0.973572	0.972762	1.00202	0.994078	0.989672	1.00602	1.00602	1	0.992339	0.986875	1.00409	0.985493
8-Cyclopentyl-1,3-dipropylxanthine	0.812504	0.872118	0.674903	0.71232	0.815217	0.812504	0.872118	0.939451	0.932187	1.01872	0.674903	0.71232	0.975285	0.975285	1	1.01916	0.98944	0.987016	0.982389	0.992481	1.01916	0.98944	1.02875	1.02844	0.999596	0.987016	0.982389	1.00615	1.00615	1	1.01173	0.982015	0.985556	0.98054	0.999176	1.01173	0.982015	1.02875	1.02844	0.999596	0.985556	0.98054	1.00615	1.00615	1	0.996864	0.991169	1.00954	1.015
8-Cyclopentyl-1,3-dimethylxanthine	0.891937	0.92094	0.836428	0.835263	0.929348	0.891937	0.92094	0.96851	0.976969	0.988235	0.836428	0.835263	0.97975	0.97975	1	1.06471	0.991178	0.975446	0.99078	1.00198	1.06471	0.991178	1.06963	1.07542	0.989891	0.975446	0.99078	0.984184	0.984184	1	1.0571	0.986677	0.971753	0.987719	0.999176	1.0571	0.986677	1.06963	1.07542	0.989891	0.971753	0.987719	0.984184	0.984184	1	1.00607	1.0115	1.00409	1.00467
(±)-CPP	0.963436	0.979547	0.720484	0.747499	0.798913	0.963436	0.979547	0.973879	0.967016	1.03636	0.720484	0.747499	0.950654	0.950654	1	1.00287	0.987104	1.00635	0.984601	0.99723	1.00287	0.987104	1.01468	1.01463	0.999596	1.00635	0.984601	1.0223	1.0223	1	1.00377	0.988376	1.00879	0.987566	0.999176	1.00377	0.988376	1.01468	1.01463	0.999596	1.00879	0.987566	1.0223	1.0223	1	1.01004	1.01916	1.00545	1.0032
CGS-12066A maleate	0.945925	0.978671	0.723226	0.717851	0.721467	0.945925	0.978671	0.980375	0.976382	1.01872	0.723226	0.717851	0.990969	0.990969	1	0.962989	0.995292	0.969597	0.990556	0.99723	0.962989	0.995292	0.966026	0.969661	0.989891	0.969597	0.990556	0.978953	0.978953	1	0.960384	0.993247	0.97114	0.99258	0.999176	0.960384	0.993247	0.966026	0.969661	0.989891	0.97114	0.99258	0.978953	0.978953	1	0.983129	0.962275	1.01226	0.991394
2-Cyclooctyl-2-hydroxyethylamine hydrochloride	0.835786	0.880376	0.667141	0.669495	0.75	0.835786	0.880376	0.958636	0.949908	1.03957	0.667141	0.669495	0.996241	0.996241	1	0.930338	1.00398	1.00236	1.00008	0.994856	0.930338	1.00398	0.925207	0.921181	1.0093	1.00236	1.00008	1.00326	1.00326	1	0.921985	0.995352	0.99716	0.9947	0.999176	0.921985	0.995352	0.925207	0.921181	1.0093	0.99716	0.9947	1.00326	1.00326	1	1.00584	1.01366	1.01226	0.972215
5-Carboxamidotryptamine maleate	0.725767	0.759434	0.788165	0.817043	1.04348	0.725767	0.759434	0.976939	0.978718	0.996257	0.788165	0.817043	0.993913	0.993913	1	0.918435	1.01037	1.00118	1.00493	0.994856	0.918435	1.01037	0.908101	0.905001	1.0093	1.00118	1.00493	0.996916	0.996916	1	0.911739	1.00296	0.997782	1.0017	0.999176	0.911739	1.00296	0.908101	0.905001	1.0093	0.997782	1.0017	0.996916	0.996916	1	0.997817	0.994619	1.01771	1.00172
Cetirizine dihydrochloride	0.862644	0.883954	0.735464	0.69711	0.819293	0.862644	0.883954	0.977893	0.97366	1.0123	0.735464	0.69711	1.02114	1.02114	1	0.93559	1.00891	1.00632	0.996586	0.987732	0.93559	1.00891	0.925452	0.923484	1.00445	1.00632	0.996586	1.00948	1.00948	1	0.923548	0.997074	1.00234	0.994187	0.999176	0.923548	0.997074	0.925452	0.923484	1.00445	1.00234	0.994187	1.00948	1.00948	1	1.00282	1.00542	1.00954	0.982542
(±)-CGP-12177A hydrochloride	0.816713	0.907903	0.753188	0.764214	0.831522	0.816713	0.907903	0.914468	0.895777	1.03957	0.753188	0.764214	0.961854	0.961854	1	0.897154	1.00854	1.01317	1.00005	0.990107	0.897154	1.00854	0.888341	0.886489	1.00687	1.01317	1.00005	1.01333	1.01333	1	0.887223	0.998415	1.00789	0.996024	0.999176	0.887223	0.998415	0.888341	0.886489	1.00687	1.00789	0.996024	1.01333	1.01333	1	0.989639	0.978565	0.997275	0.998771
S-(-)-Carbidopa	0.842878	0.897718	0.607371	0.580227	0.668478	0.842878	0.897718	0.950602	0.935186	1.07647	0.607371	0.580227	1.01908	1.01908	1	0.95189	1.00423	1.00834	0.999504	0.994856	0.95189	1.00423	0.946578	0.944885	1.00687	1.00834	0.999504	1.00882	1.00882	1	0.941371	0.992483	1.0023	0.992257	0.999176	0.941371	0.992483	0.946578	0.944885	1.00687	1.0023	0.992257	1.00882	1.00882	1	0.997579	0.993735	0.986376	0.992869
(±)-Chloro-APB hydrobromide	0.952299	1.00547	0.900526	0.924654	0.815217	0.952299	1.00547	0.952511	0.963952	0.940107	0.900526	0.924654	0.986292	0.986292	1	0.965438	0.992377	0.934956	0.99189	1.00198	0.965438	0.992377	0.972108	0.969304	1.0093	0.934956	0.99189	0.943346	0.943346	1	0.955876	0.98162	0.926083	0.981972	0.999176	0.955876	0.98162	0.972108	0.969304	1.0093	0.926083	0.981972	0.943346	0.943346	1	1.00957	1.01673	1.00817	1.01057
CGS-21680 hydrochloride	1.01622	1.00217	0.683611	0.692677	0.684783	1.01622	1.00217	1.02483	1.03797	0.952941	0.683611	0.692677	1.00203	1.00203	1	1.01668	0.991639	0.997636	0.990387	0.99723	1.01668	0.991639	1.02477	1.02589	0.994743	0.997636	0.990387	1.01005	1.01005	1	1.01857	0.995778	1.00137	0.993467	0.999176	1.01857	0.995778	1.02477	1.02589	0.994743	1.00137	0.993467	1.01005	1.01005	1	1.00131	1.00346	1	1.0032
Y-27632 dihydrochloride	0.881148	0.919814	0.441627	0.440894	0.485054	0.881148	0.919814	0.963166	0.98565	0.938503	0.441627	0.440894	0.98433	0.98433	1	0.887866	1.00147	0.959428	0.989426	0.985358	0.887866	1.00147	0.88459	0.879414	1.01173	0.959428	0.989426	0.970089	0.970089	1	0.880247	0.993779	0.959696	0.990857	0.996702	0.880247	0.993779	0.88459	0.879414	1.01173	0.959696	0.990857	0.970089	0.970089	1	0.977413	0.952822	1.01771	0.94566
1-(m-Chlorophenyl)-biguanide hydrochloride	0.82997	0.885781	0.594645	0.59621	0.664402	0.82997	0.885781	0.942815	0.949338	0.980214	0.594645	0.59621	0.993316	0.993316	1	0.850125	1.02176	0.974585	1.01097	0.987732	0.850125	1.02176	0.832566	0.82394	1.02143	0.974585	1.01097	0.965178	0.965178	1	0.833179	1.0008	0.961874	0.997965	0.999176	0.833179	1.0008	0.832566	0.82394	1.02143	0.961874	0.997965	0.965178	0.965178	1	1.00147	1.0023	1.00817	0.984018
2-Chloroadenosine triphosphate tetrasodium	0.747538	0.794018	0.536876	0.524185	0.648098	0.747538	0.794018	0.94841	0.924146	1.07647	0.536876	0.524185	1.00261	1.00261	1	0.910307	1.02341	0.996967	1.01234	0.987732	0.910307	1.02341	0.888368	0.88729	0.999596	0.996967	1.01234	0.984974	0.984974	1	0.901135	1.01341	0.995678	1.01186	0.999176	0.901135	1.01341	0.888368	0.88729	0.999596	0.995678	1.01186	0.984974	0.984974	1	1.0029	1.00292	1.02044	1.00467
(+)-Cyclazocine	0.842285	0.896291	0.547704	0.548423	0.607337	0.842285	0.896291	0.935176	0.915334	1.04439	0.547704	0.548423	0.983733	0.983733	1	0.880203	1.01401	0.993689	1.00198	0.987732	0.880203	1.01401	0.866783	0.865032	1.00202	0.993689	1.00198	0.992947	0.992947	1	0.863775	0.995426	0.984468	0.992906	0.996702	0.863775	0.995426	0.866783	0.865032	1.00202	0.984468	0.992906	0.992947	0.992947	1	1.00433	1.00845	1.00545	0.997295
Capsazepine	0.851179	0.918213	0.560261	0.589499	0.595109	0.851179	0.918213	0.935075	0.920675	1.0139	0.560261	0.589499	0.97898	0.97898	1	0.891397	1.01388	0.967937	1.00497	0.987732	0.891397	1.01388	0.877342	0.874764	1.00202	0.967937	1.00497	0.962873	0.962873	1	0.876729	0.998021	0.958395	0.996145	0.999176	0.876729	0.998021	0.877342	0.874764	1.00202	0.958395	0.996145	0.962873	0.962873	1	0.992021	0.982377	0.987738	0.997295
Chlormezanone	0.881388	0.913083	0.800497	0.794919	0.847826	0.881388	0.913083	0.962501	0.951652	1.03636	0.800497	0.794919	1.00334	1.00334	1	0.934278	1.00273	1.00179	0.993358	0.987732	0.934278	1.00273	0.930363	0.929001	1.00202	1.00179	0.993358	1.00923	1.00923	1	0.922415	0.990644	0.997169	0.989258	0.999176	0.922415	0.990644	0.930363	0.929001	1.00202	0.997169	0.989258	1.00923	1.00923	1	0.99734	0.996564	0.995913	1.00172
8-(3-Chlorostyryl)caffeine	1.01257	1.01683	1.1175	1.10075	1.14946	1.01257	1.01683	0.983594	0.982825	0.968984	1.1175	1.10075	0.965202	0.965202	1	0.944924	1.00898	0.986777	1.00862	0.99723	0.944924	1.00898	0.935413	0.93377	1.00445	0.986777	1.00862	0.982704	0.982704	1	0.928519	0.99107	0.97216	0.99069	0.999176	0.928519	0.99107	0.935413	0.93377	1.00445	0.97216	0.99069	0.982704	0.982704	1	1.00846	1.01709	0.975477	1.00025
CGS-15943	1.12902	1.04921	0.86208	0.872597	0.807065	1.12902	1.04921	1.07283	1.09981	0.927273	0.86208	0.872597	1.01978	1.01978	1	1.04659	0.994323	1.01714	0.992541	0.99723	1.04659	0.994323	1.05124	1.05343	0.989891	1.01714	0.992541	1.02519	1.02519	1	1.04249	0.99099	1.015	0.991149	0.999176	1.04249	0.99099	1.05124	1.05343	0.989891	1.015	0.991149	1.02519	1.02519	1	1.01536	1.03132	1.01362	1.01352
2-Chloro-2-deoxy-D-glucose	0.867396	0.933227	0.634709	0.663761	0.705163	0.867396	0.933227	0.944506	0.929009	1.05561	0.634709	0.663761	0.984464	0.984464	1	0.850797	1.01043	0.970136	1.0028	0.992481	0.850797	1.01043	0.841916	0.839302	1.0093	0.970136	1.0028	0.967213	0.967213	1	0.843367	1.0012	0.965165	0.999138	0.999176	0.843367	1.0012	0.841916	0.839302	1.0093	0.965165	0.999138	0.967213	0.967213	1	0.991386	0.980752	0.989101	1.00467
Tocainide hydrochloride	0.836099	0.89479	0.651786	0.645419	0.72962	0.836099	0.89479	0.941504	0.928541	1.02353	0.651786	0.645419	0.990006	0.990006	1	0.903796	0.998257	1.00044	0.989519	0.990107	0.903796	0.998257	0.904399	0.898509	1.01415	1.00044	0.989519	1.01204	1.01204	1	0.897095	0.991476	0.999425	0.989718	0.999176	0.897095	0.991476	0.904399	0.898509	1.01415	0.999425	0.989718	1.01204	1.01204	1	0.998372	0.99549	0.997275	1.00467
Cirazoline hydrochloride	0.790818	0.841213	0.537485	0.539314	0.644022	0.790818	0.841213	0.945036	0.935935	1.02193	0.537485	0.539314	0.998743	0.998743	1	0.909664	1.01474	0.997092	1.0032	0.987732	0.909664	1.01474	0.89519	0.892824	1.01173	0.997092	1.0032	0.993351	0.993351	1	0.898904	1.00317	0.994346	1.00157	0.999176	0.898904	1.00317	0.89519	0.892824	1.01173	0.994346	1.00157	0.993351	0.993351	1	0.996467	0.992155	1.0109	0.982542
CGP 20712A methanesulfonate	0.942167	0.978171	0.713349	0.721593	0.745924	0.942167	0.978171	0.969093	0.967635	1.02834	0.713349	0.721593	0.991257	0.991257	1	0.875298	1.01783	0.979945	1.01009	0.992481	0.875298	1.01783	0.859313	0.856707	1.00687	0.979945	1.01009	0.972007	0.972007	1	0.860882	1.00068	0.96867	0.998132	0.996702	0.860882	1.00068	0.859313	0.856707	1.00687	0.96867	0.998132	0.972007	0.972007	1	0.99607	0.990158	0.991826	1.00025
(2S,1'S,2'S)-2-(carboxycyclopropyl)glycine	0.866638	0.9309	0.631899	0.622767	0.664402	0.866638	0.9309	0.943942	0.919067	1.06845	0.631899	0.622767	0.983906	0.983906	1	0.90765	1.0148	1.01192	1.00305	0.987732	0.90765	1.0148	0.892888	0.888897	1.01173	1.01192	1.00305	1.00923	1.00923	1	0.892262	0.997858	1.00344	0.995046	0.999176	0.892262	0.997858	0.892888	0.888897	1.01173	1.00344	0.995046	1.00923	1.00923	1	1.00591	1.00842	0.998638	1.00172
CNQX disodium	0.832575	0.907502	0.61622	0.601171	0.672554	0.832575	0.907502	0.9332	0.922332	1.02834	0.61622	0.601171	1.00011	1.00011	1	0.907639	1.0062	0.995836	0.99618	0.987732	0.907639	1.0062	0.901144	0.896265	1.01173	0.995836	0.99618	0.999725	0.999725	1	0.896081	0.993298	0.990143	0.991183	0.999176	0.896081	0.993298	0.901144	0.896265	1.01173	0.990143	0.991183	0.999725	0.999725	1	1.00353	1.00483	0.983651	0.997295
CX 546	0.892562	0.93115	0.731826	0.726595	0.815217	0.892562	0.93115	0.971334	0.954782	1.04599	0.731826	0.726595	0.996491	0.996491	1	0.948597	1.02348	1.01996	1.02026	0.992481	0.948597	1.02348	0.923804	0.922665	1.00445	1.01996	1.02026	0.999423	0.999423	1	0.928507	1.00283	1.00187	1.00303	0.999176	0.928507	1.00283	0.923804	0.922665	1.00445	1.00187	1.00303	0.999423	0.999423	1	0.993768	0.987381	1.00545	1.0209
Chloro-IB-MECA	1.13499	1.07804	0.835323	0.847138	0.774457	1.13499	1.07804	1.03528	1.05858	0.975401	0.835323	0.847138	1.01485	1.01485	1	0.95694	1.00924	0.999882	1.01552	1.00673	0.95694	1.00924	0.94835	0.946257	1.0093	0.999882	1.01552	0.986808	0.986808	1	0.951264	1.00271	0.988303	1.00324	0.999176	0.951264	1.00271	0.94835	0.946257	1.0093	0.988303	1.00324	0.986808	0.986808	1	1.011	1.02261	1.01362	1.0268
WB-4101 hydrochloride	0.940521	0.986353	0.66587	0.683852	0.67663	0.940521	0.986353	0.959551	0.946719	1.01711	0.66587	0.683852	0.97975	0.97975	1	0.894091	1.00634	0.979683	1.00321	0.994856	0.894091	1.00634	0.889153	0.888256	1.00445	0.979683	1.00321	0.977692	0.977692	1	0.88634	0.996393	0.972083	0.995063	0.999176	0.88634	0.996393	0.889153	0.888256	1.00445	0.972083	0.995063	0.977692	0.977692	1	1.00576	1.01184	0.998638	0.99582
DNQX	0.772448	0.869866	0.479423	0.491771	0.550272	0.772448	0.869866	0.89351	0.870569	1.07487	0.479423	0.491771	0.961873	0.961873	1	0.897375	1.01652	0.990964	1.00681	0.987732	0.897375	1.01652	0.881357	0.881444	0.999596	0.990964	1.00681	0.985361	0.985361	1	0.880661	0.998544	0.980496	0.996236	0.999176	0.880661	0.998544	0.881357	0.881444	0.999596	0.980496	0.996236	0.985361	0.985361	1	0.988845	0.974169	1.00954	0.994345
Dihydroouabain	1.19477	0.965934	2.52723	2.35726	2.88995	1.19477	0.965934	1.23666	1.27103	0.935294	2.52723	2.35726	1.06502	1.06502	1	1.36171	0.980489	1.04543	0.965463	0.982984	1.36171	0.980489	1.38382	1.39632	0.975334	1.04543	0.965463	1.083	1.083	1	1.36483	0.98468	1.07159	0.990395	1.0066	1.36483	0.98468	1.38382	1.39632	0.975334	1.07159	0.990395	1.083	1.083	1	1.01973	1.04434	1.02452	0.961888
Dobutamine hydrochloride	0.868525	0.938107	0.716331	0.719193	0.77038	0.868525	0.938107	0.936405	0.923125	1.04278	0.716331	0.719193	0.989314	0.989314	1	0.914557	1.00868	0.991124	1.00032	0.992481	0.914557	1.00868	0.906373	0.904909	1.00687	0.991124	1.00032	0.991685	0.991685	1	0.900181	0.992317	0.98095	0.989859	0.999176	0.900181	0.992317	0.906373	0.904909	1.00687	0.98095	0.989859	0.991685	0.991685	1	0.992577	0.984316	0.995913	1.00172
Dihydrokainic acid	0.781862	0.888309	0.567722	0.58043	0.631793	0.781862	0.888309	0.892474	0.861338	1.0893	0.567722	0.58043	0.960179	0.960179	1	0.853399	1.01944	0.984116	1.00662	0.987732	0.853399	1.01944	0.836316	0.836129	0.997169	0.984116	1.00662	0.978835	0.978835	1	0.838265	1.001	0.975532	0.997897	0.999176	0.838265	1.001	0.836316	0.836129	0.997169	0.975532	0.997897	0.978835	0.978835	1	1.01425	1.02954	0.986376	0.997295
Decamethonium dibromide	0.798375	0.90047	0.619394	0.637977	0.660326	0.798375	0.90047	0.905563	0.893544	1.04599	0.619394	0.637977	0.977364	0.977364	1	0.947829	1.01248	1.01372	1.00627	0.992481	0.947829	1.01248	0.938162	0.932594	1.00687	1.01372	1.00627	1.01064	1.01064	1	0.93355	0.996199	1.0038	0.995706	0.999176	0.93355	0.996199	0.938162	0.932594	1.00687	1.0038	0.995706	1.01064	1.01064	1	0.989242	0.976976	0.986376	0.994345
P1,P4-Di(adenosine-5')tetraphosphate triammonium	1.06463	1.07299	0.936586	0.898869	0.86413	1.06463	1.07299	1.00518	1.01941	0.985027	0.936586	0.898869	1.00965	1.00965	1	0.991584	1.00883	0.993319	1.00751	0.99723	0.991584	1.00883	0.982971	0.982709	1.00445	0.993319	1.00751	0.988254	0.988254	1	0.975439	0.991162	0.977099	0.990174	0.999176	0.975439	0.991162	0.982971	0.982709	1.00445	0.977099	0.990174	0.988254	0.988254	1	0.997737	0.995006	0.99455	1.00762
Debrisoquin sulfate	1.16805	1.11067	0.870612	0.8752	0.733696	1.16805	1.11067	1.05508	1.08129	0.95615	0.870612	0.8752	1.01312	1.01312	1	0.987921	0.998668	0.977629	0.996894	0.99723	0.987921	0.998668	0.987175	0.990407	0.989891	0.977629	0.996894	0.982838	0.982838	1	0.984015	0.995761	0.978349	0.9968	0.999176	0.984015	0.995761	0.987175	0.990407	0.989891	0.978349	0.9968	0.982838	0.982838	1	0.995197	0.992733	1.01362	1.00172
2',3'-didehydro-3'-deoxythymidine	0.869705	0.957	0.636463	0.703088	0.701087	0.869705	0.957	0.926352	0.905365	1.05882	0.636463	0.703088	0.965337	0.965337	1	0.91471	1.00452	0.995581	1.00129	0.994856	0.91471	1.00452	0.909545	0.907622	1.00445	0.995581	1.00129	0.994175	0.994175	1	0.905147	0.994892	0.988897	0.995593	1.00165	0.905147	0.994892	0.909545	0.907622	1.00445	0.988897	0.995593	0.994175	0.994175	1	0.982811	0.962458	1.02452	0.994345
Droperidol	0.875231	0.945589	0.922808	0.953854	1.0231	0.875231	0.945589	0.941846	0.939309	0.977005	0.922808	0.953854	0.981828	0.981828	1	0.87975	1.00886	0.985921	1.005	0.992481	0.87975	1.00886	0.870644	0.869255	1.00202	0.985921	1.005	0.980332	0.980332	1	0.86899	0.997986	0.978346	0.998676	1.00165	0.86899	0.997986	0.870644	0.869255	1.00202	0.978346	0.998676	0.980332	0.980332	1	0.993132	0.98435	1.00136	1.01057
L-3,4-Dihydroxyphenylalanine methyl ester hydrochloride	0.812026	0.889885	0.83995	0.819402	0.9375	0.812026	0.889885	0.911707	0.892017	1.03476	0.83995	0.819402	0.981251	0.981251	1	0.861091	1.01603	0.985208	1.00792	0.990107	0.861091	1.01603	0.84793	0.844161	1.01173	0.985208	1.00792	0.978718	0.978718	1	0.852681	1.00495	0.982233	1.00443	0.999176	0.852681	1.00495	0.84793	0.844161	1.01173	0.982233	1.00443	0.978718	0.978718	1	0.990989	0.9797	0.998638	0.994345
1,4-Dideoxy-1,4-imino-D-arabinitol	0.926843	0.974467	1.25055	1.24785	1.22283	0.926843	0.974467	0.946766	0.930758	1.03797	1.25055	1.24785	0.991065	0.991065	1	0.885567	1.01165	1.01472	0.999567	0.985358	0.885567	1.01165	0.874117	0.87024	1.01658	1.01472	0.999567	1.01577	1.01577	1	0.871979	0.996782	1.00827	0.993884	0.999176	0.871979	0.996782	0.874117	0.87024	1.01658	1.00827	0.993884	1.01577	1.01577	1	0.994562	0.987611	1.00545	0.989919
2,4-Dinitrophenyl 2-fluoro-2-deoxy-beta-D-glucopyranoside	0.865976	0.937056	0.988799	0.979557	1.05571	0.865976	0.937056	0.920526	0.90247	1.05241	0.988799	0.979557	0.968435	0.968435	1	0.886118	1.0144	0.992813	1.00617	0.990107	0.886118	1.0144	0.872605	0.868559	1.0093	0.992813	1.00617	0.986959	0.986959	1	0.872179	0.998375	0.98233	0.996208	0.999176	0.872179	0.998375	0.872605	0.868559	1.0093	0.98233	0.996208	0.986959	0.986959	1	1.0006	0.997569	0.991826	1.00025
D-ribofuranosylbenzimidazole	0.915281	0.992134	0.974501	0.960849	1.05571	0.915281	0.992134	0.935311	0.934985	0.980214	0.974501	0.960849	0.983541	0.983541	1	0.873181	1.01433	0.941888	1.02071	1.00198	0.873181	1.01433	0.862003	0.861035	0.999596	0.941888	1.02071	0.923835	0.923835	1	0.855301	0.991863	0.915565	0.992192	0.999176	0.855301	0.991863	0.862003	0.861035	0.999596	0.915565	0.992192	0.923835	0.923835	1	1.00083	1.0015	1.00136	1.02533
SANT-1	0.945163	0.969587	1.00715	0.985495	1.05978	0.945163	0.969587	0.974968	0.972959	0.991444	1.00715	0.985495	0.97975	0.97975	1	0.957574	1.00115	0.996032	0.995063	0.992481	0.957574	1.00115	0.953892	0.953883	0.994743	0.996032	0.995063	1.00191	1.00191	1	0.941893	0.985453	0.984401	0.98336	0.999176	0.941893	0.985453	0.953892	0.953883	0.994743	0.984401	0.98336	1.00191	1.00191	1	0.991862	0.985051	1	1.01352
Diltiazem hydrochloride	1.21034	1.17674	1.20582	1.23179	1.00272	1.21034	1.17674	1.02875	1.05059	0.936898	1.20582	1.23179	0.968396	0.968396	1	0.981016	0.989231	1.00911	0.983824	0.992481	0.981016	0.989231	0.988901	0.987872	1.00445	1.00911	0.983824	1.02526	1.02526	1	0.979799	0.989245	1.01216	0.988286	0.999176	0.979799	0.989245	0.988901	0.987872	1.00445	1.01216	0.988286	1.02526	1.02526	1	1.00393	1.00506	1.00272	1.01942
Dextromethorphan hydrobromide monohydrate	1.00088	1.04341	0.64055	0.612152	0.591033	1.00088	1.04341	0.971055	0.966744	1.01551	0.64055	0.612152	0.99499	0.99499	1	0.919323	1.00692	0.974557	1.00277	0.994856	0.919323	1.00692	0.912023	0.911831	0.999596	0.974557	1.00277	0.972679	0.972679	1	0.907835	0.994897	0.965343	0.993711	0.999176	0.907835	0.994897	0.912023	0.911831	0.999596	0.965343	0.993711	0.972679	0.972679	1	0.998928	0.996626	1.00954	1.00762
Carvedilol	0.901909	0.974317	0.765361	0.774788	0.851902	0.901909	0.974317	0.930492	0.924331	1.01551	0.765361	0.774788	0.948653	0.948653	1	0.801751	1.00765	0.905647	0.996765	0.990107	0.801751	1.00765	0.795131	0.786736	1.02386	0.905647	0.996765	0.909252	0.909252	1	0.789262	0.991688	0.89779	0.9883	0.994229	0.789262	0.991688	0.795131	0.786736	1.02386	0.89779	0.9883	0.909252	0.909252	1	0.981859	0.95916	0.99455	0.997295
Dihydroergotamine methanesulfonate	0.877129	0.898243	0.74892	0.726351	0.798913	0.877129	0.898243	0.978457	0.985754	0.991444	0.74892	0.726351	0.996453	0.996453	1	0.8668	1.02206	0.94774	1.01184	0.987732	0.8668	1.02206	0.84731	0.846834	1.00445	0.94774	1.01184	0.93687	0.93687	1	0.857022	1.01091	0.944256	1.00877	0.999176	0.857022	1.01091	0.84731	0.846834	1.00445	0.944256	1.00877	0.93687	0.93687	1	0.997579	0.994898	0.997275	0.992869
Diphenyleneiodonium chloride	1.59381	1.25181	2.65498	2.11715	1.75679	1.59381	1.25181	1.25448	1.2777	1.0123	2.65498	2.11715	1.30113	1.30113	1	1.27703	1.00223	1.2267	1.00969	1.00435	1.27703	1.00223	1.27188	1.28253	0.97776	1.2267	1.00969	1.22053	1.22053	1	1.25667	0.986931	1.20635	0.990222	1.00165	1.25667	0.986931	1.27188	1.28253	0.97776	1.20635	0.990222	1.22053	1.22053	1	1.07657	1.17421	0.975477	0.89255
Diphenhydramine hydrochloride	0.844039	0.92074	0.730924	0.735176	0.84375	0.844039	0.92074	0.925712	0.911635	1.04599	0.730924	0.735176	0.985888	0.985888	1	0.957228	1.03469	1.04165	1.02746	0.990107	0.957228	1.03469	0.926618	0.925318	1.00687	1.04165	1.02746	1.01382	1.01382	1	0.935367	1.0098	1.02618	1.01177	0.999176	0.935367	1.0098	0.926618	0.925318	1.00687	1.02618	1.01177	1.01382	1.01382	1	1.01123	1.02314	0.974114	0.986968
2,3-Butanedione	0.859953	0.913808	0.898435	0.907532	0.970109	0.859953	0.913808	0.938453	0.930687	1.0107	0.898435	0.907532	0.980115	0.980115	1	0.905879	1.02465	1.00181	1.01364	0.990107	0.905879	1.02465	0.886216	0.884094	1.01173	1.00181	1.01364	0.989415	0.989415	1	0.886986	1.00311	0.989303	1.00164	0.999176	0.886986	1.00311	0.886216	0.884094	1.01173	0.989303	1.00164	0.989415	0.989415	1	1.00576	1.01231	0.990463	1.0091
N,N,N',N'-Tetramethylazodicarboxamide	0.948275	0.991108	0.977487	0.968007	1.00272	0.948275	0.991108	0.972963	0.975459	0.97861	0.977487	0.968007	0.996992	0.996992	1	0.954217	0.997697	0.997281	0.993706	0.992481	0.954217	0.997697	0.954887	0.954975	0.999596	0.997281	0.993706	1.0045	1.0045	1	0.941675	0.984623	0.987838	0.984364	0.999176	0.941675	0.984623	0.954887	0.954975	0.999596	0.987838	0.984364	1.0045	1.0045	1	1.00472	1.009	0.993188	1.00615
(S)-3,5-Dihydroxyphenylglycine	1.06959	1.11673	0.793622	0.805818	0.741848	1.06959	1.11673	0.980625	0.974665	1.0139	0.793622	0.805818	0.976902	0.976902	1	0.913777	1.00483	0.970562	1.00275	0.99723	0.913777	1.00483	0.909464	0.909948	0.999596	0.970562	1.00275	0.969315	0.969315	1	0.908461	0.998467	0.965906	0.998291	0.999176	0.908461	0.998467	0.909464	0.909948	0.999596	0.965906	0.998291	0.969315	0.969315	1	1.0052	1.00982	0.995913	1.01057
Dequalinium chloride hydrate	0.842255	0.868915	0.930609	0.952715	1.12908	0.842255	0.868915	0.974399	0.962165	1.02513	0.930609	0.952715	0.953791	0.953791	1	0.971831	0.992239	0.970227	0.982709	0.990107	0.971831	0.992239	0.978256	0.976983	0.999596	0.970227	0.982709	0.990559	0.990559	1	0.970247	0.991428	0.98063	0.993235	0.999176	0.970247	0.991428	0.978256	0.976983	0.999596	0.98063	0.993235	0.990559	0.990559	1	0.995752	0.989975	1.00136	0.99582
Doxylamine succinate	0.839618	0.919439	0.849607	0.878047	0.990489	0.839618	0.919439	0.920333	0.904523	1.06524	0.849607	0.878047	0.953367	0.953367	1	0.831506	1.01501	0.944977	1.00865	0.992481	0.831506	1.01501	0.818791	0.814833	1.0093	0.944977	1.00865	0.93835	0.93835	1	0.817137	0.997171	0.933615	0.996335	0.999176	0.817137	0.997171	0.818791	0.814833	1.0093	0.933615	0.996335	0.93835	0.93835	1	1.00067	0.998661	1.00272	1.00172
Desipramine hydrochloride	0.894813	0.903473	0.735684	0.780848	0.84375	0.894813	0.903473	0.981103	0.989236	0.96738	0.735684	0.780848	0.966568	0.966568	1	0.910709	1.02488	0.974343	1.01661	0.990107	0.910709	1.02488	0.886385	0.884816	1.00202	0.974343	1.01661	0.95919	0.95919	1	0.900208	1.01394	0.970531	1.01274	0.999176	0.900208	1.01394	0.886385	0.884816	1.00202	0.970531	1.01274	0.95919	0.95919	1	1.00202	1.00409	0.989101	1.00762
N-Methyl-1-deoxynojirimycin	0.921412	0.963581	1.03295	1.00245	1.12908	0.921412	0.963581	0.974568	0.966158	1.01551	1.03295	1.00245	0.997915	0.997915	1	0.926739	1.02171	1.01028	1.01343	0.990107	0.926739	1.02171	0.907529	0.907571	1.00445	1.01028	1.01343	0.997959	0.997959	1	0.910326	1.00275	0.996837	1.00045	0.996702	0.910326	1.00275	0.907529	0.907571	1.00445	0.996837	1.00045	0.997959	0.997959	1	1.0214	1.04713	0.989101	0.982542
5,5-Diphenylhydantoin	0.817297	0.876097	0.809861	0.790283	0.9375	0.817297	0.876097	0.941282	0.946105	1.00107	0.809861	0.790283	0.986908	0.986908	1	0.898106	1.02064	0.997115	1.01098	0.987732	0.898106	1.02064	0.880212	0.879539	1.00445	0.997115	1.01098	0.988877	0.988877	1	0.882539	1.0013	0.986825	0.999598	0.999176	0.882539	1.0013	0.880212	0.879539	1.00445	0.986825	0.999598	0.988877	0.988877	1	1.01703	1.03539	0.985014	0.989919
N^G,N^G-Dimethylarginine hydrochloride	0.79815	0.891612	0.768469	0.778529	0.961957	0.79815	0.891612	0.912377	0.896635	1.04278	0.768469	0.778529	0.966703	0.966703	1	0.898418	1.00976	0.97608	1.00595	0.992481	0.898418	1.00976	0.889852	0.88857	1.00445	0.97608	1.00595	0.972074	0.972074	1	0.884778	0.993705	0.964502	0.993402	0.999176	0.884778	0.993705	0.889852	0.88857	1.00445	0.964502	0.993402	0.972074	0.972074	1	1.00774	1.0167	0.983651	0.99582
Clodronic acid	1.00415	1.08315	1.09607	0.994605	0.970109	1.00415	1.08315	0.951046	0.958758	0.991444	1.09607	0.994605	0.969551	0.969551	1	0.940094	1.00324	0.95917	0.99937	0.99723	0.940094	1.00324	0.936009	0.935066	1.01415	0.95917	0.99937	0.957441	0.957441	1	0.923601	0.985458	0.943618	0.985991	0.999176	0.923601	0.985458	0.936009	0.935066	1.01415	0.943618	0.985991	0.957441	0.957441	1	1.00028	1.00158	0.985014	1.01205
Phenytoin sodium	1.1292	1.14045	0.884552	0.872272	0.758152	1.1292	1.14045	0.997203	0.998874	0.943316	0.884552	0.872272	1.01608	1.01608	1	0.978465	1.00332	0.984224	1.00286	0.99723	0.978465	1.00332	0.973042	0.976185	0.989891	0.984224	1.00286	0.98119	0.98119	1	0.973982	0.999691	0.979153	0.998484	0.999176	0.973982	0.999691	0.973042	0.976185	0.989891	0.979153	0.998484	0.98119	0.98119	1	1.01512	1.03123	1.01635	1.0032
Doxepin hydrochloride	0.967117	1.05795	0.839416	0.893216	0.778533	0.967117	1.05795	0.910416	0.899607	1.00909	0.839416	0.893216	0.940782	0.940782	1	0.888599	1.00377	0.942477	0.998944	0.992481	0.888599	1.00377	0.883659	0.885152	0.997169	0.942477	0.998944	0.944136	0.944136	1	0.874213	0.988485	0.93043	0.986966	0.999176	0.874213	0.988485	0.883659	0.885152	0.997169	0.93043	0.986966	0.944136	0.944136	1	0.994244	0.986348	1.00545	1.00025
S(-)-Pindolol	0.877357	0.962205	0.867048	0.839167	0.900815	0.877357	0.962205	0.912449	0.901269	1.0139	0.867048	0.839167	0.968088	0.968088	1	0.860228	1.02453	0.977889	1.01496	0.990107	0.860228	1.02453	0.837336	0.835147	1.0093	0.977889	1.01496	0.963075	0.963075	1	0.851725	1.01562	0.975051	1.01294	0.999176	0.851725	1.01562	0.837336	0.835147	1.0093	0.975051	1.01294	0.963075	0.963075	1	0.998611	0.995642	1.00817	1.00172
(-)-alpha-Methylnorepinephrine	0.877537	0.959603	0.864899	0.852222	0.913043	0.877537	0.959603	0.928815	0.917247	1.02834	0.864899	0.852222	0.981713	0.981713	1	0.882366	1.03288	0.992244	1.02181	0.987732	0.882366	1.03288	0.851451	0.852075	1.00202	0.992244	1.02181	0.969988	0.969988	1	0.906818	1.06128	1.02758	1.05643	0.996702	0.906818	1.06128	0.851451	0.852075	1.00202	1.02758	1.05643	0.969988	0.969988	1	1.01203	1.02336	0.990463	0.997295
Dilazep hydrochloride	0.921483	0.996263	1.21993	1.24265	1.28397	0.921483	0.996263	0.932796	0.945209	0.983422	1.21993	1.24265	0.96526	0.96526	1	0.956608	1.01308	1.01063	1.0044	0.990107	0.956608	1.01308	0.942927	0.945893	0.992317	1.01063	1.0044	1.0077	1.0077	1	0.942539	0.99855	1.00225	0.995797	0.999176	0.942539	0.99855	0.942927	0.945893	0.992317	1.00225	0.995797	1.0077	1.0077	1	1.01108	1.02017	1.00272	0.984018
Ganaxolone	0.871535	0.95177	0.943942	0.963818	1.03125	0.871535	0.95177	0.927591	0.902193	1.06684	0.943942	0.963818	0.983983	0.983983	1	0.883341	1.00903	0.950629	0.999428	0.987732	0.883341	1.00903	0.875091	0.875478	1.00445	0.950629	0.999428	0.953269	0.953269	1	0.871548	0.995301	0.945294	0.993422	0.999176	0.871548	0.995301	0.875091	0.875478	1.00445	0.945294	0.993422	0.953269	0.953269	1	1.00949	1.01866	0.991826	1.00172
1,7-Dimethylxanthine	0.872258	0.924369	0.777767	0.757381	0.827446	0.872258	0.924369	0.940868	0.921593	1.04599	0.777767	0.757381	0.992181	0.992181	1	0.897175	1.0028	0.956512	0.998369	0.992481	0.897175	1.0028	0.894415	0.892761	1.00445	0.956512	0.998369	0.959795	0.959795	1	0.884944	0.988696	0.946616	0.987751	0.999176	0.884944	0.988696	0.894415	0.892761	1.00445	0.946616	0.987751	0.959795	0.959795	1	1.00314	1.00729	0.978202	1.0032
2,3-Dimethoxy-1,4-naphthoquinone	1.02242	1.03991	0.927816	0.887401	0.913043	1.02242	1.03991	0.97464	0.959649	1.09733	0.927816	0.887401	1.00053	1.00053	1	0.977892	0.993772	1.00931	0.986644	0.987732	0.977892	0.993772	0.981855	0.980516	1.0093	1.00931	0.986644	1.02196	1.02196	1	0.964808	0.980899	1.00174	0.980401	0.999176	0.964808	0.980899	0.981855	0.980516	1.0093	1.00174	0.980401	1.02196	1.02196	1	1.0156	1.03449	0.995913	0.997295
Daphnetin	1.14918	1.10647	1.11588	1.10319	1.02717	1.14918	1.10647	1.04197	1.06105	0.940107	1.11588	1.10319	1.00777	1.00777	1	0.939933	1.00378	0.944424	1.0014	0.992481	0.939933	1.00378	0.935671	0.933525	1.0093	0.944424	1.0014	0.943615	0.943615	1	0.94071	1.00396	0.945741	1.00281	0.999176	0.94071	1.00396	0.935671	0.933525	1.0093	0.945741	1.00281	0.943615	0.943615	1	0.99742	0.995735	0.99455	1.01352
DM 235	1.00989	1.02442	1.05391	1.0552	1.05978	1.00989	1.02442	0.986852	0.996174	0.970588	1.05391	1.0552	0.983945	0.983945	1	0.813275	1.01509	0.940275	1.00759	0.990107	0.813275	1.01509	0.799523	0.797576	1.00687	0.940275	1.00759	0.933456	0.933456	1	0.803218	1.00383	0.934275	1.00149	0.999176	0.803218	1.00383	0.799523	0.797576	1.00687	0.934275	1.00149	0.933456	0.933456	1	1.01243	1.02623	1.00817	1.00172
5,5-Dimethyl-1-pyrroline-N-oxide	0.957163	0.993836	1.31561	1.37921	1.37772	0.957163	0.993836	0.9777	0.983711	0.994652	1.31561	1.37921	0.961892	0.961892	1	0.835048	1.02352	0.948357	1.01325	0.990107	0.835048	1.02352	0.815238	0.813126	1.00687	0.948357	1.01325	0.935592	0.935592	1	0.8328	1.0211	0.951446	1.01802	0.996702	0.8328	1.0211	0.815238	0.813126	1.00687	0.951446	1.01802	0.935592	0.935592	1	1.00933	1.01792	1.00545	0.998771
2',3'-dideoxycytidine	0.938739	0.979947	1.15416	1.12308	1.18207	0.938739	0.979947	0.9721	0.961111	1.05241	1.15416	1.12308	1.00557	1.00557	1	0.82965	1.03668	0.957145	1.02583	0.987732	0.82965	1.03668	0.797592	0.791529	1.01658	0.957145	1.02583	0.933254	0.933254	1	0.849973	1.06417	0.989033	1.06067	0.996702	0.849973	1.06417	0.797592	0.791529	1.01658	0.989033	1.06067	0.933254	0.933254	1	1.01108	1.01932	1.01362	1.01795
Diacylglycerol Kinase Inhibitor II	1.00861	1.0113	1.24922	1.19413	1.26766	1.00861	1.0113	1.00248	1.00864	0.972193	1.24922	1.19413	1.00615	1.00615	1	0.831415	1.01138	0.949919	1.00046	0.990107	0.831415	1.01138	0.820626	0.820265	0.999596	0.949919	1.00046	0.949805	0.949805	1	0.82175	1.00037	0.946154	0.997047	0.996702	0.82175	1.00037	0.820626	0.820265	0.999596	0.946154	0.997047	0.949805	0.949805	1	1.0075	1.0147	0.991826	0.984018
Cambinol	0.979027	0.99311	1.07013	1.05707	1.12908	0.979027	0.99311	0.982278	0.983858	1.00749	1.07013	1.05707	0.992335	0.992335	1	0.852862	1.00523	0.971471	0.997108	0.987732	0.852862	1.00523	0.847436	0.846431	0.997169	0.971471	0.997108	0.97463	0.97463	1	0.843197	0.993779	0.964971	0.991197	0.999176	0.843197	0.993779	0.847436	0.846431	0.997169	0.964971	0.991197	0.97463	0.97463	1	1.01647	1.03398	0.987738	1.00762
N-Methyldopamine hydrochloride	0.963323	0.99316	0.941551	0.910379	0.945652	0.963323	0.99316	0.975946	0.982891	0.991444	0.941551	0.910379	1.01539	1.01539	1	0.862359	1.00967	0.961555	1.00633	0.994856	0.862359	1.00967	0.8532	0.850514	1.01173	0.961555	1.00633	0.955506	0.955506	1	0.846534	0.991456	0.944725	0.989661	0.999176	0.846534	0.991456	0.8532	0.850514	1.01173	0.944725	0.989661	0.955506	0.955506	1	1.01131	1.02602	0.987738	0.985493
1,1-Dimethyl-4-phenyl-piperazinium iodide	1.04653	1.01208	1.19801	1.16973	1.19837	1.04653	1.01208	1.02373	1.02416	0.997861	1.19801	1.16973	1.02713	1.02713	1	0.903081	1.00257	0.98778	1.00751	1.00198	0.903081	1.00257	0.895977	0.891529	1.0093	0.98778	1.00751	0.98008	0.98008	1	0.887276	0.987621	0.96808	0.987317	0.999176	0.887276	0.987621	0.895977	0.891529	1.0093	0.96808	0.987317	0.98008	0.98008	1	1.02021	1.04314	0.975477	0.986968
PD 169316	0.820744	0.951533	0.632203	0.649547	0.676351	0.820744	0.951533	0.894723	0.875021	1.08199	0.632203	0.649547	0.953932	0.953932	1	1.067	1.00436	1.03241	1.00925	1.00516	1.067	1.00436	1.06064	1.05827	1.00362	1.03241	1.00925	1.02208	1.02208	1	1.06502	1.00317	1.02696	1.00355	1.00041	1.06502	1.00317	1.06064	1.05827	1.00362	1.02696	1.00355	1.02208	1.02208	1	0.982194	0.965937	1.00551	0.988696
Disopyramide phosphate	0.8443	0.877186	0.733164	0.730685	0.784428	0.8443	0.877186	0.972438	0.96886	0.9921	0.733164	0.730685	0.98762	0.98762	1	1.00993	1.00823	1.00821	1.00816	0.998015	1.00993	1.00823	0.99946	0.996463	1.00121	1.00821	1.00816	0.998716	0.998716	1	1.00621	1.00574	1.005	1.00519	1.00041	1.00621	1.00574	0.99946	0.996463	1.00121	1.005	1.00519	0.998716	0.998716	1	0.981329	0.962569	1.01377	1.0098
Demeclocycline hydrochloride	0.765136	0.855546	0.606664	0.647069	0.732132	0.765136	0.855546	0.902622	0.873062	1.05911	0.606664	0.647069	0.954364	0.954364	1	0.956973	1.00989	1.00986	1.0035	0.995633	0.956973	1.00989	0.946117	0.941072	1.01086	1.00986	1.0035	1.00581	1.00581	1	0.948303	1.00098	1.00591	0.999219	1.00041	0.948303	1.00098	0.946117	0.941072	1.01086	1.00591	0.999219	1.00581	1.00581	1	0.993523	0.986322	1.02204	0.997739
Diethylenetriaminepentaacetic acid	0.785605	0.872008	0.688994	0.676326	0.749564	0.785605	0.872008	0.908073	0.874017	1.0444	0.688994	0.676326	0.965508	0.965508	1	0.904583	1.0124	0.966794	1.00589	0.993251	0.904583	1.0124	0.892894	0.893315	0.993969	0.966794	1.00589	0.960728	0.960728	1	0.895885	1.00291	0.962445	1.00148	1.00041	0.895885	1.00291	0.892894	0.893315	0.993969	0.962445	1.00148	0.960728	0.960728	1	0.998558	0.998586	1.02617	0.991711
Diclofenac sodium	0.851872	0.882629	0.670501	0.656068	0.798373	0.851872	0.882629	0.959229	0.922627	1.09997	0.670501	0.656068	0.997665	0.997665	1	1.0158	1.01813	1.03773	1.01199	0.993251	1.0158	1.01813	0.995963	0.997943	0.996381	1.03773	1.01199	1.02394	1.02394	1	1.00193	1.00484	1.02851	1.00344	1.00041	1.00193	1.00484	0.995963	0.997943	0.996381	1.02851	1.00344	1.02394	1.02394	1	0.982352	0.964168	1.01102	1.00528
DL-erythro-Dihydrosphingosine	0.87469	0.909076	0.595463	0.573399	0.662406	0.87469	0.909076	0.962454	0.923295	1.10651	0.595463	0.573399	1.02721	1.02721	1	1.01086	1.01561	1.01308	1.01106	0.998015	1.01086	1.01561	0.994775	0.995404	0.996381	1.01308	1.01106	0.999874	0.999874	1	0.99716	1.0018	1.00127	1.00051	1.00041	0.99716	1.0018	0.994775	0.995404	0.996381	1.00127	1.00051	0.999874	0.999874	1	0.973462	0.94743	0.998623	0.994725
R-(-)-Desmethyldeprenyl hydrochloride	0.911339	0.932813	0.76649	0.770143	0.857641	0.911339	0.932813	0.972141	0.951931	1.03623	0.76649	0.770143	0.997391	0.997391	1	1.01026	1.02383	1.02676	1.02169	0.998015	1.01026	1.02383	0.986132	0.986082	0.996381	1.02676	1.02169	1.00289	1.00289	1	0.990019	1.00302	1.00578	1.00166	1.00041	0.990019	1.00302	0.986132	0.986082	0.996381	1.00578	1.00166	1.00289	1.00289	1	0.975822	0.950965	1.00413	1.02185
2,2'-Bipyridyl	0.890753	0.934805	0.659379	0.658072	0.704242	0.890753	0.934805	0.964854	0.953614	1.06892	0.659379	0.658072	0.989641	0.989641	1	1.0698	1.01454	1.01142	1.02117	1.00516	1.0698	1.01454	1.05265	1.05935	0.984318	1.01142	1.02117	0.98799	0.98799	1	1.05217	0.998871	0.990436	1.00102	1.00041	1.05217	0.998871	1.05265	1.05935	0.984318	0.990436	1.00102	0.98799	0.98799	1	0.980542	0.961177	0.995868	1.00829
Disopyramide	0.899215	0.936292	0.818714	0.825378	0.850668	0.899215	0.936292	0.967332	0.943876	1.06238	0.818714	0.825378	0.997803	0.997803	1	0.949569	1.00751	1.00162	1.00515	1.0004	0.949569	1.00751	0.940503	0.934566	1.01809	1.00162	1.00515	0.993642	0.993642	1	0.946804	1.00588	1.00051	1.00587	1.00041	0.946804	1.00588	0.940503	0.934566	1.01809	1.00051	1.00587	0.993642	0.993642	1	0.992972	0.985805	1.00138	1.00528
Daidzein	0.839975	0.86922	0.686677	0.680916	0.801859	0.839975	0.86922	0.967769	0.951931	1.0444	0.686677	0.680916	1.02082	1.02082	1	1.03695	1.00974	1.01017	1.00491	0.995633	1.03695	1.00974	1.02494	1.02528	0.998794	1.01017	1.00491	1.00495	1.00495	1	1.03096	1.00511	1.00965	1.00488	1.00041	1.03096	1.00511	1.02494	1.02528	0.998794	1.00965	1.00488	1.00495	1.00495	1	0.991084	0.981264	1.00689	0.996232
Cilnidipine	0.835217	0.891312	0.772345	0.785118	0.895991	0.835217	0.891312	0.948312	0.941879	0.997004	0.772345	0.785118	0.95762	0.95762	1	0.987133	1.00957	1.00489	1.00731	0.998015	0.987133	1.00957	0.975927	0.978087	0.996381	1.00489	1.00731	0.996223	0.996223	1	0.977204	1.00037	0.996494	0.999328	1.00041	0.977204	1.00037	0.975927	0.978087	0.996381	0.996494	0.999328	0.996223	0.996223	1	0.984004	0.965517	1.00689	0.993218
Dicyclomine hydrochloride	0.758676	0.831091	0.571044	0.579083	0.704242	0.758676	0.831091	0.92904	0.900417	1.07546	0.571044	0.579083	0.986187	0.986187	1	0.968366	1.00915	1.02147	1.00245	0.995633	0.968366	1.00915	0.958895	0.958268	0.996381	1.02147	1.00245	1.0181	1.0181	1	0.959733	1.00086	1.01782	0.999215	0.99546	0.959733	1.00086	0.958895	0.958268	0.996381	1.01782	0.999215	1.0181	1.0181	1	0.987623	0.975058	1.00413	0.990203
3,4-Dichloroisocoumarin	0.900483	0.918873	0.770804	0.789308	0.871586	0.900483	0.918873	0.992502	0.979107	1.02642	0.770804	0.789308	1.03665	1.03665	1	0.955611	1.01149	1.00614	1.00511	0.995633	0.955611	1.01149	0.943051	0.942627	0.996381	1.00614	1.00511	0.99926	0.99926	1	0.940434	0.996151	0.994792	0.994542	1.00041	0.940434	0.996151	0.943051	0.942627	0.996381	0.994792	0.994542	0.99926	0.99926	1	0.992579	0.984006	0.998623	1.00678
DBO-83	0.819542	0.878806	0.52882	0.527019	0.613597	0.819542	0.878806	0.938096	0.920331	1.06728	0.52882	0.527019	1.01585	1.01585	1	0.95687	1.01813	1.01045	1.01142	0.993251	0.95687	1.01813	0.938939	0.933954	1.01327	1.01045	1.01142	0.997329	0.997329	1	0.941896	1.00282	1.00101	1.00225	1.00041	0.941896	1.00282	0.938939	0.933954	1.01327	1.00101	1.00225	0.997329	0.997329	1	0.989511	0.978912	1.00413	1.00075
7,7-Dimethyl-(5Z,8Z)-eicosadienoic acid	0.846267	0.936	0.624362	0.652134	0.780941	0.846267	0.936	0.909132	0.872959	1.06892	0.624362	0.652134	0.956914	0.956914	1	0.941215	1.02553	1.00686	1.01622	0.993251	0.941215	1.02553	0.914962	0.914946	0.998794	1.00686	1.01622	0.98964	0.98964	1	0.92056	1.00248	0.990863	0.999989	0.997936	0.92056	1.00248	0.914962	0.914946	0.998794	0.990863	0.999989	0.98964	0.98964	1	0.992343	0.982386	1.01515	0.994725
(±) trans-U-50488 methanesulfonate	1.01401	1.07798	0.634357	0.632277	0.606624	1.01401	1.07798	0.948463	0.924446	1.07219	0.634357	0.632277	0.991603	0.991603	1	0.999425	1.02744	0.99852	1.02849	1.0004	0.999425	1.02744	0.972454	0.973459	0.993969	0.99852	1.02849	0.968856	0.968856	1	0.981478	1.00894	0.980616	1.01102	1.00041	0.981478	1.00894	0.972454	0.973459	0.993969	0.980616	1.01102	0.968856	0.968856	1	0.995962	0.99065	0.990358	1.00377
Dephostatin	1.05838	1.06008	0.943496	0.995598	0.997095	1.05838	1.06008	1.00746	0.994538	1.04277	0.943496	0.995598	1.01401	1.01401	1	1.07439	0.994531	1.02529	0.995396	1.00516	1.07439	0.994531	1.07709	1.08054	0.993969	1.02529	0.995396	1.0284	1.0284	1	1.0733	0.995247	1.02587	0.996408	1.00041	1.0733	0.995247	1.07709	1.08054	0.993969	1.02587	0.996408	1.0284	1.0284	1	0.990691	0.978468	1.00964	0.993218
Imperatorin	0.732074	0.864308	0.582133	0.594968	3.77571	0.732074	0.864308	0.86591	0.851921	1.02969	0.582133	0.594968	0.926974	0.926974	1	0.912752	1.01802	0.99939	1.01093	0.993251	0.912752	1.01802	0.892287	0.888802	1.00603	0.99939	1.01093	0.986708	0.986708	1	0.901308	1.00739	0.99456	1.0067	1.00041	0.901308	1.00739	0.892287	0.888802	1.00603	0.99456	1.0067	0.986708	0.986708	1	0.981958	0.96228	1.00413	0.993218
3-deazaadenosine	0.797858	0.891073	0.80515	0.83281	0.892504	0.797858	0.891073	0.900966	0.879168	1.03133	0.80515	0.83281	0.950518	0.950518	1	0.965199	1.01178	1.01368	1.00519	0.993251	0.965199	1.01178	0.953053	0.950042	1.01086	1.01368	1.00519	1.007	1.007	1	0.953055	0.998992	1.00545	0.997249	1.00041	0.953055	0.998992	0.953053	0.950042	1.01086	1.00545	0.997249	1.007	1.007	1	0.993995	0.986604	1.01653	0.999246
Cytidine 5'-diphosphocholine sodium salt hydrate	0.762472	0.855811	0.683858	0.758375	1.00755	0.762472	0.855811	0.907014	0.886224	1.02479	0.683858	0.758375	0.955678	0.955678	1	1.00645	1.03037	1.03572	1.02289	0.990869	1.00645	1.03037	0.974525	0.970484	1.01327	1.03572	1.02289	1.01369	1.01369	1	0.990522	1.01421	1.02625	1.01349	1.00041	0.990522	1.01421	0.974525	0.970484	1.01327	1.02625	1.01349	1.01369	1.01369	1	0.999738	0.996656	1.01377	0.997739
Danazol	0.956307	0.917732	1.33274	1.35866	1.64904	0.956307	0.917732	1.03266	1.01762	1.02642	1.33274	1.35866	0.973886	0.973886	1	1.10746	0.99592	1.01454	0.990356	0.993251	1.10746	0.99592	1.10843	1.11268	0.991556	1.01454	0.990356	1.02196	1.02196	1	1.10226	0.993466	1.01664	0.993852	1.00041	1.10226	0.993466	1.10843	1.11268	0.991556	1.01664	0.993852	1.02196	1.02196	1	0.988803	0.979994	1.01928	1.0113
N,N-Dihexyl-2-(4-fluorophenyl)indole-3-acetamide	0.828492	0.893569	0.708888	0.740778	0.861127	0.828492	0.893569	0.933384	0.914974	1.04113	0.708888	0.740778	0.967195	0.967195	1	0.958621	1.0167	1.03495	1.00705	0.993251	0.958621	1.0167	0.94355	0.938363	1.01086	1.03495	1.00705	1.02686	1.02686	1	0.937807	0.993916	1.02037	0.992936	1.00041	0.937807	0.993916	0.94355	0.938363	1.01086	1.02037	0.992936	1.02686	1.02686	1	0.995254	0.989851	1.01791	0.999246
(R,R)-cis-Diethyl tetrahydro-2,8-chrysenediol	0.792912	0.901216	0.620142	0.62663	0.68681	0.792912	0.901216	0.890326	0.857886	1.07055	0.620142	0.62663	0.968686	0.968686	1	0.917474	1.01462	0.991002	1.0077	0.993251	0.917474	1.01462	0.901144	0.895245	1.01327	0.991002	1.0077	0.981003	0.981003	1	0.898923	0.995418	0.976988	0.99473	1.00041	0.898923	0.995418	0.901144	0.895245	1.01327	0.976988	0.99473	0.981003	0.981003	1	0.989117	0.976155	0.995868	0.984175
SP600125	0.871964	0.976598	0.651393	0.679423	0.697269	0.871964	0.976598	0.898357	0.877106	1.05584	0.651393	0.679423	0.966999	0.966999	1	0.917216	1.00601	0.952691	0.994813	0.990869	0.917216	1.00601	0.910399	0.911818	0.998794	0.952691	0.994813	0.956041	0.956041	1	0.905986	0.994506	0.950472	0.99351	1.00041	0.905986	0.994506	0.910399	0.911818	0.998794	0.950472	0.99351	0.956041	0.956041	1	1.00131	1.00363	1.01377	0.996232
Diazoxide	0.892516	0.967464	0.846103	0.899776	0.948286	0.892516	0.967464	0.928321	0.906665	0.97739	0.846103	0.899776	0.953069	0.953069	1	1.01622	1.00178	1.03799	1.00408	1.00516	1.01622	1.00178	1.01347	1.01389	0.993969	1.03799	1.00408	1.03145	1.03145	1	1.01833	1.00398	1.03795	1.00515	1.00041	1.01833	1.00398	1.01347	1.01389	0.993969	1.03795	1.00515	1.03145	1.03145	1	0.991792	0.982517	0.99449	1.0113
3,4-Dihydroxyphenylacetic acid	0.776627	0.917068	0.788981	0.829567	0.854155	0.776627	0.917068	0.863592	0.839167	1.01825	0.788981	0.829567	0.949086	0.949086	1	0.920763	1.01646	0.975605	1.01337	0.998015	0.920763	1.01646	0.905817	0.904112	1.00121	0.975605	1.01337	0.96201	0.96201	1	0.905515	0.999128	0.961768	0.999219	1.00041	0.905515	0.999128	0.905817	0.904112	1.00121	0.961768	0.999219	0.96201	0.96201	1	0.993523	0.985422	1.00964	1.01432
Dantrolene sodium	0.797409	0.89333	0.703544	0.740923	0.787914	0.797409	0.89333	0.906067	0.893769	1.02969	0.703544	0.740923	0.978084	0.978084	1	0.969057	0.999018	0.997015	0.994677	0.998015	0.969057	0.999018	0.968689	0.96671	1.00844	0.997015	0.994677	1.00056	1.00056	1	0.964526	0.994589	0.99495	0.993334	0.997936	0.964526	0.994589	0.968689	0.96671	1.00844	0.99495	0.993334	1.00056	1.00056	1	0.994939	0.98806	0.993113	1.00528
DCEBIO	1.07525	0.991919	1.671	1.6301	1.85822	1.07525	0.991919	1.08093	1.07873	0.9921	1.671	1.6301	1.01273	1.01273	1	1.24197	0.998837	1.05259	1.00699	1.00992	1.24197	0.998837	1.23566	1.24196	0.986731	1.05259	1.00699	1.04292	1.04292	1	1.23179	0.994324	1.04154	0.997996	1.00041	1.23179	0.994324	1.23566	1.24196	0.986731	1.04154	0.997996	1.04292	1.04292	1	1.00194	1.01102	1.00964	1.01733
1-Deoxynojirimycin hydrochloride	0.835473	0.878062	0.62917	0.612967	0.721673	0.835473	0.878062	0.947414	0.920472	1.07873	0.62917	0.612967	1.00526	1.00526	1	0.984459	1.02111	1.04586	1.01341	0.993251	0.984459	1.02111	0.961816	0.959258	1.01086	1.04586	1.01341	1.02914	1.02914	1	0.966409	1.00361	1.0314	1.00091	0.997936	0.966409	1.00361	0.961816	0.959258	1.01086	1.0314	1.00091	1.02914	1.02914	1	0.991871	0.982404	0.993113	0.999246
L-3,4-Dihydroxyphenylalanine	0.817707	0.874239	0.69936	0.671808	0.780941	0.817707	0.874239	0.951825	0.935637	1.0395	0.69936	0.671808	1.01446	1.01446	1	0.902244	1.00965	0.987967	1.00252	0.993251	0.902244	1.00965	0.892509	0.889902	1.00603	0.987967	1.00252	0.98411	0.98411	1	0.888504	0.994657	0.978813	0.99369	1.00041	0.888504	0.994657	0.892509	0.889902	1.00603	0.978813	0.99369	0.98411	0.98411	1	1.01295	1.02686	0.990358	1.01583
Dipyridamole	0.817061	0.900951	0.512703	0.516927	0.568274	0.817061	0.900951	0.91279	0.882691	1.05584	0.512703	0.516927	0.985893	0.985893	1	0.941427	1.01075	1.01353	1.00313	0.990869	0.941427	1.01075	0.930065	0.928391	0.998794	1.01353	1.00313	1.00883	1.00883	1	0.927181	0.995981	1.00449	0.994944	1.00041	0.927181	0.995981	0.930065	0.928391	0.998794	1.00449	0.994944	1.00883	1.00883	1	0.990927	0.981085	1.00138	0.988696
Doxazosin mesylate	0.911257	1.01128	0.650519	0.700919	0.732132	0.911257	1.01128	0.910939	0.893769	1.02315	0.650519	0.700919	0.934979	0.934979	1	0.949207	1.00931	0.959033	1.00478	0.995633	0.949207	1.00931	0.938765	0.935437	1.00362	0.959033	1.00478	0.953689	0.953689	1	0.937208	0.99785	0.950853	0.99625	1.00041	0.937208	0.99785	0.938765	0.935437	1.00362	0.950853	0.99625	0.953689	0.953689	1	0.993838	0.985237	0.988981	1.01432
Doxycycline hydrochloride	0.882326	0.947869	0.829866	0.880393	0.948286	0.882326	0.947869	0.938125	0.923751	1.05911	0.829866	0.880393	0.949302	0.949302	1	0.979182	0.995467	0.970556	1.00116	1.00516	0.979182	0.995467	0.98094	0.979403	1.00362	0.970556	1.00116	0.968294	0.968294	1	0.981934	0.999991	0.970426	1.00112	1.00041	0.981934	0.999991	0.98094	0.979403	1.00362	0.970426	1.00112	0.968294	0.968294	1	1.00524	1.00859	1.00551	1.0324
6,7-ADTN hydrobromide	0.90108	0.960189	0.680059	0.706675	0.794887	0.90108	0.960189	0.949935	0.936631	1.03623	0.680059	0.706675	0.966371	0.966371	1	0.940018	1.00236	0.996739	1.00098	0.998015	0.940018	1.00236	0.935457	0.934903	0.998794	0.996739	1.00098	0.993414	0.993414	1	0.949275	1.013	1.00922	1.01379	1.00041	0.949275	1.013	0.935457	0.934903	0.998794	1.00922	1.01379	0.993414	0.993414	1	0.988331	0.973289	0.990358	1.00377
R(-)-Apocodeine hydrochloride	0.743895	0.896941	0.730735	0.816269	0.861127	0.743895	0.896941	0.850092	0.836002	0.985563	0.730735	0.816269	0.907785	0.907785	1	0.953606	1.01266	0.984291	1.01086	0.998015	0.953606	1.01266	0.938503	0.937188	0.998794	0.984291	1.01086	0.970875	0.970875	1	0.944164	1.00465	0.977468	1.00499	1.00041	0.944164	1.00465	0.938503	0.937188	0.998794	0.977468	1.00499	0.970875	0.970875	1	0.994467	0.984228	1.01791	0.997739
R(-)-Propylnorapomorphine hydrochloride	0.855495	0.91967	0.757887	0.792805	0.840209	0.855495	0.91967	0.939563	0.933738	0.993735	0.757887	0.792805	0.963977	0.963977	1	1.00411	1.00895	1.02801	1.00905	1.00278	1.00411	1.00895	0.994091	0.996354	0.996381	1.02801	1.00905	1.01683	1.01683	1	0.991897	0.997237	1.01679	0.999035	1.00041	0.991897	0.997237	0.994091	0.996354	0.996381	1.01679	0.999035	1.01683	1.01683	1	0.998164	0.992662	0.998623	1.00377
R(-)-2,10,11-Trihydroxyaporphine hybrobromide	0.847689	0.877133	0.694609	0.697785	0.836723	0.847689	0.877133	0.973157	0.95325	1.02969	0.694609	0.697785	1.01931	1.01931	1	0.992726	1.00785	1.01557	1.00918	1.0004	0.992726	1.00785	0.983795	0.984553	0.996381	1.01557	1.00918	1.00512	1.00512	1	0.983335	0.998913	1.00624	1.00021	1.00041	0.983335	0.998913	0.983795	0.984553	0.996381	1.00624	1.00021	1.00512	1.00512	1	0.992972	0.985164	1.00275	0.991711
R(-)-2,10,11-Trihydroxy-N-propylnoraporphine hydrobromide	0.859699	0.948134	0.63949	0.672755	0.707728	0.859699	0.948134	0.91846	0.892705	1.07055	0.63949	0.672755	0.969942	0.969942	1	0.944146	1.01276	1.01187	1.01323	1.0004	0.944146	1.01276	0.930658	0.928206	1.00844	1.01187	1.01323	0.997838	0.997838	1	0.934586	1.00363	1.00595	1.00738	1.00041	0.934586	1.00363	0.930658	0.928206	1.00844	1.00595	1.00738	0.997838	0.997838	1	0.996827	0.990978	0.980716	1.00528
Dipropyldopamine hydrobromide	0.876244	0.945054	0.60869	0.604915	0.690296	0.876244	0.945054	0.933296	0.909346	1.05094	0.60869	0.604915	0.994232	0.994232	1	0.968964	1.02008	1.02934	1.01525	0.993251	0.968964	1.02008	0.948585	0.942722	1.01327	1.02934	1.01525	1.01381	1.01381	1	1.01816	1.07315	1.09345	1.0783	1.00289	1.01816	1.07315	0.948585	0.942722	1.01327	1.09345	1.0783	1.01381	1.01381	1	1.0058	1.01275	0.984848	0.976639
AC-93253 iodide	1.8474	1.63117	6.40627	6.10074	4.06508	1.8474	1.63117	1.12556	1.14601	0.938164	6.40627	6.10074	1.01703	1.01703	1	1.76149	1.40477	1.57592	1.46716	1.04327	1.76149	1.40477	1.25646	1.26216	0.993969	1.57592	1.46716	1.07485	1.07485	1	7.52062	5.98092	6.43884	5.98444	1.00041	7.52062	5.98092	1.25646	1.26216	0.993969	6.43884	5.98444	1.07485	1.07485	1	1.01366	1.03464	0.997245	0.973625
R(-)-N-Allylnorapomorphine hydrobromide	1.02683	1.04691	1.12462	1.12516	1.05985	1.02683	1.04691	0.981702	0.964914	1.02642	1.12462	1.12516	0.998862	0.998862	1	1.03457	0.989081	1.03419	0.994332	1.00516	1.03457	0.989081	1.04253	1.046	0.989144	1.03419	0.994332	1.03883	1.03883	1	1.06037	1.01156	1.05204	1.0109	1.00041	1.06037	1.01156	1.04253	1.046	0.989144	1.05204	1.0109	1.03883	1.03883	1	0.998086	0.995027	0.998623	1.01281
Mephetyl tetrazole	0.838456	0.952993	0.946665	0.997893	1.00407	0.838456	0.952993	0.901534	0.876601	1.0444	0.946665	0.997893	0.945417	0.945417	1	1.00618	0.986353	0.999582	0.986733	1.0004	1.00618	0.986353	1.01926	1.01907	1.00121	0.999582	0.986733	1.01225	1.01225	1	1.00912	0.989434	1.0025	0.989415	1.00041	1.00912	0.989434	1.01926	1.01907	1.00121	1.0025	0.989415	1.01225	1.01225	1	0.996906	0.991966	1.01377	0.991711
Icilin	0.87799	0.933159	0.968443	0.994031	1.15049	0.87799	0.933159	0.946	0.923501	1.03296	0.968443	0.994031	0.976142	0.976142	1	0.957485	1.00107	0.961645	1.00155	1.00278	0.957485	1.00107	0.953939	0.952624	0.998794	0.961645	1.00155	0.958499	0.958499	1	0.95353	0.99864	0.958877	0.999688	1.00041	0.95353	0.99864	0.953939	0.952624	0.998794	0.958877	0.999688	0.958499	0.958499	1	0.994624	0.98531	0.998623	1.00678
(±)-SKF-38393 hydrochloride	0.866525	0.934805	1.05514	1.06497	1.13306	0.866525	0.934805	0.936638	0.935295	0.988831	1.05514	1.06497	0.948399	0.948399	1	0.986375	1.01322	1.00912	1.01066	0.998015	0.986375	1.01322	0.970969	0.969246	1.00362	1.00912	1.01066	0.997294	0.997294	1	0.979175	1.00661	1.00479	1.00656	1.00041	0.979175	1.00661	0.970969	0.969246	1.00362	1.00479	1.00656	0.997294	0.997294	1	1.00753	1.01388	1.00275	1.0098
GBR-12909 dihydrochloride	0.95802	0.986954	1.0312	1.03116	1.09123	0.95802	0.986954	0.973283	0.958878	1.02806	1.0312	1.03116	1.00867	1.00867	1	0.924528	1.0088	0.979455	1.002	0.993251	0.924528	1.0088	0.915096	0.911362	1.00603	0.979455	1.002	0.976123	0.976123	1	0.913576	0.997036	0.973705	0.996438	1.00041	0.913576	0.997036	0.915096	0.911362	1.00603	0.973705	0.996438	0.976123	0.976123	1	1.00312	1.00555	0.99449	0.978146
R(+)-SCH-23390 hydrochloride	0.873417	0.919351	0.857544	0.820605	0.930854	0.873417	0.919351	0.958014	0.941119	1.05584	0.857544	0.820605	1.01201	1.01201	1	0.982468	1.01506	1.04676	1.00963	0.995633	0.982468	1.01506	0.965506	0.966612	0.996381	1.04676	1.00963	1.0346	1.0346	1	0.980231	1.01341	1.04862	1.01316	1.00041	0.980231	1.01341	0.965506	0.966612	0.996381	1.04862	1.01316	1.0346	1.0346	1	1.01413	1.02768	0.998623	0.990203
(±)-DOI hydrochloride	0.826854	0.916378	0.892286	0.916463	0.969204	0.826854	0.916378	0.91244	0.900618	1.01662	0.892286	0.916463	0.958445	0.958445	1	0.908244	1.01104	0.993952	1.00482	0.993251	0.908244	1.01104	0.89669	0.888549	1.01809	0.993952	1.00482	0.988639	0.988639	1	0.895371	0.997672	0.986056	0.997342	1.00041	0.895371	0.997672	0.89669	0.888549	1.01809	0.986056	0.997342	0.988639	0.988639	1	1.00839	1.0173	1	0.973625
(±)-2,3-Dichloro-alpha-methylbenzylamine hydrochloride	0.80529	0.955038	0.701062	0.733855	0.746078	0.80529	0.955038	0.861231	0.841034	1.03296	0.701062	0.733855	0.926621	0.926621	1	0.992581	1.00872	1.00361	1.01146	1.00516	0.992581	1.00872	0.982849	0.977879	1.00844	1.00361	1.01146	0.992835	0.992835	1	1.00495	1.0214	1.01514	1.02263	1.00041	1.00495	1.0214	0.982849	0.977879	1.00844	1.01514	1.02263	0.992835	0.992835	1	0.995883	0.992173	1	1.0098
4-DAMP methiodide	1.04987	1.06443	1.17283	1.17522	1.14352	1.04987	1.06443	1.00121	0.981316	1.04604	1.17283	1.17522	0.995448	0.995448	1	0.986299	0.978288	0.961004	0.980982	1.00516	0.986299	0.978288	1.00737	1.00845	0.993969	0.961004	0.980982	0.97837	0.97837	1	1.00215	0.994196	0.974821	0.995717	1.00041	1.00215	0.994196	1.00737	1.00845	0.993969	0.974821	0.995717	0.97837	0.97837	1	1.0006	0.999452	0.990358	1.01281
1,3-Dipropyl-7-methylxanthine	0.910746	0.929229	1.09056	1.13066	1.2516	0.910746	0.929229	0.981678	0.973224	1.0444	1.09056	1.13066	0.978614	0.978614	1	0.980501	1.0065	1.00319	1.00565	1.0004	0.980501	1.0065	0.971117	0.967435	1.00844	1.00319	1.00565	0.996188	0.996188	1	0.980144	1.00751	1.00448	1.00741	1.00041	0.980144	1.00751	0.971117	0.967435	1.00844	1.00448	1.00741	0.996188	0.996188	1	1.00493	1.0088	0.998623	0.994725
Domperidone	0.886381	0.950524	0.972719	1.0156	1.11912	0.886381	0.950524	0.945101	0.930655	1.02969	0.972719	1.0156	0.955698	0.955698	1	0.962598	1.00748	0.98732	1.00537	0.998015	0.962598	1.00748	0.956031	0.949927	1.00362	0.98732	1.00537	0.98311	0.98311	1	0.965286	1.01299	0.990024	1.01125	0.997936	0.965286	1.01299	0.956031	0.949927	1.00362	0.990024	1.01125	0.98311	0.98311	1	1.00281	1.00369	1.00413	0.982668
Propofol	0.92327	0.967119	1.09025	1.07816	1.20279	0.92327	0.967119	0.962877	0.936316	1.02806	1.09025	1.07816	0.965979	0.965979	1	1.00464	1.00475	1.01551	1.00393	0.998015	1.00464	1.00475	0.997687	0.998936	0.993969	1.01551	1.00393	1.01186	1.01186	1	1.00063	1.00199	1.01407	1.00188	1.00041	1.00063	1.00199	0.997687	0.998936	0.993969	1.01407	1.00188	1.01186	1.01186	1	1.01303	1.02595	0.993113	1.00377
Nefiracetam	0.913177	0.982174	0.969086	0.991918	1.07031	0.913177	0.982174	0.947501	0.936185	1.04277	0.969086	0.991918	0.971786	0.971786	1	0.932278	1.0082	0.999148	1.00189	0.993251	0.932278	1.0082	0.923858	0.919978	1.01086	0.999148	1.00189	0.995029	0.995029	1	0.92344	0.99889	0.993803	0.997883	1.00041	0.92344	0.99889	0.923858	0.919978	1.01086	0.993803	0.997883	0.995029	0.995029	1	1.01626	1.03077	0.984848	0.999246
R(+)-Butylindazone	0.95784	0.98698	1.10903	1.1155	1.10517	0.95784	0.98698	0.961784	0.957082	1.00844	1.10903	1.1155	0.983931	0.983931	1	0.915193	1.00299	1.00362	0.996729	0.993251	0.915193	1.00299	0.911548	0.907845	1.01086	1.00362	0.996729	1.00584	1.00584	1	0.907178	0.995119	1.00031	0.994118	1.00041	0.907178	0.995119	0.911548	0.907845	1.01086	1.00031	0.994118	1.00584	1.00584	1	1.01964	1.04061	1.01102	1.00678
Eliprodil	0.906968	0.963269	0.818305	0.861884	0.895991	0.906968	0.963269	0.942638	0.916499	1.07546	0.818305	0.861884	0.996586	0.996586	1	0.962159	1.00335	1.00825	0.999094	0.995633	0.962159	1.00335	0.957259	0.958104	0.998794	1.00825	0.999094	1.00716	1.00716	1	0.951992	0.993663	1.00154	0.993416	1.00041	0.951992	0.993663	0.957259	0.958104	0.998794	1.00154	0.993416	1.00716	1.00716	1	1.0161	1.03464	0.99449	0.979653
3,5-Dinitrocatechol	0.978442	1.02859	0.93129	0.934388	0.948286	0.978442	1.02859	0.96055	0.963166	0.983928	0.93129	0.934388	0.995801	0.995801	1	0.979947	1.10311	1.02844	1.09768	0.995633	0.979947	1.10311	0.892652	0.896244	0.998794	1.02844	1.09768	0.943227	0.943227	1	0.968419	1.08897	1.02108	1.08966	1.00041	0.968419	1.08897	0.892652	0.896244	0.998794	1.02108	1.08966	0.943227	0.943227	1	0.992579	0.984741	1.00826	1.00377
N,N-Dipropyl-5-carboxamidotryptamine maleate	1.09707	1.10161	1.23064	1.24073	1.22719	1.09707	1.10161	1.01052	1.01366	0.997004	1.23064	1.24073	0.978614	0.978614	1	1.03246	0.981609	0.972033	0.993713	1.00992	1.03246	0.981609	1.05121	1.05444	0.998794	0.972033	0.993713	0.978265	0.978265	1	1.04082	0.989445	0.970789	0.991843	1.00041	1.04082	0.989445	1.05121	1.05444	0.998794	0.970789	0.991843	0.978265	0.978265	1	1.0128	1.02472	1	1.0324
6,7-Dichloroquinoxaline-2,3-dione	0.952298	0.957693	1.0069	0.996108	1.07379	0.952298	0.957693	0.99836	0.998164	0.987197	1.0069	0.996108	1.00398	1.00398	1	0.97824	1.00763	1.0288	1.00362	0.998015	0.97824	1.00763	0.970678	0.968574	1.00362	1.0288	1.00362	1.02387	1.02387	1	0.967454	0.996681	1.02172	0.997297	1.00041	0.967454	0.996681	0.970678	0.968574	1.00362	1.02172	0.997297	1.02387	1.02387	1	0.986915	0.969532	1	0.991711
3,7-Dimethyl-1-propargylxanthine	0.875208	0.968394	0.891623	0.909577	0.927368	0.875208	0.968394	0.912824	0.897074	1.02479	0.891623	0.909577	0.967077	0.967077	1	0.975081	1.03627	1.00271	1.034	0.995633	0.975081	1.03627	0.937842	0.935203	1.00844	1.00271	1.034	0.969435	0.969435	1	1.06678	1.12132	1.09573	1.12789	0.997936	1.06678	1.12132	0.937842	0.935203	1.00844	1.09573	1.12789	0.969435	0.969435	1	0.990376	0.97852	1.00551	0.979653
5,7-Dichlorokynurenic acid	0.868809	0.909155	0.918877	0.978474	1.13306	0.868809	0.909155	0.964577	0.963736	0.961046	0.918877	0.978474	0.945064	0.945064	1	0.952025	1.00239	0.973139	0.999644	0.998015	0.952025	1.00239	0.945636	0.944375	1.00121	0.973139	0.999644	0.970927	0.970927	1	0.947401	1.00021	0.972371	0.999869	1.00041	0.947401	1.00021	0.945636	0.944375	1.00121	0.972371	0.999869	0.970927	0.970927	1	1.00013	0.995978	0.998623	0.975132
4-Diphenylacetoxy-N-(2-chloroethyl)piperidine hydrochloride	1.03886	1.0442	1.01437	1.05666	1.08077	1.03886	1.0442	0.984729	0.998066	0.931626	1.01437	1.05666	0.94887	0.94887	1	1.00136	1.00085	0.983581	0.997146	0.995633	1.00136	1.00085	0.999423	0.993292	1.01086	0.983581	0.997146	0.98627	0.98627	1	0.995327	0.995187	0.980591	0.994005	1.00041	0.995327	0.995187	0.999423	0.993292	1.01086	0.980591	0.994005	0.98627	0.98627	1	1.00611	1.00984	0.987603	0.991711
1,10-Diaminodecane	0.855753	0.932415	0.753846	0.757537	0.857641	0.855753	0.932415	0.928525	0.918595	1.02152	0.753846	0.757537	0.988326	0.988326	1	0.918076	0.99561	0.985949	0.990425	0.995633	0.918076	0.99561	0.920641	0.920333	0.998794	0.985949	0.990425	0.994766	0.994766	1	0.914835	0.992921	0.988786	0.993202	1.00041	0.914835	0.992921	0.920641	0.920333	0.998794	0.988786	0.993202	0.994766	0.994766	1	1.01083	1.02083	0.99449	1.00377
Dihydro-beta-erythroidine hydrobromide	0.823127	0.907934	0.732218	0.776337	0.878559	0.823127	0.907934	0.911017	0.886669	1.06238	0.732218	0.776337	0.954952	0.954952	1	0.883294	1.00081	0.981997	0.99555	0.993251	0.883294	1.00081	0.88182	0.877729	1.01086	0.981997	0.99555	0.985023	0.985023	1	0.87236	0.988511	0.973832	0.987527	1.00041	0.87236	0.988511	0.88182	0.877729	1.01086	0.973832	0.987527	0.985023	0.985023	1	1.00462	1.00713	1.00138	1.00075
AL-8810	0.984558	1.05626	0.834936	0.873835	0.850668	0.984558	1.05626	0.958558	0.956393	0.967584	0.834936	0.873835	0.956012	0.956012	1	0.912569	0.991693	0.959419	0.992937	1.0004	0.912569	0.991693	0.920886	0.918939	1.01327	0.959419	0.992937	0.964853	0.964853	1	0.908051	0.984891	0.951861	0.985507	1.00041	0.908051	0.984891	0.920886	0.918939	1.01327	0.951861	0.985507	0.964853	0.964853	1	1.00635	1.0114	1.00138	1.0113
Dihydroergocristine methanesulfonate	0.983412	1.00347	1.09759	1.1868	1.1993	0.983412	1.00347	0.980769	0.977398	0.97739	1.09759	1.1868	0.978928	0.978928	1	0.997945	0.983466	0.953581	0.989652	1.00516	0.997945	0.983466	1.01236	1.00957	1.00844	0.953581	0.989652	0.96222	0.96222	1	1.01487	1.00149	0.965586	1.00271	1.00041	1.01487	1.00149	1.01236	1.00957	1.00844	0.965586	1.00271	0.96222	0.96222	1	1.00092	1.00238	1.00413	1.01583
2,4-Diamino-6-pyrimidinone	0.913765	0.950524	1.01834	1.01753	1.10517	0.913765	0.950524	0.960288	0.953255	1.01989	1.01834	1.01753	0.979144	0.979144	1	1.00677	1.05038	1.04389	1.049	0.995633	1.00677	1.05038	0.96751	0.969307	0.996381	1.04389	1.049	1.00245	1.00245	1	1.21391	1.29227	1.2744	1.29128	0.99546	1.21391	1.29227	0.96751	0.969307	0.996381	1.2744	1.29128	1.00245	1.00245	1	0.996434	0.991565	0.997245	0.997739
DL-alpha-Difluoromethylornithine hydrochloride	0.877134	0.970491	0.884078	0.888554	0.937827	0.877134	0.970491	0.918076	0.894897	1.06565	0.884078	0.888554	0.989405	0.989405	1	0.982421	1.00569	1.00581	1.00574	0.998015	0.982421	1.00569	0.976019	0.973747	1.00362	1.00581	1.00574	1.00116	1.00116	1	0.995181	1.01874	1.02076	1.01935	0.997936	0.995181	1.01874	0.976019	0.973747	1.00362	1.02076	1.01935	1.00116	1.00116	1	1.00737	1.01428	0.983471	1.01432
SCH-28080	0.877831	0.935548	1.18122	1.22196	1.32132	0.877831	0.935548	0.946646	0.948832	0.988831	1.18122	1.22196	0.95144	0.95144	1	0.867595	0.992576	0.928756	0.987459	0.993251	0.867595	0.992576	0.873422	0.870132	1.00844	0.928756	0.987459	0.940172	0.940172	1	0.874468	1.00124	0.940454	1.00041	1.00041	0.874468	1.00124	0.873422	0.870132	1.00844	0.940454	1.00041	0.940172	0.940172	1	1.01838	1.03658	1.00689	0.997739
Venlafaxine hydrochloride	0.873142	0.94147	0.901466	0.912273	0.986636	0.873142	0.94147	0.917099	0.905709	1.03296	0.901466	0.912273	0.958405	0.958405	1	0.965423	0.992787	0.989212	0.991941	1.0004	0.965423	0.992787	0.972206	0.971817	1.00121	0.989212	0.991941	0.997276	0.997276	1	0.967685	0.995297	0.992052	0.994133	1.00041	0.967685	0.995297	0.972206	0.971817	1.00121	0.992052	0.994133	0.997276	0.997276	1	1.01146	1.02263	0.991736	0.993218
Vanillic acid diethylamide	0.899636	1.01215	0.907473	0.965722	0.976177	0.899636	1.01215	0.88696	0.869632	1.00354	0.907473	0.965722	0.912828	0.912828	1	0.985896	0.988304	1.01057	0.986438	1.0004	0.985896	0.988304	0.996043	0.995952	0.996381	1.01057	0.986438	1.02284	1.02284	1	0.98493	0.988099	1.01132	0.987872	1.00041	0.98493	0.988099	0.996043	0.995952	0.996381	1.01132	0.987872	1.02284	1.02284	1	1.02743	1.05921	0.990358	1.00226
Epibestatin hydrochloride	0.836146	0.942107	0.653338	0.681937	0.756537	0.836146	0.942107	0.890059	0.872188	1.04113	0.653338	0.681937	0.952264	0.952264	1	0.923952	0.994591	0.996754	0.988045	0.993251	0.923952	0.994591	0.928096	0.924574	1.00603	0.996754	0.988045	1.00812	1.00812	1	0.918379	0.988851	0.995867	0.987241	1.00041	0.918379	0.988851	0.928096	0.924574	1.00603	0.995867	0.987241	1.00812	1.00812	1	0.98479	0.967982	1.00138	1.00226
Etodolac	0.988287	1.02036	0.90539	0.897954	0.878559	0.988287	1.02036	0.972666	0.947415	1.05911	0.90539	0.897954	0.957267	0.957267	1	0.934909	0.994327	0.966037	0.992628	0.995633	0.934909	0.994327	0.93909	0.940157	0.998794	0.966037	0.992628	0.970822	0.970822	1	0.93556	0.995164	0.968319	0.995672	1.00041	0.93556	0.995164	0.93909	0.940157	0.998794	0.968319	0.995672	0.970822	0.970822	1	0.997299	0.99286	1.00689	1.00075
Enoximone	1.12309	1.08302	2.19347	2.28274	2.40558	1.12309	1.08302	1.05611	1.05887	0.934895	2.19347	2.28274	0.924109	0.924109	1	1.11649	0.955554	0.936687	0.967367	1.01469	1.11649	0.955554	1.16458	1.1713	0.989144	0.936687	0.967367	0.96387	0.96387	1	1.15466	0.9912	0.959383	0.994809	1.00041	1.15466	0.9912	1.16458	1.1713	0.989144	0.959383	0.994809	0.96387	0.96387	1	0.990691	0.984146	1.01377	1.01583
Etoposide	1.21905	1.00535	1.45625	0.942659	1.11214	1.21905	1.00535	1.18952	1.12591	1.29937	1.45625	0.942659	1.44875	1.44875	1	1.51	0.991742	1.61683	1.01152	1.01945	1.51	0.991742	1.51904	1.5337	0.974668	1.61683	1.01152	1.59491	1.59491	1	1.56577	1.02978	1.64269	1.02906	1.00041	1.56577	1.02978	1.51904	1.5337	0.974668	1.64269	1.02906	1.59491	1.59491	1	1.0504	1.12132	1.03994	0.967596
ET-18-OCH3	1.05183	1.03172	1.67059	1.59592	1.66996	1.05183	1.03172	1.02609	0.99317	1.07219	1.67059	1.59592	1.02195	1.02195	1	1.16869	0.989331	0.997675	0.972007	0.981342	1.16869	0.989331	1.17808	1.18219	0.991556	0.997675	0.972007	1.02554	1.02554	1	1.20609	1.02321	1.04854	1.02368	1.00041	1.20609	1.02321	1.17808	1.18219	0.991556	1.04854	1.02368	1.02554	1.02554	1	1.02696	1.0547	0.993113	0.978146
Etazolate hydrochloride	0.815714	0.913165	0.946016	1.00226	1.11563	0.815714	0.913165	0.903103	0.891988	1.01989	0.946016	1.00226	0.945495	0.945495	1	0.96939	0.99715	0.975912	0.994166	0.995633	0.96939	0.99715	0.971057	0.973525	0.996381	0.975912	0.994166	0.981372	0.981372	1	0.978323	1.00759	0.988416	1.00708	1.00041	0.978323	1.00759	0.971057	0.973525	0.996381	0.988416	1.00708	0.981372	0.981372	1	1.02365	1.04962	0.988981	1.00678
7-Cyclopentyl-5-(4-phenoxy)phenyl-7H-pyrrolo[2,3-d]pyrimidin-4-ylamine	1.26565	1.29517	1.90168	2.11529	1.71528	1.26565	1.29517	1.0051	1.04754	0.876056	1.90168	2.11529	0.897799	0.897799	1	0.965125	0.98747	0.861325	1.00782	1.02183	0.965125	0.98747	0.976153	0.976607	0.993969	0.861325	1.00782	0.854033	0.854033	1	0.970949	0.993417	0.851771	0.997132	1.00041	0.970949	0.993417	0.976153	0.976607	0.993969	0.851771	0.997132	0.854033	0.854033	1	1.00611	1.01258	1.02617	1.04898
Emetine dihydrochloride hydrate	1.49058	1.11998	3.80095	3.6277	4.09297	1.49058	1.11998	1.3142	1.34808	0.933261	3.80095	3.6277	1.07552	1.07552	1	1.56706	0.949142	0.981104	0.946969	0.998015	1.56706	0.949142	1.64444	1.66397	0.965018	0.981104	0.946969	1.03832	1.03832	1	1.60745	0.975931	1.02536	0.98839	1.00784	1.60745	0.975931	1.64444	1.66397	0.965018	1.02536	0.98839	1.03832	1.03832	1	1.04851	1.10715	0.997245	0.990203
5'-N-Ethylcarboxamidoadenosine	0.996732	1.00458	0.93681	0.921928	0.951772	0.996732	1.00458	0.981576	0.979471	1.01662	0.93681	0.921928	0.988091	0.988091	1	0.942803	0.991429	0.966322	0.990363	1.0004	0.942803	0.991429	0.950272	0.949454	0.998794	0.966322	0.990363	0.975491	0.975491	1	0.942353	0.990088	0.966621	0.989944	1.00041	0.942353	0.990088	0.950272	0.949454	0.998794	0.966621	0.989944	0.975491	0.975491	1	1.02011	1.04189	0.975207	0.996232
E-64	0.973724	1.05355	0.822404	0.853505	0.815805	0.973724	1.05355	0.935016	0.9424	0.97739	0.822404	0.853505	0.939452	0.939452	1	0.940717	0.986704	1.00966	0.997825	1.00516	0.940717	0.986704	0.951452	0.953089	0.993969	1.00966	0.997825	1.01063	1.01063	1	0.944656	0.990852	1.01302	0.999764	1.00537	0.944656	0.990852	0.951452	0.953089	0.993969	1.01302	0.999764	1.01063	1.01063	1	1.00084	0.997391	0.997245	1.00377
SB 415286	0.962502	0.959298	1.13869	1.15188	1.20611	0.962502	0.959298	1.00969	1.02802	0.955029	1.13869	1.15188	0.974825	0.974825	1	1.04748	0.998201	0.989169	1.00735	1.01073	1.04748	0.998201	1.04804	1.05031	0.992336	0.989169	1.00735	0.981405	0.981405	1	1.04777	0.999788	0.982484	1.00102	1.00083	1.04777	0.999788	1.04804	1.05031	0.992336	0.982484	1.00102	0.981405	0.981405	1	1.00037	1.00002	0.993485	1.01176
S-Ethylisothiourea hydrobromide	0.818222	0.841742	0.76221	0.743884	0.877863	0.818222	0.841742	0.965897	0.94845	1.02698	0.76221	0.743884	0.96819	0.96819	1	0.947153	1.00787	0.99098	1.00633	1.00119	0.947153	1.00787	0.939379	0.935085	1.00928	0.99098	1.00633	0.983732	0.983732	1	0.943923	1.00483	0.988287	1.00421	1.00083	0.943923	1.00483	0.939379	0.935085	1.00928	0.988287	1.00421	0.983732	0.983732	1	0.99389	0.983492	1.00157	1.01926
Epinastine hydrochloride	0.810821	0.851442	0.664954	0.650203	0.760814	0.810821	0.851442	0.951553	0.930839	1.05478	0.664954	0.650203	0.973595	0.973595	1	0.96053	1.01041	0.989077	1.01	1.00119	0.96053	1.01041	0.948998	0.949807	0.994756	0.989077	1.01	0.978431	0.978431	1	0.951151	1.00182	0.97982	1.00057	0.998348	0.951151	1.00182	0.948998	0.949807	0.994756	0.97982	1.00057	0.978431	0.978431	1	0.99792	0.99458	1.00562	0.998249
Edrophonium chloride	0.762026	0.840592	0.574943	0.570876	0.687023	0.762026	0.840592	0.912884	0.893459	1.05315	0.574943	0.570876	0.982134	0.982134	1	0.940297	1.02042	0.973372	1.01471	0.996424	0.940297	1.02042	0.9214	0.920199	1.00444	0.973372	1.01471	0.959287	0.959287	1	0.930474	1.00957	0.966685	1.0079	0.998348	0.930474	1.00957	0.9214	0.920199	1.00444	0.966685	1.0079	0.959287	0.959287	1	0.993495	0.986387	1.00696	1.00726
Efaroxan hydrochloride	0.822978	0.877739	0.808616	0.797948	0.94402	0.822978	0.877739	0.93802	0.913634	1.06296	0.808616	0.797948	0.969614	0.969614	1	1.00709	0.996823	1.03381	0.992225	0.996424	1.00709	0.996823	1.00997	1.00993	0.999597	1.03381	0.992225	1.0417	1.0417	1	1.00266	0.992177	1.03326	0.99141	1.00083	1.00266	0.992177	1.00997	1.00993	0.999597	1.03326	0.99141	1.0417	1.0417	1	0.991125	0.981478	1.0137	1.00575
Ellipticine	0.873346	0.888497	0.726361	0.711064	0.83715	0.873346	0.888497	0.98043	0.975692	1.05478	0.726361	0.711064	1.01102	1.01102	1	0.982929	1.03914	1.09557	1.06201	1.02265	0.982929	1.03914	0.947629	0.947521	0.994756	1.09557	1.06201	1.03054	1.03054	1	0.945093	0.997615	1.02913	0.997771	1.00083	0.945093	0.997615	0.947629	0.947521	0.994756	1.02913	0.997771	1.03054	1.03054	1	1.00258	1.00323	1.0164	1.00275
Ebselen	0.910481	1.00017	0.628085	0.654338	0.666667	0.910481	1.00017	0.908387	0.920563	0.951758	0.628085	0.654338	0.909976	0.909976	1	0.960597	1.03632	0.908597	1.03546	0.998808	0.960597	1.03632	0.928906	0.928222	0.999597	0.908597	1.03546	0.878918	0.878918	1	0.939899	1.01204	0.888516	1.01176	1.00083	0.939899	1.01204	0.928906	0.928222	0.999597	0.888516	1.01176	0.878918	0.878918	1	0.993732	0.982514	0.998877	1.05529
rac-2-Ethoxy-3-hexadecanamido-1-propylphosphocholine	0.991619	0.986376	0.629341	0.651486	0.620865	0.991619	0.986376	1.02419	1.02294	0.991006	0.629341	0.651486	1.03164	1.03164	1	1.01744	1.01087	1.02291	1.01307	1.00119	1.01744	1.01087	1.00934	1.01247	0.992336	1.02291	1.01307	1.01164	1.01164	1	1.00029	0.991676	1.00476	0.993955	1.00083	1.00029	0.991676	1.00934	1.01247	0.992336	1.00476	0.993955	1.01164	1.01164	1	0.989466	0.979702	1.00427	0.990743
rac-2-Ethoxy-3-octadecanamido-1-propylphosphocholine	0.693844	0.942057	0.44406	0.454144	0.447837	0.693844	0.942057	0.773643	0.701454	1.19706	0.44406	0.454144	0.937669	0.937669	1	0.827969	1.0139	0.997782	1.00584	0.991657	0.827969	1.0139	0.815645	0.811469	1.0117	0.997782	1.00584	0.990749	0.990749	1	0.817436	1.00178	0.990644	0.999977	1.00083	0.817436	1.00178	0.815645	0.811469	1.0117	0.990644	0.999977	0.990749	0.990749	1	0.986701	0.974162	0.996181	0.968226
N-Ethylmaleimide	0.825819	0.873717	0.751695	0.783927	0.882952	0.825819	0.873717	0.938869	0.922302	1.03189	0.751695	0.783927	0.967287	0.967287	1	0.969188	1.00454	1.03151	1.00528	1.00119	0.969188	1.00454	0.963948	0.965949	0.997176	1.03151	1.00528	1.02636	1.02636	1	0.965502	1.0013	1.02713	1.00099	1.00083	0.965502	1.0013	0.963948	0.965949	0.997176	1.02713	1.00099	1.02636	1.02636	1	1.00037	0.998256	1.00022	1.01026
(-)-Epinephrine bitartrate	0.820516	0.884589	0.597245	0.590815	0.653944	0.820516	0.884589	0.929248	0.916108	1.04824	0.597245	0.590815	0.986884	0.986884	1	0.968015	1.02529	1.05564	1.02293	0.998808	0.968015	1.02529	0.94358	0.941858	0.997176	1.05564	1.02293	1.03117	1.03117	1	0.951055	1.00738	1.03797	1.00627	0.998348	0.951055	1.00738	0.94358	0.941858	0.997176	1.03797	1.00627	1.03117	1.03117	1	0.997366	0.99282	0.984049	0.99975
EGTA	0.782146	0.83257	0.622861	0.608401	0.732824	0.782146	0.83257	0.942153	0.918486	1.05478	0.622861	0.608401	0.987422	0.987422	1	0.992404	1.00349	1.0381	1.00016	0.998808	0.992404	1.00349	0.987456	0.987197	0.999597	1.0381	1.00016	1.03561	1.03561	1	0.983185	0.995516	1.03238	0.995312	1.00083	0.983185	0.995516	0.987456	0.987197	0.999597	1.03238	0.995312	1.03561	1.03561	1	1.01246	1.02755	1.0164	1.00275
(±)-Epinephrine hydrochloride	0.749907	0.865809	0.513131	0.514649	0.636132	0.749907	0.865809	0.875187	0.838504	1.08258	0.513131	0.514649	0.967171	0.967171	1	0.982242	1.01249	1.05087	1.00607	0.994041	0.982242	1.01249	0.969169	0.970879	0.992336	1.05087	1.00607	1.04251	1.04251	1	0.97407	1.00532	1.04718	1.00459	1.00083	0.97407	1.00532	0.969169	0.970879	0.992336	1.04718	1.00459	1.04251	1.04251	1	0.989861	0.976762	1.00696	0.974231
Ethosuximide	0.74832	0.854683	0.479144	0.483256	0.59542	0.74832	0.854683	0.890819	0.86517	1.06132	0.479144	0.483256	0.971941	0.971941	1	0.959021	1.02422	1.03088	1.01806	0.996424	0.959021	1.02422	0.93858	0.934299	1.01654	1.03088	1.01806	1.01231	1.01231	1	0.940868	1.0027	1.01463	1.00164	1.00083	0.940868	1.0027	0.93858	0.934299	1.01654	1.01463	1.00164	1.01231	1.01231	1	0.978089	0.953044	1.00696	1.00125
JX401	0.735884	0.818548	0.552555	0.54464	0.64631	0.735884	0.818548	0.892877	0.887216	1.0139	0.552555	0.54464	0.974133	0.974133	1	0.939009	1.02529	1.00138	1.02139	0.996424	0.939009	1.02529	0.914583	0.908981	1.0117	1.00138	1.02139	0.980215	0.980215	1	0.916363	1.00065	0.980607	1.00037	1.00083	0.916363	1.00065	0.914583	0.908981	1.0117	0.980607	1.00037	0.980215	0.980215	1	0.990256	0.97682	1.00157	1.01776
Emodin	0.864881	0.916955	0.776584	0.770262	0.844784	0.864881	0.916955	0.940341	0.937995	0.974652	0.776584	0.770262	0.959671	0.959671	1	1.0418	1.00798	1.0394	1.00381	0.996424	1.0418	1.00798	1.0342	1.03549	1.00202	1.0394	1.00381	1.03428	1.03428	1	1.02779	0.994163	1.02983	0.995743	1.00083	1.02779	0.994163	1.0342	1.03549	1.00202	1.02983	0.995743	1.03428	1.03428	1	0.977299	0.955188	1.00831	1.00876
(-)-Physostigmine	0.899526	0.940034	0.754576	0.776204	0.849873	0.899526	0.940034	0.97322	0.964212	0.974652	0.754576	0.776204	0.963979	0.963979	1	1.02417	0.991368	1.01392	0.994464	1.00596	1.02417	0.991368	1.03199	1.03296	0.997176	1.01392	0.994464	1.01805	1.01805	1	1.02306	0.991163	1.00972	0.991212	1.00083	1.02306	0.991163	1.03199	1.03296	0.997176	1.00972	0.991212	1.01805	1.01805	1	1.0014	1.00106	1.00022	1.01926
NBI 27914	0.781004	0.876636	0.580137	0.603268	0.64631	0.781004	0.876636	0.903196	0.899886	1.02044	0.580137	0.603268	0.957324	0.957324	1	0.958796	1.01065	1.00243	1.00718	0.998808	0.958796	1.01065	0.947059	0.94748	0.994756	1.00243	1.00718	0.993741	0.993741	1	0.953371	1.0052	0.999805	1.00503	1.00083	0.953371	1.0052	0.947059	0.94748	0.994756	0.999805	1.00503	0.993741	0.993741	1	1.00021	0.99993	1.01775	1.00275
beta-Estradiol	0.870022	0.890497	1.07874	1.11697	1.38931	0.870022	0.890497	0.978826	0.981369	0.992641	1.07874	1.11697	0.915572	0.915572	1	1.07735	0.986734	0.999601	0.98601	1.00119	1.07735	0.986734	1.08898	1.09127	0.992336	0.999601	0.98601	1.01154	1.01154	1	1.07955	0.990694	1.00518	0.993181	1.00083	1.07955	0.990694	1.08898	1.09127	0.992336	1.00518	0.993181	1.01154	1.01154	1	0.990177	0.981036	1.00562	1.01026
Estrone	0.786563	0.824593	0.692408	0.705123	0.984733	0.786563	0.824593	0.948349	0.941077	1.01554	0.692408	0.705123	0.955555	0.955555	1	0.956527	1.00365	0.969265	0.996683	0.991657	0.956527	1.00365	0.95149	0.94845	1.00686	0.969265	0.996683	0.970784	0.970784	1	0.94554	0.994249	0.967131	0.995512	1.00083	0.94554	0.994249	0.95149	0.94845	1.00686	0.967131	0.995512	0.970784	0.970784	1	1.00305	1.00418	1.00292	1.02077
Phenserine	0.815097	0.892382	0.66806	0.651486	0.760814	0.815097	0.892382	0.914328	0.882872	1.08422	0.66806	0.651486	0.988749	0.988749	1	0.962828	1.01222	1.02388	1.00375	0.994041	0.962828	1.01222	0.948112	0.945911	1.00444	1.02388	1.00375	1.01822	1.01822	1	0.942913	0.992324	1.00982	0.99025	0.998348	0.942913	0.992324	0.948112	0.945911	1.00444	1.00982	0.99025	1.01822	1.01822	1	0.996181	0.993344	1.00427	1.00425
N-Methyl-beta-carboline-3-carboxamide	0.720066	0.83542	0.441788	0.452861	0.541985	0.720066	0.83542	0.86473	0.83084	1.12347	0.441788	0.452861	0.963286	0.963286	1	0.942846	1.00721	0.988703	1.0035	0.996424	0.942846	1.00721	0.936494	0.936336	1.00686	0.988703	1.0035	0.984065	0.984065	1	0.929487	0.992416	0.980472	0.995326	1.00083	0.929487	0.992416	0.936494	0.936336	1.00686	0.980472	0.995326	0.984065	0.984065	1	0.97564	0.950361	1.00157	1.00425
DPO-1	0.823628	0.90691	0.638492	0.64065	0.727735	0.823628	0.90691	0.914238	0.899701	1.02535	0.638492	0.64065	0.959421	0.959421	1	0.866946	1.00208	0.961147	0.997354	0.996424	0.866946	1.00208	0.865857	0.859176	1.01654	0.961147	0.997354	0.963347	0.963347	1	0.85251	0.985087	0.948171	0.984079	0.998348	0.85251	0.985087	0.865857	0.859176	1.01654	0.948171	0.984079	0.963347	0.963347	1	0.990493	0.979626	1.00022	0.996748
(-)-Eseroline fumarate	0.873908	0.965044	0.739792	0.764511	0.783715	0.873908	0.965044	0.919211	0.90533	1.03025	0.739792	0.764511	0.971902	0.971902	1	0.920059	1.00177	0.966225	0.998809	0.996424	0.920059	1.00177	0.919886	0.92198	0.997176	0.966225	0.998809	0.965482	0.965482	1	0.904345	0.983529	0.950116	0.983225	1.00083	0.904345	0.983529	0.919886	0.92198	0.997176	0.950116	0.983225	0.965482	0.965482	1	1.00061	0.99871	0.993485	1.01326
S-(-)-Eticlopride hydrochloride	1.0119	1.07809	0.80168	0.840939	0.834606	1.0119	1.07809	0.958678	0.950131	1.04988	0.80168	0.840939	0.953132	0.953132	1	1.01937	0.988344	0.992614	0.990318	1.00596	1.01937	0.988344	1.03089	1.03234	1.00202	0.992614	0.990318	1.00188	1.00188	1	1.02535	0.994405	0.99719	0.994989	1.00083	1.02535	0.994405	1.03089	1.03234	1.00202	0.99719	0.994989	1.00188	1.00188	1	1.00503	1.0097	0.993485	1.01176
CCG-4986	0.850596	0.914794	0.644332	0.644476	0.715013	0.850596	0.914794	0.938289	0.912508	1.08095	0.644332	0.644476	0.956228	0.956228	1	0.903828	1.00209	0.962933	1.00039	0.998808	0.903828	1.00209	0.900795	0.89966	1.00444	0.962933	1.00039	0.96207	0.96207	1	0.902747	1.00161	0.963775	1.00141	1.00083	0.902747	1.00161	0.900795	0.89966	1.00444	0.963775	1.00141	0.96207	0.96207	1	0.995075	0.988174	0.997529	0.99975
erythro-9-(2-Hydroxy-3-nonyl)adenine hydrochloride	0.779345	0.842201	0.558989	0.567906	0.676845	0.779345	0.842201	0.921722	0.922149	1.00409	0.558989	0.567906	0.986057	0.986057	1	0.81922	0.994566	0.938462	0.986017	0.991657	0.81922	0.994566	0.826616	0.823903	1.00444	0.938462	0.986017	0.952358	0.952358	1	0.821636	0.995168	0.946106	0.993755	1.00083	0.821636	0.995168	0.826616	0.823903	1.00444	0.946106	0.993755	0.952358	0.952358	1	1.00922	1.01631	1.00292	1.00876
Alinidine	0.752799	0.932862	0.344447	0.339265	0.338422	0.752799	0.932862	0.814869	0.727448	1.25429	0.344447	0.339265	1.02421	1.02421	1	0.942634	1.25704	1.32636	1.35845	1.08701	0.942634	1.25704	0.775731	0.774643	1.00444	1.32636	1.35845	0.986952	0.986952	1	0.777012	1.00561	0.984027	0.997974	0.990917	0.777012	1.00561	0.775731	0.774643	1.00444	0.984027	0.997974	0.986952	0.986952	1	0.994996	0.994586	1.01775	0.936703
Felbamate	0.839667	0.924587	0.73783	0.712585	0.829517	0.839667	0.924587	0.912516	0.905817	1.00082	0.73783	0.712585	0.948228	0.948228	1	0.907087	1.00488	1.0079	0.999497	0.996424	0.907087	1.00488	0.902984	0.899423	1.00444	1.0079	0.999497	1.00793	1.00793	1	0.896023	0.991759	0.998908	0.990518	1.00083	0.896023	0.991759	0.902984	0.899423	1.00444	0.998908	0.990518	1.00793	1.00793	1	0.993811	0.986252	0.986745	1.00876
Fusidic acid sodium	0.757075	0.839857	0.558714	0.56137	0.659033	0.757075	0.839857	0.917852	0.893469	1.0695	0.558714	0.56137	0.961132	0.961132	1	0.878104	1.00395	0.979766	0.998401	0.996424	0.878104	1.00395	0.874675	0.869471	1.00928	0.979766	0.998401	0.980093	0.980093	1	0.866754	0.990925	0.971127	0.99033	1.00083	0.866754	0.990925	0.874675	0.869471	1.00928	0.971127	0.99033	0.980093	0.980093	1	0.988123	0.974306	1.00831	0.996748
Fenoterol hydrobromide	0.797149	0.859947	0.542279	0.553789	0.653944	0.797149	0.859947	0.932791	0.925183	1.02535	0.542279	0.553789	0.976729	0.976729	1	0.930244	1.00349	0.991109	1.00108	0.998808	0.930244	1.00349	0.926542	0.924688	1.00444	0.991109	1.00108	0.989577	0.989577	1	0.917184	0.990193	0.980529	0.990318	1.00083	0.917184	0.990193	0.926542	0.924688	1.00444	0.980529	0.990318	0.989577	0.989577	1	0.994522	0.986703	1.01505	1.00425
S-(+)-Fluoxetine hydrochloride	0.891082	0.913185	0.667041	0.674015	0.743003	0.891082	0.913185	0.964312	0.969508	0.994276	0.667041	0.674015	0.955671	0.955671	1	0.964711	0.997628	0.980444	0.999936	1.00596	0.964711	0.997628	0.967154	0.969963	0.992336	0.980444	0.999936	0.98109	0.98109	1	0.950612	0.98304	0.964786	0.983528	1.00083	0.950612	0.98304	0.967154	0.969963	0.992336	0.964786	0.983528	0.98109	0.98109	1	0.983145	0.962262	1.00022	1.01776
UCL 2077	1.09062	1.06141	0.89447	0.950874	0.895674	1.09062	1.06141	1.02474	1.01662	1.07604	0.89447	0.950874	0.983018	0.983018	1	0.948756	0.993469	0.901699	1.00151	1.00596	0.948756	0.993469	0.953859	0.958119	0.987495	0.901699	1.00151	0.899584	0.899584	1	0.954896	1.0007	0.903111	1.00354	1.00083	0.954896	1.0007	0.953859	0.958119	0.987495	0.903111	1.00354	0.899584	0.899584	1	1.00914	1.01651	0.994833	1.01476
Fluvoxamine maleate	0.853738	0.921806	0.625833	0.675037	0.720102	0.853738	0.921806	0.927794	0.92586	1.02862	0.625833	0.675037	0.946632	0.946632	1	0.900133	1.00517	0.985737	0.999625	0.996424	0.900133	1.00517	0.895012	0.891022	1.00686	0.985737	0.999625	0.98508	0.98508	1	0.895808	1.00059	0.984865	0.999557	1.00083	0.895808	1.00059	0.895012	0.891022	1.00686	0.984865	0.999557	0.98508	0.98508	1	1.00566	1.01092	0.986745	1.00275
AS 604850	0.661718	0.748184	0.49039	0.482685	0.577608	0.661718	0.748184	0.890107	0.843732	1.14309	0.49039	0.482685	1.01702	1.01702	1	0.925725	1.00449	1.06462	0.992186	0.986889	0.925725	1.00449	0.920977	0.921379	0.999597	1.06462	0.992186	1.07282	1.07282	1	0.922455	1.00145	1.07186	0.999043	0.995871	0.922455	1.00145	0.920977	0.921379	0.999597	1.07186	0.999043	1.07282	1.07282	1	1.01941	1.04843	1.03392	0.944208
Furegrelate sodium	0.833766	0.864338	0.716559	0.710066	0.826972	0.833766	0.864338	0.969832	0.96741	1.0139	0.716559	0.710066	0.996365	0.996365	1	0.94369	1.01226	0.981203	1.02032	1.01073	0.94369	1.01226	0.932598	0.928851	1.00686	0.981203	1.02032	0.962455	0.962455	1	0.930319	0.997646	0.960529	0.997888	1.00083	0.930319	0.997646	0.932598	0.928851	1.00686	0.960529	0.997888	0.962455	0.962455	1	1.00495	1.00831	1.00562	1.01626
Fiduxosin hydrochloride	0.848625	0.935207	0.651693	0.695356	0.727735	0.848625	0.935207	0.918282	0.900658	1.03352	0.651693	0.695356	0.942862	0.942862	1	0.927983	1.0008	0.980479	0.996091	0.998808	0.927983	1.0008	0.926744	0.923119	1.01412	0.980479	0.996091	0.984205	0.984205	1	0.921337	0.993679	0.976756	0.992218	0.995871	0.921337	0.993679	0.926744	0.923119	1.01412	0.976756	0.992218	0.984205	0.984205	1	0.987017	0.97143	0.985397	1.01476
Furosemide	0.784006	0.886704	0.532727	0.550819	0.613232	0.784006	0.886704	0.890966	0.862258	1.06787	0.532727	0.550819	0.93615	0.93615	1	0.916667	0.996408	0.98961	0.990707	0.996424	0.916667	0.996408	0.920039	0.918454	1.00202	0.98961	0.990707	0.998274	0.998274	1	0.907592	0.986385	0.98463	0.985791	1.00083	0.907592	0.986385	0.920039	0.918454	1.00202	0.98463	0.985791	0.998274	0.998274	1	0.988044	0.975008	0.997529	1.00726
p-Fluoro-L-phenylalanine	0.811172	0.873119	0.588802	0.61496	0.715013	0.811172	0.873119	0.928913	0.91736	1.06296	0.588802	0.61496	0.971268	0.971268	1	0.832376	1.01677	0.9683	1.0086	0.994041	0.832376	1.01677	0.819767	0.813771	1.0117	0.9683	1.0086	0.95969	0.95969	1	0.819214	1.0002	0.959011	0.998988	0.998348	0.819214	1.0002	0.819767	0.813771	1.0117	0.959011	0.998988	0.95969	0.95969	1	0.996734	0.990444	1.00831	1.01026
Fluphenazine dihydrochloride	1.0176	1.0249	0.628242	0.647874	0.636132	1.0176	1.0249	0.988707	0.997437	0.977923	0.628242	0.647874	0.98998	0.98998	1	0.980592	1.00479	1.01544	0.999536	0.996424	0.980592	1.00479	0.975388	0.980655	0.987495	1.01544	0.999536	1.01472	1.01472	1	0.969952	0.994537	1.00946	0.994858	1.00083	0.969952	0.994537	0.975388	0.980655	0.987495	1.00946	0.994858	1.01472	1.01472	1	0.983066	0.962636	1.00292	1.01776
Fenofibrate	1.00749	1.01796	0.97946	0.946739	0.946565	1.00749	1.01796	0.993038	0.993219	1.03679	0.97946	0.946739	0.986211	0.986211	1	1.04733	1.02808	1.02694	1.02666	1.00119	1.04733	1.02808	1.01679	1.01966	0.987495	1.02694	1.02666	0.998064	0.998064	1	1.07037	1.05171	1.04777	1.04956	0.995871	1.07037	1.05171	1.01679	1.01966	0.987495	1.04777	1.04956	0.998064	0.998064	1	1.01641	1.03225	0.998877	1.00876
Fenspiride hydrochloride	0.839586	0.923966	0.726699	0.740937	0.847328	0.839586	0.923966	0.931569	0.907349	1.10221	0.726699	0.740937	0.963729	0.963729	1	0.9179	0.998728	0.986546	0.995267	0.996424	0.9179	0.998728	0.918869	0.91551	1.0117	0.986546	0.995267	0.989927	0.989927	1	0.916395	0.997171	0.987541	0.99686	1.00083	0.916395	0.997171	0.918869	0.91551	1.0117	0.987541	0.99686	0.989927	0.989927	1	0.993653	0.983989	0.998877	1.01026
Flumazenil	0.785174	0.878153	0.641484	0.662798	0.78117	0.785174	0.878153	0.905655	0.880197	1.08585	0.641484	0.662798	0.954036	0.954036	1	0.904912	1.00584	0.980829	1.0045	1.00119	0.904912	1.00584	0.898701	0.898689	0.997176	0.980829	1.0045	0.975893	0.975893	1	0.898335	0.998944	0.976714	0.999854	1.00083	0.898335	0.998944	0.898701	0.898689	0.997176	0.976714	0.999854	0.975893	0.975893	1	1.01032	1.02108	0.994833	0.989242
Genipin	0.785377	0.866889	0.805099	0.823947	0.959288	0.785377	0.866889	0.91194	0.8846	1.0695	0.805099	0.823947	0.924553	0.924553	1	0.952862	1.00239	1.02411	0.999263	0.996424	0.952862	1.00239	0.950514	0.947323	1.00928	1.02411	0.999263	1.02373	1.02373	1	0.953208	1.00364	1.02965	1.00565	1.00083	0.953208	1.00364	0.950514	0.947323	1.00928	1.02965	1.00565	1.02373	1.02373	1	1.00408	1.00649	0.994833	0.99975
Fusaric acid	0.87487	0.95601	0.856915	0.886828	1.08397	0.87487	0.95601	0.924652	0.895853	1.0973	0.856915	0.886828	0.960228	0.960228	1	0.94174	0.993865	1.00316	0.991437	0.998808	0.94174	0.993865	0.94695	0.941674	1.00928	1.00316	0.991437	1.01033	1.01033	1	0.936343	0.988072	0.999556	0.988156	1.00083	0.936343	0.988072	0.94695	0.941674	1.00928	0.999556	0.988156	1.01033	1.01033	1	1.0025	1.00554	0.982701	1.01326
5-Fluorouracil	0.897826	0.887785	0.741261	0.617384	0.776081	0.897826	0.887785	1.00778	0.964164	1.17743	0.741261	0.617384	1.1408	1.1408	1	1.07326	0.993057	1.19717	0.986272	0.994041	1.07326	0.993057	1.07943	1.07886	0.999597	1.19717	0.986272	1.21224	1.21224	1	1.0632	0.984695	1.19472	0.985302	1.00083	1.0632	0.984695	1.07943	1.07886	0.999597	1.19472	0.985302	1.21224	1.21224	1	1.0153	1.03068	0.994833	0.99975
Flecainide acetate	0.887749	0.940931	0.722853	0.706739	0.763359	0.887749	0.940931	0.951859	0.934047	1.0417	0.722853	0.706739	1.01115	1.01115	1	0.910966	1.01086	0.995826	1.00582	0.996424	0.910966	1.01086	0.902409	0.89752	1.00928	0.995826	1.00582	0.990312	0.990312	1	0.895226	0.992082	0.982576	0.991804	1.00083	0.895226	0.992082	0.902409	0.89752	1.00928	0.982576	0.991804	0.990312	0.990312	1	0.996339	0.988696	0.988093	1.01476
Fenoldopam bromide	0.792044	0.877142	0.81899	0.83552	1.00254	0.792044	0.877142	0.911029	0.885583	1.26574	0.81899	0.83552	0.950901	0.950901	1	1.03094	0.991668	1.02111	0.98788	0.996424	1.03094	0.991668	1.0386	1.03877	1.00202	1.02111	0.98788	1.03198	1.03198	1	1.02389	0.985193	1.01832	0.986013	1.00083	1.02389	0.985193	1.0386	1.03877	1.00202	1.01832	0.986013	1.03198	1.03198	1	0.999184	0.996276	0.994833	1.02377
Forskolin	1.00434	1.01111	1.14539	1.14936	1.08906	1.00434	1.01111	0.99805	1.01242	0.994276	1.14539	1.14936	0.933631	0.933631	1	1.04652	0.989861	1.0173	0.990661	1.00119	1.04652	0.989861	1.05539	1.0533	0.997176	1.0173	0.990661	1.0254	1.0254	1	1.06696	1.01048	1.03899	1.01245	1.00083	1.06696	1.01048	1.05539	1.0533	0.997176	1.03899	1.01245	1.0254	1.0254	1	1.01712	1.03663	1.00696	1.00575
Famotidine	0.896686	0.94431	0.734819	0.731716	0.804071	0.896686	0.94431	0.95579	0.946431	1.0417	0.734819	0.731716	0.97923	0.97923	1	0.958323	0.988745	1.01487	0.986677	0.998808	0.958323	0.988745	0.968067	0.968524	0.999597	1.01487	0.986677	1.02727	1.02727	1	0.962846	0.994074	1.0218	0.994041	1.00083	0.962846	0.994074	0.968067	0.968524	0.999597	1.0218	0.994041	1.02727	1.02727	1	1.00898	1.01622	1.00831	1.01476
FSCPX	0.76692	0.871349	0.704042	0.749825	0.829517	0.76692	0.871349	0.883723	0.856629	1.0973	0.704042	0.749825	0.924861	0.924861	1	0.920191	1.02563	1.00088	1.02239	0.996424	0.920191	1.02563	0.897231	0.89049	1.01412	1.00088	1.02239	0.978133	0.978133	1	0.906575	1.01053	0.989189	1.01041	1.00083	0.906575	1.01053	0.897231	0.89049	1.01412	0.989189	1.01041	0.978133	0.978133	1	1.01088	1.02109	0.986745	1.00125
NS8593 hydrochloride	0.793176	0.860568	0.811099	0.82946	0.994911	0.793176	0.860568	0.926006	0.930093	0.981194	0.811099	0.82946	0.944478	0.944478	1	0.989197	1.028	1.03259	1.0274	1.00119	0.989197	1.028	0.962691	0.965492	0.992336	1.03259	1.0274	1.00636	1.00636	1	1.14634	1.19323	1.19748	1.20136	0.998348	1.14634	1.19323	0.962691	0.965492	0.992336	1.19748	1.20136	1.00636	1.00636	1	1.01791	1.03489	0.996181	1.02227
Flunarizine dihydrochloride	0.885469	0.986813	0.770106	0.773875	0.801527	0.885469	0.986813	0.904367	0.885483	1.0417	0.770106	0.773875	0.935054	0.935054	1	0.990973	0.995393	1.02563	0.9915	0.996424	0.990973	0.995393	0.993255	0.9916	1.00202	1.02563	0.9915	1.0332	1.0332	1	1.01877	1.02197	1.05635	1.02078	0.998348	1.01877	1.02197	0.993255	0.9916	1.00202	1.05635	1.02078	1.0332	1.0332	1	1.02573	1.05327	0.982701	1.01176
5-fluoro-5'-deoxyuridine	0.793403	0.901485	0.666853	0.664676	0.776081	0.793403	0.901485	0.899539	0.867765	1.12183	0.666853	0.664676	0.981864	0.981864	1	0.914484	0.994479	0.980627	0.990172	0.994041	0.914484	0.994479	0.919221	0.917442	1.00444	0.980627	0.990172	0.989454	0.989454	1	0.906345	0.985677	0.976392	0.98635	1.00083	0.906345	0.985677	0.919221	0.917442	1.00444	0.976392	0.98635	0.989454	0.989454	1	1.00211	1.00373	0.993485	1.01476
Flupirtine maleate	0.874733	0.925369	0.740869	0.743432	0.814249	0.874733	0.925369	0.937821	0.91893	1.03025	0.740869	0.743432	0.961344	0.961344	1	0.949807	1.01095	1.0202	1.00966	0.998808	0.949807	1.01095	0.939583	0.939838	0.999597	1.0202	1.00966	1.01064	1.01064	1	0.931383	0.990804	1.00316	0.992195	1.00083	0.931383	0.990804	0.939583	0.939838	0.999597	1.00316	0.992195	1.01064	1.01064	1	1.00535	1.00913	0.992137	1.02377
Flutamide	0.970928	1.02237	0.760562	0.768741	0.788804	0.970928	1.02237	0.973815	0.975513	0.994276	0.760562	0.768741	1.00633	1.00633	1	0.949078	0.997071	1.02645	0.99408	1.00119	0.949078	0.997071	0.952627	0.95518	0.997176	1.02645	0.99408	1.03135	1.03135	1	0.941088	0.98787	1.01998	0.987882	1.00083	0.941088	0.98787	0.952627	0.95518	0.997176	1.01998	0.987882	1.03135	1.03135	1	0.997683	0.995552	0.989441	1.01926
Fexofenadine hydrochloride	1.01314	1.01194	1.01371	1.06124	1.05344	1.01314	1.01194	1.00597	1.01272	1.03025	1.01371	1.06124	0.934131	0.934131	1	0.986591	0.9877	1.00898	0.998055	1.01073	0.986591	0.9877	0.997217	0.997754	0.997176	1.00898	0.998055	1.00996	1.00996	1	0.996917	0.999039	1.01809	1.00803	1.00578	0.996917	0.999039	0.997217	0.997754	0.997176	1.01809	1.00803	1.00996	1.00996	1	1.01467	1.02759	0.994833	1.00876
Formoterol	0.836213	0.923047	0.718282	0.771142	0.819338	0.836213	0.923047	0.91294	0.903359	1.00899	0.718282	0.771142	0.919861	0.919861	1	0.929756	0.995257	0.976188	0.991219	0.996424	0.929756	0.995257	0.933037	0.933758	0.997176	0.976188	0.991219	0.98466	0.98466	1	0.926144	0.992338	0.977231	0.992435	1.00083	0.926144	0.992338	0.933037	0.933758	0.997176	0.977231	0.992435	0.98466	0.98466	1	1.02178	1.04634	0.988093	0.989242
Felodipine	0.794085	0.888911	0.787087	0.782929	0.870229	0.794085	0.888911	0.904362	0.890007	1.03352	0.787087	0.782929	0.950497	0.950497	1	0.919715	1.02709	0.984991	1.02588	1.00119	0.919715	1.02709	0.894919	0.892221	1.00444	0.984991	1.02588	0.963172	0.963172	1	1.02841	1.15159	1.10973	1.16479	1.0033	1.02841	1.15159	0.894919	0.892221	1.00444	1.10973	1.16479	0.963172	0.963172	1	1.00764	1.01458	0.986745	1.01176
Fluspirilene	0.886427	0.918449	0.678537	0.68604	0.727735	0.886427	0.918449	0.96912	0.97232	0.98937	0.678537	0.68604	0.983922	0.983922	1	0.952838	1.01775	0.972829	1.01515	0.998808	0.952838	1.01775	0.935294	0.934699	0.999597	0.972829	1.01515	0.958203	0.958203	1	0.964029	1.03014	0.986968	1.02951	0.998348	0.964029	1.03014	0.935294	0.934699	0.999597	0.986968	1.02951	0.958203	0.958203	1	1.00068	1.00072	1.00292	1.02527
cis-(Z)-Flupenthixol dihydrochloride	0.882904	0.93015	0.815517	0.848686	0.938931	0.882904	0.93015	0.959999	0.959577	1.00245	0.815517	0.848686	0.934765	0.934765	1	0.933986	0.998272	0.918095	0.999929	1.00119	0.933986	0.998272	0.933797	0.928854	1.01896	0.918095	0.999929	0.915752	0.915752	1	0.974842	1.04119	0.957232	1.04332	1.00083	0.974842	1.04119	0.933797	0.928854	1.01896	0.957232	1.04332	0.915752	0.915752	1	1.00693	1.01318	0.967872	0.99975
Furafylline	0.820768	0.886313	0.685446	0.701321	0.80916	0.820768	0.886313	0.928573	0.920738	0.999182	0.685446	0.701321	0.962286	0.962286	1	0.865339	0.99407	0.97041	0.990045	0.996424	0.865339	0.99407	0.869181	0.864125	1.0117	0.97041	0.990045	0.979445	0.979445	1	0.856522	0.984954	0.965118	0.984911	1.00083	0.856522	0.984954	0.869181	0.864125	1.0117	0.965118	0.984911	0.979445	0.979445	1	1.00487	1.00995	0.992137	1.00125
FPL 64176	0.785097	0.887095	0.656736	0.671663	0.753181	0.785097	0.887095	0.889258	0.875763	1.02535	0.656736	0.671663	0.952382	0.952382	1	0.876981	0.994097	0.981954	0.990403	0.998808	0.876981	0.994097	0.881742	0.878886	1.00444	0.981954	0.990403	0.991082	0.991082	1	0.865158	0.980866	0.972406	0.980829	1.00083	0.865158	0.980866	0.881742	0.878886	1.00444	0.972406	0.980829	0.991082	0.991082	1	1.00124	0.999253	1.00022	1.01026
Fluoxetine hydrochloride	1.01782	1.00734	0.878757	0.907195	0.86514	1.01782	1.00734	1.0221	1.05765	0.896157	0.878757	0.907195	0.996519	0.996519	1	0.898927	0.997754	0.9417	1.00716	1.01073	0.898927	0.997754	0.903287	0.897939	1.00686	0.9417	1.00716	0.938465	0.938465	1	0.88686	0.982545	0.922503	0.983014	1.00083	0.88686	0.982545	0.903287	0.897939	1.00686	0.922503	0.983014	0.938465	0.938465	1	0.999105	0.994773	0.989441	1.02377
N-(3,3-Diphenylpropyl)glycinamide	1.03276	1.06858	1.21639	1.30064	1.27735	1.03276	1.06858	0.97037	0.965248	0.984464	1.21639	1.30064	0.938862	0.938862	1	0.995566	1.01483	0.992676	1.02042	1.00596	0.995566	1.01483	0.982248	0.982927	1.00202	0.992676	1.02042	0.972621	0.972621	1	1.02175	1.04197	1.01422	1.04353	1.00083	1.02175	1.04197	0.982248	0.982927	1.00202	1.01422	1.04353	0.972621	0.972621	1	1.00377	1.00576	0.996181	1.01776
Glybenclamide	0.962944	1.01401	0.961755	0.98039	0.928753	0.962944	1.01401	0.953704	0.954238	1.00572	0.961755	0.98039	0.955401	0.955401	1	0.933167	1.01741	0.966987	1.01812	1.00119	0.933167	1.01741	0.916312	0.913828	1.00444	0.966987	1.01812	0.950013	0.950013	1	0.935621	1.02014	0.969821	1.02132	1.00083	0.935621	1.02014	0.916312	0.913828	1.00444	0.969821	1.02132	0.950013	0.950013	1	0.99626	0.989855	0.988093	0.993745
GW2974	0.922094	1.00134	0.873889	0.952324	0.949109	0.922094	1.00134	0.931258	0.922873	1.00736	0.873889	0.952324	0.925476	0.925476	1	0.898694	1.00554	0.923244	1.0091	1.00596	0.898694	1.00554	0.892517	0.892356	1.00202	0.923244	1.0091	0.915279	0.915279	1	0.896889	1.0046	0.920964	1.00632	1.00083	0.896889	1.0046	0.892517	0.892356	1.00202	0.920964	1.00632	0.915279	0.915279	1	1.01024	1.02228	0.985397	1.00876
Guanfacine hydrochloride	0.878361	0.938103	1.01523	1.01682	1.14758	0.878361	0.938103	0.940841	0.929338	1.03516	1.01523	1.01682	0.964036	0.964036	1	0.9083	1.00584	0.971054	1.0046	1.00119	0.9083	1.00584	0.903598	0.896988	1.01654	0.971054	1.0046	0.967529	0.967529	1	0.911301	1.00842	0.975107	1.00811	1.00083	0.911301	1.00842	0.903598	0.896988	1.01654	0.975107	1.00811	0.967529	0.967529	1	1.01601	1.03383	0.974612	1.00275
L-Glutamic acid hydrochloride	0.813378	0.910289	0.856729	0.848021	0.977099	0.813378	0.910289	0.894179	0.864219	1.10057	0.856729	0.848021	0.956151	0.956151	1	0.92991	0.989381	0.983451	0.985537	0.998808	0.92991	0.989381	0.939796	0.93825	1.00202	0.983451	0.985537	0.997014	0.997014	1	0.927228	0.986345	0.984022	0.986613	1.00083	0.927228	0.986345	0.939796	0.93825	1.00202	0.984022	0.986613	0.997014	0.997014	1	1.01664	1.03622	0.997529	1.01326
Ganciclovir	0.749052	0.875762	0.756327	0.766912	0.880407	0.749052	0.875762	0.86725	0.844144	1.07931	0.756327	0.766912	0.937458	0.937458	1	0.884965	0.985814	0.969028	0.979439	0.994041	0.884965	0.985814	0.89697	0.894893	1.00686	0.969028	0.979439	0.988684	0.988684	1	0.883023	0.984341	0.973103	0.983845	1.00083	0.883023	0.984341	0.89697	0.894893	1.00686	0.973103	0.983845	0.988684	0.988684	1	0.999263	0.996177	1.00966	0.99975
L-Glutamine	0.80598	0.890359	0.674224	0.678245	0.78117	0.80598	0.890359	0.909807	0.883152	1.04824	0.674224	0.678245	0.956574	0.956574	1	0.913356	0.983803	0.967359	0.98312	1.00119	0.913356	0.983803	0.928282	0.925573	1.00444	0.967359	0.98312	0.98375	0.98375	1	0.90675	0.976764	0.96152	0.977161	1.00083	0.90675	0.976764	0.928282	0.925573	1.00444	0.96152	0.977161	0.98375	0.98375	1	1.00234	1.00173	1.00966	0.99975
Guanidinyl-naltrindole di-trifluoroacetate	0.867201	0.960815	0.617371	0.635564	0.727735	0.867201	0.960815	0.91336	0.898861	1.02044	0.617371	0.635564	0.977249	0.977249	1	0.930254	0.985686	0.936807	0.990011	1.00596	0.930254	0.985686	0.943629	0.937414	1.01654	0.936807	0.990011	0.946269	0.946269	1	0.926401	0.981382	0.930491	0.983482	1.00083	0.926401	0.981382	0.943629	0.937414	1.01654	0.930491	0.983482	0.946269	0.946269	1	1.00013	0.997873	1.00292	1.01026
L-Canavanine	1.05762	1.0369	1.31114	1.26842	1.20102	1.05762	1.0369	1.0055	1.0058	0.991006	1.31114	1.26842	0.978056	0.978056	1	1.02086	0.985408	1.02497	0.985739	1.00119	1.02086	0.985408	1.03544	1.03657	0.997176	1.02497	0.985739	1.04051	1.04051	1	1.03034	0.995648	1.03543	0.996286	1.00083	1.03034	0.995648	1.03544	1.03657	0.997176	1.03543	0.996286	1.04051	1.04051	1	1.02336	1.04982	0.996181	1.02527
GW1929	0.924702	0.979043	1.02891	1.0686	1.04835	0.924702	0.979043	0.952147	0.95243	0.982829	1.02891	1.0686	0.957978	0.957978	1	0.957948	1.02005	1.0059	1.01579	0.998808	0.957948	1.02005	0.940126	0.937097	1.01412	1.0059	1.01579	0.990294	0.990294	1	0.959712	1.0223	1.01094	1.02124	0.998348	0.959712	1.0223	0.940126	0.937097	1.01412	1.01094	1.02124	0.990294	0.990294	1	1.0251	1.05081	1.00022	0.990743
GW5074	0.807539	0.931782	0.896164	0.925375	1.01527	0.807539	0.931782	0.870624	0.852633	1.05478	0.896164	0.925375	0.912437	0.912437	1	0.845767	0.981827	0.959456	0.978251	0.998808	0.845767	0.981827	0.861105	0.856565	1.01412	0.959456	0.978251	0.979113	0.979113	1	0.855041	0.99275	0.971067	0.991695	1.00083	0.855041	0.99275	0.861105	0.856565	1.01412	0.971067	0.991695	0.979113	0.979113	1	1.01609	1.03483	0.989441	1.00575
Genistein	0.884886	0.913208	1.21992	1.23327	1.4173	0.884886	0.913208	0.966204	0.974847	0.966476	1.21992	1.23327	0.954901	0.954901	1	0.95052	1.02284	0.989945	1.0161	0.994041	0.95052	1.02284	0.934097	0.931666	1.00202	0.989945	1.0161	0.975508	0.975508	1	0.967105	1.0433	1.01466	1.04375	1.00083	0.967105	1.0433	0.934097	0.931666	1.00202	1.01466	1.04375	0.975508	0.975508	1	1.00708	1.01451	0.988093	1.01326
GW7647	0.861029	0.938747	0.980717	0.98096	1.11196	0.861029	0.938747	0.911459	0.897106	1.03516	0.980717	0.98096	0.956594	0.956594	1	0.904357	0.97715	0.944023	0.975811	1.00119	0.904357	0.97715	0.925724	0.924644	0.999597	0.944023	0.975811	0.967704	0.967704	1	0.910617	0.98376	0.952865	0.985005	1.00083	0.910617	0.98376	0.925724	0.924644	0.999597	0.952865	0.985005	0.967704	0.967704	1	1.02178	1.04683	0.994833	0.993745
alpha-Guanidinoglutaric acid	0.913783	0.961091	0.863907	0.839228	0.941476	0.913783	0.961091	0.954261	0.935923	1.02371	0.863907	0.839228	0.983653	0.983653	1	0.864759	0.996094	0.943682	0.994904	0.998808	0.864759	0.996094	0.868739	0.865614	1.00928	0.943682	0.994904	0.949331	0.949331	1	0.869997	1.00152	0.951593	1.00218	1.00083	0.869997	1.00152	0.868739	0.865614	1.00928	0.951593	1.00218	0.949331	0.949331	1	1.02526	1.05219	0.988093	1.00425
Gallamine triethiodide	0.899802	0.985779	0.929339	0.931197	1.15267	0.899802	0.985779	0.9121	0.880033	1.08585	0.929339	0.931197	0.955594	0.955594	1	0.82848	0.984404	0.938887	0.986841	1.00119	0.82848	0.984404	0.841558	0.837975	1.00444	0.938887	0.986841	0.948929	0.948929	1	0.827561	0.983178	0.935008	0.984365	1.00083	0.827561	0.983178	0.841558	0.837975	1.00444	0.935008	0.984365	0.948929	0.948929	1	1.00811	1.01869	0.978656	1.00275
GBR-12935 dihydrochloride	0.988325	1.02463	1.05265	1.08823	1.05344	0.988325	1.02463	0.972371	0.960311	1.04007	1.05265	1.08823	0.97848	0.97848	1	0.986444	0.988191	1.00553	0.987454	1.00119	0.986444	0.988191	0.998657	1.00456	0.977814	1.00553	0.987454	1.01518	1.01518	1	0.988425	0.991284	1.00891	0.992504	1.00083	0.988425	0.991284	0.998657	1.00456	0.977814	1.00891	0.992504	1.01518	1.01518	1	1.00708	1.01356	0.994833	1.01776
Isoguvacine hydrochloride	0.968483	0.945411	1.05715	1.07291	1.03969	0.968483	0.945411	1.04244	1.05791	0.98453	1.05715	1.07291	1.03684	1.03684	1	1.03376	1.01789	1.03879	1.02106	1.00119	1.03376	1.01789	1.01614	1.02002	0.989491	1.03879	1.02106	1.01762	1.01762	1	1.0228	1.00811	1.02654	1.00913	1	1.0228	1.00811	1.01614	1.02002	0.989491	1.02654	1.00913	1.01762	1.01762	1	1.0011	1.00539	0.998871	1.01568
Guvacine hydrochloride	0.886642	0.890796	0.841592	0.875926	1.02963	0.886642	0.890796	0.993068	1.00016	0.969613	0.841592	0.875926	0.997665	0.997665	1	0.989397	1.02085	1.00459	1.01626	0.991696	0.989397	1.02085	0.968393	0.967987	0.999192	1.00459	1.01626	0.988345	0.988345	1	0.98182	1.0139	1.00141	1.01348	1	0.98182	1.0139	0.968393	0.967987	0.999192	1.00141	1.01348	0.988345	0.988345	1	0.989957	0.979362	1.01378	0.98581
(±)-AMPA hydrobromide	0.885306	0.918669	0.744912	0.733119	0.818334	0.885306	0.918669	0.959101	0.924852	1.09724	0.744912	0.733119	1.00059	1.00059	1	0.964753	1.02074	1.01159	1.0165	0.994069	0.964753	1.02074	0.945022	0.945245	0.996766	1.01159	1.0165	0.994735	0.994735	1	0.952727	1.00889	1.00186	1.00724	1	0.952727	1.00889	0.945022	0.945245	0.996766	1.00186	1.00724	0.994735	0.994735	1	0.987251	0.973434	1.02462	0.984317
Muscimol hydrobromide	0.888048	0.905741	0.837073	0.842475	0.949134	0.888048	0.905741	0.977663	0.967464	1.04751	0.837073	0.842475	0.99831	0.99831	1	0.934931	1.01913	1.01524	1.01576	0.996441	0.934931	1.01913	0.918919	0.917218	1.00889	1.01524	1.01576	0.999543	0.999543	1	0.919397	1.00219	1.00007	1.00144	1	0.919397	1.00219	0.918919	0.917218	1.00889	1.00007	1.00144	0.999543	0.999543	1	0.982316	0.96233	1.02733	0.975355
Guanabenz acetate	0.952579	0.970136	0.652248	0.679382	0.727781	0.952579	0.970136	0.987999	0.984436	1.02431	0.652248	0.679382	1.00256	1.00256	1	0.92539	1.01328	1.00662	1.00513	0.991696	0.92539	1.01328	0.915378	0.911269	1.00889	1.00662	1.00513	1.00141	1.00141	1	0.912143	0.997735	0.996317	0.995205	1	0.912143	0.997735	0.915378	0.911269	1.00889	0.996317	0.995205	1.00141	1.00141	1	0.99736	0.992559	1.007	0.988798
JFD00244	0.926689	0.942996	0.787814	0.794299	0.892119	0.926689	0.942996	0.988512	0.968274	1.06906	0.787814	0.794299	1.01164	1.01164	1	0.92379	0.999061	0.964577	0.994122	0.994069	0.92379	0.999061	0.926299	0.927072	1.00162	0.964577	0.994122	0.971061	0.971061	1	0.925791	1.00189	0.971414	1.00072	1	0.925791	1.00189	0.926299	0.927072	1.00162	0.971414	1.00072	0.971061	0.971061	1	0.996803	0.992599	0.998871	0.982823
Glipizide	0.860527	0.9073	0.780237	0.76657	0.885411	0.860527	0.9073	0.966981	0.952768	1.05912	0.780237	0.76657	1.01634	1.01634	1	0.903966	0.99997	0.991519	0.995161	0.994069	0.903966	0.99997	0.905007	0.904375	1.00162	0.991519	0.995161	0.995878	0.995878	1	0.894214	0.989852	0.983595	0.988172	1	0.894214	0.989852	0.905007	0.904375	1.00162	0.983595	0.988172	0.995878	0.995878	1	0.981042	0.961482	1.00836	0.984317
GYKI 52466 hydrochloride	0.970141	1.00433	0.761869	0.766971	0.845165	0.970141	1.00433	0.963168	0.942451	1.07403	0.761869	0.766971	1.00075	1.00075	1	0.892279	1.00128	0.966637	1.00809	1.00593	0.892279	1.00128	0.895318	0.898701	0.98464	0.966637	1.00809	0.959813	0.959813	1	0.878709	0.98392	0.94343	0.98352	1	0.878709	0.98392	0.895318	0.898701	0.98464	0.94343	0.98352	0.959813	0.959813	1	1.00643	1.01468	1.03004	0.996266
Paliperidone	0.978589	0.999139	0.898313	0.899174	0.952487	0.978589	0.999139	0.990266	0.981653	1.04088	0.898313	0.899174	0.986031	0.986031	1	1.0047	1.03085	1.04124	1.03059	1.00119	1.0047	1.03085	0.975463	0.971954	1.00889	1.04124	1.03059	1.01032	1.01032	1	0.995888	1.02259	1.03308	1.02356	1	0.995888	1.02259	0.975463	0.971954	1.00889	1.03308	1.02356	1.01032	1.01032	1	1.00142	1.00283	0.998871	0.99776
GR-89696 fumarate	0.7558	0.923253	0.714212	0.787497	0.78815	0.7558	0.923253	0.832435	0.808302	1.0558	0.714212	0.787497	0.917014	0.917014	1	0.902599	1.03247	1.0083	1.0303	0.996441	0.902599	1.03247	0.875104	0.874177	0.996766	1.0083	1.0303	0.979754	0.979754	1	0.888275	1.01574	0.993492	1.01426	1	0.888275	1.01574	0.875104	0.874177	0.996766	0.993492	1.01426	0.979754	0.979754	1	1.00118	1.00362	1.00023	0.96938
Gabapentin	0.838444	0.899537	0.621961	0.61108	0.714366	0.838444	0.899537	0.932429	0.901658	1.10387	0.621961	0.61108	1.01517	1.01517	1	0.888947	1.02581	0.996722	1.02154	0.994069	0.888947	1.02581	0.866789	0.86432	1.00162	0.996722	1.02154	0.97587	0.97587	1	0.871974	1.00741	0.980744	1.00637	1	0.871974	1.00741	0.866789	0.86432	1.00162	0.980744	1.00637	0.97587	0.97587	1	0.997758	0.995721	1.01649	0.982823
DL-Homatropine hydrobromide	0.854843	0.899904	0.891514	0.891051	1.02627	0.854843	0.899904	0.965797	0.955505	1.0558	0.891514	0.891051	0.994257	0.994257	1	0.897346	1.01536	0.973744	1.00925	0.991696	0.897346	1.01536	0.884583	0.886039	0.996766	0.973744	1.00925	0.963344	0.963344	1	0.884074	1.0009	0.962282	0.99924	1	0.884074	1.0009	0.884583	0.886039	0.996766	0.962282	0.99924	0.963344	0.963344	1	1.0015	1.00478	1.02327	0.990291
(±)-Vanillylmandelic acid	0.879376	0.9084	0.642154	0.660216	0.707658	0.879376	0.9084	0.959716	0.923631	1.08895	0.642154	0.660216	1.025	1.025	1	0.926539	1.0183	1.02395	1.01455	0.991696	0.926539	1.0183	0.910751	0.905293	1.01374	1.02395	1.01455	1.00946	1.00946	1	0.911312	1.00155	1.0114	1.00179	1	0.911312	1.00155	0.910751	0.905293	1.01374	1.0114	1.00179	1.00946	1.00946	1	0.991311	0.981059	1.00429	0.981329
6-Hydroxymelatonin	0.911426	0.954243	0.83659	0.862362	0.962549	0.911426	0.954243	0.964449	0.944088	1.07072	0.83659	0.862362	0.977441	0.977441	1	0.821415	1.01276	0.934479	1.00558	0.991696	0.821415	1.01276	0.811971	0.806581	1.01374	0.934479	1.00558	0.928422	0.928422	1	0.811493	0.999976	0.926286	0.997717	1	0.811493	0.999976	0.811971	0.806581	1.01374	0.926286	0.997717	0.928422	0.928422	1	0.998315	0.996553	1.01107	0.993279
Hexamethonium bromide	0.880052	0.915766	0.775358	0.747204	0.885411	0.880052	0.915766	0.973001	0.967949	1.05249	0.775358	0.747204	1.02015	1.02015	1	0.87518	1.00719	0.97137	1.00116	0.994069	0.87518	1.00719	0.870512	0.866913	1.01132	0.97137	1.00116	0.968892	0.968892	1	0.862989	0.992877	0.961547	0.991309	1	0.862989	0.992877	0.870512	0.866913	1.01132	0.961547	0.991309	0.968892	0.968892	1	0.984067	0.96692	1.01649	0.996266
4-Hydroxy-3-methoxyphenylacetic acid	0.894114	0.963076	0.898818	0.901895	1.02627	0.894114	0.963076	0.934687	0.912123	1.07403	0.898818	0.901895	0.976191	0.976191	1	0.956179	0.999253	0.985313	0.999379	1.00119	0.956179	0.999253	0.958794	0.95568	1.00889	0.985313	0.999379	0.985403	0.985403	1	0.94904	0.991056	0.976579	0.990967	1	0.94904	0.991056	0.958794	0.95568	1.00889	0.976579	0.990967	0.985403	0.985403	1	1.00285	1.00491	1.01242	0.999253
MHPG piperazine	1.06373	1.00562	1.20409	1.20575	1.20738	1.06373	1.00562	1.04404	1.06696	0.928177	1.20409	1.20575	0.996354	0.996354	1	0.952837	1.0294	0.990169	1.03092	1.00119	0.952837	1.0294	0.927773	0.922796	1.01374	0.990169	1.03092	0.960284	0.960284	1	0.946067	1.02213	0.981429	1.02254	1	0.946067	1.02213	0.927773	0.922796	1.01374	0.981429	1.02254	0.960284	0.960284	1	1.00572	1.01347	1.01242	1.00523
Hypotaurine	0.842789	0.89153	0.647722	0.630326	0.771381	0.842789	0.89153	0.947438	0.928336	1.03591	0.647722	0.630326	1.01033	1.01033	1	0.899315	1.02745	0.993833	1.02114	0.994069	0.899315	1.02745	0.875579	0.869703	1.00889	0.993833	1.02114	0.973045	0.973045	1	0.886486	1.01307	0.984275	1.01172	1	0.886486	1.01307	0.875579	0.869703	1.00889	0.984275	1.01172	0.973045	0.973045	1	1.01161	1.02355	1.01378	0.991785
Haloperidol	0.878577	0.926096	0.843066	0.874326	0.94578	0.878577	0.926096	0.967769	0.959953	1.0442	0.843066	0.874326	0.992301	0.992301	1	0.860856	1.04036	0.994028	1.03572	0.996441	0.860856	1.04036	0.829797	0.828239	1.00404	0.994028	1.03572	0.96215	0.96215	1	0.838959	1.01359	0.972478	1.01279	1	0.838959	1.01359	0.829797	0.828239	1.00404	0.972478	1.01279	0.96215	0.96215	1	0.991629	0.9807	0.992094	0.984317
Hydralazine hydrochloride	0.837245	0.915674	0.74437	0.728718	0.895472	0.837245	0.915674	0.914554	0.898904	1.11215	0.74437	0.728718	0.998007	0.998007	1	0.858008	1.02212	0.977612	1.01427	0.991696	0.858008	1.02212	0.842008	0.8382	1.01132	0.977612	1.01427	0.965076	0.965076	1	0.837699	0.997403	0.959537	0.995426	0.997525	0.837699	0.997403	0.842008	0.8382	1.01132	0.959537	0.995426	0.965076	0.965076	1	1.00866	1.01731	1.01107	0.982823
4-Imidazolemethanol hydrochloride	0.910886	0.922734	0.767366	0.775653	0.949134	0.910886	0.922734	0.982767	0.969996	1.04751	0.767366	0.775653	0.978187	0.978187	1	0.918561	1.01407	1.02738	1.00709	0.991696	0.918561	1.01407	0.90866	0.908274	1.00404	1.02738	1.00709	1.02038	1.02038	1	0.903782	0.997231	1.01483	0.995497	1	0.903782	0.997231	0.90866	0.908274	1.00404	1.01483	0.995497	1.02038	1.02038	1	1.00572	1.01113	1.00158	1.00075
Hexamethonium dichloride	0.800348	0.883033	0.725748	0.731719	0.851873	0.800348	0.883033	0.916394	0.897016	1.07901	0.725748	0.731719	0.990507	0.990507	1	0.844865	1.01494	0.957311	1.00898	0.991696	0.844865	1.01494	0.835074	0.831197	1.01374	0.957311	1.00898	0.948329	0.948329	1	0.830673	0.996894	0.943273	0.994843	1	0.830673	0.996894	0.835074	0.831197	1.01374	0.943273	0.994843	0.948329	0.948329	1	0.998634	0.995209	1.01378	0.98581
CCG-2046	0.950551	0.99156	0.836873	0.841155	0.871996	0.950551	0.99156	0.95483	0.934661	1.05912	0.836873	0.841155	0.998511	0.998511	1	0.820481	1.01146	0.966505	1.00288	0.991696	0.820481	1.01146	0.812175	0.806843	1.01132	0.966505	1.00288	0.963512	0.963512	1	0.806723	0.994084	0.954915	0.991145	1	0.806723	0.994084	0.812175	0.806843	1.01132	0.954915	0.991145	0.963512	0.963512	1	0.993301	0.986893	1.00158	0.990291
6-Hydroxy-DL-DOPA	0.959235	1.00226	0.899447	0.965996	0.959195	0.959235	1.00226	0.963473	0.955727	1.00773	0.899447	0.965996	0.957239	0.957239	1	0.871326	1.007	0.943739	1.00714	0.996441	0.871326	1.007	0.866827	0.860771	1.01859	0.943739	1.00714	0.938359	0.938359	1	0.86281	0.997089	0.935491	0.998028	1	0.86281	0.997089	0.866827	0.860771	1.01859	0.935491	0.998028	0.938359	0.938359	1	1.01511	1.03374	1.00158	1.01718
DL-threo-beta-hydroxyaspartic acid	1.08525	1.02713	0.971192	0.965836	0.952487	1.08525	1.02713	1.04365	1.04372	1.05746	0.971192	0.965836	1.0124	1.0124	1	0.926561	1.02281	1.02855	1.02169	0.996441	0.926561	1.02281	0.905233	0.902413	1.00404	1.02855	1.02169	1.00138	1.00138	1	0.917936	1.0153	1.02396	1.01798	1	0.917936	1.0153	0.905233	0.902413	1.00404	1.02396	1.01798	1.00138	1.00138	1	1.00365	1.00967	1.02191	0.993279
Ciproxifan hydrochloride	0.890449	0.929855	0.763399	0.792099	0.868642	0.890449	0.929855	0.972045	0.953361	1.06409	0.763399	0.792099	1.01478	1.01478	1	0.859549	1.02675	0.944914	1.02345	0.994069	0.859549	1.02675	0.837315	0.83615	1.00404	0.944914	1.02345	0.921193	0.921193	1	0.848635	1.01425	0.935869	1.01477	1	0.848635	1.01425	0.837315	0.83615	1.00404	0.935869	1.01477	0.921193	0.921193	1	1.00795	1.01597	1.01242	0.98581
Hydroxytacrine maleate	0.932061	0.961089	0.901185	0.927703	0.939072	0.932061	0.961089	0.971414	0.965628	1.01436	0.901185	0.927703	0.981696	0.981696	1	0.836846	1.01521	0.950637	1.01325	0.996441	0.836846	1.01521	0.825143	0.821348	1.01132	0.950637	1.01325	0.938578	0.938578	1	0.828979	1.00617	0.943306	1.00575	1	0.828979	1.00617	0.825143	0.821348	1.01132	0.943306	1.00575	0.938578	0.938578	1	1.01153	1.02497	1.00836	0.988798
Hydrocortisone	0.860705	0.791163	0.756248	0.620683	0.85858	0.860705	0.791163	1.08095	1.05421	1.1221	0.756248	0.620683	1.17155	1.17155	1	1.08996	1.0248	1.20446	1.01895	0.991696	1.08996	1.0248	1.06424	1.06574	0.991916	1.20446	1.01895	1.18104	1.18104	1	1.066	1.004	1.18146	1.00172	1	1.066	1.004	1.06424	1.06574	0.991916	1.18146	1.00172	1.18104	1.18104	1	1.02323	1.0569	1.04631	0.987304
Lithium Chloride	0.920538	0.946114	0.690702	0.676421	0.751258	0.920538	0.946114	0.972497	0.949391	1.04751	0.690702	0.676421	1.017	1.017	1	0.885557	1.01721	0.979005	1.00848	0.989324	0.885557	1.01721	0.872447	0.87124	1.00889	0.979005	1.00848	0.971498	0.971498	1	0.873876	1.00413	0.9734	1.00321	1	0.873876	1.00413	0.872447	0.87124	1.00889	0.9734	1.00321	0.971498	0.971498	1	1.01065	1.02459	1.00836	0.991785
Hydrochlorothiazide	0.912748	0.946511	0.736218	0.728278	0.801565	0.912748	0.946511	0.969508	0.940957	1.07901	0.736218	0.728278	1.01619	1.01619	1	0.800614	1.01216	0.962607	1.00297	0.989324	0.800614	1.01216	0.791719	0.786557	1.01374	0.962607	1.00297	0.959073	0.959073	1	0.787846	0.996139	0.952824	0.993838	0.997525	0.787846	0.996139	0.791719	0.786557	1.01374	0.952824	0.993838	0.959073	0.959073	1	1.005	1.00874	1.02056	1.00672
SB 218795	0.974042	1.02151	0.790151	0.821428	0.808273	0.974042	1.02151	0.957992	0.956931	1.04254	0.790151	0.821428	0.98716	0.98716	1	0.8618	1.00388	0.968798	0.998176	0.994069	0.8618	1.00388	0.859003	0.856438	1.00647	0.968798	0.998176	0.970389	0.970389	1	0.850393	0.99031	0.959499	0.988968	1	0.850393	0.99031	0.859003	0.856438	1.00647	0.959499	0.988968	0.970389	0.970389	1	0.993937	0.985371	1.00836	0.994772
Hispidin	0.979461	1.01552	0.700985	0.693587	0.684181	0.979461	1.01552	0.95965	0.955066	0.99779	0.700985	0.693587	1.01728	1.01728	1	0.879738	0.991905	0.950203	0.990901	0.996441	0.879738	0.991905	0.888669	0.889274	0.994341	0.950203	0.990901	0.959309	0.959309	1	0.871617	0.982033	0.941109	0.981521	1	0.871617	0.982033	0.888669	0.889274	0.994341	0.941109	0.981521	0.959309	0.959309	1	1.014	1.03111	1.00429	1.00672
17alpha-hydroxyprogesterone	1.09843	1.05996	1.16112	1.20968	1.04639	1.09843	1.05996	1.04851	1.07012	0.941436	1.16112	1.20968	1.00035	1.00035	1	0.948518	1.0119	0.992453	1.00967	0.996441	0.948518	1.0119	0.937913	0.941505	0.989491	0.992453	1.00967	0.983016	0.983016	1	0.946587	1.01095	0.994021	1.01185	1	0.946587	1.01095	0.937913	0.941505	0.989491	0.994021	1.01185	0.983016	0.983016	1	1.00612	1.01324	1.00836	0.975355
1,3,5-tris(4-hydroxyphenyl)-4-propyl-1H-pyrazole	0.942951	0.925362	0.857164	0.824029	0.871996	0.942951	0.925362	1.02313	1.01201	0.994475	0.857164	0.824029	1.05362	1.05362	1	0.882081	1.0354	0.990194	1.02869	0.991696	0.882081	1.0354	0.850808	0.85062	0.999192	0.990194	1.02869	0.961562	0.961562	1	0.867886	1.02047	0.979008	1.0185	1	0.867886	1.02047	0.850808	0.85062	0.999192	0.979008	1.0185	0.961562	0.961562	1	1.01018	1.02292	1.02191	1.00075
1-(4-Hydroxybenzyl)imidazole-2-thiol	0.801733	0.877471	0.74474	0.758128	0.825042	0.801733	0.877471	0.922048	0.909226	1.06243	0.74474	0.758128	0.995164	0.995164	1	0.840065	1.02206	0.977058	1.01474	0.989324	0.840065	1.02206	0.82091	0.815616	1.01374	0.977058	1.01474	0.961864	0.961864	1	0.824617	1.00506	0.964666	1.00312	1	0.824617	1.00506	0.82091	0.815616	1.01374	0.964666	1.00312	0.961864	0.961864	1	1.00436	1.00639	1.00294	0.99776
Histamine dihydrochloride	0.897061	0.906047	0.78101	0.785417	0.841811	0.897061	0.906047	0.987714	0.992927	0.996133	0.78101	0.785417	1.02904	1.02904	1	0.913354	1.02	0.99755	1.01508	0.994069	0.913354	1.02	0.895816	0.89569	0.999192	0.99755	1.01508	0.982511	0.982511	1	0.901313	1.00729	0.986151	1.00453	0.997525	0.901313	1.00729	0.895816	0.89569	0.999192	0.986151	1.00453	0.982511	0.982511	1	1.01344	1.02851	0.993449	1.00075
Harmane	0.995437	0.977532	1.01606	1.00941	1.12689	0.995437	0.977532	1.01519	1.02112	1.0011	1.01606	1.00941	1.02551	1.02551	1	0.932388	1.0168	0.9913	1.01131	0.991696	0.932388	1.0168	0.917905	0.917089	1.00162	0.9913	1.01131	0.980073	0.980073	1	0.919786	1.00366	0.982664	1.00352	1	0.919786	1.00366	0.917905	0.917089	1.00162	0.982664	1.00352	0.980073	0.980073	1	0.997678	0.996238	1.00294	1.00373
JS-K	0.859813	0.915032	0.74529	0.752166	0.871996	0.859813	0.915032	0.954276	0.937997	1.06906	0.74529	0.752166	1.01672	1.01672	1	0.8278	1.00719	0.966969	1.00162	0.991696	0.8278	1.00719	0.822974	0.81969	1.00889	0.966969	1.00162	0.96247	0.96247	1	0.814812	0.991485	0.956416	0.991782	1	0.814812	0.991485	0.822974	0.81969	1.00889	0.956416	0.991782	0.96247	0.96247	1	0.996962	0.993641	1.0192	1.01419
Retinoic acid p-hydroxyanilide	0.999445	1.03468	0.797805	0.837994	0.811627	0.999445	1.03468	0.971974	0.960603	1.00773	0.797805	0.837994	0.945766	0.945766	1	0.899031	1.038	0.95163	1.03779	0.996441	0.899031	1.038	0.870106	0.866856	1.00404	0.95163	1.03779	0.916922	0.916922	1	0.895458	1.03777	0.949827	1.03781	1	0.895458	1.03777	0.870106	0.866856	1.00404	0.949827	1.03781	0.916922	0.916922	1	1.00126	1.00368	1.007	0.993279
ABT-702 dihydrochloride	0.971382	1.00947	0.691586	0.719675	0.791504	0.971382	1.00947	0.964581	0.97165	1.00773	0.691586	0.719675	0.966836	0.966836	1	1.0075	0.991099	0.971013	0.993739	1.00593	1.0075	0.991099	1.01654	1.01499	1.00404	0.971013	0.993739	0.977366	0.977366	1	1.00048	0.984377	0.962145	0.984947	1	1.00048	0.984377	1.01654	1.01499	1.00404	0.962145	0.984947	0.977366	0.977366	1	1.0015	1.00286	1.01513	0.991785
L-Histidine hydrochloride	0.957902	1.00226	1.15537	1.13829	1.35495	0.957902	1.00226	0.967429	0.964977	1.02762	1.15537	1.13829	0.983813	0.983813	1	0.951057	1.00885	1.01196	1.01269	1.00119	0.951057	1.00885	0.941981	0.94	1.00404	1.01196	1.01269	0.998047	0.998047	1	0.949192	1.008	1.00711	1.00864	1	0.949192	1.008	0.941981	0.94	1.00404	1.00711	1.00864	0.998047	0.998047	1	1.00086	1.00293	1.00429	1.0112
(±)-8-Hydroxy-DPAT hydrobromide	0.923774	0.964787	0.941684	0.983161	1.05646	0.923774	0.964787	0.963646	0.94792	1.0674	0.941684	0.983161	0.973671	0.973671	1	0.888258	1.02575	0.981059	1.0183	0.991696	0.888258	1.02575	0.866032	0.864735	1.00162	0.981059	1.0183	0.964521	0.964521	1	0.876317	1.01301	0.975682	1.01247	1	0.876317	1.01301	0.866032	0.864735	1.00162	0.975682	1.01247	0.964521	0.964521	1	1.00906	1.01854	1.00836	0.999253
Dopamine hydrochloride	0.929971	0.930924	0.985138	0.984282	1.08664	0.929971	0.930924	0.994568	0.981698	1.05746	0.985138	0.984282	0.994015	0.994015	1	0.877082	1.02145	0.968595	1.01777	0.996441	0.877082	1.02145	0.859606	0.857693	1.00647	0.968595	1.01777	0.951759	0.951759	1	0.862999	1.00547	0.956308	1.00529	1	0.862999	1.00547	0.859606	0.857693	1.00647	0.956308	1.00529	0.951759	0.951759	1	0.99537	0.990024	1.01378	1.00971
Hydroxyurea	0.934872	0.974292	0.942552	0.94923	1.03633	0.934872	0.974292	0.964698	0.959235	1.01271	0.942552	0.94923	0.992543	0.992543	1	0.879758	1.0164	0.970166	1.01135	0.994069	0.879758	1.0164	0.865318	0.865701	0.999192	0.970166	1.01135	0.960149	0.960149	1	0.867268	1.00291	0.961235	1.0023	1	0.867268	1.00291	0.865318	0.865701	0.999192	0.961235	1.0023	0.960149	0.960149	1	0.999191	0.997679	1.01242	1.00672
(+)-Hydrastine	0.948309	0.972367	0.98501	0.962514	1.16713	0.948309	0.972367	0.990119	0.981927	1.02431	0.98501	0.962514	1.02714	1.02714	1	0.872872	1.01039	0.973847	1.00532	0.994069	0.872872	1.01039	0.864772	0.858555	1.01374	0.973847	1.00532	0.968354	0.968354	1	0.862351	0.998349	0.965609	0.997465	1	0.862351	0.998349	0.864772	0.858555	1.01374	0.965609	0.997465	0.968354	0.968354	1	1.00094	1.00232	1.00565	0.991785
(±)-7-Hydroxy-DPAT hydrobromide	0.963743	0.993821	0.800029	0.801942	0.848519	0.963743	0.993821	0.962848	0.945582	1.0558	0.800029	0.801942	0.989116	0.989116	1	0.864404	1.00592	0.96903	1.00061	0.994069	0.864404	1.00592	0.860318	0.859076	0.999192	0.96903	1.00061	0.968573	0.968573	1	0.855082	0.995047	0.96289	0.994707	1	0.855082	0.995047	0.860318	0.859076	0.999192	0.96289	0.994707	0.968573	0.968573	1	0.995609	0.989827	1.01242	1.00672
MHPG sulfate potassium	0.893344	0.973925	0.689426	0.676781	0.70095	0.893344	0.973925	0.92519	0.904595	1.07072	0.689426	0.676781	1.01008	1.01008	1	0.898963	1.02664	1.00271	1.02135	0.991696	0.898963	1.02664	0.877046	0.877799	0.999192	1.00271	1.02135	0.983133	0.983133	1	0.881433	1.00963	0.986972	1.00736	1	0.881433	1.00963	0.877046	0.877799	0.999192	0.986972	1.00736	0.983133	0.983133	1	0.993699	0.98442	1.01649	1.00224
5-Hydroxyindolacetic acid	0.991001	1.0338	1.01026	1.05923	1.16713	0.991001	1.0338	0.953712	0.947606	1.0442	1.01026	1.05923	0.962078	0.962078	1	1.07331	1.09375	1.05845	1.0904	1.00119	1.07331	1.09375	0.979721	0.975852	1.00889	1.05845	1.0904	0.980056	0.980056	1	1.01271	1.03342	1.00967	1.0355	1	1.01271	1.03342	0.979721	0.975852	1.00889	1.00967	1.0355	0.980056	0.980056	1	1.00962	1.02067	1.00836	1.00224
L-Hyoscyamine	1.01278	0.972489	1.02708	0.972718	1.39519	1.01278	0.972489	1.03857	1.02761	1.03425	1.02708	0.972718	1.02898	1.02898	1	0.997087	1.03383	1.00037	1.03794	1.00119	0.997087	1.03383	0.968485	0.965822	1.00404	1.00037	1.03794	0.966169	0.966169	1	0.992576	1.02747	0.993224	1.02949	1	0.992576	1.02747	0.968485	0.965822	1.00404	0.993224	1.02949	0.966169	0.966169	1	1.01296	1.02768	1.01242	1.00971
Hydroquinone	0.972026	0.969372	0.964386	0.927783	0.999441	0.972026	0.969372	1.00517	1.00067	1.01934	0.964386	0.927783	1.02196	1.02196	1	0.968008	1.01864	1.04135	1.01512	0.996441	0.968008	1.01864	0.950629	0.949319	0.996766	1.04135	1.01512	1.02606	1.02606	1	0.958753	1.0096	1.03568	1.00984	1	0.958753	1.0096	0.950629	0.949319	0.996766	1.03568	1.00984	1.02606	1.02606	1	1.00667	1.01391	1.00836	0.99776
BU99006	0.901131	0.959133	0.814697	0.816627	0.905534	0.901131	0.959133	0.952832	0.936052	1.05249	0.814697	0.816627	1.0016	1.0016	1	0.827441	1.0269	0.948282	1.02108	0.991696	0.827441	1.0269	0.806455	0.801762	1.01132	0.948282	1.02108	0.928691	0.928691	1	0.817461	1.01466	0.942985	1.01614	1.00248	0.817461	1.01466	0.806455	0.801762	1.01132	0.942985	1.01614	0.928691	0.928691	1	1.00126	1.0027	1.01242	1.01867
MNS	0.901868	0.951462	0.939688	0.929664	1.00615	0.901868	0.951462	0.949329	0.941943	1.01934	0.939688	0.929664	0.993007	0.993007	1	0.903128	1.01871	0.97359	1.01796	0.998814	0.903128	1.01871	0.887995	0.887858	1.00162	0.97359	1.01796	0.956938	0.956938	1	0.889688	1.00344	0.960157	1.00415	1	0.889688	1.00344	0.887995	0.887858	1.00162	0.960157	1.00415	0.956938	0.956938	1	1.00222	1.00508	1.01107	1.01568
Serotonin hydrochloride	0.94175	0.953357	0.895561	0.873765	0.955841	0.94175	0.953357	0.979976	0.964692	1.05414	0.895561	0.873765	1.01555	1.01555	1	0.917618	1.03175	1.02594	1.02645	0.994069	0.917618	1.03175	0.892447	0.889452	1.00162	1.02594	1.02645	0.998736	0.998736	1	0.901951	1.01279	1.01201	1.01309	1	0.901951	1.01279	0.892447	0.889452	1.00162	1.01201	1.01309	0.998736	0.998736	1	0.999668	0.99878	1.007	1.00373
L-165,041	0.919469	0.977807	0.949341	0.9782	1.03969	0.919469	0.977807	0.94306	0.922308	1.06575	0.949341	0.9782	0.968893	0.968893	1	0.889734	1.0039	0.958257	1.00567	1.00119	0.889734	1.0039	0.88663	0.883333	1.00647	0.958257	1.00567	0.95181	0.95181	1	0.882234	0.995585	0.950323	0.997881	1.00248	0.882234	0.995585	0.88663	0.883333	1.00647	0.950323	0.997881	0.95181	0.95181	1	1.00277	1.00533	1.00294	1.00075
5-Hydroxy-L-tryptophan	0.977359	1.0293	0.807381	0.818787	0.818334	0.977359	1.0293	0.961912	0.935282	1.07901	0.807381	0.818787	1.01341	1.01341	1	0.906203	1.03215	0.992152	1.02544	0.991696	0.906203	1.03215	0.880993	0.880584	1.00162	0.992152	1.02544	0.968522	0.968522	1	0.892268	1.01525	0.980825	1.01386	1	0.892268	1.01525	0.880993	0.880584	1.00162	0.980825	1.01386	0.968522	0.968522	1	1.00102	1.00207	1.01242	1.00373
Hydroxylamine hydrochloride	0.983185	1.06314	0.894406	0.950951	0.912241	0.983185	1.06314	0.944702	0.945861	1.01436	0.894406	0.950951	0.958206	0.958206	1	0.965365	0.999887	1.00779	0.99882	0.996441	0.965365	0.999887	0.964287	0.965967	0.994341	1.00779	0.99882	1.00837	1.00837	1	0.954983	0.989781	0.998233	0.989443	1	0.954983	0.989781	0.964287	0.965967	0.994341	0.998233	0.989443	1.00837	1.00837	1	1.01328	1.02989	1.01242	1.00971
4-Hydroxybenzhydrazide	1.01509	1.03514	1.13437	1.1751	1.16042	1.01509	1.03514	0.973967	0.991074	0.948066	1.13437	1.1751	0.971231	0.971231	1	0.960076	1.01312	0.996899	1.01631	1.00119	0.960076	1.01312	0.947908	0.947295	0.999192	0.996899	1.01631	0.982309	0.982309	1	0.968035	1.02263	1.00469	1.02351	1	0.968035	1.02263	0.947908	0.947295	0.999192	1.00469	1.02351	0.982309	0.982309	1	1.01893	1.04002	1.00294	1.0127
Hemicholinium-3	0.94537	0.975881	0.816821	0.819028	0.851873	0.94537	0.975881	0.966961	0.966705	1.02265	0.816821	0.819028	1.00468	1.00468	1	0.908132	1.01408	0.964612	1.01224	0.998814	0.908132	1.01408	0.895582	0.89567	1.00162	0.964612	1.01224	0.952953	0.952953	1	0.900477	1.00625	0.958349	1.00631	1	0.900477	1.00625	0.895582	0.89567	1.00162	0.958349	1.00631	0.952953	0.952953	1	1.02872	1.05981	0.998871	0.99776
HA-1004 hydrochloride	1.49537	1.24541	2.27438	2.09977	1.79765	1.49537	1.24541	1.19209	1.17971	1.09558	2.27438	2.09977	1.09285	1.09285	1	1.2193	1.0031	1.0394	1.01541	1.01068	1.2193	1.0031	1.21586	1.22259	0.98464	1.0394	1.01541	1.02781	1.02781	1	1.21239	0.998378	1.03218	1.00598	1.0099	1.21239	0.998378	1.21586	1.22259	0.98464	1.03218	1.00598	1.02781	1.02781	1	1.03589	1.08417	0.990739	1.00373
N-Methylhistaprodifen dioxalate salt	0.99365	0.96332	0.749925	0.775133	0.784796	0.99365	0.96332	1.02289	1.03589	0.999448	0.749925	0.775133	0.976232	0.976232	1	0.953035	1.03528	1.0159	1.02691	0.989324	0.953035	1.03528	0.920525	0.921247	0.991916	1.0159	1.02691	0.988984	0.988984	1	0.939401	1.02096	1.0071	1.01812	1	0.939401	1.02096	0.920525	0.921247	0.991916	1.0071	1.01812	0.988984	0.988984	1	0.994574	0.984688	1.00158	1.05601
Hexahydro-sila-difenidol hydrochloride, p-fluoro analog	0.931402	0.985478	0.843738	0.885809	0.922303	0.931402	0.985478	0.943208	0.92382	1.05414	0.843738	0.885809	0.967138	0.967138	1	0.914247	1.02679	0.976645	1.01692	0.991696	0.914247	1.02679	0.888547	0.889279	1.00162	0.976645	1.01692	0.963495	0.963495	1	0.897822	1.01058	0.967448	1.00643	0.997525	0.897822	1.01058	0.888547	0.889279	1.00162	0.967448	1.00643	0.963495	0.963495	1	1.00285	1.00536	1.00836	1.00971
Histamine, R(-)-alpha-methyl-, dihydrochloride	0.962802	1.00883	0.867986	0.865043	0.905534	0.962802	1.00883	0.956574	0.928536	1.11381	0.867986	0.865043	0.993168	0.993168	1	0.866062	1.01351	0.94912	1.00966	0.994069	0.866062	1.01351	0.857524	0.854041	1.01374	0.94912	1.00966	0.942209	0.942209	1	0.855944	1.0011	0.942163	1.00175	1	0.855944	1.0011	0.857524	0.854041	1.01374	0.942163	1.00175	0.942209	0.942209	1	0.999748	1.00011	1.00565	1.00224
5-hydroxydecanoic acid sodium	0.908183	0.998895	0.717332	0.777534	0.804919	0.908183	0.998895	0.937452	0.930737	1.03094	0.717332	0.777534	0.997927	0.997927	1	0.873458	1.01866	0.959079	1.01164	0.991696	0.873458	1.01866	0.856983	0.85513	1.00647	0.959079	1.01164	0.948649	0.948649	1	0.861782	1.00672	0.952871	1.00536	1	0.861782	1.00672	0.856983	0.85513	1.00647	0.952871	1.00536	0.948649	0.948649	1	1.0019	1.00196	0.997515	0.991785
R-(+)-8-Hydroxy-DPAT hydrobromide	0.956436	1.04841	0.788589	0.819708	0.798211	0.956436	1.04841	0.92523	0.914575	0.994475	0.788589	0.819708	0.974094	0.974094	1	0.960708	0.987133	0.997376	0.99083	1.00593	0.960708	0.987133	0.972504	0.973247	0.994341	0.997376	0.99083	1.00679	1.00679	1	0.953184	0.980632	0.988603	0.98211	1	0.953184	0.980632	0.972504	0.973247	0.994341	0.988603	0.98211	1.00679	1.00679	1	1.00285	1.00681	0.990739	1.01568
R-(+)-7-Hydroxy-DPAT hydrobromide	1.0306	1.07212	0.850597	0.851558	0.845165	1.0306	1.07212	0.970154	0.985713	0.977901	0.850597	0.851558	0.984781	0.984781	1	1.09304	0.998596	0.987732	1.00362	1.00593	1.09304	0.998596	1.09345	1.0991	0.989491	0.987732	1.00362	0.984764	0.984764	1	1.1055	1.01207	0.998672	1.01477	1	1.1055	1.01207	1.09345	1.0991	0.989491	0.998672	1.01477	0.984764	0.984764	1	1.01248	1.03009	1.01107	0.996266
Sematilide monohydrochloride monohydrate	0.958309	1.01638	0.99829	1.05454	0.999441	0.958309	1.01638	0.953706	0.942662	1.02265	0.99829	1.05454	0.992624	0.992624	1	0.956448	1.00748	0.972716	1.00519	0.998814	0.956448	1.00748	0.950131	0.952265	0.994341	0.972716	1.00519	0.967968	0.967968	1	0.950105	1.00153	0.969587	1.00217	1	0.950105	1.00153	0.950131	0.952265	0.994341	0.969587	1.00217	0.967968	0.967968	1	1.00874	1.01863	1.007	1.01718
IEM-1460	0.902568	0.998558	1.09888	1.15086	1.16713	0.902568	0.998558	0.910024	0.881185	1.07901	1.09888	1.15086	0.973066	0.973066	1	0.908556	1.03049	0.980417	1.02615	0.994069	0.908556	1.03049	0.883968	0.881144	1.00889	0.980417	1.02615	0.955811	0.955811	1	0.904528	1.0268	0.980599	1.02698	1	0.904528	1.0268	0.883968	0.881144	1.00889	0.980599	1.02698	0.955811	0.955811	1	0.99537	0.991617	1.00294	0.982823
Ibudilast	0.903759	0.973436	1.04589	1.06231	1.14701	0.903759	0.973436	0.932862	0.930036	1.02762	1.04589	1.06231	0.965787	0.965787	1	0.935824	1.01775	0.998352	1.01633	0.998814	0.935824	1.01775	0.919623	0.917145	1.01374	0.998352	1.01633	0.984075	0.984075	1	0.938547	1.02155	1.00432	1.0213	1	0.938547	1.02155	0.919623	0.917145	1.01374	1.00432	1.0213	0.984075	0.984075	1	1.01981	1.04334	0.99616	0.999253
Imidazole-4-acetic acid hydrochloride	0.967549	0.983583	1.0992	1.07955	1.19396	0.967549	0.983583	0.985294	0.967492	1.03591	1.0992	1.07955	1.01271	1.01271	1	0.886305	1.05103	0.987389	1.04425	0.994069	0.886305	1.05103	0.845995	0.845964	0.996766	0.987389	1.04425	0.947842	0.947842	1	0.862529	1.02102	0.966461	1.02041	1	0.862529	1.02102	0.845995	0.845964	0.996766	0.966461	1.02041	0.947842	0.947842	1	1.02124	1.04334	1.00023	0.999253
CPNQ	0.9771	0.982147	0.956295	0.933425	1.04304	0.9771	0.982147	0.985503	0.973207	1.04917	0.956295	0.933425	1.00609	1.00609	1	0.880313	1.0073	0.988648	1.00356	0.994069	0.880313	1.0073	0.874451	0.872316	1.00404	0.988648	1.00356	0.984815	0.984815	1	0.876956	1.00264	0.987793	1.00179	1	0.876956	1.00264	0.874451	0.872316	1.00404	0.987793	1.00179	0.984815	0.984815	1	1.00627	1.01405	1.01107	0.996266
NSC 95397	0.986927	1.03205	0.87928	0.881048	0.929011	0.986927	1.03205	0.973692	0.964054	1.05249	0.87928	0.881048	1.01793	1.01793	1	0.934045	1.03393	1.00147	1.03691	1.00119	0.934045	1.03393	0.901829	0.900009	1.00647	1.00147	1.03691	0.965294	0.965294	1	0.911429	1.00969	0.97803	1.01312	1	0.911429	1.00969	0.901829	0.900009	1.00647	0.97803	1.01312	0.965294	0.965294	1	0.998793	0.997601	1.00429	1.00224
Imazodan	1.11402	1.03239	1.73584	1.7036	1.93851	1.11402	1.03239	1.08708	1.10247	0.958011	1.73584	1.7036	1.01527	1.01527	1	1.13207	0.972625	0.962819	0.978852	1.00593	1.13207	0.972625	1.16279	1.16894	0.989491	0.962819	0.978852	0.98157	0.98157	1	1.12547	0.968075	0.956065	0.973859	1.0099	1.12547	0.968075	1.16279	1.16894	0.989491	0.956065	0.973859	0.98157	0.98157	1	1.00333	1.01113	1.00294	1.03211
Iodoacetamide	1.07968	1.07493	1.27404	1.2825	1.19396	1.07968	1.07493	1.00577	0.996994	1.02431	1.27404	1.2825	0.980143	0.980143	1	1.09831	1.00815	1.00826	1.01418	1.00593	1.09831	1.00815	1.08941	1.09289	0.989491	1.00826	1.01418	0.993541	0.993541	1	1.12294	1.03147	1.02765	1.03438	1	1.12294	1.03147	1.08941	1.09289	0.989491	1.02765	1.03438	0.993541	0.993541	1	1.00206	1.00892	1.01378	1.00224
HA-100	1.01804	1.01448	1.18509	1.18927	1.1839	1.01804	1.01448	0.993866	0.994821	1.01271	1.18509	1.18927	0.993672	0.993672	1	0.944629	1.04869	0.982103	1.04992	0.998814	0.944629	1.04869	0.900868	0.898635	1.00162	0.982103	1.04992	0.935501	0.935501	1	0.936509	1.04017	0.972713	1.03978	1	0.936509	1.04017	0.900868	0.898635	1.00162	0.972713	1.03978	0.935501	0.935501	1	1.01702	1.03714	1.00158	0.970874
Ipratropium bromide	0.964024	0.986761	1.32113	1.26405	1.36501	0.964024	0.986761	0.977434	0.954068	1.07238	1.32113	1.26405	1.00198	1.00198	1	0.95886	1.0307	0.991144	1.02744	0.994069	0.95886	1.0307	0.931107	0.927691	1.00889	0.991144	1.02744	0.966505	0.966505	1	0.998948	1.07726	1.0389	1.07906	1	0.998948	1.07726	0.931107	0.927691	1.00889	1.0389	1.07906	0.966505	0.966505	1	1.02036	1.04307	1.01107	1.00373
Idarubicin	1.49071	1.06032	5.58153	4.78836	10.1453	1.49071	1.06032	1.36902	1.39092	1.12541	5.58153	4.78836	1.16161	1.16161	1	1.98863	1.26679	2.50308	2.23154	1.75801	1.98863	1.26679	1.57307	1.58721	0.974939	2.50308	2.23154	1.13662	1.13662	1	1.68346	1.07582	1.51511	1.35148	1.25495	1.68346	1.07582	1.57307	1.58721	0.974939	1.51511	1.35148	1.13662	1.13662	1	1.04767	1.11924	1.02327	1.00822
Metolazone	0.957824	0.970441	1.28429	1.20327	1.37842	0.957824	0.970441	0.996073	0.983597	1.0326	1.28429	1.20327	1.03299	1.03299	1	0.937565	0.997322	1.00007	0.9946	0.994069	0.937565	0.997322	0.940985	0.941764	0.994341	1.00007	0.9946	1.00615	1.00615	1	0.948364	1.01504	1.03638	1.02158	1.00248	0.948364	1.01504	0.940985	0.941764	0.994341	1.03638	1.02158	1.00615	1.00615	1	1.0015	1.00293	0.993449	1.00822
GR 55562 dihydrobromide	1.08232	1.10036	0.851673	0.859481	0.97261	1.08232	1.10036	0.980774	0.970361	1.03591	0.851673	0.859481	0.996677	0.996677	1	0.909327	0.992324	0.960585	0.992206	0.996441	0.909327	0.992324	0.916443	0.916237	0.999192	0.960585	0.992206	0.971128	0.971128	1	0.907411	0.99145	0.961304	0.993648	1.00248	0.907411	0.99145	0.916443	0.916237	0.999192	0.961304	0.993648	0.971128	0.971128	1	0.996564	0.990133	1.01242	1.02913
IMID-4F hydrochloride	1.06124	1.05125	1.08808	1.07427	1.18055	1.06124	1.05125	1.00313	0.99307	1.16188	1.08808	1.07427	1.00934	1.00934	1	0.993527	1.00138	0.979654	0.998817	0.996441	0.993527	1.00138	0.996147	0.997835	0.991916	0.979654	0.998817	0.984293	0.984293	1	0.989944	0.997566	0.978743	0.99836	1	0.989944	0.997566	0.996147	0.997835	0.991916	0.978743	0.99836	0.984293	0.984293	1	1.00954	1.02073	1.00971	1.00672
R(-)-Isoproterenol (+)-bitartrate	1.06775	1.06638	0.893635	0.960714	0.898826	1.06775	1.06638	1.01087	1.0156	0.99779	0.893635	0.960714	0.996959	0.996959	1	1.08584	1.00423	1.01438	1.01503	1.01068	1.08584	1.00423	1.08176	1.08398	0.994341	1.01438	1.01503	1.0006	1.0006	1	1.06736	0.988506	0.99094	0.991975	1.00495	1.06736	0.988506	1.08176	1.08398	0.994341	0.99094	0.991975	1.0006	1.0006	1	1.01925	1.04152	1.00294	1.00971
3-Isobutyl-1-methylxanthine	1.00562	1.02257	0.987238	1.02776	0.958537	1.00562	1.02257	0.981483	0.985693	0.970201	0.987238	1.02776	0.959871	0.959871	1	0.996116	1.01084	0.94897	1.0142	1.00205	0.996116	1.01084	0.983791	0.981705	1.00574	0.94897	1.0142	0.936073	0.936073	1	1.01457	1.03019	0.964501	1.03145	1	1.01457	1.03019	0.983791	0.981705	1.00574	0.964501	1.03145	0.936073	0.936073	1	0.990901	0.979971	0.991189	1.00292
BBMP	0.907166	0.921323	0.799964	0.8081	0.873171	0.907166	0.921323	0.98104	0.992686	0.956341	0.799964	0.8081	1.01638	1.01638	1	1.00416	0.997101	1.00432	0.995804	1.00205	1.00416	0.997101	1.00542	1.00589	0.998361	1.00432	0.995804	1.00723	1.00723	1	1.00169	0.994686	1.00114	0.992727	0.997525	1.00169	0.994686	1.00542	1.00589	0.998361	1.00114	0.992727	1.00723	1.00723	1	0.991052	0.982898	1.02056	0.999734
Se-(methyl)selenocysteine hydrochloride	0.905509	1.0016	1.31886	1.41181	1.28049	0.905509	1.0016	0.904894	0.89753	0.970201	1.31886	1.41181	0.881473	0.881473	1	0.942351	1.01085	0.861358	1.01377	1.00205	0.942351	1.01085	0.929596	0.92953	1.00328	0.861358	1.01377	0.84795	0.84795	1	0.955319	1.02304	0.869757	1.02301	0.997525	0.955319	1.02304	0.929596	0.92953	1.00328	0.869757	1.02301	0.84795	0.84795	1	1.0246	1.05834	1.01615	0.996545
TBB	0.880972	0.915044	0.770427	0.748008	0.812195	0.880972	0.915044	0.968214	0.956329	1.02703	0.770427	0.748008	1.0078	1.0078	1	0.989884	0.99392	0.980998	0.991865	0.999591	0.989884	0.99392	0.994657	0.992775	1.00574	0.980998	0.991865	0.988324	0.988324	1	0.997961	1.0021	0.989155	1.00003	1	0.997961	1.0021	0.994657	0.992775	1.00574	0.989155	1.00003	0.988324	0.988324	1	0.995823	0.993057	1.01322	0.999734
(±)-Taxifolin	0.977181	0.965985	0.958133	0.955189	0.97561	0.977181	0.965985	1.00565	1.01508	0.971587	0.958133	0.955189	1.00631	1.00631	1	1.00224	0.988175	0.99932	0.987351	0.999591	1.00224	0.988175	1.01284	1.01317	0.998361	0.99932	0.987351	1.01165	1.01165	1	1.00329	0.989373	1.00052	0.988435	1	1.00329	0.989373	1.01284	1.01317	0.998361	1.00052	0.988435	1.01165	1.01165	1	1.00286	1.00774	1.03231	0.994951
Olprinone hydrochloride	0.911192	0.933976	0.857237	0.865826	0.882927	0.911192	0.933976	0.971921	0.966416	1.00901	0.857237	0.865826	0.994081	0.994081	1	0.974154	0.989177	1.00488	0.987152	0.997135	0.974154	0.989177	0.984072	0.985199	1.00082	1.00488	0.987152	1.01429	1.01429	1	0.973919	0.989118	1.00467	0.988013	0.99505	0.973919	0.989118	0.984072	0.985199	1.00082	1.00467	0.988013	1.01429	1.01429	1	0.993702	0.985383	1.00441	1.00771
AZT	0.99213	0.970029	1.03295	0.988526	1.02439	0.99213	0.970029	1.0146	1.01344	1.00762	1.03295	0.988526	1.03161	1.03161	1	0.905932	0.992218	0.952915	0.991067	0.997135	0.905932	0.992218	0.913197	0.911646	1.00574	0.952915	0.991067	0.962331	0.962331	1	0.90102	0.985978	0.948239	0.985801	1	0.90102	0.985978	0.913197	0.911646	1.00574	0.948239	0.985801	0.962331	0.962331	1	0.988629	0.976731	1	0.986978
3-deazaadenosine	1.02807	1.02482	1.18202	1.21743	1.3122	1.02807	1.02482	0.996246	1.00197	0.978517	1.18202	1.21743	0.96699	0.96699	1	0.969187	0.995103	0.968636	0.996897	1.00205	0.969187	0.995103	0.974804	0.974674	1.00574	0.968636	0.996897	0.971679	0.971679	1	0.972142	0.996895	0.971236	0.999082	1	0.972142	0.996895	0.974804	0.974674	1.00574	0.971236	0.999082	0.971679	0.971679	1	0.980527	0.961782	1.01468	0.996545
m-Iodobenzylguanidine hemisulfate	1.02994	1.03233	0.935156	0.976116	0.921951	1.02994	1.03233	0.990653	0.998097	0.988219	0.935156	0.976116	1.0062	1.0062	1	1.00223	1.00225	0.971475	1.00644	1.0045	1.00223	1.00225	0.999379	0.999755	0.998361	0.971475	1.00644	0.96568	0.96568	1	1.01606	1.01644	0.983175	1.01873	1	1.01606	1.01644	0.999379	0.999755	0.998361	0.983175	1.01873	0.96568	0.96568	1	1.00499	1.0101	0.983847	0.99814
Milrinone	0.908984	0.901197	1.03287	0.99244	1.03902	0.908984	0.901197	1.00716	1.00631	1.00901	1.03287	0.99244	1.03041	1.03041	1	0.977413	0.987869	0.987152	0.986405	0.999591	0.977413	0.987869	0.9884	0.988638	1.00082	0.987152	0.986405	0.999737	0.999737	1	0.978262	0.988772	0.989031	0.987828	0.997525	0.978262	0.988772	0.9884	0.988638	1.00082	0.989031	0.987828	0.999737	0.999737	1	0.99552	0.991101	1.02643	1.00133
Nimustine hydrochloride	0.911231	0.948247	0.772807	0.764031	0.758537	0.911231	0.948247	0.968558	0.953905	1.04366	0.772807	0.764031	1.01508	1.01508	1	0.998935	0.993079	1.01005	0.991727	1.00205	0.998935	0.993079	1.00435	1.00511	0.995902	1.01005	0.991727	1.01729	1.01729	1	0.995929	0.990478	1.00727	0.989054	1	0.995929	0.990478	1.00435	1.00511	0.995902	1.00727	0.989054	1.01729	1.01729	1	1.01029	1.02175	1.02937	1.01408
SU 9516	0.89072	0.878972	0.739632	0.695035	0.77561	0.89072	0.878972	1.01565	1.02712	1.00624	0.739632	0.695035	1.06765	1.06765	1	0.963325	0.997486	1.02707	0.994412	0.994679	0.963325	0.997486	0.964296	0.963127	1.00574	1.02707	0.994412	1.03099	1.03099	1	0.968989	1.00316	1.03377	1.00101	0.99505	0.968989	1.00316	0.964296	0.963127	1.00574	1.03377	1.00101	1.03099	1.03099	1	0.992794	0.986233	1.03818	0.980601
Taxol	0.830655	0.865664	0.948642	0.974331	0.956098	0.830655	0.865664	0.966424	0.947937	1.02287	0.948642	0.974331	0.962967	0.962967	1	1.05843	0.99426	1.01676	0.998032	1.0045	1.05843	0.99426	1.06406	1.06536	1.00082	1.01676	0.998032	1.01726	1.01726	1	1.05556	0.991413	1.01298	0.994963	1.00248	1.05556	0.991413	1.06406	1.06536	1.00082	1.01298	0.994963	1.01726	1.01726	1	1.04618	1.10862	1.02937	1.00133
Resveratrol	0.926989	0.958108	0.773853	0.77885	0.819512	0.926989	0.958108	0.970683	0.967224	1.01455	0.773853	0.77885	1.01097	1.01097	1	1.00133	0.986099	1.00363	0.985699	0.999591	1.00133	0.986099	1.01443	1.0158	0.995902	1.00363	0.985699	1.01578	1.01578	1	0.9978	0.982655	0.998995	0.981236	1	0.9978	0.982655	1.01443	1.0158	0.995902	0.998995	0.981236	1.01578	1.01578	1	1.01407	1.03034	1.01468	1.00292
AZT	0.948657	0.978889	0.772204	0.770827	0.897561	0.948657	0.978889	0.969139	0.963459	1.00762	0.772204	0.770827	1.0034	1.0034	1	1.01885	0.981132	0.980673	0.979723	0.999591	1.01885	0.981132	1.03762	1.03852	1.00082	0.980673	0.979723	1.0003	1.0003	1	1.01587	0.977862	0.977927	0.976842	1	1.01587	0.977862	1.03762	1.03852	1.00082	0.977927	0.976842	1.0003	1.0003	1	0.998852	0.999221	1.00734	1.0093
Ivermectin	0.907168	0.852124	1.04897	1.031	2.2878	0.907168	0.852124	1.06003	1.08747	0.935551	1.04897	1.031	1.00914	1.00914	1	1.03716	0.989382	0.980218	0.989752	1.00205	1.03716	0.989382	1.04642	1.04783	0.995902	0.980218	0.989752	0.988324	0.988324	1	1.0371	0.989482	0.978447	0.988752	1	1.0371	0.989482	1.04642	1.04783	0.995902	0.978447	0.988752	0.988324	0.988324	1	0.994232	0.990602	0.994126	0.963061
Kenpaullone	1.1069	1.35415	1.07915	1.16106	0.934146	1.1069	1.35415	0.833062	0.812766	1.00762	1.07915	1.16106	0.892064	0.892064	1	0.864904	1.0061	0.927027	1.02125	1.01187	0.864904	1.0061	0.85958	0.85545	1.01311	0.927027	1.02125	0.90542	0.90542	1	0.87106	1.01216	0.925681	1.01934	1.00248	0.87106	1.01216	0.85958	0.85545	1.01311	0.925681	1.01934	0.90542	0.90542	1	1.01915	1.04496	1.02056	1.02843
2-methoxyestradiol	1.5727	1.34187	2.939	2.93256	2.29756	1.5727	1.34187	1.19264	1.26724	0.851005	2.939	2.93256	1.08727	1.08727	1	1.21424	0.990329	1.06882	1.01109	1.01678	1.21424	0.990329	1.23562	1.24059	0.988525	1.06882	1.01109	1.06385	1.06385	1	1.21944	0.995842	1.06651	1.00877	1.00743	1.21944	0.995842	1.23562	1.24059	0.988525	1.06651	1.00877	1.06385	1.06385	1	1.06806	1.14576	0.950073	0.918416
Gossypol	0.897078	0.830516	0.977481	0.976396	1.10488	0.897078	0.830516	1.07974	1.10466	0.952183	0.977481	0.976396	1.0193	1.0193	1	1.08203	0.982513	1.01642	0.980799	1.00205	1.08203	0.982513	1.0996	1.10052	0.995902	1.01642	0.980799	1.03548	1.03548	1	1.08385	0.984112	1.01811	0.982369	1	1.08385	0.984112	1.0996	1.10052	0.995902	1.01811	0.982369	1.03548	1.03548	1	1.0436	1.09301	1.02349	1.00611
Quazinone	0.862429	0.850796	0.999461	0.974116	1.14634	0.862429	0.850796	1.01197	1.01749	0.989605	0.999461	0.974116	0.997004	0.997004	1	1.0356	0.992034	0.988466	0.994473	1.00205	1.0356	0.992034	1.04232	1.04247	0.998361	0.988466	0.994473	0.992691	0.992691	1	1.03912	0.995671	0.988737	0.995151	1	1.03912	0.995671	1.04232	1.04247	0.998361	0.988737	0.995151	0.992691	0.992691	1	0.98454	0.971015	1.00441	1.04597
Vincristine sulfate	1.41703	1.27872	3.13828	3.23199	2.40244	1.41703	1.27872	1.11936	1.15366	0.927235	3.13828	3.23199	1.02934	1.02934	1	1.16237	0.98625	0.989146	0.993142	1.00696	1.16237	0.98625	1.17711	1.18146	0.988525	0.989146	0.993142	0.996696	0.996696	1	1.15991	0.984104	0.984073	0.986886	1	1.15991	0.984104	1.17711	1.18146	0.988525	0.984073	0.986886	0.996696	0.996696	1	1.01596	1.03698	1.06755	0.967845
Acyclovir	0.92549	0.954333	0.722111	0.71736	21.6659	0.92549	0.954333	0.972301	0.968511	0.999307	0.722111	0.71736	1.01162	1.01162	1	1.00306	0.981991	1.00402	0.979252	0.997135	1.00306	0.981991	1.01964	1.01981	1.00082	1.00402	0.979252	1.02439	1.02439	1	1.00111	0.980428	1.00297	0.978176	0.997525	1.00111	0.980428	1.01964	1.01981	1.00082	1.00297	0.978176	1.02439	1.02439	1	0.995974	0.992207	1.03084	1.0093
Ivermectin	1.03691	1.02128	1.1173	1.1237	1.07317	1.03691	1.02128	1.01657	1.02407	0.979903	1.1173	1.1237	1.00133	1.00133	1	1.02362	0.990344	1.00111	0.991633	1.00205	1.02362	0.990344	1.03249	1.03178	1.00328	1.00111	0.991633	1.00985	1.00985	1	1.01989	0.986448	0.997128	0.987189	1	1.01989	0.986448	1.03249	1.03178	1.00328	0.997128	0.987189	1.00985	1.00985	1	0.99658	0.994145	0.976505	0.980601
Ro 90-7501	1.06053	1.04449	1.0945	1.0429	1.08537	1.06053	1.04449	1.01096	1.00782	1.00901	1.0945	1.0429	1.03183	1.03183	1	1.0058	0.994283	1.04585	1.00983	1.01678	1.0058	0.994283	1.01035	1.01109	0.995902	1.04585	1.00983	1.03511	1.03511	1	1.01516	1.00311	1.04158	1.00528	1	1.01516	1.00311	1.01035	1.01109	0.995902	1.04158	1.00528	1.03511	1.03511	1	1.03391	1.06768	0.982379	0.993356
CHM-1 hydrate	1.54589	1.44332	3.28488	3.52234	2.48049	1.54589	1.44332	1.10991	1.14859	0.923077	3.28488	3.52234	1.03484	1.03484	1	1.14737	0.98626	1.07333	1.0052	1.01678	1.14737	0.98626	1.16619	1.16923	0.993443	1.07333	1.0052	1.07593	1.07593	1	1.14807	0.985898	1.06768	0.997292	1.00743	1.14807	0.985898	1.16619	1.16923	0.993443	1.06768	0.997292	1.07593	1.07593	1	1.01066	1.0298	1.03231	0.948711
Olomoucine	0.947531	0.945493	0.792638	0.755299	0.746341	0.947531	0.945493	1.01082	1.02126	0.982675	0.792638	0.755299	1.06406	1.06406	1	0.951488	0.988974	0.989889	0.991289	1.00205	0.951488	0.988974	0.962498	0.96136	1.00328	0.989889	0.991289	0.998663	0.998663	1	0.951702	0.98884	0.988674	0.989577	1	0.951702	0.98884	0.962498	0.96136	1.00328	0.988674	0.989577	0.998663	0.998663	1	1.00249	1.00648	1.02496	1.03481
Quercetin dihydrate	0.88642	0.894726	0.908212	0.892753	0.94878	0.88642	0.894726	0.987829	0.976468	1.00347	0.908212	0.892753	0.988817	0.988817	1	1.0592	0.990482	1.03249	0.994001	1.00205	1.0592	0.990482	1.06737	1.06776	1.00082	1.03249	0.994001	1.03783	1.03783	1	1.06037	0.991706	1.03018	0.991742	1	1.06037	0.991706	1.06737	1.06776	1.00082	1.03018	0.991742	1.03783	1.03783	1	1.00703	1.01482	1.00147	1.0396
NU6027	0.965716	0.922575	0.695937	0.650472	0.707317	0.965716	0.922575	1.04903	1.06777	0.986833	0.695937	0.650472	1.10604	1.10604	1	1.06983	1.00179	1.07177	0.999388	0.997135	1.06983	1.00179	1.06688	1.06737	0.993443	1.07177	0.999388	1.07162	1.07162	1	1.06106	0.993385	1.06402	0.99205	1	1.06106	0.993385	1.06688	1.06737	0.993443	1.06402	0.99205	1.07162	1.07162	1	1.01831	1.04201	1.07783	0.986978
Acyclovir	0.985324	0.987709	0.860627	0.87116	1.00976	0.985324	0.987709	0.98962	0.992909	0.989605	0.860627	0.87116	1.0007	1.0007	1	0.975934	0.983515	0.996445	0.982005	0.997135	0.975934	0.983515	0.992236	0.993027	0.995902	0.996445	0.982005	1.01428	1.01428	1	0.974931	0.982096	0.996272	0.981374	1	0.974931	0.982096	0.992236	0.993027	0.995902	0.996272	0.981374	1.01428	1.01428	1	1.00241	1.00543	1.02643	0.994951
Ivermectin	1.09062	1.07368	1.08572	1.07243	1.02683	1.09062	1.07368	1.01382	1.01251	0.984061	1.08572	1.07243	1.00162	1.00162	1	0.994078	0.986654	0.959988	0.98655	1.00205	0.994078	0.986654	1.00639	1.00801	0.995902	0.959988	0.98655	0.971637	0.971637	1	0.993567	0.986371	0.959046	0.986262	1	0.993567	0.986371	1.00639	1.00801	0.995902	0.959046	0.986262	0.971637	0.971637	1	1.00302	1.00856	0.997063	0.982195
Ketorolac tris salt	0.997594	1.03264	0.934152	0.967965	0.919512	0.997594	1.03264	0.967491	0.973162	0.968815	0.934152	0.967965	0.97194	0.97194	1	0.997515	1.00074	0.965815	1.00522	1.00205	0.997515	1.00074	0.996717	0.997334	0.995902	0.965815	1.00522	0.958201	0.958201	1	1.00576	1.00975	0.972955	1.01281	1	1.00576	1.00975	0.996717	0.997334	0.995902	0.972955	1.01281	0.958201	0.958201	1	1.0065	1.01364	1	1.00133
Mizoribine	0.903943	0.941083	0.858205	0.834511	0.882927	0.903943	0.941083	0.964822	0.950652	1.02703	0.858205	0.834511	0.989681	0.989681	1	1.00017	0.988201	1.01603	0.987488	1.00205	1.00017	0.988201	1.01107	1.01002	1.00082	1.01603	0.987488	1.02657	1.02657	1	0.998972	0.987244	1.01646	0.987332	1	0.998972	0.987244	1.01107	1.01002	1.00082	1.01646	0.987332	1.02657	1.02657	1	1.00392	1.00655	1.00881	1.0109
Valproic acid sodium	0.896926	0.936403	0.775015	0.790808	0.87561	0.896926	0.936403	0.963132	0.960564	0.984061	0.775015	0.790808	1.00332	1.00332	1	0.988863	0.998679	1.01642	0.997009	0.999591	0.988863	0.998679	0.98976	0.989451	1.00082	1.01642	0.997009	1.01901	1.01901	1	0.981643	0.99115	1.0089	0.98958	0.997525	0.981643	0.99115	0.98976	0.989451	1.00082	1.0089	0.98958	1.01901	1.01901	1	1.00506	1.01043	1.02496	1.0109
SMER28	0.898808	0.94817	0.68748	0.717854	0.690244	0.898808	0.94817	0.951436	0.939255	1.03534	0.68748	0.717854	0.988722	0.988722	1	0.966908	0.999447	1.00313	0.99716	0.994679	0.966908	0.999447	0.966005	0.965759	1.00082	1.00313	0.99716	1.00476	1.00476	1	0.969487	1.00226	1.00703	1.00108	0.997525	0.969487	1.00226	0.966005	0.965759	1.00082	1.00703	1.00108	1.00476	1.00476	1	1.01066	1.0219	1.00734	1.00452
U-74389G maleate	0.999502	0.980892	0.950205	0.926563	0.985366	0.999502	0.980892	1.018	1.03251	0.953569	0.950205	0.926563	1.01123	1.01123	1	1.03087	1.03517	1.01262	1.03505	1.00205	1.03087	1.03517	0.995824	0.995996	1.00082	1.01262	1.03505	0.978125	0.978125	1	0.998735	1.00197	0.979967	1.00132	1	0.998735	1.00197	0.995824	0.995996	1.00082	0.979967	1.00132	0.978125	0.978125	1	0.957734	0.91101	1	0.969439
Vinblastine sulfate salt	1.37824	1.29486	2.9402	3.03053	2.2122	1.37824	1.29486	1.08891	1.11381	0.959113	2.9402	3.03053	1.00728	1.00728	1	1.16403	0.979339	1.06514	0.990736	1.00941	1.16403	0.979339	1.18834	1.19191	0.993443	1.06514	0.990736	1.07685	1.07685	1	1.16397	0.979547	1.06211	0.98715	1.00248	1.16397	0.979547	1.18834	1.19191	0.993443	1.06211	0.98715	1.07685	1.07685	1	1.01331	1.03425	1.07342	0.950306
Acyclovir	0.980831	0.980198	0.819928	0.818982	0.882927	0.980831	0.980198	0.99648	0.997584	1.00624	0.819928	0.818982	1.00909	1.00909	1	0.970533	0.984542	0.985325	0.982311	0.997135	0.970533	0.984542	0.984609	0.98254	1.00574	0.985325	0.982311	1.00117	1.00117	1	0.966821	0.98081	0.983465	0.980092	1	0.966821	0.98081	0.984609	0.98254	1.00574	0.983465	0.980092	1.00117	1.00117	1	0.997791	0.997731	1.01615	1.00133
Mifepristone	1.01928	0.996646	0.963307	0.978116	1	1.01928	0.996646	1.01559	1.01374	1.00347	0.963307	0.978116	1.01075	1.01075	1	1.02824	0.985964	1.02259	0.98665	1.00205	1.02824	0.985964	1.0417	1.0439	0.993443	1.02259	0.98665	1.03585	1.03585	1	1.02561	0.983293	1.0197	0.983824	1	1.02561	0.983293	1.0417	1.0439	0.993443	1.0197	0.983824	1.03585	1.03585	1	1.00317	1.01078	1.01175	0.969439
loxoprofen	0.978153	0.999708	0.993192	1.01236	1.16341	0.978153	0.999708	0.976003	0.976647	0.979903	0.993192	1.01236	0.984432	0.984432	1	1.00348	1.00966	0.970039	1.01242	1.0045	1.00348	1.00966	0.991758	0.993765	0.993443	0.970039	1.01242	0.957029	0.957029	1	0.999456	1.00624	0.964365	1.00722	1	0.999456	1.00624	0.991758	0.993765	0.993443	0.964365	1.00722	0.957029	0.957029	1	1.00582	1.01272	0.985316	1.0093
Mevastatin	1.22066	1.17341	1.61002	1.61889	1.74878	1.22066	1.17341	1.05714	1.12783	0.812197	1.61002	1.61889	0.957074	0.957074	1	0.958432	0.984363	0.78059	0.992847	1.01187	0.958432	0.984363	0.972738	0.974818	0.993443	0.78059	0.992847	0.785374	0.785374	1	0.958357	0.984254	0.776154	0.987124	1	0.958357	0.984254	0.972738	0.974818	0.993443	0.776154	0.987124	0.785374	0.785374	1	0.975529	0.949067	1.03377	1.08902
TG003	0.734479	0.792055	0.94108	0.939123	1.18049	0.734479	0.792055	0.933599	0.926284	0.996535	0.94108	0.939123	0.976575	0.976575	1	0.974921	0.998583	0.96559	0.996385	0.997135	0.974921	0.998583	0.975559	0.973812	1.00574	0.96559	0.996385	0.967382	0.967382	1	0.974209	0.997672	0.964956	0.996315	1	0.974209	0.997672	0.975559	0.973812	1.00574	0.964956	0.996315	0.967382	0.967382	1	1.01362	1.03018	1.01322	1.01408
Phorbol 12-myristate 13-acetate	1.27217	1.18843	1.73208	1.80503	2.16098	1.27217	1.18843	1.07022	1.14296	0.802495	1.73208	1.80503	0.95071	0.95071	1	1.01553	1.01228	0.842712	1.013	1.00205	1.01553	1.01228	1.00146	1.00339	0.995902	0.842712	1.013	0.829422	0.829422	1	1.01246	1.00942	0.840669	1.01054	1	1.01246	1.00942	1.00146	1.00339	0.995902	0.840669	1.01054	0.829422	0.829422	1	1.0043	1.00796	0.903084	0.940739
Imiquimod	0.911691	0.94844	0.862546	0.879547	0.860976	0.911691	0.94844	0.964345	0.955303	1.01594	0.862546	0.879547	0.983254	0.983254	1	1.02215	1.00977	1.0143	1.00869	0.999591	1.02215	1.00977	1.01129	1.01124	0.998361	1.0143	1.00869	1.00533	1.00533	1	1.00924	0.996673	1.00163	0.99567	1	1.00924	0.996673	1.01129	1.01124	0.998361	1.00163	0.99567	1.00533	1.00533	1	1.0068	1.01567	1.00734	0.993356
2',3,-dideoxycytidine	0.939691	0.969548	0.782929	0.771128	0.74878	0.939691	0.969548	0.970871	0.959848	1.03119	0.782929	0.771128	1.00918	1.00918	1	0.990019	0.996357	1.00799	0.998473	1.00205	0.990019	0.996357	0.993771	0.992775	1.00328	1.00799	0.998473	1.00829	1.00829	1	0.98332	0.989139	1.0003	0.990595	1	0.98332	0.989139	0.993771	0.992775	1.00328	1.0003	0.990595	1.00829	1.00829	1	0.998852	0.996816	1.01909	1.00771
Mifepristone	0.995779	0.988749	1.0982	1.06692	1.08537	0.995779	0.988749	1.0071	1.00865	0.997921	1.0982	1.06692	1.02086	1.02086	1	1.019	0.991875	1.00844	0.990374	0.997135	1.019	0.991875	1.02645	1.02754	0.998361	1.00844	0.990374	1.01651	1.01651	1	1.01321	0.986534	1.00344	0.985951	1	1.01321	0.986534	1.02645	1.02754	0.998361	1.00344	0.985951	1.01651	1.01651	1	1.00377	1.0094	0.992658	0.980601
beta-Lapachone	1.08885	0.917201	2.31185	2.32014	2.60244	1.08885	0.917201	1.17554	1.24438	0.857935	2.31185	2.32014	1.02328	1.02328	1	1.24835	0.995158	1.05344	1.02607	1.02906	1.24835	0.995158	1.25327	1.25871	0.986066	1.05344	1.02607	1.02972	1.02972	1	1.25729	1.00305	1.04489	1.01672	1.00743	1.25729	1.00305	1.25327	1.25871	0.986066	1.04489	1.01672	1.02972	1.02972	1	1.06526	1.13987	0.991189	1.0109
8-Methoxymethyl-3-isobutyl-1-methylxanthine	0.926492	0.948902	0.801783	0.810509	8.23415	0.926492	0.948902	0.975627	0.974116	0.995149	0.801783	0.810509	0.998952	0.998952	1	1.00411	0.985175	0.991719	0.98436	1.00205	1.00411	0.985175	1.01767	1.01946	0.995902	0.991719	0.98436	1.00652	1.00652	1	1.00388	0.985118	0.990978	0.983671	1	1.00388	0.985118	1.01767	1.01946	0.995902	0.990978	0.983671	1.00652	1.00652	1	0.9987	0.998564	1	1.00292
Pirfenidone	0.968274	0.980121	0.848589	0.834618	0.787805	0.968274	0.980121	0.99215	0.99576	0.974359	0.848589	0.834618	1.02141	1.02141	1	0.894357	1.01083	0.950099	1.00744	0.994679	0.894357	1.01083	0.885517	0.88463	1.00328	0.950099	1.00744	0.943189	0.943189	1	0.886817	1.00115	0.942291	0.998237	0.997525	0.886817	1.00115	0.885517	0.88463	1.00328	0.942291	0.998237	0.943189	0.943189	1	0.998473	0.996853	1.01175	0.991762
Rolipram	1.00049	0.989443	1.12973	1.14359	1.12683	1.00049	0.989443	1.01338	1.02961	0.939709	1.12973	1.14359	0.989005	0.989005	1	0.986246	1.00846	1.00086	1.00716	0.999591	0.986246	1.00846	0.976739	0.975189	1.00574	1.00086	1.00716	0.991715	0.991715	1	0.984464	1.00719	0.998947	1.00635	1	0.984464	1.00719	0.976739	0.975189	1.00574	0.998947	1.00635	0.991715	0.991715	1	1.00196	1.0046	1.00881	0.99814
Amantadine hydrochloride	0.968501	1.00183	1.01389	1.02348	0.990244	0.968501	1.00183	0.968729	0.959495	1.03812	1.01389	1.02348	0.98745	0.98745	1	0.975213	1.00069	0.996987	0.998465	0.997135	0.975213	1.00069	0.974066	0.974572	1.00082	0.996987	0.998465	0.997407	0.997407	1	0.967942	0.992649	0.990471	0.991633	1	0.967942	0.992649	0.974066	0.974572	1.00082	0.990471	0.991633	0.997407	0.997407	1	0.983631	0.963962	0.969163	0.969439
2',3,-dideoxycytidine	0.949766	0.986746	0.774574	0.793131	0.74878	0.949766	0.986746	0.965479	0.963023	1.00069	0.774574	0.793131	0.990812	0.990812	1	0.995451	0.988751	1.01811	0.987328	0.997135	0.995451	0.988751	1.00592	1.00639	0.998361	1.01811	0.987328	1.02905	1.02905	1	0.988331	0.981493	1.01182	0.981151	1	0.988331	0.981493	1.00592	1.00639	0.998361	1.01182	0.981151	1.02905	1.02905	1	0.998397	0.997591	1.00734	1.00133
Mifepristone	1.12075	1.07588	1.04432	1.02543	0.921951	1.12075	1.07588	1.04429	1.06145	0.960499	1.04432	1.02543	1.03178	1.03178	1	1.01776	0.995993	1.00882	0.994073	0.999591	1.01776	0.995993	1.02111	1.02136	0.998361	1.00882	0.994073	1.01435	1.01435	1	1.01427	0.992584	1.00633	0.992012	1	1.01427	0.992584	1.02111	1.02136	0.998361	1.00633	0.992012	1.01435	1.01435	1	1.0093	1.01883	0.976505	0.990167
Lonidamine	1.06533	1.07074	1.04071	1.07249	1.04146	1.06533	1.07074	1.00225	1.00719	0.990991	1.04071	1.07249	0.9814	0.9814	1	1.00401	1.00243	0.970475	1.0066	1.0045	1.00401	1.00243	0.99972	1.0018	0.993443	0.970475	1.0066	0.962415	0.962415	1	1.00573	1.00461	0.97057	1.00656	1	1.00573	1.00461	0.99972	1.0018	0.993443	0.97057	1.00656	0.962415	0.962415	1	1.01862	1.03758	0.975037	1.02365
Morin	0.95398	0.977232	0.927134	0.93151	0.912195	0.95398	0.977232	0.980622	0.977654	0.992377	0.927134	0.93151	0.995982	0.995982	1	0.970332	1.00607	1.00024	1.01459	1.00941	0.970332	1.00607	0.963109	0.96132	1.00574	1.00024	1.01459	0.984725	0.984725	1	0.958601	0.993426	0.978738	0.992513	1	0.958601	0.993426	0.963109	0.96132	1.00574	0.978738	0.992513	0.984725	0.984725	1	1.00923	1.0176	1.00734	1.0093
Piceatannol	0.98519	0.988172	0.869107	0.891097	0.836585	0.98519	0.988172	1.00905	1.03053	0.953569	0.869107	0.891097	0.993641	0.993641	1	1.01721	1.00754	0.975304	1.01814	1.01187	1.01721	1.00754	1.0079	1.00739	0.998361	0.975304	1.01814	0.95689	0.95689	1	1.00652	0.996525	0.957836	0.999369	1	1.00652	0.996525	1.0079	1.00739	0.998361	0.957836	0.999369	0.95689	0.95689	1	0.999684	1.00012	1.00147	1.03641
XK469	0.91469	0.939966	0.847477	0.833349	0.839024	0.91469	0.939966	0.976602	0.967335	1.01178	0.847477	0.833349	1.00095	1.00095	1	0.99683	0.999795	0.987681	0.997142	0.994679	0.99683	0.999795	0.995497	0.99688	0.993443	0.987681	0.997142	0.988659	0.988659	1	0.989897	0.992986	0.981726	0.991149	1	0.989897	0.992986	0.995497	0.99688	0.993443	0.981726	0.991149	0.988659	0.988659	1	1.00423	1.00677	1.01468	1.01887
Amantadine hydrochloride	0.926185	0.958012	0.894385	0.891097	0.890244	0.926185	0.958012	0.97177	0.950739	1.0395	0.894385	0.891097	0.9979	0.9979	1	0.973985	0.990435	1.00824	0.990718	1.00205	0.973985	0.990435	0.984021	0.982599	1.00574	1.00824	0.990718	1.01697	1.01697	1	0.970207	0.986383	1.00438	0.986772	1	0.970207	0.986383	0.984021	0.982599	1.00574	1.00438	0.986772	1.01697	1.01697	1	1.00097	1.00147	0.986784	0.999734
2',3,-dideoxycytidine	1.02376	1.02436	0.91894	0.922369	0.841463	1.02376	1.02436	0.987423	0.982256	1.00208	0.91894	0.922369	0.993185	0.993185	1	0.960678	0.984895	0.954947	0.983473	1.00205	0.960678	0.984895	0.974179	0.974226	1.00082	0.954947	0.983473	0.969028	0.969028	1	0.955874	0.980082	0.950582	0.979291	0.997525	0.955874	0.980082	0.974179	0.974226	1.00082	0.950582	0.979291	0.969028	0.969028	1	1.01309	1.02719	0.998532	1.0109
Ribavirin	0.993663	1.01082	1.07479	1.12346	1.20244	0.993663	1.01082	0.978195	0.971386	1.00485	1.07479	1.12346	0.982751	0.982751	1	1.00985	0.991045	0.981398	0.992087	1.00205	1.00985	0.991045	1.01934	1.0211	0.998361	0.981398	0.992087	0.989259	0.989259	1	1.00658	0.986972	0.977118	0.987426	1	1.00658	0.986972	1.01934	1.0211	0.998361	0.977118	0.987426	0.989259	0.989259	1	0.992567	0.985597	1.00147	0.999734
Nocodazole	1.49997	1.40196	3.1139	3.12596	2.19024	1.49997	1.40196	1.08625	1.10578	0.990991	3.1139	3.12596	1.02449	1.02449	1	1.17812	1.00111	1.05851	1.01516	1.01433	1.17812	1.00111	1.17554	1.18008	0.990984	1.05851	1.01516	1.04478	1.04478	1	1.19084	1.01177	1.06648	1.02054	1.00743	1.19084	1.01177	1.17554	1.18008	0.990984	1.06648	1.02054	1.04478	1.04478	1	1.02982	1.06921	1.04405	0.950306
Mitoxantrone	1.03322	0.903489	2.86512	3.12873	5.50244	1.03322	0.903489	1.12924	1.16049	0.925849	2.86512	3.12873	0.93883	0.93883	1	1.26914	0.981843	1.08807	1.22083	1.23537	1.26914	0.981843	1.28961	1.29609	0.983607	1.08807	1.22083	0.917628	0.917628	1	1.48344	1.14847	1.79956	2.08059	1.7896	1.48344	1.14847	1.28961	1.29609	0.983607	1.79956	2.08059	0.917628	0.917628	1	1.00211	1.02417	1.01762	1.06192
Cisplatin	1.00113	1.01271	0.955404	0.935166	1.26585	1.00113	1.01271	0.9803	0.955192	1.10326	0.955404	0.935166	1.01977	1.01977	1	0.987569	0.996196	1.00954	0.995013	0.999591	0.987569	0.996196	0.990254	0.987357	1.0082	1.00954	0.995013	1.01358	1.01358	1	0.983075	0.99151	1.00586	0.99129	1	0.983075	0.99151	0.990254	0.987357	1.0082	1.00586	0.99129	1.01358	1.01358	1	1.02392	1.04877	1.01909	1.00452
Trequinsin hydrochloride	0.897934	0.90944	0.70292	0.716134	0.721951	0.897934	0.90944	0.989176	1.0034	0.948025	0.70292	0.716134	0.989775	0.989775	1	0.982768	1.00152	0.950466	1.00134	1.00205	0.982768	1.00152	0.979913	0.979906	1.00082	0.950466	1.00134	0.948142	0.948142	1	0.98545	1.00417	0.951966	1.00292	1	0.98545	1.00417	0.979913	0.979906	1.00082	0.951966	1.00292	0.948142	0.948142	1	1.01445	1.02908	0.992658	1.0093
PAC-1	0.965757	0.875447	0.718982	0.622598	1.03415	0.965757	0.875447	1.08407	1.06094	1.12405	0.718982	0.622598	1.13618	1.13618	1	1.19634	1.00153	1.18904	1.00094	1.00205	1.19634	1.00153	1.1921	1.19542	0.993443	1.18904	1.00094	1.18604	1.18604	1	1.18892	0.995641	1.18009	0.993901	0.997525	1.18892	0.995641	1.1921	1.19542	0.993443	1.18009	0.993901	1.18604	1.18604	1	1.10274	1.22279	1.04258	0.947117
Amantadine hydrochloride	0.947502	0.965831	0.918878	0.930542	1.19512	0.947502	0.965831	0.977066	0.964151	1.02426	0.918878	0.930542	0.986381	0.986381	1	0.976329	0.994086	0.996561	0.99405	0.999591	0.976329	0.994086	0.981483	0.979831	1.00328	0.996561	0.99405	1.00133	1.00133	1	0.976631	0.99452	0.996828	0.994731	1	0.976631	0.99452	0.981483	0.979831	1.00328	0.996828	0.994731	1.00133	1.00133	1	1.0065	1.01241	0.997063	1.02365
3-deazaadenosine	0.990032	1.00922	0.810997	0.822101	0.765854	0.990032	1.00922	0.976505	0.975205	0.999307	0.810997	0.822101	1.00164	1.00164	1	0.958351	1.00799	1.02077	1.00431	0.994679	0.958351	1.00799	0.950996	0.950043	1.00328	1.02077	1.00431	1.01592	1.01592	1	0.956278	1.00544	1.01946	1.00283	0.99505	0.956278	1.00544	0.950996	0.950043	1.00328	1.01946	1.00283	1.01592	1.01592	1	1.00983	1.02076	1.01175	1.00292
Ribavirin	1.13639	1.11341	1.27398	1.32735	1.22927	1.13639	1.11341	1.01239	1.02206	0.953569	1.27398	1.32735	0.975962	0.975962	1	0.978969	0.98195	0.956154	0.982969	1.00205	0.978969	0.98195	0.99584	0.995803	1.00328	0.956154	0.982969	0.972558	0.972558	1	0.979418	0.981836	0.956101	0.982653	1	0.979418	0.981836	0.99584	0.995803	1.00328	0.956101	0.982653	0.972558	0.972558	1	0.992794	0.985218	0.977974	1.00771
Nocodazole	1.85259	1.654	3.81725	3.86364	2.51951	1.85259	1.654	1.13416	1.19201	0.878725	3.81725	3.86364	1.01393	1.01393	1	1.201	1.00156	1.06426	1.01866	1.01678	1.201	1.00156	1.19829	1.20275	0.988525	1.06426	1.01866	1.0467	1.0467	1	1.2176	1.01535	1.07403	1.02586	1.00743	1.2176	1.01535	1.19829	1.20275	0.988525	1.07403	1.02586	1.0467	1.0467	1	1.05632	1.12488	0.982379	0.918416
Melphalan	0.974777	0.960554	0.953318	0.930929	0.917073	0.974777	0.960554	1.01258	1.02196	0.977131	0.953318	0.930929	1.0133	1.0133	1	0.978095	0.989408	0.978283	0.98979	1.00205	0.978095	0.989408	0.987724	0.986057	1.00574	0.978283	0.98979	0.987055	0.987055	1	0.977025	0.988154	0.976103	0.987596	1	0.977025	0.988154	0.987724	0.986057	1.00574	0.976103	0.987596	0.987055	0.987055	1	1.01604	1.0339	1.01468	0.996545
Podophyllotoxin	1.42119	1.36465	2.90648	3.12949	2.28049	1.42119	1.36465	1.08968	1.14374	0.891199	2.90648	3.12949	0.995998	0.995998	1	1.18867	0.97834	1.0522	0.9868	1.00941	1.18867	0.97834	1.21448	1.21919	0.988525	1.0522	0.9868	1.06877	1.06877	1	1.18913	0.97829	1.0482	0.981741	1	1.18913	0.97829	1.21448	1.21919	0.988525	1.0482	0.981741	1.06877	1.06877	1	1.0171	1.04028	1.06608	0.9519
Pifithrin-mu	1.00429	1.01575	0.961564	0.959878	0.902439	1.00429	1.01575	0.997973	0.992197	1.00069	0.961564	0.959878	0.997884	0.997884	1	1.0051	1.0012	0.980255	1.00193	1.00205	1.0051	1.0012	1.00261	1.00254	0.998361	0.980255	1.00193	0.977316	0.977316	1	1.00709	1.00313	0.980596	1.00221	1	1.00709	1.00313	1.00261	1.00254	0.998361	0.980596	1.00221	0.977316	0.977316	1	1.01816	1.03717	1.01028	1.03322
ICI 63,137	0.948184	0.96716	0.847664	0.861546	0.882927	0.948184	0.96716	0.978518	0.968898	0.990991	0.847664	0.861546	0.998324	0.998324	1	1.00518	1.00054	0.994403	0.999197	1.00205	1.00518	1.00054	1.0028	1.00259	0.998361	0.994403	0.999197	0.993821	0.993821	1	1.00091	0.996774	0.990675	0.995717	1	1.00091	0.996774	1.0028	1.00259	0.998361	0.990675	0.995717	0.993821	0.993821	1	1.01165	1.02232	0.997063	1.01249
Pot_Dil7	0.978418	0.957894	1.04645	1.1117	1.17617	0.978418	0.957894	1.01034	1.03658	0.90281	1.04645	1.1117	0.933175	0.933175	1	1.0424	1.04793	1.04634	1.07785	1.02421	1.0424	1.04793	0.996208	0.997546	0.995902	1.04634	1.07785	0.973574	0.973574	1	1.03952	1.04634	1.05796	1.09088	1.03703	1.03952	1.04634	0.996208	0.997546	0.995902	1.05796	1.09088	0.973574	0.973574	1	0.975119	0.94906	0.960707	1.0053
Pot_Dil6	0.958089	0.944852	1.06549	1.10991	1.19654	0.958089	0.944852	1.01439	1.03568	0.9274	1.06549	1.10991	0.961153	0.961153	1	1.0323	1.0361	1.03534	1.05179	1.01257	1.0323	1.0361	0.99691	0.99659	1.00082	1.03534	1.05179	0.98512	0.98512	1	1.0185	1.02433	1.03828	1.05592	1.0275	1.0185	1.02433	0.99691	0.99659	1.00082	1.03828	1.05592	0.98512	0.98512	1	0.979641	0.958204	0.951866	1.0053
Pot_Dil5	0.890708	0.912674	0.965298	0.999685	1.09725	0.890708	0.912674	0.978497	0.983337	0.987119	0.965298	0.999685	0.962324	0.962324	1	1.04284	1.02846	1.03334	1.04697	1.01723	1.04284	1.02846	1.01302	1.01454	0.995902	1.03334	1.04697	0.98638	0.98638	1	1.02167	1.00846	1.02945	1.04233	1.03226	1.02167	1.00846	1.01302	1.01454	0.995902	1.02945	1.04233	0.98638	0.98638	1	0.974616	0.948418	0.969548	0.989682
Pot_Dil4	0.832735	0.839296	0.889256	0.911866	1.08198	0.832735	0.839296	0.985752	0.98587	1.00117	0.889256	0.911866	0.971012	0.971012	1	1.01164	1.00589	1.02399	1.01607	1.01024	1.01164	1.00589	1.00572	1.00664	0.998361	1.02399	1.01607	1.00845	1.00845	1	0.995761	0.990878	1.02208	1.01332	1.02273	0.995761	0.990878	1.00572	1.00664	0.998361	1.02208	1.01332	1.00845	1.00845	1	0.97336	0.944399	0.959234	1.00956
Pot_Dil3	0.860175	0.865657	0.902722	0.905067	1.0336	0.860175	0.865657	0.992875	1.00052	0.971311	0.902722	0.905067	0.990093	0.990093	1	0.987015	1.01014	1.02107	1.00934	0.996276	0.987015	1.01014	0.975509	0.97525	0.998361	1.02107	1.00934	1.0107	1.0107	1	0.963454	0.986639	1.00811	0.996736	1.00842	0.963454	0.986639	0.975509	0.97525	0.998361	1.00811	0.996736	1.0107	1.0107	1	0.986926	0.971475	0.984283	1.0195
Pot_Dil2	0.828632	0.87189	0.859122	0.871188	0.992872	0.828632	0.87189	0.953171	0.947173	1.05562	0.859122	0.871188	0.977542	0.977542	1	1.00841	1.01467	1.00402	1.00569	0.99162	1.00841	1.01467	0.992098	0.991892	1.00328	1.00402	1.00569	0.997386	0.997386	1	0.978145	0.985376	0.986103	0.988093	1.00366	0.978145	0.985376	0.992098	0.991892	1.00328	0.986103	0.988093	0.997386	0.997386	1	0.984079	0.967823	0.997544	1.01666
Pot_Dil1	0.88491	0.896889	0.904052	0.900182	1.00051	0.88491	0.896889	0.983688	0.980898	1.01347	0.904052	0.900182	0.999146	0.999146	1	1.00802	0.988222	0.986834	0.978747	0.986965	1.00802	0.988222	1.01893	1.0214	0.993443	0.986834	0.978747	1.00742	1.00742	1	0.980637	0.96149	0.961403	0.953814	0.991736	0.980637	0.96149	1.01893	1.0214	0.993443	0.961403	0.953814	1.00742	1.00742	1	1.00577	1.01205	1.0167	0.991102
Pot_Full	0.816931	0.819523	0.857462	0.841482	1.01833	0.816931	0.819523	0.99525	1.00219	1.00117	0.857462	0.841482	1.0101	1.0101	1	0.979498	0.986284	0.971504	0.978728	0.99162	0.979498	0.986284	0.991579	0.99282	0.995902	0.971504	0.978728	0.992375	0.992375	1	0.956901	0.963396	0.946973	0.953518	0.991736	0.956901	0.963396	0.991579	0.99282	0.995902	0.946973	0.953518	0.992375	0.992375	1	0.986256	0.970365	0.973969	0.986842
Dasp_Dil7	0.882438	0.855995	0.973103	1.02653	1.20927	0.882438	0.855995	1.02996	1.05385	0.915105	0.973103	1.02653	0.949538	0.949538	1	0.962887	1.00629	0.971786	1.0241	1.01723	0.962887	1.00629	0.957635	0.957532	1.00082	0.971786	1.0241	0.949181	0.949181	1	0.957359	0.999629	0.952988	1.00431	1.00366	0.957359	0.999629	0.957635	0.957532	1.00082	0.952988	1.00431	0.949181	0.949181	1	0.983828	0.968146	0.95776	0.971223
Dasp_Dil6	0.876693	0.868232	0.962708	0.998672	1.1558	0.876693	0.868232	1.01021	1.03048	0.929157	0.962708	0.998672	0.963728	0.963728	1	0.925273	0.957336	0.949562	0.965049	1.00791	0.925273	0.957336	0.966842	0.965827	1.00082	0.949562	0.965049	0.984705	0.984705	1	0.927928	0.959692	0.94116	0.955986	0.996503	0.927928	0.959692	0.966842	0.965827	1.00082	0.94116	0.955986	0.984705	0.984705	1	0.994546	0.991026	0.965128	0.949924
Dasp_Dil5	0.827548	0.828829	0.905878	0.935115	1.13035	0.827548	0.828829	0.998084	1.00601	0.98185	0.905878	0.935115	0.965341	0.965341	1	0.960857	0.946748	0.960392	0.951809	1.00326	0.960857	0.946748	1.0143	1.01533	0.998361	0.960392	0.951809	1.00892	1.00892	1	0.949101	0.934762	0.938864	0.930333	0.99412	0.949101	0.934762	1.0143	1.01533	0.998361	0.938864	0.930333	1.00892	1.00892	1	1.00032	1.00282	0.99165	0.981162
Dasp_Dil4	0.796256	0.814381	0.846214	0.873502	1.07179	0.796256	0.814381	0.974759	0.97699	0.988876	0.846214	0.873502	0.963806	0.963806	1	0.958975	0.971094	0.983365	0.975267	1.00326	0.958975	0.971094	0.987044	0.986012	1.00328	0.983365	0.975267	1.00972	1.00972	1	0.934086	0.945572	0.94911	0.940463	0.996503	0.934086	0.945572	0.987044	0.986012	1.00328	0.94911	0.940463	1.00972	1.00972	1	0.994546	0.989753	1.00933	0.985422
Dasp_Dil3	0.814463	0.832325	0.828355	0.829435	0.992872	0.814463	0.832325	0.977277	0.970091	1.05035	0.828355	0.829435	0.995556	0.995556	1	0.93838	0.950063	0.952235	0.95236	1.00093	0.93838	0.950063	0.987378	0.988158	1.00082	0.952235	0.95236	1.00007	1.00007	1	0.919199	0.930069	0.923131	0.922657	0.991736	0.919199	0.930069	0.987378	0.988158	1.00082	0.923131	0.922657	1.00007	1.00007	1	0.999151	0.998152	1.02849	1.00104
Dasp_Dil2	0.792707	0.820301	0.797877	0.79374	0.954684	0.792707	0.820301	0.970555	0.977648	0.983607	0.797877	0.79374	1.00744	1.00744	1	0.969614	0.967783	0.976161	0.964538	0.996276	0.969614	0.967783	1.00025	1.00145	0.998361	0.976161	0.964538	1.01203	1.01203	1	0.943883	0.942131	0.944482	0.933603	0.989352	0.943883	0.942131	1.00025	1.00145	0.998361	0.944482	0.933603	1.01203	1.01203	1	0.996221	0.991962	1.02996	0.996782
Dasp_Dil1	0.868789	0.805632	0.947841	0.960426	1.19399	0.868789	0.805632	1.06513	1.08803	0.93267	0.947841	0.960426	0.982848	0.982848	1	1.01766	0.96561	0.965994	0.979284	1.01257	1.01766	0.96561	1.05354	1.05539	0.995902	0.965994	0.979284	0.986934	0.986934	1	1.00709	0.955244	0.94629	0.958901	1.00366	1.00709	0.955244	1.05354	1.05539	0.995902	0.94629	0.958901	0.986934	0.986934	1	0.983325	0.965954	1.04175	1.0337
Dasp_Full	0.831339	0.793337	0.87533	0.886374	1.10489	0.831339	0.793337	1.03807	1.0548	0.929157	0.87533	0.886374	0.984318	0.984318	1	0.98999	0.946944	0.925582	0.963025	1.0149	0.98999	0.946944	1.04513	1.04804	0.993443	0.925582	0.963025	0.962831	0.962831	1	0.988628	0.945207	0.91512	0.95125	1.00842	0.988628	0.945207	1.04513	1.04804	0.993443	0.91512	0.95125	0.962831	0.962831	1	0.976375	0.951889	1.02407	1.0266
Ptev_Dil7	0.903248	0.842318	1.03012	1.0737	1.2831	0.903248	0.842318	1.05783	1.09278	0.890515	1.03012	1.0737	0.95409	0.95409	1	1.06849	1.01454	0.993811	1.05678	1.03585	1.06849	1.01454	1.05387	1.0567	0.993443	0.993811	1.05678	0.945775	0.945775	1	1.07245	1.01766	0.981226	1.04155	1.02273	1.07245	1.01766	1.05387	1.0567	0.993443	0.981226	1.04155	0.945775	0.945775	1	0.972774	0.944961	0.969548	1.02234
[truncated: 7 more rows]
[truncated: 66 more columns]

## Sheet: Cell count+Cell Cycle
		Cell Cycle
		Cell cycle profiles indicate percentages of cells in each phase of the cell cycle
		Annormal stage	Normal cell cycle stages		Annormal stage
		Low	2N	2N_4N	4N+Above
[truncated: 26 more rows]

## Sheet: Potleo_ReducedData
Reference compounds and samples	nf_R-AI	nf_C-AI	nf_Rat-C-R	p53_R-AI	p53_C-AI	p53_Rat-C-R	cp_R-AI	wc_Area	wc_P2A	wc_LWR	Nuc_Area	Nuc-P2A	Nuc-LWR	Nuc-AI	Nuc-VI	ac_R-AI	ac_Rat-C-R	mt_R-AI	mt_R-SpAI	mt_R-SpAAr	mt_R-SpC	er_C_SpAI	er_C_SpAAr	er_C_SpC	ly_C_AI	ly_C_SpAI	lyC_SpAAr	ly_C_SpC	mbR-AI	mb_C-AI	mb_Rat-C-R
[truncated: 720 more rows]

[truncated: 2 more sheets: Daspas_ReducedData, Ptevio_ReducedData]
