# Supplementary material for: Stingray Venom Proteins: Mechanisms of Action Revealed Using a Novel Network Pharmacology Approach
Source: Mar Drugs. 2021 Dec 24;20(1):27. doi: 10.3390/md20010027 (PMC8781517; doi:10.3390/md20010027)
Supplement: Supplementary file 1 [file marinedrugs-20-00027-s001.zip › Dataset_S1_Potmot_Raw.xlsx]

## Sheet: Legend
Abbreviation	Definition
Potmot	Potamotrygon motoro
Himleo	Himantura leoparda
Daspas	Dasyatis pastinaca
Ptevio	Pteroplatytrygon violacea
Potleo	Potamotrygon leopoldi
SiPotmot	Potamotrygon motoro(Silva et al., 2018)
OliPotfal	Potamotrygon falkneri (Oliveira et al., 2016)
OliPotama	Potamotrygon amandae (Oliveira et al., 2016)
FW	Freshwater
Mar	Marine
WhoTisExt	Whole Tissue Extract
TxP	ToxProt
TR	Transcriptome
HCS	High-content screening
ToxFam	Toxin family
FunAnn	Functional annotation against KEGG
Query	Contig
ID	Identity
alignmentlen	Alignment length
qStart	Query Start = start of alignment in the contig sequence
qStop	Query Stop = end of alignment in the contig sequence
sStart	Subject Start = start of alignment in the Uniprot or ToxProt sequence
sStop	Subject Stop = end of alignment in the Uniprot or ToxProt sequence
eval	E-Value
score	Bit score
qCov	Query Coverage
sCov	Subject Coverage
TPM_Exp	Expression value
AbsExp	Absolute expression = Sum of all expression values in this category
RelExp	Relative expression = Sum of all expression values in this category relateive to the number of hits
C.	Count = Number of hits against one category (e.g. Protein family)
KEGG_gene	Annotated gene in KEGG database
KEGG_KO	Functional group to which the KEGG_gene belongs
KEGG_map	Annotated pathway for the KEGG functional group
KEGG_Drug	Related drug to the annotated KEGG pathways

## Sheet: Potmot_WhoTisExt
Query ID1	Query ID2	UniProt ID	ID	alignmentlen	qStart	qStop	sStart	sStop	eval	score	qCov	sCov	TPM_Exp	Protein name	Protein family	kegg_gene	ko_gene	ko_pathway	ko_drug
TRINITY_DN155125_c5_g9_i1.p1	TRINITY_DN155125_c5_g9_i1	Q2YAY8	44	41	2	42	8	47	4.5	30	87	47	0.053319	30S ribosomal protein S17	Universal ribosomal protein uS17 family
TRINITY_DN2911_c0_g1_i1.p2	TRINITY_DN2911_c0_g1_i1	A1S6G6	44	36	7	38	8	43	6	30	92	56	0.073916	50S ribosomal protein L35	Bacterial ribosomal protein bL35 family
TRINITY_DN989193_c0_g1_i1.p1	TRINITY_DN989193_c0_g1_i1	P41927	47	32	1	32	23	53	3.4	30	54	58	0.077513	Metallothionein-1 (MT-1) (Metallothionein-I) (MT-I)	Metallothionein superfamily, Type 11 family
NODE_113036_length_438_cov_1.191781_g101720_i0.p1	NODE_113036_length_438_cov_1.191781_g101720_i0	Q8I6X9	43	35	11	43	25	59	4.6	30	56	55	0.080919	Toxin BmCa-1 (Calcium channel toxin BmCa1)	Scorpion calcin-like family
NODE_591425_length_237_cov_7.359756_g579096_i0.p1	NODE_591425_length_237_cov_7.359756_g579096_i0	B2T6H7	42	36	23	58	10	44	5.9	30	61	47	0.084889	50S ribosomal protein L28	Bacterial ribosomal protein bL28 family
NODE_159416_length_368_cov_1.566102_g147314_i0.p3	NODE_159416_length_368_cov_1.566102_g147314_i0	Q1D7V0	45	29	23	51	21	49	5.9	30	49	54	0.086688	50S ribosomal protein L33 1	Bacterial ribosomal protein bL33 family
TRINITY_DN156153_c0_g8_i1.p2	TRINITY_DN156153_c0_g8_i1	Q9BPB4	42	31	31	61	45	70	3.5	30	48	42	0.092178	Conotoxin Gla(3)-TxVI (Conotoxin Glu7/Gla(3)-TxVI) (Conotoxin TxMEKL-04111)	Conotoxin O2 superfamily
TRINITY_DN158345_c6_g9_i3.p1	TRINITY_DN158345_c6_g9_i3	E7KM17	41	51	25	71	70	120	6	30	58	42	0.092178	Biogenesis of lysosome-related organelles complex 1 subunit CNL1 (BLOC-1 subunit CNL1) (CNO-like protein 1)	BLOC1S4 family
NODE_249821_length_296_cov_1.542601_g237531_i0.p1	NODE_249821_length_296_cov_1.542601_g237531_i0	A4SX35	46	39	18	51	9	47	4.6	30	40	60	0.092178	50S ribosomal protein L35	Bacterial ribosomal protein bL35 family
NODE_290473_length_286_cov_0.723005_g278176_i0.p2	NODE_290473_length_286_cov_0.723005_g278176_i0	Q831T3	52	29	7	35	29	57	3.5	30	57	50	0.093789	30S ribosomal protein S21	Bacterial ribosomal protein bS21 family
TRINITY_DN177373_c0_g2_i1.p2	TRINITY_DN177373_c0_g2_i1	P83799	46	28	3	30	24	49	6	30	57	44	0.094067	Bubble protein	0
NODE_75630_length_532_cov_2.108932_g66253_i0.p1	NODE_75630_length_532_cov_2.108932_g66253_i0	P92694	45	33	22	54	10	42	4.5	30	60	49	0.09521	ATP synthase protein 8 (A6L) (F-ATPase subunit 8)	ATPase protein 8 family
NODE_317801_length_282_cov_0.736842_g305502_i0.p1	NODE_317801_length_282_cov_0.736842_g305502_i0	Q45Z11	41	34	39	72	25	52	5.8	30	47	41	0.0961	Short neurotoxin 1 (SNTX-1) (Toxin 3)	Snake three-finger toxin family, Short-chain subfamily, Type I alpha-neurotoxin sub-subfamily
NODE_225681_length_311_cov_1.584034_g213408_i0.p4	NODE_225681_length_311_cov_1.584034_g213408_i0	Q2NEV8	52	25	2	26	29	53	4.5	30	86	41	0.09667	Protein translocase subunit SecE (Protein transport protein Sec61 gamma subunit homolog)	SecE/SEC61-gamma family
NODE_292486_length_286_cov_0.723005_g280189_i0.p8	NODE_292486_length_286_cov_0.723005_g280189_i0	P86690	100	6	3	8	9	14	2	30	55	40	0.09669	Unknown protein 1 (Fragment)	0
NODE_178932_length_348_cov_0.920000_g166752_i0.p4	NODE_178932_length_348_cov_0.920000_g166752_i0	P44269	44	39	4	40	52	90	6	30	98	41	0.096706	Uncharacterized protein HI_1601	0
TRINITY_DN27732_c0_g1_i1.p1	TRINITY_DN27732_c0_g1_i1	Q65DC4	45	31	5	34	43	73	6	30	48	42	0.098353	Lantibiotic lichenicidin A1 (LchA1) (BliA1)	0
NODE_330371_length_280_cov_0.743961_g318069_i0.p2	NODE_330371_length_280_cov_0.743961_g318069_i0	Q4UMR1	46	28	7	34	24	51	5.8	30	58	44	0.098762	50S ribosomal protein L30	Universal ribosomal protein uL30 family
NODE_378918_length_273_cov_0.770000_g366613_i0.p1	NODE_378918_length_273_cov_0.770000_g366613_i0	P07104	43	37	10	46	6	41	6	30	71	40	0.101294	Regulatory protein FanA (Fimbrial adhesin K99 A protein)	0
NODE_416581_length_267_cov_0.793814_g404267_i0.p1	NODE_416581_length_267_cov_0.793814_g404267_i0	F8J2F3	46	35	51	83	14	48	3.5	30	40	42	0.103571	Kunitz-type serine protease inhibitor 28 (SPI-28)	Venom Kunitz-type family
TRINITY_DN1006672_c0_g1_i1.p5	TRINITY_DN1006672_c0_g1_i1	P49268	50	22	2	23	8	29	4.6	30	61	59	0.10434	Mu-cyrtautoxin-As1a (Mu-CUTX-As1a) (Aptotoxin III) (Aps III) (Aptotoxin-3) (Aps-3) (Paralytic peptide III) (PP III)	Neurotoxin 13 (insecticidal toxin ABC) family, 01 (Aps III) subfamily
NODE_191459_length_337_cov_0.875000_g179243_i0.p1	NODE_191459_length_337_cov_0.875000_g179243_i0	P60328	42	45	22	63	50	93	6	30	70	47	0.106359	Keratin-associated protein 12-3 (High sulfur keratin-associated protein 12.3) (Keratin-associated protein 12.3)	KRTAP type 12 family
NODE_463071_length_260_cov_0.823529_g450750_i0.p1	NODE_463071_length_260_cov_0.823529_g450750_i0	Q2V4F3	49	37	8	43	4	38	5.8	30	43	51	0.106359	Defensin-like protein 35	DEFL family
NODE_502063_length_254_cov_0.850829_g489738_i0.p1	NODE_502063_length_254_cov_0.850829_g489738_i0	Q53H64	43	46	4	45	79	124	4.6	30	88	40	0.108871	Putative ANKRD40 C-terminal-like protein	0
NODE_84655_length_504_cov_1.870070_g74669_i0.p3	NODE_84655_length_504_cov_1.870070_g74669_i0	A0MD31	42	33	15	47	12	44	6	30	65	47	0.109827	Envelope small membrane protein (Protein E) (Glycoprotein 2b) (Protein GP2b) (Gs)	Arteriviridae E protein family
NODE_531492_length_250_cov_0.870056_g519164_i0.p2	NODE_531492_length_250_cov_0.870056_g519164_i0	P86041	41	41	11	47	5	45	5.9	30	50	43	0.110613	Scytovirin (SVN)	0
NODE_437133_length_264_cov_0.806283_g424812_i0.p5	NODE_437133_length_264_cov_0.806283_g424812_i0	P0DKP9	43	30	6	35	27	56	4.6	30	83	42	0.111382	Conotoxin CnIIID	Conotoxin M superfamily
TRINITY_DN233776_c0_g1_i1.p4	TRINITY_DN233776_c0_g1_i1	P86900	55	22	13	34	3	24	4.6	30	44	76	0.111505	Cyclotide cter-N	Cyclotide family, Moebius subfamily
NODE_455391_length_261_cov_0.819149_g443070_i0.p5	NODE_455391_length_261_cov_0.819149_g443070_i0	Q5TA77	43	40	29	65	12	51	4.5	30	58	42	0.112309	Late cornified envelope protein 3B (Late envelope protein 14)	LCE family
NODE_507856_length_253_cov_0.855556_g495529_i0.p2	NODE_507856_length_253_cov_0.855556_g495529_i0	P0DKT2	48	33	1	33	32	63	3.5	30	77	47	0.112763	Turripeptide Gsg9.2	Conopeptide P-like superfamily
NODE_564015_length_245_cov_0.895349_g551687_i0.p1	NODE_564015_length_245_cov_0.895349_g551687_i0	P0C778	43	37	18	53	31	67	3.4	30	61	44	0.112871	Double gene block protein 2 (DGBp2) (Movement protein P9)	Carmovirus double gene block protein 2 family
NODE_312257_length_283_cov_0.733333_g299958_i0.p4	NODE_312257_length_283_cov_0.733333_g299958_i0	O70560	41	37	44	77	29	65	4.6	30	42	49	0.113811	Small proline-rich protein 2I	Cornifin (SPRR) family
NODE_470894_length_259_cov_0.827957_g458573_i0.p1	NODE_470894_length_259_cov_0.827957_g458573_i0	Q9T4R3	40	42	9	46	26	67	3.5	30	53	44	0.113888	NADH-ubiquinone oxidoreductase chain 4L (EC 7.1.1.2) (NADH dehydrogenase subunit 4L)	Complex I subunit 4L family
TRINITY_DN155499_c15_g17_i1.p4	TRINITY_DN155499_c15_g17_i1	B0BND4	41	32	2	33	6	37	6.1	30	94	40	0.116299	Protein FAM229B	FAM229 family
NODE_529699_length_250_cov_0.870056_g517371_i0.p1	NODE_529699_length_250_cov_0.870056_g517371_i0	Q77CE4	42	43	2	42	8	50	5.8	30	90	45	0.117988	Envelope glycoprotein N	Herpesviridae glycoprotein N family
NODE_234894_length_305_cov_1.616379_g222613_i0.p1	NODE_234894_length_305_cov_1.616379_g222613_i0	Q6NN02	41	59	1	55	23	81	4.5	30	72	47	0.118561	Uncharacterized protein At4g14450, chloroplastic	0
NODE_101073_length_463_cov_1.179487_g90182_i0.p9	NODE_101073_length_463_cov_1.179487_g90182_i0	O83305	60	20	4	23	7	26	4.6	30	80	48	0.120147	Uncharacterized protein TP_0281	0
TRINITY_DN203182_c0_g1_i1.p2	TRINITY_DN203182_c0_g1_i1	C0HK26	45	31	17	47	34	64	4.6	30	63	42	0.121287	Tau-AnmTx Ueq 12-1 (Ueq 12-1)	Cnidaria small cysteine-rich protein (SCRiP) family
NODE_527302_length_250_cov_1.000000_g514974_i0.p2	NODE_527302_length_250_cov_1.000000_g514974_i0	Q863F8	41	39	31	69	9	45	4.5	30	48	56	0.121821	Cytochrome c oxidase subunit 8B, mitochondrial (Cytochrome c oxidase polypeptide VIII-heart) (Cytochrome c oxidase subunit 8-1) (Cytochrome c oxidase subunit 8H)	Cytochrome c oxidase VIII family
TRINITY_DN142601_c0_g1_i1.p4	TRINITY_DN142601_c0_g1_i1	P36343	45	44	12	54	13	56	3.5	30	70	40	0.126796	Envelope glycoprotein I (Fragment)	Alphaherpesvirinae glycoprotein I family
TRINITY_DN156180_c2_g3_i1.p5	TRINITY_DN156180_c2_g3_i1	P84920	55	20	13	32	10	29	6.1	30	59	43	0.127771	Defensin-like protein 2 (Cp-thionin II) (Cp-thionin-2) (Gamma-thionin II)	DEFL family, Protease inhibitor I18 (RTI/MTI-2) subfamily
NODE_529182_length_250_cov_0.870056_g516854_i0.p1	NODE_529182_length_250_cov_0.870056_g516854_i0	Q5NVR8	44	43	2	44	11	53	4.5	30	52	51	0.12868	Hepcidin	Hepcidin family
TRINITY_DN152096_c0_g2_i1.p1	TRINITY_DN152096_c0_g2_i1	B8D0D7	52	29	17	45	9	32	3.4	30	62	48	0.128701	30S ribosomal protein S14 type Z	Universal ribosomal protein uS14 family, Zinc-binding uS14 subfamily
NODE_60732_length_590_cov_1.056093_g52539_i0.p1	NODE_60732_length_590_cov_1.056093_g52539_i0	P0CL25	42	43	45	85	28	70	4.5	30	50	57	0.129752	Putative UPF0377 protein YIL174W	UPF0377 family
NODE_107263_length_449_cov_2.132979_g96155_i0.p2	NODE_107263_length_449_cov_2.132979_g96155_i0	Q36838	61	23	3	25	11	33	3.5	30	82	48	0.130671	ATP synthase protein 8 (A6L) (F-ATPase subunit 8)	ATPase protein 8 family
TRINITY_DN572077_c0_g1_i1.p4	TRINITY_DN572077_c0_g1_i1	P05483	46	26	23	48	4	29	6	30	41	90	0.130733	Omega-conotoxins GVIIA/GVIIB (SNX-178) (Shaker peptides GVIIA/GVIIB)	0
TRINITY_DN322136_c0_g1_i1.p3	TRINITY_DN322136_c0_g1_i1	P9WLB0	52	25	29	53	26	50	4.5	30	45	44	0.133807	Putative secreted protein MT0250	0
NODE_309222_length_283_cov_0.857143_g296923_i0.p6	NODE_309222_length_283_cov_0.857143_g296923_i0	A4ZUC4	41	58	2	56	21	78	4.5	30	97	64	0.13387	Putative transmembrane protein ORF91a	0
NODE_534403_length_249_cov_0.875000_g522075_i0.p2	NODE_534403_length_249_cov_0.875000_g522075_i0	Q3E746	42	26	6	31	18	43	4.5	30	57	49	0.13438	Uncharacterized protein YHR086W-A	0
NODE_128701_length_410_cov_0.913947_g116981_i0.p2	NODE_128701_length_410_cov_0.913947_g116981_i0	Q21QM3	45	47	28	71	41	87	5.8	30	64	50	0.134894	Putative membrane protein insertion efficiency factor	UPF0161 family
NODE_425272_length_266_cov_0.797927_g412955_i0.p2	NODE_425272_length_266_cov_0.797927_g412955_i0	O33951	40	42	19	60	50	91	5.9	30	59	44	0.135841	Muconolactone Delta-isomerase 2 (MIase 2) (EC 5.3.3.4)	Muconolactone Delta-isomerase family
NODE_403487_length_269_cov_0.785714_g391178_i0.p2	NODE_403487_length_269_cov_0.785714_g391178_i0	O13561	40	47	2	45	69	113	4.6	30	96	40	0.137067	Putative uncharacterized protein YLR169W	0
NODE_558540_length_245_cov_1.715116_g546212_i0.p2	NODE_558540_length_245_cov_1.715116_g546212_i0	Q0N4U8	46	35	31	65	2	36	3.5	30	43	46	0.137579	Alpha/kappa-conotoxin pl14a	Conotoxin J superfamily
TRINITY_DN211242_c0_g1_i1.p4	TRINITY_DN211242_c0_g1_i1	P60210	50	28	3	28	8	35	6	30	76	76	0.137652	Potassium channel toxin alpha-KTx 4.4 (Toxin Tc30) (Toxin To30)	Short scorpion toxin superfamily, Potassium channel inhibitor family, Alpha-KTx 04 subfamily
NODE_109931_length_444_cov_0.830189_g98724_i0.p4	NODE_109931_length_444_cov_0.830189_g98724_i0	Q97ZQ3	47	34	33	66	41	67	3.5	30	43	49	0.138267	50S ribosomal protein L37Ae (Ribosomal protein L43e)	Eukaryotic ribosomal protein eL43 family, Putative zinc-binding subfamily
TRINITY_DN908064_c0_g1_i1.p2	TRINITY_DN908064_c0_g1_i1	Q86LE4	44	32	15	45	31	62	3.4	30	70	43	0.138472	Defensin	Invertebrate defensin family, Type 2 subfamily
TRINITY_DN476817_c0_g1_i1.p1	TRINITY_DN476817_c0_g1_i1	P11300	41	51	22	72	10	59	3.4	30	71	54	0.140375	Probable protein E3	0
NODE_62739_length_581_cov_1.665354_g54393_i0.p2	NODE_62739_length_581_cov_1.665354_g54393_i0	B3A0N3	59	22	10	29	12	33	6	30	44	44	0.140885	Basic phospholipase A2 Bmaj-9 (svPLA2) (EC 3.1.1.4) (Phosphatidylcholine 2-acylhydrolase) (Fragment)	Phospholipase A2 family, Group II subfamily, D49 sub-subfamily
NODE_145886_length_385_cov_0.974359_g133910_i0.p4	NODE_145886_length_385_cov_0.974359_g133910_i0	Q6GZW2	46	28	25	52	39	66	4.5	30	47	41	0.142696	Uncharacterized protein 013R	0
TRINITY_DN155899_c2_g47_i1.p2	TRINITY_DN155899_c2_g47_i1	P11673	42	36	5	39	1	36	3.5	30	86	50	0.146578	Uncharacterized 8.5 kDa protein (ORF B72)	0
NODE_322456_length_281_cov_1.072115_g310155_i0.p1	NODE_322456_length_281_cov_1.072115_g310155_i0	Q0AB49	46	35	18	51	4	38	4.5	30	63	47	0.147616	30S ribosomal protein S18	Bacterial ribosomal protein bS18 family
TRINITY_DN454631_c1_g1_i1.p1	TRINITY_DN454631_c1_g1_i1	Q04598	40	42	28	69	30	71	4.5	30	57	40	0.147879	54S ribosomal protein L34, mitochondrial (L34mt) (Mitochondrial large ribosomal subunit protein bL34m)	Bacterial ribosomal protein bL34 family
TRINITY_DN1128648_c0_g1_i1.p2	TRINITY_DN1128648_c0_g1_i1	P67834	43	35	14	48	5	39	3.4	30	57	57	0.148178	Sperm protamine P1	Protamine P1 family
TRINITY_DN145015_c0_g2_i1.p1	TRINITY_DN145015_c0_g2_i1	I1JLC8	42	45	23	65	20	64	3.5	30	64	43	0.148823	Protein SLE2 (Em protein) (Protein Glycine max physiologically mature 11) (Protein GmD-19) (Soybean group-1 late embryogenesis abundant protein 2) (Soybean group-1 lea protein 2) (Sle2)	Small hydrophilic plant seed protein family
TRINITY_DN134701_c0_g3_i1.p2	TRINITY_DN134701_c0_g3_i1	Q54UK9	42	38	19	56	28	65	5.8	30	63	40	0.149725	HssA/B-like protein 49	HssA/B family
NODE_430093_length_265_cov_0.802083_g417776_i0.p4	NODE_430093_length_265_cov_0.802083_g417776_i0	Q866P6	45	40	2	41	17	54	4.5	30	91	65	0.150267	Sperm protamine P1	Protamine P1 family
TRINITY_DN1116536_c0_g1_i1.p3	TRINITY_DN1116536_c0_g1_i1	Q779L9	45	31	1	24	34	64	4.5	30	115	46	0.15029	Suppressor of RNA silencing (8kD cysteine rich protein) (P8)	Virgaviridae suppressor of RNA silencing family
NODE_581437_length_242_cov_0.911243_g569109_i0.p3	NODE_581437_length_242_cov_0.911243_g569109_i0	Q07475	52	27	4	30	37	63	4.5	30	82	40	0.150837	Neuronal regeneration-related protein (Neuronal protein 3.1) (Protein p311)	0
TRINITY_DN378643_c0_g1_i1.p2	TRINITY_DN378643_c0_g1_i1	D2Y498	48	27	13	39	2	28	3.4	30	45	77	0.151111	Conotoxin Cal6.1d (Fragment)	Conotoxin O1 superfamily
NODE_344834_length_278_cov_0.751220_g332532_i0.p3	NODE_344834_length_278_cov_0.751220_g332532_i0	Q2V391	49	35	3	37	51	80	6	30	66	43	0.151198	Defensin-like protein 22	DEFL family
TRINITY_DN360652_c0_g1_i1.p1	TRINITY_DN360652_c0_g1_i1	Q9T9D5	48	31	6	35	6	35	5.9	30	53	56	0.15205	ATP synthase protein 8 (A6L) (F-ATPase subunit 8)	ATPase protein 8 family
NODE_66230_length_566_cov_2.529412_g57602_i0.p1	NODE_66230_length_566_cov_2.529412_g57602_i0	P58804	44	25	8	32	1	25	4.6	30	46	76	0.152598	Bromosleeper peptide	0
TRINITY_DN91672_c1_g1_i1.p1	TRINITY_DN91672_c1_g1_i1	P30288	47	30	7	36	18	47	4.6	30	48	63	0.154682	Omega-agatoxin-Aa4a (Omega-AGTX-Aa4a) (Omega-agatoxin IVA) (Omega-Aga-IVA) (Omega-agatoxin-4A)	Neurotoxin 02 (plectoxin) family, 03 (omega-agtx) subfamily
NODE_48240_length_656_cov_1.054889_g41104_i0.p1	NODE_48240_length_656_cov_1.054889_g41104_i0	A5EXX2	43	37	4	40	56	88	3.5	30	54	42	0.156253	30S ribosomal protein S20	Bacterial ribosomal protein bS20 family
TRINITY_DN109357_c0_g2_i1.p5	TRINITY_DN109357_c0_g2_i1	P81869	54	28	5	32	6	31	5.8	30	85	55	0.158264	Otoconin-90 (Oc90) (Fragment)	Phospholipase A2 family
TRINITY_DN157988_c12_g20_i1.p1	TRINITY_DN157988_c12_g20_i1	P0CH18	41	27	1	27	6	32	4.6	30	44	84	0.160031	Conotoxin pr6b	0
NODE_338320_length_279_cov_0.747573_g326018_i0.p1	NODE_338320_length_279_cov_0.747573_g326018_i0	Q8L8C0	40	52	37	81	38	89	5.9	30	57	48	0.160238	Iron-sulfur assembly protein IscA-like 3, mitochondrial	HesB/IscA family
NODE_480257_length_257_cov_1.413043_g467935_i0.p2	NODE_480257_length_257_cov_1.413043_g467935_i0	B1XIR0	47	32	18	49	21	52	5.8	30	53	48	0.160325	50S ribosomal protein L35	Bacterial ribosomal protein bL35 family
NODE_145434_length_385_cov_2.112179_g133458_i0.p2	NODE_145434_length_385_cov_2.112179_g133458_i0	Q9BYE4	42	33	11	43	21	52	6	30	66	45	0.161371	Small proline-rich protein 2G (SPR-2G)	Cornifin (SPRR) family
NODE_152172_length_377_cov_1.230263_g140134_i0.p2	NODE_152172_length_377_cov_1.230263_g140134_i0	Q39ZS8	49	39	9	44	7	45	4.6	30	75	57	0.162819	Putative membrane protein insertion efficiency factor	UPF0161 family
TRINITY_DN1085320_c0_g1_i1.p2	TRINITY_DN1085320_c0_g1_i1	Q0PL65	48	25	11	35	30	54	4.6	30	69	41	0.162848	Kunitz-type serine protease inhibitor homolog beta-bungarotoxin B5-B chain (Beta-bungarotoxin B5 chain)	Venom Kunitz-type family
TRINITY_DN501059_c0_g1_i1.p1	TRINITY_DN501059_c0_g1_i1	Q5Y4Y0	41	32	30	58	37	68	4.5	30	54	46	0.164272	U2-agatoxin-Ao1f (U2-AGTX-Ao1f) (Agel_05)	Neurotoxin 01 (U2-agtx) family
NODE_343093_length_278_cov_0.751220_g330791_i0.p1	NODE_343093_length_278_cov_0.751220_g330791_i0	Q70RD5	44	32	40	71	3	34	4.5	30	44	41	0.164461	Hematopoietic cell signal transducer (DNAX-activation protein 10) (Membrane protein DAP10)	DAP10 family
TRINITY_DN128037_c0_g1_i1.p3	TRINITY_DN128037_c0_g1_i1	A0AF43	57	21	10	30	21	41	3.4	30	68	43	0.164487	50S ribosomal protein L33 1	Bacterial ribosomal protein bL33 family
NODE_91609_length_485_cov_1.796117_g81211_i0.p1	NODE_91609_length_485_cov_1.796117_g81211_i0	P03640	42	50	65	113	13	62	6	30	42	52	0.164623	Lysis protein (E protein) (GPE)	0
TRINITY_DN158002_c10_g4_i1.p1	TRINITY_DN158002_c10_g4_i1	Q9IB50	41	37	16	51	10	43	5.9	30	64	62	0.165589	Metallothionein (MT)	Metallothionein superfamily, Type 1 family
NODE_395760_length_270_cov_0.781726_g383451_i0.p1	NODE_395760_length_270_cov_0.781726_g383451_i0	Q9K9R2	46	37	49	85	23	55	3.5	30	42	65	0.16592	50S ribosomal protein L32	Bacterial ribosomal protein bL32 family
TRINITY_DN963422_c0_g1_i1.p1	TRINITY_DN963422_c0_g1_i1	C1D6H9	41	32	21	52	22	53	5.9	30	40	46	0.166923	Putative membrane protein insertion efficiency factor	UPF0161 family
TRINITY_DN89920_c0_g1_i1.p1	TRINITY_DN89920_c0_g1_i1	P0CI42	43	35	9	43	20	51	6	30	71	41	0.168378	Neurotoxin beta-KTx 14.3	Long chain scorpion toxin family, Class 2 subfamily
NODE_76242_length_530_cov_2.010941_g66822_i0.p1	NODE_76242_length_530_cov_2.010941_g66822_i0	P23488	41	37	27	63	24	60	5.9	30	41	45	0.168703	Male-specific opa-containing protein (Protein dromsopa)	0
NODE_516702_length_252_cov_0.860335_g504374_i0.p4	NODE_516702_length_252_cov_0.860335_g504374_i0	P81612	42	33	4	36	1	33	3.5	30	85	97	0.168993	Mytilin-A	0
TRINITY_DN582950_c0_g1_i1.p2	TRINITY_DN582950_c0_g1_i1	P83489	46	28	14	34	3	30	5.9	30	50	57	0.1707	Osteocalcin (Bone Gla protein) (BGP) (Gamma-carboxyglutamic acid-containing protein)	Osteocalcin/matrix Gla protein family
NODE_489734_length_256_cov_0.841530_g477411_i0.p1	NODE_489734_length_256_cov_0.841530_g477411_i0	P0CC13	55	22	8	28	9	30	3.5	30	55	69	0.172473	Delta-conotoxin-like CnVIB (Delta-CnVIB)	Conotoxin O1 superfamily
NODE_35177_length_756_cov_1.209370_g29302_i0.p2	NODE_35177_length_756_cov_1.209370_g29302_i0	Q589B1	45	33	1	31	1	33	6	30	61	56	0.173504	Photosystem II reaction center protein K (PSII-K)	PsbK family
NODE_93311_length_481_cov_1.446078_g82807_i0.p1	NODE_93311_length_481_cov_1.446078_g82807_i0	Q33821	43	40	1	40	1	36	3.4	30	66	41	0.173816	NADH-ubiquinone oxidoreductase chain 4L (EC 7.1.1.2) (NADH dehydrogenase subunit 4L)	Complex I subunit 4L family
NODE_382953_length_272_cov_0.773869_g370646_i0.p2	NODE_382953_length_272_cov_0.773869_g370646_i0	P0DJZ1	47	36	7	39	45	80	3.5	30	64	44	0.174189	Uncharacterized protein X	0
NODE_262334_length_290_cov_0.709677_g250040_i0.p2	NODE_262334_length_290_cov_0.709677_g250040_i0	Q51702	43	46	6	44	7	46	4.6	30	61	45	0.175615	Cytochrome c55X	0
NODE_546245_length_247_cov_1.298851_g533917_i0.p3	NODE_546245_length_247_cov_1.298851_g533917_i0	C0HJQ4	44	32	6	36	9	40	3.5	30	74	52	0.1804	Potassium channel toxin alpha-KTx 3.18 (Toxin MeKTx13-2)	Short scorpion toxin superfamily, Potassium channel inhibitor family, Alpha-KTx 03 subfamily
NODE_467846_length_259_cov_1.150538_g455525_i0.p2	NODE_467846_length_259_cov_1.150538_g455525_i0	Q0MQ97	44	32	1	32	1	32	3.5	30	86	40	0.180401	Cytochrome c oxidase subunit NDUFA4	Complex IV NDUFA4 subunit family
NODE_370452_length_274_cov_0.766169_g358147_i0.p1	NODE_370452_length_274_cov_0.766169_g358147_i0	P0C1P0	41	34	43	75	38	71	3.5	30	43	48	0.180992	Phosphatidylinositol N-acetylglucosaminyltransferase subunit Y (Phosphatidylinositol-glycan biosynthesis class Y protein) (PIG-Y)	0
TRINITY_DN1201741_c0_g2_i1.p2	TRINITY_DN1201741_c0_g2_i1	P0C255	60	20	8	27	10	28	5.9	30	65	45	0.18161	Conotoxin Fi11.11 (Fragment)	Conotoxin I2 superfamily
TRINITY_DN158493_c56_g1_i1.p2	TRINITY_DN158493_c56_g1_i1	P68483	41	34	7	40	12	45	3.4	30	56	49	0.1826	Uncharacterized 7.7 kDa protein	0
TRINITY_DN92035_c1_g1_i1.p1	TRINITY_DN92035_c1_g1_i1	P06791	45	38	14	50	22	59	3.5	30	76	43	0.184356	Protein E4	Papillomaviridae E4 protein family
TRINITY_DN70317_c0_g1_i1.p4	TRINITY_DN70317_c0_g1_i1	P13494	44	27	11	37	14	40	6	30	68	64	0.184356	Delta-hexatoxin-Hv1a (Delta-HXTX-Hv1a) (Delta-atracotoxin-Hv1) (Delta-ACTX-Hv1) (Delta-atracotoxin-Hv1a) (Delta-ACTX-Hv1a) (Delta-hexatoxin-Hv1a_2) (Delta-HXTX-Hv1a_2) (Versutoxin) (VTX)	Neurotoxin 06 (delta-actx) family
TRINITY_DN114844_c0_g2_i1.p4	TRINITY_DN114844_c0_g2_i1	Q54340	50	32	16	47	40	71	3.5	30	63	44	0.184356	Aminopeptidase G (EC 3.4.11.-) (Fragment)	Peptidase M1 family
NODE_167805_length_359_cov_0.993007_g155658_i0.p2	NODE_167805_length_359_cov_0.993007_g155658_i0	P27211	43	40	22	60	5	44	3.5	30	65	62	0.184356	Probable movement protein p8	Carmovirus/necrovirus/panicovirus movement protein p8 family
NODE_138559_length_395_cov_1.096273_g126679_i0.p1	NODE_138559_length_395_cov_1.096273_g126679_i0	P39502	41	32	1	32	10	41	3.5	30	64	43	0.184822	Uncharacterized 8.8 kDa protein in pseT-alc intergenic region	0
TRINITY_DN342611_c5_g1_i1.p2	TRINITY_DN342611_c5_g1_i1	Q3E820	48	21	16	36	24	44	3.4	30	46	43	0.186141	Uncharacterized protein YBR196C-A	0
NODE_240715_length_302_cov_0.842795_g228432_i0.p5	NODE_240715_length_302_cov_0.842795_g228432_i0	P24714	55	20	1	20	21	40	3.8	30	95	40	0.187103	Sperm protamine P1 (Cysteine-rich protamine)	Protamine P1 family
NODE_497670_length_255_cov_0.846154_g485346_i0.p5	NODE_497670_length_255_cov_0.846154_g485346_i0	P58458	53	30	33	61	1	28	6	30	48	103	0.189417	Kalata-S	Cyclotide family, Moebius subfamily
TRINITY_DN795919_c0_g1_i1.p1	TRINITY_DN795919_c0_g1_i1	Q6F450	48	40	15	54	6	40	3.5	30	57	57	0.190878	60S ribosomal protein L38	Eukaryotic ribosomal protein eL38 family
NODE_249001_length_297_cov_0.897321_g236712_i0.p2	NODE_249001_length_297_cov_0.897321_g236712_i0	P58439	41	27	11	37	2	23	4.5	30	48	90	0.193046	Cycloviolacin-O7	Cyclotide family, Bracelet subfamily
NODE_245798_length_298_cov_4.391111_g233510_i0.p3	NODE_245798_length_298_cov_4.391111_g233510_i0	P41726	48	33	2	34	10	41	4.5	30	49	57	0.193481	DNA-binding protein (Arginine-rich protein 7.3 kDa) (Basic viral core protein) (Nucleocapsid protein)	0
TRINITY_DN158414_c5_g2_i1.p1	TRINITY_DN158414_c5_g2_i1	Q8PEB1	41	34	5	38	15	48	4.6	30	68	55	0.193597	UPF0337 protein XCC0070	UPF0337 (CsbD) family
NODE_43841_length_685_cov_3.223856_g37095_i0.p4	NODE_43841_length_685_cov_3.223856_g37095_i0	P80389	54	26	17	41	6	31	3.5	30	48	67	0.193798	Antimicrobial peptide CHP1 (Chicken heterophil peptide 1)	0
TRINITY_DN394585_c0_g1_i1.p4	TRINITY_DN394585_c0_g1_i1	Q6HAA2	42	36	3	38	27	56	3.5	30	90	57	0.196518	Crotasin	0
NODE_321489_length_281_cov_1.480769_g309188_i0.p3	NODE_321489_length_281_cov_1.480769_g309188_i0	Q9UI72	42	31	38	68	25	55	4.5	30	44	45	0.196821	Putative uncharacterized protein PRO0255	0
NODE_167493_length_359_cov_1.489510_g155346_i0.p1	NODE_167493_length_359_cov_1.489510_g155346_i0	B2S089	41	69	41	107	56	123	3.5	30	62	44	0.196937	30S ribosomal protein S7	Universal ribosomal protein uS7 family
NODE_542220_length_248_cov_0.880000_g529892_i0.p4	NODE_542220_length_248_cov_0.880000_g529892_i0	Q963D0	44	39	5	43	30	65	5.9	30	89	48	0.199223	Penaeidin-3d (Pen-3d)	Penaeidin family
NODE_94067_length_479_cov_1.775862_g83519_i0.p4	NODE_94067_length_479_cov_1.775862_g83519_i0	A1IVR7	50	30	2	25	29	54	4.5	30	51	40	0.206398	Alpha-elapitoxin-Bc2c (Alpha-EPTX-Bc2c) (Alpha-delta-bungarotoxin-3) (Alpha-delta-Bgt-3) (Fragment)	Snake three-finger toxin family, Long-chain subfamily, Type II alpha-neurotoxin sub-subfamily
NODE_300655_length_285_cov_0.726415_g288358_i0.p2	NODE_300655_length_285_cov_0.726415_g288358_i0	O27383	41	32	6	37	36	67	5.9	30	71	46	0.207966	Uncharacterized HTH-type transcriptional regulator MTH_1328	0
TRINITY_DN84014_c0_g1_i1.p4	TRINITY_DN84014_c0_g1_i1	Q9CHE9	41	39	10	48	12	49	3.5	30	70	49	0.208418	UPF0337 protein YhjA	UPF0337 (CsbD) family
NODE_380926_length_272_cov_1.854271_g368619_i0.p4	NODE_380926_length_272_cov_1.854271_g368619_i0	O29152	52	23	1	23	25	47	5.9	30	77	42	0.208925	30S ribosomal protein S27ae	Eukaryotic ribosomal protein eS31 family
NODE_594899_length_229_cov_1.967949_g582570_i0.p2	NODE_594899_length_229_cov_1.967949_g582570_i0	O30279	41	34	10	36	4	35	5.9	30	60	40	0.210721	Uncharacterized protein AF_2392	0
NODE_594367_length_230_cov_2.738854_g582038_i0.p2	NODE_594367_length_230_cov_2.738854_g582038_i0	Q8U1B3	43	28	30	57	17	44	4.5	30	40	42	0.211211	Putative antitoxin PF1308	UPF0165 family
NODE_209830_length_322_cov_1.847390_g197568_i0.p1	NODE_209830_length_322_cov_1.847390_g197568_i0	P0A466	41	51	48	95	69	119	3.5	30	52	40	0.212267	50S ribosomal protein L7/L12	Bacterial ribosomal protein bL12 family
NODE_370940_length_274_cov_0.766169_g358635_i0.p2	NODE_370940_length_274_cov_0.766169_g358635_i0	V9QFG7	40	47	9	55	17	63	3.5	30	73	53	0.214633	Alpha-latrotoxin associated low molecular weight protein 2 (Alpha-latrotoxin-associated LMWP2) (Latrodectin-2)	Arthropod CHH/MIH/GIH/VIH hormone family
TRINITY_DN564286_c0_g1_i1.p2	TRINITY_DN564286_c0_g1_i1	P0DPJ7	47	17	10	26	1	17	5.9	30	40	100	0.215999	Conotoxin reg3j	Conotoxin M superfamily
NODE_189355_length_338_cov_2.758491_g177144_i0.p3	NODE_189355_length_338_cov_2.758491_g177144_i0	Q0RD99	43	40	1	40	38	76	3.5	30	93	51	0.216094	50S ribosomal protein L31	Bacterial ribosomal protein bL31 family, Type A subfamily
TRINITY_DN4003_c0_g1_i1.p1	TRINITY_DN4003_c0_g1_i1	Q8UW80	42	38	42	79	35	72	3.5	30	47	40	0.216563	Progonadoliberin-1 (Progonadoliberin I) (Seabream-type gonadotropin-releasing hormone) (SbGnRH) [Cleaved into: Gonadoliberin-1 (Gonadoliberin I) (Gonadotropin-releasing hormone I) (GnRH-I) (Luliberin I) (Luteinizing hormone-releasing hormone I) (LH-RH I); GnRH-associated peptide 1 (GnRH-associated peptide I)]	GnRH family
NODE_230862_length_308_cov_1.008511_g218588_i0.p1	NODE_230862_length_308_cov_1.008511_g218588_i0	Q1QLD8	42	48	13	56	19	62	4.5	30	47	48	0.219072	Acylphosphatase (EC 3.6.1.7) (Acylphosphate phosphohydrolase)	Acylphosphatase family
TRINITY_DN155774_c3_g1_i1.p5	TRINITY_DN155774_c3_g1_i1	Q54UN4	41	39	2	40	60	91	4.6	30	75	40	0.220845	HssA/B-like protein 35	HssA/B family
NODE_9158_length_1294_cov_1.662572_g7039_i0.p3	NODE_9158_length_1294_cov_1.662572_g7039_i0	P57085	48	29	8	36	23	51	4.6	30	47	47	0.221006	30S ribosomal protein S21	Bacterial ribosomal protein bS21 family
NODE_484951_length_257_cov_0.836957_g472629_i0.p2	NODE_484951_length_257_cov_0.836957_g472629_i0	Q99JS0	41	41	16	56	64	100	4.5	30	49	41	0.222375	Noncompact myelin-associated protein (Myelin protein of 11 kDa) (MP11)	0
TRINITY_DN25169_c0_g1_i1.p4	TRINITY_DN25169_c0_g1_i1	A6NCI5	46	37	19	51	45	81	3.5	30	69	41	0.222549	Putative transmembrane protein encoded by LINC00862 (Small integral membrane protein 16)	0
NODE_157457_length_370_cov_2.629630_g145371_i0.p5	NODE_157457_length_370_cov_2.629630_g145371_i0	P14093	48	23	5	27	31	53	6	30	58	43	0.223718	ATP synthase protein 8 (A6L) (F-ATPase subunit 8)	ATPase protein 8 family
TRINITY_DN239984_c0_g1_i1.p2	TRINITY_DN239984_c0_g1_i1	Q3LI59	42	38	1	38	34	71	4.5	30	46	46	0.226261	Keratin-associated protein 21-2	0
NODE_74197_length_537_cov_1.394397_g64927_i0.p2	NODE_74197_length_537_cov_1.394397_g64927_i0	Q30U44	50	32	23	54	7	37	3.4	30	44	51	0.22684	50S ribosomal protein L35	Bacterial ribosomal protein bL35 family
NODE_296339_length_285_cov_0.764151_g284042_i0.p3	NODE_296339_length_285_cov_0.764151_g284042_i0	Q54BX4	47	38	54	90	23	55	5.9	30	40	41	0.23093	Protein hssA (NK20)	HssA/B family
NODE_499228_length_254_cov_2.552486_g486903_i0.p2	NODE_499228_length_254_cov_2.552486_g486903_i0	Q9FK16	45	31	18	48	5	35	6	30	63	49	0.232078	Arabinogalactan protein 22 (AtAGP22) (Arabinogalactan peptide 22) (AG-peptide 22)	AG-peptide AGP family
NODE_179600_length_347_cov_1.598540_g167418_i0.p2	NODE_179600_length_347_cov_1.598540_g167418_i0	Q9D638	41	44	2	43	19	60	3.5	30	68	44	0.232703	Keratin-associated protein 3-2 (Keratin-associated protein 3-3)	KRTAP type 3 family
TRINITY_DN342746_c0_g1_i1.p2	TRINITY_DN342746_c0_g1_i1	A7Y3G7	43	40	11	47	22	58	4.6	30	75	61	0.233672	50S ribosomal protein L33, chloroplastic	Bacterial ribosomal protein bL33 family
NODE_103743_length_457_cov_1.270833_g92758_i0.p4	NODE_103743_length_457_cov_1.270833_g92758_i0	Q39T76	41	32	6	34	23	54	6	30	89	51	0.233974	50S ribosomal protein L28	Bacterial ribosomal protein bL28 family
NODE_15336_length_1064_cov_3.031282_g12159_i0.p5	NODE_15336_length_1064_cov_3.031282_g12159_i0	P75885	41	41	11	51	20	60	4.5	30	72	41	0.234574	Threonine-rich inner membrane protein GfcA (Group 4 capsule protein A homolog)	0
NODE_158793_length_369_cov_1.250000_g146698_i0.p6	NODE_158793_length_369_cov_1.250000_g146698_i0	O77286	51	35	5	36	51	85	4.6	30	90	40	0.235316	Protein anon-73B1	UPF0239 family
NODE_222561_length_313_cov_1.800000_g210290_i0.p2	NODE_222561_length_313_cov_1.800000_g210290_i0	P36611	43	46	3	46	46	91	5.9	30	69	40	0.236187	Transcriptional activator hap3	NFYB/HAP3 subunit family
TRINITY_DN148172_c0_g3_i2.p2	TRINITY_DN148172_c0_g3_i2	Q01RT7	41	54	8	61	64	117	3.5	30	58	43	0.239127	Holo-[acyl-carrier-protein] synthase (Holo-ACP synthase) (EC 2.7.8.7) (4'-phosphopantetheinyl transferase AcpS)	P-Pant transferase superfamily, AcpS family
NODE_214146_length_319_cov_1.528455_g201882_i0.p1	NODE_214146_length_319_cov_1.528455_g201882_i0	Q5ZPJ7	43	37	11	47	8	44	6	30	49	46	0.242725	Kunitz-type serine protease inhibitor NACI (Naja atra chymotrypsin inhibitor) (ACI) (NA-CI)	Venom Kunitz-type family
NODE_404320_length_269_cov_0.785714_g392011_i0.p2	NODE_404320_length_269_cov_0.785714_g392011_i0	Q9ZGS5	40	57	15	68	7	63	4.6	30	64	63	0.248092	Uncharacterized protein YuaZ	0
NODE_28815_length_823_cov_1.088000_g23676_i0.p8	NODE_28815_length_823_cov_1.088000_g23676_i0	A4VNI2	47	32	3	34	9	40	6	30	84	45	0.248309	Uncharacterized protein PST_2887	0
NODE_141451_length_391_cov_1.132075_g129536_i0.p1	NODE_141451_length_391_cov_1.132075_g129536_i0	A8Z651	40	42	6	46	38	79	4.5	30	62	53	0.24931	30S ribosomal protein S20	Bacterial ribosomal protein bS20 family
TRINITY_DN230412_c0_g1_i1.p2	TRINITY_DN230412_c0_g1_i1	Q9ZXY0	42	33	2	33	37	68	6	30	67	49	0.249495	ATP synthase protein 8 (A6L) (F-ATPase subunit 8)	ATPase protein 8 family
TRINITY_DN157844_c3486_g1_i1.p3	TRINITY_DN157844_c3486_g1_i1	Q7M1I4	58	19	1	19	8	24	3.7	30	95	63	0.252791	136 kDa hydroxyproline-rich cell wall glycoprotein, major component (Fragment)	0
TRINITY_DN155827_c2_g14_i1.p3	TRINITY_DN155827_c2_g14_i1	P32763	44	36	7	42	23	58	4.6	30	73	60	0.254515	CAMPATH-1 antigen (Cambridge pathology 1 antigen) (CD antigen CD52)	0
NODE_338370_length_279_cov_0.747573_g326068_i0.p1	NODE_338370_length_279_cov_0.747573_g326068_i0	Q9QU31	44	36	1	36	54	88	4.5	30	65	40	0.255058	Uncharacterized ORF2 protein	0
TRINITY_DN627755_c0_g1_i1.p2	TRINITY_DN627755_c0_g1_i1	Q8J256	48	29	3	31	35	63	3.4	30	50	41	0.255894	pH-response transcription factor pacC/RIM101 (Fragment)	PacC/RIM101 family
NODE_158460_length_369_cov_2.057432_g146365_i0.p4	NODE_158460_length_369_cov_2.057432_g146365_i0	A0A0A0MT76	71	17	7	23	2	18	3.4	30	53	40	0.255944	Immunoglobulin lambda joining 1	0
TRINITY_DN378256_c0_g1_i1.p3	TRINITY_DN378256_c0_g1_i1	P42131	43	58	4	55	4	61	3.5	30	73	95	0.256223	Sperm protamine P1	Protamine P1 family
NODE_52744_length_629_cov_2.525180_g45221_i0.p6	NODE_52744_length_629_cov_2.525180_g45221_i0	Q8DLP7	46	39	1	39	11	47	4.6	30	98	48	0.256383	ATP synthase subunit c (ATP synthase F(0) sector subunit c) (F-type ATPase subunit c) (F-ATPase subunit c) (Lipid-binding protein)	ATPase C chain family
TRINITY_DN442090_c0_g1_i1.p1	TRINITY_DN442090_c0_g1_i1	O28707	42	31	9	39	34	64	4.5	30	53	45	0.258098	Uncharacterized protein AF_1565	0
NODE_138392_length_395_cov_1.552795_g126512_i0.p8	NODE_138392_length_395_cov_1.552795_g126512_i0	P0DKJ1	65	20	3	22	11	30	3.4	30	83	54	0.259848	Peptide encoded by miPEP164a	0
NODE_63805_length_576_cov_3.216700_g55369_i0.p3	NODE_63805_length_576_cov_3.216700_g55369_i0	Q0K6H7	43	49	51	98	35	82	4.6	30	49	53	0.261982	Acylphosphatase (EC 3.6.1.7) (Acylphosphate phosphohydrolase)	Acylphosphatase family
TRINITY_DN344265_c0_g1_i1.p3	TRINITY_DN344265_c0_g1_i1	Q041W5	41	39	12	43	43	81	5.8	30	81	43	0.26275	Acylphosphatase (EC 3.6.1.7) (Acylphosphate phosphohydrolase)	Acylphosphatase family
TRINITY_DN751290_c0_g1_i1.p1	TRINITY_DN751290_c0_g1_i1	A9A6I9	41	27	20	46	7	33	6	30	52	40	0.265898	30S ribosomal protein S27ae	Eukaryotic ribosomal protein eS31 family
NODE_342918_length_278_cov_0.834146_g330616_i0.p1	NODE_342918_length_278_cov_0.834146_g330616_i0	P56782	48	31	7	37	2	32	5.9	30	54	51	0.267183	Photosystem II reaction center protein K (PSII-K)	PsbK family
NODE_228313_length_309_cov_2.597458_g216039_i0.p2	NODE_228313_length_309_cov_2.597458_g216039_i0	B2X1X9	43	28	1	26	4	31	3.5	30	57	64	0.267734	Protein PsbN	PsbN family
TRINITY_DN1000135_c0_g1_i1.p1	TRINITY_DN1000135_c0_g1_i1	O32171	43	42	14	55	34	73	5.9	30	71	40	0.268294	Thioredoxin-like protein YusE	0
TRINITY_DN150407_c0_g1_i1.p3	TRINITY_DN150407_c0_g1_i1	C3PKD0	41	64	30	92	24	83	3.5	30	58	67	0.268315	30S ribosomal protein S6	Bacterial ribosomal protein bS6 family
NODE_83344_length_508_cov_1.887356_g73428_i0.p2	NODE_83344_length_508_cov_1.887356_g73428_i0	A6NGZ8	45	40	29	66	29	64	6	30	52	40	0.274719	Small integral membrane protein 9	0
NODE_140571_length_392_cov_1.482759_g128666_i0.p4	NODE_140571_length_392_cov_1.482759_g128666_i0	A2BUN2	47	36	16	51	6	41	6	30	69	55	0.279708	Photosystem II reaction center protein H (PSII-H)	PsbH family
NODE_96729_length_473_cov_1.150000_g86042_i0.p6	NODE_96729_length_473_cov_1.150000_g86042_i0	P0CI18	63	19	3	20	10	28	5.9	30	46	61	0.281406	Augerpeptide hhe6.3	0
NODE_462386_length_260_cov_0.823529_g450065_i0.p3	NODE_462386_length_260_cov_0.823529_g450065_i0	Q9UTF0	48	40	25	63	24	63	6	30	61	63	0.284333	SERF-like protein C1705.02	SERF family
TRINITY_DN496873_c0_g1_i1.p4	TRINITY_DN496873_c0_g1_i1	C0HJS5	53	19	2	20	10	28	4.5	30	70	66	0.289633	Cliotide T18 (Cyclotide cT18)	Cyclotide family, Moebius subfamily
NODE_40741_length_708_cov_2.875591_g34302_i0.p1	NODE_40741_length_708_cov_2.875591_g34302_i0	A7FG55	47	36	42	72	14	49	5.9	30	43	56	0.292114	UPF0370 protein YpsIP31758_1253	UPF0370 family
TRINITY_DN32582_c0_g1_i1.p1	TRINITY_DN32582_c0_g1_i1	Q8RWS1	42	53	2	54	30	78	3.5	30	68	60	0.292684	Protein ORGAN SIZE RELATED 1	Plant organ size related (OSR) protein family
NODE_29447_length_815_cov_3.638814_g24214_i0.p3	NODE_29447_length_815_cov_3.638814_g24214_i0	B9KHH6	43	54	3	52	4	54	4.5	30	90	82	0.295082	50S ribosomal protein L35	Bacterial ribosomal protein bL35 family
TRINITY_DN150872_c0_g5_i1.p2	TRINITY_DN150872_c0_g5_i1	Q8SS73	43	30	3	32	16	41	5.9	30	65	55	0.296286	40S ribosomal protein S29	Universal ribosomal protein uS14 family
NODE_125663_length_415_cov_1.020468_g113992_i0.p1	NODE_125663_length_415_cov_1.020468_g113992_i0	Q6MDJ3	49	35	31	64	12	46	3.4	30	41	53	0.310073	UPF0337 protein pc0632	UPF0337 (CsbD) family
TRINITY_DN153779_c1_g1_i1.p3	TRINITY_DN153779_c1_g1_i1	P48945	52	25	14	38	1	25	5.9	30	58	47	0.311184	Ribosomal protein S14, mitochondrial (Fragment)	Universal ribosomal protein uS14 family
TRINITY_DN158126_c0_g5_i4.p3	TRINITY_DN158126_c0_g5_i4	D2Y3T8	44	32	15	46	12	42	3.5	30	46	60	0.311958	Conotoxin Cal9.2f (Fragment)	0
NODE_75890_length_531_cov_2.893013_g66495_i0.p5	NODE_75890_length_531_cov_2.893013_g66495_i0	Q32ZF8	44	25	4	28	35	59	4.5	30	83	40	0.317675	Beta-defensin 38 (BD-38) (Defensin, beta 38)	Beta-defensin family
TRINITY_DN156392_c6_g1_i1.p3	TRINITY_DN156392_c6_g1_i1	P52069	43	37	6	42	57	92	4.5	30	40	40	0.319245	Putative aspartate aminotransferase (AspAT) (EC 2.6.1.1) (ORF2) (Transaminase A) (Fragment)	Class-I pyridoxal-phosphate-dependent aminotransferase family
TRINITY_DN158584_c5_g2_i1.p1	TRINITY_DN158584_c5_g2_i1	Q86H39	44	39	36	73	13	51	6	30	52	72	0.319793	Putative uncharacterized protein DDB_G0275657	0
TRINITY_DN155901_c28_g1_i1.p1	TRINITY_DN155901_c28_g1_i1	P0DMF5	43	37	6	39	8	44	4.6	30	73	51	0.322245	Peptide Ctri9194	Non-disulfide-bridged peptide (NDBP) superfamily, Short antimicrobial peptide (group 4) family
NODE_409136_length_268_cov_0.789744_g396825_i0.p3	NODE_409136_length_268_cov_0.789744_g396825_i0	A0A2I8B346	41	27	10	32	30	56	5.9	30	63	44	0.324342	Paralithocin 1 (P23)	Paralithocin family
NODE_170168_length_356_cov_1.717314_g158011_i0.p2	NODE_170168_length_356_cov_1.717314_g158011_i0	B5L5P5	50	32	7	38	11	42	5.9	30	70	43	0.32573	Veswaprin-b	Snake waprin family
NODE_66810_length_564_cov_1.906314_g58124_i0.p2	NODE_66810_length_564_cov_1.906314_g58124_i0	B1P1F5	43	35	2	36	42	76	3.5	30	83	41	0.326244	U18-theraphotoxin-Cg1a (U18-TRTX-Cg1a) (Jingzhaotoxin-32) (JZTX-32) (Jingzhaotoxin-9) (JzTx-9) (Jingzhaotoxin-IX) (JzTx-IX) (Peptide F6-16.24) (Fragment)	Neurotoxin 10 (Hwtx-1) family, 47 subfamily
NODE_40520_length_710_cov_2.562009_g34105_i0.p5	NODE_40520_length_710_cov_2.562009_g34105_i0	P69496	48	29	1	29	1	29	5.9	30	97	45	0.329412	Conotoxin Im11.2	Conotoxin I2 superfamily
TRINITY_DN158429_c3_g35_i2.p3	TRINITY_DN158429_c3_g35_i2	P68413	45	33	2	33	19	51	3.5	30	80	55	0.330569	Short neurotoxin 1 (Toxin A)	Snake three-finger toxin family, Short-chain subfamily, Type I alpha-neurotoxin sub-subfamily
TRINITY_DN671013_c0_g1_i1.p2	TRINITY_DN671013_c0_g1_i1	A0A0N7CSQ4	45	31	3	28	29	59	4.5	30	69	45	0.331773	Tau-scoloptoxin(04)-Sm1a (Tau-SLPTX(04)-Sm1a) (Toxin RhTx)	Scoloptoxin-04 family
TRINITY_DN156822_c3_g53_i1.p1	TRINITY_DN156822_c3_g53_i1	B0B9Q8	41	32	28	59	3	34	4.5	30	44	62	0.333635	50S ribosomal protein L33	Bacterial ribosomal protein bL33 family
TRINITY_DN958994_c0_g1_i1.p1	TRINITY_DN958994_c0_g1_i1	Q54KD2	65	23	28	50	7	26	6	30	46	43	0.336702	Putative uncharacterized protein DDB_G0287419	0
TRINITY_DN626182_c0_g1_i1.p1	TRINITY_DN626182_c0_g1_i1	E7EKJ5	43	28	19	46	33	60	4.5	30	49	43	0.339603	Temporin-SN1	Frog skin active peptide (FSAP) family, Brevinin subfamily
TRINITY_DN155647_c4_g22_i1.p3	TRINITY_DN155647_c4_g22_i1	A4G7W1	45	38	4	37	3	40	6	30	61	69	0.341351	50S ribosomal protein L33	Bacterial ribosomal protein bL33 family
TRINITY_DN41116_c0_g1_i1.p1	TRINITY_DN41116_c0_g1_i1	Q9Z6W9	42	52	9	60	5	55	4.5	30	70	51	0.34143	30S ribosomal protein S14	Universal ribosomal protein uS14 family
NODE_57199_length_606_cov_2.926829_g49300_i0.p1	NODE_57199_length_606_cov_2.926829_g49300_i0	P84693	40	42	30	67	25	64	5.9	30	40	50	0.343309	Toxin To5 (PT-Arthr*-beta* NaTx2.7) (Toxin Tc66) (Toxin To66)	Long (4 C-C) scorpion toxin superfamily, Sodium channel inhibitor family, Beta subfamily
TRINITY_DN1360619_c0_g1_i1.p1	TRINITY_DN1360619_c0_g1_i1	Q85X26	43	30	7	36	1	30	5.9	30	43	54	0.346102	Photosystem I reaction center subunit VIII (PSI-I)	PsaI family
TRINITY_DN924237_c0_g1_i1.p1	TRINITY_DN924237_c0_g1_i1	P61253	46	41	17	57	56	93	5.8	30	68	40	0.348239	Protamine-2 (Sperm histone P2) (Sperm protamine P2)	Protamine P2 family
TRINITY_DN563654_c0_g1_i1.p2	TRINITY_DN563654_c0_g1_i1	P49564	48	29	39	67	9	37	3.4	30	40	50	0.351293	50S ribosomal protein L32, chloroplastic	Bacterial ribosomal protein bL32 family
NODE_235043_length_305_cov_1.340517_g222762_i0.p3	NODE_235043_length_305_cov_1.340517_g222762_i0	P86289	42	48	34	81	14	56	4.5	30	57	42	0.354119	Collagen alpha-1(I) chain (Alpha-1 type I collagen) (Fragments)	Fibrillar collagen family
TRINITY_DN711430_c0_g1_i1.p1	TRINITY_DN711430_c0_g1_i1	P60589	46	37	6	42	6	36	4.5	30	63	73	0.355171	Nawaprin	Snake waprin family
NODE_260639_length_290_cov_1.419355_g248345_i0.p1	NODE_260639_length_290_cov_1.419355_g248345_i0	Q0I9N9	44	36	43	73	39	74	3.4	30	43	40	0.355997	30S ribosomal protein S15	Universal ribosomal protein uS15 family
TRINITY_DN155225_c15_g1_i1.p3	TRINITY_DN155225_c15_g1_i1	Q3E7S2	44	39	11	49	7	45	4.6	30	80	47	0.35765	F-box protein At1g19070	0
NODE_557700_length_246_cov_0.890173_g545372_i0.p3	NODE_557700_length_246_cov_0.890173_g545372_i0	A8A952	46	24	11	34	27	50	3.4	30	53	41	0.359344	30S ribosomal protein S27ae	Eukaryotic ribosomal protein eS31 family
TRINITY_DN132322_c0_g1_i1.p1	TRINITY_DN132322_c0_g1_i1	Q8DMK6	42	36	2	37	54	86	4.5	30	40	40	0.361098	50S ribosomal protein L31	Bacterial ribosomal protein bL31 family, Type A subfamily
TRINITY_DN149734_c0_g1_i1.p1	TRINITY_DN149734_c0_g1_i1	A7IFZ2	43	37	41	77	6	42	6	30	47	42	0.362294	30S ribosomal protein S20	Bacterial ribosomal protein bS20 family
TRINITY_DN19213_c0_g2_i1.p3	TRINITY_DN19213_c0_g2_i1	P31530	59	22	17	38	12	32	3.5	30	54	55	0.366338	Sapecin-C	Invertebrate defensin family, Type 1 subfamily
NODE_192961_length_335_cov_2.393130_g180739_i0.p1	NODE_192961_length_335_cov_2.393130_g180739_i0	P18630	43	47	45	86	19	65	4.5	30	45	40	0.381644	NADH-ubiquinone oxidoreductase chain 3 (EC 7.1.1.2) (NADH dehydrogenase subunit 3)	Complex I subunit 3 family
NODE_104030_length_456_cov_2.289817_g93037_i0.p1	NODE_104030_length_456_cov_2.289817_g93037_i0	Q8TGJ0	50	26	31	54	9	34	6	30	40	47	0.38851	Uncharacterized protein YOR394C-A	0
TRINITY_DN117712_c0_g1_i1.p4	TRINITY_DN117712_c0_g1_i1	P09501	52	29	9	37	24	52	5.8	30	62	44	0.388969	Movement protein TGBp3 (7 kDa protein) (Triple gene block 3 protein) (TGBp3)	Tymovirales TGBp3 protein family
NODE_200998_length_329_cov_1.207031_g188755_i0.p3	NODE_200998_length_329_cov_1.207031_g188755_i0	Q86L28	44	32	22	53	24	55	6	30	59	44	0.389164	Uncharacterized protein DDB_G0276837	0
NODE_18855_length_981_cov_3.741189_g15046_i0.p2	NODE_18855_length_981_cov_3.741189_g15046_i0	P0C5Q6	41	41	18	58	10	45	4.6	30	53	55	0.392954	Putative uncharacterized protein YMR194C-A	0
NODE_309442_length_283_cov_0.733333_g297143_i0.p1	NODE_309442_length_283_cov_0.733333_g297143_i0	P35311	48	31	20	50	16	46	4.5	30	52	45	0.394769	Sperm protamine P1	Protamine P1 family
NODE_381712_length_272_cov_1.261307_g369405_i0.p1	NODE_381712_length_272_cov_1.261307_g369405_i0	Q8VY77	42	43	9	51	8	46	4.6	30	48	47	0.397037	Protein TRIGALACTOSYLDIACYLGLYCEROL 5, chloroplastic	0
NODE_55998_length_612_cov_4.350649_g48194_i0.p3	NODE_55998_length_612_cov_4.350649_g48194_i0	A5G9V5	45	38	8	43	29	66	4.5	30	86	54	0.401706	Putative membrane protein insertion efficiency factor	UPF0161 family
NODE_426669_length_265_cov_2.406250_g414352_i0.p1	NODE_426669_length_265_cov_2.406250_g414352_i0	O32296	44	32	2	33	37	66	4.6	30	48	48	0.403322	Uncharacterized protein YyzB	0
TRINITY_DN439779_c0_g1_i1.p2	TRINITY_DN439779_c0_g1_i1	P09928	46	39	3	41	36	73	4.5	30	57	49	0.412946	Bacteriochlorophyll c-binding protein (BChl c-binding) (5.7 kDa chlorosomal protein) (Chlorosome protein A) (Light-harvesting protein B-740)	BChl C/E-binding protein family
NODE_77070_length_527_cov_2.572687_g67597_i0.p2	NODE_77070_length_527_cov_2.572687_g67597_i0	P46158	40	42	8	48	9	48	6	30	79	66	0.419086	Gallinacin-2 (Gal-2) (Beta-defensin 2)	Beta-defensin family
TRINITY_DN156128_c16_g2_i1.p4	TRINITY_DN156128_c16_g2_i1	P80355	43	23	1	23	5	27	5.8	30	48	50	0.424018	Competence protein S	0
TRINITY_DN602742_c0_g1_i1.p1	TRINITY_DN602742_c0_g1_i1	P01061	42	38	1	32	18	55	4.5	30	88	49	0.430851	Bowman-Birk type proteinase inhibitors I-A, I-B, and I-A'	Bowman-Birk serine protease inhibitor family
TRINITY_DN158463_c7_g170_i1.p2	TRINITY_DN158463_c7_g170_i1	P24616	41	34	7	40	15	47	5.9	30	83	47	0.434906	Small hydrophobic protein (Small protein 1A)	Pneumovirus small hydrophobic protein family
NODE_13841_length_1108_cov_6.871498_g10872_i0.p2	NODE_13841_length_1108_cov_6.871498_g10872_i0	A6V2E4	41	44	3	46	14	56	4.5	30	75	40	0.436254	UPF0060 membrane protein PSPA7_1846	UPF0060 family
NODE_134662_length_400_cov_4.318043_g122842_i0.p3	NODE_134662_length_400_cov_4.318043_g122842_i0	C0HKQ4	48	29	1	29	1	29	4.6	30	74	83	0.442108	Peptide ToHyp2	0
NODE_154955_length_373_cov_2.473333_g142886_i0.p2	NODE_154955_length_373_cov_2.473333_g142886_i0	Q55FC7	44	43	6	46	1	43	3.5	30	68	48	0.443838	HssA/B-like protein 4	HssA/B family
NODE_116998_length_430_cov_3.092437_g105535_i0.p1	NODE_116998_length_430_cov_3.092437_g105535_i0	Q07881	44	52	11	58	2	51	4.6	30	68	41	0.446838	Putative uncharacterized protein YLL047W	0
NODE_268303_length_289_cov_0.976852_g256007_i0.p2	NODE_268303_length_289_cov_0.976852_g256007_i0	Q67P80	41	37	33	69	37	73	5.8	30	51	40	0.450364	30S ribosomal protein S15	Universal ribosomal protein uS15 family
NODE_59280_length_596_cov_4.644359_g51208_i0.p2	NODE_59280_length_596_cov_4.644359_g51208_i0	O16846	40	42	1	42	32	72	6	30	79	57	0.452566	Kappa-stichotoxin-Hmg1a (Kappa-SHTX-Hmg1a) (Potassium channel toxin HmK)	Sea anemone type 1 potassium channel toxin family, Type 1a subfamily
TRINITY_DN112972_c0_g3_i1.p6	TRINITY_DN112972_c0_g3_i1	Q9P1D8	52	31	2	32	12	42	3.4	30	94	48	0.463261	Putative uncharacterized protein PRO2289	0
NODE_49540_length_647_cov_8.463415_g42283_i0.p2	NODE_49540_length_647_cov_8.463415_g42283_i0	P68491	42	38	15	47	16	53	4.6	30	70	53	0.468539	Uncharacterized 8.6 kDa protein	0
TRINITY_DN156787_c4_g1_i1.p1	TRINITY_DN156787_c4_g1_i1	P39243	42	36	21	55	35	70	4.5	30	52	51	0.471749	Uncharacterized 8.1 kDa protein in ndd-denB intergenic region	0
TRINITY_DN924600_c0_g1_i1.p1	TRINITY_DN924600_c0_g1_i1	O63902	42	31	5	35	20	50	3.4	30	52	46	0.477955	ATP synthase protein 8 (A6L) (F-ATPase subunit 8)	ATPase protein 8 family
TRINITY_DN1194900_c4_g1_i1.p2	TRINITY_DN1194900_c4_g1_i1	Q30TQ4	50	22	7	28	4	25	5.9	30	71	44	0.484834	50S ribosomal protein L33	Bacterial ribosomal protein bL33 family
NODE_22703_length_908_cov_7.414371_g18361_i0.p8	NODE_22703_length_908_cov_7.414371_g18361_i0	B8EC83	42	33	2	34	4	36	5.9	30	75	47	0.491412	Protein SlyX homolog	SlyX family
TRINITY_DN386382_c0_g2_i1.p3	TRINITY_DN386382_c0_g2_i1	Q8TGT4	41	32	4	35	6	37	6	30	59	42	0.493111	Uncharacterized protein YHR213W-A	0
TRINITY_DN108714_c0_g1_i1.p1	TRINITY_DN108714_c0_g1_i1	O29189	47	34	42	75	3	36	5.9	30	43	53	0.493446	Putative antitoxin AF_1074	UPF0165 family
TRINITY_DN157685_c1_g8_i1.p1	TRINITY_DN157685_c1_g8_i1	Q6ZNM6	40	57	28	83	76	126	5.9	30	55	43	0.494374	Testis-expressed protein 43	0
NODE_40679_length_708_cov_9.185827_g34248_i1.p4	NODE_40679_length_708_cov_9.185827_g34248_i1	Q9UII2	42	43	16	55	6	48	4.5	30	75	41	0.504185	ATPase inhibitor, mitochondrial (ATP synthase F1 subunit epsilon) (Inhibitor of F(1)F(o)-ATPase) (IF(1)) (IF1)	ATPase inhibitor family
TRINITY_DN149340_c1_g1_i1.p1	TRINITY_DN149340_c1_g1_i1	Q06DK3	43	35	1	35	13	47	4.6	30	46	55	0.506197	Translation machinery-associated protein 7 homolog (Coiled-coil domain-containing protein 72 homolog)	TMA7 family
TRINITY_DN439840_c0_g1_i1.p2	TRINITY_DN439840_c0_g1_i1	P34950	43	30	1	29	18	47	3.5	30	48	48	0.507512	Trypsin inhibitor 5 (TGT-II) (Trypsin inhibitor II)	Protease inhibitor I7 (squash-type serine protease inhibitor) family
NODE_130799_length_406_cov_2.834835_g119043_i0.p1	NODE_130799_length_406_cov_2.834835_g119043_i0	Q9ZJD7	45	42	53	94	3	43	5.9	30	44	49	0.511611	Exodeoxyribonuclease 7 small subunit (EC 3.1.11.6) (Exodeoxyribonuclease VII small subunit) (Exonuclease VII small subunit)	XseB family
TRINITY_DN148620_c0_g1_i1.p1	TRINITY_DN148620_c0_g1_i1	Q6NMF0	41	49	18	65	32	76	4.5	30	61	46	0.518968	CLAVATA3/ESR (CLE)-related protein 13 [Cleaved into: CLE13p]	CLV3/ESR signal peptide family
NODE_493384_length_255_cov_1.450549_g481060_i0.p1	NODE_493384_length_255_cov_1.450549_g481060_i0	P37704	42	43	1	43	47	88	3.4	30	93	45	0.530258	Glycine-rich protein DC7.1	GRP family
TRINITY_DN138188_c0_g2_i1.p2	TRINITY_DN138188_c0_g2_i1	Q06014	47	30	24	53	8	37	3.4	30	42	65	0.531973	Endochitinase 2 (CHIT 2) (EC 3.2.1.14) (Fragment)	Glycosyl hydrolase 19 family, Chitinase class I subfamily
NODE_514622_length_252_cov_0.860335_g502294_i0.p3	NODE_514622_length_252_cov_0.860335_g502294_i0	O94425	40	62	6	67	86	136	3.4	30	75	43	0.534412	WW domain-containing protein C660.05	0
TRINITY_DN158374_c9_g7_i1.p3	TRINITY_DN158374_c9_g7_i1	Q6XUW5	45	29	1	29	27	55	6	30	76	48	0.538554	Metallothionein (MT)	Metallothionein superfamily, Type 1 family
TRINITY_DN600310_c0_g1_i1.p3	TRINITY_DN600310_c0_g1_i1	P82469	46	35	3	37	19	51	4.5	30	85	52	0.54622	Bowman-Birk type proteinase inhibitor 1 (Bowman-Birk type proteinase inhibitor I) (DgTI)	Bowman-Birk serine protease inhibitor family
NODE_12396_length_1155_cov_3.674677_g9701_i0.p9	NODE_12396_length_1155_cov_3.674677_g9701_i0	A9BF40	48	23	4	26	30	52	4.5	30	82	43	0.550833	50S ribosomal protein L33	Bacterial ribosomal protein bL33 family
NODE_32006_length_787_cov_2.852941_g26457_i0.p1	NODE_32006_length_787_cov_2.852941_g26457_i0	P49068	48	25	29	53	17	41	3.4	30	41	41	0.560973	Metallothionein-1A (MT-1A) (Metallothionein-IA) (MT-IA)	Metallothionein superfamily, Type 1 family
NODE_176864_length_349_cov_6.311594_g164688_i0.p2	NODE_176864_length_349_cov_6.311594_g164688_i0	B6YR21	42	38	5	42	20	57	3.5	30	59	45	0.567726	Acyl carrier protein (ACP)	Acyl carrier protein (ACP) family
TRINITY_DN158414_c6_g30_i1.p1	TRINITY_DN158414_c6_g30_i1	Q9VM46	45	38	1	37	26	63	3.4	30	63	48	0.585783	Probable 26S proteasome complex subunit sem1	DSS1/SEM1 family
NODE_365286_length_275_cov_0.762376_g352982_i0.p2	NODE_365286_length_275_cov_0.762376_g352982_i0	Q3ECU8	41	39	12	50	40	77	5.8	30	46	48	0.613737	Zinc finger CCCH domain-containing protein 13 (AtC3H13)	0
TRINITY_DN700812_c0_g1_i1.p1	TRINITY_DN700812_c0_g1_i1	Q12W64	48	31	6	36	8	37	5.9	30	67	55	0.615776	Ribosome biogenesis protein Nop10	NOP10 family
TRINITY_DN126744_c0_g1_i1.p2	TRINITY_DN126744_c0_g1_i1	Q6G2Z0	44	57	13	68	32	81	5.9	30	70	40	0.615846	50S ribosomal protein L17	Bacterial ribosomal protein bL17 family
TRINITY_DN157229_c3_g5_i2.p3	TRINITY_DN157229_c3_g5_i2	E1WGN1	40	52	48	98	19	62	3.4	30	45	74	0.628139	Cold shock-like protein CspJ	0
TRINITY_DN1060297_c0_g1_i1.p3	TRINITY_DN1060297_c0_g1_i1	Q54BZ0	43	37	10	46	43	76	4.6	30	76	41	0.629327	UPF0512 protein M	UPF0512 family
NODE_46364_length_668_cov_2.436975_g39381_i0.p2	NODE_46364_length_668_cov_2.436975_g39381_i0	P60234	41	27	20	46	15	41	3.5	30	49	42	0.63439	Muscarinic m1-toxin2	Snake three-finger toxin family, Short-chain subfamily, Aminergic toxin sub-subfamily
NODE_37400_length_736_cov_2.660633_g31283_i0.p3	NODE_37400_length_736_cov_2.660633_g31283_i0	C0H3Q1	41	32	14	45	10	41	3.4	30	68	55	0.637968	Uncharacterized membrane protein YtzI	0
NODE_498109_length_255_cov_0.846154_g485785_i0.p2	NODE_498109_length_255_cov_0.846154_g485785_i0	Q52282	41	39	1	39	44	80	6	30	52	45	0.638739	Putative protein KleG	0
TRINITY_DN543594_c0_g1_i1.p3	TRINITY_DN543594_c0_g1_i1	Q54LA2	48	25	5	29	10	34	3.4	30	76	60	0.646107	Uncharacterized transmembrane protein DDB_G0286783	0
NODE_276899_length_288_cov_0.716279_g264603_i0.p2	NODE_276899_length_288_cov_0.716279_g264603_i0	P81511	42	38	8	45	29	65	3.4	30	81	47	0.647358	Metallocarboxypeptidase inhibitor (Leech carboxypeptidase inhibitor) (LCI)	Protease inhibitor I46 family
NODE_31231_length_795_cov_7.584488_g25769_i0.p2	NODE_31231_length_795_cov_7.584488_g25769_i0	Q8I0L5	47	38	1	36	9	40	6	30	58	64	0.650753	Potassium channel toxin alpha-KTx 15.2 (BmTX3) (BmTX3A)	Short scorpion toxin superfamily, Potassium channel inhibitor family, Alpha-KTx 15 subfamily
TRINITY_DN72312_c0_g1_i1.p2	TRINITY_DN72312_c0_g1_i1	P35321	42	36	4	39	32	66	5.9	30	46	40	0.651127	Cornifin-A (19 kDa pancornulin) (SPRK) (Small proline-rich protein IA) (SPR-IA)	Cornifin (SPRR) family
NODE_47812_length_658_cov_4.834188_g40701_i0.p1	NODE_47812_length_658_cov_4.834188_g40701_i0	Q8LCL8	42	45	1	41	20	59	4.5	30	56	45	0.655091	Cysteine-rich and transmembrane domain-containing protein B	CYSTM1 family
TRINITY_DN88970_c0_g1_i1.p3	TRINITY_DN88970_c0_g1_i1	P85246	71	14	7	20	3	16	4.8	30	70	45	0.655341	Cyclotide vibi-H	Cyclotide family, Bracelet subfamily
NODE_43808_length_685_cov_5.003268_g37062_i0.p1	NODE_43808_length_685_cov_5.003268_g37062_i0	Q9ZJG9	40	47	19	65	6	47	4.6	30	59	40	0.672629	Putative membrane protein insertion efficiency factor	UPF0161 family
NODE_373204_length_274_cov_0.766169_g360899_i0.p1	NODE_373204_length_274_cov_0.766169_g360899_i0	P05834	43	44	26	69	27	64	3.5	30	48	64	0.713874	Bacteriocin microcin B17 (MccB17)	0
TRINITY_DN151742_c0_g1_i1.p2	TRINITY_DN151742_c0_g1_i1	Q7Y8D5	41	41	7	46	7	43	4.5	30	85	42	0.744153	NADH-ubiquinone oxidoreductase chain 4L (EC 7.1.1.2) (NADH dehydrogenase subunit 4L)	Complex I subunit 4L family
NODE_560821_length_245_cov_0.895349_g548493_i0.p1	NODE_560821_length_245_cov_0.895349_g548493_i0	A1AMZ8	42	55	2	51	60	111	6	30	106	46	0.748334	50S ribosomal protein L19	Bacterial ribosomal protein bL19 family
NODE_53656_length_624_cov_5.519056_g46053_i0.p1	NODE_53656_length_624_cov_5.519056_g46053_i0	P20320	43	35	16	50	3	37	4.5	30	50	51	0.750422	Gene 5.7 protein	0
NODE_514358_length_252_cov_0.860335_g502030_i0.p4	NODE_514358_length_252_cov_0.860335_g502030_i0	O55723	46	35	19	53	9	43	5.9	30	42	61	0.774733	Uncharacterized protein 104L	0
TRINITY_DN58614_c0_g1_i1.p3	TRINITY_DN58614_c0_g1_i1	B1NWU2	44	36	2	35	45	80	3.5	30	55	44	0.784183	Delta-actitoxin-Aeq2b 1 (Delta-AITX-Aeq2b 1) (Ae2-1) (Neurotoxin 2-1)	Sea anemone sodium channel inhibitory toxin family, Type I subfamily
NODE_24777_length_876_cov_5.039851_g20172_i0.p3	NODE_24777_length_876_cov_5.039851_g20172_i0	P20543	44	39	38	76	57	95	4.6	30	50	41	0.795334	Uncharacterized 10.8 kDa protein	0
NODE_83495_length_507_cov_5.599078_g73570_i0.p2	NODE_83495_length_507_cov_5.599078_g73570_i0	A2A591	42	48	1	38	30	77	5.9	30	117	49	0.813764	Keratin-associated protein 3-1 (High-sulfur keratin protein)	KRTAP type 3 family
NODE_30813_length_799_cov_10.995868_g25399_i0.p3	NODE_30813_length_799_cov_10.995868_g25399_i0	Q9D258	46	35	2	36	28	61	5.9	30	76	40	0.816161	Acyl-CoA-binding domain-containing protein 7	ACBD7 family
NODE_17341_length_1014_cov_10.283741_g13779_i0.p8	NODE_17341_length_1014_cov_10.283741_g13779_i0	Q7VBF3	52	23	1	23	16	38	5.9	30	77	59	0.83352	Cytochrome b6-f complex subunit 5 (Cytochrome b6-f complex subunit PetG) (Cytochrome b6-f complex subunit V)	PetG family
NODE_12270_length_1160_cov_4.643054_g9589_i0.p2	NODE_12270_length_1160_cov_4.643054_g9589_i0	C5E490	41	49	7	50	34	82	4.6	30	56	41	0.860406	Nucleolar protein SWM2	SWM2 family
NODE_320579_length_282_cov_0.736842_g308280_i0.p1	NODE_320579_length_282_cov_0.736842_g308280_i0	P11863	42	36	4	34	8	40	3.4	30	78	44	0.866864	Spore coat protein T	0
NODE_19528_length_967_cov_5.960850_g15619_i0.p4	NODE_19528_length_967_cov_5.960850_g15619_i0	Q18BI0	42	36	7	42	33	68	5.9	30	62	42	0.87166	30S ribosomal protein S15	Universal ribosomal protein uS15 family
NODE_24387_length_882_cov_6.929543_g19821_i0.p1	NODE_24387_length_882_cov_6.929543_g19821_i0	Q32HY7	40	47	13	58	27	73	4.5	30	64	63	0.879144	UPF0352 protein YejL	UPF0352 family
NODE_39588_length_717_cov_6.751553_g33259_i0.p1	NODE_39588_length_717_cov_6.751553_g33259_i0	P22531	42	36	30	63	37	72	4.5	30	51	50	0.888096	Small proline-rich protein 2E (SPR-2E) (Small proline-rich protein II) (SPR-II)	Cornifin (SPRR) family
TRINITY_DN304999_c0_g4_i1.p4	TRINITY_DN304999_c0_g4_i1	P83399	48	25	18	42	14	38	4.5	30	58	53	0.895113	Defensin-like protein 1 (Cp-thionin I) (Cp-thionin-1) (Gamma-thionin I)	DEFL family, Protease inhibitor I18 (RTI/MTI-2) subfamily
NODE_12154_length_1164_cov_55.402383_g9487_i0.p4	NODE_12154_length_1164_cov_55.402383_g9487_i0	Q3JDR7	41	49	3	51	15	61	3.5	30	91	51	0.944467	Cell division topological specificity factor	MinE family
TRINITY_DN129832_c0_g4_i1.p2	TRINITY_DN129832_c0_g4_i1	Q64HC7	41	39	6	44	30	68	4.6	30	75	53	0.951786	Armadillidin	0
NODE_596185_length_225_cov_5.105263_g583856_i0.p1	NODE_596185_length_225_cov_5.105263_g583856_i0	Q32618	50	26	8	33	4	29	4.6	30	50	52	0.953346	Uncharacterized 6.4 kDa protein in atpA-psbA intergenic region (ORF50)	0
NODE_40223_length_712_cov_5.205008_g33834_i0.p1	NODE_40223_length_712_cov_5.205008_g33834_i0	Q47MV4	41	44	22	65	15	56	4.5	30	55	43	0.986494	50S ribosomal protein L21	Bacterial ribosomal protein bL21 family
TRINITY_DN58997_c0_g1_i1.p3	TRINITY_DN58997_c0_g1_i1	Q8TGK7	41	34	22	55	45	78	3.5	30	55	40	1.00949	Putative UPF0320 protein YAL068W-A	UPF0320 family
TRINITY_DN153951_c2_g1_i1.p5	TRINITY_DN153951_c2_g1_i1	Q32RT8	44	32	11	41	34	65	4.5	30	73	49	1.01276	50S ribosomal protein L33, chloroplastic	Bacterial ribosomal protein bL33 family
NODE_100701_length_463_cov_7.653846_g89831_i0.p5	NODE_100701_length_463_cov_7.653846_g89831_i0	P27062	42	59	6	59	46	100	4.5	30	98	50	1.03144	NADH-ubiquinone oxidoreductase chain 3 (EC 7.1.1.2) (NADH dehydrogenase subunit 3)	Complex I subunit 3 family
TRINITY_DN406439_c0_g1_i1.p1	TRINITY_DN406439_c0_g1_i1	P14269	47	32	7	38	19	50	5.9	30	74	40	1.04492	Pre-core protein X (pX) (11 kDa core protein) (Protein mu) (pMu) [Cleaved into: Core protein X]	Adenoviridae core protein X family
NODE_47933_length_657_cov_13.366438_g40815_i0.p1	NODE_47933_length_657_cov_13.366438_g40815_i0	Q4UMD5	43	30	21	50	8	37	5.9	30	52	45	1.12284	30S ribosomal protein S21	Bacterial ribosomal protein bS21 family
TRINITY_DN147562_c0_g1_i1.p3	TRINITY_DN147562_c0_g1_i1	Q2YDK4	44	43	4	43	2	43	5.9	30	52	48	1.25016	High mobility group nucleosome-binding domain-containing protein 4	HMGN family
TRINITY_DN118740_c0_g2_i1.p3	TRINITY_DN118740_c0_g2_i1	P43683	41	34	22	55	32	65	4.6	30	44	50	1.3127	Lantibiotic mersacidin	Type B lantibiotic family
NODE_48438_length_654_cov_13.514630_g41281_i0.p2	NODE_48438_length_654_cov_13.514630_g41281_i0	P0C2X4	45	33	14	46	14	46	3.5	30	43	49	1.32382	Protein C'	Rhabdoviruses C protein family
TRINITY_DN158286_c2_g7_i7.p1	TRINITY_DN158286_c2_g7_i7	P83235	41	34	44	75	6	38	3.5	30	41	57	1.34793	Mating pheromone En-2	0
NODE_12190_length_1163_cov_10.134862_g9519_i0.p2	NODE_12190_length_1163_cov_10.134862_g9519_i0	A7HBM9	43	44	41	82	59	99	6	30	44	42	1.3677	50S ribosomal protein L24	Universal ribosomal protein uL24 family
NODE_596508_length_221_cov_8.108108_g584179_i0.p1	NODE_596508_length_221_cov_8.108108_g584179_i0	P24648	48	33	1	31	18	50	4.5	30	80	65	1.36946	DNA-binding protein (Arginine-rich protein 6.2 kDa) (Basic viral core protein) (Nucleocapsid protein)	0
TRINITY_DN154141_c1_g2_i2.p3	TRINITY_DN154141_c1_g2_i2	P25713	41	34	8	41	8	41	4.5	30	49	50	1.37349	Metallothionein-3 (MT-3) (GIFB) (GIF) (Growth inhibitory factor) (Metallothionein-III) (MT-III)	Metallothionein superfamily, Type 1 family
NODE_55947_length_612_cov_12.478664_g48146_i0.p2	NODE_55947_length_612_cov_12.478664_g48146_i0	P60992	42	31	22	52	1	31	4.6	30	41	89	1.38455	Delta-theraphotoxin-Hm1a (Delta-TRTX-Hm1a) (Heteroscodratoxin-1) (HmTx1) (Kappa-theraphotoxin-Hm1a) (Kappa-TRTX-Hm1a)	Neurotoxin 10 (Hwtx-1) family, 09 (HaTx) subfamily
TRINITY_DN153905_c0_g1_i1.p3	TRINITY_DN153905_c0_g1_i1	Q9YPJ6	52	25	30	54	5	29	5.9	30	45	41	1.63338	Uncharacterized protein FPV238 (ORF f)	0
NODE_1824_length_2236_cov_77.955617_g1253_i0.p7	NODE_1824_length_2236_cov_77.955617_g1253_i0	Q9H379	43	37	4	38	53	89	3.5	30	84	40	1.64557	Putative uncharacterized protein PRO3102	0
NODE_49680_length_646_cov_21.863874_g42412_i0.p2	NODE_49680_length_646_cov_21.863874_g42412_i0	Q3M4Y3	42	43	23	62	16	58	6	30	57	74	1.77282	30S ribosomal protein S21 1	Bacterial ribosomal protein bS21 family
NODE_397822_length_270_cov_0.781726_g385513_i0.p1	NODE_397822_length_270_cov_0.781726_g385513_i0	B9M4A8	40	47	3	49	48	93	6	30	94	43	1.80259	Hydrogenase maturation factor HypA	HypA/HybF family
TRINITY_DN156169_c19_g53_i1.p2	TRINITY_DN156169_c19_g53_i1	A0RQF4	40	57	14	68	15	67	5.9	30	80	57	1.86457	ATP synthase subunit c (ATP synthase F(0) sector subunit c) (F-type ATPase subunit c) (F-ATPase subunit c) (Lipid-binding protein)	ATPase C chain family
TRINITY_DN97316_c0_g2_i1.p4	TRINITY_DN97316_c0_g2_i1	B0JX58	55	22	12	33	7	28	3.5	30	58	58	1.86734	Photosystem II reaction center protein I (PSII-I) (PSII 4.4 kDa protein)	PsbI family
NODE_84130_length_505_cov_12.738426_g74180_i0.p1	NODE_84130_length_505_cov_12.738426_g74180_i0	Q1GNX0	43	28	24	51	23	50	5.9	30	40	51	1.91084	50S ribosomal protein L33	Bacterial ribosomal protein bL33 family
TRINITY_DN58_c0_g1_i1.p2	TRINITY_DN58_c0_g1_i1	O21401	46	24	16	39	1	24	5.9	30	52	44	2.05317	ATP synthase protein 8 (A6L) (F-ATPase subunit 8)	ATPase protein 8 family
TRINITY_DN164925_c30_g1_i1.p2	TRINITY_DN164925_c30_g1_i1	Q9MJC0	45	33	3	35	2	34	3.5	30	47	61	2.08884	ATP synthase protein 8 (A6L) (F-ATPase subunit 8)	ATPase protein 8 family
NODE_10040_length_1249_cov_51.614796_g7745_i0.p4	NODE_10040_length_1249_cov_51.614796_g7745_i0	Q47503	47	43	1	42	15	55	3.5	30	84	45	2.20658	Colicin-K immunity protein	0
TRINITY_DN1182511_c0_g3_i1.p1	TRINITY_DN1182511_c0_g3_i1	Q54R01	45	33	4	36	8	40	3.5	30	92	58	2.34884	Putative uncharacterized protein DDB_G0283527	0
TRINITY_DN1049836_c0_g4_i1.p1	TRINITY_DN1049836_c0_g4_i1	P19301	46	28	9	36	28	55	6	30	76	44	2.59118	Uncharacterized 7.3 kDa protein	0
NODE_5172_length_1586_cov_48.906808_g3811_i0.p9	NODE_5172_length_1586_cov_48.906808_g3811_i0	O66477	46	35	2	36	32	59	4.6	30	90	59	2.61051	Sec-independent protein translocase protein TatA 1	TatA/E family
TRINITY_DN15572_c0_g12_i1.p3	TRINITY_DN15572_c0_g12_i1	A6UZ95	41	54	2	55	59	104	3.5	30	98	43	2.92293	Protein ApaG	0
TRINITY_DN886783_c0_g1_i1.p2	TRINITY_DN886783_c0_g1_i1	P43392	44	25	4	28	1	20	4.5	30	78	56	3.04768	Metallothionein-like protein 1A (MT-1A) (MT-2) (MT-Q) (Protein LIGHT STRESS-REGULATED 4)	Metallothionein superfamily, Type 15 family
NODE_518921_length_251_cov_5.101124_g506593_i0.p1	NODE_518921_length_251_cov_5.101124_g506593_i0	B5LZ79	45	38	31	68	32	64	5.9	30	46	51	7.56355	Defensin-like protein (Gamma-thionin)	DEFL family
TRINITY_DN112269_c2_g1_i1.p2	TRINITY_DN112269_c2_g1_i1	Q8TKT0	46	26	12	37	21	46	2.1	31	41	45	0.050768	UPF0339 protein MA_3316	UPF0339 family
TRINITY_DN441018_c0_g1_i1.p3	TRINITY_DN441018_c0_g1_i1	Q8TR33	40	42	2	43	62	100	2.6	31	93	40	0.092178	Translation initiation factor 1A 2 (aIF-1A 2)	EIF-1A family
TRINITY_DN491206_c0_g1_i1.p2	TRINITY_DN491206_c0_g1_i1	P0DPC2	63	19	3	21	2	19	2.7	31	70	56	0.092178	Mu-theraphotoxin-Df1a (Mu-TRTX-Df1a)	Neurotoxin 10 (Hwtx-1) family, 54 (ProTx-1) subfamily
TRINITY_DN71886_c0_g1_i1.p1	TRINITY_DN71886_c0_g1_i1	Q4KGL0	47	45	29	69	7	51	2.7	31	50	46	0.092178	YcgL domain-containing protein PFL_1496	0
TRINITY_DN149351_c0_g3_i1.p3	TRINITY_DN149351_c0_g3_i1	P79376	47	34	9	41	8	41	2.6	31	71	56	0.092178	Metallothionein-1C (MT-1C) (Metallothionein-IC) (MT-IC)	Metallothionein superfamily, Type 1 family
TRINITY_DN590254_c0_g1_i1.p1	TRINITY_DN590254_c0_g1_i1	P82764	41	41	24	64	41	79	2	31	42	51	0.093215	Defensin-like protein 50 (Low-molecular-weight cysteine-rich protein 49) (Protein LCR49)	DEFL family
NODE_290086_length_286_cov_0.723005_g277789_i0.p3	NODE_290086_length_286_cov_0.723005_g277789_i0	Q3LI54	43	49	18	64	10	51	2	31	52	78	0.093467	Keratin-associated protein 19-8	KRTAP type 19 family
NODE_278132_length_288_cov_0.716279_g265836_i0.p2	NODE_278132_length_288_cov_0.716279_g265836_i0	Q05245	41	39	7	44	3	41	2.6	31	85	54	0.095699	Gene 35 protein (Gp35)	0
NODE_259654_length_291_cov_0.821101_g247362_i0.p2	NODE_259654_length_291_cov_0.821101_g247362_i0	Q05807	50	34	6	36	28	59	2	31	71	40	0.096186	Protein TrbE	0
NODE_283749_length_287_cov_0.719626_g271452_i0.p1	NODE_283749_length_287_cov_0.719626_g271452_i0	Q3LI64	44	36	13	48	17	47	2.7	31	58	51	0.096353	Keratin-associated protein 6-1	KRTAP type 6 family
NODE_465812_length_260_cov_0.823529_g453491_i0.p1	NODE_465812_length_260_cov_0.823529_g453491_i0	Q2V334	44	43	4	45	3	45	2.1	31	84	47	0.099268	Defensin-like protein 82	DEFL family
NODE_350657_length_277_cov_0.754902_g338355_i0.p2	NODE_350657_length_277_cov_0.754902_g338355_i0	B8D9S8	40	57	8	60	9	65	2.6	31	69	40	0.099832	50S ribosomal protein L15	Universal ribosomal protein uL15 family
NODE_417897_length_267_cov_0.793814_g405583_i0.p1	NODE_417897_length_267_cov_0.793814_g405583_i0	Q9BZA0	41	32	12	42	35	66	2.7	31	47	47	0.100118	Putative transcript Y 10 protein	0
NODE_409631_length_268_cov_0.789744_g397320_i0.p1	NODE_409631_length_268_cov_0.789744_g397320_i0	Q5TA79	40	42	6	40	3	44	2.7	31	47	40	0.103184	Late cornified envelope protein 2A (Late envelope protein 9)	LCE family
NODE_329219_length_280_cov_0.975845_g316917_i0.p3	NODE_329219_length_280_cov_0.975845_g316917_i0	O15225	41	32	12	43	8	39	2	31	70	63	0.103657	Putative inactivation escape 1 protein	0
TRINITY_DN19491_c0_g1_i1.p2	TRINITY_DN19491_c0_g1_i1	A0RM13	41	39	9	47	38	76	2.6	31	81	42	0.103977	50S ribosomal protein L23	Universal ribosomal protein uL23 family
TRINITY_DN158345_c6_g11_i6.p2	TRINITY_DN158345_c6_g11_i6	P0C5V9	42	36	19	53	50	82	2	31	63	40	0.104609	Protein PB1-F2	Influenza viruses PB1-F2 family
NODE_464801_length_260_cov_0.823529_g452480_i0.p1	NODE_464801_length_260_cov_0.823529_g452480_i0	P07718	43	44	10	53	4	45	2.7	31	59	52	0.106359	Uncharacterized gene 1.6 protein	0
NODE_190760_length_337_cov_1.909091_g178544_i0.p5	NODE_190760_length_337_cov_1.909091_g178544_i0	C0HJR6	71	17	2	18	11	27	2.7	31	63	59	0.106428	Thrombin-like enzyme collinein-2 (SVTLE collinein-2) (EC 3.4.21.-) (Fibrinogen-clotting enzyme) (Snake venom serine protease) (SVSP) (Fragment)	Peptidase S1 family, Snake venom subfamily
NODE_471668_length_259_cov_0.827957_g459347_i0.p2	NODE_471668_length_259_cov_0.827957_g459347_i0	I6R1R9	44	32	4	35	31	60	2.7	31	65	44	0.10677	Kappa-scoloptoxin(03)-Ssm1b (Kappa-SLPTX(03)-Ssm1b) (Kappa-scoloptoxin-Ssm1b) (Kappa-SLPTX-Ssm1b)	0
NODE_498867_length_255_cov_0.846154_g486543_i0.p1	NODE_498867_length_255_cov_0.846154_g486543_i0	P21122	46	35	40	73	9	43	2.6	31	41	50	0.108445	Uncharacterized 7.9 kDa protein	0
NODE_504133_length_254_cov_0.850829_g491808_i0.p1	NODE_504133_length_254_cov_0.850829_g491808_i0	Q3BK17	52	21	19	39	7	27	2.6	31	47	49	0.108871	Disintegrin CV (Disintegrin CV-short)	Disintegrin family, Short disintegrin subfamily
NODE_333541_length_280_cov_0.743961_g321239_i0.p1	NODE_333541_length_280_cov_0.743961_g321239_i0	P33678	44	36	2	37	13	48	2.6	31	50	58	0.110613	High-potential iron-sulfur protein (HiPIP)	High-potential iron-sulfur protein (HiPIP) family
NODE_531462_length_250_cov_0.870056_g519134_i0.p1	NODE_531462_length_250_cov_0.870056_g519134_i0	A1TSP8	45	33	4	36	21	53	2	31	48	59	0.110613	50S ribosomal protein L33	Bacterial ribosomal protein bL33 family
NODE_555469_length_246_cov_0.890173_g543141_i0.p1	NODE_555469_length_246_cov_0.890173_g543141_i0	Q2I2Q9	42	31	17	47	28	58	2.6	31	54	40	0.112412	Conotoxin Lt7.1 (Lt7a)	Conotoxin O2 superfamily
NODE_159680_length_368_cov_1.044068_g147578_i0.p2	NODE_159680_length_368_cov_1.044068_g147578_i0	P0CY82	62	21	13	33	31	48	2.1	31	42	40	0.112718	Kappa-conotoxin-like Bu27 (Fragment)	Conotoxin A superfamily
NODE_589910_length_241_cov_0.916667_g577581_i0.p2	NODE_589910_length_241_cov_0.916667_g577581_i0	P26553	42	45	3	45	1	45	2	31	63	54	0.114744	Probable protein E5	Papillomaviridae E5 protein family
NODE_589976_length_241_cov_0.916667_g577647_i0.p1	NODE_589976_length_241_cov_0.916667_g577647_i0	Q5FA41	41	37	3	39	50	86	2.6	31	65	42	0.114744	30S ribosomal protein S15	Universal ribosomal protein uS15 family
TRINITY_DN863632_c0_g1_i1.p3	TRINITY_DN863632_c0_g1_i1	P83313	41	34	3	36	39	72	2.7	31	68	41	0.117175	Opistoporin-1 (OP1) (Non-disulfide-bridged peptide 2.4) (NDBP-2.4) (Non-disulfide-bridged peptide 3.5) (NDBP-3.5) (Opistoporin-3) (OP3)	Non-disulfide-bridged peptide (NDBP) superfamily, Long chain multifunctional peptide (group 2) family
TRINITY_DN430439_c0_g1_i1.p2	TRINITY_DN430439_c0_g1_i1	B4U464	52	33	41	73	12	44	2.1	31	44	46	0.120321	UPF0346 protein Sez_1447	UPF0346 family
NODE_251518_length_295_cov_1.581081_g239228_i0.p1	NODE_251518_length_295_cov_1.581081_g239228_i0	P45035	56	27	23	49	39	65	2.7	31	42	40	0.122487	Heme exporter protein D (Cytochrome c-type biogenesis protein CcmD)	CcmD/CycX/HelD family
NODE_155389_length_373_cov_1.273333_g143319_i0.p2	NODE_155389_length_373_cov_1.273333_g143319_i0	Q6FXS6	42	36	3	37	18	53	2.6	31	80	44	0.126405	Diphthamide biosynthesis protein 3	DPH3 family
NODE_310102_length_283_cov_0.733333_g297803_i0.p4	NODE_310102_length_283_cov_0.733333_g297803_i0	P60514	61	18	8	25	6	23	2.6	31	62	45	0.127681	Psalmotoxin-1 (PcTx1) (Pi-theraphotoxin-Pc1a) (Pi-TRTX-Pc1a)	Psalmotoxin-1 family
TRINITY_DN127179_c0_g1_i1.p3	TRINITY_DN127179_c0_g1_i1	P67806	50	30	14	43	13	40	2.7	31	61	55	0.133239	Accessory gland-specific peptide 70A (Paragonial peptide B) (Sex peptide) (SP)	0
NODE_453448_length_261_cov_1.872340_g441127_i0.p2	NODE_453448_length_261_cov_1.872340_g441127_i0	P83258	42	24	18	41	9	32	2.1	31	49	67	0.138797	Delta-amaurobitoxin-Pl1c (Delta-AMATX-Pl1c) (Delta-palutoxin IT3) (Delta-paluIT3)	Neurotoxin 07 (Beta/delta-agtx) family
TRINITY_DN638097_c0_g1_i1.p1	TRINITY_DN638097_c0_g1_i1	G2TRR2	41	49	30	78	13	57	2.7	31	62	45	0.139692	Putative uncharacterized transmembrane protein SPBC32F12.17	0
TRINITY_DN203802_c0_g1_i1.p1	TRINITY_DN203802_c0_g1_i1	Q54Q37	45	29	9	37	31	59	2.7	31	59	46	0.142928	Protein sigN172 (SrfA-induced gene N-like protein 172)	0
NODE_529947_length_250_cov_0.870056_g517619_i0.p1	NODE_529947_length_250_cov_0.870056_g517619_i0	P59763	50	26	2	27	1	26	2.7	31	52	70	0.143797	Photosystem II reaction center protein I (PSII-I) (PSII 4.8 kDa protein)	PsbI family
NODE_533278_length_249_cov_1.312500_g520950_i0.p1	NODE_533278_length_249_cov_1.312500_g520950_i0	G2TRR8	47	36	4	39	39	72	2.6	31	78	43	0.146314	Uncharacterized protein PB21E7.10	0
TRINITY_DN157704_c9_g283_i1.p5	TRINITY_DN157704_c9_g283_i1	Q6IV26	42	31	15	45	32	62	2.7	31	60	47	0.150027	Gallinacin-5 (Gal-5) (Beta-defensin 5) (Gallinacin-9) (Gal-9)	Beta-defensin family
TRINITY_DN637805_c0_g1_i1.p1	TRINITY_DN637805_c0_g1_i1	P80110	44	34	22	55	18	49	2	31	56	65	0.15029	Gastrin/cholecystokinin-like peptide (Antral peptide)	Gastrin/cholecystokinin family
TRINITY_DN207817_c0_g1_i1.p2	TRINITY_DN207817_c0_g1_i1	Q6XCG6	43	51	8	48	40	85	2.7	31	98	48	0.152781	Putative uncharacterized protein PP632	0
NODE_432290_length_265_cov_0.802083_g419973_i0.p1	NODE_432290_length_265_cov_0.802083_g419973_i0	P14975	42	45	13	57	24	63	2	31	62	40	0.15305	Protein AV2	Geminiviridae protein AV2/V2 family
NODE_77835_length_525_cov_1.303097_g68306_i0.p2	NODE_77835_length_525_cov_1.303097_g68306_i0	P47831	46	35	6	40	27	61	2.6	31	57	56	0.153162	60S ribosomal protein L28 (L27A) (L29) (Fragment)	Universal ribosomal protein uL15 family
NODE_169592_length_357_cov_1.084507_g157438_i0.p1	NODE_169592_length_357_cov_1.084507_g157438_i0	Q10261	45	40	10	48	2	41	2.6	31	69	40	0.154146	Uncharacterized protein C56F8.13	0
NODE_447214_length_262_cov_1.624339_g434893_i0.p2	NODE_447214_length_262_cov_1.624339_g434893_i0	P0CC18	50	22	16	37	20	41	2	31	54	45	0.157617	U1-theraphotoxin-Lp1a (U1-TRTX-Lp1a) (Lasiotoxin-1) (LpTX1)	Neurotoxin 12 (Hwtx-2) family, 04 (lasiotoxin) subfamily
TRINITY_DN925046_c0_g1_i1.p1	TRINITY_DN925046_c0_g1_i1	P56612	44	36	3	31	39	74	2	31	62	43	0.158019	Toxin Tst1 (PT-Mice-beta* NaTx6.3) (Tst-gamma)	Long (4 C-C) scorpion toxin superfamily, Sodium channel inhibitor family, Beta subfamily
NODE_130158_length_407_cov_2.709581_g118411_i0.p2	NODE_130158_length_407_cov_2.709581_g118411_i0	O54457	44	32	5	36	28	59	2	31	74	52	0.158084	Phosphoenolpyruvate synthase (PEP synthase) (EC 2.7.9.2) (Pyruvate, water dikinase) (Fragment)	PEP-utilizing enzyme family
TRINITY_DN1320030_c0_g1_i1.p1	TRINITY_DN1320030_c0_g1_i1	Q07435	41	44	4	46	23	66	2.6	31	77	40	0.159846	Putative uncharacterized protein YDL068W	0
NODE_414472_length_267_cov_1.257732_g402158_i0.p1	NODE_414472_length_267_cov_1.257732_g402158_i0	Q96VG5	40	42	15	56	24	59	2.6	31	74	65	0.163217	Putative uncharacterized protein YCR102W-A	0
TRINITY_DN308220_c0_g1_i1.p2	TRINITY_DN308220_c0_g1_i1	E1SFM6	41	29	20	48	29	57	2	31	53	43	0.165589	Protein AaeX	AaeX family
TRINITY_DN1189764_c0_g1_i1.p3	TRINITY_DN1189764_c0_g1_i1	P81720	52	21	6	26	16	36	2.6	31	64	57	0.166533	Protease 2 large chain (EC 3.4.21.-) (APII) (Protease II large chain) (Fragment)	Peptidase S8 family
NODE_451175_length_262_cov_0.814815_g438854_i0.p2	NODE_451175_length_262_cov_0.814815_g438854_i0	O28282	41	34	32	65	36	69	2.6	31	40	47	0.170283	Putative antitoxin VapB18	UPF0330 family
TRINITY_DN1275800_c0_g1_i1.p1	TRINITY_DN1275800_c0_g1_i1	Q9CDV5	47	30	21	46	20	49	2.1	31	61	61	0.1707	50S ribosomal protein L33 2	Bacterial ribosomal protein bL33 family
TRINITY_DN156831_c82_g1_i1.p2	TRINITY_DN156831_c82_g1_i1	O63913	48	29	7	35	25	53	2.1	31	74	54	0.171857	ATP synthase protein 8 (A6L) (F-ATPase subunit 8)	ATPase protein 8 family
TRINITY_DN701978_c0_g1_i1.p5	TRINITY_DN701978_c0_g1_i1	Q9ZE67	60	20	1	20	18	37	2.7	31	47	40	0.172404	Uncharacterized protein RP080	0
TRINITY_DN144709_c0_g7_i1.p1	TRINITY_DN144709_c0_g7_i1	P20833	44	34	35	65	13	46	2.6	31	40	74	0.178137	Gene 1.1 protein	0
NODE_204967_length_326_cov_1.213439_g192715_i0.p1	NODE_204967_length_326_cov_1.213439_g192715_i0	P12028	41	39	30	64	3	41	2.1	31	44	91	0.179266	Myotoxin-1 (Myotoxin I)	Crotamine-myotoxin family
TRINITY_DN1266785_c0_g1_i1.p3	TRINITY_DN1266785_c0_g1_i1	Q9TKY7	57	21	7	27	1	21	2.6	31	70	46	0.183127	Photosystem II reaction center protein K (PSII-K)	PsbK family
TRINITY_DN727728_c0_g1_i1.p1	TRINITY_DN727728_c0_g1_i1	Q963C7	48	33	8	40	39	68	2.1	31	66	40	0.184356	Penaeidin-3g (Pen-3g)	Penaeidin family
TRINITY_DN773610_c0_g1_i1.p1	TRINITY_DN773610_c0_g1_i1	O07628	42	43	8	50	9	49	2.1	31	86	44	0.184356	Anti-sigma-YlaC factor YlaD	Zinc-associated anti-sigma factor (ZAS) superfamily
TRINITY_DN969084_c0_g1_i1.p1	TRINITY_DN969084_c0_g1_i1	Q3LI61	41	39	7	45	12	46	2.7	31	78	60	0.184356	Keratin-associated protein 20-2	KRTAP type 20 family
TRINITY_DN507455_c0_g1_i1.p1	TRINITY_DN507455_c0_g1_i1	A1S465	49	37	53	89	16	47	2	31	41	42	0.189207	30S ribosomal protein S15	Universal ribosomal protein uS15 family
TRINITY_DN595852_c0_g1_i1.p2	TRINITY_DN595852_c0_g1_i1	P35519	43	40	11	50	24	63	2.7	31	80	43	0.189778	Neurophysin 1 (VLDV-neurophysin)	Vasopressin/oxytocin family
NODE_217785_length_317_cov_0.741803_g205520_i0.p1	NODE_217785_length_317_cov_0.741803_g205520_i0	P86326	42	60	33	89	3	61	2.6	31	57	42	0.191625	Cyanovirin-N homolog (CV-N homolog)	Cyanovirin-N family
TRINITY_DN158674_c7_g19_i1.p1	TRINITY_DN158674_c7_g19_i1	Q8TX34	47	43	6	48	37	76	2	31	77	56	0.191947	50S ribosomal protein L29	Universal ribosomal protein uL29 family
TRINITY_DN604047_c0_g1_i1.p2	TRINITY_DN604047_c0_g1_i1	Q8TU05	45	33	17	49	39	66	2.7	31	67	45	0.196032	Tetrahydromethanopterin S-methyltransferase subunit G (EC 2.1.1.86) (N5-methyltetrahydromethanopterin--coenzyme M methyltransferase subunit G)	MtrG family
TRINITY_DN240035_c0_g1_i1.p2	TRINITY_DN240035_c0_g1_i1	D2Y4A2	71	17	5	21	1	17	2.7	31	44	47	0.197637	Conotoxin Cal6.1h (Fragment)	Conotoxin O1 superfamily
TRINITY_DN465425_c0_g1_i1.p4	TRINITY_DN465425_c0_g1_i1	P0C1T9	65	17	5	21	6	22	2.1	31	50	77	0.200948	Mu-conotoxin CnIIIA	Conotoxin M superfamily
TRINITY_DN325217_c0_g1_i1.p1	TRINITY_DN325217_c0_g1_i1	Q49ZF5	48	29	30	58	4	32	2.6	31	48	48	0.201297	30S ribosomal protein S14 type Z	Universal ribosomal protein uS14 family, Zinc-binding uS14 subfamily
TRINITY_DN35263_c2_g1_i1.p1	TRINITY_DN35263_c2_g1_i1	B0YPP9	43	30	5	34	22	51	2.1	31	83	46	0.202293	50S ribosomal protein L33, plastid	Bacterial ribosomal protein bL33 family
TRINITY_DN456065_c0_g1_i1.p2	TRINITY_DN456065_c0_g1_i1	Q1LTB7	50	30	6	32	4	33	2.6	31	52	79	0.20358	50S ribosomal protein L36	Bacterial ribosomal protein bL36 family
NODE_414548_length_267_cov_1.190722_g402234_i0.p1	NODE_414548_length_267_cov_1.190722_g402234_i0	B3WAS8	41	54	34	85	31	84	2.7	31	61	44	0.206106	Large-conductance mechanosensitive channel	MscL family
TRINITY_DN176241_c0_g1_i1.p2	TRINITY_DN176241_c0_g1_i1	Q54UN2	41	41	3	43	16	56	2.6	31	89	41	0.215565	HssA/B-like protein 37	HssA/B family
TRINITY_DN155238_c1_g2_i1.p3	TRINITY_DN155238_c1_g2_i1	Q9I955	42	31	8	38	14	44	2.6	31	65	67	0.218649	Thymosin beta-a	Thymosin beta family
TRINITY_DN154260_c7_g2_i2.p3	TRINITY_DN154260_c7_g2_i2	Q00590	42	43	2	44	52	89	2.7	31	86	43	0.218968	Putative uncharacterized protein YDL213W-A	0
TRINITY_DN109431_c0_g1_i1.p3	TRINITY_DN109431_c0_g1_i1	Q26350	52	25	14	38	2	26	2.6	31	42	86	0.22153	Omega-conotoxin MVIID (SNX-238) (Fragment)	Conotoxin O1 superfamily
NODE_381404_length_272_cov_1.522613_g369097_i0.p2	NODE_381404_length_272_cov_1.522613_g369097_i0	P0C289	41	34	26	59	13	46	2.1	31	44	59	0.221905	Putative uncharacterized protein YDR034C-A	0
NODE_245971_length_298_cov_2.440000_g233682_i0.p3	NODE_245971_length_298_cov_2.440000_g233682_i0	A6YR41	55	20	7	26	20	39	2	31	61	45	0.225186	Mu-conotoxin-like Cal 12.1.3b (Conotoxin CalTx 12.1.4D)	0
NODE_204383_length_326_cov_2.130435_g192131_i0.p2	NODE_204383_length_326_cov_2.130435_g192131_i0	Q8Y3I9	40	47	19	65	16	62	2.1	31	71	45	0.23921	L-rhamnose mutarotase (EC 5.1.3.32) (Rhamnose 1-epimerase) (Type-3 mutarotase)	Rhamnose mutarotase family
TRINITY_DN178280_c0_g1_i1.p2	TRINITY_DN178280_c0_g1_i1	Q9BP95	45	33	1	33	27	58	2.6	31	70	46	0.239423	Conotoxin VnMKLT2-011	Conotoxin O1 superfamily
NODE_308367_length_283_cov_1.214286_g296068_i0.p4	NODE_308367_length_283_cov_1.214286_g296068_i0	P46169	45	40	16	54	5	44	2	31	70	67	0.242008	Beta-defensin 11 (BNBD-11) (BNDB-11) (Neutrophil beta-defensin 11)	Beta-defensin family
NODE_237067_length_304_cov_1.095238_g224785_i0.p3	NODE_237067_length_304_cov_1.095238_g224785_i0	P21959	41	41	4	37	4	44	2.7	31	73	52	0.249547	EAMZP30-47 protein (Fragment)	0
NODE_203732_length_327_cov_1.129921_g191486_i0.p2	NODE_203732_length_327_cov_1.129921_g191486_i0	P14402	43	49	2	48	9	56	2.7	31	77	86	0.259358	Sperm histone (Protamine)	Protamine P1 family
TRINITY_DN527389_c0_g1_i1.p2	TRINITY_DN527389_c0_g1_i1	Q91DM1	48	33	16	48	27	58	2	31	61	49	0.272081	Envelope small membrane protein (Protein E) (Glycoprotein 2a) (Protein GP2a)	Arteriviridae E protein family
TRINITY_DN88689_c0_g1_i1.p3	TRINITY_DN88689_c0_g1_i1	P50263	42	38	6	39	32	69	2	31	95	48	0.280904	Protein SIP18	0
TRINITY_DN155997_c12_g1_i1.p1	TRINITY_DN155997_c12_g1_i1	P01182	47	38	13	50	53	90	2.7	31	73	41	0.29043	Neurophysin 2 (Fragment)	Vasopressin/oxytocin family
NODE_448281_length_262_cov_0.962963_g435960_i0.p1	NODE_448281_length_262_cov_0.962963_g435960_i0	P31481	52	31	30	60	7	37	2.6	31	42	57	0.295827	Photosystem II reaction center protein K (PSII-K)	PsbK family
TRINITY_DN254118_c0_g1_i1.p1	TRINITY_DN254118_c0_g1_i1	Q33569	41	44	6	49	13	56	2.1	31	59	51	0.297649	Ribosomal protein S12, mitochondrial	Universal ribosomal protein uS12 family
TRINITY_DN156208_c8_g23_i5.p4	TRINITY_DN156208_c8_g23_i5	Q948Z4	44	36	3	37	27	62	2.6	31	77	41	0.310859	Snakin-1	GASA family
TRINITY_DN157844_c3604_g1_i1.p2	TRINITY_DN157844_c3604_g1_i1	P85262	59	22	17	37	12	33	2.1	31	59	50	0.31955	U9-ctenitoxin-Co1a (U9-CNTX-Co1a) (Neurotoxin Oc FU-18) (Fragment)	Neurotoxin 03 (Tx2) family, 05 subfamily
NODE_381035_length_272_cov_1.638191_g368728_i0.p3	NODE_381035_length_272_cov_1.638191_g368728_i0	P0DM67	41	39	41	79	32	65	2.7	31	43	60	0.320928	Orally active insecticidal peptide-3 (Toxin OAIP 3)	Neurotoxin 10 (Hwtx-1) family, 46 (Jztx-7/10/12) subfamily
TRINITY_DN933666_c0_g1_i1.p1	TRINITY_DN933666_c0_g1_i1	P01057	42	33	11	42	22	54	2.7	31	61	43	0.337236	Bowman-Birk type proteinase inhibitor DE-3	Bowman-Birk serine protease inhibitor family
NODE_11231_length_1200_cov_4.506655_g8711_i0.p6	NODE_11231_length_1200_cov_4.506655_g8711_i0	Q805P9	42	36	1	36	33	68	2.7	31	73	50	0.339099	Uncharacterized protein VACWR003	0
TRINITY_DN111753_c0_g1_i1.p5	TRINITY_DN111753_c0_g1_i1	P03792	61	18	10	27	8	25	2.7	31	46	62	0.349386	Protein 1.5 (Gene product 1.5) (Gp1.5)	0
NODE_296869_length_285_cov_0.726415_g284572_i0.p3	NODE_296869_length_285_cov_0.726415_g284572_i0	Q30KJ2	42	33	12	44	2	34	2.6	31	75	45	0.374857	Beta-defensin 50 (BD-50) (Defensin, beta 50)	Beta-defensin family
TRINITY_DN97552_c0_g2_i1.p1	TRINITY_DN97552_c0_g2_i1	P56301	41	46	24	66	34	79	2.1	31	61	57	0.38188	Photosystem I iron-sulfur center (EC 1.97.1.12) (9 kDa polypeptide) (PSI-C) (Photosystem I subunit VII) (PsaC)	0
TRINITY_DN152347_c0_g4_i1.p4	TRINITY_DN152347_c0_g4_i1	Q04621	44	39	5	43	29	66	2.6	31	89	42	0.388157	Sperm-specific protein Phi-1	0
NODE_408816_length_268_cov_0.789744_g396505_i0.p3	NODE_408816_length_268_cov_0.789744_g396505_i0	P80498	72	18	6	23	1	18	2.6	31	75	69	0.407921	Cytochrome c oxidase subunit 2 (EC 1.9.3.1) (Cytochrome c oxidase polypeptide II) (Fragment)	Cytochrome c oxidase subunit 2 family
NODE_549896_length_247_cov_0.885057_g537568_i0.p2	NODE_549896_length_247_cov_0.885057_g537568_i0	Q29187	41	44	8	51	16	59	2.6	31	72	44	0.44988	60S ribosomal protein L4 (60S ribosomal protein L1) (Fragment)	Universal ribosomal protein uL4 family
NODE_117522_length_429_cov_3.359551_g106045_i0.p2	NODE_117522_length_429_cov_3.359551_g106045_i0	A0A0U1RRE5	44	41	4	38	28	68	2.7	31	61	60	0.479267	Negative regulator of P-body association (P-body dissociating protein) (Protein NoBody)	0
NODE_274822_length_288_cov_1.595349_g262526_i0.p4	NODE_274822_length_288_cov_1.595349_g262526_i0	P35307	52	25	4	28	36	60	2	31	83	41	0.510423	Sperm protamine P1	Protamine P1 family
TRINITY_DN137709_c0_g1_i1.p3	TRINITY_DN137709_c0_g1_i1	P0DN24	44	41	12	52	29	66	2.7	31	76	41	0.546329	Uncharacterized protein C3orf86	0
TRINITY_DN150894_c2_g1_i1.p2	TRINITY_DN150894_c2_g1_i1	Q805K3	46	26	10	35	5	30	2.1	31	51	42	0.584447	Zinc finger-containing protein P28b	0
TRINITY_DN1040924_c0_g1_i1.p1	TRINITY_DN1040924_c0_g1_i1	P83908	48	29	2	30	13	41	2	31	88	52	0.621893	Cruciferin (11S globulin) (12S storage protein) (allergen Sin a 2) [Cleaved into: Cruciferin alpha chain; Cruciferin beta chain] (Fragments)	11S seed storage protein (globulins) family
NODE_15204_length_1068_cov_4.956784_g12040_i0.p5	NODE_15204_length_1068_cov_4.956784_g12040_i0	Q73P09	43	40	12	51	8	44	2.7	31	73	63	0.666909	50S ribosomal protein L28	Bacterial ribosomal protein bL28 family
NODE_94238_length_478_cov_6.165432_g83681_i0.p2	NODE_94238_length_478_cov_6.165432_g83681_i0	Q04909	42	38	8	44	43	80	2	31	46	48	0.674493	Putative UPF0377 protein YMR324C	UPF0377 family
TRINITY_DN158138_c4_g3_i3.p6	TRINITY_DN158138_c4_g3_i3	P24993	48	29	15	43	12	40	2.6	31	48	40	0.718523	Photosystem II reaction center protein H (PSII-H) (Photosystem II 10 kDa phosphoprotein)	PsbH family
TRINITY_DN157953_c3_g1_i1.p1	TRINITY_DN157953_c3_g1_i1	Q28602	40	47	7	49	67	113	2.7	31	62	41	0.722208	Neuropeptide Y receptor type 1 (NPY1-R) (Fragment)	G-protein coupled receptor 1 family
TRINITY_DN60587_c0_g1_i1.p1	TRINITY_DN60587_c0_g1_i1	P18243	42	31	21	51	24	54	2.6	31	42	42	0.888188	Uncharacterized protein ORF43.1 in regA 3'region	0
NODE_13292_length_1125_cov_8.033270_g10425_i0.p4	NODE_13292_length_1125_cov_8.033270_g10425_i0	G2TRQ1	46	41	25	64	13	53	2.7	31	61	41	0.933004	Putative uncharacterized protein C32H8.15	0
NODE_2953_length_1920_cov_11.101245_g2090_i0.p1	NODE_2953_length_1920_cov_11.101245_g2090_i0	Q96RP3	42	52	28	78	25	72	2	31	46	46	0.97668	Urocortin-2 (Stresscopin-related peptide) (Urocortin II) (Ucn II) (Urocortin-related peptide)	Sauvagine/corticotropin-releasing factor/urotensin I family
NODE_1208_length_2504_cov_9.946524_g827_i0.p3	NODE_1208_length_2504_cov_9.946524_g827_i0	Q08533	42	50	8	57	41	88	2.6	31	61	50	0.983759	Putative uncharacterized protein YOR146W	0
NODE_350709_length_277_cov_0.754902_g338407_i0.p4	NODE_350709_length_277_cov_0.754902_g338407_i0	P59627	48	29	1	29	6	34	2.6	31	91	58	1.06454	50S ribosomal protein L33 2	Bacterial ribosomal protein bL33 family
TRINITY_DN337729_c0_g1_i1.p3	TRINITY_DN337729_c0_g1_i1	Q9CP41	42	36	21	56	7	42	2.6	31	49	41	1.27115	50S ribosomal protein L31 type B	Bacterial ribosomal protein bL31 family, Type B subfamily
NODE_376446_length_273_cov_0.770000_g364141_i0.p1	NODE_376446_length_273_cov_0.770000_g364141_i0	Q47JB2	44	66	24	80	80	145	2.7	31	73	40	1.2861	50S ribosomal protein L10	Universal ribosomal protein uL10 family
TRINITY_DN1166122_c0_g1_i1.p2	TRINITY_DN1166122_c0_g1_i1	Q90YS7	63	27	13	39	1	25	2	31	63	108	1.46903	60S ribosomal protein L41	Eukaryotic ribosomal protein eL41 family
NODE_64453_length_573_cov_4.978000_g54279_i1.p3	NODE_64453_length_573_cov_4.978000_g54279_i1	P55950	46	24	4	27	5	28	2.7	31	44	41	1.62661	Metallothionein-2B (MT-2B) (Metallothionein-IIB) (MT-IIB) [Cleaved into: Metallothionein-2A (MT-2A) (Metallothionein-IIA) (MT-IIA)]	Metallothionein superfamily, Type 3 family
NODE_30198_length_806_cov_7.342428_g24859_i0.p5	NODE_30198_length_806_cov_7.342428_g24859_i0	P11304	52	33	5	35	26	58	2.1	31	62	45	1.92151	Uncharacterized protein E8	0
NODE_16235_length_1041_cov_18.734504_g12871_i0.p3	NODE_16235_length_1041_cov_18.734504_g12871_i0	P01418	41	37	23	54	10	46	2	31	65	62	2.24643	Short neurotoxin 1 (Neurotoxin 4.11.3)	Snake three-finger toxin family, Short-chain subfamily, Type I alpha-neurotoxin sub-subfamily
NODE_594634_length_229_cov_3.871795_g582305_i0.p2	NODE_594634_length_229_cov_3.871795_g582305_i0	Q9SMU7	41	59	7	63	31	87	2.1	31	91	57	2.38374	Signal recognition particle 9 kDa protein (SRP9)	SRP9 family
TRINITY_DN153745_c1_g1_i1.p3	TRINITY_DN153745_c1_g1_i1	B8E0X9	44	39	3	41	16	53	2	31	46	58	2.69918	DNA-directed RNA polymerase subunit omega (RNAP omega subunit) (EC 2.7.7.6) (RNA polymerase omega subunit) (Transcriptase subunit omega)	RNA polymerase subunit omega family
TRINITY_DN88970_c0_g3_i1.p3	TRINITY_DN88970_c0_g3_i1	P58442	65	17	7	23	2	18	2.6	31	71	57	2.81875	Cycloviolacin-O10	Cyclotide family, Bracelet subfamily
TRINITY_DN880815_c0_g2_i1.p3	TRINITY_DN880815_c0_g2_i1	P89495	43	44	1	44	55	93	2	31	79	40	6.64405	Putative uncharacterized protein YBL109W	0
NODE_69229_length_554_cov_11.632017_g42136_i7.p1	NODE_69229_length_554_cov_11.632017_g42136_i7	A3DCH6	41	41	3	43	10	50	1.6	32	53	47	0.029861	30S ribosomal protein S15	Universal ribosomal protein uS15 family
NODE_421484_length_266_cov_1.191710_g409167_i0.p1	NODE_421484_length_266_cov_1.191710_g409167_i0	Q3V4V0	43	49	31	79	9	53	1.6	32	56	60	0.08698	Uncharacterized protein ORF81	0
NODE_235001_length_305_cov_1.418103_g222720_i0.p1	NODE_235001_length_305_cov_1.418103_g222720_i0	A0A023PZF5	45	53	8	58	61	109	0.92	32	52	49	0.090667	Putative uncharacterized protein YER046W-A	0
TRINITY_DN157475_c5_g1_i15.p2	TRINITY_DN157475_c5_g1_i15	F7VJQ3	42	31	25	55	23	52	1.6	32	55	48	0.092178	Alternative prion protein (AltPrP)	0
NODE_367591_length_274_cov_2.467662_g355286_i0.p1	NODE_367591_length_274_cov_2.467662_g355286_i0	Q8TGN5	44	27	14	40	4	30	0.93	32	54	59	0.092178	Uncharacterized protein YIL105W-A	0
NODE_197124_length_332_cov_1.393822_g184891_i0.p1	NODE_197124_length_332_cov_1.393822_g184891_i0	A4WCQ8	45	47	7	53	5	46	1.2	32	87	47	0.093288	NADH-quinone oxidoreductase subunit K (EC 7.1.1.-) (NADH dehydrogenase I subunit K) (NDH-1 subunit K)	Complex I subunit 4L family
NODE_392263_length_271_cov_0.777778_g379955_i0.p3	NODE_392263_length_271_cov_0.777778_g379955_i0	Q30YL9	45	33	1	33	38	70	0.9	32	55	43	0.102042	Acyl carrier protein (ACP)	Acyl carrier protein (ACP) family
NODE_208094_length_323_cov_6.264000_g195838_i0.p1	NODE_208094_length_323_cov_6.264000_g195838_i0	O14633	43	47	1	35	12	58	1.6	32	51	43	0.102567	Late cornified envelope protein 2B (Late envelope protein 10) (Skin-specific protein Xp5) (Small proline-rich-like epidermal differentiation complex protein 1B)	LCE family
NODE_155417_length_373_cov_1.220000_g143347_i0.p1	NODE_155417_length_373_cov_1.220000_g143347_i0	A7X1Z0	41	51	41	90	11	60	1.5	32	41	57	0.103506	30S ribosomal protein S14	Universal ribosomal protein uS14 family
NODE_298884_length_285_cov_0.726415_g286587_i0.p3	NODE_298884_length_285_cov_0.726415_g286587_i0	G2TRP3	45	40	6	44	16	55	0.9	32	83	45	0.104792	37S ribosomal protein YMR-31, mitochondrial	0
TRINITY_DN1309807_c0_g1_i1.p2	TRINITY_DN1309807_c0_g1_i1	Q54N87	43	37	5	34	33	69	1.6	32	97	51	0.105598	Putative uncharacterized protein DDB_G0285443	0
NODE_470555_length_259_cov_0.827957_g458234_i0.p1	NODE_470555_length_259_cov_0.827957_g458234_i0	K9N4V0	43	51	27	76	13	61	1.5	32	59	47	0.10677	Non-structural protein ORF4a (ORF4a)	0
NODE_552911_length_246_cov_1.115607_g540583_i0.p3	NODE_552911_length_246_cov_1.115607_g540583_i0	P42147	44	45	11	52	19	62	1.5	32	75	65	0.107541	Sperm protamine P1	Protamine P1 family
NODE_518590_length_252_cov_0.860335_g506262_i0.p1	NODE_518590_length_252_cov_0.860335_g506262_i0	P82761	50	36	30	65	15	49	1.2	32	43	40	0.109736	Putative defensin-like protein 83 (Putative low-molecular-weight cysteine-rich protein 46) (Protein LCR46)	DEFL family
NODE_356501_length_276_cov_0.832512_g344198_i0.p1	NODE_356501_length_276_cov_0.832512_g344198_i0	P49122	43	44	6	48	44	82	1.6	32	55	54	0.109948	Cytotoxin 7 (Cardiotoxin-7) (CTX7) (Ctx-7) (Cardiotoxin-like basic protein 2) (CLBP2)	Snake three-finger toxin family, Short-chain subfamily, Orphan group XV sub-subfamily
NODE_528493_length_250_cov_0.870056_g516165_i0.p2	NODE_528493_length_250_cov_0.870056_g516165_i0	P24331	46	26	7	32	40	65	0.9	32	79	40	0.110245	Myotoxin-1 (Crotamine-1)	Crotamine-myotoxin family
NODE_277376_length_288_cov_0.716279_g265080_i0.p2	NODE_277376_length_288_cov_0.716279_g265080_i0	P86981	44	36	8	43	47	78	1.2	32	72	44	0.112022	Tissue- and phase-specific nuclear protein (Specific nuclear protein) (SNP)	0
NODE_559257_length_245_cov_1.267442_g546929_i0.p1	NODE_559257_length_245_cov_1.267442_g546929_i0	P0DPG6	52	31	21	47	43	73	1.2	32	54	40	0.112871	Conotoxin Mr8.2 (Mr096)	Conotoxin B2 family
TRINITY_DN133853_c3_g3_i1.p1	TRINITY_DN133853_c3_g3_i1	P24833	47	30	3	30	8	37	0.93	32	60	42	0.113736	Probable protein E5	Papillomaviridae E5 protein family
NODE_349042_length_277_cov_1.132353_g336740_i0.p2	NODE_349042_length_277_cov_1.132353_g336740_i0	Q72CU1	43	40	29	68	14	51	1.2	32	44	40	0.115472	Acylphosphatase (EC 3.6.1.7) (Acylphosphate phosphohydrolase)	Acylphosphatase family
NODE_375247_length_273_cov_1.155000_g362942_i0.p1	NODE_375247_length_273_cov_1.155000_g362942_i0	Q553J1	42	33	4	35	29	61	0.9	32	70	51	0.120709	Uncharacterized protein DDB_G0275825	0
NODE_503163_length_254_cov_0.850829_g490838_i0.p3	NODE_503163_length_254_cov_0.850829_g490838_i0	P0CAY3	50	30	4	33	5	34	1.2	32	81	79	0.123388	Putative defensin-like protein 105	DEFL family
TRINITY_DN155058_c0_g1_i1.p2	TRINITY_DN155058_c0_g1_i1	P14875	43	44	22	62	29	72	1.2	32	52	44	0.125192	Ribosomal protein S14, mitochondrial	Universal ribosomal protein uS14 family
TRINITY_DN158120_c0_g4_i1.p1	TRINITY_DN158120_c0_g4_i1	Q54L43	47	45	10	54	25	66	1.5	32	62	58	0.125328	Putative uncharacterized protein DDB_G0286915	0
TRINITY_DN390246_c0_g1_i1.p2	TRINITY_DN390246_c0_g1_i1	Q4L6A7	45	29	22	50	36	64	1.5	32	48	44	0.137618	Cold shock protein CspA	0
NODE_154649_length_374_cov_1.013289_g142591_i0.p2	NODE_154649_length_374_cov_1.013289_g142591_i0	B7UHU9	43	42	16	50	50	91	0.91	32	72	41	0.139746	UPF0267 protein YqfB	UPF0267 family
TRINITY_DN493422_c0_g1_i1.p1	TRINITY_DN493422_c0_g1_i1	Q6FVC7	42	48	47	92	52	99	0.92	32	48	42	0.140213	rRNA-processing protein CGR1	CGR1 family
TRINITY_DN996566_c0_g1_i1.p1	TRINITY_DN996566_c0_g1_i1	Q6L0P7	50	26	24	49	16	41	1.2	32	52	51	0.140432	30S ribosomal protein S27ae	Eukaryotic ribosomal protein eS31 family
TRINITY_DN1296692_c0_g1_i1.p3	TRINITY_DN1296692_c0_g1_i1	F7VJQ2	44	32	4	35	5	36	0.93	32	65	40	0.143183	Alternative prion protein (AltPrP)	0
TRINITY_DN157980_c6_g279_i1.p1	TRINITY_DN157980_c6_g279_i1	Q41701	43	40	1	33	39	76	1.2	32	91	40	0.145468	Early nodulin-12 (N-12)	Plant proline-rich protein superfamily, ENOD12 family
TRINITY_DN48950_c0_g1_i1.p5	TRINITY_DN48950_c0_g1_i1	Q9BWJ2	42	31	12	42	29	59	1.2	32	66	53	0.149117	Putative uncharacterized protein encoded by RHPN1-AS1 (RHPN1 antisense RNA 1) (RHPN1 antisense gene protein 1)	0
TRINITY_DN985023_c0_g1_i1.p1	TRINITY_DN985023_c0_g1_i1	P0C8W6	45	33	10	42	11	40	1.6	32	52	72	0.152315	Pape peptide	Non-disulfide-bridged peptide (NDBP) superfamily
TRINITY_DN158634_c32_g1_i1.p3	TRINITY_DN158634_c32_g1_i1	P43402	46	35	1	29	14	45	1.5	32	113	78	0.15363	Metallothionein-like protein LSC54	Metallothionein superfamily, Type 15 family
TRINITY_DN156728_c3_g2_i1.p1	TRINITY_DN156728_c3_g2_i1	P92521	41	54	6	58	45	97	0.92	32	61	45	0.154216	Uncharacterized mitochondrial protein AtMg00840 (ORF121b)	0
TRINITY_DN135139_c0_g4_i1.p1	TRINITY_DN135139_c0_g4_i1	Q9XMI9	54	28	15	42	22	46	1.2	32	56	42	0.15616	ATP synthase protein 8 (A6L) (F-ATPase subunit 8)	ATPase protein 8 family
TRINITY_DN126457_c0_g2_i1.p2	TRINITY_DN126457_c0_g2_i1	B1P1D5	45	31	3	32	16	46	1.6	32	89	49	0.164192	Kappa-theraphotoxin-Cg3a 1 (Kappa-TRTX-Cg3a) (Jingzhaotoxin-4) (JZTX-4)	Neurotoxin 10 (Hwtx-1) family, 44 (Jztx-4) subfamily
TRINITY_DN1051085_c0_g1_i1.p1	TRINITY_DN1051085_c0_g1_i1	A6YR26	42	33	4	33	6	38	1.6	32	60	75	0.166587	Mu-conotoxin-like Cal 12.1.1e (Conotoxin CalTx 12.1.1G)	0
NODE_153728_length_375_cov_1.271523_g141677_i0.p2	NODE_153728_length_375_cov_1.271523_g141677_i0	Q884S0	45	38	12	47	4	41	1.2	32	45	45	0.16777	Sulfur carrier protein TusA	Sulfur carrier protein TusA family
NODE_233807_length_306_cov_1.175966_g221527_i0.p1	NODE_233807_length_306_cov_1.175966_g221527_i0	P0AAQ1	42	43	59	99	17	59	1.2	32	42	61	0.168692	Uncharacterized protein YaiZ	0
TRINITY_DN22937_c2_g1_i1.p1	TRINITY_DN22937_c2_g1_i1	Q2V2P5	52	31	4	33	9	39	1.6	32	54	41	0.169262	Uncharacterized protein YIL102C-A	0
NODE_472662_length_259_cov_0.827957_g460341_i0.p3	NODE_472662_length_259_cov_0.827957_g460341_i0	Q7UN12	41	41	40	80	32	72	1.2	32	51	57	0.172255	50S ribosomal protein L29	Universal ribosomal protein uL29 family
NODE_218006_length_316_cov_2.526749_g205740_i0.p1	NODE_218006_length_316_cov_2.526749_g205740_i0	A1WJR4	43	47	17	58	1	46	0.91	32	57	44	0.173236	L-rhamnose mutarotase (EC 5.1.3.32) (Rhamnose 1-epimerase) (Type-3 mutarotase)	Rhamnose mutarotase family
NODE_187678_length_340_cov_1.202247_g175472_i0.p3	NODE_187678_length_340_cov_1.202247_g175472_i0	Q7Z0A1	46	24	21	44	10	33	0.9	32	50	57	0.174609	Iota-conotoxin-like R11.16	Conotoxin I1 superfamily
TRINITY_DN156209_c6_g1_i1.p1	TRINITY_DN156209_c6_g1_i1	Q04582	45	42	1	41	57	98	1.5	32	49	41	0.176138	Movement protein TGB2 (12 kDa protein) (Triple gene block 2 protein) (TGBp2)	Tymovirales TGBp2 protein family
NODE_187297_length_340_cov_1.861423_g175091_i0.p1	NODE_187297_length_340_cov_1.861423_g175091_i0	Q99KC7	40	47	3	45	20	63	1.5	32	81	48	0.177036	Small cell adhesion glycoprotein (Small transmembrane and glycosylated protein)	SMAGP family
NODE_257583_length_292_cov_1.022831_g245292_i0.p1	NODE_257583_length_292_cov_1.022831_g245292_i0	B0KSS4	41	41	15	54	59	97	1.5	32	42	42	0.178042	YcgL domain-containing protein PputGB1_4120	0
TRINITY_DN346674_c0_g1_i1.p1	TRINITY_DN346674_c0_g1_i1	P96695	43	46	13	58	14	54	1.5	32	77	41	0.180304	Thioredoxin-like protein YdfQ	0
TRINITY_DN646025_c0_g1_i1.p2	TRINITY_DN646025_c0_g1_i1	Q99401	41	66	2	65	13	75	0.9	32	90	51	0.18045	Putative uncharacterized protein YPL238C	0
TRINITY_DN151404_c0_g2_i1.p1	TRINITY_DN151404_c0_g2_i1	Q1RPS8	43	40	23	62	1	39	1.2	32	40	48	0.181658	Kunitz-type serine protease inhibitor homolog beta-bungarotoxin B6 chain	Venom Kunitz-type family
TRINITY_DN156674_c4_g4_i1.p1	TRINITY_DN156674_c4_g4_i1	Q77HP2	43	42	1	42	45	83	0.91	32	93	41	0.183678	Protein V2 (12.1 kDa protein)	0
TRINITY_DN1009866_c0_g1_i1.p1	TRINITY_DN1009866_c0_g1_i1	Q34940	47	38	10	43	33	69	1.2	32	54	45	0.191203	Ribosomal protein S12, mitochondrial	Universal ribosomal protein uS12 family
NODE_274994_length_288_cov_1.432558_g262698_i0.p2	NODE_274994_length_288_cov_1.432558_g262698_i0	Q9SQT9	47	57	33	87	48	100	1.5	32	60	46	0.192037	Classical arabinogalactan protein 27	Classical AGP family
NODE_183790_length_343_cov_1.996296_g171595_i0.p1	NODE_183790_length_343_cov_1.996296_g171595_i0	P20088	41	58	42	98	23	77	0.9	32	55	54	0.19403	Uncharacterized 12.3 kDa protein in mobL 3'region (ORF 4)	0
NODE_177808_length_349_cov_0.905797_g165630_i0.p1	NODE_177808_length_349_cov_0.905797_g165630_i0	A7ZG10	46	37	7	43	36	72	1.5	32	84	40	0.195097	50S ribosomal protein L23	Universal ribosomal protein uL23 family
TRINITY_DN294491_c0_g1_i1.p2	TRINITY_DN294491_c0_g1_i1	P69464	41	37	13	47	20	56	1.6	32	65	65	0.203334	Small hydrophobic protein	Rubulavirus small hydrophobic protein family
TRINITY_DN155682_c4_g62_i1.p4	TRINITY_DN155682_c4_g62_i1	P79377	52	33	1	31	5	37	1.2	32	103	54	0.205628	Metallothionein-1D (MT-1D) (Metallothionein-ID) (MT-ID)	Metallothionein superfamily, Type 1 family
TRINITY_DN581306_c0_g1_i1.p1	TRINITY_DN581306_c0_g1_i1	Q57070	45	38	4	41	23	59	1.2	32	93	53	0.211429	Uncharacterized protein HI_1577	0
NODE_480039_length_257_cov_1.614130_g467717_i0.p5	NODE_480039_length_257_cov_1.614130_g467717_i0	P17356	46	28	5	32	30	57	1.6	32	80	47	0.214843	Uncharacterized protein 18	0
NODE_181579_length_345_cov_1.812500_g169389_i0.p3	NODE_181579_length_345_cov_1.812500_g169389_i0	Q2V4F0	45	33	6	36	23	55	1.6	32	85	41	0.217754	Defensin-like protein 266	DEFL family
TRINITY_DN158301_c13_g6_i1.p2	TRINITY_DN158301_c13_g6_i1	Q3LI73	43	37	2	38	5	37	0.92	32	93	44	0.218217	Keratin-associated protein 19-4	KRTAP type 19 family
TRINITY_DN1114493_c0_g1_i1.p1	TRINITY_DN1114493_c0_g1_i1	Q2SR48	48	44	43	84	3	46	1.2	32	45	54	0.228866	30S ribosomal protein S20	Bacterial ribosomal protein bS20 family
NODE_86004_length_500_cov_2.697892_g75929_i0.p2	NODE_86004_length_500_cov_2.697892_g75929_i0	P0C5R3	42	59	9	65	2	60	1.6	32	63	77	0.240571	Putative uncharacterized protein YOR073W-A	0
TRINITY_DN1005694_c0_g1_i1.p2	TRINITY_DN1005694_c0_g1_i1	A0L8J0	44	32	2	33	31	62	1.2	32	67	48	0.250659	30S ribosomal protein S21	Bacterial ribosomal protein bS21 family
TRINITY_DN54848_c0_g1_i1.p1	TRINITY_DN54848_c0_g1_i1	P35323	40	42	9	49	37	78	0.92	32	55	43	0.252432	Cornifin (SPRP) (Small proline-rich protein I) (SPR-I) (Small proline-rich squamous cell marker)	Cornifin (SPRR) family
NODE_413538_length_267_cov_2.046392_g401224_i0.p1	NODE_413538_length_267_cov_2.046392_g401224_i0	P9WIJ6	44	48	37	84	18	65	1.2	32	55	58	0.255855	Antitoxin ParD1	ParD antitoxin family
TRINITY_DN298978_c0_g1_i1.p1	TRINITY_DN298978_c0_g1_i1	Q70LB3	43	35	7	41	19	53	1.6	32	83	56	0.257108	Putative transmembrane protein ORF63	0
NODE_122638_length_420_cov_2.141210_g111033_i0.p3	NODE_122638_length_420_cov_2.141210_g111033_i0	Q8N339	43	35	10	41	12	46	0.91	32	63	57	0.266877	Metallothionein-1M (MT-1M) (Metallothionein-IM) (MT-IM)	Metallothionein superfamily, Type 1 family
TRINITY_DN158310_c6_g25_i2.p2	TRINITY_DN158310_c6_g25_i2	Q5K0D3	42	31	6	36	18	48	0.92	32	58	40	0.270462	Omega-conotoxin-like 6	Conotoxin O1 superfamily
TRINITY_DN1197585_c0_g1_i1.p3	TRINITY_DN1197585_c0_g1_i1	Q01157	53	34	24	57	3	34	1.2	32	57	79	0.27281	Glycine-rich cell wall structural protein (Clone W10-1) (Fragment)	0
TRINITY_DN158409_c37_g1_i1.p2	TRINITY_DN158409_c37_g1_i1	A0A0J9X1W9	55	22	5	26	8	29	1.2	32	61	63	0.277686	Mu-theraphotoxin-Hd1a (Mu-TRTX-Hd1a)	Neurotoxin 10 (Hwtx-1) family, 22 (Htx-4) subfamily
NODE_95838_length_475_cov_1.253731_g85204_i0.p5	NODE_95838_length_475_cov_1.253731_g85204_i0	P0DMX7	47	36	11	44	33	67	0.91	32	64	47	0.280027	Kappa-actitoxin-Avd4c (Kappa-AITX-Avd4c) (Antihypertensive protein BDS-3)	Sea anemone type 3 (BDS) potassium channel toxin family
NODE_265178_length_290_cov_0.709677_g252884_i0.p2	NODE_265178_length_290_cov_0.709677_g252884_i0	P72267	42	45	8	50	53	97	0.9	32	47	46	0.28003	Sec-independent protein translocase protein TatA	TatA/E family
NODE_82353_length_511_cov_1.609589_g72490_i0.p1	NODE_82353_length_511_cov_1.609589_g72490_i0	Q48BF1	47	34	20	49	34	66	0.93	32	68	42	0.287417	Putative membrane protein insertion efficiency factor	UPF0161 family
TRINITY_DN131657_c1_g1_i1.p1	TRINITY_DN131657_c1_g1_i1	Q3L6T9	41	44	21	64	23	66	1.6	32	68	45	0.30307	NADH-ubiquinone oxidoreductase chain 4L (EC 7.1.1.2) (NADH dehydrogenase subunit 4L)	Complex I subunit 4L family
NODE_138885_length_394_cov_2.510903_g127002_i0.p3	NODE_138885_length_394_cov_2.510903_g127002_i0	A1JP58	48	27	12	38	4	30	1.2	32	63	41	0.308772	UPF0253 protein YE3262	UPF0253 family
TRINITY_DN21682_c1_g1_i1.p4	TRINITY_DN21682_c1_g1_i1	P15450	60	25	7	31	32	53	1.6	32	64	47	0.310434	Abaecin	0
TRINITY_DN740258_c0_g1_i1.p2	TRINITY_DN740258_c0_g1_i1	Q8K9R6	42	43	2	43	49	91	1.2	32	83	45	0.333019	UPF0125 protein BUsg_244	UPF0125 (RnfH) family
NODE_195795_length_333_cov_1.580769_g183564_i0.p1	NODE_195795_length_333_cov_1.580769_g183564_i0	B7VLM2	46	35	18	50	12	46	1.6	32	46	49	0.342138	50S ribosomal protein L31	Bacterial ribosomal protein bL31 family, Type A subfamily
TRINITY_DN899839_c0_g1_i1.p1	TRINITY_DN899839_c0_g1_i1	Q9H478	45	40	18	57	1	40	1.2	32	58	59	0.348909	KCNQ1 downstream neighbor protein (Beckwith-Wiedemann region transcript protein)	0
TRINITY_DN72279_c0_g1_i1.p1	TRINITY_DN72279_c0_g1_i1	P02444	41	49	25	71	50	98	1.2	32	55	50	0.352202	Keratin, high sulfur matrix protein, IIIB3	KRTAP type 3 family
TRINITY_DN40998_c0_g2_i1.p1	TRINITY_DN40998_c0_g2_i1	Q6YR19	42	60	11	70	35	90	1.4	32	40	56	0.362846	30S ribosomal protein S10	Universal ribosomal protein uS10 family
TRINITY_DN658054_c0_g1_i1.p1	TRINITY_DN658054_c0_g1_i1	Q975H0	43	30	15	44	9	38	1.2	32	57	43	0.389635	50S ribosomal protein L37Ae (Ribosomal protein L43e)	Eukaryotic ribosomal protein eL43 family, Putative zinc-binding subfamily
TRINITY_DN155181_c18_g1_i1.p1	TRINITY_DN155181_c18_g1_i1	O56124	42	45	8	47	35	78	1.2	32	88	43	0.403868	Protein ORF3	0
NODE_79287_length_520_cov_3.501119_g69624_i0.p4	NODE_79287_length_520_cov_3.501119_g69624_i0	A0A1G2PK14	47	38	2	39	4	36	1.2	32	93	54	0.407781	Prokaryotic ubiquitin-like protein UBact	Ubiquitin-like protein UBact family
NODE_456355_length_261_cov_0.819149_g444034_i0.p1	NODE_456355_length_261_cov_0.819149_g444034_i0	A6KZL6	50	30	11	40	5	32	1.6	32	56	41	0.459124	Putative membrane protein insertion efficiency factor	UPF0161 family
TRINITY_DN503916_c0_g1_i1.p5	TRINITY_DN503916_c0_g1_i1	P0CB62	61	23	2	23	28	50	0.9	32	70	43	0.463683	Protein YmiA	0
TRINITY_DN145843_c0_g1_i1.p1	TRINITY_DN145843_c0_g1_i1	P20530	41	34	6	39	6	38	1.5	32	56	47	0.467263	Uncharacterized 8.8 kDa protein	0
NODE_146826_length_383_cov_3.745161_g134836_i0.p2	NODE_146826_length_383_cov_3.745161_g134836_i0	P25921	42	52	24	75	5	53	1.6	32	66	95	0.467749	Cop-6 protein	Transcriptional regulatory CopG/NikR family
TRINITY_DN401954_c0_g1_i1.p2	TRINITY_DN401954_c0_g1_i1	Q8PHP7	42	43	9	51	56	98	1.2	32	84	42	0.471525	UPF0213 protein XAC3202	UPF0213 family
TRINITY_DN156002_c1_g1_i1.p5	TRINITY_DN156002_c1_g1_i1	Q09097	52	25	3	27	19	43	1.6	32	93	58	0.480725	Avenin-F (Celiac immunoreactive protein 2) (CIP-2) (Gamma-3-avenin) (Prolamin) (Fragment)	Gliadin/glutenin family
NODE_1840_length_2233_cov_7.436111_g1267_i0.p4	NODE_1840_length_2233_cov_7.436111_g1267_i0	Q75DJ1	42	50	1	49	1	49	0.93	32	100	46	0.486314	40S ribosomal protein S25	Eukaryotic ribosomal protein eS25 family
NODE_521334_length_251_cov_0.865169_g509006_i0.p1	NODE_521334_length_251_cov_0.865169_g509006_i0	P29377	53	32	1	32	44	74	0.91	32	40	41	0.492105	Protein S100-G (Calbindin-D9k) (S100 calcium-binding protein G) (Vitamin D-dependent calcium-binding protein, intestinal) (CABP)	S-100 family
TRINITY_DN41699_c0_g1_i1.p2	TRINITY_DN41699_c0_g1_i1	P24832	44	39	39	77	4	41	1.6	32	42	43	0.493615	Probable protein E4	Papillomaviridae E4 protein family
TRINITY_DN452424_c0_g1_i1.p2	TRINITY_DN452424_c0_g1_i1	Q7NEG5	47	32	5	36	4	30	1.5	32	73	51	0.498731	30S ribosomal protein S14 type Z	Universal ribosomal protein uS14 family, Zinc-binding uS14 subfamily
TRINITY_DN1346020_c0_g3_i1.p2	TRINITY_DN1346020_c0_g3_i1	P83214	40	42	2	40	11	52	0.91	32	98	75	0.555407	Sperm protamine P1 (Po1) [Cleaved into: Sperm protamine P2 (Po2) (Main protamine)]	0
TRINITY_DN106834_c0_g1_i1.p2	TRINITY_DN106834_c0_g1_i1	P07791	42	50	1	49	21	66	1.2	32	59	67	0.579955	Spore coat protein D	0
TRINITY_DN158414_c5_g3_i1.p1	TRINITY_DN158414_c5_g3_i1	Q8PR66	43	35	5	39	15	49	1.2	32	56	56	0.608253	UPF0337 protein XAC0100	UPF0337 (CsbD) family
NODE_108032_length_447_cov_4.125668_g96890_i0.p2	NODE_108032_length_447_cov_4.125668_g96890_i0	Q3IJB4	44	32	4	35	14	45	0.92	32	41	45	0.633388	50S ribosomal protein L31	Bacterial ribosomal protein bL31 family, Type A subfamily
NODE_67736_length_560_cov_4.156057_g58971_i0.p1	NODE_67736_length_560_cov_4.156057_g58971_i0	Q5E8V2	41	39	28	66	31	69	1.6	32	59	48	0.640077	Sec-independent protein translocase protein TatA	TatA/E family
NODE_68189_length_558_cov_5.183505_g59390_i0.p1	NODE_68189_length_558_cov_5.183505_g59390_i0	Q5JDU6	44	32	20	51	41	72	1.6	32	46	42	0.786651	Putative antitoxin TK1752	UPF0330 family
NODE_206763_length_324_cov_119.406375_g194510_i0.p1	NODE_206763_length_324_cov_119.406375_g194510_i0	P52821	41	49	13	60	4	52	0.91	32	69	42	0.932021	40S ribosomal protein S25	Eukaryotic ribosomal protein eS25 family
TRINITY_DN75588_c0_g1_i1.p1	TRINITY_DN75588_c0_g1_i1	A1L2P2	41	49	5	50	42	90	1.2	32	98	54	0.960493	Small integral membrane protein 12-A	SMIM12 family
NODE_163317_length_363_cov_5.131034_g151186_i0.p4	NODE_163317_length_363_cov_5.131034_g151186_i0	O70558	52	31	3	33	11	35	0.92	32	82	41	0.962686	Small proline-rich protein 2G	Cornifin (SPRR) family
TRINITY_DN274840_c0_g1_i1.p4	TRINITY_DN274840_c0_g1_i1	P84590	44	25	12	36	12	36	1.5	32	52	40	0.970516	Hirudin	Protease inhibitor I14 (hirudin) family
NODE_17377_length_1013_cov_7.794681_g13809_i0.p2	NODE_17377_length_1013_cov_7.794681_g13809_i0	O86200	52	29	30	56	36	64	1.2	32	47	42	0.997529	Microcin H47 immunity protein MchI	0
TRINITY_DN127703_c1_g1_i1.p8	TRINITY_DN127703_c1_g1_i1	P06792	47	30	2	31	11	40	0.9	32	91	41	1.02096	Probable protein E5	Papillomaviridae E5 protein family
NODE_59417_length_595_cov_50.396552_g51330_i0.p6	NODE_59417_length_595_cov_50.396552_g51330_i0	Q91G54	52	27	20	46	13	39	1.2	32	57	42	1.1787	Uncharacterized protein 044R	0
NODE_443673_length_263_cov_0.810526_g431352_i0.p1	NODE_443673_length_263_cov_0.810526_g431352_i0	P17591	47	45	5	48	4	48	0.93	32	73	74	1.33921	Early E3 6.4 kDa protein	0
NODE_31848_length_788_cov_16.369231_g26314_i0.p1	NODE_31848_length_788_cov_16.369231_g26314_i0	Q5T7P6	46	54	9	62	55	100	1.2	32	76	40	1.44057	Transmembrane protein 78	0
NODE_22808_length_906_cov_15.357743_g18450_i0.p6	NODE_22808_length_906_cov_15.357743_g18450_i0	P19325	46	35	5	38	27	59	0.93	32	71	49	1.67263	RING finger protein Z (Protein Z) (Zinc-binding protein) (Fragment)	Arenaviridae Z protein family
TRINITY_DN155891_c3_g9_i1.p2	TRINITY_DN155891_c3_g9_i1	Q925H6	43	37	9	45	35	71	0.9	32	62	43	1.75364	Keratin-associated protein 19-3 (Keratin-associated protein 16-5) (Keratin-associated protein 16.5)	KRTAP type 19 family
TRINITY_DN303928_c0_g1_i1.p1	TRINITY_DN303928_c0_g1_i1	Q5UQQ3	42	43	1	41	29	71	1.6	32	66	41	1.82357	Uncharacterized protein R860	0
TRINITY_DN543417_c0_g1_i1.p2	TRINITY_DN543417_c0_g1_i1	C0HJU5	52	25	8	32	5	29	1.2	32	58	71	1.83441	Antimicrobial peptide 3 (SmAMP3)	0
TRINITY_DN150011_c0_g1_i1.p2	TRINITY_DN150011_c0_g1_i1	P60775	41	34	29	61	25	58	0.91	32	43	41	1.89772	Erabutoxin a (ETXA) (Ea) (Short neurotoxin 1a)	Snake three-finger toxin family, Short-chain subfamily, Type I alpha-neurotoxin sub-subfamily
TRINITY_DN83793_c0_g1_i1.p2	TRINITY_DN83793_c0_g1_i1	P67837	41	39	8	46	5	41	1.2	32	65	67	2.08422	Sperm protamine P1	Protamine P1 family
TRINITY_DN997471_c0_g1_i1.p1	TRINITY_DN997471_c0_g1_i1	P03939	47	30	29	58	11	34	1.5	32	51	52	2.41337	Uncharacterized basic polypeptide	0
TRINITY_DN154561_c1_g2_i1.p5	TRINITY_DN154561_c1_g2_i1	Q03FY6	49	39	5	42	9	47	1.6	32	58	57	2.46168	DNA-directed RNA polymerase subunit omega (RNAP omega subunit) (EC 2.7.7.6) (RNA polymerase omega subunit) (Transcriptase subunit omega)	RNA polymerase subunit omega family
TRINITY_DN135821_c2_g1_i1.p6	TRINITY_DN135821_c2_g1_i1	Q9I980	54	24	1	24	12	35	1.6	32	83	55	3.02661	Thymosin beta-10 (Thymb10)	Thymosin beta family
NODE_275548_length_288_cov_1.153488_g263252_i0.p1	NODE_275548_length_288_cov_1.153488_g263252_i0	Q5ZK25	41	64	36	96	37	93	1.5	32	67	42	3.36993	SUZ domain-containing protein 1	SZRD1 family
NODE_369380_length_274_cov_0.875622_g357075_i0.p1	NODE_369380_length_274_cov_0.875622_g357075_i0	P51896	42	45	7	47	20	64	1.2	32	68	46	3.79342	Protein E4	Papillomaviridae E4 protein family
TRINITY_DN599154_c0_g1_i1.p1	TRINITY_DN599154_c0_g1_i1	Q9UBP8	47	34	1	34	8	41	0.71	33	69	40	0.092178	Kidney-associated antigen 1 (RU2 antisense gene protein)	0
NODE_159127_length_368_cov_2.925424_g147025_i0.p1	NODE_159127_length_368_cov_2.925424_g147025_i0	P0C8A4	44	45	14	57	28	72	0.7	33	50	45	0.096368	Defensin-A4 (DefA4) (OaDefA4)	Alpha-defensin family
NODE_369377_length_274_cov_0.880597_g357072_i0.p1	NODE_369377_length_274_cov_0.880597_g357072_i0	P53103	40	47	28	74	12	57	0.54	33	52	44	0.112401	Putative uncharacterized protein YGL182C	0
NODE_496092_length_255_cov_0.846154_g483768_i0.p1	NODE_496092_length_255_cov_0.846154_g483768_i0	P56660	41	41	41	81	37	77	0.53	33	49	47	0.115313	Homeobox protein knotted-1-like 2 (Fragment)	TALE/KNOX homeobox family
NODE_567658_length_244_cov_0.900585_g555330_i0.p4	NODE_567658_length_244_cov_0.900585_g555330_i0	P55945	58	24	2	25	16	36	0.69	33	73	40	0.116733	Metallothionein (MT)	Metallothionein superfamily, Type 1 family
TRINITY_DN157887_c1_g3_i1.p1	TRINITY_DN157887_c1_g3_i1	B5FXK1	47	30	15	44	38	67	0.53	33	41	40	0.131507	COX assembly mitochondrial protein 2 homolog	CMC family
TRINITY_DN598034_c0_g1_i1.p6	TRINITY_DN598034_c0_g1_i1	Q89698	48	50	1	47	75	115	0.53	33	86	41	0.133146	Uncharacterized protein U1	0
NODE_410134_length_268_cov_0.789744_g397823_i0.p2	NODE_410134_length_268_cov_0.789744_g397823_i0	Q3E7A5	42	31	2	32	17	47	0.54	33	86	52	0.134827	Uncharacterized protein YOL164W-A	0
TRINITY_DN157496_c24_g6_i1.p1	TRINITY_DN157496_c24_g6_i1	P06545	44	36	17	51	14	49	0.69	33	60	65	0.140781	DNA-binding protein (Arginine-rich protein 6.9 kDa) (Basic viral core protein) (Nucleocapsid protein)	0
TRINITY_DN158029_c3_g75_i1.p1	TRINITY_DN158029_c3_g75_i1	Q9UZF0	40	47	1	46	13	59	0.71	33	92	77	0.143963	Putative antitoxin PYRAB11980	UPF0165 family
NODE_212904_length_320_cov_1.267206_g200642_i0.p2	NODE_212904_length_320_cov_1.267206_g200642_i0	P55057	42	50	3	47	44	91	0.55	33	102	40	0.147485	Apolipoprotein C-IV (Apo-CIV) (ApoC-IV) (Apolipoprotein C4) (PARP)	Apolipoprotein C4 family
TRINITY_DN1166755_c0_g1_i1.p1	TRINITY_DN1166755_c0_g1_i1	Q5REZ1	46	37	29	65	3	39	0.53	33	54	56	0.155713	Stress-associated endoplasmic reticulum protein 1 (Ribosome-attached membrane protein 4)	RAMP4 family
TRINITY_DN683221_c0_g1_i1.p1	TRINITY_DN683221_c0_g1_i1	Q8LCE4	41	54	16	69	46	93	0.7	33	78	41	0.157645	Classical arabinogalactan protein 5	Classical AGP family
TRINITY_DN1039608_c0_g1_i1.p5	TRINITY_DN1039608_c0_g1_i1	Q9PRZ6	77	13	14	26	14	26	0.7	33	48	50	0.159909	Somatostatin-1 (Somatostatin I) [Cleaved into: Somatostatin-26; Somatostatin-14] (Fragment)	Somatostatin family
TRINITY_DN300693_c0_g1_i1.p1	TRINITY_DN300693_c0_g1_i1	P22655	41	37	4	40	22	58	0.55	33	76	46	0.166758	Envelope small membrane protein (E protein) (sM protein)	Alphacoronaviruses E protein family
TRINITY_DN148687_c4_g56_i1.p3	TRINITY_DN148687_c4_g56_i1	P84408	42	48	4	51	3	46	0.54	33	94	87	0.174779	Histone H1 [Cleaved into: SAMP H1] (Fragment)	Histone H1/H5 family
TRINITY_DN157802_c6_g11_i1.p2	TRINITY_DN157802_c6_g11_i1	D2Y1X8	43	42	3	44	26	62	0.71	33	81	51	0.192997	Mu-theraphotoxin-Hhn2b 3 (Mu-TRTX-Hhn2b) (Hainantoxin-1.3) (Hainantoxin-I.3) (HnTx-I.3) (Peptide F5-19.03)	Neurotoxin 10 (Hwtx-1) family, 14 (Hntx-1) subfamily
NODE_153563_length_375_cov_1.609272_g141512_i0.p4	NODE_153563_length_375_cov_1.609272_g141512_i0	P0DMY1	41	41	9	47	31	66	0.55	33	84	54	0.221227	Kappa-actitoxin-Avd4g (Kappa-AITX-Avd4g) (Antihypertensive protein BDS-7)	Sea anemone type 3 (BDS) potassium channel toxin family
NODE_504042_length_254_cov_0.850829_g491717_i0.p2	NODE_504042_length_254_cov_0.850829_g491717_i0	P42136	47	49	1	46	20	63	0.69	33	58	73	0.232985	Sperm protamine P1	Protamine P1 family
TRINITY_DN721311_c0_g1_i1.p4	TRINITY_DN721311_c0_g1_i1	Q9DFJ9	50	28	16	43	8	35	0.54	33	51	64	0.247394	Thymosin beta	Thymosin beta family
TRINITY_DN1125468_c0_g1_i1.p2	TRINITY_DN1125468_c0_g1_i1	Q14PJ9	44	34	10	40	20	53	0.7	33	51	56	0.322802	30S ribosomal protein S14 type Z	Universal ribosomal protein uS14 family, Zinc-binding uS14 subfamily
TRINITY_DN157287_c6_g2_i1.p1	TRINITY_DN157287_c6_g2_i1	Q3KJB1	46	39	11	49	6	42	0.53	33	67	54	0.330782	50S ribosomal protein L31	Bacterial ribosomal protein bL31 family, Type A subfamily
TRINITY_DN158432_c1_g21_i1.p1	TRINITY_DN158432_c1_g21_i1	P42143	47	36	21	56	26	61	0.69	33	59	59	0.339497	Sperm protamine P1	Protamine P1 family
NODE_155784_length_372_cov_2.454849_g143705_i0.p2	NODE_155784_length_372_cov_2.454849_g143705_i0	Q54GV2	43	37	21	57	33	69	0.69	33	52	52	0.365986	Uncharacterized protein DDB_G0289969	0
NODE_551973_length_246_cov_1.757225_g539645_i0.p2	NODE_551973_length_246_cov_1.757225_g539645_i0	A4H1Z9	44	41	31	71	9	47	0.69	33	57	61	0.383325	Beta-defensin 103A (Defensin, beta 103) (Defensin, beta 103A)	Beta-defensin family
TRINITY_DN574081_c0_g1_i1.p1	TRINITY_DN574081_c0_g1_i1	A1QZS2	51	45	16	60	3	39	0.69	33	63	68	0.383648	50S ribosomal protein L29	Universal ribosomal protein uL29 family
NODE_12986_length_1135_cov_4.949153_g10172_i0.p2	NODE_12986_length_1135_cov_4.949153_g10172_i0	O28791	45	38	13	50	20	57	0.71	33	61	55	0.392645	Putative antitoxin AF_1481	UPF0330 family
TRINITY_DN379846_c0_g1_i1.p1	TRINITY_DN379846_c0_g1_i1	Q8TGN2	40	52	3	48	29	80	0.54	33	51	61	0.423594	Putative uncharacterized protein YJL020W-A	0
TRINITY_DN77271_c0_g2_i1.p1	TRINITY_DN77271_c0_g2_i1	P80258	45	42	29	69	25	62	0.53	33	58	59	0.439815	Metallothionein 20-III isoform B (MT-20-IIIB)	Metallothionein superfamily, Type 2 family
NODE_39879_length_715_cov_2.403427_g33519_i0.p3	NODE_39879_length_715_cov_2.403427_g33519_i0	P80593	64	25	13	36	14	36	0.7	33	58	42	0.472686	Metallothionein (MT)	Metallothionein superfamily, Type 1 family
TRINITY_DN474068_c0_g1_i1.p1	TRINITY_DN474068_c0_g1_i1	P36042	40	87	4	79	95	179	0.54	33	87	45	0.607578	Putative uncharacterized protein YKL202W	0
TRINITY_DN406439_c0_g1_i1.p4	TRINITY_DN406439_c0_g1_i1	P86846	43	28	4	31	2	29	0.7	33	65	93	1.04492	Cyclotide cter-F	Cyclotide family, Bracelet subfamily
TRINITY_DN63516_c0_g3_i1.p4	TRINITY_DN63516_c0_g3_i1	P05115	45	33	2	34	21	53	0.71	33	65	47	1.33141	Biotin carboxyl carrier protein of acetyl-CoA carboxylase (BCCP) (Fragment)	0
TRINITY_DN105435_c0_g1_i1.p2	TRINITY_DN105435_c0_g1_i1	P84688	43	35	19	50	14	47	0.7	33	51	42	1.68185	Toxin To7 (PT-alpha* NaTx7.6) (Toxin Tc50) (Toxin To50)	Long (4 C-C) scorpion toxin superfamily, Sodium channel inhibitor family
TRINITY_DN262606_c0_g1_i1.p3	TRINITY_DN262606_c0_g1_i1	P80247	45	29	2	30	42	70	0.53	33	94	40	1.70507	Metallothionein 10-II (MT-10-II)	Metallothionein superfamily, Type 2 family
NODE_24625_length_878_cov_11.006211_g20039_i0.p4	NODE_24625_length_878_cov_11.006211_g20039_i0	A8F4S4	48	33	2	32	24	56	0.53	33	45	54	1.9665	30S ribosomal protein S14 type Z	Universal ribosomal protein uS14 family, Zinc-binding uS14 subfamily
TRINITY_DN1338629_c0_g1_i1.p6	TRINITY_DN1338629_c0_g1_i1	P84291	53	40	2	40	4	36	0.54	33	100	40	2.24812	Pregnancy-associated protein bPAP (Fragments)	0
NODE_11173_length_1201_cov_46.540780_g8664_i0.p1	NODE_11173_length_1201_cov_46.540780_g8664_i0	A7H6X6	41	64	4	67	35	94	0.71	33	59	42	3.50741	Ribosomal RNA large subunit methyltransferase H (EC 2.1.1.177) (23S rRNA (pseudouridine1915-N3)-methyltransferase) (23S rRNA m3Psi1915 methyltransferase) (rRNA (pseudouridine-N3-)-methyltransferase RlmH)	RNA methyltransferase RlmH family
TRINITY_DN36419_c0_g1_i1.p4	TRINITY_DN36419_c0_g1_i1	Q3E7Z4	50	24	3	26	25	48	0.31	34	83	44	0.072566	Uncharacterized protein YIL046W-A	0
TRINITY_DN494848_c0_g1_i1.p4	TRINITY_DN494848_c0_g1_i1	B4RYA0	48	29	2	30	17	45	0.41	34	76	41	0.085659	50S ribosomal protein L31	Bacterial ribosomal protein bL31 family, Type A subfamily
TRINITY_DN540442_c0_g1_i1.p1	TRINITY_DN540442_c0_g1_i1	P22075	42	31	16	46	2	32	0.24	34	65	56	0.092178	Caltrin-like protein 2 (Caltrin-like protein II)	0
NODE_272044_length_289_cov_0.712963_g259748_i0.p1	NODE_272044_length_289_cov_0.712963_g259748_i0	P31256	65	20	1	20	18	37	0.32	34	40	42	0.095686	Homeobox protein Hox-B6 (XlHox-2.2) (Fragment)	Antp homeobox family
NODE_247068_length_298_cov_1.026667_g234779_i0.p2	NODE_247068_length_298_cov_1.026667_g234779_i0	A0A0U1RRL7	43	37	49	84	37	71	0.4	34	44	52	0.098674	Protein MMP24OS (MMP24 opposite strand)	0
NODE_504672_length_254_cov_0.850829_g492347_i0.p1	NODE_504672_length_254_cov_0.850829_g492347_i0	Q95709	46	46	19	58	2	47	0.41	34	67	47	0.100162	NADH-ubiquinone oxidoreductase chain 4L (EC 7.1.1.2) (NADH dehydrogenase subunit 4L)	Complex I subunit 4L family
NODE_8248_length_1346_cov_2.797329_g6262_i0.p2	NODE_8248_length_1346_cov_2.797329_g6262_i0	P58234	40	67	23	88	5	70	0.41	34	66	47	0.1034	40S ribosomal protein S19-A (S16-A)	Eukaryotic ribosomal protein eS19 family
TRINITY_DN1128979_c0_g1_i1.p2	TRINITY_DN1128979_c0_g1_i1	B0BZS9	44	43	1	41	1	43	0.24	34	100	66	0.111023	50S ribosomal protein L35	Bacterial ribosomal protein bL35 family
NODE_537202_length_249_cov_0.875000_g524874_i0.p1	NODE_537202_length_249_cov_0.875000_g524874_i0	Q91W27	43	54	14	67	4	54	0.41	34	65	54	0.111058	Tuberoinfundibular peptide of 39 residues (TIP39) (Parathyroid hormone 2)	Parathyroid hormone family
TRINITY_DN20764_c0_g3_i1.p1	TRINITY_DN20764_c0_g3_i1	O83210	52	33	48	77	5	37	0.24	34	40	63	0.124719	Uncharacterized protein TP_0180	0
NODE_223891_length_312_cov_2.129707_g211620_i0.p2	NODE_223891_length_312_cov_2.129707_g211620_i0	B3EWP2	41	32	34	64	8	39	0.24	34	49	73	0.132999	Hyaluronidase CdtHya1 (Hya) (EC 3.2.1.35) (Hyaluronoglucosaminidase) (Venom spreading factor) (Fragment)	Glycosyl hydrolase 56 family
TRINITY_DN1027826_c0_g1_i1.p1	TRINITY_DN1027826_c0_g1_i1	Q5T5A8	45	42	42	83	8	45	0.42	34	48	45	0.140441	Late cornified envelope protein 3C (Late envelope protein 15) (Small proline-rich-like epidermal differentiation complex protein 3A)	LCE family
TRINITY_DN216574_c0_g1_i1.p1	TRINITY_DN216574_c0_g1_i1	P53726	49	51	8	55	36	82	0.32	34	77	43	0.144059	Putative uncharacterized protein YNR025C	0
TRINITY_DN212806_c0_g1_i1.p2	TRINITY_DN212806_c0_g1_i1	Q9G3R5	52	42	17	58	14	53	0.42	34	68	43	0.147092	NADH-ubiquinone oxidoreductase chain 4L (EC 7.1.1.2) (NADH dehydrogenase subunit 4L)	Complex I subunit 4L family
NODE_439216_length_264_cov_0.806283_g426895_i0.p4	NODE_439216_length_264_cov_0.806283_g426895_i0	Q05250	54	24	1	24	1	24	0.31	34	77	65	0.147345	Gene 40 protein (Gp40)	0
NODE_147465_length_383_cov_0.964516_g135470_i0.p3	NODE_147465_length_383_cov_0.964516_g135470_i0	Q962A9	42	31	12	42	31	61	0.41	34	57	43	0.158849	Penaeidin-2d (Pen-2d)	Penaeidin family
NODE_327235_length_281_cov_0.740385_g314934_i0.p2	NODE_327235_length_281_cov_0.740385_g314934_i0	D9U2B4	42	31	2	32	20	50	0.42	34	86	48	0.175499	Putative neurotoxin-H	0
NODE_468023_length_259_cov_1.021505_g455702_i0.p5	NODE_468023_length_259_cov_1.021505_g455702_i0	A0ZZX2	43	42	6	45	15	56	0.41	34	81	66	0.184356	50S ribosomal protein L32	Bacterial ribosomal protein bL32 family
TRINITY_DN158617_c4_g2_i1.p2	TRINITY_DN158617_c4_g2_i1	Q7LZB6	44	36	36	71	2	37	0.24	34	46	63	0.190357	Sperm protamine P1-type (Protamine II)	Protamine P1 family
NODE_161840_length_365_cov_1.952055_g149721_i0.p3	NODE_161840_length_365_cov_1.952055_g149721_i0	Q8GI16	41	56	20	75	30	79	0.31	34	55	52	0.191301	Ferredoxin CarAc (Carbazole 1,9a-dioxygenase, ferredoxin component) (CARDO)	0
TRINITY_DN134863_c0_g3_i1.p1	TRINITY_DN134863_c0_g3_i1	A9MPN7	42	45	30	74	18	62	0.32	34	60	45	0.195267	UPF0213 protein YhbQ	UPF0213 family
NODE_460288_length_260_cov_1.700535_g447967_i0.p2	NODE_460288_length_260_cov_1.700535_g447967_i0	P0C1P1	49	37	18	54	29	56	0.24	34	51	52	0.195934	Phosphatidylinositol N-acetylglucosaminyltransferase subunit Y (Phosphatidylinositol-glycan biosynthesis class Y protein) (PIG-Y)	0
NODE_37949_length_731_cov_3.493921_g31773_i0.p2	NODE_37949_length_731_cov_3.493921_g31773_i0	Q74AW5	47	30	34	62	13	42	0.31	34	43	48	0.1978	50S ribosomal protein L28	Bacterial ribosomal protein bL28 family
NODE_176315_length_350_cov_1.563177_g164140_i0.p2	NODE_176315_length_350_cov_1.563177_g164140_i0	P22532	43	37	46	79	19	55	0.31	34	44	51	0.198314	Small proline-rich protein 2D (SPR-2D) (Small proline-rich protein II) (SPR-II)	Cornifin (SPRR) family
TRINITY_DN1349199_c0_g1_i1.p1	TRINITY_DN1349199_c0_g1_i1	Q96N35	40	62	6	59	22	83	0.41	34	81	46	0.221875	Putative uncharacterized protein encoded by LINC00052 (Putative transmembrane protein 83)	0
NODE_308066_length_283_cov_1.457143_g295767_i0.p1	NODE_308066_length_283_cov_1.457143_g295767_i0	Q109B0	45	40	32	67	11	50	0.24	34	43	46	0.234842	Class II metallothionein-like protein 1A (OsMT-II-1a) (OsMT4)	Metallothionein superfamily, Type 15 family
NODE_249114_length_297_cov_0.741071_g236825_i0.p2	NODE_249114_length_297_cov_0.741071_g236825_i0	P22522	41	49	8	54	50	97	0.42	34	77	48	0.261535	Colicin-V (Microcin-V bacteriocin)	0
NODE_553763_length_246_cov_0.890173_g541435_i0.p4	NODE_553763_length_246_cov_0.890173_g541435_i0	P55817	46	26	5	30	22	47	0.41	34	62	43	0.263794	Mu-diguetoxin-Dc1c (Mu-DGTX-Dc1c) (Insecticidal toxin DTX12)	Neurotoxin 26 (DTX) family
TRINITY_DN167736_c0_g1_i1.p3	TRINITY_DN167736_c0_g1_i1	Q95ZN4	41	44	8	45	21	58	0.4	34	52	59	0.281741	Neuropeptide-like protein 33	YARP (YGGW-amide related peptide) family
TRINITY_DN1166396_c0_g1_i1.p5	TRINITY_DN1166396_c0_g1_i1	P82898	65	23	1	23	6	28	0.38	34	100	49	0.292488	Histone H1A (Fragment)	Histone H1/H5 family
TRINITY_DN157733_c0_g16_i1.p1	TRINITY_DN157733_c0_g16_i1	P53213	41	58	78	129	14	71	0.43	34	41	53	0.293084	Putative uncharacterized protein YGR022C	0
NODE_130890_length_406_cov_2.243243_g119133_i0.p3	NODE_130890_length_406_cov_2.243243_g119133_i0	Q8TGT9	46	35	14	47	11	45	0.31	34	73	66	0.305595	Uncharacterized protein YGR146C-A	0
TRINITY_DN156176_c12_g1_i1.p1	TRINITY_DN156176_c12_g1_i1	Q75L30	40	57	1	55	56	112	0.4	34	54	44	0.310406	Putative uncharacterized protein FLJ92257	0
TRINITY_DN541753_c0_g1_i1.p4	TRINITY_DN541753_c0_g1_i1	P83213	41	41	4	44	7	46	0.41	34	91	76	0.341113	Sperm protamine P3	0
TRINITY_DN89631_c0_g1_i1.p1	TRINITY_DN89631_c0_g1_i1	O27342	43	44	21	61	8	51	0.24	34	72	54	0.348243	UPF0248 protein MTH_1281	UPF0248 family
TRINITY_DN1252333_c0_g1_i1.p1	TRINITY_DN1252333_c0_g1_i1	Q8MKE4	58	26	19	41	14	39	0.25	34	53	40	0.361145	Metallothionein-3 (MT-3) (Metallothionein-III) (MT-III)	Metallothionein superfamily, Type 1 family
NODE_372150_length_274_cov_0.766169_g359845_i0.p2	NODE_372150_length_274_cov_0.766169_g359845_i0	P15340	50	32	3	34	14	45	0.32	34	65	52	0.362656	Sperm histone (Galline) (Protamine)	Protamine P1 family
NODE_86654_length_498_cov_3.169412_g76548_i0.p2	NODE_86654_length_498_cov_3.169412_g76548_i0	Q89A32	44	34	3	36	15	48	0.32	34	55	49	0.387221	50S ribosomal protein L31	Bacterial ribosomal protein bL31 family, Type A subfamily
TRINITY_DN388533_c0_g1_i1.p4	TRINITY_DN388533_c0_g1_i1	P15113	43	40	2	41	29	63	0.41	34	91	63	0.399135	Metallothionein-1 (MT-1) (Metallothionein-I) (MT-I)	Metallothionein superfamily, Type 9 family
TRINITY_DN119673_c0_g1_i1.p7	TRINITY_DN119673_c0_g1_i1	P20087	44	34	1	33	21	54	0.25	34	97	45	0.440763	Uncharacterized 8.2 kDa protein in mobL 3'region (ORF 3)	0
TRINITY_DN510976_c0_g1_i1.p6	TRINITY_DN510976_c0_g1_i1	Q26288	44	48	7	52	32	79	0.31	34	87	44	0.460162	Period circadian protein (Fragment)	0
NODE_28044_length_832_cov_3.963109_g22999_i0.p3	NODE_28044_length_832_cov_3.963109_g22999_i0	Q5WVC4	47	38	19	56	52	87	0.24	34	63	43	0.477342	Probable Fe(2+)-trafficking protein	Fe(2+)-trafficking protein family
TRINITY_DN318529_c0_g1_i1.p1	TRINITY_DN318529_c0_g1_i1	O70556	46	35	2	36	15	42	0.24	34	95	46	0.542911	Small proline-rich protein 2E	Cornifin (SPRR) family
NODE_318404_length_282_cov_0.736842_g306105_i0.p1	NODE_318404_length_282_cov_0.736842_g306105_i0	P29661	68	19	1	19	1	19	0.41	34	48	40	0.593599	Cytochrome c oxidase subunit 2 (EC 1.9.3.1) (Cytochrome c oxidase polypeptide II) (Fragment)	Cytochrome c oxidase subunit 2 family
TRINITY_DN79989_c0_g2_i1.p1	TRINITY_DN79989_c0_g2_i1	Q7LZB2	44	39	1	39	18	56	0.24	34	93	66	0.606315	Sperm protamine P1-type (Protamine I-1)	Protamine P1 family
NODE_386666_length_272_cov_0.773869_g374359_i0.p6	NODE_386666_length_272_cov_0.773869_g374359_i0	P15974	46	39	7	44	2	31	0.42	34	78	41	0.638125	Putative per-hexamer repeat protein 4	0
TRINITY_DN145549_c0_g7_i2.p3	TRINITY_DN145549_c0_g7_i2	Q8LCN5	40	62	70	130	40	99	0.41	34	44	47	0.644744	Classical arabinogalactan protein 1	Classical AGP family
TRINITY_DN165222_c0_g1_i1.p1	TRINITY_DN165222_c0_g1_i1	P18764	43	54	19	70	38	90	0.24	34	61	47	0.66095	Procyclic form-specific polypeptide A-alpha (PARP A-alpha) (Procyclin A-alpha)	0
NODE_45565_length_673_cov_4.806667_g27446_i3.p2	NODE_45565_length_673_cov_4.806667_g27446_i3	O13530	40	52	2	53	10	55	0.41	34	57	44	0.673064	Putative uncharacterized protein YLR198C	0
TRINITY_DN1365599_c0_g1_i1.p1	TRINITY_DN1365599_c0_g1_i1	Q02247	43	49	8	55	44	90	0.31	34	86	52	0.82883	Blastocyst protein 4	0
NODE_7021_length_1426_cov_13.451589_g5271_i0.p4	NODE_7021_length_1426_cov_13.451589_g5271_i0	Q7PN68	41	32	4	35	44	74	0.41	34	46	40	0.830766	Protein drumstick	0
TRINITY_DN1294252_c0_g1_i1.p1	TRINITY_DN1294252_c0_g1_i1	Q2V4A3	43	42	1	40	10	49	0.42	34	66	47	0.862497	Defensin-like protein 293	DEFL family
NODE_7113_length_1419_cov_20.276374_g5348_i0.p6	NODE_7113_length_1419_cov_20.276374_g5348_i0	A4YIM8	52	31	14	43	8	38	0.31	34	70	47	1.79107	DNA-directed RNA polymerase subunit N (EC 2.7.7.6)	Archaeal RpoN/eukaryotic RPB10 RNA polymerase subunit family
TRINITY_DN157832_c11_g106_i2.p2	TRINITY_DN157832_c11_g106_i2	C0HKS5	44	45	57	99	24	66	0.24	34	43	51	2.06323	Insulin-related peptide 4 (IRP-4) [Cleaved into: DAGWWLTRGAARSLGGVR-amide]	Insulin family
NODE_477541_length_258_cov_0.832432_g465219_i0.p1	NODE_477541_length_258_cov_0.832432_g465219_i0	Q9PX71	41	41	19	59	38	78	0.24	34	48	52	2.94945	Protein B2	0
NODE_161468_length_365_cov_44428.554795_g149355_i0.p1	NODE_161468_length_365_cov_44428.554795_g149355_i0	Q99954	41	64	3	62	73	134	0.41	34	56	48	15.4421	Submaxillary gland androgen-regulated protein 3A (Proline-rich protein 5) (Proline-rich protein PBI)	PROL1/PROL3 family
NODE_284373_length_287_cov_0.719626_g272076_i0.p1	NODE_284373_length_287_cov_0.719626_g272076_i0	B6IMR7	42	45	31	73	4	42	0.11	35	55	75	0.096353	50S ribosomal protein L32	Bacterial ribosomal protein bL32 family
NODE_305271_length_284_cov_0.729858_g292973_i0.p1	NODE_305271_length_284_cov_0.729858_g292973_i0	P04039	43	47	29	75	29	73	0.19	35	62	60	0.097371	Cytochrome c oxidase polypeptide VIII, mitochondrial (EC 1.9.3.1)	Cytochrome c oxidase VIIc family
NODE_405402_length_269_cov_0.785714_g393093_i0.p2	NODE_405402_length_269_cov_0.785714_g393093_i0	P0DI80	41	32	15	46	20	51	0.11	35	59	52	0.102801	Small integral membrane protein 6	0
NODE_561155_length_245_cov_0.895349_g548827_i0.p4	NODE_561155_length_245_cov_0.895349_g548827_i0	Q54BU6	44	32	1	32	8	34	0.19	35	65	50	0.114451	Putative uncharacterized protein DDB_G0293418	0
TRINITY_DN156099_c0_g11_i2.p4	TRINITY_DN156099_c0_g11_i2	P22171	50	30	2	31	4	33	0.14	35	56	58	0.125988	Movement protein TGBp3 (7 kDa protein) (Triple gene block 3 protein) (TGBp3)	Tymovirales TGBp3 protein family
NODE_244325_length_299_cov_2.278761_g232037_i0.p3	NODE_244325_length_299_cov_2.278761_g232037_i0	Q8DC44	48	40	9	45	45	84	0.14	35	87	47	0.126196	Probable oxaloacetate decarboxylase gamma chain (EC 7.2.4.2)	OadG family
NODE_285604_length_287_cov_0.719626_g273307_i0.p1	NODE_285604_length_287_cov_0.719626_g273307_i0	Q48JX9	42	33	23	55	40	68	0.18	35	45	46	0.140033	Ribosome modulation factor (RMF)	Ribosome modulation factor family
TRINITY_DN782032_c0_g1_i1.p1	TRINITY_DN782032_c0_g1_i1	P30160	40	42	6	47	20	61	0.19	35	84	54	0.15029	Uncharacterized tatC-like protein ycf43 (Fragment)	TatC family
TRINITY_DN864160_c0_g1_i1.p1	TRINITY_DN864160_c0_g1_i1	O83338	43	37	9	45	12	48	0.11	35	76	63	0.171786	Uncharacterized protein TP_0318	0
TRINITY_DN1068061_c0_g1_i1.p1	TRINITY_DN1068061_c0_g1_i1	Q2V3W5	43	42	28	69	8	46	0.14	35	51	74	0.17566	Defensin-like protein 302	DEFL family
NODE_508569_length_253_cov_0.855556_g496242_i0.p3	NODE_508569_length_253_cov_0.855556_g496242_i0	F7VJQ1	43	30	17	46	24	49	0.11	35	48	41	0.181805	Alternative prion protein (AltPrP)	0
NODE_295386_length_285_cov_1.254717_g283089_i0.p1	NODE_295386_length_285_cov_1.254717_g283089_i0	P0C215	45	44	8	51	63	99	0.18	35	46	44	0.213788	Accessory protein p12I	HTLV-1 accessory protein p12I family
TRINITY_DN147436_c0_g1_i1.p2	TRINITY_DN147436_c0_g1_i1	Q9D162	41	39	32	70	37	75	0.18	35	48	40	0.247809	Coiled-coil domain-containing protein 167	0
TRINITY_DN157193_c66_g454_i2.p1	TRINITY_DN157193_c66_g454_i2	Q89681	41	64	16	72	5	65	0.18	35	81	64	0.255074	Uncharacterized protein DR4	0
NODE_206889_length_324_cov_3.075697_g194635_i0.p4	NODE_206889_length_324_cov_3.075697_g194635_i0	P25050	42	57	5	59	23	76	0.11	35	53	54	0.263162	Saimiri transformation-associated protein (Collagen-like protein) (stpC)	0
NODE_417500_length_267_cov_0.793814_g405186_i0.p1	NODE_417500_length_267_cov_0.793814_g405186_i0	Q9M0S4	41	54	18	71	31	79	0.14	35	61	43	0.263415	Classical arabinogalactan protein 10	Classical AGP family
NODE_75118_length_534_cov_1.375271_g65790_i0.p5	NODE_75118_length_534_cov_1.375271_g65790_i0	B3EKG7	40	52	1	50	5	55	0.18	35	88	81	0.284301	50S ribosomal protein L35	Bacterial ribosomal protein bL35 family
TRINITY_DN1107651_c0_g1_i1.p1	TRINITY_DN1107651_c0_g1_i1	P0CH52	50	26	1	23	10	35	0.19	35	52	74	0.294969	Jingzhaotoxin F6-27.63 (Peptide F6-27.63)	Neurotoxin 10 (Hwtx-1) family, 49 (Jztx-F6) subfamily
TRINITY_DN819282_c0_g2_i1.p4	TRINITY_DN819282_c0_g2_i1	P08685	50	34	2	35	20	52	0.14	35	97	41	0.316192	Uncharacterized 8.4 kDa protein	0
TRINITY_DN107462_c0_g1_i2.p8	TRINITY_DN107462_c0_g1_i2	P85911	83	18	1	18	27	44	0.13	35	78	40	0.348921	Actin-1 (Fragment)	Actin family
NODE_533819_length_249_cov_1.005682_g521491_i0.p1	NODE_533819_length_249_cov_1.005682_g521491_i0	P76297	40	52	28	78	30	81	0.18	35	63	40	0.36575	Flagellar protein FlhE	0
NODE_11727_length_1181_cov_4.163357_g9119_i0.p3	NODE_11727_length_1181_cov_4.163357_g9119_i0	Q09982	42	50	2	51	57	103	0.18	35	70	48	0.371344	Neuropeptide-like protein 32 [Cleaved into: YGGWG-amide; GGW-amide; GG-amide; GYG-amide; GGGWG-amide; GGGW-amide; GGG-amide; GFYGG-amide; GW-amide]	YARP (YGGW-amide related peptide) family
TRINITY_DN155943_c2_g1_i1.p2	TRINITY_DN155943_c2_g1_i1	P53116	47	43	25	67	41	80	0.11	35	59	43	0.389732	Uncharacterized protein YGL149W	0
NODE_80828_length_515_cov_4.144796_g71063_i0.p2	NODE_80828_length_515_cov_4.144796_g71063_i0	Q2P1A2	40	52	9	53	27	78	0.14	35	84	44	0.409878	Putative pterin-4-alpha-carbinolamine dehydratase (PHS) (EC 4.2.1.96) (4-alpha-hydroxy-tetrahydropterin dehydratase) (Pterin carbinolamine dehydratase) (PCD)	Pterin-4-alpha-carbinolamine dehydratase family
TRINITY_DN126922_c0_g1_i1.p3	TRINITY_DN126922_c0_g1_i1	Q4R956	43	46	5	50	51	91	0.14	35	64	49	0.506232	Late cornified envelope-like proline-rich protein 1	Cornifin (SPRR) family
TRINITY_DN430921_c0_g1_i1.p3	TRINITY_DN430921_c0_g1_i1	Q800D3	41	39	1	39	4	39	0.14	35	100	65	0.992849	Metallothionein (MT)	Metallothionein superfamily, Type 1 family
NODE_497109_length_255_cov_0.846154_g484785_i0.p2	NODE_497109_length_255_cov_0.846154_g484785_i0	P03848	43	51	4	54	4	52	0.18	35	60	40	0.994437	Uncharacterized protein repA4	0
NODE_20059_length_956_cov_6.108720_g16075_i0.p1	NODE_20059_length_956_cov_6.108720_g16075_i0	P9WGC2	40	57	62	116	53	107	0.14	35	41	40	1.20278	Uncharacterized SufE-like protein MT3383	SufE family
TRINITY_DN156361_c3_g2_i1.p3	TRINITY_DN156361_c3_g2_i1	P84064	46	37	1	37	6	35	0.18	35	54	103	1.4923	Glycine-rich protein GWK [Cleaved into: Glycine-rich protein GWK isoform 1; Glycine-rich protein GWK isoform 2; Glycine-rich protein GWK isoform 3; Glycine-rich protein GWK isoform 4]	0
TRINITY_DN194643_c0_g1_i1.p4	TRINITY_DN194643_c0_g1_i1	Q55FX9	59	29	1	29	18	46	0.14	35	94	41	1.64049	Putative uncharacterized protein DDB_G0268542	0
NODE_296737_length_285_cov_0.726415_g284440_i0.p2	NODE_296737_length_285_cov_0.726415_g284440_i0	Q9NV39	46	57	1	49	62	118	0.11	35	80	41	2.68448	Proline-rich protein 34	0
NODE_269008_length_289_cov_0.712963_g256712_i0.p1	NODE_269008_length_289_cov_0.712963_g256712_i0	O55724	54	35	11	45	14	48	0.11	35	74	61	7.16476	Uncharacterized protein 106L	0
NODE_524740_length_251_cov_0.865169_g512412_i0.p4	NODE_524740_length_251_cov_0.865169_g512412_i0	P30959	44	48	3	50	15	61	0.084	36	94	79	0.110173	Heme exporter protein D (Cytochrome c-type biogenesis protein CycX)	CcmD/CycX/HelD family
NODE_549200_length_247_cov_0.885057_g536872_i0.p1	NODE_549200_length_247_cov_0.885057_g536872_i0	Q1WSU9	40	57	30	82	2	58	0.082	36	70	50	0.111957	Initiation-control protein YabA	YabA family
NODE_180073_length_347_cov_0.843066_g167891_i0.p1	NODE_180073_length_347_cov_0.843066_g167891_i0	P83212	43	42	26	67	11	52	0.083	36	47	72	0.140434	Sperm protamine P2	0
TRINITY_DN355270_c0_g1_i1.p1	TRINITY_DN355270_c0_g1_i1	Q27270	46	50	1	50	38	85	0.084	36	100	52	0.163372	Tenecin-3	0
TRINITY_DN755518_c0_g1_i1.p1	TRINITY_DN755518_c0_g1_i1	Q8UZB3	41	64	26	88	76	135	0.063	36	68	41	0.169263	Uncharacterized protein ORF4	0
NODE_461725_length_260_cov_0.893048_g449404_i0.p2	NODE_461725_length_260_cov_0.893048_g449404_i0	P18379	41	37	25	61	7	43	0.064	36	55	84	0.183647	Uncharacterized protein 36	0
TRINITY_DN142828_c0_g4_i1.p1	TRINITY_DN142828_c0_g4_i1	Q5M011	42	60	34	92	67	123	0.084	36	61	44	0.510892	Nucleoside diphosphate kinase (NDK) (NDP kinase) (EC 2.7.4.6) (Nucleoside-2-P kinase)	NDK family
TRINITY_DN866321_c0_g1_i1.p3	TRINITY_DN866321_c0_g1_i1	P0A0V7	44	36	11	46	4	34	0.064	36	54	60	1.69874	Histidine-rich metal-binding polypeptide	0
NODE_351004_length_277_cov_0.754902_g338702_i0.p1	NODE_351004_length_277_cov_0.754902_g338702_i0	A2BK83	55	33	6	36	25	57	0.049	37	51	50	0.099832	DNA-directed RNA polymerase subunit N (EC 2.7.7.6)	Archaeal RpoN/eukaryotic RPB10 RNA polymerase subunit family
TRINITY_DN86289_c0_g1_i1.p3	TRINITY_DN86289_c0_g1_i1	P09577	44	41	20	60	1	39	0.028	37	68	67	0.116187	Metallothionein-1B (MT-1B) (Metallothionein-IB) (MT-IB)	Metallothionein superfamily, Type 1 family
TRINITY_DN777164_c0_g1_i1.p3	TRINITY_DN777164_c0_g1_i1	P81185	74	23	32	54	2	24	0.037	37	43	77	0.123399	Propionyl-CoA carboxylase alpha chain (PCCase) (EC 6.4.1.3) (Propanoyl-CoA:carbon dioxide ligase) (Fragment)	0
TRINITY_DN1147609_c0_g1_i1.p2	TRINITY_DN1147609_c0_g1_i1	B3M1H7	41	59	3	57	62	113	0.048	37	81	44	0.124565	CDGSH iron-sulfur domain-containing protein 2 homolog	CISD protein family, CISD2 subfamily
TRINITY_DN844963_c0_g1_i1.p1	TRINITY_DN844963_c0_g1_i1	C0H403	43	44	4	47	31	74	0.028	37	72	59	0.149478	Uncharacterized protein YkzQ	0
TRINITY_DN31662_c0_g2_i1.p2	TRINITY_DN31662_c0_g2_i1	P17589	42	50	73	120	2	50	0.028	37	41	47	0.154469	Latency-related protein 2	0
TRINITY_DN1016823_c0_g1_i1.p3	TRINITY_DN1016823_c0_g1_i1	O70562	40	52	1	51	11	55	0.029	37	100	76	0.188806	Small proline-rich protein 2K	Cornifin (SPRR) family
TRINITY_DN532431_c0_g1_i1.p2	TRINITY_DN532431_c0_g1_i1	Q01642	52	31	13	38	35	62	0.037	37	47	49	0.205222	Male-specific sperm protein Mst84Da	MST(3)CGP family
TRINITY_DN571723_c0_g1_i1.p2	TRINITY_DN571723_c0_g1_i1	Q8JP02	41	69	32	99	20	80	0.038	37	64	85	0.208214	ICP47 protein (Immediate-early protein IE12) (Immediate-early-5) (Infected cell protein 47) (US12 protein) (Vmw12)	Herpesviridae US12 family
TRINITY_DN156974_c12_g105_i1.p1	TRINITY_DN156974_c12_g105_i1	P11101	43	49	2	48	36	84	0.029	37	100	43	0.264161	Nuclear transition protein 2 (TP-2) (TP2)	Nuclear transition protein 2 family
NODE_529361_length_250_cov_0.870056_g517033_i0.p1	NODE_529361_length_250_cov_0.870056_g517033_i0	Q52331	50	42	30	70	14	55	0.048	37	51	49	0.3005	Transcriptional repressor protein KorC	0
TRINITY_DN99087_c0_g7_i1.p2	TRINITY_DN99087_c0_g7_i1	P15583	45	42	1	42	63	101	0.037	37	98	42	0.353602	NADH-ubiquinone oxidoreductase chain 5 (EC 7.1.1.2) (NADH dehydrogenase subunit 5) (Fragment)	Complex I subunit 5 family
TRINITY_DN157622_c12_g1_i1.p1	TRINITY_DN157622_c12_g1_i1	P0CK16	41	70	78	143	5	74	0.055	37	48	71	0.805136	Accessory protein p12I	HTLV-1 accessory protein p12I family
NODE_101068_length_463_cov_1.187179_g90177_i0.p3	NODE_101068_length_463_cov_1.187179_g90177_i0	A3Q3C3	44	54	30	82	20	67	0.048	37	65	67	0.883554	50S ribosomal protein L31	Bacterial ribosomal protein bL31 family, Type A subfamily
NODE_592492_length_235_cov_2.320988_g580163_i0.p3	NODE_592492_length_235_cov_2.320988_g580163_i0	Q5T871	42	45	1	44	51	92	0.022	38	58	46	0.084253	Late cornified envelope-like proline-rich protein 1 (Novel small proline-rich protein)	Cornifin (SPRR) family
NODE_386795_length_272_cov_0.773869_g374488_i0.p5	NODE_386795_length_272_cov_0.773869_g374488_i0	Q8TGN0	75	20	2	21	12	31	0.014	38	95	53	0.101667	Putative uncharacterized protein YKL156C-A	0
NODE_511800_length_253_cov_0.855556_g499473_i0.p4	NODE_511800_length_253_cov_0.855556_g499473_i0	Q18E71	44	48	8	55	4	44	0.022	38	86	54	0.109302	UPF0213 protein HQ_3675A	UPF0213 family
NODE_491153_length_256_cov_0.841530_g478830_i0.p1	NODE_491153_length_256_cov_0.841530_g478830_i0	P41714	40	52	13	61	7	58	0.016	38	72	64	0.15699	Protein p10 (Fibrous body protein)	Baculoviridae p10 family
TRINITY_DN742746_c0_g2_i1.p4	TRINITY_DN742746_c0_g2_i1	P0C230	43	53	2	52	51	103	0.017	38	98	50	0.322321	Protamine	0
NODE_540527_length_248_cov_0.880000_g528199_i0.p3	NODE_540527_length_248_cov_0.880000_g528199_i0	O77791	48	40	2	41	26	65	0.022	38	95	43	0.439332	Protein S100-A12 (Calgranulin-C) (CAGC) (Extracellular newly identified RAGE-binding protein) (EN-RAGE) (S100 calcium-binding protein A12)	S-100 family
NODE_597046_length_216_cov_188.615385_g584717_i0.p1	NODE_597046_length_216_cov_188.615385_g584717_i0	P05687	44	52	21	67	78	124	0.016	38	72	42	4.94643	Chorion class high-cysteine HCA protein 12 (HC-A.12)	Chorion protein family
NODE_373328_length_274_cov_0.766169_g361023_i0.p3	NODE_373328_length_274_cov_0.766169_g361023_i0	P24701	45	38	52	89	12	49	0.007	39	42	59	0.100925	Beta sliding clamp (Beta clamp) (Sliding clamp) (Beta-clamp processivity factor) (DNA polymerase III beta sliding clamp subunit) (DNA polymerase III subunit beta) (Fragment)	Beta sliding clamp family
TRINITY_DN156153_c0_g3_i1.p1	TRINITY_DN156153_c0_g3_i1	C9JFL3	46	35	12	46	35	69	0.008	39	65	43	0.134131	Proline, histidine and glycine-rich protein 1	0
NODE_92493_length_483_cov_1.446341_g82045_i0.p5	NODE_92493_length_483_cov_1.446341_g82045_i0	Q01643	48	42	6	39	11	50	0.008	39	105	57	0.219089	Male-specific sperm protein Mst84Db	MST(3)CGP family
TRINITY_DN386311_c0_g2_i1.p3	TRINITY_DN386311_c0_g2_i1	O70555	43	47	2	48	26	66	0.01	39	69	55	0.29868	Small proline-rich protein 2D	Cornifin (SPRR) family
TRINITY_DN157811_c11_g1_i4.p1	TRINITY_DN157811_c11_g1_i4	P35322	40	47	8	52	29	72	0.013	39	43	53	0.377103	Cornifin (Small proline-rich protein I) (SPR-I) (Small proline-rich squamous cell marker)	Cornifin (SPRR) family
NODE_324355_length_281_cov_0.740385_g312054_i0.p4	NODE_324355_length_281_cov_0.740385_g312054_i0	P11378	47	47	6	50	41	87	0.01	39	60	40	0.537322	Nuclear transition protein 2 (TP-2) (TP2)	Nuclear transition protein 2 family
TRINITY_DN1135647_c0_g1_i1.p5	TRINITY_DN1135647_c0_g1_i1	P86979	68	25	3	27	2	26	0.01	39	93	68	0.713686	Fructose-bisphosphate aldolase A (EC 4.1.2.13) (Muscle-type aldolase) (allergen Thu a 3.0101) (Fragment)	Class I fructose-bisphosphate aldolase family
TRINITY_DN148106_c0_g2_i1.p1	TRINITY_DN148106_c0_g2_i1	P03339	45	47	28	74	76	118	0.01	39	42	40	0.794414	Core protein p15	0
TRINITY_DN146678_c0_g3_i1.p1	TRINITY_DN146678_c0_g3_i1	Q28337	50	50	2	51	56	101	0.013	39	51	48	0.848114	Protamine-2 (Sperm histone P2) (Sperm protamine P2)	Protamine P2 family
NODE_446474_length_262_cov_5.391534_g434153_i0.p2	NODE_446474_length_262_cov_5.391534_g434153_i0	P83211	44	45	16	60	45	89	0.01	39	71	42	0.864373	Sperm protamine P1	0
TRINITY_DN1176575_c0_g1_i1.p5	TRINITY_DN1176575_c0_g1_i1	O44663	45	33	6	38	25	53	0.013	39	83	48	1.559	Neuropeptide-like protein 30 [Cleaved into: QWGYGGY-amide; GYGGYGGY-amide; GYGGY-amide; GMW-amide; PYGGYGW-amide]	YARP (YGGW-amide related peptide) family
NODE_173034_length_353_cov_2.171429_g160867_i0.p3	NODE_173034_length_353_cov_2.171429_g160867_i0	Q8K0G7	43	51	16	55	2	49	0.013	39	75	56	2.60036	Proline, histidine and glycine-rich protein 1	0
TRINITY_DN1114785_c0_g1_i1.p3	TRINITY_DN1114785_c0_g1_i1	P53820	56	27	6	32	18	44	0.01	39	82	52	7.15643	Putative uncharacterized protein YNL338W	0
TRINITY_DN1185859_c0_g1_i1.p2	TRINITY_DN1185859_c0_g1_i1	P10175	42	60	25	84	9	66	0.01	39	69	86	45.7972	Cytochrome c oxidase subunit 8B, mitochondrial (Cytochrome c oxidase polypeptide VIII-heart) (Cytochrome c oxidase subunit 8-1) (Cytochrome c oxidase subunit 8H) (IX) (VIIIb)	Cytochrome c oxidase VIII family
TRINITY_DN764940_c0_g1_i1.p1	TRINITY_DN764940_c0_g1_i1	P0DKT3	48	46	62	106	29	70	0.003	40	41	66	0.08724	Turripeptide Gsp9.3	Conopeptide P-like superfamily
TRINITY_DN145677_c0_g2_i1.p1	TRINITY_DN145677_c0_g2_i1	Q08E93	41	51	2	51	63	109	0.003	40	73	45	0.098163	Protein FAM27E3	FAM27 family
NODE_579615_length_242_cov_0.911243_g567287_i0.p5	NODE_579615_length_242_cov_0.911243_g567287_i0	A0A0C5B5G6	100	16	1	16	1	16	0.003	40	94	100	0.11427	Mitochondrial-derived peptide MOTS-c (Mitochondrial open reading frame of the 12S rRNA-c)	0
NODE_299700_length_285_cov_0.726415_g287403_i0.p1	NODE_299700_length_285_cov_0.726415_g287403_i0	Q2SSE8	54	35	2	36	17	51	0.004	40	64	40	0.147161	30S ribosomal protein S15	Universal ribosomal protein uS15 family
NODE_27862_length_834_cov_4.617608_g17552_i1.p3	NODE_27862_length_834_cov_4.617608_g17552_i1	Q8WYQ3	43	65	5	69	30	91	0.003	40	86	46	0.149128	Coiled-coil-helix-coiled-coil-helix domain-containing protein 10, mitochondrial (Protein N27C7-4)	0
NODE_456724_length_261_cov_0.819149_g444403_i0.p2	NODE_456724_length_261_cov_0.819149_g444403_i0	Q1MWK4	44	48	1	48	53	98	0.006	40	100	49	0.152217	NADH-ubiquinone oxidoreductase chain 4L (EC 7.1.1.2) (NADH dehydrogenase subunit 4L)	Complex I subunit 4L family
NODE_546142_length_247_cov_1.327586_g533814_i0.p1	NODE_546142_length_247_cov_1.327586_g533814_i0	B9L8R5	43	46	30	75	19	64	0.004	40	56	47	0.193686	ATP-dependent Clp protease adapter protein ClpS	ClpS family
NODE_225880_length_311_cov_1.294118_g213607_i0.p1	NODE_225880_length_311_cov_1.294118_g213607_i0	O75971	43	51	1	51	1	51	0.003	40	96	52	0.195322	snRNA-activating protein complex subunit 5 (SNAPc subunit 5) (Small nuclear RNA-activating complex polypeptide 5) (snRNA-activating protein complex 19 kDa subunit) (SNAPc 19 kDa subunit)	0
TRINITY_DN941584_c4972_g1_i1.p1	TRINITY_DN941584_c4972_g1_i1	Q11116	74	19	21	39	9	27	0.006	40	49	46	0.226383	Uncharacterized protein C03B1.10	0
TRINITY_DN179027_c0_g2_i1.p2	TRINITY_DN179027_c0_g2_i1	Q8TGJ7	60	30	2	31	21	41	0.006	40	91	54	0.291821	Uncharacterized protein YLL066W-B	0
TRINITY_DN111185_c0_g2_i1.p2	TRINITY_DN111185_c0_g2_i1	Q00LT9	47	47	4	49	1	47	0.004	40	82	87	0.292824	Photoreceptor disk component PRCD (Progressive rod-cone degeneration protein)	PRCD family
TRINITY_DN43254_c0_g2_i1.p2	TRINITY_DN43254_c0_g2_i1	P12101	42	53	21	73	2	54	0.003	40	72	84	0.608415	Ice-structuring protein AB2 (ISP AB2) (Antifreeze peptide AB2)	Type-III AFP family
TRINITY_DN704724_c0_g1_i1.p1	TRINITY_DN704724_c0_g1_i1	P55947	43	49	1	47	7	55	0.006	40	74	77	0.94851	Copper-metallothionein (Cu-MT)	Metallothionein superfamily, Type 2 family
TRINITY_DN155800_c1_g1_i1.p1	TRINITY_DN155800_c1_g1_i1	A0A0B4J2F0	41	51	9	52	4	54	0.004	40	61	94	1.42033	Protein PIGBOS1 (PIGB opposite strand protein)	0
TRINITY_DN142803_c1_g2_i1.p1	TRINITY_DN142803_c1_g2_i1	Q06445	40	62	42	101	4	63	0.004	40	41	64	3.39616	Cysteine proteinase inhibitor (Cystatin)	Cystatin family, Phytocystatin subfamily
TRINITY_DN157204_c6_g3_i1.p1	TRINITY_DN157204_c6_g3_i1	P23251	41	66	18	82	53	115	0.004	40	54	52	5.72124	Cold-regulated protein 1 (Fragment)	0
NODE_390026_length_271_cov_0.777778_g377718_i0.p2	NODE_390026_length_271_cov_0.777778_g377718_i0	A0A023PXG7	49	45	1	45	22	66	0.003	41	96	45	0.101702	Putative uncharacterized membrane protein YLR230W	0
NODE_428976_length_265_cov_0.802083_g416659_i0.p1	NODE_428976_length_265_cov_0.802083_g416659_i0	Q9D9A7	42	52	1	51	74	125	0.003	41	72	40	0.104352	Putative protein PTGES3L (Prostaglandin E synthase 3-like)	P23/wos2 family
NODE_77772_length_525_cov_1.851770_g68244_i0.p1	NODE_77772_length_525_cov_1.851770_g68244_i0	Q6XFR6	47	47	63	108	49	95	0.003	41	43	49	0.130454	Glycophorin-C (CD antigen CD236)	Glycophorin-C family
NODE_144276_length_387_cov_1.028662_g132318_i0.p4	NODE_144276_length_387_cov_1.028662_g132318_i0	A6QPD8	47	34	1	34	10	43	0.003	41	94	67	0.187452	Putative UPF0730 protein encoded by LINC00643 homolog	UPF0730 family
TRINITY_DN157983_c3_g8_i1.p1	TRINITY_DN157983_c3_g8_i1	P92555	40	67	38	99	13	79	0.003	41	45	55	0.29005	Uncharacterized mitochondrial protein AtMg01250 (ORF102)	0
TRINITY_DN240012_c0_g1_i1.p1	TRINITY_DN240012_c0_g1_i1	P18979	49	39	19	57	2	40	0.002	41	49	43	0.31838	Hemoglobin subunit alpha-1 (Alpha-1-globin) (Hemoglobin alpha-1 chain) (Fragment)	Globin family
NODE_23023_length_903_cov_2.920482_g18639_i0.p2	NODE_23023_length_903_cov_2.920482_g18639_i0	P15448	40	77	3	69	65	141	0.003	41	108	55	0.497077	Hemoglobin subunit alpha (Alpha-globin) (Hemoglobin alpha chain)	Globin family
NODE_265142_length_290_cov_0.709677_g252848_i0.p4	NODE_265142_length_290_cov_0.709677_g252848_i0	Q40361	41	46	2	47	39	84	0.002	41	78	49	2.02728	Early nodulin-12A (N-12A) (Early nodulin-NMS-8)	Plant proline-rich protein superfamily, ENOD12 family
TRINITY_DN118623_c0_g4_i1.p2	TRINITY_DN118623_c0_g4_i1	Q54KT2	42	48	1	48	8	50	0.002	41	94	67	4.7451	Putative uncharacterized protein DDB_G0287191	0
NODE_240862_length_301_cov_4.311404_g228576_i0.p2	NODE_240862_length_301_cov_4.311404_g228576_i0	P38898	42	64	35	94	25	88	0.003	41	65	42	4.78623	Putative uncharacterized protein YHR217C	0
NODE_175657_length_351_cov_0.953237_g163483_i0.p2	NODE_175657_length_351_cov_0.953237_g163483_i0	Q148I3	59	37	1	37	1	37	0.0009	42	97	51	0.106031	Protein kish-A (Transmembrane protein 167A)	KISH family
NODE_434808_length_264_cov_1.041885_g422487_i0.p1	NODE_434808_length_264_cov_1.041885_g422487_i0	Q7T0Q1	48	52	8	56	25	75	0.001	42	90	44	0.110683	Myotrophin	Myotrophin family
NODE_575382_length_243_cov_0.905882_g563054_i0.p2	NODE_575382_length_243_cov_0.905882_g563054_i0	A0A075B6T6	43	58	1	58	61	113	0.0009	42	72	51	0.1138	T cell receptor alpha variable 12-2	0
TRINITY_DN898543_c0_g1_i1.p5	TRINITY_DN898543_c0_g1_i1	Q3LI58	49	39	1	37	15	53	0.0009	42	105	49	0.145741	Keratin-associated protein 21-1	0
TRINITY_DN547795_c0_g1_i1.p1	TRINITY_DN547795_c0_g1_i1	P86207	79	24	2	25	37	60	0.001	42	55	40	0.161716	Ras-related protein Rab-2A (Fragments)	Small GTPase superfamily, Rab family
TRINITY_DN567806_c0_g1_i1.p4	TRINITY_DN567806_c0_g1_i1	Q13794	69	26	1	26	29	54	0.001	42	96	48	0.164055	Phorbol-12-myristate-13-acetate-induced protein 1 (PMA-induced protein 1) (Immediate-early-response protein APR) (Protein Noxa)	PMAIP1 family
TRINITY_DN68977_c1_g1_i1.p1	TRINITY_DN68977_c1_g1_i1	P85156	50	40	10	49	2	37	0.002	42	82	100	0.184356	Subtilisin-like serine protease AS-E1 (EC 3.4.21.-) (Fragment)	Peptidase S8 family
TRINITY_DN1285379_c0_g1_i1.p3	TRINITY_DN1285379_c0_g1_i1	P40287	44	64	12	75	11	67	0.001	42	84	54	0.190275	Histone H4	Histone H4 family
TRINITY_DN156614_c3_g4_i1.p1	TRINITY_DN156614_c3_g4_i1	P55897	100	18	16	33	22	39	0.001	42	55	46	0.242083	Histone H2A [Cleaved into: Buforin-1 (Buforin I); Buforin-2 (Buforin II)] (Fragment)	Histone H2A family
TRINITY_DN1260683_c0_g1_i1.p3	TRINITY_DN1260683_c0_g1_i1	P39884	41	46	8	53	2	47	0.0009	42	66	43	0.278239	Probable NADP-dependent dehydrogenase in aabA 3'region (EC 1.1.1.-) (ORFB) (Fragment)	Short-chain dehydrogenases/reductases (SDR) family
TRINITY_DN133553_c1_g1_i1.p2	TRINITY_DN133553_c1_g1_i1	Q7YWX9	49	59	1	59	33	89	0.001	42	100	51	0.302282	Chondroitin proteoglycan 7	0
TRINITY_DN522463_c0_g3_i1.p4	TRINITY_DN522463_c0_g3_i1	Q8T0W1	47	49	2	50	69	111	0.001	42	94	43	0.302954	Cysteine-rich venom protein 5 (cvp5)	0
TRINITY_DN1176575_c0_g1_i1.p6	TRINITY_DN1176575_c0_g1_i1	P17992	50	38	3	40	15	50	0.001	42	95	56	1.559	C-hordein (Clone PC-919) (Fragment)	0
NODE_125134_length_415_cov_2338.371345_g113471_i0.p2	NODE_125134_length_415_cov_2338.371345_g113471_i0	P26352	59	32	2	33	2	33	0.001	42	82	74	4.38428	Thymosin beta-12	Thymosin beta family
NODE_286628_length_287_cov_0.719626_g274331_i0.p1	NODE_286628_length_287_cov_0.719626_g274331_i0	A6NIU2	63	30	22	51	21	50	0.0007	43	53	41	0.114018	Putative uncharacterized protein encoded by LINC01549	0
TRINITY_DN108497_c0_g1_i1.p2	TRINITY_DN108497_c0_g1_i1	O29691	46	57	22	73	53	108	0.0007	43	65	45	0.230253	Uncharacterized protein AF_0562	0
NODE_441005_length_263_cov_1.215789_g428684_i0.p2	NODE_441005_length_263_cov_1.215789_g428684_i0	Q3UGS4	49	43	31	73	3	42	0.0007	43	51	44	0.248144	Mapk-regulated corepressor-interacting protein 1 (Protein FAM195B)	MCRIP family
NODE_479192_length_257_cov_13135.347826_g466870_i0.p2	NODE_479192_length_257_cov_13135.347826_g466870_i0	P0C5Q0	78	27	20	46	14	40	0.0005	43	57	59	0.495949	Putative uncharacterized protein YLR154W-F	0
TRINITY_DN845693_c0_g1_i1.p1	TRINITY_DN845693_c0_g1_i1	Q48464	46	48	19	66	33	80	0.0005	43	71	60	1.1001	Putative glyoxalase ElbB (EC 4.2.1.-) (Fragment)	Peptidase C56 family
TRINITY_DN587804_c0_g6_i1.p3	TRINITY_DN587804_c0_g6_i1	Q54QZ8	49	53	15	67	7	54	0.0007	43	67	74	2.36061	Putative uncharacterized protein DDB_G0283467	0
TRINITY_DN11264_c0_g2_i1.p4	TRINITY_DN11264_c0_g2_i1	Q925H3	46	41	1	40	25	65	0.0005	43	95	53	3.49891	Keratin-associated protein 6-5 (Keratin-associated protein 16-8) (Keratin-associated protein 16.8)	KRTAP type 6 family
TRINITY_DN508009_c0_g1_i1.p1	TRINITY_DN508009_c0_g1_i1	Q8S8M0	44	52	20	71	15	59	0.0004	44	73	53	0.125232	Cysteine-rich and transmembrane domain-containing protein WIH2 (Cysteine-rich and transmembrane domain-containing protein A) (Protein WINDHOSE 2)	CYSTM1 family
TRINITY_DN455165_c0_g1_i1.p3	TRINITY_DN455165_c0_g1_i1	O73694	49	43	1	43	4	46	0.0002	44	91	73	0.142788	Early growth response protein 1 (EGR-1) (Zinc finger protein ZENK) (Fragment)	EGR C2H2-type zinc-finger protein family
TRINITY_DN55567_c0_g1_i1.p2	TRINITY_DN55567_c0_g1_i1	P49629	83	24	1	24	3	26	0.0003	44	96	73	0.170529	60S ribosomal protein L26 (Fragment)	Universal ribosomal protein uL24 family
TRINITY_DN987441_c0_g1_i1.p2	TRINITY_DN987441_c0_g1_i1	Q53CF9	76	25	24	48	1	25	0.0003	44	48	40	0.176136	Cytochrome c oxidase subunit 7C, mitochondrial (Cytochrome c oxidase polypeptide VIIc)	Cytochrome c oxidase VIIc family
TRINITY_DN1016823_c0_g1_i1.p4	TRINITY_DN1016823_c0_g1_i1	O70557	43	49	1	49	8	52	0.0002	44	94	64	0.188806	Small proline-rich protein 2F	Cornifin (SPRR) family
TRINITY_DN1264861_c0_g1_i1.p2	TRINITY_DN1264861_c0_g1_i1	P0DJH6	55	38	1	38	39	76	0.0004	44	97	50	0.313781	Centromere protein W (CENP-W)	CENP-W/WIP1 family
NODE_142249_length_389_cov_18.148734_g130320_i0.p4	NODE_142249_length_389_cov_18.148734_g130320_i0	Q29329	95	21	1	21	1	21	0.0004	44	81	42	0.345825	Small nuclear ribonucleoprotein Sm D2 (Sm-D2) (snRNP core protein D2) (Fragment)	SnRNP core protein family
TRINITY_DN1140179_c0_g1_i1.p1	TRINITY_DN1140179_c0_g1_i1	Q08068	75	24	15	38	3	26	0.0004	44	63	40	0.463474	40S ribosomal protein S20 (S22) (Fragment)	Universal ribosomal protein uS10 family
NODE_296657_length_285_cov_0.726415_g284360_i0.p1	NODE_296657_length_285_cov_0.726415_g284360_i0	P24333	41	66	10	72	1	65	0.0002	45	90	102	0.097029	Myotoxin-3 (Crotamine-3)	Crotamine-myotoxin family
TRINITY_DN158567_c1_g53_i1.p3	TRINITY_DN158567_c1_g53_i1	P80059	52	31	7	37	22	52	0.0001	45	50	57	0.111267	Pars intercerebralis major peptide D1 (PMP-D1)	Granulin family
TRINITY_DN415349_c0_g1_i1.p1	TRINITY_DN415349_c0_g1_i1	Q65212	45	62	29	88	6	61	0.0001	45	69	87	0.195836	Protein DP71L (MyD116 homolog)	Asfivirus DP71L family
TRINITY_DN1199213_c0_g1_i1.p2	TRINITY_DN1199213_c0_g1_i1	P24756	46	41	21	58	35	75	0.0001	45	53	40	0.21771	Truncated secreted TNF-receptor-like protein A53R	Poxviridae A53R protein family
TRINITY_DN124584_c0_g2_i1.p1	TRINITY_DN124584_c0_g2_i1	Q5T292	40	42	21	62	29	70	0.0001	45	49	40	0.230474	Transmembrane protein 273	0
TRINITY_DN831337_c0_g1_i1.p1	TRINITY_DN831337_c0_g1_i1	Q9Z2P4	44	61	61	121	77	137	0.0001	45	50	45	0.279826	Regulator of cell cycle RGCC (Response gene to complement 32 protein) (RGC-32)	0
TRINITY_DN153382_c0_g4_i1.p2	TRINITY_DN153382_c0_g4_i1	P41392	61	33	29	61	1	33	0.0001	45	46	77	0.499132	Methionine aminopeptidase (MAP) (MetAP) (EC 3.4.11.18) (Peptidase M) (Fragment)	Peptidase M24A family, Methionine aminopeptidase type 1 subfamily
TRINITY_DN133325_c0_g1_i1.p2	TRINITY_DN133325_c0_g1_i1	A2VDK9	49	43	1	43	59	101	0.0002	45	98	43	0.992759	Vacuolar ATPase assembly integral membrane protein VMA21	VMA21 family
TRINITY_DN151103_c0_g6_i1.p1	TRINITY_DN151103_c0_g6_i1	Q9NRQ5	46	57	1	57	1	57	0.0001	45	97	97	1.05539	Single-pass membrane and coiled-coil domain-containing protein 4 (Protein FN5)	SMCO4 family
TRINITY_DN150522_c33_g2_i1.p1	TRINITY_DN150522_c33_g2_i1	P19943	88	25	4	28	19	43	0.0002	45	83	57	1.10492	60S acidic ribosomal protein P2 (Acidic phosphoprotein P3) (Fragment)	Eukaryotic ribosomal protein P1/P2 family
NODE_212868_length_320_cov_1.348178_g200606_i0.p2	NODE_212868_length_320_cov_1.348178_g200606_i0	Q9ZT16	43	60	36	88	26	85	6e-05	46	67	44	0.094531	Classical arabinogalactan protein 4	Classical AGP family
NODE_528058_length_250_cov_0.870056_g515730_i0.p1	NODE_528058_length_250_cov_0.870056_g515730_i0	P32954	51	43	30	72	1	40	6e-05	46	52	100	0.110613	Cysteine proteinase 1 (EC 3.4.22.-) (CC-I) (Cysteine proteinase I) (Fragment)	Peptidase C1 family
TRINITY_DN252210_c0_g1_i1.p7	TRINITY_DN252210_c0_g1_i1	P26460	79	28	2	29	1	28	6e-05	46	90	54	0.116611	Creatine kinase B-type (EC 2.7.3.2) (B-CK) (Creatine kinase B chain) (Fragments)	ATP:guanido phosphotransferase family
NODE_363027_length_275_cov_0.866337_g350723_i0.p2	NODE_363027_length_275_cov_0.866337_g350723_i0	Q5HL55	45	42	6	47	6	47	8e-05	46	74	62	0.132066	Copper chaperone CopZ	0
TRINITY_DN1228232_c0_g1_i1.p3	TRINITY_DN1228232_c0_g1_i1	P0DKM8	50	36	8	43	12	47	6e-05	46	72	77	0.163629	Turripeptide Ici9.1 (Turripeptide OL11-like) (Fragment)	Conopeptide P-like superfamily
TRINITY_DN70522_c0_g1_i1.p3	TRINITY_DN70522_c0_g1_i1	P40765	91	22	13	34	14	35	6e-05	46	40	63	0.244961	Coatomer subunit alpha (Alpha-coat protein) (Alpha-COP) (HEP-COP) (HEPCOP) [Cleaved into: Xenin (Xenopsin-related peptide); Proxenin] (Fragment)	0
TRINITY_DN318227_c0_g1_i1.p1	TRINITY_DN318227_c0_g1_i1	P20799	47	49	1	48	44	87	6e-05	46	102	45	0.309866	Early nodulin-12A (N-12A)	Plant proline-rich protein superfamily, ENOD12 family
NODE_460127_length_260_cov_2.058824_g447806_i0.p1	NODE_460127_length_260_cov_2.058824_g447806_i0	Q40339	43	47	2	48	46	92	8e-05	46	55	42	1.32882	Early nodulin-12B (N-12B)	Plant proline-rich protein superfamily, ENOD12 family
TRINITY_DN155985_c0_g1_i1.p6	TRINITY_DN155985_c0_g1_i1	P81301	43	68	3	70	11	78	6e-05	46	94	76	6.22968	Uncharacterized protein MJ0323	0
TRINITY_DN1270695_c0_g1_i1.p1	TRINITY_DN1270695_c0_g1_i1	P86215	87	23	33	55	22	44	4e-05	47	42	46	0.092178	Peroxiredoxin-6 (EC 1.11.1.15) (1-Cys peroxiredoxin) (1-Cys PRX) (Acidic calcium-independent phospholipase A2) (aiPLA2) (EC 3.1.1.4) (Antioxidant protein 2) (Non-selenium glutathione peroxidase) (NSGPx) (Fragments)	Peroxiredoxin family, Prx6 subfamily
NODE_445710_length_263_cov_0.810526_g433389_i0.p4	NODE_445710_length_263_cov_0.810526_g433389_i0	P62866	83	24	4	27	36	59	5e-05	47	89	41	0.099188	40S ribosomal protein S30	Eukaryotic ribosomal protein eS30 family
NODE_476238_length_258_cov_0.832432_g463916_i0.p1	NODE_476238_length_258_cov_0.832432_g463916_i0	P25421	42	53	36	85	31	83	4e-05	47	62	46	0.107184	Protachykinin (Gamma-preprotachykinin) (Gamma-PPT) [Cleaved into: Substance P (SP); Neuropeptide gamma (Carassin); Neurokinin A (NKA); C-terminal-flanking peptide]	Tachykinin family
NODE_161590_length_365_cov_3.561644_g149471_i0.p1	NODE_161590_length_365_cov_3.561644_g149471_i0	P32091	43	72	17	87	41	112	3e-05	47	77	47	0.127281	MutT-like protein (ORF154)	Nudix hydrolase family
TRINITY_DN1120299_c0_g1_i1.p2	TRINITY_DN1120299_c0_g1_i1	Q96IX5	69	29	1	29	1	29	5e-05	47	100	50	0.298007	ATP synthase membrane subunit DAPIT, mitochondrial (Diabetes-associated protein in insulin-sensitive tissues) (HCV F-transactivated protein 2) (Up-regulated during skeletal muscle growth protein 5)	0
NODE_492412_length_255_cov_3.934066_g480088_i0.p1	NODE_492412_length_255_cov_3.934066_g480088_i0	A8QW39	42	57	8	64	78	134	3e-05	47	88	42	0.325334	Protein FAM183A	FAM183 family
NODE_424795_length_266_cov_0.797927_g412478_i0.p1	NODE_424795_length_266_cov_0.797927_g412478_i0	P18686	60	35	12	46	1	35	5e-05	47	74	81	0.548909	Ferritin light chain (Ferritin L subunit) (Fragment)	Ferritin family
TRINITY_DN442795_c0_g1_i1.p1	TRINITY_DN442795_c0_g1_i1	Q7T2B9	48	52	2	53	57	108	5e-05	47	46	44	0.869527	Myotrophin	Myotrophin family
NODE_236558_length_304_cov_1.558442_g224276_i0.p1	NODE_236558_length_304_cov_1.558442_g224276_i0	Q5U5M8	41	90	17	99	13	91	2e-05	48	90	46	0.108248	Biogenesis of lysosome-related organelles complex 1 subunit 3 (BLOC-1 subunit 3) (Reduced pigmentation protein)	BLOC1S3 family
TRINITY_DN19003_c0_g1_i1.p1	TRINITY_DN19003_c0_g1_i1	Q12306	43	53	55	107	39	91	2e-05	48	46	52	0.145828	Ubiquitin-like protein SMT3	Ubiquitin family, SUMO subfamily
NODE_189527_length_338_cov_2.045283_g177314_i0.p3	NODE_189527_length_338_cov_2.045283_g177314_i0	Q60397	64	33	2	34	30	62	2e-05	48	92	52	0.170311	Guanine nucleotide-binding protein G(i) subunit alpha (G(i) alpha-3) (Fragment)	G-alpha family, G(i/o/t/z) subfamily
TRINITY_DN112675_c0_g1_i1.p1	TRINITY_DN112675_c0_g1_i1	P02599	41	63	21	82	47	109	2e-05	48	50	41	0.232258	Calmodulin (CaM)	Calmodulin family
TRINITY_DN404217_c0_g1_i1.p4	TRINITY_DN404217_c0_g1_i1	P80145	95	22	2	23	11	32	2e-05	48	85	69	1.35167	Ferritin heavy chain (Ferritin H subunit) (EC 1.16.3.1) (Prosome-like particle) (PLP) (RNP particle) (Fragments)	Ferritin family
TRINITY_DN143464_c0_g1_i1.p5	TRINITY_DN143464_c0_g1_i1	Q8TGK9	79	28	1	28	28	55	2e-05	48	90	49	2.0357	Putative uncharacterized protein YPL135C-A	0
NODE_218236_length_316_cov_1.827160_g205970_i0.p2	NODE_218236_length_316_cov_1.827160_g205970_i0	Q7LL14	44	48	2	49	44	91	1e-05	49	55	43	0.094173	Probable U2 small nuclear ribonucleoprotein B'' (U2 snRNP B'')	0
NODE_348309_length_277_cov_1.544118_g336007_i0.p1	NODE_348309_length_277_cov_1.544118_g336007_i0	Q8TC17	41	59	33	91	5	57	9e-06	49	64	50	0.099499	GRB2-related adapter protein-like	GRB2/sem-5/DRK family
NODE_570224_length_244_cov_0.900585_g557896_i0.p1	NODE_570224_length_244_cov_0.900585_g557896_i0	P57105	44	68	10	74	12	77	1e-05	49	89	47	0.113333	Synaptojanin-2-binding protein (Mitochondrial outer membrane protein 25)	0
NODE_278874_length_288_cov_0.716279_g266578_i0.p1	NODE_278874_length_288_cov_0.716279_g266578_i0	P0DN20	54	39	14	52	35	73	9e-06	49	57	49	0.114262	U-actitoxin-Avd3s (U-AITX-Avd3s) (AsKC16) (Fragment)	Venom Kunitz-type family, Sea anemone type 2 potassium channel toxin subfamily
TRINITY_DN1512_c0_g1_i1.p1	TRINITY_DN1512_c0_g1_i1	P31507	58	33	1	33	17	49	1e-05	49	92	45	0.157121	Protein krueppel (Fragment)	Krueppel C2H2-type zinc-finger protein family
TRINITY_DN1229451_c0_g1_i1.p1	TRINITY_DN1229451_c0_g1_i1	P55820	93	29	32	59	1	29	7e-06	49	48	54	0.193065	Synaptosomal-associated protein 25 (SNAP-25) (Super protein) (SUP) (Synaptosomal-associated 25 kDa protein) (Fragments)	SNAP-25 family
NODE_420736_length_266_cov_1.590674_g408419_i0.p3	NODE_420736_length_266_cov_1.590674_g408419_i0	P0C5P9	76	33	1	33	1	33	7e-06	49	97	61	0.207574	Putative uncharacterized protein YLR154W-B	0
TRINITY_DN1071454_c0_g1_i1.p1	TRINITY_DN1071454_c0_g1_i1	Q90641	66	44	3	45	14	57	1e-05	49	67	58	0.305958	cAMP-dependent protein kinase inhibitor alpha (PKI-alpha) (cAMP-dependent protein kinase inhibitor, kidney isoform)	PKI family
TRINITY_DN21165_c0_g1_i1.p2	TRINITY_DN21165_c0_g1_i1	Q23655	49	53	31	81	67	118	1e-05	49	65	45	0.311232	Non-specific lipid-transfer protein-like 1 (NSL-TP1)	0
TRINITY_DN1012372_c0_g1_i1.p4	TRINITY_DN1012372_c0_g1_i1	Q3B7I2	44	50	2	51	45	92	7e-06	49	96	54	0.315824	Protein canopy homolog 1	Canopy family
TRINITY_DN1165223_c0_g1_i1.p1	TRINITY_DN1165223_c0_g1_i1	Q3SAE6	60	40	19	57	1	39	1e-05	49	69	103	0.331287	Natriuretic peptide HsNP-a (Fragment)	Natriuretic peptide family
TRINITY_DN797126_c0_g1_i1.p2	TRINITY_DN797126_c0_g1_i1	Q34076	44	50	1	50	49	98	1e-05	49	100	45	0.4615	NADH-ubiquinone oxidoreductase chain 4 (EC 7.1.1.2) (NADH dehydrogenase subunit 4) (Fragment)	Complex I subunit 4 family
NODE_58172_length_601_cov_7.958333_g50197_i0.p2	NODE_58172_length_601_cov_7.958333_g50197_i0	Q8VWY7	41	59	32	90	16	73	7e-06	49	50	69	0.480675	Polcalcin Nic t 2 (Calcium-binding pollen allergen Nic t 2) (allergen Nic t 2)	0
TRINITY_DN386311_c0_g1_i1.p4	TRINITY_DN386311_c0_g1_i1	O70559	46	46	2	47	26	65	1e-05	49	94	43	0.657513	Small proline-rich protein 2H	Cornifin (SPRR) family
NODE_3826_length_1762_cov_140.666667_g2749_i0.p2	NODE_3826_length_1762_cov_140.666667_g2749_i0	Q6BRB4	50	46	1	46	44	89	9e-06	49	47	50	8.86496	Non-histone chromosomal protein 6	NHP6 family
NODE_562375_length_245_cov_0.895349_g550047_i0.p2	NODE_562375_length_245_cov_0.895349_g550047_i0	Q8BFY0	46	57	3	54	64	120	4e-06	50	85	42	0.112871	Phosphoinositide-interacting protein	0
TRINITY_DN297172_c0_g1_i1.p1	TRINITY_DN297172_c0_g1_i1	P16338	43	51	2	52	1	48	3e-06	50	91	72	0.162667	Disintegrin applaggin (Applagin) (Platelet aggregation activation inhibitor)	Venom metalloproteinase (M12B) family, P-II subfamily, P-IIa sub-subfamily
NODE_174608_length_352_cov_0.935484_g162439_i0.p2	NODE_174608_length_352_cov_0.935484_g162439_i0	Q5U5A6	40	62	1	62	43	104	6e-06	50	95	54	0.185665	Notch-regulated ankyrin repeat-containing protein	NRARP family
NODE_31485_length_792_cov_14.271210_g25991_i0.p1	NODE_31485_length_792_cov_14.271210_g25991_i0	P74593	44	64	15	77	22	85	3e-06	50	59	59	0.32175	Probable glutaredoxin slr1562	Glutaredoxin family
NODE_183481_length_343_cov_5.059259_g171287_i0.p1	NODE_183481_length_343_cov_5.059259_g171287_i0	P11633	41	54	60	113	27	80	4e-06	50	48	55	0.401767	Non-histone chromosomal protein 6B	NHP6 family
TRINITY_DN1053617_c0_g1_i1.p6	TRINITY_DN1053617_c0_g1_i1	Q0IIL4	74	31	1	31	44	74	3e-06	50	97	42	0.461314	Protein kish-B (Transmembrane protein 167B)	KISH family
TRINITY_DN157833_c0_g2_i1.p1	TRINITY_DN157833_c0_g2_i1	P10400	40	57	7	62	36	92	6e-06	50	92	48	0.613375	Retrovirus-related Pol polyprotein [Includes: Reverse transcriptase (EC 2.7.7.49); Endonuclease] (Fragment)	0
NODE_3729_length_1780_cov_16.642648_g2680_i0.p3	NODE_3729_length_1780_cov_16.642648_g2680_i0	O54842	43	58	16	73	20	77	6e-06	50	75	73	0.713542	Nuclear protein 1 (Protein p8)	NUPR family
NODE_324938_length_281_cov_0.740385_g312637_i0.p1	NODE_324938_length_281_cov_0.740385_g312637_i0	P29670	60	42	34	75	22	63	3e-06	51	54	49	0.124325	Cytochrome b (Complex III subunit 3) (Complex III subunit III) (Cytochrome b-c1 complex subunit 3) (Ubiquinol-cytochrome-c reductase complex cytochrome b subunit) (Fragment)	Cytochrome b family
TRINITY_DN135264_c5_g1_i1.p3	TRINITY_DN135264_c5_g1_i1	A0A1B0GTR4	44	48	17	64	21	68	2e-06	51	72	44	0.180412	Putative small proline-rich protein 5	0
TRINITY_DN35456_c1_g1_i1.p1	TRINITY_DN35456_c1_g1_i1	Q16559	56	45	1	45	16	60	3e-06	51	90	42	0.184356	T-cell acute lymphocytic leukemia protein 2 (TAL-2) (Class A basic helix-loop-helix protein 19) (bHLHa19)	0
TRINITY_DN1276204_c0_g1_i1.p1	TRINITY_DN1276204_c0_g1_i1	O13009	47	55	14	68	60	112	2e-06	51	80	49	0.189407	Guanylate cyclase activator 2B [Cleaved into: Uroguanylin (UGN)]	Guanylin family
NODE_528573_length_250_cov_0.870056_g516245_i0.p1	NODE_528573_length_250_cov_0.870056_g516245_i0	P24480	44	62	6	65	9	70	2e-06	51	95	61	0.258835	Protein S100-A11 (Calgizzarin) (Protein S100-C) (S100 calcium-binding protein A11)	S-100 family
TRINITY_DN89193_c0_g3_i1.p1	TRINITY_DN89193_c0_g3_i1	P55077	44	48	9	56	45	92	2e-06	51	42	52	0.356909	Beta-2-microglobulin (Fragment)	Beta-2-microglobulin family
NODE_402451_length_269_cov_0.785714_g390142_i0.p2	NODE_402451_length_269_cov_0.785714_g390142_i0	Q91061	41	71	1	69	1	71	2e-06	51	100	77	0.546899	Ictacalcin	S-100 family
TRINITY_DN154435_c9_g160_i1.p1	TRINITY_DN154435_c9_g160_i1	P30365	44	48	3	50	35	82	2e-06	51	96	47	1.03399	Early nodulin-12 (N-12)	Plant proline-rich protein superfamily, ENOD12 family
TRINITY_DN147766_c0_g1_i1.p3	TRINITY_DN147766_c0_g1_i1	A0A023PYD7	40	99	15	111	5	103	2e-06	51	88	58	2.24452	Putative uncharacterized membrane protein YDR187C	0
NODE_9830_length_1259_cov_190.972175_g7579_i0.p5	NODE_9830_length_1259_cov_190.972175_g7579_i0	P09602	75	36	8	42	15	50	2e-06	51	80	40	4.34859	Non-histone chromosomal protein HMG-17 (High mobility group nucleosome-binding domain-containing protein 2)	HMGN family
TRINITY_DN1256836_c0_g1_i1.p2	TRINITY_DN1256836_c0_g1_i1	Q06059	48	44	1	44	1	44	1e-06	52	98	54	0.081851	NADH-ubiquinone oxidoreductase chain 6 (EC 7.1.1.2) (NADH dehydrogenase subunit 6) (Fragment)	Complex I subunit 6 family
NODE_152832_length_376_cov_1.514851_g140788_i0.p1	NODE_152832_length_376_cov_1.514851_g140788_i0	A9UL70	42	62	63	124	3	64	8e-07	52	50	59	0.157121	DNA repair protein SWI5 homolog (Protein SAE3 homolog)	SWI5/SAE3 family
NODE_563908_length_245_cov_0.895349_g551580_i0.p1	NODE_563908_length_245_cov_0.895349_g551580_i0	P35467	42	77	7	81	3	79	9e-07	52	95	82	0.229504	Protein S100-A1 (S-100 protein alpha chain) (S-100 protein subunit alpha) (S100 calcium-binding protein A1)	S-100 family
TRINITY_DN153303_c0_g2_i1.p1	TRINITY_DN153303_c0_g2_i1	Q5R8L6	44	70	9	72	1	70	9e-07	52	71	56	0.256374	14 kDa phosphohistidine phosphatase (EC 3.9.1.3) (Phosphohistidine phosphatase 1) (PHPT1) (Protein histidine phosphatase) (PHP)	Janus family
NODE_137350_length_396_cov_3.210526_g125488_i0.p2	NODE_137350_length_396_cov_3.210526_g125488_i0	Q9CPX8	45	51	10	60	6	56	1e-06	52	84	91	0.275603	Cytochrome b-c1 complex subunit 10 (Complex III subunit 10) (Complex III subunit XI) (Ubiquinol-cytochrome c reductase complex 6.4 kDa protein)	UQCR11/QCR10 family
TRINITY_DN69702_c1_g1_i1.p3	TRINITY_DN69702_c1_g1_i1	P25508	58	40	9	48	16	55	9e-07	52	82	47	0.276534	Collagen alpha-1(XII) chain (Fragments)	Fibril-associated collagens with interrupted helices (FACIT) family
TRINITY_DN649704_c0_g1_i1.p1	TRINITY_DN649704_c0_g1_i1	Q28216	41	76	9	83	23	95	1e-06	52	66	59	0.696015	CD59 glycoprotein (MAC-inhibitory protein) (MAC-IP) (Membrane attack complex inhibition factor) (MACIF) (Protectin) (CD antigen CD59)	0
NODE_18373_length_991_cov_5.882353_g14641_i0.p3	NODE_18373_length_991_cov_5.882353_g14641_i0	P68473	49	53	1	53	55	107	1e-06	52	98	50	1.07917	Uncharacterized 11.8 kDa protein	0
NODE_141490_length_391_cov_0.968553_g129575_i0.p1	NODE_141490_length_391_cov_0.968553_g129575_i0	P03358	44	50	61	110	37	86	6e-07	53	43	43	0.141449	Pol polyprotein [Cleaved into: Integrase (IN) (EC 2.7.7.-) (EC 3.1.-.-)] (Fragment)	0
NODE_121570_length_422_cov_1.787966_g109991_i0.p1	NODE_121570_length_422_cov_1.787966_g109991_i0	Q8WWR9	47	66	1	66	1	63	5e-07	53	80	79	0.175468	Pancreatic progenitor cell differentiation and proliferation factor-like protein (Exocrine differentiation and proliferation factor-like protein)	PPDPF family
TRINITY_DN766817_c0_g1_i1.p1	TRINITY_DN766817_c0_g1_i1	P15063	45	71	13	75	95	161	5e-07	53	53	42	0.196833	Protein B-Myc	0
TRINITY_DN780709_c0_g1_i1.p2	TRINITY_DN780709_c0_g1_i1	Q9ZZ50	59	37	3	39	1	37	5e-07	53	88	67	0.544469	ATP synthase protein 8 (A6L) (F-ATPase subunit 8)	ATPase protein 8 family
TRINITY_DN101133_c0_g1_i1.p1	TRINITY_DN101133_c0_g1_i1	P04055	42	62	74	128	74	135	5e-07	53	48	42	1.03542	Phospholipase A2 (EC 3.1.1.4) (Group IB phospholipase A2) (Phosphatidylcholine 2-acylhydrolase 1B)	Phospholipase A2 family
TRINITY_DN125613_c8_g1_i2.p2	TRINITY_DN125613_c8_g1_i2	P0CG34	55	44	8	51	2	45	5e-07	53	83	98	162.093	Thymosin beta-15A (NB thymosin beta) (Thymosin-like protein 8)	Thymosin beta family
NODE_331639_length_280_cov_0.743961_g319337_i0.p4	NODE_331639_length_280_cov_0.743961_g319337_i0	Q8X0J4	66	35	1	35	49	83	3e-07	54	97	42	0.098762	Putative cytochrome b5 B11H24.095	Cytochrome b5 family
TRINITY_DN34161_c0_g1_i1.p1	TRINITY_DN34161_c0_g1_i1	P48028	41	80	1	80	72	145	4e-07	54	99	47	0.126464	Cysteine synthase B (CSase B) (EC 2.5.1.47) (O-acetylserine (thiol)-lyase B) (OAS-TL B) (O-acetylserine sulfhydrylase B) (Fragment)	Cysteine synthase/cystathionine beta-synthase family
NODE_132530_length_404_cov_0.930514_g120753_i0.p1	NODE_132530_length_404_cov_0.930514_g120753_i0	Q7M4I5	47	62	4	63	48	109	4e-07	54	46	46	0.136898	Phospholipase A2 (PLA2) (EC 3.1.1.4) (Phosphatidylcholine 2-acylhydrolase) (allergen Api d 1)	Phospholipase A2 family, Group III subfamily
TRINITY_DN440244_c0_g1_i1.p1	TRINITY_DN440244_c0_g1_i1	O22000	42	89	12	93	40	128	2e-07	54	72	70	0.151064	Deoxycytidylate deaminase (EC 3.5.4.12) (dCMP deaminase)	Cytidine and deoxycytidylate deaminase family
NODE_447705_length_262_cov_1.222222_g435384_i0.p3	NODE_447705_length_262_cov_1.222222_g435384_i0	Q64201	59	37	48	84	1	37	2e-07	54	43	53	0.158321	Homeobox protein OTX2 (Orthodenticle homolog 2) (Fragment)	Paired homeobox family, Bicoid subfamily
TRINITY_DN158567_c1_g54_i1.p2	TRINITY_DN158567_c1_g54_i1	P80930	43	42	14	55	2	43	2e-07	54	46	91	0.286149	Antimicrobial peptide eNAP-1 (Fragment)	Granulin family
TRINITY_DN59082_c0_g1_i1.p1	TRINITY_DN59082_c0_g1_i1	Q8WWG1	47	47	6	50	5	51	3e-07	54	54	41	0.337294	Pro-neuregulin-4, membrane-bound isoform (Pro-NRG4) [Cleaved into: Neuregulin-4 (NRG-4)]	Neuregulin family
NODE_140115_length_392_cov_5.648903_g128214_i0.p2	NODE_140115_length_392_cov_5.648903_g128214_i0	Q01871	41	56	36	91	7	62	4e-07	54	45	76	0.387523	Protein krueppel (Fragment)	Krueppel C2H2-type zinc-finger protein family
TRINITY_DN147011_c0_g1_i1.p6	TRINITY_DN147011_c0_g1_i1	P55739	85	27	2	28	16	42	3e-07	54	93	64	0.573141	Serine/threonine-protein phosphatase 5 (PP5) (EC 3.1.3.16) (Protein phosphatase T) (PPT) (Fragment)	PPP phosphatase family, PP-5 (PP-T) subfamily
NODE_580511_length_242_cov_0.911243_g568183_i0.p1	NODE_580511_length_242_cov_0.911243_g568183_i0	P02634	44	59	10	68	13	70	4e-07	54	74	75	0.85893	Protein S100-G (9 kDa CaBP) (Calbindin-D9k) (Cholecalcin) (S100 calcium-binding protein G) (Vitamin D-dependent calcium-binding protein, intestinal) (CABP)	S-100 family
TRINITY_DN153284_c2_g4_i1.p2	TRINITY_DN153284_c2_g4_i1	Q8IV56	49	71	39	106	54	123	3e-07	54	65	55	1.54912	Proline-rich protein 15	PRR15 family
TRINITY_DN142562_c1_g1_i1.p1	TRINITY_DN142562_c1_g1_i1	Q61585	44	52	1	52	1	52	4e-07	54	57	50	10.6324	G0/G1 switch protein 2 (G0S2-like protein)	0
NODE_177889_length_348_cov_454.098182_g165710_i0.p2	NODE_177889_length_348_cov_454.098182_g165710_i0	D3YUG0	41	76	32	104	10	84	3e-07	54	66	75	18.814	Sterile alpha motif domain-containing protein 13 (SAM domain-containing protein 13)	0
NODE_37287_length_736_cov_14279.200603_g31180_i0.p4	NODE_37287_length_736_cov_14279.200603_g31180_i0	P0CI21	66	38	9	46	1	38	3e-07	54	81	100	34.2398	Augerpeptide hhe53	0
NODE_469723_length_259_cov_0.827957_g457402_i0.p2	NODE_469723_length_259_cov_0.827957_g457402_i0	A0A1B0GUI7	68	40	14	53	4	43	1e-07	55	47	48	0.10677	Putative uncharacterized protein BRD3OS (BRD3 opposite strand protein) (Long intergenic non-protein coding RNA 94) (Non-protein coding RNA 94)	0
NODE_491124_length_256_cov_0.841530_g478801_i0.p1	NODE_491124_length_256_cov_0.841530_g478801_i0	Q9ST43	41	73	19	84	26	98	1e-07	55	86	50	0.108021	Pleckstrin homology domain-containing protein 1 (AtPH1)	0
TRINITY_DN669935_c0_g1_i1.p1	TRINITY_DN669935_c0_g1_i1	O15172	54	50	18	67	6	55	1e-07	55	53	69	0.130509	Putative phosphoserine phosphatase-like protein (L-3-phosphoserine-phosphatase homolog)	HAD-like hydrolase superfamily, SerB family
NODE_31378_length_794_cov_1.246879_g25899_i0.p1	NODE_31378_length_794_cov_1.246879_g25899_i0	C9JVW0	47	66	33	97	27	92	2e-07	55	43	46	0.241241	Putative transmembrane protein INAFM1 (InaF-motif-containing protein 1) (Proline-rich protein 24)	0
TRINITY_DN219129_c0_g1_i1.p1	TRINITY_DN219129_c0_g1_i1	Q28315	49	65	26	85	8	70	1e-07	55	71	41	0.256739	Vitamin K-dependent protein C (EC 3.4.21.69) (Anticoagulant protein C) (Autoprothrombin IIA) (Blood coagulation factor XIV) (Fragment)	Peptidase S1 family
TRINITY_DN662116_c0_g1_i1.p4	TRINITY_DN662116_c0_g1_i1	P05747	79	29	1	29	1	29	1e-07	55	94	49	0.439381	60S ribosomal protein L29 (Large ribosomal subunit protein eL29) (YL43)	Eukaryotic ribosomal protein eL29 family
TRINITY_DN509865_c0_g1_i1.p2	TRINITY_DN509865_c0_g1_i1	O27122	62	42	8	49	35	76	8e-08	56	84	55	0.128648	DNA-directed RNA polymerase subunit H (EC 2.7.7.6) (RPB5)	Archaeal RpoH/eukaryotic RPB5 RNA polymerase subunit family
TRINITY_DN1350650_c0_g1_i1.p1	TRINITY_DN1350650_c0_g1_i1	Q99PE3	49	49	4	52	34	82	1e-07	56	72	60	0.13424	P2Y purinoceptor 2 (P2Y2) (Fragment)	G-protein coupled receptor 1 family
TRINITY_DN625309_c0_g1_i1.p1	TRINITY_DN625309_c0_g1_i1	Q0P5B9	42	83	7	89	63	145	1e-07	56	55	45	0.147552	Ankyrin repeat domain-containing protein 39	ANKRD39 family
NODE_71276_length_547_cov_1.945148_g62219_i0.p1	NODE_71276_length_547_cov_1.945148_g62219_i0	Q55837	43	80	1	80	61	138	8e-08	56	82	48	0.150295	Uncharacterized protein slr0516	0
TRINITY_DN623752_c0_g1_i1.p1	TRINITY_DN623752_c0_g1_i1	O93515	44	59	9	67	27	84	1e-07	56	71	40	0.198038	Zinc metalloproteinase-disintegrin salmosin-3 (EC 3.4.24.-) (Snake venom metalloproteinase) (SVMP) (Fragment)	Venom metalloproteinase (M12B) family, P-II subfamily, P-IIb sub-subfamily
TRINITY_DN40573_c0_g1_i1.p1	TRINITY_DN40573_c0_g1_i1	Q6PGF2	41	78	58	135	13	89	1e-07	56	50	53	0.236694	MORN repeat-containing protein 4	0
NODE_297401_length_285_cov_0.726415_g285104_i0.p2	NODE_297401_length_285_cov_0.726415_g285104_i0	Q95916	69	42	1	42	57	98	1e-07	56	98	43	0.239986	NADH-ubiquinone oxidoreductase chain 4L (EC 7.1.1.2) (NADH dehydrogenase subunit 4L)	Complex I subunit 4L family
NODE_320105_length_282_cov_0.736842_g307806_i0.p1	NODE_320105_length_282_cov_0.736842_g307806_i0	P19133	48	46	1	46	30	75	8e-08	56	55	59	0.445853	Ferritin light chain (Ferritin L subunit) (Fragment)	Ferritin family
NODE_279218_length_288_cov_0.716279_g266922_i0.p1	NODE_279218_length_288_cov_0.716279_g266922_i0	O79405	47	49	1	49	1	49	1e-07	56	98	89	0.555948	ATP synthase protein 8 (A6L) (F-ATPase subunit 8)	ATPase protein 8 family
TRINITY_DN489096_c0_g11_i2.p1	TRINITY_DN489096_c0_g11_i2	Q3E811	65	43	3	45	4	46	6e-08	56	55	69	1.67888	Regulator of rDNA transcription protein 15	ART2/RRT15 family
NODE_553988_length_246_cov_0.890173_g541660_i0.p1	NODE_553988_length_246_cov_0.890173_g541660_i0	P53143	44	63	13	75	74	136	3e-08	57	77	44	0.112412	Putative uncharacterized protein YGL102C	0
TRINITY_DN81968_c0_g1_i1.p1	TRINITY_DN81968_c0_g1_i1	P82885	54	48	2	49	53	100	4e-08	57	96	44	0.129945	Thaicobrin	Ohanin/vespryn family
TRINITY_DN153570_c0_g5_i1.p2	TRINITY_DN153570_c0_g5_i1	P80236	60	42	9	50	2	43	4e-08	57	81	55	0.130099	Ras-related C3 botulinum toxin substrate 1 (EC 3.6.5.2) (Sigma 1 component protein p22) (p21-Rac1) (Fragment)	Small GTPase superfamily, Rho family
NODE_174028_length_352_cov_2.111111_g161859_i0.p1	NODE_174028_length_352_cov_2.111111_g161859_i0	P0CJ14	41	58	14	66	20	77	4e-08	57	50	62	0.173226	Venom protein 302	0
TRINITY_DN40262_c0_g1_i1.p2	TRINITY_DN40262_c0_g1_i1	Q9M5L0	65	49	1	49	50	98	4e-08	57	100	40	0.183127	60S ribosomal protein L35	Universal ribosomal protein uL29 family
TRINITY_DN587944_c0_g1_i1.p1	TRINITY_DN587944_c0_g1_i1	A7X3X0	41	66	5	70	87	149	4e-08	57	89	42	0.184767	C-type lection lectoxin-Enh3 (CTL)	True venom lectin family
TRINITY_DN112951_c0_g1_i1.p1	TRINITY_DN112951_c0_g1_i1	P12400	44	63	29	87	14	76	3e-08	57	57	56	0.218107	Protein CTLA-2-beta (Cytotoxic T-lymphocyte-associated protein 2-beta)	0
TRINITY_DN880668_c0_g1_i1.p2	TRINITY_DN880668_c0_g1_i1	O62786	43	51	1	51	70	120	5e-08	57	58	43	0.28838	Solute carrier family 2, facilitated glucose transporter member 2 (Glucose transporter type 2, liver) (GLUT-2)	Major facilitator superfamily, Sugar transporter (TC 2.A.1.1) family, Glucose transporter subfamily
TRINITY_DN623163_c0_g1_i1.p3	TRINITY_DN623163_c0_g1_i1	Q99LY9	41	63	1	63	21	83	5e-08	57	93	59	0.407605	NADH dehydrogenase [ubiquinone] iron-sulfur protein 5 (Complex I-15 kDa) (CI-15 kDa) (NADH-ubiquinone oxidoreductase 15 kDa subunit)	Complex I NDUFS5 subunit family
TRINITY_DN141106_c0_g1_i1.p1	TRINITY_DN141106_c0_g1_i1	P16709	43	82	29	110	2	76	3e-08	57	73	106	0.45868	viral Ubiquitin	Ubiquitin family
TRINITY_DN122151_c0_g2_i1.p2	TRINITY_DN122151_c0_g2_i1	P0C0A9	41	78	1	78	1	75	5e-08	57	98	103	0.479716	Small VCP/p97-interacting protein	SVIP family
TRINITY_DN420978_c0_g1_i1.p1	TRINITY_DN420978_c0_g1_i1	Q9LIS2	44	71	36	106	37	107	2e-08	58	66	52	0.102042	Glycine-rich RNA-binding protein 4, mitochondrial (AtGR-RBP4) (AtRBG4) (Glycine-rich protein 4) (AtGRP4) (Mitochondrial RNA-binding protein 1b) (At-mRBP1b)	GR-RBP family
NODE_417496_length_267_cov_0.793814_g405182_i0.p1	NODE_417496_length_267_cov_0.793814_g405182_i0	Q2KIP5	43	87	5	88	21	104	2e-08	58	99	76	0.103571	PDZK1-interacting protein 1	0
NODE_213791_length_319_cov_2.203252_g201527_i0.p1	NODE_213791_length_319_cov_2.203252_g201527_i0	F4K494	48	54	7	60	18	71	2e-08	58	82	44	0.141879	Putative MOB kinase activator-like 2B (Mob1 homolog 2B) (Mps one binder kinase activator-like 2B)	MOB1/phocein family
NODE_35815_length_750_cov_3.025111_g29880_i0.p1	NODE_35815_length_750_cov_3.025111_g29880_i0	Q09062	40	72	28	99	5	74	2e-08	58	72	94	0.219048	Integrin beta-2 (Fragment)	Integrin beta chain family
NODE_67177_length_562_cov_5.934560_g58467_i0.p2	NODE_67177_length_562_cov_5.934560_g58467_i0	P02904	51	57	34	90	51	107	2e-08	58	53	46	0.417171	Methylmalonyl-CoA carboxyltransferase 1.3S subunit (EC 2.1.3.1) (Biotin carboxyl carrier protein of transcarboxylase) (Transcarboxylase, 1.3S subunit)	0
NODE_579510_length_242_cov_0.911243_g567182_i0.p3	NODE_579510_length_242_cov_0.911243_g567182_i0	Q4JQH9	65	46	1	46	1	46	2e-08	58	98	47	0.576302	NADH-ubiquinone oxidoreductase chain 4L (EC 7.1.1.2) (NADH dehydrogenase subunit 4L)	Complex I subunit 4L family
NODE_357156_length_276_cov_0.758621_g344853_i0.p2	NODE_357156_length_276_cov_0.758621_g344853_i0	P02638	41	80	1	78	8	87	2e-08	58	101	87	1.0213	Protein S100-B (S-100 protein beta chain) (S-100 protein subunit beta) (S100 calcium-binding protein B)	S-100 family
TRINITY_DN832938_c0_g1_i1.p2	TRINITY_DN832938_c0_g1_i1	P52816	93	28	28	55	5	32	2e-08	58	51	58	1.44632	60S ribosomal protein L23 (Fragment)	Universal ribosomal protein uL14 family
TRINITY_DN94718_c0_g2_i1.p1	TRINITY_DN94718_c0_g2_i1	F7BK26	55	53	63	115	54	106	2e-08	58	43	49	10.618	ATPase inhibitor, mitochondrial (ATP synthase F1 subunit epsilon) (Inhibitor of F(1)F(o)-ATPase) (IF(1)) (IF1)	ATPase inhibitor family
NODE_153496_length_375_cov_1.784768_g141445_i0.p1	NODE_153496_length_375_cov_1.784768_g141445_i0	Q4JCS0	47	68	46	111	3	61	1e-08	59	54	82	0.147362	Disintegrin isoform D-3	Venom metalloproteinase (M12B) family, P-II subfamily, P-IIa sub-subfamily
NODE_168720_length_358_cov_1.021053_g156570_i0.p1	NODE_168720_length_358_cov_1.021053_g156570_i0	Q0VAQ4	58	55	1	54	43	97	7e-09	59	100	57	0.150111	Small cell adhesion glycoprotein (Small transmembrane and glycosylated protein)	SMAGP family
NODE_498958_length_255_cov_0.846154_g486634_i0.p1	NODE_498958_length_255_cov_0.846154_g486634_i0	P02639	48	67	1	65	21	87	7e-09	59	80	71	0.15363	Protein S100-A1 (S-100 protein alpha chain) (S-100 protein subunit alpha) (S100 calcium-binding protein A1)	S-100 family
TRINITY_DN141867_c0_g1_i1.p3	TRINITY_DN141867_c0_g1_i1	P22577	44	71	7	73	3	73	7e-09	59	92	69	0.18694	Uncharacterized 9.5 kDa protein in DHFR 3'region (ORF3)	0
TRINITY_DN880661_c0_g1_i1.p1	TRINITY_DN880661_c0_g1_i1	A7X3W1	45	60	1	60	51	110	1e-08	59	92	54	0.247945	C-type lectin lectoxin-Enh1 (CTL)	True venom lectin family
NODE_111810_length_440_cov_1.795640_g100528_i0.p2	NODE_111810_length_440_cov_1.795640_g100528_i0	B6YTE3	60	47	2	48	71	117	4e-09	60	94	40	0.154817	Peptidyl-tRNA hydrolase (PTH) (EC 3.1.1.29)	PTH2 family
TRINITY_DN168928_c0_g1_i1.p1	TRINITY_DN168928_c0_g1_i1	P86733	41	64	22	85	52	112	5e-09	60	74	51	0.155506	BPTI/Kunitz domain-containing protein (Fragment)	0
NODE_598884_length_197_cov_170.470370_g586555_i0.p3	NODE_598884_length_197_cov_170.470370_g586555_i0	P55823	86	35	25	59	1	35	5e-09	60	54	100	0.219619	Elongation factor 2 (EF-2) (Fragment)	GTP-binding elongation factor family, EF-G/EF-2 subfamily
NODE_15590_length_1057_cov_3.391260_g12360_i0.p2	NODE_15590_length_1057_cov_3.391260_g12360_i0	O19002	41	71	15	85	10	80	7e-09	60	45	43	0.34111	Cyclin-dependent kinase inhibitor 1 (CDK-interacting protein 1) (p21)	CDI family
NODE_224851_length_312_cov_0.966527_g212580_i0.p4	NODE_224851_length_312_cov_0.966527_g212580_i0	P51971	81	32	1	32	48	79	2e-09	61	97	41	0.105952	Eukaryotic translation initiation factor 1 (eIF1) (Protein translation factor SUI1 homolog) (Fragment)	SUI1 family
NODE_466125_length_260_cov_0.823529_g453804_i0.p2	NODE_466125_length_260_cov_0.823529_g453804_i0	O96952	42	64	21	84	5	68	2e-09	61	74	60	0.142521	Thioredoxin (Trx)	Thioredoxin family
TRINITY_DN17589_c0_g1_i1.p3	TRINITY_DN17589_c0_g1_i1	Q09020	97	30	1	30	1	30	2e-09	61	100	64	0.184356	Wound-induced basic protein	0
NODE_157603_length_370_cov_1.993266_g145517_i0.p1	NODE_157603_length_370_cov_1.993266_g145517_i0	P12260	47	81	17	97	8	87	2e-09	61	82	41	0.201377	Coagulation factor XIII A chain (Coagulation factor XIIIa) (EC 2.3.2.13) (Protein-glutamine gamma-glutamyltransferase A chain) (Transglutaminase A chain) (Fragment)	Transglutaminase superfamily, Transglutaminase family
NODE_369186_length_274_cov_1.019900_g356881_i0.p1	NODE_369186_length_274_cov_1.019900_g356881_i0	Q9CQK1	41	83	9	90	10	91	2e-09	61	92	55	0.201513	Zinc finger HIT domain-containing protein 3 (Thyroid hormone receptor interactor 3) (Thyroid receptor-interacting protein 3) (TR-interacting protein 3) (TRIP-3)	0
NODE_73096_length_540_cov_5.625268_g63903_i0.p1	NODE_73096_length_540_cov_5.625268_g63903_i0	P05785	47	73	12	84	3	74	3e-09	61	76	78	0.479837	Keratin, type I cytoskeletal 14 (Cytokeratin VII) (Cytokeratin-14) (CK-14) (Cytokeratin-7) (Keratin-14) (K14) (Fragment)	Intermediate filament family
TRINITY_DN91328_c0_g1_i1.p1	TRINITY_DN91328_c0_g1_i1	P49458	62	45	48	92	42	86	2e-09	61	48	52	2.2815	Signal recognition particle 9 kDa protein (SRP9)	SRP9 family
TRINITY_DN817272_c0_g1_i1.p1	TRINITY_DN817272_c0_g1_i1	P50657	49	57	1	57	1	57	2e-09	61	98	66	8.68814	Cytochrome c oxidase subunit 3 (EC 1.9.3.1) (Cytochrome c oxidase polypeptide III) (Fragment)	Cytochrome c oxidase subunit 3 family
NODE_253977_length_294_cov_1.045249_g241687_i0.p1	NODE_253977_length_294_cov_1.045249_g241687_i0	Q5E969	58	50	14	63	18	67	1e-09	62	78	47	0.141089	Transcriptional and immune response regulator	0
NODE_136461_length_398_cov_1.073846_g124618_i0.p1	NODE_136461_length_398_cov_1.073846_g124618_i0	O46379	45	88	44	131	92	176	1e-09	62	67	46	0.155993	Lumican (Keratan sulfate proteoglycan lumican) (KSPG lumican) (Fragment)	Small leucine-rich proteoglycan (SLRP) family, SLRP class II subfamily
TRINITY_DN29661_c0_g1_i1.p2	TRINITY_DN29661_c0_g1_i1	P27795	57	49	1	49	21	69	8e-10	62	100	44	0.183741	Histone H2B	Histone H2B family
TRINITY_DN209276_c0_g1_i1.p1	TRINITY_DN209276_c0_g1_i1	Q8TV04	49	72	17	87	44	115	1e-09	62	82	62	0.291186	Peptidyl-tRNA hydrolase (PTH) (EC 3.1.1.29)	PTH2 family
TRINITY_DN25949_c0_g1_i1.p2	TRINITY_DN25949_c0_g1_i1	Q29100	41	70	16	85	27	96	1e-09	62	67	57	0.346247	Uterine plasmin/trypsin inhibitor (UPTI)	0
NODE_490215_length_256_cov_0.841530_g477892_i0.p2	NODE_490215_length_256_cov_0.841530_g477892_i0	P23633	67	43	6	48	56	98	1e-09	62	88	44	0.574037	NADH-ubiquinone oxidoreductase chain 4L (EC 7.1.1.2) (NADH dehydrogenase subunit 4L)	Complex I subunit 4L family
NODE_523971_length_251_cov_0.865169_g511643_i0.p1	NODE_523971_length_251_cov_0.865169_g511643_i0	P02632	46	72	7	78	4	74	1e-09	62	87	91	0.791408	Protein S100-G (Calbindin-D9k) (S100 calcium-binding protein G) (Vitamin D-dependent calcium-binding protein, intestinal) (CABP) [Cleaved into: Protein S100-G, minor isoform]	S-100 family
TRINITY_DN136583_c0_g3_i1.p1	TRINITY_DN136583_c0_g3_i1	Q02376	48	52	18	69	25	76	1e-09	62	74	68	1.9879	NADH dehydrogenase [ubiquinone] 1 subunit C1, mitochondrial (Complex I-KFYI) (CI-KFYI) (NADH-ubiquinone oxidoreductase KFYI subunit)	Complex I NDUFC1 subunit family
NODE_461911_length_260_cov_0.823529_g449590_i0.p1	NODE_461911_length_260_cov_0.823529_g449590_i0	C0HJL8	56	50	34	83	73	122	6e-10	63	60	41	0.106005	Phospholipase A2 nigroviriditoxin basic subunit B (Ngvtx-B) (svPLA2) (EC 3.1.1.4) (Phospholipase A(2))	Phospholipase A2 family, Group II subfamily, D49 sub-subfamily
NODE_199172_length_330_cov_2.241245_g186932_i0.p1	NODE_199172_length_330_cov_2.241245_g186932_i0	O62787	45	58	2	59	47	104	5e-10	63	53	56	0.167037	Solute carrier family 2, facilitated glucose transporter member 3 (Glucose transporter type 3, brain) (GLUT-3)	Major facilitator superfamily, Sugar transporter (TC 2.A.1.1) family, Glucose transporter subfamily
NODE_162559_length_364_cov_3.134021_g150432_i0.p2	NODE_162559_length_364_cov_3.134021_g150432_i0	P36925	46	59	55	113	33	91	6e-10	63	51	58	0.185593	Interleukin-8 (IL-8) (C-X-C motif chemokine 8) (Chemokine (C-X-C motif) ligand 8)	Intercrine alpha (chemokine CxC) family
NODE_77807_length_525_cov_1.619469_g68278_i0.p1	NODE_77807_length_525_cov_1.619469_g68278_i0	A6H7B1	59	61	1	61	85	145	5e-10	63	98	42	0.221823	Mitochondrial import receptor subunit TOM20 homolog (Mitochondrial 20 kDa outer membrane protein) (Outer mitochondrial membrane receptor Tom20)	Tom20 family
TRINITY_DN35928_c0_g2_i2.p1	TRINITY_DN35928_c0_g2_i2	Q9D7H4	49	70	12	81	12	79	6e-10	63	47	49	11.4168	Arginine vasopressin-induced protein 1 (AVP-induced protein 1) (Arginine vasopressin-induced transcript 32 protein) (VIP32) (VIT32)	0
NODE_325238_length_281_cov_0.740385_g312937_i0.p1	NODE_325238_length_281_cov_0.740385_g312937_i0	Q9GL23	65	49	8	55	1	49	3e-10	64	53	98	0.098083	Apoptotic protease-activating factor 1 (APAF-1) (Fragment)	0
NODE_562222_length_245_cov_0.895349_g549894_i0.p1	NODE_562222_length_245_cov_0.895349_g549894_i0	Q9NWW9	40	82	4	81	21	102	3e-10	64	101	51	0.112871	Phospholipase A and acyltransferase 2 (EC 2.3.1.-) (EC 3.1.1.32) (EC 3.1.1.4) (HRAS-like suppressor 2)	H-rev107 family
TRINITY_DN154714_c1_g1_i1.p4	TRINITY_DN154714_c1_g1_i1	Q60529	74	42	1	42	1	42	4e-10	64	100	44	0.113435	GTPase HRas (H-Ras-1) (Transforming protein p21) (c-H-ras) (p21ras) [Cleaved into: GTPase HRas, N-terminally processed] (Fragment)	Small GTPase superfamily, Ras family
NODE_303133_length_284_cov_0.729858_g290835_i0.p3	NODE_303133_length_284_cov_0.729858_g290835_i0	Q9FNC9	66	47	3	49	37	83	3e-10	64	96	47	0.120091	Mitochondrial import receptor subunit TOM9-2 (Mitochondrial import receptor subunit TOM22 homolog 2) (Translocase of outer membrane 22 kDa subunit homolog 2) (Translocase of outer membrane 9 kDa subunit TOM9-2)	Tom22 family
TRINITY_DN1116280_c0_g1_i1.p2	TRINITY_DN1116280_c0_g1_i1	P16362	78	37	2	38	29	65	2e-10	64	93	47	0.242022	Cytochrome b (Complex III subunit 3) (Complex III subunit III) (Cytochrome b-c1 complex subunit 3) (Ubiquinol-cytochrome-c reductase complex cytochrome b subunit) (Fragment)	Cytochrome b family
TRINITY_DN122999_c0_g1_i1.p5	TRINITY_DN122999_c0_g1_i1	Q0P4B9	69	39	4	42	59	97	4e-10	64	91	40	0.263054	Mapk-regulated corepressor-interacting protein 1 (Protein FAM195B)	MCRIP family
TRINITY_DN34162_c0_g1_i1.p1	TRINITY_DN34162_c0_g1_i1	Q06185	49	65	1	65	1	61	3e-10	64	87	92	0.268932	ATP synthase subunit e, mitochondrial (ATPase subunit e) (ATP synthase membrane subunit e)	ATPase e subunit family
TRINITY_DN1033975_c0_g1_i1.p1	TRINITY_DN1033975_c0_g1_i1	Q36150	40	82	2	83	44	125	2e-10	64	98	49	0.36295	NADH-ubiquinone oxidoreductase chain 4 (EC 7.1.1.2) (NADH dehydrogenase subunit 4) (Fragment)	Complex I subunit 4 family
NODE_316373_length_282_cov_0.736842_g304074_i0.p1	NODE_316373_length_282_cov_0.736842_g304074_i0	P29668	73	41	14	54	40	80	2e-10	65	75	40	0.096754	Cytochrome b (Complex III subunit 3) (Complex III subunit III) (Cytochrome b-c1 complex subunit 3) (Ubiquinol-cytochrome-c reductase complex cytochrome b subunit) (Fragment)	Cytochrome b family
NODE_324127_length_281_cov_0.740385_g311826_i0.p1	NODE_324127_length_281_cov_0.740385_g311826_i0	A5PJU8	56	61	2	62	28	85	1e-10	65	66	58	0.120717	Protein LBH	LBH family
NODE_165588_length_361_cov_1.586806_g153447_i0.p1	NODE_165588_length_361_cov_1.586806_g153447_i0	Q9H963	47	60	61	120	27	86	1e-10	65	50	47	0.164822	Putative zinc finger protein 702	Krueppel C2H2-type zinc-finger protein family
NODE_331662_length_280_cov_0.743961_g319360_i0.p1	NODE_331662_length_280_cov_0.743961_g319360_i0	P29657	52	64	1	64	1	64	1e-10	65	98	100	0.166249	Cytochrome c oxidase subunit 2 (EC 1.9.3.1) (Cytochrome c oxidase polypeptide II) (Fragment)	Cytochrome c oxidase subunit 2 family
NODE_276638_length_288_cov_0.716279_g264342_i0.p4	NODE_276638_length_288_cov_0.716279_g264342_i0	Q6ZRP5	40	99	1	91	96	194	1e-10	65	104	44	0.216682	Putative uncharacterized protein FLJ46204	0
NODE_136852_length_397_cov_2.148148_g124995_i0.p1	NODE_136852_length_397_cov_2.148148_g124995_i0	Q9BUF7	52	64	55	118	57	120	2e-10	65	54	53	0.234972	Protein crumbs homolog 3	0
NODE_117584_length_429_cov_2.657303_g106103_i0.p1	NODE_117584_length_429_cov_2.657303_g106103_i0	A0A1L2F565	47	59	11	69	11	68	2e-10	65	69	49	0.243901	Parathyroid hormone 4	Parathyroid hormone family
TRINITY_DN664789_c0_g1_i1.p1	TRINITY_DN664789_c0_g1_i1	O88890	42	66	2	67	39	104	3e-10	65	40	52	0.249163	SH2 domain-containing protein 1A (Signaling lymphocytic activation molecule-associated protein) (SLAM-associated protein) (T-cell signal transduction molecule SAP)	0
TRINITY_DN156505_c7_g10_i1.p1	TRINITY_DN156505_c7_g10_i1	P18712	57	46	1	46	50	95	1e-10	65	94	41	0.418169	Gastrula zinc finger protein XlCGF16.1 (Fragment)	Krueppel C2H2-type zinc-finger protein family
TRINITY_DN136921_c1_g1_i1.p2	TRINITY_DN136921_c1_g1_i1	Q9UBR5	41	81	1	81	57	137	2e-10	65	93	53	0.811989	Chemokine-like factor (C32)	Chemokine-like factor family
TRINITY_DN103082_c0_g1_i1.p2	TRINITY_DN103082_c0_g1_i1	P56381	58	50	21	70	1	50	2e-10	65	70	98	2.27804	ATP synthase subunit epsilon, mitochondrial (ATPase subunit epsilon) (ATP synthase F1 subunit epsilon)	Eukaryotic ATPase epsilon family
NODE_469630_length_259_cov_0.827957_g457309_i0.p1	NODE_469630_length_259_cov_0.827957_g457309_i0	P20688	57	56	1	56	1	56	1e-10	66	81	48	0.089687	NADH-ubiquinone oxidoreductase chain 3 (EC 7.1.1.2) (NADH dehydrogenase subunit 3)	Complex I subunit 3 family
NODE_391800_length_271_cov_0.777778_g379492_i0.p1	NODE_391800_length_271_cov_0.777778_g379492_i0	Q06405	52	62	28	89	1	62	8e-11	66	70	61	0.125512	ATP synthase subunit f, mitochondrial	ATPase F chain family
TRINITY_DN625075_c0_g1_i1.p1	TRINITY_DN625075_c0_g1_i1	P0C7N9	57	53	11	63	8	60	1e-10	66	84	43	0.144782	Proteasome assembly chaperone 4 (PAC-4) (mPAC4)	PSMG4 family
NODE_368072_length_274_cov_1.532338_g355767_i0.p1	NODE_368072_length_274_cov_1.532338_g355767_i0	P22031	41	87	2	88	21	102	1e-10	66	97	83	0.167535	D-galactoside-specific lectin (Sea urchin egg lectin) (SUEL)	0
NODE_30765_length_800_cov_3.771664_g25354_i0.p1	NODE_30765_length_800_cov_3.771664_g25354_i0	Q4R5H7	40	87	69	154	82	168	8e-11	66	56	52	0.309296	DAZ-associated protein 2 (Deleted in azoospermia-associated protein 2)	0
TRINITY_DN822786_c0_g1_i1.p2	TRINITY_DN822786_c0_g1_i1	Q29303	82	39	9	47	1	39	8e-11	66	80	49	0.315248	40S ribosomal protein S14 (Fragment)	Universal ribosomal protein uS11 family
TRINITY_DN147765_c0_g1_i1.p2	TRINITY_DN147765_c0_g1_i1	A0A023PYI2	65	57	1	57	14	69	6e-11	66	65	52	0.393412	Putative uncharacterized protein YIL142C-A	0
TRINITY_DN157809_c2_g4_i8.p1	TRINITY_DN157809_c2_g4_i8	O42831	55	67	28	90	8	73	6e-11	66	52	43	0.415698	Putative inosine-5'-monophosphate dehydrogenase-like protein YAR075W	IMPDH/GMPR family
TRINITY_DN140441_c0_g3_i1.p1	TRINITY_DN140441_c0_g3_i1	Q3UKZ7	45	62	6	67	82	143	7e-11	66	84	41	0.660528	ARL14 effector protein-like	0
NODE_4802_length_1631_cov_53.516046_g3413_i1.p2	NODE_4802_length_1631_cov_53.516046_g3413_i1	O97797	40	87	8	94	8	88	7e-11	66	92	99	1.4295	FXYD domain-containing ion transport regulator 3 (Chloride conductance inducer protein Mat-8) (Mammary tumor 8 kDa protein) (Sodium/potassium-transporting ATPase subunit FXYD3)	FXYD family
NODE_379170_length_273_cov_0.770000_g366865_i0.p1	NODE_379170_length_273_cov_0.770000_g366865_i0	P02584	55	73	21	91	4	73	3e-11	67	80	52	0.101294	Profilin-1 (Profilin I)	Profilin family
NODE_590041_length_241_cov_0.916667_g577712_i0.p1	NODE_590041_length_241_cov_0.916667_g577712_i0	P19026	57	60	2	60	8	67	4e-11	67	97	41	0.114744	Cell division control protein 2 homolog 1 (EC 2.7.11.22) (EC 2.7.11.23) (p34) (Fragment)	Protein kinase superfamily, CMGC Ser/Thr protein kinase family, CDC2/CDKX subfamily
NODE_573789_length_243_cov_0.905882_g561461_i0.p1	NODE_573789_length_243_cov_0.905882_g561461_i0	B6CZ61	44	78	3	80	26	103	3e-11	67	98	41	0.136939	Leucine-rich repeat-containing protein 51 (Protein LRTOMT1)	0
NODE_329809_length_280_cov_0.743961_g317507_i0.p1	NODE_329809_length_280_cov_0.743961_g317507_i0	P0C2H6	48	64	1	64	27	90	3e-11	67	69	47	0.168225	60S ribosomal protein L27-A (Large ribosomal subunit protein eL27-A)	Eukaryotic ribosomal protein eL27 family
TRINITY_DN1144447_c0_g1_i1.p1	TRINITY_DN1144447_c0_g1_i1	Q4KM31	56	55	2	56	41	93	3e-11	67	42	43	0.175263	LIM domain-containing protein 2	0
NODE_240238_length_302_cov_1.200873_g227955_i0.p2	NODE_240238_length_302_cov_1.200873_g227955_i0	P83978	87	39	1	39	9	47	3e-11	67	93	80	0.18283	IgW transmembrane form Tm2T7/Tm7T7/Tm3T3 (Fragment)	0
TRINITY_DN601771_c0_g1_i1.p3	TRINITY_DN601771_c0_g1_i1	Q90683	94	34	1	34	10	43	3e-11	67	100	40	0.187436	Transcription factor 4 (TCF-4) (Class A helix-loop-helix transcription factor GE2) (Fragment)	0
TRINITY_DN8944_c0_g2_i1.p1	TRINITY_DN8944_c0_g2_i1	Q9Y6J6	42	74	46	115	44	117	3e-11	67	56	60	0.244394	Potassium voltage-gated channel subfamily E member 2 (MinK-related peptide 1) (Minimum potassium ion channel-related peptide 1) (Potassium channel subunit beta MiRP1)	Potassium channel KCNE family
TRINITY_DN150461_c0_g2_i2.p2	TRINITY_DN150461_c0_g2_i2	Q58A44	46	71	52	122	34	104	3e-11	67	57	66	0.397329	Prostate collagen triple helix protein (C1QTNF9B antisense RNA 1) (C1QTNF9B antisense gene protein 1)	0
NODE_6623_length_1456_cov_574.842372_g4944_i0.p1	NODE_6623_length_1456_cov_574.842372_g4944_i0	P09341	42	84	25	107	18	100	4e-11	67	76	79	6.17331	Growth-regulated alpha protein (C-X-C motif chemokine 1) (GRO-alpha(1-73)) (Melanoma growth stimulatory activity) (MGSA) (Neutrophil-activating protein 3) (NAP-3) [Cleaved into: GRO-alpha(4-73); GRO-alpha(5-73); GRO-alpha(6-73)]	Intercrine alpha (chemokine CxC) family
TRINITY_DN416145_c0_g1_i1.p1	TRINITY_DN416145_c0_g1_i1	Q56JY4	83	36	31	66	37	72	4e-11	67	52	49	12.5758	Mitochondrial import receptor subunit TOM6 homolog (Overexpressed breast tumor protein homolog) (Translocase of outer membrane 6 kDa subunit homolog)	Tom6 family
NODE_169453_length_357_cov_1.338028_g157299_i0.p1	NODE_169453_length_357_cov_1.338028_g157299_i0	B2RZ59	51	65	6	70	7	71	1e-11	68	93	52	0.095356	SH2 domain-containing protein 1A	0
NODE_452347_length_262_cov_0.814815_g440026_i0.p2	NODE_452347_length_262_cov_0.814815_g440026_i0	Q9CQ69	55	55	8	62	1	55	2e-11	68	87	67	0.105547	Cytochrome b-c1 complex subunit 8 (Complex III subunit 8) (Complex III subunit VIII) (Ubiquinol-cytochrome c reductase complex 9.5 kDa protein) (Ubiquinol-cytochrome c reductase complex ubiquinone-binding protein QP-C)	UQCRQ/QCR8 family
NODE_569808_length_244_cov_0.900585_g557480_i0.p1	NODE_569808_length_244_cov_0.900585_g557480_i0	P18731	48	67	1	66	7	71	2e-11	68	92	40	0.142234	Gastrula zinc finger protein XlCGF62.1 (Fragment)	Krueppel C2H2-type zinc-finger protein family
NODE_105065_length_454_cov_1.598425_g94035_i0.p1	NODE_105065_length_454_cov_1.598425_g94035_i0	Q8HYP5	45	76	1	74	22	95	2e-11	68	86	58	0.146794	C-C motif chemokine 21 (Small-inducible cytokine A21)	Intercrine beta (chemokine CC) family
NODE_581503_length_242_cov_0.911243_g569175_i0.p1	NODE_581503_length_242_cov_0.911243_g569175_i0	O19092	42	65	1	65	79	143	2e-11	68	92	45	0.182832	Cystatin-C (Cystatin-3)	Cystatin family
TRINITY_DN1181499_c0_g1_i1.p1	TRINITY_DN1181499_c0_g1_i1	Q8WPD0	41	86	11	91	41	124	2e-11	68	92	51	0.279167	Alpha-N-acetylgalactosamine-specific lectin (Alpha-N-acetylgalactosamine-binding lectin) (GalNAc-specific lectin) (Lectin) (ApL) (Tn antigen-specific lectin)	0
NODE_303371_length_284_cov_0.729858_g291073_i0.p1	NODE_303371_length_284_cov_0.729858_g291073_i0	P00993	61	46	25	70	3	48	9e-12	69	64	42	0.097371	Chelonianin (Basic protease inhibitor) (RTPI)	0
NODE_347225_length_278_cov_0.751220_g334923_i0.p2	NODE_347225_length_278_cov_0.751220_g334923_i0	Q8W453	53	55	2	56	48	102	7e-12	69	96	54	0.099473	Putative lipid-transfer protein DIR1 (Protein DEFECTIVE IN INDUCED RESISTANCE 1)	A9/FIL1 family
NODE_508627_length_253_cov_0.855556_g496300_i0.p1	NODE_508627_length_253_cov_0.855556_g496300_i0	Q8I030	47	70	14	83	1	70	9e-12	69	84	71	0.108573	Cystatin-B (Stefin-B)	Cystatin family
NODE_563483_length_245_cov_0.895349_g551155_i0.p1	NODE_563483_length_245_cov_0.895349_g551155_i0	O16110	51	68	14	81	85	152	9e-12	69	84	43	0.112871	V-type proton ATPase 16 kDa proteolipid subunit (V-ATPase 16 kDa proteolipid subunit) (V-ATPase subunit C) (Vacuolar proton pump 16 kDa proteolipid subunit)	V-ATPase proteolipid subunit family
NODE_326216_length_281_cov_0.740385_g313915_i0.p2	NODE_326216_length_281_cov_0.740385_g313915_i0	P29655	65	52	1	52	1	52	9e-12	69	98	70	0.119405	Cytochrome c oxidase subunit 2 (EC 1.9.3.1) (Cytochrome c oxidase polypeptide II) (Fragment)	Cytochrome c oxidase subunit 2 family
TRINITY_DN112593_c0_g1_i1.p1	TRINITY_DN112593_c0_g1_i1	P0DJE0	72	39	3	41	2	40	9e-12	69	81	51	0.181562	Protein PET100 homolog, mitochondrial	PET100 family
NODE_580034_length_242_cov_0.911243_g567706_i0.p2	NODE_580034_length_242_cov_0.911243_g567706_i0	P69306	65	51	1	51	1	51	9e-12	69	93	52	0.275772	NADH-ubiquinone oxidoreductase chain 4L (EC 7.1.1.2) (NADH dehydrogenase subunit 4L)	Complex I subunit 4L family
TRINITY_DN867177_c0_g1_i1.p2	TRINITY_DN867177_c0_g1_i1	P28199	58	50	11	60	2	51	1e-11	69	82	45	0.298457	Tyrosine-protein phosphatase 7 (EC 3.1.3.48) (Fragment)	Protein-tyrosine phosphatase family
TRINITY_DN135663_c0_g2_i1.p1	TRINITY_DN135663_c0_g2_i1	P12850	41	90	25	114	6	93	1e-11	69	76	94	0.314301	Growth-regulated alpha protein (C-X-C motif chemokine 1) (Platelet-derived growth factor-inducible protein KC) (Secretory protein N51) [Cleaved into: KC(5-72) (Hematopoietic synergistic factor) (HSF) (KC-T)]	Intercrine alpha (chemokine CxC) family
TRINITY_DN635001_c0_g1_i1.p1	TRINITY_DN635001_c0_g1_i1	Q9Z7U6	43	83	4	86	14	94	1e-11	69	97	40	0.318368	Orotate phosphoribosyltransferase (OPRT) (OPRTase) (EC 2.4.2.10)	Purine/pyrimidine phosphoribosyltransferase family, PyrE subfamily
NODE_594172_length_231_cov_1.569620_g581843_i0.p1	NODE_594172_length_231_cov_1.569620_g581843_i0	O46160	52	61	2	62	76	136	1e-11	69	94	40	0.674375	60S ribosomal protein L14	Eukaryotic ribosomal protein eL14 family
TRINITY_DN773583_c0_g1_i1.p1	TRINITY_DN773583_c0_g1_i1	Q9LT82	46	65	19	83	23	87	9e-12	69	61	63	1.41934	Maternally expressed PAB C-terminal protein (Poly(A)-binding protein-like)	0
TRINITY_DN132965_c1_g1_i2.p2	TRINITY_DN132965_c1_g1_i2	Q1RMH3	59	51	1	51	1	51	1e-11	69	86	89	3.27292	Cytochrome c oxidase assembly protein COX14	0
TRINITY_DN145586_c0_g3_i2.p1	TRINITY_DN145586_c0_g3_i2	P25712	51	63	43	105	50	108	7e-12	69	59	58	3.84504	NADH dehydrogenase [ubiquinone] flavoprotein 3, mitochondrial (Complex I-9kD) (CI-9kD) (NADH-ubiquinone oxidoreductase 9 kDa subunit)	Complex I NDUFV3 subunit family
TRINITY_DN128447_c0_g1_i1.p1	TRINITY_DN128447_c0_g1_i1	Q9MYT8	52	71	1	71	1	71	7e-12	69	99	100	9.69127	ATP synthase subunit e, mitochondrial (ATPase subunit e) (ATP synthase membrane subunit e)	ATPase e subunit family
NODE_4413_length_1678_cov_1322.147664_g584_i3.p1	NODE_4413_length_1678_cov_1322.147664_g584_i3	P04260	47	72	1	71	29	100	1e-11	69	60	40	67.5365	Keratin, type II cytoskeletal 59 kDa, component IV (Keratin K6-gamma) (Fragment)	Intermediate filament family
NODE_463996_length_260_cov_0.823529_g451675_i0.p2	NODE_463996_length_260_cov_0.823529_g451675_i0	P22151	54	65	4	68	3	67	5e-12	70	89	92	0.170884	Glucose-repressible gene protein	0
TRINITY_DN238560_c0_g1_i1.p1	TRINITY_DN238560_c0_g1_i1	Q7Y1W9	45	66	49	114	79	143	4e-12	70	57	41	0.176363	Zinc finger A20 and AN1 domain-containing stress-associated protein 9 (OsSAP9)	0
TRINITY_DN209624_c0_g1_i1.p3	TRINITY_DN209624_c0_g1_i1	P21611	58	50	2	51	36	85	5e-12	70	98	42	0.309242	Beta-2-microglobulin	Beta-2-microglobulin family
TRINITY_DN145610_c1_g3_i2.p2	TRINITY_DN145610_c1_g3_i2	Q9P1C3	82	34	1	34	13	46	4e-12	70	97	74	0.457487	Putative uncharacterized protein PRO2829	0
TRINITY_DN40186_c0_g1_i1.p1	TRINITY_DN40186_c0_g1_i1	Q9C9B2	41	88	5	87	1	88	4e-12	70	100	61	0.468332	Actin-related protein 4A (Actin-related protein 5)	Actin family, ARP4 subfamily
TRINITY_DN1103076_c0_g1_i1.p1	TRINITY_DN1103076_c0_g1_i1	O28997	45	98	6	103	83	180	5e-12	70	92	54	0.828179	Phosphoribosylaminoimidazole carboxylase (EC 4.1.1.21) (AIR carboxylase) (AIRC)	AIR carboxylase family, Class II subfamily
TRINITY_DN155571_c0_g11_i2.p3	TRINITY_DN155571_c0_g11_i2	Q102R3	46	67	1	67	1	67	5e-12	70	99	70	1.18925	Interleukin-8 (IL-8) (C-X-C motif chemokine 8) (Chemokine (C-X-C motif) ligand 8)	Intercrine alpha (chemokine CxC) family
TRINITY_DN140065_c0_g1_i1.p1	TRINITY_DN140065_c0_g1_i1	Q66I79	68	44	13	56	1	44	5e-12	70	42	47	1.64086	Selenoprotein K (SelK)	Selenoprotein K family
TRINITY_DN155437_c4_g2_i2.p1	TRINITY_DN155437_c4_g2_i2	D3Z4S3	57	65	52	114	25	89	4e-12	70	56	46	8.57934	Putative peptidyl-tRNA hydrolase PTRHD1 (EC 3.1.1.29) (Peptidyl-tRNA hydrolase domain-containing protein 1)	PTH2 family, PTRHD1 subfamily
TRINITY_DN105830_c1_g1_i1.p2	TRINITY_DN105830_c1_g1_i1	Q9DCM4	76	42	1	42	1	42	2e-12	71	100	40	0.092178	Dynein light chain 4, axonemal	Dynein light chain family
TRINITY_DN46342_c0_g1_i1.p1	TRINITY_DN46342_c0_g1_i1	O62846	41	85	7	91	44	128	3e-12	71	93	41	0.095506	cAMP-dependent protein kinase catalytic subunit gamma (PKA C-gamma) (EC 2.7.11.11) (Fragment)	Protein kinase superfamily, AGC Ser/Thr protein kinase family, cAMP subfamily
NODE_280053_length_288_cov_0.716279_g267757_i0.p1	NODE_280053_length_288_cov_0.716279_g267757_i0	Q9H4X1	56	68	17	83	26	93	3e-12	71	82	50	0.096019	Regulator of cell cycle RGCC (Response gene to complement 32 protein) (RGC-32)	0
NODE_465897_length_260_cov_0.823529_g453576_i0.p2	NODE_465897_length_260_cov_0.823529_g453576_i0	O02826	42	67	2	67	40	106	2e-12	71	91	60	0.106359	Beta-microseminoprotein (Prostate secreted seminal plasma protein) (Prostate secretory protein of 94 amino acids) (PSP-94) (PSP94) (TS507)	Beta-microseminoprotein family
TRINITY_DN831620_c0_g1_i1.p1	TRINITY_DN831620_c0_g1_i1	A7X3V7	44	52	7	58	39	90	3e-12	71	71	53	0.116435	Kunitz-type serine protease inhibitor kunitoxin-Phi1	Venom Kunitz-type family
NODE_149740_length_380_cov_1.003257_g137723_i0.p1	NODE_149740_length_380_cov_1.003257_g137723_i0	A0M8Q6	42	89	10	98	2	89	3e-12	71	77	84	0.145544	Immunoglobulin lambda constant 7 (Ig lambda-7 chain C region)	0
TRINITY_DN624827_c0_g1_i1.p1	TRINITY_DN624827_c0_g1_i1	Q9WVJ4	43	87	33	117	13	99	4e-12	71	50	60	0.155172	Synaptojanin-2-binding protein (Mitochondrial outer membrane protein 25) (NPW16)	0
NODE_175922_length_350_cov_2.920578_g163747_i0.p1	NODE_175922_length_350_cov_2.920578_g163747_i0	Q63251	61	46	2	47	55	100	3e-12	71	40	46	0.157756	Forkhead box protein D1 (Brain factor 2) (BF-2) (HFH-BF-2) (Fragment)	0
TRINITY_DN491389_c0_g1_i1.p2	TRINITY_DN491389_c0_g1_i1	Q8SWD4	97	35	1	35	43	77	2e-12	71	97	45	0.183425	Ubiquitin	Ubiquitin family
TRINITY_DN98957_c1_g1_i1.p1	TRINITY_DN98957_c1_g1_i1	P18890	73	49	1	49	13	61	2e-12	71	100	49	0.184356	Rho GTPase-activating protein 39 (Preoptic regulatory factor 2) (PORF-2) (Fragment)	0
TRINITY_DN132669_c0_g1_i1.p1	TRINITY_DN132669_c0_g1_i1	P0DPK0	43	106	5	107	18	120	2e-12	71	80	45	0.241736	Protein CUSTOS	CUSTOS family
NODE_123595_length_418_cov_3.376812_g111962_i0.p1	NODE_123595_length_418_cov_3.376812_g111962_i0	A8Y7P5	49	61	14	74	29	89	3e-12	71	45	68	0.263743	Kunitz-type serine protease inhibitor B5 (BBPTI-5) (BPTI-5) (Trypsin inhibitor 5) (Trypsin inhibitor B5)	Venom Kunitz-type family
TRINITY_DN95171_c0_g2_i1.p1	TRINITY_DN95171_c0_g2_i1	Q9BVV8	43	89	39	123	46	132	3e-12	71	71	67	0.277972	Protein FAM174C	FAM174 family
NODE_7295_length_1408_cov_6.759551_g5492_i0.p4	NODE_7295_length_1408_cov_6.759551_g5492_i0	P01437	94	31	33	63	30	60	2e-12	71	48	52	0.499652	Short neurotoxin 1 (Neurotoxin A)	Snake three-finger toxin family, Short-chain subfamily, Type I alpha-neurotoxin sub-subfamily
NODE_70815_length_548_cov_2979.932632_g61793_i0.p1	NODE_70815_length_548_cov_2979.932632_g61793_i0	Q8K2Q5	59	49	2	50	37	85	3e-12	71	96	58	0.616116	Coiled-coil-helix-coiled-coil-helix domain-containing protein 7	CHCHD7 family
NODE_183415_length_343_cov_308.166667_g171223_i0.p1	NODE_183415_length_343_cov_308.166667_g171223_i0	Q5REM2	56	71	48	114	1	71	2e-12	71	62	72	1.9209	Leydig cell tumor 10 kDa protein homolog	UPF0390 family
NODE_360240_length_276_cov_0.758621_g347937_i0.p1	NODE_360240_length_276_cov_0.758621_g347937_i0	P10639	45	78	14	91	2	79	1e-12	72	86	74	0.100193	Thioredoxin (Trx) (ATL-derived factor) (ADF)	Thioredoxin family
NODE_424996_length_266_cov_0.797927_g412679_i0.p1	NODE_424996_length_266_cov_0.797927_g412679_i0	Q6DHJ6	66	47	1	47	26	72	1e-12	72	96	60	0.10396	COX assembly mitochondrial protein 2 homolog	CMC family
NODE_515717_length_252_cov_0.860335_g503389_i0.p3	NODE_515717_length_252_cov_0.860335_g503389_i0	Q9SK39	45	75	1	75	26	100	1e-12	72	96	75	0.109736	Probable steroid-binding protein 3 (AtMP3) (Membrane-associated progesterone-binding protein 2) (AtMAPR2)	Cytochrome b5 family, MAPR subfamily
TRINITY_DN899009_c0_g1_i1.p2	TRINITY_DN899009_c0_g1_i1	Q8K560	59	46	1	46	40	85	1e-12	72	77	52	0.151111	Otospiralin	Otospiralin family
TRINITY_DN951633_c0_g1_i1.p1	TRINITY_DN951633_c0_g1_i1	P93779	66	50	1	50	35	84	1e-12	72	100	41	0.180741	60S ribosomal protein L5 (Fragment)	Universal ribosomal protein uL18 family
NODE_32936_length_777_cov_2.451705_g27299_i0.p1	NODE_32936_length_777_cov_2.451705_g27299_i0	Q687Y7	43	82	67	148	66	145	2e-12	72	53	54	0.189359	Interleukin-17A (IL-17) (IL-17A)	IL-17 family
TRINITY_DN66719_c0_g1_i1.p1	TRINITY_DN66719_c0_g1_i1	Q945P0	41	99	4	97	1	99	2e-12	72	44	47	0.356857	Transcriptional activator FHA1 (Protein FORKHEAD-ASSOCIATED DOMAIN 1) (NtFHA1)	0
TRINITY_DN123317_c0_g3_i1.p1	TRINITY_DN123317_c0_g3_i1	P81394	41	109	38	142	12	114	2e-12	72	53	41	0.52862	Myb-related protein 315	0
TRINITY_DN132152_c0_g2_i1.p1	TRINITY_DN132152_c0_g2_i1	A0A096LPI5	76	45	1	45	56	100	1e-12	72	90	42	0.699937	Protein GVQW2 (GVQW motif-containing protein 2)	0
TRINITY_DN963058_c0_g1_i1.p2	TRINITY_DN963058_c0_g1_i1	Q3T0E3	71	48	1	48	59	106	1e-12	72	98	45	2.18524	Cytochrome c oxidase assembly factor 3 homolog, mitochondrial (Coiled-coil domain-containing protein 56)	COA3 family
NODE_240788_length_301_cov_32600.688596_g228505_i0.p2	NODE_240788_length_301_cov_32600.688596_g228505_i0	P67783	76	46	3	48	53	98	1e-12	72	94	47	29.0209	NADH-ubiquinone oxidoreductase chain 4L (EC 7.1.1.2) (NADH dehydrogenase subunit 4L)	Complex I subunit 4L family
NODE_474966_length_258_cov_0.832432_g462644_i0.p2	NODE_474966_length_258_cov_0.832432_g462644_i0	P08525	54	61	16	76	2	62	6e-13	73	72	65	0.106826	Cytochrome b-c1 complex subunit 8 (Complex III subunit 8) (Complex III subunit VII) (Ubiquinol-cytochrome c reductase complex 11 kDa protein) (Ubiquinol-cytochrome c reductase complex ubiquinone-binding protein QP-C)	UQCRQ/QCR8 family
NODE_523414_length_251_cov_0.865169_g511086_i0.p2	NODE_523414_length_251_cov_0.865169_g511086_i0	A8E7D3	60	60	11	68	1	60	5e-13	73	87	100	0.110173	Cytochrome c oxidase assembly protein COX14 homolog	0
TRINITY_DN625286_c0_g1_i1.p1	TRINITY_DN625286_c0_g1_i1	O43822	41	115	3	112	105	212	5e-13	73	79	45	0.125128	Cilia- and flagella-associated protein 410 (C21orf-HUMF09G8.5) (Leucine-rich repeat-containing protein 76) (YF5/A2)	0
TRINITY_DN996758_c0_g1_i1.p1	TRINITY_DN996758_c0_g1_i1	Q3SZX2	41	113	1	106	55	166	1e-12	73	62	55	0.13571	Protein phosphatase inhibitor 2 (IPP-2)	Protein phosphatase inhibitor 2 family
NODE_96375_length_473_cov_5.710000_g68101_i1.p1	NODE_96375_length_473_cov_5.710000_g68101_i1	A8YXZ5	57	65	1	65	1	65	5e-13	73	100	65	0.197608	Ribosomal biogenesis factor	0
NODE_542912_length_248_cov_0.880000_g530584_i0.p1	NODE_542912_length_248_cov_0.880000_g530584_i0	P48177	51	82	1	82	11	92	6e-13	73	100	47	0.370942	NADH-ubiquinone oxidoreductase chain 6 (EC 7.1.1.2) (NADH dehydrogenase subunit 6)	Complex I subunit 6 family
TRINITY_DN132685_c0_g1_i1.p2	TRINITY_DN132685_c0_g1_i1	Q8N4Q1	50	66	1	63	77	142	6e-13	73	103	46	2.53361	Mitochondrial intermembrane space import and assembly protein 40 (Coiled-coil-helix-coiled-coil-helix domain-containing protein 4)	0
TRINITY_DN279423_c0_g1_i1.p4	TRINITY_DN279423_c0_g1_i1	Q3T183	74	46	5	50	53	98	4e-13	74	82	46	0.092178	Proline-rich protein 15-like protein (Protein ATAD4)	PRR15 family
TRINITY_DN1357419_c0_g1_i1.p1	TRINITY_DN1357419_c0_g1_i1	Q9M1N8	52	62	1	62	39	100	3e-13	74	100	44	0.094703	Putative histone deacetylase 10 (EC 3.5.1.98)	Histone deacetylase family
NODE_185002_length_342_cov_1.728625_g172803_i0.p1	NODE_185002_length_342_cov_1.728625_g172803_i0	Q08DP3	41	113	2	113	13	120	3e-13	74	99	42	0.151867	RELT-like protein 1	RELT family
TRINITY_DN648370_c0_g1_i1.p2	TRINITY_DN648370_c0_g1_i1	Q5ZJU4	80	40	6	45	62	101	2e-13	74	87	40	0.28526	Ubiquitin-related modifier 1	URM1 family
TRINITY_DN472237_c0_g1_i1.p1	TRINITY_DN472237_c0_g1_i1	O55737	57	61	1	61	77	137	3e-13	74	76	43	0.319249	Putative tyrosine phosphatase 123R (EC 3.1.3.-)	Protein-tyrosine phosphatase family
NODE_240793_length_301_cov_23697.048246_g228510_i0.p2	NODE_240793_length_301_cov_23697.048246_g228510_i0	Q9MIY2	78	46	3	48	53	98	4e-13	74	94	47	3.99405	NADH-ubiquinone oxidoreductase chain 4L (EC 7.1.1.2) (NADH dehydrogenase subunit 4L)	Complex I subunit 4L family
TRINITY_DN56981_c0_g1_i1.p1	TRINITY_DN56981_c0_g1_i1	Q9CQ00	49	74	21	93	36	109	4e-13	74	73	67	4.675	Distal membrane-arm assembly complex protein 1 (Transmembrane protein 261)	0
NODE_462120_length_260_cov_0.823529_g449799_i0.p1	NODE_462120_length_260_cov_0.823529_g449799_i0	Q9EPC5	62	53	1	53	1	53	1e-13	75	91	40	0.106359	Retinoid-binding protein 7 (Cellular retinoic acid-binding protein 4) (CRABP4) (CRBP4) (Cellular retinoic acid-binding protein IV) (CRABP-IV)	Calycin superfamily, Fatty-acid binding protein (FABP) family
NODE_586901_length_241_cov_0.916667_g574572_i0.p2	NODE_586901_length_241_cov_0.916667_g574572_i0	Q5ULZ4	76	45	1	45	55	99	1e-13	75	96	45	0.114744	Major strawberry allergen Fra a 1-A (Fra a 1.01A) (allergen Fra a 1)	BetVI family
NODE_238351_length_303_cov_1.339130_g226069_i0.p1	NODE_238351_length_303_cov_1.339130_g226069_i0	Q8AX00	47	81	26	101	2	82	2e-13	75	80	42	0.136898	Serine/threonine-protein kinase mos (EC 2.7.11.1) (Oocyte maturation factor mos) (Fragment)	Protein kinase superfamily, Ser/Thr protein kinase family
NODE_188292_length_339_cov_2.402256_g176082_i0.p1	NODE_188292_length_339_cov_2.402256_g176082_i0	Q8MIE9	40	102	2	103	61	156	2e-13	75	91	42	0.158632	Homeobox protein TGIF2LX (TGF-beta-induced transcription factor 2-like protein) (TGFB-induced factor 2-like protein, X-linked) (TGIF-like on the X)	TALE/TGIF homeobox family
NODE_559005_length_245_cov_1.343023_g546677_i0.p2	NODE_559005_length_245_cov_1.343023_g546677_i0	Q76MS9	65	52	3	54	26	77	2e-13	75	91	67	0.169306	Musculoskeletal embryonic nuclear protein 1	MUSTANG family
NODE_39524_length_718_cov_2.158140_g33204_i0.p1	NODE_39524_length_718_cov_2.158140_g33204_i0	Q69YG0	55	64	55	117	81	144	2e-13	75	48	40	0.182815	Transmembrane protein 42	0
NODE_155702_length_372_cov_3.117057_g143623_i0.p2	NODE_155702_length_372_cov_3.117057_g143623_i0	P0C6T2	97	37	32	68	1	37	2e-13	75	54	100	0.294635	Dolichyl-diphosphooligosaccharide--protein glycosyltransferase subunit 4	OST4 family
NODE_154907_length_373_cov_2.710000_g142838_i0.p2	NODE_154907_length_373_cov_2.710000_g142838_i0	P69594	100	37	20	56	20	56	1e-13	75	65	66	0.434839	Protein K	Microvirus K protein family
TRINITY_DN1275322_c0_g1_i1.p1	TRINITY_DN1275322_c0_g1_i1	Q5M782	42	91	2	90	130	220	1e-13	75	100	41	1.35267	RPA-interacting protein B	0
TRINITY_DN60585_c0_g1_i1.p1	TRINITY_DN60585_c0_g1_i1	Q53QV2	60	67	45	111	29	93	2e-13	75	45	64	10.7708	Protein LBH (hLBH) (Limb bud and heart development protein homolog)	LBH family
NODE_206227_length_325_cov_1.222222_g193974_i0.p1	NODE_206227_length_325_cov_1.222222_g193974_i0	B9EQ30	60	65	1	65	37	101	7e-14	76	97	61	0.087788	SOSS complex subunit C (INTS3- and NABP-interacting protein) (Sensor of single-strand DNA complex subunit C) (Sensor of ssDNA subunit C) (SOSS-C) (Single-stranded DNA-binding protein-interacting protein 1) (SSB-interacting protein 1)	SOSS-C family
NODE_360381_length_276_cov_0.758621_g348078_i0.p2	NODE_360381_length_276_cov_0.758621_g348078_i0	Q21568	59	64	1	64	67	128	7e-14	76	97	50	0.100193	NHP2-like protein 1 homolog	Eukaryotic ribosomal protein eL8 family
NODE_435639_length_264_cov_0.806283_g423318_i0.p3	NODE_435639_length_264_cov_0.806283_g423318_i0	P80573	54	65	23	87	1	65	1e-13	76	75	71	0.104748	Muconolactone Delta-isomerase (MIase) (EC 5.3.3.4)	Muconolactone Delta-isomerase family
NODE_451759_length_262_cov_0.814815_g439438_i0.p2	NODE_451759_length_262_cov_0.814815_g439438_i0	Q9XGL4	58	62	1	62	59	119	6e-14	76	97	52	0.105547	60S ribosomal protein L31	Eukaryotic ribosomal protein eL31 family
NODE_459111_length_261_cov_0.819149_g446790_i0.p2	NODE_459111_length_261_cov_0.819149_g446790_i0	Q9TTT7	48	69	11	77	37	100	9e-14	76	87	63	0.105952	Cytochrome c oxidase subunit 6A1, mitochondrial (Cytochrome c oxidase polypeptide VIa-liver)	Cytochrome c oxidase subunit 6A family
NODE_542857_length_248_cov_0.880000_g530529_i0.p1	NODE_542857_length_248_cov_0.880000_g530529_i0	Q8SQ40	46	79	1	76	6	84	5e-14	76	96	86	0.110762	C-C motif chemokine 5 (Small-inducible cytokine A5) (T-cell-specific protein RANTES)	Intercrine beta (chemokine CC) family
TRINITY_DN326155_c0_g1_i1.p1	TRINITY_DN326155_c0_g1_i1	P11681	55	58	1	58	17	74	9e-14	76	95	78	0.15029	Tyrosine-protein kinase ABL (EC 2.7.10.2) (Fragment)	Protein kinase superfamily, Tyr protein kinase family, ABL subfamily
NODE_427516_length_265_cov_1.442708_g415199_i0.p1	NODE_427516_length_265_cov_1.442708_g415199_i0	Q0VC85	49	76	15	88	26	101	1e-13	76	86	54	0.156528	Pleckstrin homology-like domain family A member 2 (Imprinted in placenta and liver protein)	PHLDA2 family
NODE_346372_length_278_cov_0.751220_g334070_i0.p1	NODE_346372_length_278_cov_0.751220_g334070_i0	Q5R597	52	65	1	64	1	65	6e-14	76	97	79	0.174077	Cytochrome b-c1 complex subunit 8 (Complex III subunit 8) (Complex III subunit VIII) (Ubiquinol-cytochrome c reductase complex 9.5 kDa protein) (Ubiquinol-cytochrome c reductase complex ubiquinone-binding protein QP-C)	UQCRQ/QCR8 family
TRINITY_DN67173_c1_g1_i1.p2	TRINITY_DN67173_c1_g1_i1	P29306	78	46	1	46	16	61	1e-13	76	94	75	0.184356	14-3-3-like protein (Fragment)	14-3-3 family
TRINITY_DN158110_c1_g2_i2.p1	TRINITY_DN158110_c1_g2_i2	Q6T6T5	48	63	38	100	19	81	7e-14	76	59	70	0.267132	Kunitz-type serine protease inhibitor bitisilin-1 (BG-11) (Kunitz protease inhibitor 1)	Venom Kunitz-type family
TRINITY_DN54345_c0_g2_i1.p1	TRINITY_DN54345_c0_g2_i1	P45362	54	74	52	125	1	74	9e-14	76	57	69	0.341021	Acetyl-CoA acetyltransferase (EC 2.3.1.9) (Acetoacetyl-CoA thiolase) (Fragment)	Thiolase-like superfamily, Thiolase family
TRINITY_DN542910_c0_g1_i1.p1	TRINITY_DN542910_c0_g1_i1	Q06943	46	76	38	113	6	79	5e-14	76	56	68	0.381332	High mobility group protein Z (HMG-Z)	HMGB family
TRINITY_DN153986_c0_g1_i1.p1	TRINITY_DN153986_c0_g1_i1	P20411	51	79	5	81	5	83	6e-14	76	67	92	0.938324	High affinity immunoglobulin epsilon receptor subunit gamma (Fc receptor gamma-chain) (FcRgamma) (Fc-epsilon RI-gamma) (IgE Fc receptor subunit gamma) (FceRI gamma)	CD3Z/FCER1G family
NODE_6686_length_1451_cov_21.784470_g4993_i0.p3	NODE_6686_length_1451_cov_21.784470_g4993_i0	P58511	70	57	66	122	2	56	7e-14	76	46	98	0.98484	Small integral membrane protein 11A	SMIM11 family
NODE_242410_length_301_cov_0.793860_g230123_i0.p2	NODE_242410_length_301_cov_0.793860_g230123_i0	O03175	59	69	1	68	32	100	7e-14	76	88	40	1.24076	NADH-ubiquinone oxidoreductase chain 6 (EC 7.1.1.2) (NADH dehydrogenase subunit 6)	Complex I subunit 6 family
TRINITY_DN148193_c0_g2_i1.p2	TRINITY_DN148193_c0_g2_i1	Q6P026	68	44	1	44	47	90	5e-14	76	98	49	1.45892	Barrier-to-autointegration factor	BAF family
NODE_27482_length_838_cov_206.556863_g22526_i0.p4	NODE_27482_length_838_cov_206.556863_g22526_i0	Q5RK28	48	63	3	65	21	83	7e-14	76	95	76	26.2596	Normal mucosa of esophagus-specific gene 1 protein	Complex I NDUFA4 subunit family
TRINITY_DN805961_c0_g1_i1.p2	TRINITY_DN805961_c0_g1_i1	B1AR13	56	59	22	80	77	135	4e-14	77	69	43	0.093424	CDGSH iron-sulfur domain-containing protein 3, mitochondrial (Melanoma nuclear protein 13)	CISD protein family
NODE_563134_length_245_cov_0.895349_g550806_i0.p1	NODE_563134_length_245_cov_0.895349_g550806_i0	Q99547	48	80	1	80	17	96	4e-14	77	99	50	0.112871	M-phase phosphoprotein 6	MPP6 family
TRINITY_DN165511_c0_g1_i1.p2	TRINITY_DN165511_c0_g1_i1	P26633	94	34	51	84	1	34	4e-14	77	40	55	0.138498	E3 SUMO-protein ligase EGR2 (EC 2.3.2.-) (E3 SUMO-protein transferase ERG2) (Early growth response protein 2) (EGR-2) (Zinc finger protein Krox-20) (Fragment)	EGR C2H2-type zinc-finger protein family
TRINITY_DN158178_c0_g26_i1.p3	TRINITY_DN158178_c0_g26_i1	P06353	100	37	1	37	44	80	3e-14	77	97	46	0.149478	Histone H3.3 (Fragment)	Histone H3 family
NODE_158255_length_369_cov_3.337838_g146163_i0.p2	NODE_158255_length_369_cov_3.337838_g146163_i0	Q9WVF8	58	74	1	71	1	70	3e-14	77	104	67	0.153428	Tumor suppressor candidate 2 (Fusion 1 protein) (Fus-1 protein) (PDGFA-associated protein 2)	TUSC2 family
NODE_6706_length_1450_cov_4.383442_g5011_i0.p1	NODE_6706_length_1450_cov_4.383442_g5011_i0	A6NJY4	52	64	25	88	13	76	4e-14	77	61	81	0.314795	Putative transmembrane protein LOC100289255	0
TRINITY_DN543053_c0_g1_i1.p1	TRINITY_DN543053_c0_g1_i1	P29451	48	80	3	82	2	81	2e-14	77	94	76	0.32138	Thioredoxin (Trx)	Thioredoxin family
TRINITY_DN141399_c0_g1_i1.p1	TRINITY_DN141399_c0_g1_i1	Q5R9Q6	41	111	12	116	1	109	3e-14	77	95	94	0.323693	RNA guanine-N7 methyltransferase activating subunit (Protein FAM103A1) (RNA guanine-7 methyltransferase activating subunit) (RNMT-activating mRNA cap methylating subunit) (RNMT-activating mRNA cap methyltransferase subunit) (RNMT-activating mini protein) (RAM)	RAM family
TRINITY_DN686678_c0_g1_i1.p2	TRINITY_DN686678_c0_g1_i1	P49098	42	79	2	80	4	80	3e-14	77	61	58	0.511015	Cytochrome b5	Cytochrome b5 family
TRINITY_DN102919_c0_g3_i1.p2	TRINITY_DN102919_c0_g3_i1	P62501	60	77	1	75	66	141	3e-14	77	101	54	0.682828	TSC22 domain family protein 1 (Regulatory protein TSC-22) (TGFB-stimulated clone 22 homolog) (Transforming growth factor beta-1-induced transcript 4 protein)	TSC-22/Dip/Bun family
TRINITY_DN148591_c0_g5_i1.p1	TRINITY_DN148591_c0_g5_i1	Q4R319	53	75	56	130	24	92	2e-14	77	57	82	2.43197	39S ribosomal protein L34, mitochondrial (L34mt) (MRP-L34)	Bacterial ribosomal protein bL34 family
NODE_3187_length_1873_cov_89.476667_g2274_i0.p1	NODE_3187_length_1873_cov_89.476667_g2274_i0	Q10215	41	93	19	111	44	136	3e-14	77	81	65	2.60524	Putative thiosulfate sulfurtransferase, mitochondrial (EC 2.8.1.1) (Rhodanese-like protein)	0
NODE_583549_length_242_cov_0.911243_g571221_i0.p1	NODE_583549_length_242_cov_0.911243_g571221_i0	P30535	42	79	1	79	73	151	2e-14	78	99	47	0.11427	Translocator protein (Isoquinoline-binding protein) (IBP) (PKBS) (Peripheral-type benzodiazepine receptor) (PBR)	TspO/BZRP family
TRINITY_DN652245_c0_g1_i1.p1	TRINITY_DN652245_c0_g1_i1	Q9JIQ3	43	97	1	97	132	228	1e-14	78	94	41	0.177835	Diablo homolog, mitochondrial (Direct IAP-binding protein with low pI) (Second mitochondria-derived activator of caspase) (Smac)	0
TRINITY_DN44051_c0_g2_i1.p1	TRINITY_DN44051_c0_g2_i1	Q8MIB8	40	99	2	100	61	153	2e-14	78	69	41	0.182584	Homeobox protein TGIF2LX (TGF-beta-induced transcription factor 2-like protein) (TGFB-induced factor 2-like protein, X-linked) (TGIF-like on the X)	TALE/TGIF homeobox family
TRINITY_DN1049_c0_g2_i1.p1	TRINITY_DN1049_c0_g2_i1	Q8WVL7	43	112	68	177	73	182	3e-14	78	59	47	0.27786	Ankyrin repeat domain-containing protein 49 (Fetal globin-inducing factor)	0
NODE_13290_length_1125_cov_9.428707_g10423_i0.p1	NODE_13290_length_1125_cov_9.428707_g10423_i0	Q5VY09	42	137	38	157	200	327	2e-14	78	87	42	0.503646	Immediate early response gene 5 protein	IER family
NODE_7357_length_1404_cov_11.079639_g5537_i0.p1	NODE_7357_length_1404_cov_11.079639_g5537_i0	P06100	41	88	36	122	103	190	1e-14	78	62	46	0.525467	General negative regulator of transcription subunit 2 (cell division cycle protein 36)	CNOT2/3/5 family
TRINITY_DN128021_c0_g1_i1.p1	TRINITY_DN128021_c0_g1_i1	Q8N5G0	52	67	33	99	1	67	1e-14	78	67	100	1.0531	Small integral membrane protein 20 (Mitochondrial translation regulation assembly intermediate of cytochrome c oxidase protein of 7 kDa) (MITRAC7)	0
NODE_17249_length_1016_cov_37.747614_g13709_i0.p1	NODE_17249_length_1016_cov_37.747614_g13709_i0	Q3ZBR6	59	70	1	70	1	70	2e-14	78	99	100	1.99125	26S proteasome complex subunit SEM1 (26S proteasome complex subunit DSS1) (Split hand/foot malformation type 1 protein homolog)	DSS1/SEM1 family
TRINITY_DN755572_c0_g1_i1.p1	TRINITY_DN755572_c0_g1_i1	P07552	62	55	19	73	1	55	2e-14	78	74	98	5.8015	Cytochrome b-c1 complex subunit 10 (Complex III subunit 10) (Complex III subunit XI) (Ubiquinol-cytochrome c reductase complex 6.4 kDa protein)	UQCR11/QCR10 family
TRINITY_DN147603_c15_g5_i1.p1	TRINITY_DN147603_c15_g5_i1	P25815	43	91	1	89	1	91	1e-14	78	93	96	345.526	Protein S100-P (Migration-inducing gene 9 protein) (MIG9) (Protein S100-E) (S100 calcium-binding protein P)	S-100 family
NODE_459380_length_261_cov_0.819149_g447059_i0.p1	NODE_459380_length_261_cov_0.819149_g447059_i0	Q4P9Y9	53	80	7	86	1	78	6e-15	79	93	48	0.105952	Nascent polypeptide-associated complex subunit beta (NAC-beta) (Beta-NAC)	NAC-beta family
NODE_464394_length_260_cov_0.823529_g452073_i0.p1	NODE_464394_length_260_cov_0.823529_g452073_i0	P13903	55	83	7	85	1	83	6e-15	79	97	50	0.106359	Twist-related protein (T18) (X-twist)	0
TRINITY_DN1248808_c0_g1_i1.p1	TRINITY_DN1248808_c0_g1_i1	P43846	42	93	11	103	103	195	7e-15	79	86	44	0.164905	Phosphoribosylglycinamide formyltransferase (EC 2.1.2.2) (5'-phosphoribosylglycinamide transformylase) (GAR transformylase) (GART)	GART family
NODE_171469_length_355_cov_1.145390_g159307_i0.p1	NODE_171469_length_355_cov_1.145390_g159307_i0	Q9PTW1	46	83	29	111	69	150	7e-15	79	70	44	0.171978	Frizzled-6 (Fz-6) (cFz-6) (Fragment)	G-protein coupled receptor Fz/Smo family
TRINITY_DN1296130_c0_g1_i1.p2	TRINITY_DN1296130_c0_g1_i1	Q9CRB3	71	51	1	51	68	118	1e-14	79	98	43	0.188466	5-hydroxyisourate hydrolase (HIU hydrolase) (HIUHase) (EC 3.5.2.17) (Transthyretin-related protein)	Transthyretin family, 5-hydroxyisourate hydrolase subfamily
TRINITY_DN902695_c0_g1_i1.p1	TRINITY_DN902695_c0_g1_i1	P86232	92	37	23	59	35	71	7e-15	79	41	40	0.199267	Ezrin (Cytovillin) (Villin-2) (p81) (Fragments)	0
TRINITY_DN334505_c0_g1_i1.p1	TRINITY_DN334505_c0_g1_i1	Q9CX60	52	91	1	91	18	103	1e-14	79	96	87	0.273847	Protein LBH (Limb bud and heart-expressed protein)	LBH family
TRINITY_DN147252_c0_g1_i1.p2	TRINITY_DN147252_c0_g1_i1	Q5RI15	71	52	6	57	9	60	8e-15	79	91	44	0.283583	Cytochrome c oxidase assembly protein COX20, mitochondrial	COX20 family
TRINITY_DN333126_c0_g1_i1.p1	TRINITY_DN333126_c0_g1_i1	Q9D1E6	46	97	43	134	143	235	8e-15	79	72	40	0.353273	Tubulin-folding cofactor B (Cytoskeleton-associated protein 1) (Cytoskeleton-associated protein CKAPI) (Tubulin-specific chaperone B)	TBCB family
NODE_151523_length_377_cov_11.210526_g139490_i0.p1	NODE_151523_length_377_cov_11.210526_g139490_i0	Q6QZQ4	42	104	21	124	1	104	6e-15	79	83	61	0.934245	Vimentin-type intermediate filament-associated coiled-coil protein	0
TRINITY_DN20828_c0_g2_i1.p1	TRINITY_DN20828_c0_g2_i1	Q9QYL7	41	114	1	114	161	264	6e-15	79	99	42	1.33041	Activator of basal transcription 1	ESF2/ABP1 family
TRINITY_DN154601_c0_g3_i1.p1	TRINITY_DN154601_c0_g3_i1	Q95313	46	91	79	166	84	174	1e-14	79	54	52	2.41114	Male-enhanced antigen 1 (MEA-1)	0
NODE_94193_length_478_cov_58.733333_g83644_i0.p1	NODE_94193_length_478_cov_58.733333_g83644_i0	B3DFW5	74	46	38	83	1	46	7e-15	79	53	100	2.83902	Short transmembrane mitochondrial protein 1	STMP1 family
NODE_212987_length_320_cov_1.246964_g200725_i0.p2	NODE_212987_length_320_cov_1.246964_g200725_i0	A5PJW2	42	97	10	106	79	173	5e-15	80	92	48	0.083248	Transmembrane protein 223	TMEM223 family
NODE_418573_length_267_cov_0.793814_g406259_i0.p1	NODE_418573_length_267_cov_0.793814_g406259_i0	P81708	61	57	19	75	1	57	4e-15	80	72	44	0.103571	Lysozyme C, milk isozyme (EC 3.2.1.17) (1,4-beta-N-acetylmuramidase C)	Glycosyl hydrolase 22 family
NODE_436481_length_264_cov_0.806283_g424160_i0.p2	NODE_436481_length_264_cov_0.806283_g424160_i0	P48151	51	72	10	81	1	71	4e-15	80	83	46	0.104748	40S ribosomal protein S18	Universal ribosomal protein uS13 family
TRINITY_DN69362_c0_g1_i1.p1	TRINITY_DN69362_c0_g1_i1	Q28553	49	79	8	86	22	100	5e-15	80	91	41	0.158321	C-X-C chemokine receptor type 4 (CXC-R4) (CXCR-4) (Fusin) (Leukocyte-derived seven transmembrane domain receptor) (LESTR) (Stromal cell-derived factor 1 receptor) (SDF-1 receptor) (CD antigen CD184) (Fragment)	G-protein coupled receptor 1 family
NODE_60900_length_589_cov_1.678295_g52699_i0.p1	NODE_60900_length_589_cov_1.678295_g52699_i0	Q3BAI2	88	43	2	44	12	54	4e-15	80	83	47	0.181771	Uncharacterized protein ORF91	0
NODE_106240_length_451_cov_3.116402_g95164_i0.p2	NODE_106240_length_451_cov_3.116402_g95164_i0	Q9NQG1	57	67	1	66	1	67	4e-15	80	79	79	0.212497	Protein MANBAL	UPF0239 family
NODE_3150_length_1880_cov_2.648035_g2247_i0.p1	NODE_3150_length_1880_cov_2.648035_g2247_i0	Q5M951	44	94	11	103	121	214	7e-15	80	60	42	0.256261	UPF0688 protein C1orf174 homolog	UPF0688 family
NODE_319751_length_282_cov_0.736842_g307452_i0.p1	NODE_319751_length_282_cov_0.736842_g307452_i0	P29660	79	48	1	48	1	48	5e-15	80	98	65	0.535416	Cytochrome c oxidase subunit 2 (EC 1.9.3.1) (Cytochrome c oxidase polypeptide II) (Fragment)	Cytochrome c oxidase subunit 2 family
TRINITY_DN157826_c0_g1_i4.p1	TRINITY_DN157826_c0_g1_i4	Q8R182	45	110	49	154	7	111	1e-14	80	43	56	0.806832	Transmembrane gamma-carboxyglutamic acid protein 2 (NEDD4 WW domain-binding protein 1) (Proline-rich gamma-carboxyglutamic acid protein 2) (Proline-rich Gla protein 2)	0
TRINITY_DN148709_c0_g1_i1.p2	TRINITY_DN148709_c0_g1_i1	A8YXZ8	75	51	1	51	1	51	5e-15	80	98	100	1.69836	Mitochondrial import receptor subunit TOM5 homolog	Tom5 family
TRINITY_DN156436_c1_g1_i2.p2	TRINITY_DN156436_c1_g1_i2	Q29576	81	43	1	43	62	104	5e-15	80	51	41	1.78957	Proteasome subunit beta type-8 (EC 3.4.25.1) (Macropain subunit C13) (Multicatalytic endopeptidase complex subunit C13) (Proteasome component C13) (Proteasome subunit beta-5i) (Fragment)	Peptidase T1B family
TRINITY_DN623039_c0_g1_i1.p1	TRINITY_DN623039_c0_g1_i1	Q78IK2	73	51	1	51	1	51	4e-15	80	82	88	5.14642	ATP synthase membrane subunit DAPIT, mitochondrial (Diabetes-associated protein in insulin-sensitive tissues) (Up-regulated during skeletal muscle growth protein 5)	0
TRINITY_DN1460_c1_g1_i1.p1	TRINITY_DN1460_c1_g1_i1	Q9BUV8	71	55	1	51	1	55	2e-15	81	108	40	0.092178	Uncharacterized protein RAB5IF (Rab5-interacting protein) (RIP5)	0
NODE_515394_length_252_cov_0.860335_g503066_i0.p1	NODE_515394_length_252_cov_0.860335_g503066_i0	Q8IV50	54	85	1	84	110	194	2e-15	81	101	40	0.10937	LysM and putative peptidoglycan-binding domain-containing protein 2	0
NODE_273705_length_289_cov_0.712963_g261409_i0.p3	NODE_273705_length_289_cov_0.712963_g261409_i0	P60322	65	54	5	58	58	111	2e-15	81	92	40	0.119927	Nanos homolog 2 (NOS-2)	Nanos family
NODE_348247_length_277_cov_1.671569_g335945_i0.p1	NODE_348247_length_277_cov_1.671569_g335945_i0	Q9P0T4	46	87	3	89	105	191	3e-15	81	95	44	0.123625	Zinc finger protein 581	0
TRINITY_DN440531_c0_g1_i1.p1	TRINITY_DN440531_c0_g1_i1	Q9SDG6	61	59	1	59	1	59	2e-15	81	100	53	0.155356	60S ribosomal protein L30	Eukaryotic ribosomal protein eL30 family
NODE_82015_length_512_cov_1.421412_g72170_i0.p2	NODE_82015_length_512_cov_1.421412_g72170_i0	P28100	65	55	1	55	71	125	3e-15	81	56	44	0.162932	Protein Wnt-1 (Fragment)	Wnt family
TRINITY_DN765717_c0_g1_i1.p1	TRINITY_DN765717_c0_g1_i1	Q06225	66	47	1	47	68	114	3e-15	81	55	41	0.178825	Brain-derived neurotrophic factor (BDNF) [Cleaved into: BDNF precursor form (ProBDNF)] (Fragment)	NGF-beta family
NODE_112685_length_438_cov_3.452055_g101376_i0.p1	NODE_112685_length_438_cov_3.452055_g101376_i0	B9DLK2	47	83	63	145	3	81	2e-15	81	57	42	0.188986	Adenylyl-sulfate kinase (EC 2.7.1.25) (APS kinase) (ATP adenosine-5'-phosphosulfate 3'-phosphotransferase) (Adenosine-5'-phosphosulfate kinase)	APS kinase family
NODE_93288_length_481_cov_1.553922_g82784_i0.p2	NODE_93288_length_481_cov_1.553922_g82784_i0	P0DMT8	56	66	20	85	19	84	2e-15	81	69	75	0.189626	Apolipoprotein C-I (Apo-CI) (ApoC-I) (Apolipoprotein C1) [Cleaved into: Truncated apolipoprotein C-I]	Apolipoprotein C1 family
TRINITY_DN474865_c0_g1_i1.p1	TRINITY_DN474865_c0_g1_i1	Q9FIS1	42	83	3	85	10	92	2e-15	81	80	40	0.276434	MADS-box protein AGL42 (Protein AGAMOUS-LIKE 42) (Protein FOREVER YOUNG FLOWER)	0
NODE_406614_length_268_cov_2.764103_g394303_i0.p2	NODE_406614_length_268_cov_2.764103_g394303_i0	P0CB87	47	76	2	77	22	97	3e-15	81	94	72	0.300266	NADH dehydrogenase [ubiquinone] iron-sulfur protein 5 (Complex I-15 kDa) (CI-15 kDa) (NADH-ubiquinone oxidoreductase 15 kDa subunit)	Complex I NDUFS5 subunit family
NODE_474691_length_258_cov_0.881081_g462369_i0.p1	NODE_474691_length_258_cov_0.881081_g462369_i0	O78686	78	49	29	77	29	77	2e-15	81	63	42	0.325503	NADH-ubiquinone oxidoreductase chain 3 (EC 7.1.1.2) (NADH dehydrogenase subunit 3)	Complex I subunit 3 family
TRINITY_DN155172_c1_g2_i1.p1	TRINITY_DN155172_c1_g2_i1	Q9D119	45	96	41	135	26	121	3e-15	81	71	62	0.699767	Protein phosphatase 1 regulatory subunit 27 (Dysferlin-interacting protein 1)	0
TRINITY_DN623707_c0_g1_i1.p5	TRINITY_DN623707_c0_g1_i1	P05934	95	41	1	41	40	80	2e-15	81	98	51	5.84619	Calmodulin (CaM) (Fragment)	Calmodulin family
TRINITY_DN1228484_c0_g1_i1.p1	TRINITY_DN1228484_c0_g1_i1	Q3UHX2	53	89	9	97	43	130	1e-15	82	91	49	0.094059	28 kDa heat- and acid-stable phosphoprotein (PDGF-associated protein) (PAP) (PDGFA-associated protein 1) (PAP1)	PDAP1 family
NODE_384563_length_272_cov_0.773869_g372256_i0.p1	NODE_384563_length_272_cov_0.773869_g372256_i0	Q8LDC8	52	94	1	90	111	201	1e-15	82	104	43	0.101667	Ethylene-responsive transcription factor 1B (AtERF1B) (Ethylene-responsive element-binding factor 1B) (EREBP-1B)	AP2/ERF transcription factor family, ERF subfamily
NODE_547827_length_247_cov_0.885057_g535499_i0.p2	NODE_547827_length_247_cov_0.885057_g535499_i0	A8MQ11	72	53	1	53	22	74	1e-15	82	65	40	0.111584	Postmeiotic segregation increased 2-like protein 5 (Postmeiotic segregation increased protein 4) (Postmeiotic segregation increased protein 7) (Putative postmeiotic segregation increased 2 pseudogene 5)	DNA mismatch repair MutL/HexB family
NODE_64617_length_573_cov_1.298000_g56120_i0.p1	NODE_64617_length_573_cov_1.298000_g56120_i0	Q9GZY4	46	90	72	161	20	108	2e-15	82	51	62	0.136095	Cytochrome c oxidase assembly factor 1 homolog (Mitochondrial translation regulation assembly intermediate of cytochrome c oxidase protein of 15 kDa)	COA1 family
NODE_35913_length_749_cov_3.176036_g29961_i0.p1	NODE_35913_length_749_cov_3.176036_g29961_i0	Q8IVM0	42	125	71	195	150	266	3e-15	82	53	41	0.153404	Coiled-coil domain-containing protein 50 (Protein Ymer)	0
TRINITY_DN701271_c0_g1_i1.p1	TRINITY_DN701271_c0_g1_i1	Q9D275	59	66	49	114	16	81	8e-16	82	58	56	0.160775	Basic leucine zipper transcriptional factor ATF-like 3 (B-ATF-3)	BZIP family
TRINITY_DN127422_c0_g2_i1.p1	TRINITY_DN127422_c0_g2_i1	Q5EA33	45	111	76	185	84	194	4e-15	82	50	47	0.166752	Ankyrin repeat domain-containing protein 49	0
NODE_104994_length_454_cov_2.002625_g93965_i0.p2	NODE_104994_length_454_cov_2.002625_g93965_i0	Q96B96	52	67	13	79	9	75	1e-15	82	85	42	0.189127	Promethin (Transmembrane protein 159)	TMEM159 family
NODE_259749_length_291_cov_0.724771_g247457_i0.p1	NODE_259749_length_291_cov_0.724771_g247457_i0	P83907	67	51	42	92	1	51	1e-15	82	53	43	0.205262	IgW heavy chain V region W26 (Fragment)	0
NODE_120896_length_423_cov_2.857143_g109329_i0.p1	NODE_120896_length_423_cov_2.857143_g109329_i0	Q9YH98	68	56	85	140	1	56	1e-15	82	40	47	0.250275	Eyes absent homolog 4 (EC 3.1.3.48) (Fragment)	HAD-like hydrolase superfamily, EYA family
NODE_55951_length_612_cov_10.732839_g48150_i0.p5	NODE_55951_length_612_cov_10.732839_g48150_i0	P62985	100	35	1	35	35	69	1e-15	82	97	51	0.553243	Ubiquitin-60S ribosomal protein L40 (Ubiquitin A-52 residue ribosomal protein fusion product 1) [Cleaved into: Ubiquitin; 60S ribosomal protein L40 (CEP52)] (Fragment)	Ubiquitin family; Eukaryotic ribosomal protein eL40 family
TRINITY_DN158431_c19_g8_i1.p1	TRINITY_DN158431_c19_g8_i1	P81556	41	99	88	181	21	118	5e-15	82	41	44	0.58733	Metalloproteinase inhibitor 4 (Tissue inhibitor of metalloproteinases 4) (TIMP-4)	Protease inhibitor I35 (TIMP) family
TRINITY_DN116933_c0_g1_i1.p1	TRINITY_DN116933_c0_g1_i1	Q8NFU3	40	92	2	92	19	110	1e-15	82	95	80	0.678104	Thiosulfate:glutathione sulfurtransferase (TST) (EC 2.8.1.-)	0
NODE_269313_length_289_cov_0.712963_g257017_i0.p1	NODE_269313_length_289_cov_0.712963_g257017_i0	Q9ZZM2	53	81	1	81	1	81	8e-16	82	84	47	1.26083	NADH-ubiquinone oxidoreductase chain 6 (EC 7.1.1.2) (NADH dehydrogenase subunit 6)	Complex I subunit 6 family
TRINITY_DN429870_c0_g1_i1.p1	TRINITY_DN429870_c0_g1_i1	P40792	49	76	4	77	45	120	4e-16	83	90	40	0.065631	Ras-related protein Rac1	Small GTPase superfamily, Rho family
NODE_268907_length_289_cov_0.712963_g256611_i0.p1	NODE_268907_length_289_cov_0.712963_g256611_i0	Q6D9I4	58	60	21	80	8	67	6e-16	83	74	87	0.093454	UPF0337 protein ECA0631	UPF0337 (CsbD) family
NODE_405678_length_269_cov_0.785714_g393369_i0.p3	NODE_405678_length_269_cov_0.785714_g393369_i0	P49181	56	71	7	77	30	100	6e-16	83	88	68	0.102801	60S ribosomal protein L36	Eukaryotic ribosomal protein eL36 family
TRINITY_DN8683_c0_g1_i1.p3	TRINITY_DN8683_c0_g1_i1	Q7SC06	81	48	1	48	19	66	5e-16	83	98	49	0.184356	40S ribosomal protein S25	Eukaryotic ribosomal protein eS25 family
TRINITY_DN219198_c0_g1_i1.p1	TRINITY_DN219198_c0_g1_i1	Q3UUX7	51	90	1	89	22	111	6e-16	83	100	81	0.184679	Uncharacterized protein C4orf46 homolog	0
NODE_34710_length_760_cov_2.326055_g28890_i0.p1	NODE_34710_length_760_cov_2.326055_g28890_i0	Q8QGW7	45	75	110	184	74	148	9e-16	83	41	51	0.210614	Lipopolysaccharide-induced tumor necrosis factor-alpha factor homolog (LPS-induced TNF-alpha factor homolog) (Small integral membrane protein of lysosome/late endosome)	CDIP1/LITAF family
TRINITY_DN701_c0_g1_i1.p2	TRINITY_DN701_c0_g1_i1	P56277	65	60	1	59	1	60	4e-16	83	100	88	0.458201	Cx9C motif-containing protein 4 (Mature T-cell proliferation 1 neighbor protein) (Mature T-cell proliferation-1 type A) (MTCP-1 type A) (Protein p8 MTCP-1) (p8MTCP1)	CMC4 family
NODE_28268_length_829_cov_8.167989_g23202_i0.p1	NODE_28268_length_829_cov_8.167989_g23202_i0	Q9D735	62	69	94	162	105	173	7e-16	83	42	40	0.520337	Telomerase RNA component interacting RNase (EC 3.1.13.-) (Exoribonuclease Trir)	0
TRINITY_DN727678_c0_g1_i1.p2	TRINITY_DN727678_c0_g1_i1	P0DMW4	59	74	21	92	5	78	4e-16	83	78	95	0.621291	Small integral membrane protein 10-like protein 2A	0
TRINITY_DN157442_c1_g2_i2.p1	TRINITY_DN157442_c1_g2_i2	P81061	42	88	1	88	28	115	4e-16	83	94	76	0.628102	Cystatin (Egg-white cystatin)	Cystatin family
TRINITY_DN985234_c0_g1_i1.p1	TRINITY_DN985234_c0_g1_i1	P50664	49	78	1	78	59	136	6e-16	83	99	51	1.12866	NADH-ubiquinone oxidoreductase chain 4 (EC 7.1.1.2) (NADH dehydrogenase subunit 4) (Fragment)	Complex I subunit 4 family
TRINITY_DN148661_c0_g1_i1.p2	TRINITY_DN148661_c0_g1_i1	A5JSS4	71	59	1	59	1	59	6e-16	83	91	100	3.30477	Small EDRK-rich factor 2	SERF family
TRINITY_DN551139_c1_g1_i1.p2	TRINITY_DN551139_c1_g1_i1	Q9WUQ5	49	80	21	97	20	99	6e-16	83	82	81	20.3766	C-X-C motif chemokine 14 (B-cell and monocyte-activating chemokine) (Chemokine BRAK) (Kidney-expressed chemokine CXC) (MIP-2G) (Small-inducible cytokine B14)	Intercrine alpha (chemokine CxC) family
TRINITY_DN113942_c1_g1_i1.p1	TRINITY_DN113942_c1_g1_i1	O13867	47	95	1	95	22	115	3e-16	84	99	43	0.101839	Uracil phosphoribosyltransferase 1 (UPRTase 1) (EC 2.4.2.9) (UMP pyrophosphorylase 1)	UPRTase family
TRINITY_DN1066603_c0_g1_i1.p2	TRINITY_DN1066603_c0_g1_i1	Q5ZMB7	70	57	1	56	1	57	3e-16	84	102	40	0.129381	Proline-rich nuclear receptor coactivator 2	PNRC family, PNRC2 subfamily
NODE_108197_length_447_cov_2.072193_g97048_i0.p1	NODE_108197_length_447_cov_2.072193_g97048_i0	B5X8I6	49	87	1	83	1	87	2e-16	84	102	97	0.133146	Neuropeptide-like protein C4orf48 homolog	0
NODE_275292_length_288_cov_1.353488_g262996_i0.p1	NODE_275292_length_288_cov_1.353488_g262996_i0	P80432	60	63	24	86	1	63	3e-16	84	72	100	0.149691	Cytochrome c oxidase subunit 7C, mitochondrial (Cytochrome c oxidase polypeptide VIIIA) (Cytochrome c oxidase polypeptide VIIc)	Cytochrome c oxidase VIIc family
NODE_540889_length_248_cov_0.880000_g528561_i0.p1	NODE_540889_length_248_cov_0.880000_g528561_i0	P18740	66	56	2	57	33	88	2e-16	84	97	40	0.152246	Oocyte zinc finger protein XlCOF14 (Fragment)	Krueppel C2H2-type zinc-finger protein family
TRINITY_DN298059_c0_g1_i1.p1	TRINITY_DN298059_c0_g1_i1	Q61908	66	61	1	60	1	61	3e-16	84	69	90	0.153973	Cx9C motif-containing protein 4 (Mature T-cell proliferation 1 neighbor protein) (Mature T-cell proliferation-1 type A) (MTCP-1 type A) (Protein p8 MTCP-1) (p8MTCP1)	CMC4 family
NODE_150601_length_379_cov_1.003268_g138573_i0.p1	NODE_150601_length_379_cov_1.003268_g138573_i0	Q8TAE6	45	98	29	125	60	157	3e-16	84	78	59	0.157359	Protein phosphatase 1 regulatory subunit 14C (Kinase-enhanced PP1 inhibitor) (PKC-potentiated PP1 inhibitory protein) (Serologically defined breast cancer antigen NY-BR-81)	PP1 inhibitor family
NODE_417680_length_267_cov_0.793814_g405366_i0.p1	NODE_417680_length_267_cov_0.793814_g405366_i0	P29669	77	52	1	52	17	68	2e-16	84	98	52	0.223367	Cytochrome b (Complex III subunit 3) (Complex III subunit III) (Cytochrome b-c1 complex subunit 3) (Ubiquinol-cytochrome-c reductase complex cytochrome b subunit) (Fragment)	Cytochrome b family
NODE_37132_length_738_cov_3.375940_g31038_i0.p1	NODE_37132_length_738_cov_3.375940_g31038_i0	Q2KIB6	41	104	8	110	86	189	8e-16	84	47	52	0.247286	Protein lin-7 homolog B (Lin-7B)	Lin-7 family
TRINITY_DN126940_c1_g1_i1.p1	TRINITY_DN126940_c1_g1_i1	B5FXA0	80	49	1	49	14	62	2e-16	84	98	57	0.264243	Electron transfer flavoprotein regulatory factor 1 (LYR motif-containing protein 5)	Complex I LYR family
TRINITY_DN130125_c1_g1_i1.p2	TRINITY_DN130125_c1_g1_i1	Q9W762	88	42	1	42	1	42	3e-16	84	98	50	0.315602	Mitochondrial import inner membrane translocase subunit Tim9	Small Tim family
TRINITY_DN128474_c0_g1_i1.p1	TRINITY_DN128474_c0_g1_i1	A7YVI8	57	63	71	131	86	148	3e-16	84	47	41	0.392347	Oxidoreductase-like domain-containing protein 1	0
TRINITY_DN303557_c0_g1_i1.p1	TRINITY_DN303557_c0_g1_i1	Q4KM46	41	98	18	115	29	125	5e-16	84	55	42	0.479038	Interleukin-34 (IL-34)	IL-34 family
TRINITY_DN275906_c0_g1_i1.p8	TRINITY_DN275906_c0_g1_i1	P69592	100	38	1	38	1	38	3e-16	84	97	100	0.509468	DNA-binding protein J (J protein) (Small core protein)	Microviridae J protein family
TRINITY_DN149239_c0_g6_i1.p2	TRINITY_DN149239_c0_g6_i1	Q9VWA1	46	89	5	92	125	213	3e-16	84	94	41	1.0556	Clathrin light chain (dClc)	Clathrin light chain family
TRINITY_DN73488_c0_g2_i1.p1	TRINITY_DN73488_c0_g2_i1	Q4G2Y1	42	109	116	222	112	219	8e-16	84	49	50	1.14945	RPA-interacting protein	0
NODE_48437_length_654_cov_14.330465_g41280_i0.p1	NODE_48437_length_654_cov_14.330465_g41280_i0	A5WVU9	72	54	1	54	1	54	3e-16	84	98	64	1.62437	Triple QxxK/R motif-containing protein (Triple repetitive-sequence of QXXK/R protein homolog)	TRIQK family
NODE_30707_length_800_cov_72.134801_g25301_i0.p1	NODE_30707_length_800_cov_72.134801_g25301_i0	Q96BZ8	45	122	63	177	43	164	1e-15	84	50	46	4.30779	Leukocyte receptor cluster member 1	0
NODE_90658_length_487_cov_4.173913_g73927_i1.p1	NODE_90658_length_487_cov_4.173913_g73927_i1	Q504U0	51	94	4	97	22	111	1e-16	85	94	83	0.045451	Renal cancer differentiation gene 1 protein	0
NODE_357588_length_276_cov_0.758621_g345285_i0.p1	NODE_357588_length_276_cov_0.758621_g345285_i0	P41319	60	70	1	70	1	70	1e-16	85	100	52	0.100193	C-type natriuretic peptide	Natriuretic peptide family
TRINITY_DN417427_c0_g1_i1.p3	TRINITY_DN417427_c0_g1_i1	Q8R143	54	84	1	84	79	162	2e-16	85	100	48	0.215322	Pituitary tumor-transforming gene 1 protein-interacting protein (Pituitary tumor-transforming gene protein-binding factor) (PBF) (PTTG-binding factor)	0
NODE_184362_length_343_cov_1.085185_g172167_i0.p3	NODE_184362_length_343_cov_1.085185_g172167_i0	Q53HV7	42	113	1	110	141	251	2e-16	85	100	42	0.218528	Single-strand selective monofunctional uracil DNA glycosylase (EC 3.2.2.-)	Uracil-DNA glycosylase (UDG) superfamily, SMUG1 family
TRINITY_DN44706_c0_g1_i1.p1	TRINITY_DN44706_c0_g1_i1	Q8UW29	97	37	25	61	15	50	2e-16	85	56	40	0.302321	Long neurotoxin 1	Snake three-finger toxin family, Long-chain subfamily, Type II alpha-neurotoxin sub-subfamily
NODE_13170_length_1129_cov_6.533144_g10318_i0.p1	NODE_13170_length_1129_cov_6.533144_g10318_i0	Q6CIV8	42	119	93	205	13	126	3e-16	85	57	54	0.388851	Protein AF-9 homolog	YAF9 family
NODE_85254_length_502_cov_3.916084_g75229_i0.p1	NODE_85254_length_502_cov_3.916084_g75229_i0	Q25520	80	51	19	69	1	51	1e-16	85	40	65	0.396438	Segmentation protein Runt (Fragment)	0
TRINITY_DN122015_c0_g2_i1.p5	TRINITY_DN122015_c0_g2_i1	Q28601	91	43	1	43	51	93	1e-16	85	96	45	0.459892	Homeobox protein Hox-C9 (Fragment)	Abd-B homeobox family
TRINITY_DN473909_c0_g1_i1.p3	TRINITY_DN473909_c0_g1_i1	Q8TAP9	56	77	104	180	104	178	2e-16	85	42	43	0.545321	M-phase-specific PLK1-interacting protein (TTD non-photosensitive 1 protein)	0
NODE_252616_length_294_cov_1465.393665_g240326_i0.p2	NODE_252616_length_294_cov_1465.393665_g240326_i0	P49214	83	47	8	54	1	47	2e-16	85	84	61	0.591422	40S ribosomal protein S9 (S4) (Fragment)	Universal ribosomal protein uS4 family
NODE_129988_length_407_cov_11.904192_g118249_i0.p1	NODE_129988_length_407_cov_11.904192_g118249_i0	Q6CQE5	73	59	1	57	13	71	1e-16	85	55	54	0.639281	Protein TAR1	0
TRINITY_DN49719_c0_g1_i1.p1	TRINITY_DN49719_c0_g1_i1	Q32PD7	98	41	16	56	1	41	2e-16	85	56	72	1.07437	COP9 signalosome complex subunit 9	CSN9 family
TRINITY_DN130125_c0_g1_i1.p3	TRINITY_DN130125_c0_g1_i1	Q5ZIR8	98	41	1	41	49	89	2e-16	85	95	46	1.67955	Mitochondrial import inner membrane translocase subunit Tim9	Small Tim family
NODE_457840_length_261_cov_0.819149_g445519_i0.p2	NODE_457840_length_261_cov_0.819149_g445519_i0	Q31651	54	85	2	86	44	128	2e-16	85	99	40	1.88611	NADH-ubiquinone oxidoreductase chain 5 (EC 7.1.1.2) (NADH dehydrogenase subunit 5) (Fragment)	Complex I subunit 5 family
TRINITY_DN154169_c0_g1_i4.p1	TRINITY_DN154169_c0_g1_i4	P56734	42	138	8	140	10	144	2e-16	85	84	92	3.28075	Avidin-related protein 4/5	Avidin/streptavidin family
NODE_378605_length_273_cov_0.770000_g366300_i0.p2	NODE_378605_length_273_cov_0.770000_g366300_i0	P52228	46	81	10	89	1	81	5e-17	86	89	56	0.101294	Thioredoxin C-3	Thioredoxin family
NODE_510945_length_253_cov_0.855556_g498618_i0.p1	NODE_510945_length_253_cov_0.855556_g498618_i0	Q29238	66	58	27	84	4	61	9e-17	86	69	53	0.109302	Chloride intracellular channel protein 1 (Nuclear chloride ion channel 27) (Fragment)	Chloride channel CLIC family
TRINITY_DN922451_c0_g1_i1.p1	TRINITY_DN922451_c0_g1_i1	Q8MH63	48	83	31	113	43	125	7e-17	86	73	46	0.147406	Putative L-type amino acid transporter 1-like protein MLAS (hLAT1 3-transmembrane protein MLAS) (hLAT1 3TM MLAS)	Amino acid-polyamine-organocation (APC) superfamily, L-type amino acid transporter (LAT) (TC 2.A.3.8) family
NODE_375706_length_273_cov_0.985000_g363401_i0.p1	NODE_375706_length_273_cov_0.985000_g363401_i0	Q58D45	49	95	1	91	50	139	7e-17	86	104	46	0.159707	Cell death-inducing p53-target protein 1 (LITAF-like protein)	CDIP1/LITAF family
NODE_493706_length_255_cov_1.269231_g481382_i0.p1	NODE_493706_length_255_cov_1.269231_g481382_i0	Q9D8I3	63	63	22	84	13	75	5e-17	86	75	43	0.174957	Glyoxalase domain-containing protein 5	Glyoxalase I family
NODE_255183_length_293_cov_1.400000_g242892_i0.p1	NODE_255183_length_293_cov_1.400000_g242892_i0	Q7M323	42	92	5	96	20	109	5e-17	86	95	75	0.18876	Plasminogen (EC 3.4.21.7) (Fragment)	Peptidase S1 family, Plasminogen subfamily
NODE_179191_length_347_cov_3.051095_g167009_i0.p1	NODE_179191_length_347_cov_3.051095_g167009_i0	P28196	45	85	2	84	25	109	9e-17	86	74	78	0.205864	Tyrosine-protein phosphatase 4 (EC 3.1.3.48) (Fragment)	Protein-tyrosine phosphatase family
TRINITY_DN664572_c0_g1_i1.p1	TRINITY_DN664572_c0_g1_i1	Q17QE0	52	86	45	127	30	115	7e-17	86	67	62	0.209655	Uncharacterized protein FAM241A	FAM241 family
TRINITY_DN489516_c0_g1_i1.p1	TRINITY_DN489516_c0_g1_i1	Q962R9	43	111	5	112	1	109	7e-17	86	79	70	0.229512	40S ribosomal protein S10	Eukaryotic ribosomal protein eS10 family
NODE_33903_length_767_cov_8.273775_g28070_i2.p1	NODE_33903_length_767_cov_8.273775_g28070_i2	Q5EE01	52	77	30	106	12	88	9e-17	86	72	88	0.310069	Centromere protein W (CENP-W) (Cancer-up-regulated gene 2 protein)	CENP-W/WIP1 family
NODE_82132_length_511_cov_5.212329_g72279_i0.p2	NODE_82132_length_511_cov_5.212329_g72279_i0	P56620	48	104	19	120	1	102	7e-17	86	86	102	0.492668	Matrix Gla protein (MGP)	Osteocalcin/matrix Gla protein family
TRINITY_DN116182_c0_g1_i1.p1	TRINITY_DN116182_c0_g1_i1	Q6PEH5	64	64	1	64	82	145	5e-17	86	98	44	0.601922	Ubiquitin-conjugating enzyme E2 variant 2	Ubiquitin-conjugating enzyme family
TRINITY_DN21204_c0_g1_i1.p1	TRINITY_DN21204_c0_g1_i1	Q0MQA1	53	87	8	94	1	86	9e-17	86	85	75	0.623794	NADH dehydrogenase [ubiquinone] 1 alpha subcomplex subunit 5 (Complex I subunit B13) (Complex I-13kD-B) (CI-13kD-B) (NADH-ubiquinone oxidoreductase 13 kDa-B subunit)	Complex I NDUFA5 subunit family
TRINITY_DN155791_c0_g1_i1.p1	TRINITY_DN155791_c0_g1_i1	A0A286QZ36	45	97	72	162	45	140	9e-17	86	58	51	1.60166	Ras-related protein Rac1 (AjRac1)	Small GTPase superfamily, Rho family
NODE_3986_length_1740_cov_143.066587_g2881_i0.p2	NODE_3986_length_1740_cov_143.066587_g2881_i0	Q9CQ86	58	66	2	67	50	115	9e-17	86	97	57	6.73322	Migration and invasion enhancer 1	SelWTH family
TRINITY_DN68366_c0_g1_i1.p1	TRINITY_DN68366_c0_g1_i1	Q01580	45	99	134	232	107	202	2e-16	86	41	48	9.30217	Proheparin-binding EGF-like growth factor [Cleaved into: Heparin-binding EGF-like growth factor (HB-EGF) (HBEGF)]	0
NODE_133210_length_402_cov_61129.118541_g121420_i0.p2	NODE_133210_length_402_cov_61129.118541_g121420_i0	P29653	93	45	1	45	44	88	7e-17	86	98	41	31.1184	Cytochrome c oxidase subunit 1 (EC 1.9.3.1) (Cytochrome c oxidase polypeptide I) (Fragment)	Heme-copper respiratory oxidase family
TRINITY_DN97900_c1_g1_i1.p2	TRINITY_DN97900_c1_g1_i1	A0A023PXC2	69	62	3	64	43	104	5e-17	86	60	54	60.0745	Putative uncharacterized membrane protein YEL053W-A	0
NODE_391465_length_271_cov_0.777778_g379157_i0.p1	NODE_391465_length_271_cov_0.777778_g379157_i0	Q9AQU1	52	75	2	76	16	90	4e-17	87	83	83	0.108164	Inactive casein kinase II subunit alpha-2 (OsCKA2) (Protein HEADING DATE 6)	Protein kinase superfamily, Ser/Thr protein kinase family, CK2 subfamily
NODE_589086_length_241_cov_0.916667_g576757_i0.p2	NODE_589086_length_241_cov_0.916667_g576757_i0	Q8KED5	64	67	1	67	3	69	3e-17	87	100	40	0.114744	Thiol peroxidase (Tpx) (EC 1.11.1.15) (Peroxiredoxin tpx) (Prx) (Thioredoxin peroxidase)	Peroxiredoxin family, Tpx subfamily
NODE_332497_length_280_cov_0.743961_g320195_i0.p1	NODE_332497_length_280_cov_0.743961_g320195_i0	P62326	100	42	1	42	3	44	4e-17	87	98	95	0.144851	Thymosin beta-4 (T beta-4) [Cleaved into: Hematopoietic system regulatory peptide (Seraspenide)]	Thymosin beta family
TRINITY_DN601596_c0_g1_i1.p1	TRINITY_DN601596_c0_g1_i1	P79373	48	77	2	78	74	150	4e-17	87	99	43	0.146986	Progesterone receptor (PR) (Nuclear receptor subfamily 3 group C member 3) (Fragment)	Nuclear hormone receptor family, NR3 subfamily
TRINITY_DN120861_c0_g1_i1.p1	TRINITY_DN120861_c0_g1_i1	Q3T0C9	49	90	6	95	12	101	2e-17	87	64	62	0.15363	Synaptojanin-2-binding protein (Activin receptor-interacting protein 2) (Mitochondrial outer membrane protein 25)	0
NODE_413890_length_267_cov_1.587629_g401576_i0.p1	NODE_413890_length_267_cov_1.587629_g401576_i0	P31261	100	42	46	87	1	42	2e-17	87	47	47	0.207141	Homeobox protein Hox-A2 (Homeobox protein Hbox-2.8) (NvHbox-2.8) (Fragment)	Antp homeobox family
TRINITY_DN158318_c0_g1_i1.p1	TRINITY_DN158318_c0_g1_i1	Q9PUH8	45	89	65	153	64	147	5e-17	87	57	61	0.222883	Acidic phospholipase A2 S3-24 (svPLA2) (EC 3.1.1.4) (ASPLA6) (Phosphatidylcholine 2-acylhydrolase)	Phospholipase A2 family, Group I subfamily, D49 sub-subfamily
NODE_409126_length_268_cov_0.789744_g396815_i0.p1	NODE_409126_length_268_cov_0.789744_g396815_i0	O79409	51	89	1	89	1	89	3e-17	87	100	91	0.276878	NADH-ubiquinone oxidoreductase chain 4L (EC 7.1.1.2) (NADH dehydrogenase subunit 4L)	Complex I subunit 4L family
TRINITY_DN137353_c0_g1_i1.p1	TRINITY_DN137353_c0_g1_i1	Q9ZP56	41	122	53	166	1	119	4e-17	87	73	41	0.355732	Putative dynamin-related protein 4A	TRAFAC class dynamin-like GTPase superfamily, Dynamin/Fzo/YdjA family
NODE_117503_length_429_cov_3.691011_g106027_i0.p2	NODE_117503_length_429_cov_3.691011_g106027_i0	P93134	73	55	53	107	26	80	2e-17	87	51	69	0.367852	Metallothionein-like protein type 2 MET1	Metallothionein superfamily, Type 15 family
TRINITY_DN115142_c0_g1_i1.p1	TRINITY_DN115142_c0_g1_i1	Q28I13	63	59	1	59	1	59	4e-17	87	66	72	0.563201	UPF0729 protein C18orf32 homolog	UPF0729 family
NODE_48894_length_651_cov_581.778547_g41697_i0.p1	NODE_48894_length_651_cov_581.778547_g41697_i0	Q14657	51	95	14	105	48	142	4e-17	87	89	66	1.8443	EKC/KEOPS complex subunit LAGE3 (L antigen family member 3) (Protein ESO-3) (Protein ITBA2)	CTAG/PCC1 family
TRINITY_DN647564_c0_g1_i1.p1	TRINITY_DN647564_c0_g1_i1	Q9D1Q4	51	92	14	105	1	92	2e-17	87	81	100	1.89125	Dolichol-phosphate mannosyltransferase subunit 3 (Dolichol-phosphate mannose synthase subunit 3) (DPM synthase subunit 3) (Dolichyl-phosphate beta-D-mannosyltransferase subunit 3) (Mannose-P-dolichol synthase subunit 3) (MPD synthase subunit 3)	DPM3 family
NODE_320044_length_282_cov_0.736842_g307745_i0.p1	NODE_320044_length_282_cov_0.736842_g307745_i0	Q0MQC8	76	50	6	55	55	104	1e-17	88	89	48	0.098062	NADH dehydrogenase [ubiquinone] 1 beta subcomplex subunit 2, mitochondrial (Complex I-AGGG) (CI-AGGG) (NADH-ubiquinone oxidoreductase AGGG subunit)	Complex I NDUFB2 subunit family
TRINITY_DN924988_c0_g1_i1.p1	TRINITY_DN924988_c0_g1_i1	Q90479	42	139	41	174	54	185	3e-17	88	72	64	0.109564	Neural cell adhesion molecule L1.2 (N-CAM-L1.2) (NCAM-L1.2) (Fragment)	Immunoglobulin superfamily, L1/neurofascin/NgCAM family
TRINITY_DN738740_c0_g1_i1.p1	TRINITY_DN738740_c0_g1_i1	Q6SKR5	42	92	9	100	90	181	2e-17	88	92	40	0.127787	Kinetochore protein Spc25 (xSpc25)	SPC25 family
TRINITY_DN922256_c0_g1_i1.p1	TRINITY_DN922256_c0_g1_i1	O55075	46	97	1	96	63	159	1e-17	88	101	41	0.151122	Cadherin-2 (Neural cadherin) (N-cadherin) (CD antigen CD325) (Fragment)	0
TRINITY_DN1202456_c0_g1_i1.p1	TRINITY_DN1202456_c0_g1_i1	O60925	84	51	1	51	4	54	1e-17	88	98	42	0.172834	Prefoldin subunit 1	Prefoldin subunit beta family
TRINITY_DN104708_c0_g2_i1.p2	TRINITY_DN104708_c0_g2_i1	E9QJ05	68	65	25	89	1	65	1e-17	88	73	81	0.284345	Protein PET117 homolog, mitochondrial	PET117 family
NODE_77620_length_525_cov_5.053097_g68101_i0.p2	NODE_77620_length_525_cov_5.053097_g68101_i0	Q0VG62	58	71	1	71	43	113	2e-17	88	86	51	0.324115	Ribosomal biogenesis factor	0
TRINITY_DN127532_c0_g1_i1.p3	TRINITY_DN127532_c0_g1_i1	Q8NCU8	73	56	1	56	83	138	2e-17	88	98	100	0.375532	Mitoregulin (Small integral membrane protein 37)	Mitoregulin family
NODE_517561_length_252_cov_0.860335_g505233_i0.p2	NODE_517561_length_252_cov_0.860335_g505233_i0	Q90YU1	82	57	1	57	81	133	1e-17	88	98	42	0.588183	60S ribosomal protein L27	Eukaryotic ribosomal protein eL27 family
NODE_225006_length_312_cov_0.815900_g212735_i0.p1	NODE_225006_length_312_cov_0.815900_g212735_i0	Q86XT2	45	103	1	103	21	123	1e-17	89	100	41	0.098411	Vacuolar protein sorting-associated protein 37D (ESCRT-I complex subunit VPS37D) (Williams-Beuren syndrome chromosomal region 24 protein)	VPS37 family
TRINITY_DN333357_c0_g1_i1.p1	TRINITY_DN333357_c0_g1_i1	Q8LD26	50	119	1	112	14	131	6e-18	89	103	87	0.10464	Dormancy-associated protein homolog 3 (DRM1 homolog 3)	DRM1/ARP family
NODE_415482_length_267_cov_0.793814_g403168_i0.p1	NODE_415482_length_267_cov_0.793814_g403168_i0	Q64395	48	86	2	87	74	159	8e-18	89	98	43	0.105757	Calcium/calmodulin-dependent 3',5'-cyclic nucleotide phosphodiesterase 1B (Cam-PDE 1B) (EC 3.1.4.17) (Fragment)	Cyclic nucleotide phosphodiesterase family, PDE1 subfamily
NODE_447860_length_262_cov_1.222222_g435539_i0.p1	NODE_447860_length_262_cov_1.222222_g435539_i0	O73777	98	40	47	86	1	40	1e-17	89	47	55	0.158321	Eukaryotic translation initiation factor 4 gamma 2 (eIF-4-gamma 2) (eIF-4G 2) (eIF4G 2) (p97) (Fragment)	Eukaryotic initiation factor 4G family
NODE_487625_length_256_cov_0.912568_g475302_i0.p1	NODE_487625_length_256_cov_0.912568_g475302_i0	P29672	75	52	1	52	26	77	8e-18	89	98	53	0.191942	Cytochrome b (Complex III subunit 3) (Complex III subunit III) (Cytochrome b-c1 complex subunit 3) (Ubiquinol-cytochrome-c reductase complex cytochrome b subunit) (Fragment)	Cytochrome b family
NODE_40609_length_709_cov_3.397799_g34188_i0.p1	NODE_40609_length_709_cov_3.397799_g34188_i0	Q32LC2	44	103	133	235	49	150	4e-17	89	44	46	0.317722	Neuroblastoma breakpoint family member 6-like protein	NBPF family
TRINITY_DN1068872_c0_g1_i1.p1	TRINITY_DN1068872_c0_g1_i1	Q0IHF9	41	144	1	136	101	239	2e-17	89	68	48	0.347246	Store-operated calcium entry-associated regulatory factor (SARAF) (SOCE-associated regulatory factor) (Transmembrane protein 66)	SARAF family
NODE_325044_length_281_cov_0.740385_g312743_i0.p1	NODE_325044_length_281_cov_0.740385_g312743_i0	Q9UJY1	52	93	7	90	1	91	4e-18	90	100	47	0.098411	Heat shock protein beta-8 (HspB8) (Alpha-crystallin C chain) (E2-induced gene 1 protein) (Protein kinase H11) (Small stress protein-like protein HSP22)	Small heat shock protein (HSP20) family
TRINITY_DN523232_c0_g1_i1.p1	TRINITY_DN523232_c0_g1_i1	Q25515	60	63	2	64	13	75	4e-18	90	71	83	0.102042	Protein krueppel (Fragment)	Krueppel C2H2-type zinc-finger protein family
NODE_498320_length_255_cov_0.846154_g485996_i0.p1	NODE_498320_length_255_cov_0.846154_g485996_i0	P41961	67	57	13	69	1	57	5e-18	90	68	80	0.108445	60S ribosomal protein L15 (Fragment)	Eukaryotic ribosomal protein eL15 family
NODE_136791_length_397_cov_2.404321_g124935_i0.p1	NODE_136791_length_397_cov_2.404321_g124935_i0	Q9D6V8	54	82	7	87	1	81	5e-18	90	82	66	0.115838	Polyadenylate-binding protein-interacting protein 2 (PABP-interacting protein 2) (PAIP-2) (Poly(A)-binding protein-interacting protein 2)	PAIP2 family
TRINITY_DN78795_c0_g1_i1.p1	TRINITY_DN78795_c0_g1_i1	Q94793	82	50	1	50	74	123	4e-18	90	100	40	0.122904	60S ribosomal protein L11 (Fragment)	Universal ribosomal protein uL5 family
TRINITY_DN942107_c0_g1_i1.p1	TRINITY_DN942107_c0_g1_i1	Q99748	41	120	31	146	68	184	4e-18	90	82	61	0.139312	Neurturin	TGF-beta family, GDNF subfamily
TRINITY_DN105830_c0_g1_i1.p1	TRINITY_DN105830_c0_g1_i1	Q32KN5	63	60	1	60	46	105	4e-18	90	98	57	0.210078	Dynein light chain 4, axonemal	Dynein light chain family
TRINITY_DN35248_c0_g1_i1.p1	TRINITY_DN35248_c0_g1_i1	Q6PBT6	79	52	1	52	32	83	4e-18	90	90	58	0.234038	GTP cyclohydrolase 1 feedback regulatory protein (GFRP) (GTP cyclohydrolase I feedback regulatory protein)	GFRP family
NODE_209652_length_322_cov_2.401606_g197391_i0.p1	NODE_209652_length_322_cov_2.401606_g197391_i0	Q8CH62	54	69	13	81	6	74	4e-18	90	77	50	0.309983	Protein LTO1 homolog (Oral cancer-overexpressed protein 1 homolog)	LTO1 family
TRINITY_DN101288_c0_g1_i1.p1	TRINITY_DN101288_c0_g1_i1	Q5BJ10	45	127	48	167	1	124	2e-17	90	44	43	0.335089	PHD finger protein 23A	PHF23 family
TRINITY_DN39336_c0_g1_i1.p1	TRINITY_DN39336_c0_g1_i1	P59645	58	71	1	71	1	70	5e-18	90	80	81	0.657593	FXYD domain-containing ion transport regulator 3 (Sodium/potassium-transporting ATPase subunit FXYD3)	FXYD family
TRINITY_DN147437_c0_g2_i2.p1	TRINITY_DN147437_c0_g2_i2	Q1LWG3	48	118	3	111	1	116	4e-18	90	105	102	4.01153	39S ribosomal protein L36, mitochondrial (L36mt) (MRP-L36)	Bacterial ribosomal protein bL36 family
TRINITY_DN86706_c0_g2_i1.p1	TRINITY_DN86706_c0_g2_i1	Q9UNZ5	55	87	10	92	1	87	5e-18	90	90	88	25.0706	Leydig cell tumor 10 kDa protein homolog	UPF0390 family
NODE_330924_length_280_cov_0.743961_g318622_i0.p1	NODE_330924_length_280_cov_0.743961_g318622_i0	P92523	44	94	1	92	18	110	2e-18	91	101	59	0.098762	Uncharacterized mitochondrial protein AtMg00860 (ORF158)	0
NODE_580831_length_242_cov_0.911243_g568503_i0.p1	NODE_580831_length_242_cov_0.911243_g568503_i0	P68207	57	67	3	69	1	67	2e-18	91	96	97	0.113508	UPF0337 protein YjbJ	UPF0337 (CsbD) family
TRINITY_DN1196482_c0_g1_i1.p1	TRINITY_DN1196482_c0_g1_i1	E1BHC3	66	58	1	58	16	73	3e-18	91	88	76	0.193378	Protein PET100 homolog, mitochondrial	PET100 family
TRINITY_DN1298149_c0_g1_i1.p1	TRINITY_DN1298149_c0_g1_i1	Q92037	64	67	1	67	99	164	2e-18	91	55	41	0.198575	Nitric oxide synthase, inducible (EC 1.14.13.39) (Inducible NO synthase) (Inducible NOS) (iNOS) (NOS type II) (Peptidyl-cysteine S-nitrosylase NOS2) (Fragment)	NOS family
TRINITY_DN772544_c0_g1_i1.p1	TRINITY_DN772544_c0_g1_i1	Q10352	45	103	8	110	24	125	2e-18	91	89	70	0.249579	Uncharacterized protein C1F12.10c	Cytochrome b5 family
TRINITY_DN835095_c0_g1_i1.p2	TRINITY_DN835095_c0_g1_i1	Q36090	72	60	1	60	56	115	3e-18	91	98	45	0.278537	ATP synthase subunit a (F-ATPase protein 6) (Fragment)	ATPase A chain family
TRINITY_DN56636_c0_g1_i1.p2	TRINITY_DN56636_c0_g1_i1	Q8BTC1	71	58	1	58	1	58	2e-18	91	85	87	0.35056	Uncharacterized protein C12orf73 homolog	0
TRINITY_DN514466_c0_g1_i1.p1	TRINITY_DN514466_c0_g1_i1	Q40256	100	42	26	67	1	42	2e-18	91	62	65	0.404683	Metallothionein-like protein type 3 (MT-3) (MWMT3)	Metallothionein superfamily, Type 15 family
NODE_20279_length_952_cov_6.134243_g16257_i0.p1	NODE_20279_length_952_cov_6.134243_g16257_i0	A8MT69	58	72	6	77	10	81	3e-18	91	92	89	0.406183	Centromere protein X (CENP-X) (FANCM-associated histone fold protein 2) (FANCM-interacting histone fold protein 2) (Fanconi anemia-associated polypeptide of 10 kDa) (Retinoic acid-inducible gene D9 protein homolog) (Stimulated by retinoic acid gene 13 protein homolog)	CENP-X/MHF2 family
NODE_556062_length_246_cov_0.890173_g543734_i0.p1	NODE_556062_length_246_cov_0.890173_g543734_i0	P50656	56	82	1	82	11	92	2e-18	91	100	80	0.406932	Cytochrome c oxidase subunit 1 (EC 1.9.3.1) (Cytochrome c oxidase polypeptide I) (Fragment)	Heme-copper respiratory oxidase family
TRINITY_DN142178_c0_g1_i1.p1	TRINITY_DN142178_c0_g1_i1	Q68EK9	61	87	26	108	1	86	2e-18	91	79	99	0.750339	Anaphase-promoting complex subunit CDC26 (Cell division cycle protein 26 homolog)	CDC26 family
TRINITY_DN100014_c0_g1_i1.p1	TRINITY_DN100014_c0_g1_i1	F8S122	44	95	36	130	61	155	2e-18	91	73	43	0.78165	Vespryn	Ohanin/vespryn family
NODE_15038_length_1072_cov_31.539540_g11897_i0.p2	NODE_15038_length_1072_cov_31.539540_g11897_i0	A6QR31	93	45	1	45	68	112	2e-18	91	98	40	0.866529	Protein FAM32A (Ovarian tumor associated gene 12) (OTAG-12)	FAM32 family
NODE_6503_length_1465_cov_104.547414_g4846_i0.p2	NODE_6503_length_1465_cov_104.547414_g4846_i0	A6QPI6	57	77	60	136	47	123	2e-18	91	50	55	4.2368	Mitochondrial import receptor subunit TOM22 homolog (Translocase of outer membrane 22 kDa subunit homolog)	Tom22 family
TRINITY_DN158544_c4_g94_i2.p1	TRINITY_DN158544_c4_g94_i2	Q2XXL4	49	87	18	104	29	115	1e-18	92	80	76	0.074706	Vespryn (Fragment)	Ohanin/vespryn family
NODE_261268_length_290_cov_1.064516_g248974_i0.p1	NODE_261268_length_290_cov_1.064516_g248974_i0	Q01548	47	97	1	94	5	101	1e-18	92	101	57	0.092178	Peroxidase 2 (EC 1.11.1.7) (Fragment)	Peroxidase family, Classical plant (class III) peroxidase subfamily
NODE_262641_length_290_cov_0.709677_g250347_i0.p1	NODE_262641_length_290_cov_0.709677_g250347_i0	Q31L35	76	54	1	54	24	77	8e-19	92	84	70	0.095356	50S ribosomal protein L31	Bacterial ribosomal protein bL31 family, Type A subfamily
NODE_430106_length_265_cov_0.802083_g417789_i0.p2	NODE_430106_length_265_cov_0.802083_g417789_i0	Q5ZJU8	57	86	3	88	1	86	1e-18	92	98	46	0.104352	Tumor necrosis factor alpha-induced protein 8-like protein 1 (TIPE1) (TNF alpha-induced protein 8-like protein 1) (TNFAIP8-like protein 1)	TNFAIP8 family
NODE_464226_length_260_cov_0.823529_g451905_i0.p2	NODE_464226_length_260_cov_0.823529_g451905_i0	Q9DCH2	76	63	1	59	29	91	1e-18	92	84	45	0.106359	Ribonuclease P protein subunit p20 (RNaseP protein p20) (EC 3.1.26.5)	Histone-like Alba family
NODE_309827_length_283_cov_0.733333_g297528_i0.p1	NODE_309827_length_283_cov_0.733333_g297528_i0	Q37741	56	93	2	94	1	93	1e-18	92	99	40	0.122795	Cytochrome c oxidase subunit 2 (EC 1.9.3.1) (Cytochrome c oxidase polypeptide II)	Cytochrome c oxidase subunit 2 family
TRINITY_DN648730_c0_g1_i1.p2	TRINITY_DN648730_c0_g1_i1	Q32PA8	84	51	1	51	72	122	1e-18	92	98	42	0.139829	Mth938 domain-containing protein	AAMDC family
TRINITY_DN386977_c0_g1_i1.p1	TRINITY_DN386977_c0_g1_i1	Q95ND5	45	133	2	124	145	273	8e-19	92	104	48	0.142305	Caspase-3 (CASP-3) (EC 3.4.22.56) [Cleaved into: Caspase-3 subunit p17; Caspase-3 subunit p12]	Peptidase C14A family
NODE_320215_length_282_cov_0.736842_g307916_i0.p1	NODE_320215_length_282_cov_0.736842_g307916_i0	P29658	72	61	1	61	1	61	1e-18	92	98	85	0.157552	Cytochrome c oxidase subunit 2 (EC 1.9.3.1) (Cytochrome c oxidase polypeptide II) (Fragment)	Cytochrome c oxidase subunit 2 family
NODE_552835_length_246_cov_1.179191_g540507_i0.p2	NODE_552835_length_246_cov_1.179191_g540507_i0	Q0VCM0	69	67	1	67	33	99	1e-18	92	91	65	0.168618	Protein S100-A16 (S100 calcium-binding protein A16)	S-100 family
TRINITY_DN953281_c0_g1_i1.p3	TRINITY_DN953281_c0_g1_i1	A5V5Y4	80	54	3	56	5	58	1e-18	92	92	89	0.235348	50S ribosomal protein L30	Universal ribosomal protein uL30 family
TRINITY_DN1196689_c0_g1_i1.p1	TRINITY_DN1196689_c0_g1_i1	Q6DE84	41	145	35	173	1	140	1e-18	92	82	46	0.252623	Transcription factor MafB (Maf-B) (XMafB)	BZIP family, Maf subfamily
NODE_495221_length_255_cov_0.846154_g482897_i0.p1	NODE_495221_length_255_cov_0.846154_g482897_i0	Q35540	70	64	22	85	22	85	1e-18	92	75	55	0.279064	NADH-ubiquinone oxidoreductase chain 3 (EC 7.1.1.2) (NADH dehydrogenase subunit 3)	Complex I subunit 3 family
TRINITY_DN64098_c0_g2_i1.p1	TRINITY_DN64098_c0_g2_i1	Q5T035	49	114	92	205	1	103	3e-18	92	55	58	0.293276	Putative uncharacterized protein C9orf129	0
NODE_13850_length_1108_cov_2.552657_g10879_i0.p1	NODE_13850_length_1108_cov_2.552657_g10879_i0	P68512	40	109	86	193	80	187	4e-18	92	50	46	0.33811	Fish-egg lectin (FEL)	Tectonin family
NODE_13446_length_1121_cov_4.391221_g10555_i0.p2	NODE_13446_length_1121_cov_4.391221_g10555_i0	Q9UFG5	45	107	3	109	1	106	1e-18	92	93	91	0.445864	UPF0449 protein C19orf25	UPF0449 family
NODE_19777_length_962_cov_3.417323_g15828_i0.p1	NODE_19777_length_962_cov_3.417323_g15828_i0	Q9ERU3	43	99	1	99	112	209	1e-18	92	64	42	0.453144	Zinc finger protein 22 (Zinc finger protein 422) (Zinc finger protein Krox-25) (Zinc finger protein Krox-26)	Krueppel C2H2-type zinc-finger protein family
TRINITY_DN28029_c0_g2_i1.p3	TRINITY_DN28029_c0_g2_i1	Q3T114	74	57	1	57	1	57	1e-18	92	97	42	0.613352	2-iminobutanoate/2-iminopropanoate deaminase (EC 3.5.99.10) (Translation inhibitor L-PSP ribonuclease) (EC 3.1.-.-)	RutC family
TRINITY_DN156227_c6_g1_i1.p1	TRINITY_DN156227_c6_g1_i1	D4ABM4	41	123	61	181	100	221	3e-18	92	68	43	0.81688	Ret finger protein-like 4A	0
TRINITY_DN158237_c1_g34_i6.p1	TRINITY_DN158237_c1_g34_i6	P42931	46	102	37	135	80	181	1e-18	92	72	48	1.18656	Heat shock protein 30 (HSP 30)	Small heat shock protein (HSP20) family
TRINITY_DN122660_c0_g1_i1.p1	TRINITY_DN122660_c0_g1_i1	Q8WWF6	55	82	7	86	4	85	1e-18	92	75	57	2.41199	DnaJ homolog subfamily B member 3	0
NODE_90952_length_486_cov_947.493947_g62024_i2.p1	NODE_90952_length_486_cov_947.493947_g62024_i2	Q9H3K6	66	67	4	70	3	69	1e-18	92	60	78	5.64828	BolA-like protein 2	BolA/IbaG family
TRINITY_DN110489_c1_g1_i1.p2	TRINITY_DN110489_c1_g1_i1	Q9C002	55	84	1	84	1	83	1e-18	92	99	101	21.8464	Normal mucosa of esophagus-specific gene 1 protein (Protein FOAP-11)	Complex I NDUFA4 subunit family
NODE_425656_length_266_cov_0.797927_g413339_i0.p2	NODE_425656_length_266_cov_0.797927_g413339_i0	P51418	56	78	1	78	97	174	6e-19	93	93	44	0.10396	60S ribosomal protein L18a-2	Eukaryotic ribosomal protein eL20 family
NODE_128698_length_410_cov_0.922849_g116978_i0.p2	NODE_128698_length_410_cov_0.922849_g116978_i0	Q0NZX7	66	58	18	75	7	63	4e-19	93	77	60	0.10578	Zinc metalloproteinase-disintegrin-like bothrojarin-4 (EC 3.4.24.-) (Snake venom metalloproteinase) (SVMP) (Fragment)	Venom metalloproteinase (M12B) family, P-III subfamily, P-IIIa sub-subfamily
NODE_224851_length_312_cov_0.966527_g212580_i0.p1	NODE_224851_length_312_cov_0.966527_g212580_i0	Q5E938	79	53	1	53	49	101	6e-19	93	69	47	0.105952	Eukaryotic translation initiation factor 1 (eIF1) (Protein translation factor SUI1 homolog)	SUI1 family
TRINITY_DN114627_c0_g1_i1.p1	TRINITY_DN114627_c0_g1_i1	Q9H910	41	143	36	175	12	146	1e-18	93	75	75	0.134743	Jupiter microtubule associated homolog 2 (Hematological and neurological expressed 1-like protein) (HN1-like protein)	JUPITER family
NODE_147954_length_382_cov_1.601942_g135952_i0.p1	NODE_147954_length_382_cov_1.601942_g135952_i0	Q68FU5	54	78	1	78	64	141	6e-19	93	61	50	0.144058	Uncharacterized protein C9orf85 homolog	0
NODE_85903_length_500_cov_7.348946_g62067_i1.p1	NODE_85903_length_500_cov_7.348946_g62067_i1	Q3SYV1	52	88	80	166	1	86	9e-19	93	53	76	0.202745	Transmembrane protein 263	TMEM263 family
NODE_78131_length_524_cov_1.676275_g68575_i0.p1	NODE_78131_length_524_cov_1.676275_g68575_i0	P13051	41	136	1	134	1	133	4e-19	93	101	43	0.210831	Uracil-DNA glycosylase (UDG) (EC 3.2.2.27)	Uracil-DNA glycosylase (UDG) superfamily, UNG family
TRINITY_DN38251_c0_g2_i1.p1	TRINITY_DN38251_c0_g2_i1	Q98879	47	101	2	99	1	100	4e-19	93	80	40	0.245832	Homeobox protein Dlx4a (DLX-8) (Distal-less homeobox protein 4a)	Distal-less homeobox family
NODE_100569_length_464_cov_1.475703_g89705_i0.p1	NODE_100569_length_464_cov_1.475703_g89705_i0	P49255	42	124	8	131	8	131	4e-19	93	92	56	0.247927	Serum amyloid P-component (SAP)	Pentraxin family
TRINITY_DN428942_c0_g1_i1.p1	TRINITY_DN428942_c0_g1_i1	Q3E902	89	47	27	73	1	47	4e-19	93	64	57	0.249422	40S ribosomal protein S21-2	Eukaryotic ribosomal protein eS21 family
TRINITY_DN428840_c0_g1_i1.p2	TRINITY_DN428840_c0_g1_i1	P19536	63	65	6	70	31	95	6e-19	93	89	51	0.250438	Cytochrome c oxidase subunit 5B, mitochondrial (Cytochrome c oxidase polypeptide Vb)	Cytochrome c oxidase subunit 5B family
TRINITY_DN60813_c0_g2_i1.p3	TRINITY_DN60813_c0_g2_i1	L0R8F8	64	70	1	70	1	70	4e-19	93	99	100	0.276929	MIEF1 upstream open reading frame protein (Alternative MIEF1 protein) (AltMIEF1) (MIEF1 microprotein) (MIEF1-MP)	Complex I LYR family
TRINITY_DN543211_c0_g2_i1.p1	TRINITY_DN543211_c0_g2_i1	Q07883	46	87	1	87	129	215	4e-19	93	99	40	0.397365	Growth factor receptor-bound protein 2 (Adapter protein GRB2) (SH2/SH3 adapter GRB2)	GRB2/sem-5/DRK family
TRINITY_DN1248412_c0_g1_i1.p1	TRINITY_DN1248412_c0_g1_i1	P12274	54	103	1	98	1	103	4e-19	93	104	100	0.940937	Non-histone chromosomal protein HMG-14B	HMGN family
TRINITY_DN154169_c0_g1_i2.p2	TRINITY_DN154169_c0_g1_i2	P02701	41	140	8	140	10	146	7e-19	93	85	92	1.35659	Avidin	Avidin/streptavidin family
TRINITY_DN114453_c0_g2_i1.p2	TRINITY_DN114453_c0_g2_i1	P00130	71	59	8	66	6	64	4e-19	93	86	92	2.36993	Cytochrome b-c1 complex subunit 9 (Complex III subunit 9) (Complex III subunit X) (Cytochrome c1 non-heme 7 kDa protein) (Ubiquinol-cytochrome c reductase complex 7.2 kDa protein)	UQCR10/QCR9 family
TRINITY_DN238491_c0_g1_i1.p4	TRINITY_DN238491_c0_g1_i1	Q4V7T9	59	79	1	79	1	79	6e-19	93	99	100	25.7979	Reactive oxygen species modulator 1 (ROS modulator 1) (Protein MGR2 homolog)	MGR2 family
TRINITY_DN1260521_c0_g1_i1.p1	TRINITY_DN1260521_c0_g1_i1	P28206	45	91	1	91	12	102	3e-19	94	99	78	0.058225	Tyrosine-protein phosphatase 14 (EC 3.1.3.48) (Fragment)	Protein-tyrosine phosphatase family
TRINITY_DN704201_c0_g1_i1.p3	TRINITY_DN704201_c0_g1_i1	P61148	49	91	2	92	65	155	3e-19	94	98	59	0.088038	Fibroblast growth factor 1 (FGF-1) (Acidic fibroblast growth factor) (aFGF) (Heparin-binding growth factor 1) (HBGF-1)	Heparin-binding growth factors family
TRINITY_DN498516_c0_g1_i1.p1	TRINITY_DN498516_c0_g1_i1	Q54SR7	50	82	1	82	49	130	3e-19	94	99	62	0.092178	FK506-binding protein 2 (EC 5.2.1.8) (Peptidyl-prolyl cis-trans isomerase) (PPIase) (Rotamase)	FKBP-type PPIase family
NODE_357047_length_276_cov_0.758621_g344744_i0.p3	NODE_357047_length_276_cov_0.758621_g344744_i0	Q9NYJ1	66	62	1	62	20	81	2e-19	94	90	71	0.100193	Cytochrome c oxidase assembly factor 4 homolog, mitochondrial (Coiled-coil-helix-coiled-coil-helix domain-containing protein 8) (E2-induced gene 2 protein)	COA4 family
TRINITY_DN147452_c0_g2_i1.p1	TRINITY_DN147452_c0_g2_i1	O74388	41	125	6	127	3	126	7e-19	94	57	42	0.122667	Uncharacterized protein C3H7.13	0
NODE_159586_length_368_cov_1.277966_g147484_i0.p1	NODE_159586_length_368_cov_1.277966_g147484_i0	C9JI98	55	91	1	91	52	140	3e-19	94	98	52	0.122737	Transmembrane protein 238	0
NODE_302374_length_284_cov_1.094787_g290076_i0.p1	NODE_302374_length_284_cov_1.094787_g290076_i0	Q08824	50	86	1	84	47	132	3e-19	94	91	64	0.146056	Poly [ADP-ribose] polymerase 1 (PARP-1) (EC 2.4.2.30) (ADP-ribosyltransferase diphtheria toxin-like 1) (ARTD1) (DNA ADP-ribosyltransferase PARP1) (EC 2.4.2.-) (NAD(+) ADP-ribosyltransferase 1) (ADPRT 1) (Poly[ADP-ribose] synthase 1) (Protein poly-ADP-ribosyltransferase PARP1) (EC 2.4.2.-) (Fragment)	0
NODE_140558_length_392_cov_1.523511_g128653_i0.p1	NODE_140558_length_392_cov_1.523511_g128653_i0	Q9MZA9	66	80	55	130	40	118	3e-19	94	62	52	0.148578	Vimentin (Fragment)	Intermediate filament family
NODE_114096_length_436_cov_1.027548_g102747_i0.p1	NODE_114096_length_436_cov_1.027548_g102747_i0	P18741	49	77	4	80	57	133	3e-19	94	94	55	0.176286	Oocyte zinc finger protein XlCOF15 (Fragment)	Krueppel C2H2-type zinc-finger protein family
NODE_195529_length_333_cov_2.073077_g183298_i0.p1	NODE_195529_length_333_cov_2.073077_g183298_i0	Q9D6L8	45	108	1	108	29	128	3e-19	94	97	67	0.207608	Peptidyl-prolyl cis-trans isomerase-like 3 (PPIase) (EC 5.2.1.8) (CYP10L) (Cyclophilin-like protein PPIL3) (Rotamase PPIL3)	Cyclophilin-type PPIase family, PPIL3 subfamily
NODE_374864_length_273_cov_1.405000_g362559_i0.p1	NODE_374864_length_273_cov_1.405000_g362559_i0	P07855	68	63	5	67	2	64	3e-19	94	69	98	0.218796	Fatty acid synthase (EC 2.3.1.85) (Fragment)	0
NODE_171902_length_354_cov_2.693950_g159738_i0.p1	NODE_171902_length_354_cov_2.693950_g159738_i0	Q9GZQ3	53	89	2	90	19	107	2e-19	94	99	40	0.233179	COMM domain-containing protein 5 (Hypertension-related calcium-regulated gene protein) (HCaRG)	0
TRINITY_DN66044_c0_g1_i1.p1	TRINITY_DN66044_c0_g1_i1	Q01636	42	114	20	130	82	193	3e-19	94	84	58	0.265563	Laminin subunit beta-1 variant (Laminin beta-1-2 chain) (Fragment)	0
NODE_25460_length_866_cov_2.756620_g20764_i0.p1	NODE_25460_length_866_cov_2.756620_g20764_i0	Q32L17	42	148	72	219	76	219	2e-18	94	51	40	0.268511	Spermatogenic leucine zipper protein 1	0
TRINITY_DN54341_c0_g2_i1.p1	TRINITY_DN54341_c0_g2_i1	O73792	50	80	1	80	77	156	3e-19	94	56	43	0.443353	Tyrosine-protein kinase receptor Tie-1 (EC 2.7.10.1) (Fragment)	Protein kinase superfamily, Tyr protein kinase family, Tie subfamily
TRINITY_DN701643_c0_g1_i1.p1	TRINITY_DN701643_c0_g1_i1	Q91Z38	41	132	64	192	84	215	5e-19	94	62	45	0.625273	Tetratricopeptide repeat protein 1 (TPR repeat protein 1)	0
NODE_22689_length_908_cov_25.941317_g3112_i2.p1	NODE_22689_length_908_cov_25.941317_g3112_i2	Q29218	54	93	61	152	8	100	5e-19	94	58	87	0.653347	Keratin, type I cytoskeletal 20 (Cytokeratin-20) (CK-20) (Keratin-20) (K20) (Fragment)	Intermediate filament family
NODE_477446_length_258_cov_0.832432_g465124_i0.p1	NODE_477446_length_258_cov_0.832432_g465124_i0	Q9ZZ47	83	52	26	77	26	77	2e-19	94	67	45	0.68919	NADH-ubiquinone oxidoreductase chain 3 (EC 7.1.1.2) (NADH dehydrogenase subunit 3)	Complex I subunit 3 family
TRINITY_DN144664_c0_g4_i1.p1	TRINITY_DN144664_c0_g4_i1	Q8SPI2	59	69	2	70	17	85	3e-19	94	97	81	1.03121	Coiled-coil-helix-coiled-coil-helix domain-containing protein 7	CHCHD7 family
NODE_157102_length_371_cov_1.107383_g145022_i0.p1	NODE_157102_length_371_cov_1.107383_g145022_i0	Q9UGY1	50	106	1	106	22	127	1e-19	95	96	50	0.147584	Nucleolar protein 12	RRP17 family
NODE_79775_length_519_cov_1.029148_g70086_i0.p1	NODE_79775_length_519_cov_1.029148_g70086_i0	Q3V038	54	96	43	137	40	132	2e-19	95	64	44	0.164641	Tetratricopeptide repeat protein 9A (TPR repeat protein 9A)	TTC9 family
TRINITY_DN416530_c0_g1_i1.p3	TRINITY_DN416530_c0_g1_i1	P23750	98	47	1	47	57	103	1e-19	95	98	46	0.175138	Histone H4.1	Histone H4 family
NODE_118943_length_427_cov_1.282486_g107423_i0.p1	NODE_118943_length_427_cov_1.282486_g107423_i0	Q86AV5	41	136	2	136	107	240	1e-19	95	96	45	0.192559	Mitochondrial substrate carrier family protein X	Mitochondrial carrier (TC 2.A.29) family
TRINITY_DN1356756_c0_g1_i1.p1	TRINITY_DN1356756_c0_g1_i1	O57414	85	53	2	54	1	53	1e-19	95	95	100	0.208074	Rho GTPase-activating protein 6 (Rho-type GTPase-activating protein 6) (Rho-type GTPase-activating protein RhoGAPX-1) (Fragment)	0
NODE_477166_length_258_cov_0.832432_g464844_i0.p1	NODE_477166_length_258_cov_0.832432_g464844_i0	P41105	59	85	2	86	46	130	1e-19	95	99	62	0.222585	60S ribosomal protein L28	Eukaryotic ribosomal protein eL28 family
TRINITY_DN137665_c0_g2_i1.p1	TRINITY_DN137665_c0_g2_i1	Q9CQH8	62	78	31	108	6	83	2e-19	95	72	64	0.289546	Ribonuclease P protein subunit p14 (EC 3.1.26.5)	Eukaryotic/archaeal RNase P protein component 2 family
TRINITY_DN143086_c0_g1_i2.p1	TRINITY_DN143086_c0_g1_i2	Q9D742	50	106	56	161	34	139	2e-19	95	66	62	0.343434	AP-5 complex subunit sigma-1 (Adaptor-related protein complex 5 sigma subunit) (Sigma5)	0
TRINITY_DN60905_c0_g1_i1.p1	TRINITY_DN60905_c0_g1_i1	Q6UW88	43	103	73	175	52	148	3e-19	95	57	67	0.356339	Epigen (Epithelial mitogen) (EPG)	0
TRINITY_DN886672_c0_g1_i1.p2	TRINITY_DN886672_c0_g1_i1	P30757	89	53	27	79	18	70	2e-19	95	67	43	0.405351	Histone H2B	Histone H2B family
TRINITY_DN158025_c3_g2_i1.p1	TRINITY_DN158025_c3_g2_i1	P31843	41	122	74	190	5	126	5e-19	95	42	86	0.435377	RNA-directed DNA polymerase homolog (EC 2.7.7.48) (Reverse transcriptase homolog)	0
NODE_11311_length_1197_cov_7.098754_g8768_i0.p1	NODE_11311_length_1197_cov_7.098754_g8768_i0	Q66KZ1	71	68	1	66	1	68	2e-19	95	86	86	0.47375	CDC42 small effector protein 1-A	CDC42SE/SPEC family
NODE_80769_length_515_cov_11.590498_g71009_i0.p1	NODE_80769_length_515_cov_11.590498_g71009_i0	P83234	40	129	43	171	29	153	3e-19	95	75	68	0.557448	Ohanin	Ohanin/vespryn family
TRINITY_DN152688_c0_g1_i1.p1	TRINITY_DN152688_c0_g1_i1	Q5M8Z2	62	74	39	112	47	116	1e-19	95	64	61	1.18051	Protein preY, mitochondrial	PREY family
NODE_278883_length_288_cov_0.716279_g266587_i0.p3	NODE_278883_length_288_cov_0.716279_g266587_i0	P15444	85	47	1	47	43	89	5e-20	96	98	51	0.095699	Neurophysin 1	Vasopressin/oxytocin family
TRINITY_DN108018_c0_g2_i1.p1	TRINITY_DN108018_c0_g2_i1	Q14DQ1	41	148	35	179	54	197	1e-19	96	82	75	0.116228	Protein FAM219B	FAM219 family
NODE_175439_length_351_cov_1.223022_g163265_i0.p1	NODE_175439_length_351_cov_1.223022_g163265_i0	Q5R6I4	42	115	2	116	46	158	9e-20	96	99	58	0.13656	Death domain-containing protein CRADD (Caspase and RIP adapter with death domain)	0
NODE_427878_length_265_cov_1.203125_g415561_i0.p2	NODE_427878_length_265_cov_1.203125_g415561_i0	P01033	49	91	1	87	61	151	7e-20	96	105	44	0.156181	Metalloproteinase inhibitor 1 (Erythroid-potentiating activity) (EPA) (Fibroblast collagenase inhibitor) (Collagenase inhibitor) (Tissue inhibitor of metalloproteinases 1) (TIMP-1)	Protease inhibitor I35 (TIMP) family
NODE_561003_length_245_cov_0.895349_g548675_i0.p1	NODE_561003_length_245_cov_0.895349_g548675_i0	Q90YT4	93	55	1	55	12	66	9e-20	96	98	45	0.196772	60S ribosomal protein L35	Universal ribosomal protein uL29 family
NODE_341452_length_278_cov_1.502439_g329150_i0.p1	NODE_341452_length_278_cov_1.502439_g329150_i0	Q28516	48	90	3	92	19	108	5e-20	96	98	43	0.21055	Insulin receptor (IR) (EC 2.7.10.1) (CD antigen CD220) [Cleaved into: Insulin receptor subunit alpha; Insulin receptor subunit beta] (Fragment)	Protein kinase superfamily, Tyr protein kinase family, Insulin receptor subfamily
TRINITY_DN154318_c0_g4_i2.p3	TRINITY_DN154318_c0_g4_i2	Q29ZQ1	42	115	19	133	28	142	7e-20	96	84	47	0.294982	Myelin-oligodendrocyte glycoprotein	Immunoglobulin superfamily, BTN/MOG family
TRINITY_DN1297621_c0_g1_i1.p1	TRINITY_DN1297621_c0_g1_i1	Q0VC80	44	132	26	149	10	139	8e-20	96	89	48	0.306435	YrdC domain-containing protein, mitochondrial	SUA5 family
NODE_39268_length_720_cov_2.735703_g32970_i0.p1	NODE_39268_length_720_cov_2.735703_g32970_i0	Q17QA0	44	124	34	157	5	123	1e-19	96	76	99	0.313853	Gem-associated protein 7 (Gemin-7)	Gemin-7 family
TRINITY_DN819063_c0_g1_i1.p1	TRINITY_DN819063_c0_g1_i1	Q29375	79	56	1	56	77	132	7e-20	96	85	42	0.35453	60S ribosomal protein L7a (Fragment)	Eukaryotic ribosomal protein eL8 family
TRINITY_DN98567_c0_g2_i1.p1	TRINITY_DN98567_c0_g2_i1	Q58DU7	70	60	1	60	45	104	5e-20	96	83	53	0.466259	SH3 domain-binding glutamic acid-rich-like protein	SH3BGR family
TRINITY_DN97194_c0_g1_i1.p1	TRINITY_DN97194_c0_g1_i1	C9J7I0	41	130	14	142	11	137	9e-20	96	91	95	0.503385	UBAP1-MVB12-associated (UMA)-domain containing protein 1 (RPA3 antisense RNA 1) (RPA3 opposite strand)	0
TRINITY_DN82421_c0_g1_i2.p1	TRINITY_DN82421_c0_g1_i2	P34790	67	70	2	71	103	172	7e-20	96	97	41	0.731996	Peptidyl-prolyl cis-trans isomerase CYP18-3 (PPIase CYP18-3) (EC 5.2.1.8) (Cyclophilin of 18 kDa 3) (Cyclosporin A-binding protein) (Rotamase cyclophilin-1)	Cyclophilin-type PPIase family
NODE_165074_length_361_cov_9.187500_g152937_i0.p2	NODE_165074_length_361_cov_9.187500_g152937_i0	Q32PB9	73	70	35	104	1	70	9e-20	96	67	100	0.739917	60S ribosomal protein L38	Eukaryotic ribosomal protein eL38 family
TRINITY_DN30650_c0_g2_i1.p1	TRINITY_DN30650_c0_g2_i1	P49416	47	111	78	187	88	197	1e-19	96	59	56	1.42279	Syndecan-4	Syndecan proteoglycan family
TRINITY_DN1145908_c0_g1_i1.p1	TRINITY_DN1145908_c0_g1_i1	Q3T0M7	46	98	1	97	67	164	3e-20	97	78	48	0.092178	Ran-specific GTPase-activating protein (Ran-binding protein 1) (RanBP1)	RANBP1 family
NODE_185290_length_342_cov_1.330855_g173091_i0.p1	NODE_185290_length_342_cov_1.330855_g173091_i0	Q9BQE9	56	96	1	96	94	187	3e-20	97	95	48	0.101072	B-cell CLL/lymphoma 7 protein family member B (allergen Hom s 3)	BCL7 family
NODE_417976_length_267_cov_0.793814_g405662_i0.p1	NODE_417976_length_267_cov_0.793814_g405662_i0	Q29297	67	61	1	61	65	125	2e-20	97	69	49	0.103571	Adseverin (Scinderin) (Fragment)	Villin/gelsolin family
NODE_455828_length_261_cov_0.819149_g443507_i0.p2	NODE_455828_length_261_cov_0.819149_g443507_i0	Q00680	81	58	2	59	70	127	2e-20	97	97	46	0.105952	Oleate-induced peroxisomal protein POX18 (PXP-18) (Lipid-transfer protein)	0
NODE_567018_length_244_cov_0.900585_g554690_i0.p3	NODE_567018_length_244_cov_0.900585_g554690_i0	Q9C2P2	73	56	1	56	1	56	3e-20	97	98	100	0.113333	40S ribosomal protein S29	Universal ribosomal protein uS14 family
NODE_104537_length_455_cov_2.062827_g93523_i0.p1	NODE_104537_length_455_cov_2.062827_g93523_i0	Q55GQ6	52	95	1	95	19	112	3e-20	97	99	44	0.16278	Uracil phosphoribosyltransferase (UPRTase) (EC 2.4.2.9) (UMP pyrophosphorylase)	UPRTase family
NODE_258466_length_291_cov_1.747706_g246174_i0.p1	NODE_258466_length_291_cov_1.747706_g246174_i0	Q9JJ74	69	64	1	64	85	148	4e-20	97	98	43	0.165667	Receptor activity-modifying protein 1	RAMP family
NODE_297218_length_285_cov_0.726415_g284921_i0.p1	NODE_297218_length_285_cov_0.726415_g284921_i0	P29662	77	64	2	65	1	64	4e-20	97	97	100	0.20829	Cytochrome c oxidase subunit 2 (EC 1.9.3.1) (Cytochrome c oxidase polypeptide II) (Fragment)	Cytochrome c oxidase subunit 2 family
NODE_184795_length_342_cov_2.289963_g172596_i0.p2	NODE_184795_length_342_cov_2.289963_g172596_i0	L0R819	66	70	13	82	24	93	3e-20	97	83	73	0.211039	ASNSD1 upstream open reading frame protein (ASNSD1 small/short open reading frame-encoded polypeptide) (ASNSD1-SEP)	0
TRINITY_DN793804_c0_g1_i1.p1	TRINITY_DN793804_c0_g1_i1	P29773	65	65	1	65	26	90	2e-20	97	53	59	0.224531	Protein C-ets-2 (Fragment)	ETS family
TRINITY_DN94393_c0_g1_i1.p1	TRINITY_DN94393_c0_g1_i1	O73881	60	80	19	94	1	80	4e-20	97	84	74	0.227654	UPF0184 protein C9orf16 homolog	UPF0184 (EST00098) family
NODE_500108_length_254_cov_1.436464_g487783_i0.p1	NODE_500108_length_254_cov_1.436464_g487783_i0	Q3SZA2	81	54	1	54	60	113	2e-20	97	98	48	0.236614	Protein FMC1 homolog	FMC1 family
TRINITY_DN290359_c0_g1_i1.p1	TRINITY_DN290359_c0_g1_i1	Q7ZWW7	45	120	35	154	1	120	4e-20	97	77	57	0.246394	Tetraspanin-31-B (Tspan-31-B) (Sarcoma-amplified sequence homolog B)	Tetraspanin (TM4SF) family
NODE_102666_length_459_cov_2.282383_g91716_i0.p2	NODE_102666_length_459_cov_2.282383_g91716_i0	P52657	75	61	1	61	49	109	4e-20	97	98	56	0.306031	Transcription initiation factor IIA subunit 2 (General transcription factor IIA subunit 2) (TFIIA p12 subunit) (TFIIA-12) (TFIIAS) (Transcription initiation factor IIA gamma chain) (TFIIA-gamma)	TFIIA subunit 2 family
TRINITY_DN71244_c0_g2_i1.p1	TRINITY_DN71244_c0_g2_i1	Q2TBN5	63	81	6	86	9	89	2e-20	97	90	41	0.361207	COMM domain-containing protein 9	0
TRINITY_DN63766_c0_g2_i1.p1	TRINITY_DN63766_c0_g2_i1	Q86UD7	43	108	4	111	51	158	2e-20	97	96	43	0.429668	TBC1 domain family member 26	0
TRINITY_DN120558_c0_g4_i1.p1	TRINITY_DN120558_c0_g4_i1	Q1L8Y6	84	55	5	59	1	55	2e-20	97	77	76	0.841852	BBSome-interacting protein 1 (BBSome-interacting protein of 10 kDa)	BBIP10 family
NODE_311825_length_283_cov_0.733333_g299526_i0.p2	NODE_311825_length_283_cov_0.733333_g299526_i0	O79412	68	72	2	73	37	108	3e-20	97	97	42	1.53999	NADH-ubiquinone oxidoreductase chain 6 (EC 7.1.1.2) (NADH dehydrogenase subunit 6)	Complex I subunit 6 family
TRINITY_DN146472_c0_g1_i1.p4	TRINITY_DN146472_c0_g1_i1	P09589	94	52	1	52	61	112	3e-20	97	98	46	2.70512	Histone H2A, sperm (Fragment)	Histone H2A family
TRINITY_DN141239_c0_g1_i1.p2	TRINITY_DN141239_c0_g1_i1	Q9H4I9	74	62	22	83	39	100	3e-20	97	68	58	3.85516	Essential MCU regulator, mitochondrial (Single-pass membrane protein with aspartate-rich tail 1, mitochondrial)	SMDT1/EMRE family
NODE_396100_length_270_cov_0.781726_g383791_i0.p1	NODE_396100_length_270_cov_0.781726_g383791_i0	Q4G0W2	59	87	4	89	45	131	1e-20	98	98	49	0.10242	Dual specificity phosphatase 28 (EC 3.1.3.16) (EC 3.1.3.48)	Protein-tyrosine phosphatase family, Non-receptor class dual specificity subfamily
NODE_431936_length_265_cov_0.802083_g419619_i0.p1	NODE_431936_length_265_cov_0.802083_g419619_i0	Q5BJI9	55	84	1	84	98	181	1e-20	98	95	42	0.110961	Probable signal peptidase complex subunit 2 (EC 3.4.-.-) (Microsomal signal peptidase 25 kDa subunit) (SPase 25 kDa subunit)	SPCS2 family
NODE_355928_length_276_cov_1.137931_g343625_i0.p1	NODE_355928_length_276_cov_1.137931_g343625_i0	P31255	69	61	32	92	2	62	1e-20	98	66	40	0.113081	Ubiquitin-activating enzyme E1 Y (EC 6.2.1.45) (Fragment)	Ubiquitin-activating E1 family
NODE_428323_length_265_cov_1.010417_g416006_i0.p1	NODE_428323_length_265_cov_1.010417_g416006_i0	P46302	86	58	31	88	1	58	1e-20	98	66	89	0.16279	40S ribosomal protein S28	Eukaryotic ribosomal protein eS28 family
NODE_82553_length_510_cov_3.263158_g72680_i0.p1	NODE_82553_length_510_cov_3.263158_g72680_i0	Q96IY1	44	132	37	160	37	166	2e-20	98	78	47	0.171885	Kinetochore-associated protein NSL1 homolog	0
TRINITY_DN280873_c0_g1_i1.p1	TRINITY_DN280873_c0_g1_i1	Q29268	85	55	8	62	1	55	1e-20	98	89	47	0.222515	Syntaxin-binding protein 2 (Protein unc-18 homolog 2) (Munc18-2) (Unc18-2) (Protein unc-18 homolog B) (Unc-18B) (Fragment)	STXBP/unc-18/SEC1 family
TRINITY_DN152514_c0_g1_i1.p1	TRINITY_DN152514_c0_g1_i1	Q5XH61	54	106	1	105	107	209	1e-20	98	101	46	0.514136	B-cell CLL/lymphoma 7 protein family member A	BCL7 family
NODE_439134_length_264_cov_0.806283_g426813_i0.p1	NODE_439134_length_264_cov_0.806283_g426813_i0	Q9ZZ43	59	83	1	83	13	95	1e-20	98	95	48	0.525833	NADH-ubiquinone oxidoreductase chain 6 (EC 7.1.1.2) (NADH dehydrogenase subunit 6)	Complex I subunit 6 family
TRINITY_DN154974_c1_g2_i1.p1	TRINITY_DN154974_c1_g2_i1	Q6DD38	55	78	20	97	1	78	2e-20	98	79	100	2.23495	TP53-regulated inhibitor of apoptosis 1-B (p53-inducible cell-survival factor-B) (p53csv-B)	TRIAP1/MDM35 family
TRINITY_DN57894_c0_g1_i1.p1	TRINITY_DN57894_c0_g1_i1	Q2KIN1	54	83	14	96	1	83	1e-20	98	85	99	2.26524	Dolichol phosphate-mannose biosynthesis regulatory protein (Dolichol-phosphate mannose synthase subunit 2) (DPM synthase subunit 2)	DPM2 family
TRINITY_DN275801_c0_g1_i1.p1	TRINITY_DN275801_c0_g1_i1	P80977	68	71	5	75	3	73	1e-20	98	89	93	13.7985	Cytochrome c oxidase subunit 6C-1 (Cytochrome c oxidase polypeptide VIc-1)	Cytochrome c oxidase subunit 6c family
TRINITY_DN150522_c9_g1_i1.p1	TRINITY_DN150522_c9_g1_i1	Q6X9Z5	50	115	20	130	1	115	2e-20	98	88	100	418.981	60S acidic ribosomal protein P2	Eukaryotic ribosomal protein P1/P2 family
TRINITY_DN158587_c77_g1_i1.p1	TRINITY_DN158587_c77_g1_i1	P18724	48	89	1	89	38	126	1e-20	99	100	64	0.11215	Gastrula zinc finger protein XlCGF49.1 (Fragment)	Krueppel C2H2-type zinc-finger protein family
NODE_526881_length_250_cov_1.293785_g514553_i0.p1	NODE_526881_length_250_cov_1.293785_g514553_i0	Q9D8Y1	57	81	3	83	35	115	6e-21	99	98	41	0.165183	Transmembrane protein 126A	TMEM126 family
TRINITY_DN158544_c4_g94_i6.p1	TRINITY_DN158544_c4_g94_i6	Q8VH31	41	133	16	148	93	219	9e-21	99	90	46	0.174508	Ret finger protein-like 4A	0
NODE_288382_length_286_cov_1.389671_g276085_i0.p1	NODE_288382_length_286_cov_1.389671_g276085_i0	P05207	57	91	3	93	14	103	6e-21	99	96	59	0.189513	cAMP-dependent protein kinase type II-alpha regulatory subunit (Fragment)	CAMP-dependent kinase regulatory chain family
TRINITY_DN587796_c0_g1_i1.p2	TRINITY_DN587796_c0_g1_i1	Q36967	81	59	2	60	11	69	8e-21	99	97	56	0.678691	ATP synthase subunit a (F-ATPase protein 6) (Fragment)	ATPase A chain family
TRINITY_DN139572_c0_g1_i2.p1	TRINITY_DN139572_c0_g1_i2	P79255	45	100	1	100	1	100	8e-21	99	95	99	1.07771	Interleukin-8 (IL-8) (C-X-C motif chemokine 8) (Chemokine (C-X-C motif) ligand 8)	Intercrine alpha (chemokine CxC) family
NODE_4287_length_1694_cov_15.745219_g3122_i0.p1	NODE_4287_length_1694_cov_15.745219_g3122_i0	Q90ZN1	45	117	104	217	68	177	2e-20	99	54	66	1.26929	Anti-apoptotic protein NR13 (Apoptosis regulator Nr-13)	Bcl-2 family
TRINITY_DN148517_c0_g1_i1.p3	TRINITY_DN148517_c0_g1_i1	Q9P0U1	80	55	1	55	1	55	6e-21	99	98	100	3.25308	Mitochondrial import receptor subunit TOM7 homolog (Translocase of outer membrane 7 kDa subunit homolog)	Tom7 family
TRINITY_DN144656_c0_g1_i1.p1	TRINITY_DN144656_c0_g1_i1	Q02378	74	57	1	57	1	57	6e-21	99	98	100	8.107	NADH dehydrogenase [ubiquinone] 1 beta subcomplex subunit 1 (Complex I-MNLL) (CI-MNLL) (NADH-ubiquinone oxidoreductase MNLL subunit)	Complex I NDUFB1 subunit family
TRINITY_DN144790_c0_g1_i1.p1	TRINITY_DN144790_c0_g1_i1	Q3ZCH6	45	143	192	331	212	347	6e-20	99	43	41	18.089	Cyclic AMP-dependent transcription factor ATF-4 (cAMP-dependent transcription factor ATF-4) (Activating transcription factor 4)	BZIP family
NODE_449061_length_262_cov_0.814815_g436740_i0.p3	NODE_449061_length_262_cov_0.814815_g436740_i0	P0C0U8	71	65	1	65	82	146	5e-21	100	98	45	0.105547	Hemoglobin subunit beta-1 (Beta-1-globin) (Hemoglobin beta-1 chain) (Hemoglobin beta-I chain)	Globin family
NODE_518065_length_252_cov_0.860335_g505737_i0.p2	NODE_518065_length_252_cov_0.860335_g505737_i0	P19950	79	61	1	61	78	138	5e-21	100	84	41	0.109736	40S ribosomal protein S14 (Clone MCH1)	Universal ribosomal protein uS11 family
NODE_138443_length_395_cov_1.416149_g126563_i0.p1	NODE_138443_length_395_cov_1.416149_g126563_i0	Q9N0J9	56	114	1	104	126	236	2e-21	100	109	48	0.114231	CD81 protein (CD antigen CD81)	Tetraspanin (TM4SF) family
TRINITY_DN138379_c0_g2_i2.p1	TRINITY_DN138379_c0_g2_i2	Q8NI38	43	138	22	157	166	302	6e-21	100	82	44	0.153831	NF-kappa-B inhibitor delta (I-kappa-B-delta) (IkB-delta) (IkappaBdelta) (IkappaBNS) (T-cell activation NFKB-like protein) (TA-NFKBH)	NF-kappa-B inhibitor family
NODE_515112_length_252_cov_0.860335_g502784_i0.p3	NODE_515112_length_252_cov_0.860335_g502784_i0	Q9LZP9	73	63	1	61	69	131	2e-21	100	102	48	0.162409	Calvin cycle protein CP12-2, chloroplastic (CP12 domain-containing protein 2) (Chloroplast protein 12-2)	CP12 family
NODE_161176_length_366_cov_1.525597_g149063_i0.p1	NODE_161176_length_366_cov_1.525597_g149063_i0	Q9JJR8	63	80	1	80	76	155	2e-21	100	100	40	0.164971	Transmembrane protein 9B	TMEM9 family
TRINITY_DN1199068_c0_g1_i1.p2	TRINITY_DN1199068_c0_g1_i1	Q6ZXX3	100	50	1	50	54	103	4e-21	100	98	49	0.186916	Histone H4	Histone H4 family
TRINITY_DN354378_c0_g1_i1.p1	TRINITY_DN354378_c0_g1_i1	Q8K2W6	43	122	11	131	1	122	6e-21	100	73	41	0.194486	PHD finger protein 13	0
NODE_118219_length_428_cov_2.115493_g106720_i0.p1	NODE_118219_length_428_cov_2.115493_g106720_i0	Q5R9K2	57	79	1	78	1	79	5e-21	100	100	99	0.200031	Cytochrome c oxidase subunit 7B, mitochondrial (Cytochrome c oxidase polypeptide VIIb)	Cytochrome c oxidase VIIb family
TRINITY_DN670314_c0_g1_i1.p1	TRINITY_DN670314_c0_g1_i1	Q6AXJ3	70	70	1	70	1	70	3e-21	100	100	79	0.200387	Dexamethasone-induced protein homolog	DEXI family
NODE_134148_length_401_cov_2.524390_g122340_i0.p1	NODE_134148_length_401_cov_2.524390_g122340_i0	W7MMJ0	42	131	8	133	1	127	2e-21	100	99	60	0.241782	Glutathione S-transferase-like protein FUS3 (EC 2.5.1.-) (Fusarin biosynthesis protein 3)	GST superfamily
NODE_121005_length_423_cov_2.088571_g109437_i0.p1	NODE_121005_length_423_cov_2.088571_g109437_i0	Q9CXP8	71	68	1	68	1	68	4e-21	100	99	100	0.311945	Guanine nucleotide-binding protein G(I)/G(S)/G(O) subunit gamma-10	G protein gamma family
TRINITY_DN42813_c0_g1_i1.p1	TRINITY_DN42813_c0_g1_i1	P25407	44	113	5	117	6	118	2e-21	100	93	45	0.31219	STI1-like protein (Fragment)	0
TRINITY_DN79511_c0_g1_i1.p1	TRINITY_DN79511_c0_g1_i1	Q9D211	51	95	2	91	7	101	2e-21	100	101	82	0.353375	CDKN2AIP N-terminal-like protein (CDKN2A-interacting protein N-terminal-like protein)	CARF family
NODE_14583_length_1085_cov_6.985178_g11508_i0.p4	NODE_14583_length_1085_cov_6.985178_g11508_i0	A8MTT3	59	73	4	76	3	75	3e-21	100	89	91	0.498608	Protein CEBPZOS (CEBPZ antisense RNA 1) (CEBPZ opposite strand)	0
NODE_280639_length_288_cov_0.716279_g268343_i0.p1	NODE_280639_length_288_cov_0.716279_g268343_i0	O21521	54	94	1	94	73	165	5e-21	100	99	45	0.602997	NADH-ubiquinone oxidoreductase chain 4 (EC 7.1.1.2) (NADH dehydrogenase subunit 4) (Fragment)	Complex I subunit 4 family
TRINITY_DN92277_c0_g1_i1.p1	TRINITY_DN92277_c0_g1_i1	Q3UFY0	47	118	3	119	68	185	2e-21	100	98	48	0.643487	Ribosomal RNA processing protein 36 homolog	RRP36 family
TRINITY_DN99203_c0_g2_i1.p1	TRINITY_DN99203_c0_g2_i1	Q8C1Q6	67	72	5	76	5	76	2e-21	100	89	90	0.87339	Small integral membrane protein 4 (Small nucleolar RNA host gene 8)	SMIM4 family
TRINITY_DN126413_c0_g1_i1.p1	TRINITY_DN126413_c0_g1_i1	A3KNM5	66	74	25	98	1	74	2e-21	100	75	100	0.983377	Small integral membrane protein 15	SMIM15 family
TRINITY_DN150209_c0_g1_i1.p2	TRINITY_DN150209_c0_g1_i1	Q6J3Q7	77	60	8	67	5	63	5e-21	100	88	95	3.17753	Cytochrome c oxidase copper chaperone	COX17 family
TRINITY_DN119504_c0_g1_i1.p1	TRINITY_DN119504_c0_g1_i1	Q1LUK1	41	110	23	132	1	110	4e-21	100	80	99	6.19706	MICOS complex subunit MIC13	MICOS complex subunit Mic13 family
TRINITY_DN91998_c0_g1_i1.p2	TRINITY_DN91998_c0_g1_i1	Q7YRK5	71	63	21	83	1	63	3e-21	100	75	100	22.3784	Cytochrome c oxidase subunit 7C, mitochondrial (Cytochrome c oxidase polypeptide VIIc)	Cytochrome c oxidase VIIc family
TRINITY_DN471999_c0_g1_i1.p1	TRINITY_DN471999_c0_g1_i1	Q6PBK3	89	55	9	63	1	55	2e-21	100	71	80	193.188	40S ribosomal protein S28	Eukaryotic ribosomal protein eS28 family
NODE_452395_length_262_cov_0.814815_g440074_i0.p1	NODE_452395_length_262_cov_0.814815_g440074_i0	P50210	81	59	25	83	27	85	2e-21	101	69	55	0.105547	Homeobox protein Hox-A13 (Fragment)	Abd-B homeobox family
NODE_531716_length_250_cov_0.870056_g519388_i0.p2	NODE_531716_length_250_cov_0.870056_g519388_i0	P63217	92	53	1	53	16	68	2e-21	101	98	78	0.110613	Guanine nucleotide-binding protein G(I)/G(S)/G(O) subunit gamma-5	G protein gamma family
NODE_106031_length_452_cov_1.216359_g94967_i0.p1	NODE_106031_length_452_cov_1.216359_g94967_i0	Q9DCB8	56	89	62	150	31	119	1e-21	101	59	58	0.122156	Iron-sulfur cluster assembly 2 homolog, mitochondrial (HESB-like domain-containing protein 1)	HesB/IscA family
NODE_101758_length_461_cov_2.164948_g90845_i0.p1	NODE_101758_length_461_cov_2.164948_g90845_i0	Q9Y5M8	44	124	8	131	15	137	1e-21	101	94	46	0.12317	Signal recognition particle receptor subunit beta (SR-beta) (Protein APMCF1)	SRP receptor beta subunit family
TRINITY_DN386609_c0_g1_i1.p1	TRINITY_DN386609_c0_g1_i1	Q9R022	50	107	3	106	54	151	2e-21	101	99	54	0.203642	DnaJ homolog subfamily C member 12 (J domain-containing protein 1)	0
NODE_59589_length_595_cov_1.823755_g51488_i0.p2	NODE_59589_length_595_cov_1.823755_g51488_i0	Q07813	57	82	8	86	109	189	1e-21	101	92	43	0.217664	Apoptosis regulator BAX	Bcl-2 family
TRINITY_DN927022_c0_g1_i1.p1	TRINITY_DN927022_c0_g1_i1	P41908	65	63	1	63	25	87	1e-21	101	98	72	0.292118	Asparagine--tRNA ligase, cytoplasmic (EC 6.1.1.22) (Asparaginyl-tRNA synthetase) (AsnRS) (Fragment)	Class-II aminoacyl-tRNA synthetase family
NODE_565853_length_244_cov_1.210526_g553525_i0.p1	NODE_565853_length_244_cov_1.210526_g553525_i0	P23649	60	77	5	81	1	77	2e-21	101	95	61	0.555343	NADH-ubiquinone oxidoreductase chain 1 (EC 7.1.1.2) (NADH dehydrogenase subunit 1) (Fragment)	Complex I subunit 1 family
TRINITY_DN123142_c0_g1_i1.p1	TRINITY_DN123142_c0_g1_i1	Q0II24	41	145	137	275	186	330	5e-21	101	52	44	0.59091	Complement C1q and tumor necrosis factor-related protein 9	0
NODE_15130_length_1070_cov_10.110331_g11979_i0.p1	NODE_15130_length_1070_cov_10.110331_g11979_i0	P85199	43	116	164	276	119	234	5e-21	101	42	50	0.632998	DEAD-box ATP-dependent RNA helicase 3 (EC 3.6.1.-) (Fragment)	DEAD box helicase family, DDX21/DDX50 subfamily
TRINITY_DN153663_c0_g2_i1.p1	TRINITY_DN153663_c0_g2_i1	P52953	74	58	1	58	82	139	1e-21	101	98	42	1.87637	Homeobox protein MSX-2 (Homeobox protein Hox-8-1) (Fragment)	Msh homeobox family
TRINITY_DN126441_c0_g1_i1.p1	TRINITY_DN126441_c0_g1_i1	O14519	74	68	13	80	48	115	1e-21	101	82	59	2.29414	Cyclin-dependent kinase 2-associated protein 1 (CDK2-associated protein 1) (Deleted in oral cancer 1) (DOC-1) (Putative oral cancer suppressor)	CDK2AP family
TRINITY_DN155761_c0_g1_i3.p2	TRINITY_DN155761_c0_g1_i3	P24668	43	134	9	142	149	278	2e-21	101	94	48	6.47908	Cation-dependent mannose-6-phosphate receptor (CD Man-6-P receptor) (CD-MPR) (46 kDa mannose 6-phosphate receptor) (MPR 46)	0
TRINITY_DN153370_c0_g1_i1.p1	TRINITY_DN153370_c0_g1_i1	Q96FX8	52	85	101	181	108	192	3e-21	101	46	44	25.0885	p53 apoptosis effector related to PMP-22 (Keratinocyte-associated protein 1) (KCP-1) (P53-induced protein PIGPC1) (Transmembrane protein THW)	TMEM47 family
TRINITY_DN150522_c8_g1_i1.p2	TRINITY_DN150522_c8_g1_i1	O94085	48	123	29	151	1	123	2e-21	101	78	67	104.743	Putative uncharacterized protein YLR339C	0
NODE_441825_length_263_cov_0.836842_g429504_i0.p1	NODE_441825_length_263_cov_0.836842_g429504_i0	Q4V7T1	56	87	1	87	57	142	1e-21	102	100	43	0.091477	Methyltransferase-like 26	UPF0585 family
NODE_184443_length_343_cov_0.929630_g172248_i0.p1	NODE_184443_length_343_cov_0.929630_g172248_i0	P38385	75	68	11	78	1	68	7e-22	102	85	99	0.096353	Protein transport protein Sec61 subunit gamma	SecE/SEC61-gamma family
NODE_407307_length_268_cov_1.574359_g394996_i0.p1	NODE_407307_length_268_cov_1.574359_g394996_i0	A3QRX8	63	80	4	83	117	194	7e-22	102	95	41	0.09863	Deubiquitinase DESI2 (EC 3.4.19.12) (Desumoylating isopeptidase 2) (DeSI-2) (PPPDE peptidase domain-containing protein 1) (Protein FAM152A)	DeSI family
NODE_349927_length_277_cov_0.754902_g337625_i0.p1	NODE_349927_length_277_cov_0.754902_g337625_i0	Q9FVI1	75	63	29	91	1	63	9e-22	102	69	44	0.099832	Actin-depolymerizing factor 2 (ADF-2)	Actin-binding proteins ADF family
NODE_520860_length_251_cov_0.865169_g508532_i0.p1	NODE_520860_length_251_cov_0.865169_g508532_i0	P49632	79	66	2	67	1	66	5e-22	102	80	52	0.113111	Ubiquitin-60S ribosomal protein L40 (CEP52) [Cleaved into: Ubiquitin; 60S ribosomal protein L40]	Ubiquitin family; Eukaryotic ribosomal protein eL40 family
TRINITY_DN150164_c1_g4_i2.p1	TRINITY_DN150164_c1_g4_i2	Q641Y7	42	137	1	137	187	320	5e-22	102	97	42	0.210783	8-oxo-dGDP phosphatase NUDT18 (EC 3.6.1.58) (2-hydroxy-dADP phosphatase) (7,8-dihydro-8-oxoguanine phosphatase) (MutT homolog 3) (Nucleoside diphosphate-linked moiety X motif 18) (Nudix motif 18)	Nudix hydrolase family
TRINITY_DN1119568_c0_g1_i1.p2	TRINITY_DN1119568_c0_g1_i1	Q3SZV8	94	50	1	50	30	79	6e-22	102	98	63	0.258341	Reactive oxygen species modulator 1 (ROS modulator 1) (Protein MGR2 homolog)	MGR2 family
TRINITY_DN110749_c0_g1_i1.p1	TRINITY_DN110749_c0_g1_i1	Q92956	40	112	1	108	75	185	2e-21	102	59	40	0.277999	Tumor necrosis factor receptor superfamily member 14 (Herpes virus entry mediator A) (Herpesvirus entry mediator A) (HveA) (Tumor necrosis factor receptor-like 2) (TR2) (CD antigen CD270)	Tumor necrosis factor receptor superfamily
TRINITY_DN1346305_c0_g1_i1.p1	TRINITY_DN1346305_c0_g1_i1	Q5REX0	69	67	31	97	1	67	9e-22	102	66	69	0.281974	Small integral membrane protein 8	SMIM8 family
NODE_64481_length_573_cov_3.894000_g43308_i1.p1	NODE_64481_length_573_cov_3.894000_g43308_i1	P35072	41	115	12	126	107	219	1e-21	102	74	42	0.295704	Transposable element Tcb1 transposase (Transposable element Barney transposase)	Transposase 5 family
NODE_36422_length_744_cov_5.850969_g30419_i0.p1	NODE_36422_length_744_cov_5.850969_g30419_i0	P0CG11	76	58	1	58	20	77	5e-22	102	51	48	0.370209	Chromosome transmission fidelity protein 8 homolog	CTF8 family
NODE_16077_length_1045_cov_6.053498_g12746_i0.p1	NODE_16077_length_1045_cov_6.053498_g12746_i0	Q9NX57	53	97	12	108	138	233	7e-22	102	88	41	0.535396	Ras-related protein Rab-20	Small GTPase superfamily, Rab family
TRINITY_DN53032_c0_g1_i1.p3	TRINITY_DN53032_c0_g1_i1	O35623	70	74	15	88	25	98	7e-22	102	83	63	0.637936	BET1 homolog (mBET1) (Golgi vesicular membrane-trafficking protein p18)	BET1 family
TRINITY_DN402127_c0_g1_i1.p1	TRINITY_DN402127_c0_g1_i1	Q24JY8	47	108	10	117	6	111	1e-21	102	74	93	0.782815	CDKN2AIP N-terminal-like protein (CDKN2A-interacting protein N-terminal-like protein)	CARF family
TRINITY_DN142411_c0_g1_i2.p1	TRINITY_DN142411_c0_g1_i2	Q9D937	60	93	3	94	4	96	9e-22	102	69	76	3.5028	Uncharacterized protein C11orf98 homolog	0
TRINITY_DN146104_c0_g1_i1.p1	TRINITY_DN146104_c0_g1_i1	P49716	42	152	175	322	118	265	3e-21	102	47	57	3.61513	CCAAT/enhancer-binding protein delta (C/EBP delta) (Nuclear factor NF-IL6-beta) (NF-IL6-beta)	BZIP family, C/EBP subfamily
TRINITY_DN665028_c0_g1_i1.p1	TRINITY_DN665028_c0_g1_i1	Q5VUM1	58	81	21	101	28	108	6e-22	102	79	75	5.78881	Succinate dehydrogenase assembly factor 4, mitochondrial (SDH assembly factor 4) (SDHAF4)	SDHAF4 family
NODE_110463_length_442_cov_186.989160_g99234_i0.p1	NODE_110463_length_442_cov_186.989160_g99234_i0	Q3T104	78	68	1	68	1	68	5e-22	102	99	100	12.6999	Protein transport protein Sec61 subunit gamma	SecE/SEC61-gamma family
NODE_478829_length_258_cov_0.832432_g466507_i0.p1	NODE_478829_length_258_cov_0.832432_g466507_i0	P08570	84	57	1	57	1	57	3e-22	103	98	51	0.107184	60S acidic ribosomal protein P1 (Acidic ribosomal protein RPA2) (RP21C)	Eukaryotic ribosomal protein P1/P2 family
NODE_158850_length_369_cov_1.040541_g146755_i0.p1	NODE_158850_length_369_cov_1.040541_g146755_i0	Q9IA03	49	88	1	88	31	118	4e-22	103	72	41	0.112412	Frizzled-8 (Fz-8) (cFz-8) (Fragment)	G-protein coupled receptor Fz/Smo family
TRINITY_DN1086197_c0_g1_i1.p1	TRINITY_DN1086197_c0_g1_i1	Q4QR62	70	60	1	60	28	87	3e-22	103	95	65	0.144782	Mitochondrial import inner membrane translocase subunit Tim10-A	Small Tim family
TRINITY_DN1157270_c0_g1_i1.p1	TRINITY_DN1157270_c0_g1_i1	Q5E9Z8	92	53	9	61	1	53	2e-22	103	87	40	0.149478	U6 snRNA-associated Sm-like protein LSm1	SnRNP Sm proteins family
NODE_169295_length_357_cov_1.612676_g157141_i0.p1	NODE_169295_length_357_cov_1.612676_g157141_i0	Q9NX04	57	95	4	97	1	95	3e-22	103	98	47	0.153107	Uncharacterized protein C1orf109	0
NODE_144193_length_387_cov_1.302548_g132235_i0.p1	NODE_144193_length_387_cov_1.302548_g132235_i0	Q7Z3B0	71	72	43	114	3	74	4e-22	103	56	97	0.165589	Small integral membrane protein 15	SMIM15 family
NODE_114929_length_434_cov_2.337950_g103542_i0.p1	NODE_114929_length_434_cov_2.337950_g103542_i0	Q96386	69	65	1	64	1	65	2e-22	103	100	100	0.214759	Metallothionein-like protein type 3 (MT-3)	Metallothionein superfamily, Type 15 family
NODE_256799_length_292_cov_1.456621_g244508_i0.p2	NODE_256799_length_292_cov_1.456621_g244508_i0	P0C0U7	81	59	1	59	83	141	3e-22	103	98	42	0.23739	Hemoglobin subunit alpha-D (Alpha-D-globin) (Hemoglobin alpha-D chain)	Globin family
NODE_37186_length_737_cov_15.524096_g31086_i0.p1	NODE_37186_length_737_cov_15.524096_g31086_i0	Q63ZL3	68	63	39	101	6	68	4e-22	103	45	43	0.360766	Heme transporter hrg1-A (Heme-responsive gene 1 protein homolog A) (HRG-1A) (Solute carrier family 48 member 1-A)	HRG family
NODE_153994_length_374_cov_4.308970_g141937_i0.p1	NODE_153994_length_374_cov_4.308970_g141937_i0	Q8N0U8	49	96	30	124	1	96	2e-22	103	77	55	0.366551	Vitamin K epoxide reductase complex subunit 1-like protein 1 (VKORC1-like protein 1) (EC 1.17.4.4)	VKOR family
TRINITY_DN139810_c0_g1_i1.p2	TRINITY_DN139810_c0_g1_i1	A7T0W1	61	82	3	84	71	152	2e-22	103	88	52	0.388497	Protein UXT homolog	UXT family
NODE_375894_length_273_cov_0.865000_g363589_i0.p1	NODE_375894_length_273_cov_0.865000_g363589_i0	P00849	62	91	1	91	134	224	3e-22	103	100	40	0.592572	ATP synthase subunit a (F-ATPase protein 6)	ATPase A chain family
NODE_9748_length_1263_cov_7.082353_g7517_i0.p1	NODE_9748_length_1263_cov_7.082353_g7517_i0	P08317	45	97	22	118	1	96	2e-22	103	78	94	0.737143	Interleukin-8 (IL-8) (9E3) (C-X-C motif chemokine 8) (CEF-4) (Chemokine (C-X-C motif) ligand 8) (Embryo fibroblast protein 1) (EMF-1)	Intercrine alpha (chemokine CxC) family
TRINITY_DN109686_c0_g1_i1.p1	TRINITY_DN109686_c0_g1_i1	P83468	45	118	31	143	6	123	3e-22	103	81	94	0.900102	14 kDa phosphohistidine phosphatase (EC 3.9.1.3) (Phosphohistidine phosphatase 1) (PHPT1) (Protein histidine phosphatase) (PHP)	Janus family
TRINITY_DN780710_c1_g1_i1.p1	TRINITY_DN780710_c1_g1_i1	P56134	55	85	5	89	10	94	3e-22	103	94	90	36.7735	ATP synthase subunit f, mitochondrial (ATP synthase membrane subunit f)	ATPase F chain family
TRINITY_DN1143292_c0_g1_i1.p1	TRINITY_DN1143292_c0_g1_i1	P48771	62	81	21	101	2	82	3e-22	103	79	98	41.8838	Cytochrome c oxidase subunit 7A2, mitochondrial (Cytochrome c oxidase subunit VIIa-liver/heart) (Cytochrome c oxidase subunit VIIa-L)	Cytochrome c oxidase VIIa family
NODE_484882_length_257_cov_0.836957_g472560_i0.p1	NODE_484882_length_257_cov_0.836957_g472560_i0	Q9LSK9	62	85	1	85	28	108	1e-22	104	100	63	0.107601	Uncharacterized protein At5g65660	0
NODE_567363_length_244_cov_0.900585_g555035_i0.p1	NODE_567363_length_244_cov_0.900585_g555035_i0	P0AC17	72	76	1	76	47	122	2e-22	104	99	62	0.113333	Dihydroneopterin aldolase (DHNA) (EC 4.1.2.25) (7,8-dihydroneopterin 2'-epimerase) (7,8-dihydroneopterin aldolase) (7,8-dihydroneopterin epimerase) (EC 5.1.99.8) (Dihydroneopterin epimerase)	DHNA family
NODE_192586_length_336_cov_0.980989_g180367_i0.p1	NODE_192586_length_336_cov_0.980989_g180367_i0	P28201	51	90	1	90	22	111	2e-22	104	81	81	0.123178	Tyrosine-protein phosphatase 9 (EC 3.1.3.48) (Fragment)	Protein-tyrosine phosphatase family
TRINITY_DN880838_c0_g17_i1.p1	TRINITY_DN880838_c0_g17_i1	Q35826	78	63	4	66	62	124	2e-22	104	95	43	0.124824	Cytochrome c oxidase subunit 3 (EC 1.9.3.1) (Cytochrome c oxidase polypeptide III) (Fragment)	Cytochrome c oxidase subunit 3 family
NODE_160211_length_367_cov_1.789116_g148102_i0.p1	NODE_160211_length_367_cov_1.789116_g148102_i0	P08179	43	114	3	116	81	194	1e-22	104	94	54	0.147183	Phosphoribosylglycinamide formyltransferase (EC 2.1.2.2) (5'-phosphoribosylglycinamide transformylase) (GAR transformylase) (GART)	GART family
TRINITY_DN63233_c0_g1_i1.p2	TRINITY_DN63233_c0_g1_i1	C5CC63	98	50	1	50	27	76	2e-22	104	100	49	0.184356	30S ribosomal protein S10	Universal ribosomal protein uS10 family
TRINITY_DN155886_c0_g1_i5.p2	TRINITY_DN155886_c0_g1_i5	O35524	54	94	17	110	126	219	1e-22	104	85	43	0.236771	Proteasome subunit beta type-9 (EC 3.4.25.1) (Low molecular mass protein 2) (Macropain chain 7) (Multicatalytic endopeptidase complex chain 7) (Proteasome chain 7) (Proteasome subunit beta-1i) (Really interesting new gene 12 protein)	Peptidase T1B family
TRINITY_DN596396_c0_g1_i1.p1	TRINITY_DN596396_c0_g1_i1	Q8K396	55	92	1	92	55	146	1e-22	104	99	45	0.296286	Meiotic nuclear division protein 1 homolog	MND1 family
NODE_54_length_4771_cov_5.641337_g41_i0.p5	NODE_54_length_4771_cov_5.641337_g41_i0	Q95L14	64	76	1	76	77	152	2e-22	104	97	50	0.305527	Prostaglandin E synthase (EC 5.3.99.3) (Microsomal prostaglandin E synthase 1) (MPGES-1)	MAPEG family
TRINITY_DN1046879_c0_g1_i1.p1	TRINITY_DN1046879_c0_g1_i1	Q3SZ44	62	76	13	88	12	87	2e-22	104	85	87	0.310524	NADH dehydrogenase [ubiquinone] 1 alpha subcomplex subunit 4-like 2	Complex I NDUFA4 subunit family
TRINITY_DN17278_c0_g1_i1.p1	TRINITY_DN17278_c0_g1_i1	Q802F3	61	83	1	83	1	83	2e-22	104	99	54	1.10219	Selenoprotein F (15 kDa selenoprotein)	Selenoprotein M/F family
NODE_7471_length_1396_cov_31.440665_g5630_i0.p1	NODE_7471_length_1396_cov_31.440665_g5630_i0	Q3KPN2	46	105	28	132	10	114	4e-22	104	51	56	1.32123	Pre-rRNA-processing protein TSR2 homolog	TSR2 family
TRINITY_DN702361_c0_g1_i1.p1	TRINITY_DN702361_c0_g1_i1	P80585	55	108	1	108	1	108	2e-22	104	99	100	3.5392	Tubulin-specific chaperone A (TCP1-chaperonin cofactor A) (Tubulin-folding cofactor A) (CFA)	TBCA family
NODE_3808_length_1764_cov_373.643406_g2736_i0.p1	NODE_3808_length_1764_cov_373.643406_g2736_i0	Q9D7S7	65	83	36	118	31	113	2e-22	104	65	68	82.2118	60S ribosomal protein L22-like 1	Eukaryotic ribosomal protein eL22 family
TRINITY_DN1000395_c0_g1_i1.p1	TRINITY_DN1000395_c0_g1_i1	Q9AT34	77	64	1	64	7	70	9e-23	105	100	49	0.144028	40S ribosomal protein S15a	Universal ribosomal protein uS8 family
TRINITY_DN231962_c0_g1_i1.p1	TRINITY_DN231962_c0_g1_i1	Q6GNB5	48	100	2	101	17	116	1e-22	105	99	46	0.180729	Very-long-chain (3R)-3-hydroxyacyl-CoA dehydratase (EC 4.2.1.134) (3-hydroxyacyl-CoA dehydratase) (HACD) (Protein-tyrosine phosphatase-like A domain-containing protein 2)	Very long-chain fatty acids dehydratase HACD family
TRINITY_DN277138_c0_g1_i1.p1	TRINITY_DN277138_c0_g1_i1	P53348	57	95	1	88	66	160	9e-23	105	108	56	0.20792	Protein BTG1 (B-cell translocation gene 1 protein) (Myocardial vascular inhibition factor) (VIF)	BTG family
TRINITY_DN158609_c31_g84_i4.p1	TRINITY_DN158609_c31_g84_i4	O75677	43	139	2	139	124	262	1e-22	105	100	44	0.212424	Ret finger protein-like 1 (RING finger protein 78)	0
TRINITY_DN143164_c2_g3_i1.p2	TRINITY_DN143164_c2_g3_i1	Q86U02	75	67	17	83	51	117	6e-23	105	80	57	0.216334	Putative uncharacterized protein encoded by LINC00596	0
TRINITY_DN911554_c0_g1_i1.p2	TRINITY_DN911554_c0_g1_i1	Q29197	98	52	1	52	17	68	1e-22	105	100	40	0.240363	40S ribosomal protein S9 (Fragment)	Universal ribosomal protein uS4 family
NODE_45014_length_677_cov_2.609272_g38159_i0.p1	NODE_45014_length_677_cov_2.609272_g38159_i0	Q96D03	55	88	90	177	46	133	1e-22	105	50	46	0.243788	DNA damage-inducible transcript 4-like protein (HIF-1 responsive protein RTP801-like) (Protein regulated in development and DNA damage response 2) (REDD-2)	DDIT4 family
NODE_49285_length_649_cov_4.076389_g42060_i0.p2	NODE_49285_length_649_cov_4.076389_g42060_i0	P79691	80	61	33	93	3	63	1e-22	105	58	50	0.348614	Sonic hedgehog protein (SHH) (Fragments)	Hedgehog family
NODE_151607_length_377_cov_3.930921_g139570_i0.p1	NODE_151607_length_377_cov_3.930921_g139570_i0	Q66J05	59	80	1	80	1	80	6e-23	105	99	100	0.367163	Serine palmitoyltransferase small subunit B (Protein ADMP) (Small subunit of serine palmitoyltransferase B) (ssSPTb)	SPTSS family, SPTSSB subfamily
TRINITY_DN854652_c0_g1_i1.p2	TRINITY_DN854652_c0_g1_i1	O79553	75	71	16	86	1	71	6e-23	105	83	62	0.374362	NADH-ubiquinone oxidoreductase chain 3 (EC 7.1.1.2) (NADH dehydrogenase subunit 3)	Complex I subunit 3 family
NODE_30119_length_807_cov_5.024523_g24794_i0.p1	NODE_30119_length_807_cov_5.024523_g24794_i0	P25686	41	171	3	168	111	271	1e-22	105	95	53	0.418113	DnaJ homolog subfamily B member 2 (Heat shock 40 kDa protein 3) (Heat shock protein J1) (HSJ-1)	0
TRINITY_DN66163_c0_g1_i1.p1	TRINITY_DN66163_c0_g1_i1	Q63199	40	142	65	205	55	190	4e-22	105	43	44	0.424722	Tumor necrosis factor receptor superfamily member 6 (Apo-1 antigen) (Apoptosis-mediating surface antigen FAS) (FASLG receptor) (CD antigen CD95)	0
NODE_7309_length_1407_cov_8.907046_g5490_i3.p1	NODE_7309_length_1407_cov_8.907046_g5490_i3	P35041	50	109	1	108	164	267	9e-23	105	100	41	0.432056	Trypsin-7 (EC 3.4.21.4)	Peptidase S1 family
NODE_523630_length_251_cov_0.865169_g511302_i0.p2	NODE_523630_length_251_cov_0.865169_g511302_i0	Q3T0B7	92	52	1	52	33	84	9e-23	105	98	62	0.497246	40S ribosomal protein S27-like	Eukaryotic ribosomal protein eS27 family
TRINITY_DN262865_c0_g1_i1.p2	TRINITY_DN262865_c0_g1_i1	Q9H5L9	79	61	15	75	76	136	7e-23	105	55	42	0.640367	Putative uncharacterized protein C5orf66	0
NODE_145929_length_384_cov_34.273312_g133953_i0.p1	NODE_145929_length_384_cov_34.273312_g133953_i0	P05387	80	65	1	65	1	65	7e-23	105	64	57	0.908216	60S acidic ribosomal protein P2 (Large ribosomal subunit protein P2) (Renal carcinoma antigen NY-REN-44)	Eukaryotic ribosomal protein P1/P2 family
TRINITY_DN152037_c1_g1_i3.p1	TRINITY_DN152037_c1_g1_i3	Q28GD1	71	65	63	127	61	125	1e-22	105	51	52	1.45389	39S ribosomal protein L51, mitochondrial (L51mt) (MRP-L51)	Mitochondrion-specific ribosomal protein mL51 family
TRINITY_DN155334_c0_g1_i3.p1	TRINITY_DN155334_c0_g1_i3	P18470	46	107	1	107	150	254	6e-23	105	85	40	1.98239	DLA class II histocompatibility antigen, DR-1 beta chain	MHC class II family
TRINITY_DN419238_c0_g1_i1.p1	TRINITY_DN419238_c0_g1_i1	Q9GZT3	62	74	21	94	22	95	9e-23	105	67	68	3.13266	SRA stem-loop-interacting RNA-binding protein, mitochondrial	0
TRINITY_DN124235_c0_g1_i1.p1	TRINITY_DN124235_c0_g1_i1	Q5EAE6	57	105	1	105	1	102	8e-23	105	99	103	4.84108	Death-associated protein 1 (DAP-1)	0
TRINITY_DN154363_c0_g1_i1.p3	TRINITY_DN154363_c0_g1_i1	Q6DRH5	74	62	1	62	1	62	1e-22	105	95	97	7.57159	H/ACA ribonucleoprotein complex subunit 3 (Nucleolar protein 10) (Nucleolar protein family A member 3) (snoRNP protein NOP10)	NOP10 family
NODE_175409_length_351_cov_1.280576_g163235_i0.p1	NODE_175409_length_351_cov_1.280576_g163235_i0	Q5TBK1	53	100	2	99	112	211	5e-23	106	87	41	0.098323	NEDD4-binding protein 2-like 1	0
NODE_386795_length_272_cov_0.773869_g374488_i0.p2	NODE_386795_length_272_cov_0.773869_g374488_i0	P38711	69	70	1	70	13	82	4e-23	106	96	85	0.101667	40S ribosomal protein S27-B (RP61) (Small ribosomal subunit protein eS27-B) (YS20)	Eukaryotic ribosomal protein eS27 family
NODE_530991_length_250_cov_0.870056_g518663_i0.p1	NODE_530991_length_250_cov_0.870056_g518663_i0	P40046	65	80	4	83	1	80	5e-23	106	96	62	0.110613	Vacuolar transporter chaperone 1 (Negative regulator of CDC42 protein 1) (Phosphate metabolism protein 4)	VTC1 family
NODE_96123_length_474_cov_2.142145_g85468_i0.p1	NODE_96123_length_474_cov_2.142145_g85468_i0	Q3ZTK5	41	128	1	127	59	186	5e-23	106	81	46	0.161797	Tumor necrosis factor receptor superfamily member 5 (B-cell surface antigen CD40) (CD40L receptor) (CD antigen CD40)	0
TRINITY_DN7973_c0_g1_i1.p1	TRINITY_DN7973_c0_g1_i1	Q2I0I6	59	96	2	97	1	91	5e-23	106	99	66	0.177265	60S ribosomal protein L26	Universal ribosomal protein uL24 family
NODE_321095_length_281_cov_2.110577_g308794_i0.p1	NODE_321095_length_281_cov_2.110577_g308794_i0	Q2KJI1	78	59	34	92	1	59	4e-23	106	63	75	0.196165	Cyclin-dependent kinases regulatory subunit 2 (CKS-2)	CKS family
NODE_70717_length_549_cov_2.586134_g61700_i0.p1	NODE_70717_length_549_cov_2.586134_g61700_i0	M0QZC1	41	164	1	158	72	228	9e-23	106	92	50	0.23799	RING finger protein 225	0
NODE_157802_length_370_cov_1.474747_g145716_i0.p2	NODE_157802_length_370_cov_1.474747_g145716_i0	Q8N2G4	74	61	1	61	66	126	4e-23	106	88	43	0.245891	Ly6/PLAUR domain-containing protein 1 (Putative HeLa tumor suppressor) (PHTS)	0
NODE_150492_length_379_cov_1.254902_g138465_i0.p2	NODE_150492_length_379_cov_1.254902_g138465_i0	P23668	50	98	5	102	4	101	5e-23	106	93	73	0.254158	16 kDa beta-galactoside-binding lectin (C-16) (Galectin CG-16)	0
TRINITY_DN1067067_c0_g1_i1.p1	TRINITY_DN1067067_c0_g1_i1	Q32KT0	69	72	1	72	74	145	4e-23	106	100	47	0.294071	UPF0547 protein C16orf87 homolog	UPF0547 family
TRINITY_DN144048_c0_g1_i1.p2	TRINITY_DN144048_c0_g1_i1	P20560	69	78	20	97	1	78	4e-23	106	77	100	0.599735	Uncharacterized 8.3 kDa protein	0
TRINITY_DN136927_c0_g4_i1.p1	TRINITY_DN136927_c0_g4_i1	Q60772	47	118	8	125	8	124	4e-23	106	90	70	0.859371	Cyclin-dependent kinase 4 inhibitor C (Cyclin-dependent kinase 6 inhibitor) (p18-INK4c) (p18-INK6)	CDKN2 cyclin-dependent kinase inhibitor family
TRINITY_DN1083598_c0_g1_i1.p1	TRINITY_DN1083598_c0_g1_i1	Q9Z2P6	43	119	10	128	139	257	5e-23	106	92	46	0.953885	Synaptosomal-associated protein 29 (SNAP-29) (Golgi SNARE of 32 kDa) (Gs32) (Soluble 29 kDa NSF attachment protein) (Vesicle-membrane fusion protein SNAP-29)	SNAP-25 family
TRINITY_DN1364938_c0_g1_i1.p2	TRINITY_DN1364938_c0_g1_i1	P55812	69	74	1	74	1	74	4e-23	106	55	100	1.01651	Ubiquitin-like protein FUBI	Ubiquitin family
TRINITY_DN68004_c0_g1_i1.p1	TRINITY_DN68004_c0_g1_i1	Q6AZL2	55	112	46	152	1	111	6e-23	106	67	90	1.17507	PCNA-associated factor (PCNA-associated factor of 15 kDa) (PAF15) (p15PAF) (PCNA-clamp-associated factor)	0
TRINITY_DN147126_c1_g2_i1.p1	TRINITY_DN147126_c1_g2_i1	Q3ZBN8	86	59	1	59	58	116	4e-23	106	98	51	2.90176	Mitochondrial import inner membrane translocase subunit TIM14 (DnaJ homolog subfamily C member 19)	TIM14 family
TRINITY_DN1067781_c0_g1_i1.p1	TRINITY_DN1067781_c0_g1_i1	P00126	57	91	1	88	1	91	4e-23	106	102	100	5.93517	Cytochrome b-c1 complex subunit 6, mitochondrial (Complex III subunit 6) (Complex III subunit VIII) (Cytochrome c1 non-heme 11 kDa protein) (Mitochondrial hinge protein) (Ubiquinol-cytochrome c reductase complex 11 kDa protein)	UQCRH/QCR6 family
TRINITY_DN136514_c0_g2_i1.p1	TRINITY_DN136514_c0_g2_i1	Q3T051	96	51	22	72	1	51	4e-23	106	70	100	36.997	60S ribosomal protein L39	Eukaryotic ribosomal protein eL39 family
NODE_183978_length_343_cov_1.603704_g171783_i0.p1	NODE_183978_length_343_cov_1.603704_g171783_i0	Q3ZCC8	55	100	1	100	76	175	2e-23	107	97	57	0.123486	Tubulin polymerization-promoting protein family member 3	TPPP family
NODE_70734_length_549_cov_2.262605_g61716_i0.p1	NODE_70734_length_549_cov_2.262605_g61716_i0	Q9NZF1	46	104	9	109	7	110	2e-23	107	95	90	0.226583	Placenta-specific gene 8 protein (Protein C15)	Cornifelin family
NODE_122038_length_421_cov_2.293103_g110446_i0.p2	NODE_122038_length_421_cov_2.293103_g110446_i0	Q3T136	77	64	2	65	22	85	2e-23	107	46	44	0.25442	Ataxin-7-like protein 1 (Ataxin-7-like protein 4)	0
NODE_56869_length_608_cov_1.771963_g49001_i0.p2	NODE_56869_length_608_cov_1.771963_g49001_i0	Q6DBU1	63	94	7	94	8	99	2e-23	107	92	85	0.262762	Proline-rich protein 15-like protein A (Protein ATAD4-A)	PRR15 family
NODE_135355_length_399_cov_2.699387_g123521_i0.p1	NODE_135355_length_399_cov_2.699387_g123521_i0	Q8R1P4	43	130	5	131	7	129	2e-23	107	98	60	0.289124	Ubiquitin-like-conjugating enzyme ATG10 (EC 2.3.2.-) (Autophagy-related protein 10) (APG10-like) (mAPG10)	ATG10 family
TRINITY_DN1346627_c0_g1_i1.p2	TRINITY_DN1346627_c0_g1_i1	P32876	100	54	1	54	83	136	2e-23	107	98	40	0.291308	ATP synthase F(0) complex subunit C1, mitochondrial (ATP synthase lipid-binding protein) (ATP synthase membrane subunit c locus 1) (ATP synthase proteolipid P1) (ATPase protein 9) (ATPase subunit c)	ATPase C chain family
TRINITY_DN951784_c0_g1_i1.p1	TRINITY_DN951784_c0_g1_i1	Q3V4B5	66	77	5	81	12	87	3e-23	107	94	89	0.312198	COMM domain-containing protein 6	0
NODE_18607_length_986_cov_5.682366_g14841_i0.p1	NODE_18607_length_986_cov_5.682366_g14841_i0	P78345	42	158	3	157	4	152	8e-23	107	63	56	0.331322	Ribonuclease P protein subunit p38 (RNaseP protein p38) (EC 3.1.26.5)	Eukaryotic ribosomal protein eL8 family
TRINITY_DN1134654_c0_g1_i1.p2	TRINITY_DN1134654_c0_g1_i1	Q75LS8	61	79	37	114	1	79	2e-23	107	69	56	0.365094	Putative FK506-binding protein 9-like protein (FK506-binding protein 9-like protein pseudogene)	0
TRINITY_DN42540_c0_g1_i1.p1	TRINITY_DN42540_c0_g1_i1	Q5EAF2	41	140	47	185	157	293	2e-22	107	42	42	0.449964	Type IV inositol polyphosphate 5-phosphatase 11 (At5PTase11) (EC 3.1.3.36) (EC 3.1.3.86)	Inositol polyphosphate 5-phosphatase family
NODE_83168_length_508_cov_4.144828_g73263_i0.p1	NODE_83168_length_508_cov_4.144828_g73263_i0	Q80VJ3	68	79	9	87	73	151	2e-23	107	90	46	0.476252	2'-deoxynucleoside 5'-phosphate N-hydrolase 1 (EC 3.2.2.-) (c-Myc-responsive protein Rcl)	2'-deoxynucleoside 5'-phosphate N-hydrolase 1 family
NODE_4427_length_1677_cov_6.211970_g3224_i0.p1	NODE_4427_length_1677_cov_6.211970_g3224_i0	Q3SZ31	48	121	1	121	1	121	2e-23	107	99	100	0.501115	Anaphase-promoting complex subunit 15 (APC15)	APC15 family
TRINITY_DN1365558_c0_g1_i1.p1	TRINITY_DN1365558_c0_g1_i1	Q8BRV5	41	172	21	183	133	302	5e-23	107	90	56	0.576672	Uncharacterized protein KIAA1671	0
NODE_74847_length_534_cov_9.158351_g65542_i0.p1	NODE_74847_length_534_cov_9.158351_g65542_i0	Q8K199	59	75	1	75	1	75	2e-23	107	99	95	0.820107	COX assembly mitochondrial protein 2 homolog	CMC family
TRINITY_DN1214665_c0_g1_i1.p1	TRINITY_DN1214665_c0_g1_i1	P82979	52	124	42	158	78	201	3e-23	107	78	59	0.985506	SAP domain-containing ribonucleoprotein (Cytokine-induced protein of 29 kDa) (Nuclear protein Hcc-1) (Proliferation-associated cytokine-inducible protein CIP29)	0
TRINITY_DN140631_c0_g1_i1.p1	TRINITY_DN140631_c0_g1_i1	Q9D0Y8	47	110	21	130	12	119	2e-23	107	77	91	2.96423	39S ribosomal protein L52, mitochondrial (L52mt) (MRP-L52)	Mitochondrion-specific ribosomal protein mL52 family
TRINITY_DN148952_c0_g1_i1.p2	TRINITY_DN148952_c0_g1_i1	Q3T0E0	76	68	1	68	1	68	2e-23	107	99	100	4.1927	Copper transport protein ATOX1 (Metal transport protein ATX1)	ATX1 family
TRINITY_DN156091_c0_g3_i1.p2	TRINITY_DN156091_c0_g3_i1	Q8LTZ5	53	114	4	117	113	226	3e-23	107	97	50	5.09358	ATP synthase subunit a (F-ATPase protein 6)	ATPase A chain family
TRINITY_DN780872_c1_g1_i1.p1	TRINITY_DN780872_c1_g1_i1	Q60435	66	74	15	88	1	74	3e-23	107	50	100	45.0938	Ubiquitin-like protein FUBI (Arsenite-resistance protein)	Ubiquitin family
TRINITY_DN507806_c0_g1_i1.p1	TRINITY_DN507806_c0_g1_i1	Q8BGS2	67	78	4	81	3	80	2e-23	107	83	91	66.3853	BolA-like protein 2	BolA/IbaG family
NODE_148276_length_382_cov_0.889968_g136274_i0.p1	NODE_148276_length_382_cov_0.889968_g136274_i0	O76095	43	118	3	115	33	146	1e-23	108	102	81	0.097052	Protein JTB (Jumping translocation breakpoint protein) (Prostate androgen-regulated protein) (PAR protein)	JTB family
NODE_488600_length_256_cov_0.841530_g476277_i0.p2	NODE_488600_length_256_cov_0.841530_g476277_i0	Q0P451	67	69	1	69	6	74	1e-23	108	97	92	0.108021	Cytochrome c oxidase assembly factor 5	PET191 family
NODE_96573_length_473_cov_2.127500_g85891_i0.p1	NODE_96573_length_473_cov_2.127500_g85891_i0	P0C7P0	53	91	20	110	35	125	1e-23	108	78	72	0.157462	CDGSH iron-sulfur domain-containing protein 3, mitochondrial (MitoNEET-related protein 2) (Miner2) (Mitochondrial inner NEET protein) (MiNT)	CISD protein family
TRINITY_DN145805_c2_g1_i1.p1	TRINITY_DN145805_c2_g1_i1	Q9Y6N3	48	112	2	113	43	152	1e-23	108	93	43	0.164274	Calcium-activated chloride channel regulator family member 3 (Calcium-activated chloride channel family member 3) (hCLCA3)	CLCR family
NODE_1321_length_2450_cov_4.885149_g898_i0.p2	NODE_1321_length_2450_cov_4.885149_g898_i0	Q5RE16	40	139	63	201	29	167	3e-23	108	66	68	0.191514	HAUS augmin-like complex subunit 2 (Centrosomal protein of 27 kDa) (Cep27)	HAUS2 family
TRINITY_DN831403_c0_g1_i1.p1	TRINITY_DN831403_c0_g1_i1	Q8HWB0	41	143	12	153	20	161	1e-23	108	93	42	0.19155	Major histocompatibility complex class I-related gene protein (MHC class I-related gene protein) (Class I histocompatibility antigen-like protein)	MHC class I family
TRINITY_DN772550_c0_g1_i1.p1	TRINITY_DN772550_c0_g1_i1	Q587I9	41	198	10	203	1	189	2e-23	108	87	92	0.19415	Vesicle transport protein SFT2C (SFT2 domain-containing protein 3)	SFT2 family
NODE_73822_length_538_cov_2.305376_g64583_i0.p1	NODE_73822_length_538_cov_2.305376_g64583_i0	A5D7J1	69	75	1	75	1	75	8e-24	108	93	96	0.200804	LYR motif-containing protein 9	Complex I LYR family, LYRM9 subfamily
NODE_345796_length_278_cov_0.751220_g333494_i0.p1	NODE_345796_length_278_cov_0.751220_g333494_i0	Q8WTZ3	56	98	1	91	95	192	1e-23	108	107	41	0.214695	Zinc finger protein ENSP00000375192	0
TRINITY_DN758568_c0_g1_i1.p1	TRINITY_DN758568_c0_g1_i1	Q5RFN3	44	162	10	162	135	292	2e-23	108	99	49	0.224437	Mitochondrial fission regulator 1	MTFR1 family
TRINITY_DN818538_c0_g1_i1.p1	TRINITY_DN818538_c0_g1_i1	Q99PA3	52	112	4	114	137	248	8e-24	108	97	45	0.226179	Basigin (CD antigen CD147) (Fragment)	0
TRINITY_DN1166164_c0_g1_i1.p1	TRINITY_DN1166164_c0_g1_i1	P82927	70	71	2	72	58	128	8e-24	108	99	50	0.226834	39S ribosomal protein L42, mitochondrial (L42mt) (MRP-L42) (28S ribosomal protein S32, mitochondrial) (MRP-S32) (S32mt)	Mitochondrion-specific ribosomal protein mL42 family
TRINITY_DN1115609_c0_g1_i1.p1	TRINITY_DN1115609_c0_g1_i1	Q5RCZ2	49	102	1	102	147	248	8e-24	108	94	41	0.257361	Cytochrome b561 (Cytochrome b-561)	0
NODE_14298_length_1094_cov_4.291871_g11268_i0.p2	NODE_14298_length_1094_cov_4.291871_g11268_i0	P18742	58	76	8	83	86	161	1e-23	108	92	45	0.275235	Oocyte zinc finger protein XlCOF19 (Fragment)	Krueppel C2H2-type zinc-finger protein family
NODE_59926_length_593_cov_3.861538_g51797_i0.p1	NODE_59926_length_593_cov_3.861538_g51797_i0	Q6P767	48	101	2	97	8	108	1e-23	108	66	58	0.312907	Pituitary tumor-transforming gene 1 protein-interacting protein (Pituitary tumor-transforming gene protein-binding factor) (PBF) (PTTG-binding factor)	0
NODE_61041_length_588_cov_3.394175_g52828_i0.p1	NODE_61041_length_588_cov_3.394175_g52828_i0	Q93077	100	54	25	78	24	77	1e-23	108	69	42	0.349351	Histone H2A type 1-C (Histone H2A/l)	Histone H2A family
TRINITY_DN103334_c1_g1_i1.p2	TRINITY_DN103334_c1_g1_i1	O34678	46	124	6	128	11	128	1e-23	108	92	44	0.417201	Uncharacterized oxidoreductase YtbE (EC 1.-.-.-)	Aldo/keto reductase family
NODE_160682_length_366_cov_10.279863_g148573_i0.p1	NODE_160682_length_366_cov_10.279863_g148573_i0	Q2HJF1	51	101	8	108	1	101	1e-23	108	86	90	0.787542	39S ribosomal protein L53, mitochondrial (L53mt) (MRP-L53)	Mitochondrion-specific ribosomal protein mL53 family
NODE_17666_length_1006_cov_25.661308_g14056_i0.p2	NODE_17666_length_1006_cov_25.661308_g14056_i0	Q4RGM4	83	65	19	83	1	65	1e-23	108	77	100	0.891489	39S ribosomal protein L33, mitochondrial (L33mt) (MRP-L33)	Bacterial ribosomal protein bL33 family
TRINITY_DN145309_c0_g2_i1.p1	TRINITY_DN145309_c0_g2_i1	Q9CQA6	46	120	7	126	2	117	8e-24	108	94	102	1.80859	Coiled-coil-helix-coiled-coil-helix domain-containing protein 1 (28S ribosomal protein S37, mitochondrial) (MRP-S37)	Mitochondrion-specific ribosomal protein mS37 family
NODE_4415_length_1678_cov_241.507165_g3212_i0.p1	NODE_4415_length_1678_cov_241.507165_g3212_i0	Q3ZBY0	41	159	1	156	1	152	1e-23	108	101	104	2.20104	Myelin and lymphocyte protein	MAL family
TRINITY_DN880574_c0_g1_i1.p1	TRINITY_DN880574_c0_g1_i1	P60467	61	98	1	98	1	96	1e-23	108	99	102	3.68901	Protein transport protein Sec61 subunit beta	SEC61-beta family
NODE_598201_length_204_cov_80550.267176_g585872_i0.p1	NODE_598201_length_204_cov_80550.267176_g585872_i0	Q33752	74	66	1	66	2	67	1e-23	108	99	61	5.13949	Cytochrome c oxidase subunit 3 (EC 1.9.3.1) (Cytochrome c oxidase polypeptide III) (Fragment)	Cytochrome c oxidase subunit 3 family
TRINITY_DN542830_c0_g1_i1.p1	TRINITY_DN542830_c0_g1_i1	P56393	58	78	1	77	1	78	1e-23	108	98	98	23.7214	Cytochrome c oxidase subunit 7B, mitochondrial (Cytochrome c oxidase polypeptide VIIb)	Cytochrome c oxidase VIIb family
TRINITY_DN22452_c0_g1_i1.p1	TRINITY_DN22452_c0_g1_i1	Q9BDJ3	47	103	2	104	1	103	1e-23	108	90	98	27.6422	Thioredoxin (Trx)	Thioredoxin family
NODE_441824_length_263_cov_0.836842_g429503_i0.p1	NODE_441824_length_263_cov_0.836842_g429503_i0	Q7ZVJ8	55	87	1	87	56	142	6e-24	109	100	42	0.105146	Methyltransferase-like 26	UPF0585 family
TRINITY_DN1048351_c0_g1_i1.p1	TRINITY_DN1048351_c0_g1_i1	Q7T0L4	43	138	17	154	6	138	8e-24	109	90	42	0.110817	Telomeric repeat-binding factor 2-interacting protein 1 (TERF2-interacting telomeric protein 1) (TRF2-interacting telomeric protein 1) (Repressor/activator protein 1 homolog) (RAP1 homolog) (cRAP1)	RAP1 family
TRINITY_DN35840_c0_g1_i1.p1	TRINITY_DN35840_c0_g1_i1	Q6CGG3	47	104	1	104	38	141	5e-24	109	76	72	0.166989	FK506-binding protein 2 (EC 5.2.1.8) (Peptidyl-prolyl cis-trans isomerase) (PPIase) (Rotamase)	FKBP-type PPIase family, FKBP2 subfamily
TRINITY_DN134011_c0_g1_i1.p1	TRINITY_DN134011_c0_g1_i1	Q8CCX5	44	142	57	198	45	186	2e-23	109	54	48	0.168448	Keratin-like protein KRT222 (Keratin-222)	Intermediate filament family
NODE_572444_length_243_cov_1.088235_g560116_i0.p1	NODE_572444_length_243_cov_1.088235_g560116_i0	Q8N976	74	74	8	81	8	81	6e-24	109	91	52	0.223693	Putative uncharacterized protein FLJ38264	0
NODE_58304_length_601_cov_2.318182_g50315_i0.p1	NODE_58304_length_601_cov_2.318182_g50315_i0	Q9D6K5	47	126	41	160	7	132	1e-23	109	74	87	0.247239	Synaptojanin-2-binding protein (Activin receptor-interacting protein 2) (Activin receptor-interacting protein 4) (Mitochondrial outer membrane protein 25)	0
NODE_42483_length_695_cov_2.758842_g35859_i0.p2	NODE_42483_length_695_cov_2.758842_g35859_i0	Q5VTH2	51	111	1	110	1	108	8e-24	109	65	63	0.259292	Protein Flattop (Cilia- and flagella-associated protein 126)	Flattop family
TRINITY_DN1274660_c0_g1_i1.p1	TRINITY_DN1274660_c0_g1_i1	Q2KIL7	46	114	21	134	121	234	4e-24	109	85	42	0.267042	R3H domain-containing protein 4	0
NODE_64433_length_573_cov_6.284000_g55951_i0.p1	NODE_64433_length_573_cov_6.284000_g55951_i0	Q99614	44	128	49	176	59	186	1e-23	109	73	44	0.548228	Tetratricopeptide repeat protein 1 (TPR repeat protein 1)	0
TRINITY_DN158415_c0_g3_i1.p5	TRINITY_DN158415_c0_g3_i1	O79557	55	100	4	103	1	95	6e-24	109	86	60	4.40685	NADH-ubiquinone oxidoreductase chain 6 (EC 7.1.1.2) (NADH dehydrogenase subunit 6)	Complex I subunit 6 family
NODE_578209_length_242_cov_1.461538_g565881_i0.p1	NODE_578209_length_242_cov_1.461538_g565881_i0	P50658	72	72	8	79	9	80	3e-24	110	90	62	0.084567	NADH-ubiquinone oxidoreductase chain 1 (EC 7.1.1.2) (NADH dehydrogenase subunit 1) (Fragment)	Complex I subunit 1 family
TRINITY_DN883845_c0_g1_i1.p1	TRINITY_DN883845_c0_g1_i1	Q53RE8	61	77	3	79	56	132	3e-24	110	96	42	0.22558	Ankyrin repeat domain-containing protein 39	ANKRD39 family
NODE_88850_length_492_cov_2.935561_g78612_i0.p1	NODE_88850_length_492_cov_2.935561_g78612_i0	A6QPQ5	43	145	19	162	18	157	3e-24	110	89	45	0.231007	39S ribosomal protein L1, mitochondrial (L1mt) (MRP-L1)	Universal ribosomal protein uL1 family
NODE_148438_length_381_cov_3.000000_g136431_i0.p1	NODE_148438_length_381_cov_3.000000_g136431_i0	Q5TZF3	50	112	1	112	158	269	2e-24	110	99	42	0.235767	Ankyrin repeat domain-containing protein 45	0
TRINITY_DN1274593_c0_g1_i1.p1	TRINITY_DN1274593_c0_g1_i1	Q3T093	41	153	1	146	123	275	2e-24	110	104	56	0.291777	Adaptin ear-binding coat-associated protein 1 (NECAP endocytosis-associated protein 1) (NECAP-1)	NECAP family
TRINITY_DN1164273_c0_g1_i1.p1	TRINITY_DN1164273_c0_g1_i1	Q3SYY7	53	114	21	128	3	116	4e-24	110	62	74	0.47827	OCIA domain-containing protein 2	0
NODE_54808_length_618_cov_5.411009_g47110_i0.p1	NODE_54808_length_618_cov_5.411009_g47110_i0	Q1HTZ9	54	97	1	93	28	124	3e-24	110	57	49	0.480782	Nucleoplasmin	Nucleoplasmin family
TRINITY_DN994797_c0_g1_i1.p1	TRINITY_DN994797_c0_g1_i1	Q98TF5	100	51	1	51	1	51	3e-24	110	98	100	0.578845	60S ribosomal protein L39	Eukaryotic ribosomal protein eL39 family
NODE_435646_length_264_cov_0.806283_g423325_i0.p1	NODE_435646_length_264_cov_0.806283_g423325_i0	Q6ZWV7	70	83	1	83	41	123	3e-24	110	99	67	0.581349	60S ribosomal protein L35	Universal ribosomal protein uL29 family
TRINITY_DN818427_c0_g1_i1.p2	TRINITY_DN818427_c0_g1_i1	Q9HD34	64	86	1	86	1	86	4e-24	110	99	95	0.66646	LYR motif-containing protein 4	Complex I LYR family
TRINITY_DN133325_c0_g3_i1.p1	TRINITY_DN133325_c0_g3_i1	Q3ZAQ7	57	103	9	111	1	101	3e-24	110	92	102	0.769412	Vacuolar ATPase assembly integral membrane protein VMA21 (Myopathy with excessive autophagy protein)	VMA21 family
NODE_311510_length_283_cov_0.733333_g299211_i0.p1	NODE_311510_length_283_cov_0.733333_g299211_i0	Q9ZZ46	68	87	2	88	12	98	3e-24	110	98	89	0.84719	NADH-ubiquinone oxidoreductase chain 4L (EC 7.1.1.2) (NADH dehydrogenase subunit 4L)	Complex I subunit 4L family
TRINITY_DN154942_c0_g1_i1.p1	TRINITY_DN154942_c0_g1_i1	Q4QQV3	61	84	86	169	64	147	4e-24	110	46	54	1.78627	Protein FAM162A (E2-induced gene 5 protein homolog)	UPF0389 family
NODE_3497_length_1817_cov_33.399083_g2508_i0.p1	NODE_3497_length_1817_cov_33.399083_g2508_i0	Q96HQ2	48	106	2	102	7	112	3e-24	110	100	91	2.27985	CDKN2AIP N-terminal-like protein (CDKN2A-interacting protein N-terminal-like protein)	CARF family
NODE_377139_length_273_cov_0.770000_g364834_i0.p1	NODE_377139_length_273_cov_0.770000_g364834_i0	O21515	63	86	1	86	100	185	3e-24	110	96	41	2.82645	NADH-ubiquinone oxidoreductase chain 4 (EC 7.1.1.2) (NADH dehydrogenase subunit 4) (Fragment)	Complex I subunit 4 family
TRINITY_DN914794_c0_g1_i1.p3	TRINITY_DN914794_c0_g1_i1	Q56JX6	100	55	1	55	1	55	2e-24	110	79	80	4.16603	40S ribosomal protein S28	Eukaryotic ribosomal protein eS28 family
TRINITY_DN304431_c0_g1_i1.p1	TRINITY_DN304431_c0_g1_i1	Q9CR20	67	82	13	94	1	82	2e-24	110	86	100	7.53393	Immediate early response 3-interacting protein 1	YOS1 family
TRINITY_DN531767_c0_g1_i1.p3	TRINITY_DN531767_c0_g1_i1	Q9CQ91	56	80	7	86	5	84	4e-24	110	92	95	13.526	NADH dehydrogenase [ubiquinone] 1 alpha subcomplex subunit 3 (Complex I-B9) (CI-B9) (NADH-ubiquinone oxidoreductase B9 subunit)	Complex I NDUFA3 subunit family
NODE_274732_length_288_cov_1.725581_g262436_i0.p2	NODE_274732_length_288_cov_1.725581_g262436_i0	P14851	72	72	1	72	93	164	2e-24	111	97	44	0.149789	Peptidyl-prolyl cis-trans isomerase A (PPIase A) (EC 5.2.1.8) (Cyclophilin A) (Cyclosporin A-binding protein) (Rotamase A) [Cleaved into: Peptidyl-prolyl cis-trans isomerase A, N-terminally processed]	Cyclophilin-type PPIase family, PPIase A subfamily
TRINITY_DN817459_c0_g1_i1.p2	TRINITY_DN817459_c0_g1_i1	Q17Q87	89	62	1	62	25	86	1e-24	111	97	71	0.184356	Stannin	Stannin family
TRINITY_DN394281_c0_g1_i1.p1	TRINITY_DN394281_c0_g1_i1	P10888	56	85	1	85	85	169	1e-24	111	99	50	0.253436	Cytochrome c oxidase subunit 4 isoform 1, mitochondrial (Cytochrome c oxidase polypeptide IV) (Cytochrome c oxidase subunit IV isoform 1) (COX IV-1)	Cytochrome c oxidase IV family
NODE_291319_length_286_cov_0.723005_g279022_i0.p1	NODE_291319_length_286_cov_0.723005_g279022_i0	Q9XSU7	67	87	1	87	40	126	1e-24	111	99	64	0.467658	60S ribosomal protein L27	Eukaryotic ribosomal protein eL27 family
TRINITY_DN33316_c0_g1_i1.p1	TRINITY_DN33316_c0_g1_i1	Q8WXF8	41	162	106	263	51	209	7e-24	111	56	50	0.655349	DNA-binding death effector domain-containing protein 2 (DED-containing protein FLAME-3) (FADD-like anti-apoptotic molecule 3)	0
TRINITY_DN118887_c0_g2_i1.p1	TRINITY_DN118887_c0_g2_i1	P10575	50	105	1	105	1	105	1e-24	111	97	99	11.2559	Glutaredoxin-1 (Thioltransferase) (TTase)	Glutaredoxin family
TRINITY_DN1280792_c0_g1_i1.p1	TRINITY_DN1280792_c0_g1_i1	Q9BQ49	87	61	1	61	11	71	9e-25	112	98	81	0.098062	Small integral membrane protein 7	SMIM7 family
TRINITY_DN596018_c0_g1_i1.p2	TRINITY_DN596018_c0_g1_i1	P79290	55	97	1	97	63	159	9e-25	112	100	45	0.107319	Nitric oxide synthase, inducible (EC 1.14.13.39) (Inducible NO synthase) (Inducible NOS) (iNOS) (NOS type II) (Peptidyl-cysteine S-nitrosylase NOS2) (Fragment)	NOS family
TRINITY_DN223900_c0_g1_i1.p1	TRINITY_DN223900_c0_g1_i1	P55918	44	128	15	134	36	163	7e-25	112	95	50	0.135782	Microfibril-associated glycoprotein 4 (36 kDa microfibril-associated glycoprotein) (36 kDa MAP)	0
NODE_342784_length_278_cov_0.912195_g330482_i0.p1	NODE_342784_length_278_cov_0.912195_g330482_i0	Q65Z59	98	52	8	59	39	90	9e-25	112	79	44	0.152193	Protein yippee-like 1	Yippee family
TRINITY_DN64820_c0_g1_i1.p1	TRINITY_DN64820_c0_g1_i1	Q5VYY1	60	88	1	86	1	88	7e-25	112	102	46	0.153037	Ankyrin repeat domain-containing protein 22	0
TRINITY_DN90155_c0_g1_i1.p1	TRINITY_DN90155_c0_g1_i1	Q5ZK77	50	117	9	123	45	161	9e-25	112	94	60	0.160995	Biogenesis of lysosome-related organelles complex 1 subunit 5 (BLOC-1 subunit 5) (Protein Muted homolog)	BLOC1S5 family
TRINITY_DN67362_c0_g2_i1.p1	TRINITY_DN67362_c0_g2_i1	O67422	45	120	3	120	92	211	9e-25	112	85	41	0.17589	5,10-methylenetetrahydrofolate reductase (EC 1.5.1.20)	Methylenetetrahydrofolate reductase family
TRINITY_DN156715_c1_g2_i5.p1	TRINITY_DN156715_c1_g2_i5	Q78T81	40	173	38	201	220	392	2e-24	112	86	44	0.424958	Protein FAM102A	FAM102 family
TRINITY_DN1364687_c0_g1_i1.p1	TRINITY_DN1364687_c0_g1_i1	Q99697	45	150	1	145	168	317	1e-24	112	103	47	0.450669	Pituitary homeobox 2 (ALL1-responsive protein ARP1) (Homeobox protein PITX2) (Paired-like homeodomain transcription factor 2) (RIEG bicoid-related homeobox transcription factor) (Solurshin)	Paired homeobox family, Bicoid subfamily
TRINITY_DN145086_c0_g1_i1.p1	TRINITY_DN145086_c0_g1_i1	Q02369	71	76	11	85	8	83	7e-25	112	84	42	0.481373	NADH dehydrogenase [ubiquinone] 1 beta subcomplex subunit 9 (Complex I-B22) (CI-B22) (NADH-ubiquinone oxidoreductase B22 subunit)	Complex I LYR family
NODE_17751_length_1004_cov_17.923738_g14132_i0.p1	NODE_17751_length_1004_cov_17.923738_g14132_i0	Q9D1J3	58	111	6	113	99	209	7e-25	112	97	53	0.704219	SAP domain-containing ribonucleoprotein (Nuclear protein Hcc-1)	0
NODE_30022_length_808_cov_13.628571_g24712_i0.p1	NODE_30022_length_808_cov_13.628571_g24712_i0	Q9NRG0	71	83	45	126	25	107	1e-24	112	53	63	0.718638	Chromatin accessibility complex protein 1 (CHRAC-1) (Chromatin accessibility complex 15 kDa protein) (CHRAC-15) (HuCHRAC15) (DNA polymerase epsilon subunit p15)	0
TRINITY_DN152474_c0_g1_i1.p1	TRINITY_DN152474_c0_g1_i1	Q96LK0	73	67	2	68	95	161	9e-25	112	93	41	1.58568	Centrosomal protein of 19 kDa (Cep19)	CEP19 family
NODE_386054_length_272_cov_0.773869_g373747_i0.p1	NODE_386054_length_272_cov_0.773869_g373747_i0	P29643	71	77	1	77	88	164	5e-25	112	99	41	1.59837	Cytochrome c oxidase subunit 1 (EC 1.9.3.1) (Cytochrome c oxidase polypeptide I) (Fragment)	Heme-copper respiratory oxidase family
TRINITY_DN142605_c0_g2_i1.p1	TRINITY_DN142605_c0_g2_i1	O35683	71	70	25	94	1	70	7e-25	112	74	100	1.6691	NADH dehydrogenase [ubiquinone] 1 alpha subcomplex subunit 1 (Complex I-MWFE) (CI-MWFE) (NADH-ubiquinone oxidoreductase MWFE subunit)	Complex I NDUFA1 subunit family
TRINITY_DN91328_c0_g2_i1.p1	TRINITY_DN91328_c0_g2_i1	P49962	65	86	30	115	1	86	5e-25	112	74	100	3.50587	Signal recognition particle 9 kDa protein (SRP9)	SRP9 family
NODE_418819_length_267_cov_0.793814_g406505_i0.p1	NODE_418819_length_267_cov_0.793814_g406505_i0	Q940X7	71	75	14	88	3	77	3e-25	113	85	64	0.103571	RING-box protein 1a (At-Rbx1;1) (Protein RING of cullins 1) (RBX1-2) (RBX1a-At)	RING-box family
NODE_156052_length_372_cov_1.538462_g143973_i0.p1	NODE_156052_length_372_cov_1.538462_g143973_i0	O64818	90	58	2	59	21	78	3e-25	113	97	74	0.11101	Uncharacterized protein At2g23090	0
NODE_564943_length_244_cov_1.789474_g552615_i0.p1	NODE_564943_length_244_cov_1.789474_g552615_i0	Q32PE0	98	56	1	56	72	127	4e-25	113	98	44	0.120232	DNA-directed RNA polymerases I, II, and III subunit RPABC2 (RNA polymerases I, II, and III subunit ABC2) (DNA-directed RNA polymerase II subunit F) (RPB6 homolog)	Archaeal RpoK/eukaryotic RPB6 RNA polymerase subunit family
TRINITY_DN145374_c0_g1_i1.p1	TRINITY_DN145374_c0_g1_i1	Q6DHH7	63	94	1	94	97	190	4e-25	113	97	49	0.141386	Protein LZIC (Leucine zipper and CTNNBIP1 domain-containing protein) (Leucine zipper and ICAT homologous domain-containing protein)	CTNNBIP1 family
NODE_148050_length_382_cov_1.427184_g136048_i0.p1	NODE_148050_length_382_cov_1.427184_g136048_i0	Q9W6I9	41	126	2	127	58	183	4e-25	113	99	58	0.14492	Thyroid hormone receptor alpha (Nuclear receptor subfamily 1 group A member 1) (Fragment)	Nuclear hormone receptor family, NR1 subfamily
TRINITY_DN42292_c1_g1_i1.p1	TRINITY_DN42292_c1_g1_i1	Q7L3S4	44	127	44	169	49	169	5e-25	113	74	40	0.159075	Zinc finger protein 771 (Mesenchymal stem cell protein DSC43)	Krueppel C2H2-type zinc-finger protein family
TRINITY_DN1194682_c1_g1_i1.p1	TRINITY_DN1194682_c1_g1_i1	O02771	45	173	1	159	117	280	5e-25	113	108	60	0.191622	Survival motor neuron protein	SMN family
NODE_225193_length_311_cov_2.915966_g212920_i0.p1	NODE_225193_length_311_cov_2.915966_g212920_i0	A0A1B0GWK0	61	89	1	89	46	134	3e-25	113	99	66	0.219516	Parvalbumin-like EF-hand-containing protein	Parvalbumin family
TRINITY_DN287234_c0_g1_i1.p1	TRINITY_DN287234_c0_g1_i1	Q9CQE5	52	111	1	111	59	167	3e-25	113	82	61	0.246564	Regulator of G-protein signaling 10 (RGS10)	0
NODE_2233_length_2106_cov_32.125922_g1550_i0.p2	NODE_2233_length_2106_cov_32.125922_g1550_i0	P22845	62	94	1	94	1	93	8e-25	113	52	48	1.2026	Histone H1.0-A (H1-SB) (H1E) (Histone H1(0)-1) (Histone H5B) (XlH5B)	Histone H1/H5 family
TRINITY_DN151032_c0_g1_i1.p1	TRINITY_DN151032_c0_g1_i1	O75956	69	91	32	119	38	126	3e-25	113	76	72	17.0794	Cyclin-dependent kinase 2-associated protein 2 (CDK2-associated protein 2) (DOC-1-related protein) (DOC-1R)	CDK2AP family
NODE_178434_length_348_cov_1.654545_g166254_i0.p1	NODE_178434_length_348_cov_1.654545_g166254_i0	Q9BZE7	55	106	1	106	105	210	1e-25	114	92	49	0.092178	UPF0193 protein EVG1	UPF0193 (EVG1) family
NODE_346600_length_278_cov_0.751220_g334298_i0.p2	NODE_346600_length_278_cov_0.751220_g334298_i0	Q9LXG1	61	92	1	92	37	127	1e-25	114	100	46	0.099473	40S ribosomal protein S9-1	Universal ribosomal protein uS4 family
NODE_364572_length_275_cov_0.762376_g352268_i0.p1	NODE_364572_length_275_cov_0.762376_g352268_i0	U5KJJ1	67	91	1	91	65	152	2e-25	114	100	49	0.099887	Cathelicidin-related peptide Pt_CRAMP1 (Cathelicidin-related antimicrobial peptide) (CRAMP) (Vipericidin)	Cathelicidin family
NODE_429872_length_265_cov_0.802083_g417555_i0.p1	NODE_429872_length_265_cov_0.802083_g417555_i0	Q9JIX3	69	75	1	75	74	148	2e-25	114	97	50	0.104352	Bis(5'-adenosyl)-triphosphatase (EC 3.6.1.29) (AP3A hydrolase) (AP3Aase) (Diadenosine 5',5'''-P1,P3-triphosphate hydrolase) (Dinucleosidetriphosphatase) (Fragile histidine triad protein)	0
TRINITY_DN962319_c0_g1_i1.p1	TRINITY_DN962319_c0_g1_i1	P63210	78	69	1	68	6	74	1e-25	114	100	93	0.131844	Guanine nucleotide-binding protein G(T) subunit gamma-T1 (Transducin gamma chain)	G protein gamma family
NODE_87143_length_497_cov_1.808962_g77012_i0.p1	NODE_87143_length_497_cov_1.808962_g77012_i0	Q9D7K2	50	117	1	117	1	117	2e-25	114	90	73	0.164185	CST complex subunit TEN1 (Protein telomeric pathways with STN1 homolog) (Telomere length regulation protein TEN1 homolog)	TEN1 family
TRINITY_DN509208_c0_g1_i1.p1	TRINITY_DN509208_c0_g1_i1	Q0IIL5	64	88	1	88	73	160	1e-25	114	98	44	0.182984	Sorting nexin-10	Sorting nexin family
NODE_387593_length_271_cov_1.555556_g375285_i0.p1	NODE_387593_length_271_cov_1.555556_g375285_i0	P20147	64	90	1	90	34	123	2e-25	114	100	47	0.204084	Heat shock 90 kDa protein homolog (Fragment)	Heat shock protein 90 family
TRINITY_DN442970_c0_g1_i1.p1	TRINITY_DN442970_c0_g1_i1	E1BXS0	58	101	52	151	122	222	2e-25	114	66	46	0.219023	Swi5-dependent recombination DNA repair protein 1 homolog (Meiosis protein 5 homolog)	SFR1/MEI5 family
TRINITY_DN532689_c0_g1_i1.p1	TRINITY_DN532689_c0_g1_i1	Q8TGM6	95	56	1	56	56	111	2e-25	114	100	45	0.238578	Protein TAR1 (Transcript antisense to ribosomal RNA protein 1)	0
NODE_137714_length_396_cov_1.476780_g125849_i0.p1	NODE_137714_length_396_cov_1.476780_g125849_i0	Q09717	43	125	9	130	47	170	2e-25	114	95	58	0.258629	Ran-specific GTPase-activating protein 1 (Ran-binding protein 1) (RANBP1) (Spi1-binding protein)	RANBP1 family
NODE_170811_length_355_cov_3.734043_g158650_i0.p1	NODE_170811_length_355_cov_3.734043_g158650_i0	B2RD01	52	116	1	116	32	145	2e-25	114	98	62	0.284972	CENPB DNA-binding domain-containing protein 1	0
TRINITY_DN146762_c0_g3_i1.p3	TRINITY_DN146762_c0_g3_i1	Q9CQ66	76	67	1	67	78	144	2e-25	114	99	47	0.299881	Tctex1 domain-containing protein 2	Dynein light chain Tctex-type family
TRINITY_DN144664_c0_g3_i2.p1	TRINITY_DN144664_c0_g3_i2	Q9BUK0	56	85	1	85	1	85	2e-25	114	99	100	0.332902	Coiled-coil-helix-coiled-coil-helix domain-containing protein 7	CHCHD7 family
TRINITY_DN867102_c0_g1_i1.p1	TRINITY_DN867102_c0_g1_i1	B2GV91	62	87	4	90	1	87	2e-25	114	96	99	0.345173	LYR motif-containing protein 2	Complex I LYR family
NODE_66669_length_564_cov_6.230143_g57999_i0.p1	NODE_66669_length_564_cov_6.230143_g57999_i0	Q9CZB9	59	87	41	127	77	163	1e-25	114	68	53	0.534354	Transmembrane protein 128	0
TRINITY_DN38055_c0_g1_i1.p1	TRINITY_DN38055_c0_g1_i1	Q5ZII6	78	72	1	72	1	72	1e-25	114	99	100	1.8053	Protein kish-A (Transmembrane protein 167) (Transmembrane protein 167A)	KISH family
TRINITY_DN1021570_c0_g1_i1.p1	TRINITY_DN1021570_c0_g1_i1	Q9Y6H1	54	106	66	171	50	150	2e-25	114	61	70	14.2941	Coiled-coil-helix-coiled-coil-helix domain-containing protein 2 (Aging-associated gene 10 protein) (HCV NS2 trans-regulated protein) (NS2TP)	0
TRINITY_DN38401_c0_g1_i1.p2	TRINITY_DN38401_c0_g1_i1	A4IHJ3	69	81	1	81	1	81	2e-25	114	99	100	17.0128	Costars family protein ABRACL (ABRA C-terminal-like protein)	Costars family
NODE_386855_length_271_cov_66207.267677_g374548_i0.p1	NODE_386855_length_271_cov_66207.267677_g374548_i0	P29656	86	64	1	64	1	64	2e-25	114	98	89	36.5308	Cytochrome c oxidase subunit 2 (EC 1.9.3.1) (Cytochrome c oxidase polypeptide II) (Fragment)	Cytochrome c oxidase subunit 2 family
TRINITY_DN179378_c0_g1_i1.p2	TRINITY_DN179378_c0_g1_i1	Q9UBI6	84	67	2	68	6	72	6e-26	115	97	93	0.087531	Guanine nucleotide-binding protein G(I)/G(S)/G(O) subunit gamma-12	G protein gamma family
NODE_346440_length_278_cov_0.751220_g334138_i0.p1	NODE_346440_length_278_cov_0.751220_g334138_i0	C1ASX3	69	93	1	92	105	197	8e-26	115	101	41	0.099473	Cytidylate kinase (CK) (EC 2.7.4.25) (Cytidine monophosphate kinase) (CMP kinase)	Cytidylate kinase family, Type 1 subfamily
NODE_482398_length_257_cov_0.836957_g470076_i0.p1	NODE_482398_length_257_cov_0.836957_g470076_i0	Q29293	65	85	1	85	30	114	1e-25	115	100	65	0.107601	60S ribosomal protein L3 (Fragment)	Universal ribosomal protein uL3 family
NODE_74987_length_534_cov_2.590022_g65671_i0.p1	NODE_74987_length_534_cov_2.590022_g65671_i0	P0C024	56	103	39	141	12	114	1e-25	115	66	43	0.115499	Peroxisomal coenzyme A diphosphatase NUDT7 (EC 3.6.1.-) (Nucleoside diphosphate-linked moiety X motif 7) (Nudix motif 7)	Nudix hydrolase family, PCD1 subfamily
NODE_194317_length_334_cov_1.900383_g182092_i0.p1	NODE_194317_length_334_cov_1.900383_g182092_i0	Q9BVJ7	57	88	1	88	1	88	1e-25	115	100	59	0.125572	Dual specificity protein phosphatase 23 (EC 3.1.3.16) (EC 3.1.3.48) (Low molecular mass dual specificity phosphatase 3) (LDP-3) (VH1-like phosphatase Z)	Protein-tyrosine phosphatase family, Non-receptor class dual specificity subfamily
TRINITY_DN142502_c0_g1_i1.p1	TRINITY_DN142502_c0_g1_i1	P27512	42	124	77	199	27	149	2e-25	115	62	43	0.139095	Tumor necrosis factor receptor superfamily member 5 (B-cell surface antigen CD40) (Bp50) (CD40L receptor) (CD antigen CD40)	0
NODE_153042_length_376_cov_1.013201_g140998_i0.p1	NODE_153042_length_376_cov_1.013201_g140998_i0	Q9Y3C4	73	75	1	75	1	75	8e-26	115	97	43	0.146847	EKC/KEOPS complex subunit TPRKB (PRPK-binding protein) (TP53RK-binding protein)	CGI121/TPRKB family
TRINITY_DN36219_c0_g1_i1.p4	TRINITY_DN36219_c0_g1_i1	A8E4L3	61	97	4	99	123	217	1e-25	115	96	45	0.162916	UPF0598 protein C8orf82 homolog	UPF0598 family
NODE_319316_length_282_cov_0.736842_g307017_i0.p1	NODE_319316_length_282_cov_0.736842_g307017_i0	Q7IZ08	60	93	1	93	1	93	8e-26	115	100	41	0.171935	Cytochrome c oxidase subunit 2 (Cytochrome c oxidase polypeptide II)	Cytochrome c oxidase subunit 2 family
NODE_267642_length_289_cov_1.291667_g255346_i0.p1	NODE_267642_length_289_cov_1.291667_g255346_i0	Q9DB28	58	91	2	92	57	147	6e-26	115	95	54	0.17702	Ribonuclease P/MRP protein subunit POP5 (EC 3.1.26.5)	Eukaryotic/archaeal RNase P protein component 2 family
TRINITY_DN1355088_c0_g1_i1.p1	TRINITY_DN1355088_c0_g1_i1	Q0WQQ1	51	95	15	109	8	102	8e-26	115	87	41	0.200284	Probable ADP-ribosylation factor GTPase-activating protein AGD15 (ARF GAP AGD15) (Protein ARF-GAP DOMAIN 15) (AtAGD15)	0
TRINITY_DN545748_c0_g1_i1.p1	TRINITY_DN545748_c0_g1_i1	B5X5N3	52	109	3	111	1	109	6e-26	115	87	48	0.206972	Spindle and kinetochore-associated protein 2 (Protein FAM33A)	SKA2 family
TRINITY_DN167354_c0_g1_i1.p1	TRINITY_DN167354_c0_g1_i1	Q8R3W5	50	123	30	147	42	164	1e-25	115	80	73	0.260745	tRNA-splicing endonuclease subunit Sen15 (tRNA-intron endonuclease Sen15)	SEN15 family
TRINITY_DN97461_c0_g1_i1.p1	TRINITY_DN97461_c0_g1_i1	B5X601	52	111	9	119	34	138	6e-26	115	93	80	0.291837	DNA repair protein SWI5 homolog (Protein SAE3 homolog)	SWI5/SAE3 family
NODE_71743_length_545_cov_3.718220_g62653_i0.p1	NODE_71743_length_545_cov_3.718220_g62653_i0	P52015	61	90	5	94	2	90	6e-26	115	89	53	0.363632	Peptidyl-prolyl cis-trans isomerase 7 (PPIase 7) (EC 5.2.1.8) (Cyclophilin-7) (Rotamase 7)	Cyclophilin-type PPIase family
TRINITY_DN156614_c3_g13_i1.p1	TRINITY_DN156614_c3_g13_i1	P04908	98	59	1	59	54	112	8e-26	115	100	45	0.491272	Histone H2A type 1-B/E (Histone H2A.2) (Histone H2A/a) (Histone H2A/m)	Histone H2A family
NODE_89128_length_491_cov_6.552632_g78872_i0.p2	NODE_89128_length_491_cov_6.552632_g78872_i0	Q3T073	91	65	19	83	1	64	8e-26	115	76	100	0.52547	Stress-associated endoplasmic reticulum protein 2 (Ribosome-associated membrane protein RAMP4-2)	RAMP4 family
TRINITY_DN116542_c0_g1_i1.p1	TRINITY_DN116542_c0_g1_i1	Q96A00	54	113	16	122	8	120	8e-26	115	82	77	0.54581	Protein phosphatase 1 regulatory subunit 14A (17 kDa PKC-potentiated inhibitory protein of PP1) (Protein kinase C-potentiated inhibitor protein of 17 kDa) (CPI-17)	PP1 inhibitor family
TRINITY_DN57477_c0_g1_i1.p1	TRINITY_DN57477_c0_g1_i1	Q9D9F8	50	121	9	129	71	191	1e-25	115	91	43	0.675128	Mirror-image polydactyly gene 1 protein homolog	0
TRINITY_DN28996_c0_g1_i1.p1	TRINITY_DN28996_c0_g1_i1	Q27I66	80	75	64	138	40	114	1e-25	115	43	52	1.02334	TSC22 domain family protein 1 (Transforming growth factor beta-1-induced transcript 4 protein)	TSC-22/Dip/Bun family
TRINITY_DN156017_c0_g2_i2.p1	TRINITY_DN156017_c0_g2_i2	O42877	48	100	27	126	110	209	7e-26	115	70	43	1.97713	rRNA-processing protein fcf2	FCF2 family
TRINITY_DN107558_c0_g2_i1.p1	TRINITY_DN107558_c0_g2_i1	J7FQE8	50	100	12	111	1	100	1e-25	115	89	100	14.1362	Cystatin-B (RbCyt-B) (Stefin-B)	Cystatin family
TRINITY_DN719666_c0_g1_i1.p1	TRINITY_DN719666_c0_g1_i1	A4IGU9	54	111	1	103	1	110	6e-26	115	107	98	15.2037	Pancreatic progenitor cell differentiation and proliferation factor (Exocrine differentiation and proliferation factor)	PPDPF family
NODE_535800_length_249_cov_0.875000_g523472_i0.p1	NODE_535800_length_249_cov_0.875000_g523472_i0	P06809	59	81	1	81	80	160	4e-26	116	99	44	0.111058	Cytochrome c oxidase subunit 4, mitochondrial (Cytochrome c oxidase polypeptide IV)	Cytochrome c oxidase subunit 5B family
NODE_89710_length_490_cov_1.750600_g79415_i0.p1	NODE_89710_length_490_cov_1.750600_g79415_i0	O75636	49	132	30	159	90	219	6e-26	116	81	44	0.147391	Ficolin-3 (Collagen/fibrinogen domain-containing lectin 3 p35) (Collagen/fibrinogen domain-containing protein 3) (Hakata antigen)	Ficolin lectin family
TRINITY_DN158538_c33_g106_i1.p1	TRINITY_DN158538_c33_g106_i1	Q9CYL5	42	141	74	209	6	141	1e-25	116	67	92	0.254885	Golgi-associated plant pathogenesis-related protein 1 (GAPR-1) (Golgi-associated PR-1 protein) (Glioma pathogenesis-related protein 2) (GliPR 2)	CRISP family
TRINITY_DN755209_c0_g1_i1.p1	TRINITY_DN755209_c0_g1_i1	O95471	63	87	1	87	41	127	5e-26	116	100	41	0.262047	Claudin-7 (CLDN-7)	Claudin family
TRINITY_DN710608_c0_g2_i1.p1	TRINITY_DN710608_c0_g2_i1	P18743	56	80	1	80	78	157	4e-26	116	93	51	0.276259	Oocyte zinc finger protein XlCOF2 (Fragment)	Krueppel C2H2-type zinc-finger protein family
TRINITY_DN1248115_c0_g1_i1.p1	TRINITY_DN1248115_c0_g1_i1	Q7ZX36	82	66	1	66	63	128	5e-26	116	100	50	0.285247	Maturin (Maturin neural progenitor differentiation regulator protein)	MTURN family
NODE_200551_length_329_cov_1.937500_g188308_i0.p1	NODE_200551_length_329_cov_1.937500_g188308_i0	Q7SIB3	56	99	11	109	4	100	5e-26	116	91	44	0.294185	Collagen alpha-2(IV) chain (Fragment)	Type IV collagen family
TRINITY_DN403396_c0_g1_i1.p1	TRINITY_DN403396_c0_g1_i1	Q32L00	55	114	1	110	1	112	4e-26	116	104	40	0.314018	Alpha-ketoglutarate-dependent dioxygenase alkB homolog 3 (EC 1.14.11.54) (Alkylated DNA repair protein alkB homolog 3)	AlkB family
TRINITY_DN26990_c0_g2_i1.p1	TRINITY_DN26990_c0_g2_i1	P0CG13	68	77	18	94	1	77	4e-26	116	51	64	0.33583	Chromosome transmission fidelity protein 8 homolog (hCTF8)	CTF8 family
TRINITY_DN131584_c0_g1_i1.p1	TRINITY_DN131584_c0_g1_i1	P46874	43	158	60	210	3	156	1e-25	116	75	42	0.358804	Kinesin-like protein KLP2 (Fragment)	TRAFAC class myosin-kinesin ATPase superfamily, Kinesin family, BimC subfamily
TRINITY_DN701072_c0_g1_i1.p1	TRINITY_DN701072_c0_g1_i1	Q9CZ96	59	115	2	114	88	202	5e-26	116	101	53	0.387444	Zinc finger CCHC-type and RNA-binding motif-containing protein 1 (MADP-1) (U11/U12 small nuclear ribonucleoprotein 31 kDa protein) (U11/U12 snRNP 31 kDa protein)	0
NODE_43351_length_688_cov_7.383740_g36651_i0.p1	NODE_43351_length_688_cov_7.383740_g36651_i0	Q9I8W6	41	158	14	169	136	293	8e-26	116	92	54	0.423152	Protein EURL (Early undifferentiated retina and lens protein)	EURL family
NODE_10952_length_1211_cov_7.905097_g8485_i0.p2	NODE_10952_length_1211_cov_7.905097_g8485_i0	Q28024	84	67	2	68	6	72	5e-26	116	97	93	0.451249	Guanine nucleotide-binding protein G(I)/G(S)/G(O) subunit gamma-12 (Gamma-S1)	G protein gamma family
TRINITY_DN117893_c0_g2_i1.p1	TRINITY_DN117893_c0_g2_i1	Q6GPY0	93	56	7	62	41	96	5e-26	116	89	58	0.543285	Mitochondrial import inner membrane translocase subunit Tim13-A	Small Tim family
TRINITY_DN561595_c0_g1_i1.p1	TRINITY_DN561595_c0_g1_i1	P79251	53	118	12	129	1	118	4e-26	116	91	100	6.26996	V-type proton ATPase subunit G 1 (V-ATPase subunit G 1) (V-ATPase 13 kDa subunit 1) (Vacuolar proton pump subunit G 1) (Vacuolar proton pump subunit M16)	V-ATPase G subunit family
NODE_415725_length_267_cov_0.793814_g403411_i0.p1	NODE_415725_length_267_cov_0.793814_g403411_i0	P50157	81	72	1	72	100	170	2e-26	117	82	42	0.107023	T-complex protein 1 subunit alpha (TCP-1-alpha) (CCT-alpha) (Fragment)	TCP-1 chaperonin family
NODE_274356_length_288_cov_2.665116_g262060_i0.p1	NODE_274356_length_288_cov_2.665116_g262060_i0	Q66JG2	62	90	6	94	6	95	3e-26	117	95	42	0.161798	Ceramide-1-phosphate transfer protein (Glycolipid transfer protein domain-containing protein 1) (CPTP)	GLTP family
NODE_58096_length_602_cov_1.931947_g50130_i0.p1	NODE_58096_length_602_cov_1.931947_g50130_i0	P04370	44	161	27	183	40	187	5e-26	117	85	64	0.197269	Myelin basic protein (MBP) (Myelin A1 protein)	Myelin basic protein family
TRINITY_DN1274810_c0_g1_i1.p1	TRINITY_DN1274810_c0_g1_i1	Q25214	93	59	1	59	77	135	3e-26	117	97	43	0.22316	Protein scalloped (Fragment)	0
TRINITY_DN1338729_c0_g1_i1.p1	TRINITY_DN1338729_c0_g1_i1	Q9D722	41	193	1	187	3	186	3e-26	117	103	66	0.2564	Oxidative stress-responsive serine-rich protein 1 (Oxidative stress-responsive protein 1) (Peroxide-inducible transcript 1 protein)	0
TRINITY_DN278630_c0_g1_i1.p1	TRINITY_DN278630_c0_g1_i1	Q8K207	73	74	62	135	48	121	2e-26	117	54	61	0.258685	Uncharacterized protein C1orf21 homolog	0
TRINITY_DN26944_c0_g1_i1.p1	TRINITY_DN26944_c0_g1_i1	Q9DCL8	41	158	6	159	17	174	4e-26	117	99	77	0.26189	Protein phosphatase inhibitor 2 (IPP-2)	Protein phosphatase inhibitor 2 family
NODE_4625_length_1653_cov_6.004430_g3385_i0.p1	NODE_4625_length_1653_cov_6.004430_g3385_i0	Q8C6C7	49	116	110	225	121	236	9e-26	117	51	49	0.39016	Protein FAM204A	0
TRINITY_DN77143_c0_g1_i1.p1	TRINITY_DN77143_c0_g1_i1	P09382	44	121	27	147	9	129	3e-26	117	79	90	0.399512	Galectin-1 (Gal-1) (14 kDa laminin-binding protein) (HLBP14) (14 kDa lectin) (Beta-galactoside-binding lectin L-14-I) (Galaptin) (HBL) (HPL) (Lactose-binding lectin 1) (Lectin galactoside-binding soluble 1) (Putative MAPK-activating protein PM12) (S-Lac lectin 1)	0
NODE_30029_length_808_cov_8.085714_g24718_i0.p1	NODE_30029_length_808_cov_8.085714_g24718_i0	B5X3V2	47	166	5	162	180	331	4e-26	117	102	50	0.543592	UAP56-interacting factor (Forty-two-three domain-containing protein 1) (Protein 40-2-3)	UIF family
NODE_379949_length_273_cov_0.770000_g367644_i0.p1	NODE_379949_length_273_cov_0.770000_g367644_i0	Q9DFR5	74	81	11	91	1	81	2e-26	117	89	55	0.544626	40S ribosomal protein S19	Eukaryotic ribosomal protein eS19 family
NODE_7766_length_1378_cov_5.967050_g5868_i0.p1	NODE_7766_length_1378_cov_5.967050_g5868_i0	A8IHN8	57	111	1	110	120	230	3e-26	117	90	46	0.576641	Uncharacterized protein C11orf96 homolog (Protein Ag2)	0
TRINITY_DN133844_c0_g1_i1.p1	TRINITY_DN133844_c0_g1_i1	Q8N8J7	57	111	60	165	25	132	5e-26	117	67	84	0.639611	Uncharacterized protein FAM241A	FAM241 family
TRINITY_DN138269_c0_g2_i1.p1	TRINITY_DN138269_c0_g2_i1	A6QQ14	65	88	31	118	29	116	2e-26	117	74	76	1.14169	DNA polymerase epsilon subunit 4 (DNA polymerase II subunit 4)	0
TRINITY_DN151189_c0_g2_i3.p1	TRINITY_DN151189_c0_g2_i3	Q03683	56	95	1	95	53	147	2e-26	117	86	57	1.22956	Luminal-binding protein 3 (BiP 3) (78 kDa glucose-regulated protein homolog 3) (GRP-78-3) (Fragment)	Heat shock protein 70 family
TRINITY_DN57278_c0_g1_i1.p1	TRINITY_DN57278_c0_g1_i1	Q1LXI5	65	79	53	131	56	134	2e-26	117	59	59	2.18411	39S ribosomal protein L54, mitochondrial (L54mt) (MRP-L54)	0
NODE_1830_length_2234_cov_8438.391485_g1257_i0.p1	NODE_1830_length_2234_cov_8438.391485_g1257_i0	Q8TGM7	93	57	1	57	1	57	2e-26	117	73	93	3.17267	Putative uncharacterized protein ART2 (Antisense to ribosomal RNA transcript protein 2)	ART2/RRT15 family
NODE_388074_length_271_cov_1.247475_g375766_i0.p2	NODE_388074_length_271_cov_1.247475_g375766_i0	P55244	70	74	16	89	4	77	1e-26	118	83	61	0.104805	Protransforming growth factor alpha [Cleaved into: Transforming growth factor alpha (TGF-alpha) (EGF-like TGF) (ETGF) (TGF type 1)] (Fragment)	0
NODE_430463_length_265_cov_0.802083_g418146_i0.p2	NODE_430463_length_265_cov_0.802083_g418146_i0	Q8HYB6	98	56	1	56	1	56	1e-26	118	89	48	0.111657	Gamma-aminobutyric acid receptor-associated protein-like 1 (GABA(A) receptor-associated protein-like 1)	ATG8 family
TRINITY_DN268038_c0_g1_i1.p1	TRINITY_DN268038_c0_g1_i1	Q3T0I5	69	80	1	80	53	132	1e-26	118	99	53	0.145511	Mitochondrial fission 1 protein (Fis1 homolog)	FIS1 family
NODE_47738_length_659_cov_1.484642_g40636_i0.p1	NODE_47738_length_659_cov_1.484642_g40636_i0	Q32L53	42	158	47	195	64	212	2e-26	118	81	43	0.162955	Protein lifeguard 1 (Glutamate [NMDA] receptor-associated protein 1) (NMDA receptor glutamate-binding subunit)	BI1 family, LFG subfamily
TRINITY_DN625053_c0_g1_i1.p1	TRINITY_DN625053_c0_g1_i1	Q13442	59	112	41	152	70	181	2e-26	118	73	62	0.217359	28 kDa heat- and acid-stable phosphoprotein (PDGF-associated protein) (PAP) (PDGFA-associated protein 1) (PAP1)	PDAP1 family
NODE_134071_length_401_cov_3.253049_g122265_i0.p1	NODE_134071_length_401_cov_3.253049_g122265_i0	Q9CWG9	60	105	29	133	2	100	1e-26	118	79	73	0.240444	Biogenesis of lysosome-related organelles complex 1 subunit 2 (BLOC-1 subunit 2)	BLOC1S2 family
NODE_120305_length_424_cov_3.672365_g108753_i0.p4	NODE_120305_length_424_cov_3.672365_g108753_i0	A7MBJ1	80	64	1	64	1	64	1e-26	118	100	49	0.279142	Maturin (Maturin neural progenitor differentiation regulator protein homolog)	MTURN family
TRINITY_DN36096_c0_g1_i1.p2	TRINITY_DN36096_c0_g1_i1	Q5F3L7	73	71	1	71	95	165	1e-26	118	92	43	0.288781	Transmembrane protein 229B	TMEM229 family
NODE_395250_length_270_cov_0.969543_g382941_i0.p2	NODE_395250_length_270_cov_0.969543_g382941_i0	P18736	54	90	1	90	33	122	1e-26	118	100	64	0.290988	Gastrula zinc finger protein XlCGF71.1 (Fragment)	Krueppel C2H2-type zinc-finger protein family
TRINITY_DN415442_c0_g1_i1.p1	TRINITY_DN415442_c0_g1_i1	A5D8Q8	42	168	1	157	183	346	2e-26	118	107	46	0.297096	WD repeat-containing protein 73	WD repeat WDR73 family
TRINITY_DN48444_c0_g2_i1.p1	TRINITY_DN48444_c0_g2_i1	Q68W05	59	92	2	93	14	105	1e-26	118	95	83	0.426825	Probable monothiol glutaredoxin 2	Glutaredoxin family, Monothiol subfamily
TRINITY_DN147260_c0_g1_i1.p3	TRINITY_DN147260_c0_g1_i1	Q1L9A2	58	98	1	98	58	155	1e-26	118	98	62	0.524503	Optic atrophy 3 protein homolog	OPA3 family
TRINITY_DN148249_c1_g2_i1.p1	TRINITY_DN148249_c1_g2_i1	Q90YT7	79	73	1	73	53	125	1e-26	118	99	58	7.18435	60S ribosomal protein L31	Eukaryotic ribosomal protein eL31 family
NODE_71847_length_545_cov_2.165254_g62749_i0.p2	NODE_71847_length_545_cov_2.165254_g62749_i0	P02686	46	162	8	164	40	189	7e-27	119	95	53	0.078966	Myelin basic protein (MBP) (Myelin A1 protein) (Myelin membrane encephalitogenic protein)	Myelin basic protein family
NODE_110915_length_442_cov_1.100271_g99666_i0.p1	NODE_110915_length_442_cov_1.100271_g99666_i0	Q53RY4	47	121	27	147	6	126	6e-27	119	82	50	0.093846	Keratinocyte-associated protein 3 (KCP-3)	TMEM54 family
NODE_178669_length_348_cov_1.276364_g166489_i0.p1	NODE_178669_length_348_cov_1.276364_g166489_i0	Q9GIP4	65	81	1	81	87	167	4e-27	119	70	43	0.135538	Putative L-type amino acid transporter 1-like protein IMAA (hLAT1 3-transmembrane protein IMAA) (hLAT1 3TM IMAA) (hLAT1 3-transmembrane protein MMAA) (hLAT1 3TM MMAA)	Amino acid-polyamine-organocation (APC) superfamily, L-type amino acid transporter (LAT) (TC 2.A.3.8) family
TRINITY_DN158223_c65_g5_i3.p1	TRINITY_DN158223_c65_g5_i3	Q5FWL3	43	140	1	137	1	140	2e-26	119	48	44	0.206663	E3 ubiquitin-protein ligase NRDP1 (EC 2.3.2.27) (RING finger protein 41) (RING-type E3 ubiquitin transferase NRDP1)	0
TRINITY_DN105996_c0_g2_i1.p1	TRINITY_DN105996_c0_g2_i1	P28101	87	61	1	61	20	80	4e-27	119	100	50	0.213099	Protein Wnt-3a (Fragment)	Wnt family
TRINITY_DN157809_c2_g4_i3.p1	TRINITY_DN157809_c2_g4_i3	Q2HJI2	59	86	38	123	30	115	6e-27	119	68	47	0.217792	NADH dehydrogenase [ubiquinone] 1 alpha subcomplex assembly factor 3	0
NODE_76499_length_529_cov_2.563596_g66209_i1.p2	NODE_76499_length_529_cov_2.563596_g66209_i1	P24341	87	67	1	67	29	95	6e-27	119	99	71	0.250658	Homeobox protein Hox-D10 (Chox-4D) (Homeobox protein Hox-4.5) (Chox-4.5) (Fragment)	Abd-B homeobox family
TRINITY_DN158561_c4_g2_i2.p1	TRINITY_DN158561_c4_g2_i2	Q5I0E3	57	103	69	171	92	193	1e-26	119	60	53	0.251779	Uncharacterized protein C7orf50 homolog	0
TRINITY_DN1135639_c0_g1_i1.p1	TRINITY_DN1135639_c0_g1_i1	O75896	86	63	5	67	48	110	6e-27	119	93	57	0.310925	Tumor suppressor candidate 2 (Fusion 1 protein) (Fus-1 protein) (PDGFA-associated protein 2)	TUSC2 family
NODE_10880_length_1214_cov_6.117441_g8426_i0.p1	NODE_10880_length_1214_cov_6.117441_g8426_i0	Q5BK20	54	112	7	113	2	113	1e-26	119	64	59	0.36652	Jupiter microtubule associated homolog 2 (Hematological and neurological expressed 1-like protein) (HN1-like protein)	JUPITER family
NODE_39239_length_720_cov_4.418856_g32946_i0.p1	NODE_39239_length_720_cov_4.418856_g32946_i0	P57077	53	110	1	110	133	242	6e-27	119	99	45	0.38783	MAP3K7 C-terminal-like protein (TAK1-like protein)	0
TRINITY_DN13382_c0_g1_i1.p2	TRINITY_DN13382_c0_g1_i1	Q6GNX5	88	64	1	64	73	136	4e-27	119	98	47	0.455831	Transmembrane protein 203	0
TRINITY_DN56505_c0_g1_i1.p1	TRINITY_DN56505_c0_g1_i1	P41920	51	113	6	117	72	184	1e-26	119	63	56	0.476512	Ran-specific GTPase-activating protein 1 (Chromosome stability protein 20) (Perinuclear array-localized protein) (Ran-binding protein 1) (RANBP1)	RANBP1 family
TRINITY_DN51150_c0_g1_i1.p1	TRINITY_DN51150_c0_g1_i1	Q02827	46	112	14	125	9	120	4e-27	119	89	93	1.33718	NADH dehydrogenase [ubiquinone] 1 subunit C2 (Complex I-B14.5b) (CI-B14.5b) (NADH-ubiquinone oxidoreductase subunit B14.5b)	Complex I NDUFC2 subunit family
TRINITY_DN105273_c0_g1_i1.p2	TRINITY_DN105273_c0_g1_i1	Q2L897	68	81	1	81	1	81	6e-27	119	98	99	2.58452	Cytochrome b-c1 complex subunit 8 (Complex III subunit 8) (Complex III subunit VIII) (Ubiquinol-cytochrome c reductase complex 9.5 kDa protein) (Ubiquinol-cytochrome c reductase complex ubiquinone-binding protein QP-C)	UQCRQ/QCR8 family
TRINITY_DN149971_c0_g1_i1.p1	TRINITY_DN149971_c0_g1_i1	P61282	82	76	20	95	1	76	6e-27	119	78	94	3.0547	NEDD8 (Neddylin) (Ubiquitin-like protein Nedd8)	Ubiquitin family
NODE_338158_length_279_cov_0.747573_g325856_i0.p1	NODE_338158_length_279_cov_0.747573_g325856_i0	P00078	65	83	1	83	1	83	2e-27	120	100	73	0.099116	Cytochrome c (Cytochrome c555)	Cytochrome c family
NODE_425368_length_266_cov_0.797927_g413051_i0.p2	NODE_425368_length_266_cov_0.797927_g413051_i0	P28105	98	51	1	51	73	123	3e-27	120	70	41	0.10396	Protein Wnt-7a (Fragment)	Wnt family
TRINITY_DN588162_c0_g1_i1.p1	TRINITY_DN588162_c0_g1_i1	Q5PPU8	58	89	16	104	8	96	2e-27	120	86	44	0.192813	Protein N-terminal glutamine amidohydrolase (EC 3.5.1.122) (Protein NH2-terminal glutamine deamidase) (N-terminal Gln amidase) (Nt(Q)-amidase) (WDYHV motif-containing protein 1)	NTAQ1 family
NODE_239529_length_302_cov_1.973799_g227246_i0.p1	NODE_239529_length_302_cov_1.973799_g227246_i0	P18727	54	89	3	91	132	220	3e-27	120	97	40	0.253003	Gastrula zinc finger protein XlCGF52.1 (Fragment)	Krueppel C2H2-type zinc-finger protein family
TRINITY_DN431743_c0_g1_i1.p1	TRINITY_DN431743_c0_g1_i1	Q6DBQ8	66	89	6	94	3	91	3e-27	120	94	42	0.25557	Ceramide-1-phosphate transfer protein (Glycolipid transfer protein domain-containing protein 1) (CPTP)	GLTP family
NODE_130754_length_406_cov_3.234234_g118998_i0.p1	NODE_130754_length_406_cov_3.234234_g118998_i0	P62276	100	53	1	53	4	56	3e-27	120	98	95	0.295037	40S ribosomal protein S29	Universal ribosomal protein uS14 family
NODE_66872_length_563_cov_113.659184_g52120_i1.p1	NODE_66872_length_563_cov_113.659184_g52120_i1	P97450	51	107	1	107	1	105	3e-27	120	86	99	0.329696	ATP synthase-coupling factor 6, mitochondrial (ATPase subunit F6) (ATP synthase peripheral stalk subunit F6)	Eukaryotic ATPase subunit F6 family
TRINITY_DN155590_c0_g2_i3.p1	TRINITY_DN155590_c0_g2_i3	Q5BJC4	43	152	166	317	44	192	1e-26	120	46	71	0.528205	UPF0488 protein C8orf33 homolog	UPF0488 family
TRINITY_DN218023_c0_g1_i1.p2	TRINITY_DN218023_c0_g1_i1	P18713	51	100	2	101	20	119	3e-27	120	98	51	0.560406	Gastrula zinc finger protein XlCGF17.1 (Fragment)	Krueppel C2H2-type zinc-finger protein family
NODE_119604_length_425_cov_14.014205_g108072_i0.p2	NODE_119604_length_425_cov_14.014205_g108072_i0	Q66KA5	56	103	1	100	1	103	3e-27	120	103	40	0.741255	Protein YIPF5 (YIP1 family member 5)	YIP1 family
NODE_5270_length_1575_cov_36.994008_g3891_i0.p1	NODE_5270_length_1575_cov_36.994008_g3891_i0	Q6MFY6	62	98	19	112	12	108	3e-27	120	78	77	1.24275	E3 ubiquitin-protein ligase PPP1R11 (EC 2.3.2.27) (Protein phosphatase 1 regulatory subunit 11)	0
TRINITY_DN156282_c0_g1_i1.p1	TRINITY_DN156282_c0_g1_i1	P53781	45	152	181	324	39	190	1e-26	120	46	47	1.68163	mRNA decay activator protein ZFP36 (Tristetraprolin) (TTP) (Zinc finger protein 36) (Zfp-36)	0
TRINITY_DN144661_c0_g1_i2.p1	TRINITY_DN144661_c0_g1_i2	Q8AVM3	42	129	34	162	12	140	1e-26	120	52	56	2.65467	Myelin protein zero-like protein 3	Myelin P0 protein family
NODE_271375_length_289_cov_0.712963_g259079_i0.p1	NODE_271375_length_289_cov_0.712963_g259079_i0	P05993	84	61	36	96	1	61	1e-27	121	64	64	0.095686	Cysteine proteinase (EC 3.4.22.-) (Clone PLBPC13) (Fragment)	Peptidase C1 family
TRINITY_DN156295_c0_g1_i4.p1	TRINITY_DN156295_c0_g1_i4	Q9D0B6	68	84	22	105	53	136	1e-27	121	80	42	0.170866	Protein PBDC1 (Polysaccharide biosynthesis domain-containing protein 1)	PBDC1 family
NODE_52727_length_629_cov_2.879496_g45205_i0.p1	NODE_52727_length_629_cov_2.879496_g45205_i0	Q2KI75	47	141	58	198	46	186	3e-27	121	67	48	0.178763	Keratin-like protein KRT222 (Keratin-222)	Intermediate filament family
NODE_37256_length_737_cov_3.125000_g31151_i0.p1	NODE_37256_length_737_cov_3.125000_g31151_i0	Q9NWR8	42	147	16	156	12	158	2e-27	121	94	44	0.210078	Calcium uniporter regulatory subunit MCUb, mitochondrial (MCUb) (Coiled-coil domain-containing protein 109B)	MCU (TC 1.A.77) family
NODE_26896_length_846_cov_7.877102_g22013_i0.p1	NODE_26896_length_846_cov_7.877102_g22013_i0	Q9DCJ7	43	144	60	203	60	198	3e-27	121	68	72	0.28269	Aurora kinase A-interacting protein (AURKA-interacting protein) (28S ribosomal protein S38, mitochondrial) (MRP-S38)	Mitochondrion-specific ribosomal protein mS38 family
TRINITY_DN1125250_c0_g1_i1.p1	TRINITY_DN1125250_c0_g1_i1	O50001	80	70	28	97	1	70	1e-27	121	72	44	0.376891	Major allergen Pru ar 1 (allergen Pru ar 1)	BetVI family
TRINITY_DN453406_c0_g1_i1.p1	TRINITY_DN453406_c0_g1_i1	Q9LXY6	52	113	37	147	74	185	1e-27	121	75	43	0.484288	Putative serine carboxypeptidase-like 53	Peptidase S10 family
NODE_583148_length_242_cov_0.911243_g570820_i0.p1	NODE_583148_length_242_cov_0.911243_g570820_i0	P29646	79	78	1	78	54	131	1e-27	121	98	50	1.06233	Cytochrome c oxidase subunit 1 (EC 1.9.3.1) (Cytochrome c oxidase polypeptide I) (Fragment)	Heme-copper respiratory oxidase family
NODE_447344_length_262_cov_1.560847_g435023_i0.p1	NODE_447344_length_262_cov_1.560847_g435023_i0	Q641S2	64	86	1	86	38	123	7e-28	122	99	57	0.15257	Optic atrophy 3 protein homolog	OPA3 family
TRINITY_DN157648_c2_g1_i3.p1	TRINITY_DN157648_c2_g1_i3	Q9Y3D7	67	97	1	97	1	97	9e-28	122	91	78	0.203205	Mitochondrial import inner membrane translocase subunit TIM16 (Mitochondria-associated granulocyte macrophage CSF-signaling molecule) (Presequence translocated-associated motor subunit PAM16)	TIM16/PAM16 family
TRINITY_DN64101_c0_g1_i1.p1	TRINITY_DN64101_c0_g1_i1	Q8AV61	60	101	1	101	1	101	7e-28	122	100	40	0.223861	Insulin-induced gene 1 protein (INSIG-1)	INSIG family
TRINITY_DN1367134_c0_g1_i1.p1	TRINITY_DN1367134_c0_g1_i1	P02615	86	71	1	71	38	108	5e-28	122	97	65	0.233608	Parvalbumin beta	Parvalbumin family
NODE_200981_length_329_cov_1.230469_g188738_i0.p1	NODE_200981_length_329_cov_1.230469_g188738_i0	Q6UX65	51	109	1	109	87	195	5e-28	122	100	41	0.272331	DNA damage-regulated autophagy modulator protein 2 (Transmembrane protein 77)	DRAM/TMEM150 family
NODE_33522_length_771_cov_3.312321_g27826_i0.p1	NODE_33522_length_771_cov_3.312321_g27826_i0	Q6DCC7	50	129	2	130	1	129	8e-28	122	79	45	0.29632	LysM and putative peptidoglycan-binding domain-containing protein 4	0
NODE_46370_length_668_cov_2.319328_g39387_i0.p1	NODE_46370_length_668_cov_2.319328_g39387_i0	A1L2F6	64	88	1	88	1	88	7e-28	122	96	47	0.379306	Transmembrane protein 205	TMEM205 family
TRINITY_DN130549_c0_g1_i1.p1	TRINITY_DN130549_c0_g1_i1	Q08DN6	58	123	67	184	1	122	3e-27	122	44	59	0.404327	Cdc42 effector protein 2 (Binder of Rho GTPases 1)	BORG/CEP family
NODE_402943_length_269_cov_0.785714_g390634_i0.p1	NODE_402943_length_269_cov_0.785714_g390634_i0	A5PK63	86	72	1	72	61	132	5e-28	122	97	53	0.444706	40S ribosomal protein S17	Eukaryotic ribosomal protein eS17 family
NODE_7011_length_1427_cov_8.011817_g5265_i0.p1	NODE_7011_length_1427_cov_8.011817_g5265_i0	P08629	52	104	11	114	1	104	7e-28	122	90	99	0.534722	Thioredoxin (Trx)	Thioredoxin family
TRINITY_DN97141_c0_g1_i1.p2	TRINITY_DN97141_c0_g1_i1	Q3ZBC0	93	58	3	60	1	58	5e-28	122	95	100	0.643101	DNA-directed RNA polymerases I, II, and III subunit RPABC4 (RNA polymerases I, II, and III subunit ABC4) (DNA-directed RNA polymerase II subunit K)	Archaeal RpoP/eukaryotic RPC10 RNA polymerase subunit family
NODE_57096_length_606_cov_19.581614_g49208_i0.p1	NODE_57096_length_606_cov_19.581614_g49208_i0	Q2KIT1	72	83	10	92	3	85	9e-28	122	73	45	0.661723	PRKR-interacting protein 1	PRKRIP1 family
TRINITY_DN153184_c1_g1_i2.p2	TRINITY_DN153184_c1_g1_i2	Q568N4	70	80	6	85	5	84	9e-28	122	80	40	1.37315	Mitochondrial import inner membrane translocase subunit Tim10 B (Mitochondrial import inner membrane translocase subunit Tim9 B) (TIMM10B) (Tim10b)	Small Tim family
TRINITY_DN145757_c0_g1_i1.p1	TRINITY_DN145757_c0_g1_i1	Q32P84	98	61	1	61	1	61	7e-28	122	76	77	11.306	Transmembrane protein 258 (Dolichyl-diphosphooligosaccharide--protein glycosyltransferase subunit TMEM258) (Oligosaccharyl transferase subunit TMEM258)	OST5 family
TRINITY_DN148995_c0_g1_i1.p1	TRINITY_DN148995_c0_g1_i1	Q13242	58	106	36	141	13	117	4e-28	123	66	48	0.101166	Serine/arginine-rich splicing factor 9 (Pre-mRNA-splicing factor SRp30C) (Splicing factor, arginine/serine-rich 9)	Splicing factor SR family
TRINITY_DN443352_c0_g1_i1.p1	TRINITY_DN443352_c0_g1_i1	Q5ZKT6	70	88	3	86	2	89	4e-28	123	102	41	0.190673	EEF1A lysine methyltransferase 1 (EC 2.1.1.-) (N(6)-adenine-specific DNA methyltransferase 2) (Protein-lysine N-methyltransferase N6AMT2)	Class I-like SAM-binding methyltransferase superfamily, EFM5 family
NODE_150846_length_378_cov_3.104918_g138814_i0.p2	NODE_150846_length_378_cov_3.104918_g138814_i0	Q9CQN7	69	84	1	84	52	135	4e-28	123	99	62	0.398346	39S ribosomal protein L41, mitochondrial (L41mt) (MRP-L41)	Mitochondrion-specific ribosomal protein mL41 family
TRINITY_DN1327132_c0_g1_i1.p1	TRINITY_DN1327132_c0_g1_i1	Q08AG7	89	71	10	80	11	81	3e-28	123	87	87	0.428523	Mitotic-spindle organizing protein 1 (Mitotic-spindle organizing protein associated with a ring of gamma-tubulin 1)	MOZART1 family
NODE_8651_length_1321_cov_24.714744_g6609_i0.p4	NODE_8651_length_1321_cov_24.714744_g6609_i0	Q3MUY2	79	71	2	72	1	71	4e-28	123	97	100	1.58236	Phosphatidylinositol N-acetylglucosaminyltransferase subunit Y (Phosphatidylinositol-glycan biosynthesis class Y protein) (PIG-Y)	0
TRINITY_DN402392_c0_g1_i1.p1	TRINITY_DN402392_c0_g1_i1	Q98953	70	88	27	114	1	88	3e-28	123	75	96	1.68529	Protein S100-A6 (Calcyclin) (S100 calcium-binding protein A6)	S-100 family
TRINITY_DN1196190_c0_g1_i1.p1	TRINITY_DN1196190_c0_g1_i1	Q4R5E2	63	91	12	102	8	96	3e-28	123	87	92	6.0829	NADH dehydrogenase [ubiquinone] 1 alpha subcomplex subunit 2 (Complex I-B8) (CI-B8) (NADH-ubiquinone oxidoreductase B8 subunit)	Complex I NDUFA2 subunit family
NODE_177882_length_348_cov_2202.269091_g165704_i0.p2	NODE_177882_length_348_cov_2202.269091_g165704_i0	Q7SXA6	80	70	1	70	1	70	4e-28	123	100	40	57.0974	Ferritin heavy chain, oocyte isoform (EC 1.16.3.1) (A-ferritin) (GV-HCH) (XeAF)	Ferritin family
NODE_402489_length_269_cov_0.785714_g390180_i0.p1	NODE_402489_length_269_cov_0.785714_g390180_i0	Q28GF4	78	73	1	72	25	97	2e-28	124	100	75	0.102801	Small integral membrane protein 8	SMIM8 family
NODE_407514_length_268_cov_1.451282_g395203_i0.p1	NODE_407514_length_268_cov_1.451282_g395203_i0	A1CJ09	97	64	25	88	37	100	2e-28	124	73	46	0.103267	Histone H2B	Histone H2B family
TRINITY_DN1024246_c0_g1_i1.p1	TRINITY_DN1024246_c0_g1_i1	Q8BGR8	75	80	3	82	26	105	1e-28	124	98	58	0.138546	GSK3B-interacting protein (GSKIP)	GSKIP family
TRINITY_DN832055_c0_g1_i1.p3	TRINITY_DN832055_c0_g1_i1	A6QLJ4	97	61	1	61	1	60	2e-28	124	86	73	0.140481	CDC42 small effector protein 2	CDC42SE/SPEC family
TRINITY_DN439869_c0_g1_i1.p2	TRINITY_DN439869_c0_g1_i1	P48201	69	97	11	107	46	142	1e-28	124	90	68	0.142068	ATP synthase F(0) complex subunit C3, mitochondrial (ATP synthase lipid-binding protein) (ATP synthase membrane subunit c locus 3) (ATP synthase proteolipid P3) (ATP synthase proton-transporting mitochondrial F(0) complex subunit C3) (ATPase protein 9) (ATPase subunit c)	ATPase C chain family
NODE_68051_length_559_cov_2.168724_g59260_i0.p1	NODE_68051_length_559_cov_2.168724_g59260_i0	Q1A5X7	54	114	5	116	40	153	2e-28	124	97	75	0.155816	Putative WASP homolog-associated protein with actin, membranes and microtubules-like protein 1 (WAS protein homolog associated with actin, Golgi membranes and microtubules pseudogene 3) (WAS protein homology region 2 domain-containing protein 1-like protein 1) (WH2 domain-containing protein 1-like protein 1) (WHDC1-like protein 1)	0
NODE_56480_length_610_cov_1.420857_g48648_i0.p2	NODE_56480_length_610_cov_1.420857_g48648_i0	P25614	51	136	1	136	62	197	3e-28	124	88	63	0.176271	Putative uncharacterized protein YCR013C	0
TRINITY_DN36277_c0_g2_i1.p1	TRINITY_DN36277_c0_g2_i1	Q8WYK2	59	112	1	112	36	146	1e-28	124	93	69	0.199601	Jun dimerization protein 2	BZIP family, ATF subfamily
NODE_100067_length_465_cov_1.668367_g89231_i0.p1	NODE_100067_length_465_cov_1.668367_g89231_i0	Q9BX51	54	122	5	125	18	139	1e-28	124	89	54	0.265036	Glutathione hydrolase light chain 1 (Gamma-glutamyltransferase light chain 1) (Gamma-glutamyltransferase-like activity 4) (Gamma-glutamyltransferase-like protein 6)	Gamma-glutamyltransferase family
TRINITY_DN150059_c0_g1_i3.p1	TRINITY_DN150059_c0_g1_i3	Q6DF57	57	113	13	119	7	119	1e-28	124	92	43	0.610168	G patch domain-containing protein 11 (Coiled-coil domain-containing protein 75)	GPATCH11 family
TRINITY_DN264752_c0_g1_i1.p1	TRINITY_DN264752_c0_g1_i1	Q53S33	69	83	6	88	24	106	2e-28	124	93	78	0.680422	BolA-like protein 3	BolA/IbaG family
NODE_63958_length_575_cov_7.217131_g55508_i0.p1	NODE_63958_length_575_cov_7.217131_g55508_i0	Q91399	56	126	43	161	1	118	2e-28	124	78	107	0.71701	DNA-binding protein inhibitor ID-3-A (Inhibitor of DNA binding 3) (XId3) (XIdI) (XIdIa) (XIdIb) (XIdx) (Inhibitor of differentiation 3-A)	0
NODE_53816_length_623_cov_11.427273_g46200_i0.p1	NODE_53816_length_623_cov_11.427273_g46200_i0	Q9CQJ1	62	98	18	115	6	103	2e-28	124	82	92	0.906431	HIG1 domain family member 2A	0
TRINITY_DN150496_c0_g1_i2.p1	TRINITY_DN150496_c0_g1_i2	Q6GMV3	58	105	14	116	25	129	2e-28	124	82	75	2.36409	Putative peptidyl-tRNA hydrolase PTRHD1 (EC 3.1.1.29) (Peptidyl-tRNA hydrolase domain-containing protein 1)	PTH2 family, PTRHD1 subfamily
TRINITY_DN137109_c0_g1_i1.p1	TRINITY_DN137109_c0_g1_i1	Q9WUF4	64	98	6	103	2	99	2e-28	124	94	98	2.6036	Vesicle-associated membrane protein 8 (VAMP-8) (Endobrevin) (EDB)	Synaptobrevin family
TRINITY_DN702935_c0_g1_i1.p1	TRINITY_DN702935_c0_g1_i1	Q9D2R6	64	96	4	99	15	106	2e-28	124	96	89	2.79533	Cytochrome c oxidase assembly factor 3 homolog, mitochondrial (Coiled-coil domain-containing protein 56)	COA3 family
TRINITY_DN113680_c0_g1_i1.p2	TRINITY_DN113680_c0_g1_i1	Q2YDE3	69	91	1	91	1	91	1e-28	125	100	66	0.104451	Vesicle transport protein GOT1B (Golgi transport 1 homolog B)	GOT1 family
TRINITY_DN80807_c0_g1_i1.p2	TRINITY_DN80807_c0_g1_i1	Q4V921	65	92	1	92	13	104	8e-29	125	99	88	0.123063	Small integral membrane protein 19	SMIM19 family
TRINITY_DN157664_c10_g24_i9.p1	TRINITY_DN157664_c10_g24_i9	P18737	54	90	35	124	7	96	1e-28	125	73	46	0.155736	Gastrula zinc finger protein XlCGF8.2DB (Fragment)	Krueppel C2H2-type zinc-finger protein family
NODE_134910_length_400_cov_1.871560_g123084_i0.p2	NODE_134910_length_400_cov_1.871560_g123084_i0	Q5ZLH4	63	103	5	107	1	103	1e-28	125	96	86	0.156242	Transmembrane protein 230	TMEM134/TMEM230 family
NODE_397250_length_270_cov_0.781726_g384941_i0.p2	NODE_397250_length_270_cov_0.781726_g384941_i0	Q9U281	77	84	1	84	53	136	6e-29	125	94	62	0.176504	Histone H3.3 type 2	Histone H3 family
TRINITY_DN650964_c0_g1_i1.p1	TRINITY_DN650964_c0_g1_i1	Q2KHX9	67	85	11	95	60	144	1e-28	125	88	59	0.194287	Mediator of RNA polymerase II transcription subunit 9 (Mediator complex subunit 9)	Mediator complex subunit 9 family
NODE_92373_length_483_cov_2.246341_g81930_i0.p1	NODE_92373_length_483_cov_2.246341_g81930_i0	Q8NI22	60	100	61	160	16	115	2e-28	125	63	68	0.196646	Multiple coagulation factor deficiency protein 2 (Neural stem cell-derived neuronal survival protein)	0
TRINITY_DN1277145_c0_g1_i1.p1	TRINITY_DN1277145_c0_g1_i1	Q2NKT2	63	104	1	104	1	104	8e-29	125	99	100	0.211666	SOSS complex subunit C (INTS3- and NABP-interacting protein) (Sensor of single-strand DNA complex subunit C) (Sensor of ssDNA subunit C) (SOSS-C) (Single-stranded DNA-binding protein-interacting protein 1) (SSB-interacting protein 1)	SOSS-C family
TRINITY_DN67262_c0_g1_i1.p1	TRINITY_DN67262_c0_g1_i1	Q8SQ21	70	80	1	80	58	137	8e-29	125	100	49	0.226289	Histidine triad nucleotide-binding protein 2, mitochondrial (HINT-2) (EC 3.-.-.-) (HINT-3)	HINT family
TRINITY_DN941810_c0_g1_i1.p1	TRINITY_DN941810_c0_g1_i1	O14602	100	60	26	85	26	85	8e-29	125	71	42	0.23088	Eukaryotic translation initiation factor 1A, Y-chromosomal (eIF-1A Y isoform) (Eukaryotic translation initiation factor 4C) (eIF-4C)	EIF-1A family
NODE_363005_length_275_cov_0.891089_g350701_i0.p1	NODE_363005_length_275_cov_0.891089_g350701_i0	Q8N2A0	75	89	2	90	77	165	6e-29	125	98	51	0.309288	Putative uncharacterized protein encoded by LINC00269	0
NODE_384293_length_272_cov_0.773869_g371986_i0.p1	NODE_384293_length_272_cov_0.773869_g371986_i0	P18734	60	89	1	89	51	139	6e-29	125	99	64	0.314718	Gastrula zinc finger protein XlCGF67.1 (Fragment)	Krueppel C2H2-type zinc-finger protein family
TRINITY_DN142173_c0_g1_i2.p1	TRINITY_DN142173_c0_g1_i2	Q56A36	41	161	100	252	12	170	4e-28	125	44	44	0.396595	Hematopoietic SH2 domain-containing protein homolog	0
NODE_32971_length_776_cov_10.305832_g27330_i0.p1	NODE_32971_length_776_cov_10.305832_g27330_i0	Q8CEI1	61	104	15	118	6	109	6e-29	125	87	95	0.546757	BolA-like protein 3	BolA/IbaG family
TRINITY_DN155282_c4_g11_i6.p1	TRINITY_DN155282_c4_g11_i6	P46575	98	63	1	63	4	66	6e-29	125	100	49	0.551307	Ubiquitin-60S ribosomal protein L40 (Ubiquitin A-52 residue ribosomal protein fusion product 1) [Cleaved into: Ubiquitin; 60S ribosomal protein L40 (CEP52) (CEP53)]	Ubiquitin family; Eukaryotic ribosomal protein eL40 family
TRINITY_DN154161_c0_g1_i4.p1	TRINITY_DN154161_c0_g1_i4	Q8WV74	60	107	19	125	31	136	1e-28	125	69	45	0.573644	Nucleoside diphosphate-linked moiety X motif 8 (Nudix motif 8) (EC 3.6.1.-)	Nudix hydrolase family
TRINITY_DN144839_c0_g3_i2.p1	TRINITY_DN144839_c0_g3_i2	Q2TBP7	59	103	1	103	1	103	8e-29	125	99	100	0.649687	c-Myc-binding protein (Associate of Myc 1) (AMY-1)	AMY1 family
NODE_9445_length_1279_cov_24.388889_g7273_i0.p1	NODE_9445_length_1279_cov_24.388889_g7273_i0	Q9BUR5	41	177	43	217	14	188	3e-28	125	73	89	0.662398	MICOS complex subunit MIC26 (Apolipoprotein O) (MICOS complex subunit MIC23) (Protein FAM121B)	Apolipoprotein O/MICOS complex subunit Mic27 family
TRINITY_DN149724_c0_g1_i1.p1	TRINITY_DN149724_c0_g1_i1	P82926	73	81	1	81	1	81	8e-29	125	76	76	0.760247	28S ribosomal protein S33, mitochondrial (MRP-S33) (S33mt)	Mitochondrion-specific ribosomal protein mS33 family
TRINITY_DN156201_c0_g3_i1.p1	TRINITY_DN156201_c0_g3_i1	Q3SZY7	62	89	18	106	120	208	1e-28	125	83	43	0.935589	AN1-type zinc finger protein 6 (Zinc finger A20 domain-containing protein 3)	0
TRINITY_DN156201_c0_g3_i6.p2	TRINITY_DN156201_c0_g3_i6	Q9DCH6	52	119	8	120	105	223	6e-29	125	98	53	0.960189	AN1-type zinc finger protein 6 (Associated with PRK1 protein) (Zinc finger A20 domain-containing protein 3)	0
TRINITY_DN701363_c0_g1_i1.p1	TRINITY_DN701363_c0_g1_i1	Q0IIJ2	61	102	1	98	1	102	2e-28	125	52	53	1.03998	Histone H1.0 (Histone H1(0)) [Cleaved into: Histone H1.0, N-terminally processed]	Histone H1/H5 family
TRINITY_DN64293_c0_g1_i1.p2	TRINITY_DN64293_c0_g1_i1	Q5RDI2	89	72	1	72	1	71	1e-28	125	97	95	1.69451	Heat shock factor-binding protein 1	HSBP1 family
NODE_10744_length_1219_cov_82.114311_g8317_i0.p2	NODE_10744_length_1219_cov_82.114311_g8317_i0	Q96C90	50	131	3	126	16	146	8e-29	125	98	89	2.66951	Protein phosphatase 1 regulatory subunit 14B (Phospholipase C-beta-3 neighbouring gene protein)	PP1 inhibitor family
TRINITY_DN157416_c0_g4_i1.p1	TRINITY_DN157416_c0_g4_i1	P31944	47	133	1	130	8	140	2e-28	125	59	55	3.33664	Caspase-14 (CASP-14) (EC 3.4.22.-) [Cleaved into: Caspase-14 subunit p17, mature form; Caspase-14 subunit p10, mature form; Caspase-14 subunit p20, intermediate form; Caspase-14 subunit p8, intermediate form]	Peptidase C14A family
TRINITY_DN1346099_c0_g1_i1.p1	TRINITY_DN1346099_c0_g1_i1	O09111	45	155	1	151	1	150	1e-28	125	100	103	10.4269	NADH dehydrogenase [ubiquinone] 1 beta subcomplex subunit 11, mitochondrial (Complex I-ESSS) (CI-ESSS) (NADH-ubiquinone oxidoreductase ESSS subunit) (Neuronal protein 15.6) (Np15.6) (p15.6)	Complex I NDUFB11 subunit family
TRINITY_DN153275_c0_g1_i1.p1	TRINITY_DN153275_c0_g1_i1	Q6DRL8	51	126	1	126	112	237	1e-28	125	98	53	27.2085	Mediator of RNA polymerase II transcription subunit 19-B (Mediator complex subunit 19-B)	Mediator complex subunit 19 family
NODE_419836_length_267_cov_0.793814_g407522_i0.p1	NODE_419836_length_267_cov_0.793814_g407522_i0	P15142	97	62	1	62	40	101	4e-29	126	70	50	0.122904	Homeobox protein CHOX-7 (Fragment)	0
NODE_209496_length_322_cov_4.068273_g197235_i0.p1	NODE_209496_length_322_cov_4.068273_g197235_i0	Q9NWZ8	59	103	4	106	111	213	5e-29	126	97	43	0.171188	Gem-associated protein 8 (Gemin-8) (Protein FAM51A1)	0
TRINITY_DN12453_c0_g2_i1.p1	TRINITY_DN12453_c0_g2_i1	M5AXY1	63	94	1	93	34	127	5e-29	126	101	47	0.196123	Retinol binding protein 4 (Feline conceptus protein 1) (fCP1) (Plasma retinol-binding protein) (PRBP) (RBP)	Calycin superfamily, Lipocalin family
NODE_70395_length_550_cov_3.178197_g61401_i0.p1	NODE_70395_length_550_cov_3.178197_g61401_i0	O60262	90	68	1	68	1	68	4e-29	126	99	100	0.303984	Guanine nucleotide-binding protein G(I)/G(S)/G(O) subunit gamma-7	G protein gamma family
TRINITY_DN1134791_c0_g1_i1.p1	TRINITY_DN1134791_c0_g1_i1	O43325	71	83	1	83	1	83	5e-29	126	100	68	0.440469	LYR motif-containing protein 1	Complex I LYR family
NODE_127604_length_411_cov_3.639053_g115902_i0.p2	NODE_127604_length_411_cov_3.639053_g115902_i0	Q3ZCL8	65	89	33	121	4	92	4e-29	126	72	96	0.537592	SH3 domain-binding glutamic acid-rich-like protein 3	SH3BGR family
NODE_4447_length_1674_cov_14.478451_g3241_i0.p1	NODE_4447_length_1674_cov_14.478451_g3241_i0	O95832	68	88	1	88	1	88	4e-29	126	66	42	0.719392	Claudin-1 (Senescence-associated epithelial membrane protein)	Claudin family
TRINITY_DN97223_c0_g2_i1.p1	TRINITY_DN97223_c0_g2_i1	A2BIG9	69	95	28	122	1	91	5e-29	126	68	87	0.74995	N-alpha-acetyltransferase 38, NatC auxiliary subunit (LSM domain-containing protein 1)	SnRNP Sm proteins family
NODE_13212_length_1127_cov_36.290323_g10355_i0.p1	NODE_13212_length_1127_cov_36.290323_g10355_i0	O89094	43	147	47	189	6	152	2e-28	126	53	57	1.62784	Caspase-14 (CASP-14) (EC 3.4.22.-) (Mini-ICE) (MICE) [Cleaved into: Caspase-14 subunit p17, mature form; Caspase-14 subunit p10, mature form; Caspase-14 subunit p20, intermediate form; Caspase-14 subunit p8, intermediate form]	Peptidase C14A family
TRINITY_DN109705_c1_g1_i1.p2	TRINITY_DN109705_c1_g1_i1	Q6UZG0	98	56	10	65	1	56	5e-29	126	85	100	76.99	40S ribosomal protein S29	Universal ribosomal protein uS14 family
NODE_131687_length_405_cov_1.605422_g119918_i0.p1	NODE_131687_length_405_cov_1.605422_g119918_i0	Q9P0T7	76	86	1	83	98	183	2e-29	127	102	47	0.084553	Transmembrane protein 9 (Dermal papilla-derived protein 4)	TMEM9 family
NODE_155371_length_373_cov_1.283333_g143301_i0.p1	NODE_155371_length_373_cov_1.283333_g143301_i0	Q6GPH4	44	124	1	123	8	131	2e-29	127	100	41	0.09885	XIAP-associated factor 1 (BIRC4-binding protein)	0
NODE_134723_length_400_cov_3.134557_g122901_i0.p1	NODE_134723_length_400_cov_3.134557_g122901_i0	Q17QN8	69	88	1	88	1	88	2e-29	127	99	43	0.102524	UPF0454 protein C12orf49 homolog	UPF0454 family
NODE_365147_length_275_cov_0.762376_g352843_i0.p1	NODE_365147_length_275_cov_0.762376_g352843_i0	P17026	58	91	1	91	95	185	2e-29	127	100	41	0.126032	Zinc finger protein 22 (Zinc finger protein KOX15) (Zinc finger protein Krox-26)	Krueppel C2H2-type zinc-finger protein family
TRINITY_DN108431_c0_g3_i1.p2	TRINITY_DN108431_c0_g3_i1	A4IGK3	88	76	11	82	22	97	2e-29	127	87	64	0.142185	cAMP-responsive element-binding protein-like 2	BZIP family, ATF subfamily
TRINITY_DN927692_c0_g1_i1.p1	TRINITY_DN927692_c0_g1_i1	P18720	53	104	1	104	61	164	2e-29	127	99	62	0.187631	Gastrula zinc finger protein XlCGF42.1 (Fragment)	Krueppel C2H2-type zinc-finger protein family
NODE_544146_length_248_cov_0.880000_g531818_i0.p1	NODE_544146_length_248_cov_0.880000_g531818_i0	Q98TF7	86	78	5	82	11	88	2e-29	127	95	63	0.212976	60S ribosomal protein L35	Universal ribosomal protein uL29 family
NODE_23862_length_890_cov_2.904529_g19367_i0.p1	NODE_23862_length_890_cov_2.904529_g19367_i0	Q95108	74	77	21	97	89	165	2e-29	127	79	46	0.225629	Thioredoxin, mitochondrial (MTRX) (Mt-Trx) (Thioredoxin-2)	Thioredoxin family
TRINITY_DN57570_c0_g2_i1.p1	TRINITY_DN57570_c0_g2_i1	Q9NVS2	72	78	1	78	50	127	3e-29	127	99	40	0.256454	39S ribosomal protein S18a, mitochondrial (MRP-S18-a) (Mrps18a) (S18mt-a) (39S ribosomal protein S18-3, mitochondrial) (MRP-S18-3) (Mitochondrial large ribosomal subunit protein bS18a) (Mitochondrial large ribosomal subunit protein mL66)	Bacterial ribosomal protein bS18 family, Mitochondrion-specific ribosomal protein mL66 subfamily
NODE_66649_length_564_cov_8.867617_g57984_i1.p1	NODE_66649_length_564_cov_8.867617_g57984_i1	L0R6Q1	64	102	12	113	1	102	2e-29	127	89	99	0.263067	SLC35A4 upstream open reading frame protein	0
TRINITY_DN597025_c0_g1_i1.p1	TRINITY_DN597025_c0_g1_i1	Q3T0M9	71	89	1	89	99	187	2e-29	127	86	45	0.304361	ADP-ribosylation factor-like protein 4A	Small GTPase superfamily, Arf family
TRINITY_DN1114599_c0_g1_i1.p1	TRINITY_DN1114599_c0_g1_i1	A4QNX3	45	146	1	145	1	145	3e-29	127	97	47	0.316025	Bombesin receptor-activated protein C6orf89 homolog	0
TRINITY_DN148591_c0_g6_i1.p1	TRINITY_DN148591_c0_g6_i1	Q4S3C1	87	71	17	87	1	71	2e-29	127	80	60	0.332046	BLOC-1-related complex subunit 8	BORCS8 family
NODE_12067_length_1168_cov_8.889498_g9415_i0.p1	NODE_12067_length_1168_cov_8.889498_g9415_i0	A8E4M4	68	92	35	125	8	97	2e-29	127	73	95	0.374545	Mapk-regulated corepressor-interacting protein 1 (Protein FAM195B)	MCRIP family
NODE_51127_length_638_cov_5.061947_g43739_i0.p1	NODE_51127_length_638_cov_5.061947_g43739_i0	P20827	51	114	22	134	16	129	3e-29	127	69	56	0.427515	Ephrin-A1 (EPH-related receptor tyrosine kinase ligand 1) (LERK-1) (Immediate early response protein B61) (Tumor necrosis factor alpha-induced protein 4) (TNF alpha-induced protein 4) [Cleaved into: Ephrin-A1, secreted form]	Ephrin family
TRINITY_DN136292_c0_g1_i1.p1	TRINITY_DN136292_c0_g1_i1	P0DPB5	55	121	1	121	1	117	2e-29	127	94	99	0.457896	Protein POLR1D, isoform 2	0
NODE_37058_length_738_cov_149.481203_g21481_i2.p1	NODE_37058_length_738_cov_149.481203_g21481_i2	Q3SZ85	57	115	1	109	15	129	2e-29	127	95	82	3.58604	Putative peptidyl-tRNA hydrolase PTRHD1 (EC 3.1.1.29) (Peptidyl-tRNA hydrolase domain-containing protein 1)	PTH2 family, PTRHD1 subfamily
NODE_388053_length_271_cov_1.262626_g375745_i0.p1	NODE_388053_length_271_cov_1.262626_g375745_i0	Q94DM8	89	71	2	72	12	82	9e-30	128	97	70	0.091157	Ubiquitin-fold modifier 1	UFM1 family
NODE_331313_length_280_cov_0.743961_g319011_i0.p1	NODE_331313_length_280_cov_0.743961_g319011_i0	Q5U583	57	93	1	93	112	204	1e-29	128	100	45	0.102054	Probable glutathione peroxidase 8-B (GPx-8-B) (GSHPx-8-B) (EC 1.11.1.9)	Glutathione peroxidase family
NODE_133699_length_402_cov_1.595745_g121898_i0.p1	NODE_133699_length_402_cov_1.595745_g121898_i0	Q9H867	57	112	23	134	16	127	1e-29	128	84	49	0.115407	Protein-lysine methyltransferase METTL21D (EC 2.1.1.-) (Methyltransferase-like protein 21D) (VCP lysine methyltransferase) (VCP-KMT) (Valosin-containing protein lysine methyltransferase)	Methyltransferase superfamily, METTL21 family
NODE_90792_length_487_cov_2.202899_g80431_i0.p1	NODE_90792_length_487_cov_2.202899_g80431_i0	Q9Y547	55	129	11	138	3	130	1e-29	128	86	90	0.140444	Intraflagellar transport protein 25 homolog (Heat shock protein beta-11) (Hspb11) (Placental protein 25) (PP25)	IFT25 family
NODE_251306_length_295_cov_1.927928_g239016_i0.p1	NODE_251306_length_295_cov_1.927928_g239016_i0	P18746	58	96	2	97	30	125	1e-29	128	99	49	0.142062	Oocyte zinc finger protein XlCOF26 (Fragment)	Krueppel C2H2-type zinc-finger protein family
NODE_213927_length_319_cov_1.873984_g201663_i0.p1	NODE_213927_length_319_cov_1.873984_g201663_i0	Q98TT6	63	104	2	104	10	112	1e-29	128	99	93	0.177999	Eukaryotic translation initiation factor 4E-binding protein 3-like (4E-BP3) (eIF4E-binding protein 3) (Eukaryotic translation initiation factor 4E-1A-binding protein) (4E-BP) (eIF4E-1A-binding protein)	EIF4E-binding protein family
NODE_99961_length_465_cov_2.285714_g89126_i0.p1	NODE_99961_length_465_cov_2.285714_g89126_i0	Q08DY9	47	133	24	152	5	132	1e-29	128	86	48	0.231634	Caspase-3 (CASP-3) (EC 3.4.22.56) [Cleaved into: Caspase-3 subunit p17; Caspase-3 subunit p12]	Peptidase C14A family
TRINITY_DN144675_c0_g1_i2.p1	TRINITY_DN144675_c0_g1_i2	Q58G82	71	89	1	89	101	187	1e-29	128	99	47	0.327327	Putative synaptotagmin-14-like protein (Synaptotagmin XIV protein pseudogene 1) (Synaptotagmin XIV-derived protein) (Synaptotagmin XIV-like protein)	Synaptotagmin family
TRINITY_DN1310185_c0_g1_i1.p1	TRINITY_DN1310185_c0_g1_i1	Q9WUW9	45	117	3	119	171	287	9e-30	128	91	40	0.349721	Sulfotransferase 1C2A (ST1C2A) (rSULT1C2A) (EC 2.8.2.-) (Sulfotransferase K2)	Sulfotransferase 1 family
NODE_12250_length_1161_cov_6.288603_g9572_i0.p1	NODE_12250_length_1161_cov_6.288603_g9572_i0	Q9UL45	68	92	28	119	36	127	2e-29	128	56	53	0.52353	Biogenesis of lysosome-related organelles complex 1 subunit 6 (BLOC-1 subunit 6) (Pallid protein homolog) (Pallidin) (Syntaxin 13-interacting protein)	BLOC1S6 family
NODE_74537_length_535_cov_12.406926_g65245_i0.p1	NODE_74537_length_535_cov_12.406926_g65245_i0	Q9Y241	67	94	33	126	1	92	1e-29	128	69	101	0.883501	HIG1 domain family member 1A, mitochondrial (Hypoxia-inducible gene 1 protein) (RCF1 homolog A) (RCF1a)	0
TRINITY_DN1259988_c0_g1_i1.p3	TRINITY_DN1259988_c0_g1_i1	Q9I8H3	86	71	1	71	40	110	1e-29	128	99	65	1.31133	V-type proton ATPase subunit F (V-ATPase subunit F) (V-ATPase 14 kDa subunit) (Vacuolar proton pump subunit F) (Fragment)	V-ATPase F subunit family
NODE_17881_length_1001_cov_34.091595_g14227_i0.p1	NODE_17881_length_1001_cov_34.091595_g14227_i0	Q32PB1	43	137	7	143	1	136	1e-29	128	94	100	1.65415	Profilin-3	Profilin family
TRINITY_DN1293701_c0_g1_i1.p1	TRINITY_DN1293701_c0_g1_i1	P18660	63	114	36	148	1	114	1e-29	128	77	100	2.31978	60S acidic ribosomal protein P1	Eukaryotic ribosomal protein P1/P2 family
TRINITY_DN829409_c0_g1_i1.p1	TRINITY_DN829409_c0_g1_i1	A2QY49	77	88	1	88	14	101	6e-30	129	100	62	0.103184	Histone H2B	Histone H2B family
NODE_509212_length_253_cov_0.855556_g496885_i0.p1	NODE_509212_length_253_cov_0.855556_g496885_i0	P45842	76	78	7	84	1	78	5e-30	129	93	60	0.109302	60S ribosomal protein L34 (L31)	Eukaryotic ribosomal protein eL34 family
TRINITY_DN808572_c0_g1_i1.p1	TRINITY_DN808572_c0_g1_i1	Q4PJT6	59	108	37	144	44	151	1e-29	129	67	53	0.136987	Spermatogenesis-associated protein 24 (Testis protein T6441)	SPATA24 family
NODE_230608_length_308_cov_1.293617_g218334_i0.p1	NODE_230608_length_308_cov_1.293617_g218334_i0	Q17Q89	74	86	17	102	1	86	4e-30	129	84	67	0.17837	Prefoldin subunit 6	Prefoldin subunit beta family
NODE_239839_length_302_cov_1.489083_g227556_i0.p1	NODE_239839_length_302_cov_1.489083_g227556_i0	Q9H8H3	58	100	1	100	121	220	4e-30	129	100	41	0.21442	Methyltransferase-like protein 7A (EC 2.1.1.-) (Protein AAM-B)	Methyltransferase superfamily
NODE_175214_length_351_cov_1.636691_g163040_i0.p2	NODE_175214_length_351_cov_1.636691_g163040_i0	Q3T123	69	100	1	98	97	193	7e-30	129	85	43	0.234515	Mediator of RNA polymerase II transcription subunit 7 (Cofactor required for Sp1 transcriptional activation subunit 9) (CRSP complex subunit 9) (Mediator complex subunit 7)	Mediator complex subunit 7 family
TRINITY_DN1314460_c0_g1_i1.p1	TRINITY_DN1314460_c0_g1_i1	Q2HJF3	59	107	5	111	1	107	7e-30	129	96	42	0.267558	Origin recognition complex subunit 6	ORC6 family
TRINITY_DN276703_c0_g1_i1.p1	TRINITY_DN276703_c0_g1_i1	Q6PBC1	77	94	1	94	1	94	7e-30	129	100	76	0.278589	60S ribosomal protein L35	Universal ribosomal protein uL29 family
NODE_91818_length_484_cov_5.036496_g81412_i0.p1	NODE_91818_length_484_cov_5.036496_g81412_i0	P53449	67	93	1	93	45	137	5e-30	129	99	68	0.284496	Fructose-bisphosphate aldolase C (EC 4.1.2.13) (Brain-type aldolase) (Fragment)	Class I fructose-bisphosphate aldolase family
NODE_119166_length_426_cov_3.169972_g107641_i0.p1	NODE_119166_length_426_cov_3.169972_g107641_i0	Q5PRC0	51	111	31	141	4	114	4e-30	129	79	44	0.307584	Cholesterol 25-hydroxylase-like protein (EC 1.14.99.38)	Sterol desaturase family
NODE_111079_length_441_cov_3.410326_g99817_i0.p1	NODE_111079_length_441_cov_3.410326_g99817_i0	Q5TGL8	65	104	1	101	1	104	6e-30	129	103	45	0.346346	PX domain-containing protein 1	0
NODE_96373_length_473_cov_5.835000_g85708_i0.p1	NODE_96373_length_473_cov_5.835000_g85708_i0	Q6NZQ6	71	80	2	81	93	172	6e-30	129	51	44	0.377264	Zinc finger protein 740	Krueppel C2H2-type zinc-finger protein family
NODE_26328_length_854_cov_5.411012_g21516_i0.p1	NODE_26328_length_854_cov_5.411012_g21516_i0	Q75QI0	48	161	68	220	72	223	2e-29	129	73	56	0.397827	Craniofacial development protein 1 (Bucentaur)	0
NODE_15497_length_1059_cov_4.773834_g12287_i0.p1	NODE_15497_length_1059_cov_4.773834_g12287_i0	O54786	44	173	49	221	33	203	2e-29	129	78	52	0.402303	DNA fragmentation factor subunit alpha (DNA fragmentation factor 45 kDa subunit) (DFF-45) (Inhibitor of CAD) (ICAD)	0
NODE_364194_length_275_cov_0.762376_g351890_i0.p1	NODE_364194_length_275_cov_0.762376_g351890_i0	Q4JQI4	68	91	1	91	123	213	7e-30	129	100	40	0.45385	Cytochrome c oxidase subunit 2 (EC 1.9.3.1) (Cytochrome c oxidase polypeptide II)	Cytochrome c oxidase subunit 2 family
NODE_17378_length_1013_cov_7.405319_g13810_i0.p1	NODE_17378_length_1013_cov_7.405319_g13810_i0	O13270	56	130	1	129	1	129	6e-30	129	100	43	0.730705	TATA-box-binding protein (TATA sequence-binding protein) (TATA-binding factor) (TATA-box factor) (Transcription initiation factor TFIID TBP subunit)	TBP family
TRINITY_DN152653_c0_g2_i1.p1	TRINITY_DN152653_c0_g2_i1	Q9Y3D5	57	108	30	137	36	142	6e-30	129	78	76	1.83333	28S ribosomal protein S18c, mitochondrial (MRP-S18-c) (Mrps18-c) (S18mt-c) (28S ribosomal protein S18-1, mitochondrial) (MRP-S18-1) (Mitochondrial small ribosomal subunit protein bS18c) (Mitochondrial small ribosomal subunit protein bS18m)	Bacterial ribosomal protein bS18 family
TRINITY_DN123111_c1_g1_i1.p1	TRINITY_DN123111_c1_g1_i1	Q62425	76	75	8	82	8	82	4e-30	129	90	91	3.43875	Cytochrome c oxidase subunit NDUFA4	Complex IV NDUFA4 subunit family
TRINITY_DN155961_c4_g1_i1.p1	TRINITY_DN155961_c4_g1_i1	P13726	40	183	2	180	50	227	2e-29	129	74	62	11.1872	Tissue factor (TF) (Coagulation factor III) (Thromboplastin) (CD antigen CD142)	Tissue factor family
NODE_308438_length_283_cov_1.161905_g296139_i0.p1	NODE_308438_length_283_cov_1.161905_g296139_i0	Q5RCC7	76	85	1	85	130	213	2e-30	130	99	40	0.118887	Motile sperm domain-containing protein 1	0
[truncated: 5,231 more rows]

## Sheet: Potmot_TxP
Query ID1	Query ID2	ToxProt ID	ID	alignmentlen	qStart	qStop	sStart	sStop	eval	score	qCov	sCov	TPM_Exp	Toxin name	Toxin family	KEGG_gene	KEGG_KO	KEGG_map	KEGG_drug
[truncated: 147 more rows]

[truncated: 2 more sheets: ToxFam, FunAnn]
