# Supplementary material for: Stingray Venom Proteins: Mechanisms of Action Revealed Using a Novel Network Pharmacology Approach
Source: Mar Drugs. 2021 Dec 24;20(1):27. doi: 10.3390/md20010027 (PMC8781517; doi:10.3390/md20010027)
Supplement: Supplementary file 1 [file marinedrugs-20-00027-s001.zip › Dataset_S2_Potleo_Raw.xlsx]

## Sheet: Legend
Abbreviation	Definition
Potmot	Potamotrygon motoro
Himleo	Himantura leoparda
Daspas	Dasyatis pastinaca
Ptevio	Pteroplatytrygon violacea
Potleo	Potamotrygon leopoldi
SiPotmot	Potamotrygon motoro(Silva et al., 2018)
OliPotfal	Potamotrygon falkneri (Oliveira et al., 2016)
OliPotama	Potamotrygon amandae (Oliveira et al., 2016)
FW	Freshwater
Mar	Marine
WhoTisExt	Whole Tissue Extract
TxP	ToxProt
TR	Transcriptome
HCS	High-content screening
ToxFam	Toxin family
FunAnn	Functional annotation against KEGG
Query	Contig
ID	Identity
alignmentlen	Alignment length
qStart	Query Start = start of alignment in the contig sequence
qStop	Query Stop = end of alignment in the contig sequence
sStart	Subject Start = start of alignment in the Uniprot or ToxProt sequence
sStop	Subject Stop = end of alignment in the Uniprot or ToxProt sequence
eval	E-Value
score	Bit score
qCov	Query Coverage
sCov	Subject Coverage
TPM_Exp	Expression value
AbsExp	Absolute expression = Sum of all expression values in this category
RelExp	Relative expression = Sum of all expression values in this category relateive to the number of hits
C.	Count = Number of hits against one category (e.g. Protein family)
KEGG_gene	Annotated gene in KEGG database
KEGG_KO	Functional group to which the KEGG_gene belongs
KEGG_map	Annotated pathway for the KEGG functional group
KEGG_Drug	Related drug to the annotated KEGG pathways

## Sheet: Potleo_WhoTisExt
Query ID	Query ID2	UniProt ID	ID	alignmentlen	qStart	qStop	sStart	sStop	eval	score	qCov	sCov	TPM_Exp	Protein name	Protein family	KEGG_gene	KEGG_KO	KEGG_map	KEGG_drug
TRINITY_DN142059_c9_g9_i1.p2	TRINITY_DN142059_c9_g9_i1	P07513	46	28	1	26	10	37	5.8	30	58	47	0.064849	ATP synthase protein 8 (A6L) (F-ATPase subunit 8)	ATPase protein 8 family
NODE_218673_length_230_cov_1.679558_g214746_i0.p3	NODE_218673_length_230_cov_1.679558_g214746_i0	O83305	62	21	13	33	8	28	4.5	30	48	50	0.072367	Uncharacterized protein TP_0281	0
TRINITY_DN906733_c0_g1_i1.p1	TRINITY_DN906733_c0_g1_i1	A1RWW7	41	46	3	48	9	50	5.8	30	96	58	0.072861	DNA-directed RNA polymerase subunit H (EC 2.7.7.6)	Archaeal RpoH/eukaryotic RPB5 RNA polymerase subunit family
TRINITY_DN276650_c0_g1_i1.p1	TRINITY_DN276650_c0_g1_i1	P0C5M7	46	28	4	31	29	56	5.8	30	58	44	0.080607	Putative uncharacterized protein YEL050W-A	0
TRINITY_DN137265_c4_g1_i1.p3	TRINITY_DN137265_c4_g1_i1	P0DMY3	45	33	2	32	41	72	6.1	30	97	41	0.080607	Kappa-actitoxin-Avd4i (Kappa-AITX-Avd4i) (Antihypertensive protein BDS-9)	Sea anemone type 3 (BDS) potassium channel toxin family
TRINITY_DN161795_c2_g1_i1.p2	TRINITY_DN161795_c2_g1_i1	A7HT69	43	37	1	37	42	77	4.5	30	90	40	0.080607	50S ribosomal protein L27	Bacterial ribosomal protein bL27 family
TRINITY_DN141322_c2_g1_i1.p1	TRINITY_DN141322_c2_g1_i1	Q86L28	44	32	9	40	24	55	6	30	80	44	0.080607	Uncharacterized protein DDB_G0276837	0
NODE_317056_length_191_cov_0.732394_g313129_i0.p1	NODE_317056_length_191_cov_0.732394_g313129_i0	B8F763	44	48	3	50	2	46	6	30	76	76	0.08525	50S ribosomal protein L29	Universal ribosomal protein uL29 family
NODE_317874_length_191_cov_0.732394_g313947_i0.p1	NODE_317874_length_191_cov_0.732394_g313947_i0	Q839T8	46	46	11	54	1	46	5.8	30	75	62	0.08525	UPF0291 protein EF_0064	UPF0291 family
NODE_383150_length_182_cov_0.781955_g379223_i0.p2	NODE_383150_length_182_cov_0.781955_g379223_i0	A6MMR2	41	34	14	42	25	58	5.8	30	72	42	0.086365	Photosystem I iron-sulfur center (EC 1.97.1.12) (9 kDa polypeptide) (PSI-C) (Photosystem I subunit VII) (PsaC)	0
NODE_345041_length_187_cov_0.753623_g341114_i0.p1	NODE_345041_length_187_cov_0.753623_g341114_i0	O61570	52	29	3	31	41	69	3.5	30	83	41	0.086642	60S ribosomal protein L38	Eukaryotic ribosomal protein eL38 family
NODE_352827_length_186_cov_0.759124_g348900_i0.p1	NODE_352827_length_186_cov_0.759124_g348900_i0	Q4FN45	41	29	21	49	3	31	5.9	30	52	71	0.087541	50S ribosomal protein L36	Bacterial ribosomal protein bL36 family
NODE_359006_length_185_cov_0.764706_g355079_i0.p1	NODE_359006_length_185_cov_0.764706_g355079_i0	A4VM20	43	30	17	46	19	48	4.6	30	60	47	0.088014	50S ribosomal protein L35	Bacterial ribosomal protein bL35 family
NODE_374713_length_183_cov_0.776119_g370786_i0.p2	NODE_374713_length_183_cov_0.776119_g370786_i0	P31565	43	28	3	30	31	58	3.5	30	54	43	0.088976	Cytochrome c biogenesis protein CcsA (Fragment)	CcmF/CycK/Ccl1/NrfE/CcsA family
NODE_400996_length_179_cov_1.176923_g397069_i0.p3	NODE_400996_length_179_cov_1.176923_g397069_i0	P24713	46	35	3	37	9	43	3.5	30	70	74	0.090965	Sperm protamine P1 (Cysteine-rich protamine)	Protamine P1 family
NODE_401320_length_179_cov_0.800000_g397393_i0.p1	NODE_401320_length_179_cov_0.800000_g397393_i0	P41058	42	36	8	43	9	43	5.8	30	75	64	0.090965	40S ribosomal protein S29-B (S36) (Small ribosomal subunit protein uS14-B) (YS29)	Universal ribosomal protein uS14 family
NODE_409348_length_178_cov_0.806202_g405421_i0.p1	NODE_409348_length_178_cov_0.806202_g405421_i0	O28512	56	25	35	59	11	35	4.5	30	42	41	0.091476	Uncharacterized protein AF_1762	0
NODE_417608_length_177_cov_0.812500_g413681_i0.p1	NODE_417608_length_177_cov_0.812500_g413681_i0	Q54VF9	50	24	3	25	24	47	4.5	30	42	44	0.091993	Putative uncharacterized protein DDB_G0280355	0
NODE_438111_length_174_cov_0.832000_g434184_i0.p2	NODE_438111_length_174_cov_0.832000_g434184_i0	P41927	45	29	5	33	20	48	3.5	30	58	53	0.093579	Metallothionein-1 (MT-1) (Metallothionein-I) (MT-I)	Metallothionein superfamily, Type 11 family
NODE_439618_length_174_cov_0.832000_g435691_i0.p1	NODE_439618_length_174_cov_0.832000_g435691_i0	Q5ZNA2	41	39	12	47	20	58	3.5	30	75	40	0.093579	NADH-ubiquinone oxidoreductase chain 4L (EC 7.1.1.2) (NADH dehydrogenase subunit 4L)	Complex I subunit 4L family
NODE_439981_length_174_cov_0.832000_g436054_i0.p4	NODE_439981_length_174_cov_0.832000_g436054_i0	P05483	46	26	5	30	4	29	5.9	30	58	90	0.093579	Omega-conotoxins GVIIA/GVIIB (SNX-178) (Shaker peptides GVIIA/GVIIB)	0
NODE_449328_length_173_cov_0.838710_g445401_i0.p1	NODE_449328_length_173_cov_0.838710_g445401_i0	P0C5W7	42	38	1	38	28	65	4.6	30	73	58	0.09412	Brevinin-1DYb (Brevinin-1CDYb)	Frog skin active peptide (FSAP) family, Brevinin subfamily
NODE_462587_length_171_cov_0.852459_g458660_i0.p2	NODE_462587_length_171_cov_0.852459_g458660_i0	Q07475	52	27	12	38	40	66	3.5	30	64	40	0.09522	Neuronal regeneration-related protein (Neuronal protein 3.1) (Protein p311)	0
NODE_464248_length_171_cov_0.852459_g460321_i0.p2	NODE_464248_length_171_cov_0.852459_g460321_i0	P0DJZ5	64	22	6	25	12	33	4.6	30	42	43	0.09522	Structural protein ORF5a	Arteriviridae ORF5a protein family
NODE_243662_length_218_cov_1.195266_g239735_i0.p2	NODE_243662_length_218_cov_1.195266_g239735_i0	Q07074	43	40	35	72	24	63	5.9	30	56	56	0.09624	Uncharacterized protein YHR007C-A	0
NODE_483524_length_168_cov_0.873950_g479597_i0.p1	NODE_483524_length_168_cov_0.873950_g479597_i0	Q12338	45	47	9	49	27	73	5.9	30	85	43	0.096921	Ribonuclease H2 subunit C (RNase H2 subunit C) (Rnh2C) (RNase H(203)) (Ribonuclease HI subunit C)	RNase H2 subunit C family
NODE_484252_length_168_cov_0.873950_g480325_i0.p1	NODE_484252_length_168_cov_0.873950_g480325_i0	Q9XCB0	42	45	8	52	54	97	5.9	30	82	45	0.096921	10 kDa chaperonin (GroES protein) (Protein Cpn10)	GroES chaperonin family
NODE_490877_length_167_cov_0.881356_g486950_i0.p1	NODE_490877_length_167_cov_0.881356_g486950_i0	P35325	41	39	9	47	35	68	4.5	30	71	54	0.097501	Small proline-rich protein 2B (SPR-2B)	Cornifin (SPRR) family
NODE_491573_length_167_cov_0.881356_g487646_i0.p1	NODE_491573_length_167_cov_0.881356_g487646_i0	P30396	50	24	10	33	14	37	4.6	30	60	65	0.097501	Cytochrome b6-f complex subunit 5 (Cytochrome b6-f complex subunit PetG) (Cytochrome b6-f complex subunit V)	PetG family
NODE_303344_length_194_cov_1.055172_g299417_i0.p1	NODE_303344_length_194_cov_1.055172_g299417_i0	P0C610	42	26	2	27	8	33	3.4	30	43	60	0.098905	Iota-conotoxin-like Fi11.6	Conotoxin I1 superfamily
NODE_516444_length_164_cov_0.904348_g512517_i0.p1	NODE_516444_length_164_cov_0.904348_g512517_i0	P49068	44	32	2	30	6	37	4.6	30	80	52	0.099285	Metallothionein-1A (MT-1A) (Metallothionein-IA) (MT-IA)	Metallothionein superfamily, Type 1 family
NODE_517010_length_164_cov_0.895652_g513083_i0.p2	NODE_517010_length_164_cov_0.895652_g513083_i0	Q0A7K5	42	52	2	53	23	72	3.5	30	96	55	0.099285	Cell division protein FtsB	FtsB family
NODE_96714_length_356_cov_2.478827_g92823_i0.p1	NODE_96714_length_356_cov_2.478827_g92823_i0	A0A023PZE1	41	54	35	88	28	73	3.5	30	46	49	0.100533	Putative uncharacterized membrane protein YHR063W-A	0
TRINITY_DN141111_c0_g15_i6.p1	TRINITY_DN141111_c0_g15_i6	O13588	40	42	23	64	7	47	6	30	48	40	0.101576	Putative uncharacterized protein YAL069W	0
NODE_434147_length_175_cov_0.825397_g430220_i0.p1	NODE_434147_length_175_cov_0.825397_g430220_i0	Q0SN25	40	47	3	45	14	60	5.9	30	102	51	0.101796	30S ribosomal protein S19	Universal ribosomal protein uS19 family
TRINITY_DN327328_c0_g1_i1.p1	TRINITY_DN327328_c0_g1_i1	P01260	61	23	10	32	2	21	6	30	59	72	0.102156	Calcitonin	Calcitonin family
TRINITY_DN142026_c15_g9_i1.p2	TRINITY_DN142026_c15_g9_i1	A8EYU1	41	37	11	44	55	91	4.5	30	82	41	0.104605	30S ribosomal protein S15	Universal ribosomal protein uS15 family
TRINITY_DN137445_c0_g3_i1.p3	TRINITY_DN137445_c0_g3_i1	O64211	45	22	6	27	28	49	5.9	30	73	43	0.105183	Gene 18 protein (Gp18)	0
NODE_492734_length_167_cov_0.881356_g488807_i0.p1	NODE_492734_length_167_cov_0.881356_g488807_i0	P0A663	41	46	4	45	56	99	5.9	30	84	44	0.106189	Urease subunit beta (EC 3.5.1.5) (Urea amidohydrolase subunit beta)	Urease beta subunit family
TRINITY_DN59814_c0_g1_i1.p1	TRINITY_DN59814_c0_g1_i1	C0H423	45	33	5	32	33	65	5.8	30	54	42	0.107191	Uncharacterized membrane protein YozV	0
NODE_320150_length_191_cov_0.732394_g316223_i0.p1	NODE_320150_length_191_cov_0.732394_g316223_i0	P0DMZ2	43	30	1	30	5	30	6	30	48	97	0.108461	Delta-actitoxin-Dar1b (Delta-AITX-Dar1b) (Da II) [Cleaved into: Delta-actitoxin-Dar1a (Delta-AITX-Dar1a) (Da I)]	Sea anemone short toxin (type III) family
NODE_232927_length_223_cov_1.195402_g229000_i0.p1	NODE_232927_length_223_cov_1.195402_g229000_i0	Q0IE57	44	48	4	51	60	105	4.6	30	77	42	0.109525	Nucleoid-associated protein sync_0026	YbaB/EbfC family
NODE_140591_length_291_cov_1.285124_g136668_i0.p2	NODE_140591_length_291_cov_1.285124_g136668_i0	Q8J256	48	29	3	31	35	63	3.5	30	74	41	0.110469	pH-response transcription factor pacC/RIM101 (Fragment)	PacC/RIM101 family
TRINITY_DN459396_c0_g1_i1.p1	TRINITY_DN459396_c0_g1_i1	C6DAK3	43	30	7	36	5	34	4.6	30	57	45	0.113881	UPF0253 protein PC1_0961	UPF0253 family
NODE_154916_length_276_cov_0.907489_g150991_i0.p2	NODE_154916_length_276_cov_0.907489_g150991_i0	P82908	40	42	3	44	60	101	5.8	30	70	41	0.117406	28S ribosomal protein S36, mitochondrial (MRP-S36) (S36mt)	0
TRINITY_DN346987_c0_g2_i1.p5	TRINITY_DN346987_c0_g2_i1	P0CAY2	43	28	11	35	26	53	5.9	30	50	53	0.117607	Putative defensin-like protein 53	DEFL family
TRINITY_DN141292_c1_g5_i1.p1	TRINITY_DN141292_c1_g5_i1	P22655	42	33	2	33	15	47	6	30	83	41	0.117926	Envelope small membrane protein (E protein) (sM protein)	Alphacoronaviruses E protein family
NODE_271893_length_206_cov_0.993631_g267966_i0.p1	NODE_271893_length_206_cov_0.993631_g267966_i0	P30288	47	30	11	40	18	47	4.5	30	44	63	0.118563	Omega-agatoxin-Aa4a (Omega-AGTX-Aa4a) (Omega-agatoxin IVA) (Omega-Aga-IVA) (Omega-agatoxin-4A)	Neurotoxin 02 (plectoxin) family, 03 (omega-agtx) subfamily
NODE_329555_length_189_cov_1.471429_g325628_i0.p2	NODE_329555_length_189_cov_1.471429_g325628_i0	P0C230	46	50	1	50	21	68	6	30	81	47	0.122436	Protamine	0
NODE_288336_length_199_cov_1.733333_g284409_i0.p2	NODE_288336_length_199_cov_1.733333_g284409_i0	A4ZUC9	42	52	8	54	21	72	4.5	30	85	46	0.122734	Putative transmembrane protein ORF112	0
TRINITY_DN531656_c0_g1_i1.p4	TRINITY_DN531656_c0_g1_i1	P56928	50	20	5	24	5	24	5.9	30	45	43	0.122952	Antimicrobial peptide eNAP-2 (Fragment)	0
NODE_168298_length_264_cov_0.967442_g164372_i0.p1	NODE_168298_length_264_cov_0.967442_g164372_i0	A0L1Y5	42	43	8	50	13	55	3.5	30	49	59	0.123354	Cell division protein ZapB	ZapB family
NODE_290930_length_198_cov_1.744966_g287003_i0.p1	NODE_290930_length_198_cov_1.744966_g287003_i0	Q55FC6	41	39	5	43	1	39	5.9	30	87	48	0.123354	HssA/B-like protein 5	HssA/B family
TRINITY_DN578946_c1_g1_i1.p2	TRINITY_DN578946_c1_g1_i1	P84028	48	25	3	27	11	32	4.6	30	74	53	0.12466	Delta-ctenitoxin-Asp2e (Delta-CNTX-Asp2e) (Neurotoxin ANC45C1)	Neurotoxin 03 (Tx2) family, 06 subfamily
TRINITY_DN102211_c0_g2_i1.p1	TRINITY_DN102211_c0_g2_i1	P08352	45	22	20	41	8	29	5.9	30	50	42	0.125584	Uncharacterized protein E8	0
NODE_500138_length_166_cov_0.888889_g496211_i0.p2	NODE_500138_length_166_cov_0.888889_g496211_i0	A7FY85	48	40	17	54	4	43	3.5	30	73	62	0.126738	50S ribosomal protein L35	Bacterial ribosomal protein bL35 family
TRINITY_DN75076_c1_g1_i1.p4	TRINITY_DN75076_c1_g1_i1	Q05250	55	20	7	26	15	34	3.4	30	65	54	0.12821	Gene 40 protein (Gp40)	0
NODE_133870_length_299_cov_1.052000_g129948_i0.p1	NODE_133870_length_299_cov_1.052000_g129948_i0	Q2RQ23	50	30	21	48	27	56	3.4	30	49	43	0.128858	Light-harvesting protein B-870 beta chain (Antenna pigment protein beta chain) (LH-1)	Antenna complex beta subunit family
TRINITY_DN743097_c0_g1_i1.p3	TRINITY_DN743097_c0_g1_i1	C0HJS5	53	19	2	20	10	28	4.6	30	56	66	0.129617	Cliotide T18 (Cyclotide cT18)	Cyclotide family, Moebius subfamily
TRINITY_DN180569_c0_g1_i1.p4	TRINITY_DN180569_c0_g1_i1	P16777	45	31	20	50	22	52	6	30	58	42	0.129772	Uncharacterized protein UL12	0
TRINITY_DN762948_c0_g1_i1.p1	TRINITY_DN762948_c0_g1_i1	P17592	44	27	12	38	9	35	3.5	30	66	41	0.130261	Early E3 7.7 kDa protein	0
TRINITY_DN517573_c0_g2_i1.p3	TRINITY_DN517573_c0_g2_i1	Q6XCG6	43	47	5	43	3	45	4.5	30	107	44	0.131607	Putative uncharacterized protein PP632	0
TRINITY_DN426559_c0_g1_i1.p2	TRINITY_DN426559_c0_g1_i1	Q91W27	45	44	3	46	23	65	3.4	30	92	44	0.133002	Tuberoinfundibular peptide of 39 residues (TIP39) (Parathyroid hormone 2)	Parathyroid hormone family
TRINITY_DN328755_c0_g1_i1.p1	TRINITY_DN328755_c0_g1_i1	Q1HV41	41	44	2	45	19	57	5.9	30	98	45	0.133177	NADH-ubiquinone oxidoreductase chain 4L (EC 7.1.1.2) (NADH dehydrogenase subunit 4L)	Complex I subunit 4L family
TRINITY_DN3381_c0_g1_i1.p2	TRINITY_DN3381_c0_g1_i1	Q77HP2	41	41	2	42	48	87	4.5	30	93	40	0.134094	Protein V2 (12.1 kDa protein)	0
NODE_408701_length_178_cov_0.806202_g404774_i0.p1	NODE_408701_length_178_cov_0.806202_g404774_i0	Q9UI25	48	31	2	32	30	60	3.4	30	53	49	0.134406	Putative uncharacterized protein PRO0461	0
TRINITY_DN498739_c0_g1_i1.p2	TRINITY_DN498739_c0_g1_i1	P77494	48	31	1	31	1	31	6.1	30	91	63	0.134568	Toxic protein HokB	Hok/Gef family
NODE_229210_length_225_cov_1.119318_g225283_i0.p2	NODE_229210_length_225_cov_1.119318_g225283_i0	Q8DIN9	47	32	1	32	1	30	3.4	30	70	71	0.138664	Cytochrome b559 subunit beta (PSII reaction center subunit VI)	PsbE/PsbF family
NODE_436876_length_174_cov_1.248000_g432949_i0.p1	NODE_436876_length_174_cov_1.248000_g432949_i0	Q86C51	43	37	3	36	38	74	4.5	30	65	45	0.140368	U5-theraphotoxin-Hs1a 1 (U5-TRTX-Hs1a) (Huwenlectin-1) (Huwenlectin-I) (SHLP-I) (SHL-I)	Neurotoxin 10 (Hwtx-1) family, 51 (Hntx-8) subfamily, Hntx-8 sub-subfamily
NODE_222178_length_228_cov_1.988827_g218251_i0.p1	NODE_222178_length_228_cov_1.988827_g218251_i0	Q28598	45	42	6	44	42	82	3.5	30	55	48	0.142123	Homeobox protein Hox-A4 (Fragment)	Antp homeobox family, Deformed subfamily
TRINITY_DN316991_c0_g1_i1.p2	TRINITY_DN316991_c0_g1_i1	B6DD56	41	39	25	60	34	72	4.6	30	43	49	0.144355	U19-lycotoxin-Ls1a (Toxin-like structure LSTX-P5)	Neurotoxin 02 (plectoxin) family, 05 (U19-lycotoxin) subfamily
NODE_415049_length_177_cov_1.218750_g411122_i0.p1	NODE_415049_length_177_cov_1.218750_g411122_i0	Q6F7T8	42	52	2	52	45	92	3.4	30	90	42	0.145275	50S ribosomal protein L17	Bacterial ribosomal protein bL17 family
NODE_81840_length_388_cov_1.557522_g78004_i0.p3	NODE_81840_length_388_cov_1.557522_g78004_i0	Q9U620	42	31	11	39	3	33	5.8	30	65	48	0.146672	Copper-specific metallothionein-2 (CuMT-II)	Metallothionein superfamily, Type 2 family
NODE_192196_length_246_cov_1.289340_g188269_i0.p1	NODE_192196_length_246_cov_1.289340_g188269_i0	Q3ECU1	40	47	26	72	7	53	4.5	30	58	47	0.146961	CLAVATA3/ESR (CLE)-related protein 11 [Cleaved into: CLE11p]	CLV3/ESR signal peptide family
TRINITY_DN28706_c1_g1_i1.p1	TRINITY_DN28706_c1_g1_i1	P21085	44	34	3	36	10	43	4.6	30	85	48	0.149322	Uncharacterized 7.6 kDa protein	0
TRINITY_DN141904_c5_g14_i1.p1	TRINITY_DN141904_c5_g14_i1	A7FUT9	45	33	15	46	34	66	4.5	30	69	46	0.15273	Exodeoxyribonuclease 7 small subunit (EC 3.1.11.6) (Exodeoxyribonuclease VII small subunit) (Exonuclease VII small subunit)	XseB family
NODE_169285_length_263_cov_1.429907_g165359_i0.p2	NODE_169285_length_263_cov_1.429907_g165359_i0	Q03344	41	44	15	54	62	105	3.5	30	51	41	0.152939	ATPase inhibitor, mitochondrial (ATP synthase F1 subunit epsilon) (Inhibitor of F(1)F(o)-ATPase) (IF(1)) (IF1)	ATPase inhibitor family
NODE_276263_length_204_cov_1.329032_g272336_i0.p1	NODE_276263_length_204_cov_1.329032_g272336_i0	P41371	42	43	11	53	2	44	4.5	30	73	72	0.158844	Small, acid-soluble spore protein 1 (SSP-1)	Alpha/beta-type SASP family
NODE_393734_length_180_cov_1.183206_g389807_i0.p1	NODE_393734_length_180_cov_1.183206_g389807_i0	Q9BPC8	43	35	1	35	24	54	3.4	30	58	45	0.158976	Conotoxin VnMEKL-0223	Conotoxin O2 superfamily
NODE_245890_length_217_cov_1.101190_g241963_i0.p1	NODE_245890_length_217_cov_1.101190_g241963_i0	Q9Y3F1	46	26	4	29	3	28	6	30	50	46	0.160472	Putative TAP2-associated 6.5 kDa polypeptide	0
TRINITY_DN74114_c0_g1_i1.p3	TRINITY_DN74114_c0_g1_i1	C0HL26	47	30	4	33	1	28	6.1	30	88	103	0.163975	Cyclotide psyleio D	Cyclotide family, Moebius subfamily
NODE_71378_length_416_cov_2.122616_g67628_i0.p1	NODE_71378_length_416_cov_2.122616_g67628_i0	P0DP36	41	39	20	58	19	56	3.5	30	56	68	0.164121	Potassium channel toxin alpha-KTx 23.3 (Toxin St20)	Short scorpion toxin superfamily, Potassium channel inhibitor family, Alpha-KTx 23 subfamily
NODE_365078_length_184_cov_1.177778_g361151_i0.p1	NODE_365078_length_184_cov_1.177778_g361151_i0	Q05451	44	36	6	41	18	48	3.4	30	59	64	0.164719	Putative uncharacterized protein YHR050W-A	0
TRINITY_DN420863_c0_g1_i1.p1	TRINITY_DN420863_c0_g1_i1	A2CCX5	46	37	4	40	18	51	3.5	30	90	46	0.165115	Photosystem I iron-sulfur center (EC 1.97.1.12) (9 kDa polypeptide) (PSI-C) (Photosystem I subunit VII) (PsaC)	0
NODE_202743_length_239_cov_1.900000_g198816_i0.p1	NODE_202743_length_239_cov_1.900000_g198816_i0	Q04714	41	37	41	77	8	44	5.9	30	47	40	0.166105	Beta-2-microglobulin (Fragment)	Beta-2-microglobulin family
TRINITY_DN208253_c0_g1_i1.p2	TRINITY_DN208253_c0_g1_i1	G2TRR2	42	48	1	47	15	60	3.4	30	100	44	0.167288	Putative uncharacterized transmembrane protein SPBC32F12.17	0
TRINITY_DN103271_c2_g1_i1.p3	TRINITY_DN103271_c2_g1_i1	Q3Z712	42	36	13	47	11	46	4.6	30	72	50	0.167527	50S ribosomal protein L32	Bacterial ribosomal protein bL32 family
NODE_86119_length_378_cov_1.665653_g82258_i0.p6	NODE_86119_length_378_cov_1.665653_g82258_i0	O81338	52	29	4	30	34	60	6	30	78	45	0.16755	Antimicrobial peptide 1	AMP family
NODE_270433_length_206_cov_1.961783_g266506_i0.p1	NODE_270433_length_206_cov_1.961783_g266506_i0	P14414	48	27	28	54	39	65	5.9	30	40	40	0.167867	ATP synthase protein 8 (A6L) (F-ATPase subunit 8)	ATPase protein 8 family
TRINITY_DN133802_c0_g3_i1.p4	TRINITY_DN133802_c0_g3_i1	P68503	43	30	7	36	13	41	4.6	30	79	49	0.168904	Metallothionein A (MT-A)	Metallothionein superfamily, Type 1 family
NODE_329433_length_189_cov_1.478571_g325506_i0.p3	NODE_329433_length_189_cov_1.478571_g325506_i0	B5FXK1	41	37	1	36	18	54	4.6	30	100	49	0.171877	COX assembly mitochondrial protein 2 homolog	CMC family
TRINITY_DN295606_c0_g1_i1.p3	TRINITY_DN295606_c0_g1_i1	D4HRK4	45	29	5	33	31	59	4.6	30	85	48	0.173028	Alpha-conotoxin EIIA	Conotoxin A superfamily
TRINITY_DN849447_c0_g1_i1.p2	TRINITY_DN849447_c0_g1_i1	Q01RT7	41	54	9	62	64	117	3.4	30	57	43	0.17435	Holo-[acyl-carrier-protein] synthase (Holo-ACP synthase) (EC 2.7.8.7) (4'-phosphopantetheinyl transferase AcpS)	P-Pant transferase superfamily, AcpS family
NODE_364721_length_184_cov_1.503704_g360794_i0.p1	NODE_364721_length_184_cov_1.503704_g360794_i0	A7Z553	41	44	12	55	17	60	4.5	30	72	43	0.176986	Cell division suppressor protein YneA	YneA family
TRINITY_DN229817_c0_g1_i1.p1	TRINITY_DN229817_c0_g1_i1	B0SAE7	44	34	1	34	15	42	6.1	30	100	45	0.177649	Putative membrane protein insertion efficiency factor	UPF0161 family
NODE_378421_length_182_cov_1.563910_g374494_i0.p1	NODE_378421_length_182_cov_1.563910_g374494_i0	Q4JQH9	45	49	1	48	16	64	3.5	30	89	50	0.178931	NADH-ubiquinone oxidoreductase chain 4L (EC 7.1.1.2) (NADH dehydrogenase subunit 4L)	Complex I subunit 4L family
NODE_221894_length_228_cov_2.402235_g217967_i0.p2	NODE_221894_length_228_cov_2.402235_g217967_i0	B0B9Q8	48	31	19	49	22	52	6	30	41	60	0.18225	50S ribosomal protein L33	Bacterial ribosomal protein bL33 family
TRINITY_DN842685_c0_g1_i1.p1	TRINITY_DN842685_c0_g1_i1	P80292	46	28	2	28	29	56	6	30	57	46	0.18503	Metallothionein-2E (MT-2E) (Metallothionein-IIE) (MT-IIE)	Metallothionein superfamily, Type 1 family
NODE_295359_length_197_cov_0.736486_g291432_i0.p1	NODE_295359_length_197_cov_0.736486_g291432_i0	Q54Q37	43	28	2	29	31	58	6	30	52	44	0.188084	Protein sigN172 (SrfA-induced gene N-like protein 172)	0
TRINITY_DN892182_c0_g2_i1.p3	TRINITY_DN892182_c0_g2_i1	B3LPD6	40	47	6	48	31	77	5.9	30	81	46	0.189117	Protein TOS6	TOS6 family
TRINITY_DN771297_c0_g1_i1.p3	TRINITY_DN771297_c0_g1_i1	Q2RN09	42	52	10	58	3	47	3.4	30	87	42	0.190286	UPF0102 protein Rru_A3692	UPF0102 family
NODE_137696_length_294_cov_2.048980_g133773_i0.p3	NODE_137696_length_294_cov_2.048980_g133773_i0	Q2SCH0	43	30	2	31	33	61	4.6	30	56	43	0.1911	Ribosome modulation factor (RMF)	Ribosome modulation factor family
NODE_192319_length_246_cov_1.055838_g188392_i0.p1	NODE_192319_length_246_cov_1.055838_g188392_i0	Q0VSI2	41	34	8	41	1	34	4.6	30	52	89	0.192343	50S ribosomal protein L36	Bacterial ribosomal protein bL36 family
TRINITY_DN12272_c0_g1_i1.p2	TRINITY_DN12272_c0_g1_i1	P59627	41	29	5	33	14	42	6	30	83	58	0.192825	50S ribosomal protein L33 2	Bacterial ribosomal protein bL33 family
TRINITY_DN124354_c0_g1_i1.p1	TRINITY_DN124354_c0_g1_i1	P83631	45	31	10	40	21	51	5.9	30	56	51	0.193362	Calprismin (Fragment)	0
TRINITY_DN819203_c0_g1_i1.p2	TRINITY_DN819203_c0_g1_i1	Q0IDC8	54	28	10	37	41	68	5.9	30	67	41	0.193841	Photosystem II reaction center protein H (PSII-H)	PsbH family
NODE_159954_length_271_cov_1.603604_g156028_i0.p2	NODE_159954_length_271_cov_1.603604_g156028_i0	B1Y8P7	46	26	3	28	11	36	4.5	30	87	41	0.194677	30S ribosomal protein S27ae	Eukaryotic ribosomal protein eS31 family
NODE_41334_length_542_cov_2.813387_g38073_i0.p1	NODE_41334_length_542_cov_2.813387_g38073_i0	Q8DWE1	41	37	21	53	18	54	3.5	30	55	60	0.195718	50S ribosomal protein L28	Bacterial ribosomal protein bL28 family
TRINITY_DN896850_c0_g1_i1.p1	TRINITY_DN896850_c0_g1_i1	Q86QU7	42	38	6	43	3	40	5.8	30	81	88	0.19816	Potassium channel toxin gamma-KTx 4.7 (CllErgTx4) (CllErg4) (ErgTx4) (Ergtoxin-like protein)	Ergtoxin family, Gamma-KTx 4 subfamily
NODE_51786_length_487_cov_1.662100_g48298_i0.p3	NODE_51786_length_487_cov_1.662100_g48298_i0	P0CH70	55	22	3	23	11	32	4.5	30	71	63	0.200608	U1-theraphotoxin-Hhn1a (U1-TRTX-Hhn1a) (Hainantoxin F3-24.71) [Cleaved into: Hainantoxin-VI (HNTX-VI) (Peptide F6-25.12)]	Neurotoxin 10 (Hwtx-1) family, 24 (Hwtx-6) subfamily
NODE_467276_length_170_cov_1.041322_g463349_i0.p3	NODE_467276_length_170_cov_1.041322_g463349_i0	Q54UK9	43	42	6	47	38	79	3.4	30	88	45	0.201044	HssA/B-like protein 49	HssA/B family
NODE_232771_length_223_cov_1.327586_g228844_i0.p2	NODE_232771_length_223_cov_1.327586_g228844_i0	Q7M2P1	41	37	3	39	8	42	5.9	30	80	49	0.202422	Spermatid nuclear transition protein 3 (STP-3) (TP-3) (TP3)	0
TRINITY_DN458392_c0_g1_i1.p2	TRINITY_DN458392_c0_g1_i1	P82353	42	36	13	48	8	43	4.6	30	69	53	0.202526	Non-specific lipid-transfer protein 2 (LTP 2)	Plant LTP family
NODE_243360_length_218_cov_1.230769_g239433_i0.p1	NODE_243360_length_218_cov_1.230769_g239433_i0	Q9XYZ1	45	38	25	62	32	64	5.9	30	53	51	0.204846	Omega-conotoxin-like PuIIA	Conotoxin O1 superfamily
TRINITY_DN392225_c0_g1_i1.p1	TRINITY_DN392225_c0_g1_i1	A9A217	56	25	18	41	32	56	6	30	48	44	0.207423	30S ribosomal protein S27ae	Eukaryotic ribosomal protein eS31 family
NODE_75030_length_406_cov_1.974790_g71230_i0.p1	NODE_75030_length_406_cov_1.974790_g71230_i0	P0C5P4	50	30	16	45	1	27	3.5	30	43	60	0.207896	Putative uncharacterized protein YKL162C-A	0
TRINITY_DN163461_c0_g1_i1.p3	TRINITY_DN163461_c0_g1_i1	O83773	42	36	8	43	15	49	5.8	30	75	69	0.210099	Uncharacterized protein TP_0795	0
TRINITY_DN123553_c0_g1_i1.p3	TRINITY_DN123553_c0_g1_i1	Q96KT0	41	46	1	43	23	65	4.6	30	73	44	0.214577	Uncharacterized protein FAM167A-AS1 (FAM167A antisense RNA 1) (FAM167A antisense gene protein 1)	0
TRINITY_DN469354_c0_g1_i1.p1	TRINITY_DN469354_c0_g1_i1	Q9CHE9	42	38	1	38	13	49	4.5	30	83	48	0.215524	UPF0337 protein YhjA	UPF0337 (CsbD) family
TRINITY_DN79041_c0_g2_i1.p1	TRINITY_DN79041_c0_g2_i1	P0CU21	40	42	4	37	13	53	3.5	30	98	56	0.21702	Uncharacterized protein SPBC713.14c	0
TRINITY_DN234151_c0_g1_i1.p2	TRINITY_DN234151_c0_g1_i1	Q1ACM2	48	25	2	26	1	25	5.8	30	76	69	0.218943	Photosystem I reaction center subunit VIII (PSI-I)	PsaI family
NODE_152228_length_278_cov_2.489083_g148303_i0.p1	NODE_152228_length_278_cov_2.489083_g148303_i0	Q6EW31	44	45	1	45	40	82	4.5	30	49	45	0.219496	30S ribosomal protein S18, chloroplastic	Bacterial ribosomal protein bS18 family
NODE_244857_length_217_cov_1.815476_g240930_i0.p1	NODE_244857_length_217_cov_1.815476_g240930_i0	P23080	45	29	11	39	8	36	5.9	30	69	59	0.223806	Photosystem I reaction center subunit IX	PsaJ family
TRINITY_DN87460_c0_g1_i1.p1	TRINITY_DN87460_c0_g1_i1	Q54UR4	43	42	7	46	54	95	3.5	30	65	43	0.225608	HssA/B-like protein 34	HssA/B family
NODE_331002_length_189_cov_0.742857_g327075_i0.p1	NODE_331002_length_189_cov_0.742857_g327075_i0	P56717	61	18	18	35	1	18	6	30	46	55	0.225615	Orexin-A (Hypocretin-1) (Hcrt1)	Orexin family
NODE_148374_length_282_cov_2.506438_g144449_i0.p4	NODE_148374_length_282_cov_2.506438_g144449_i0	P69496	48	29	1	29	1	29	5.9	30	97	45	0.226482	Conotoxin Im11.2	Conotoxin I2 superfamily
TRINITY_DN359531_c0_g1_i1.p2	TRINITY_DN359531_c0_g1_i1	A9BF40	48	23	8	30	30	52	5.8	30	72	43	0.229333	50S ribosomal protein L33	Bacterial ribosomal protein bL33 family
TRINITY_DN44023_c0_g2_i1.p1	TRINITY_DN44023_c0_g2_i1	B5G6H4	43	35	38	72	7	41	3.4	30	41	47	0.229925	Notewaprin-a	Snake waprin family
TRINITY_DN642182_c0_g1_i1.p1	TRINITY_DN642182_c0_g1_i1	P60211	45	29	9	37	5	33	6	30	44	83	0.233845	Potassium channel toxin alpha-KTx 18.1 (Toxin Tc32) (Toxin To32)	Short scorpion toxin superfamily, Potassium channel inhibitor family, Alpha-KTx 18 subfamily
TRINITY_DN609223_c0_g1_i1.p1	TRINITY_DN609223_c0_g1_i1	A0A1B0GU33	42	31	22	52	25	55	5.9	30	54	44	0.235299	Testis-expressed protein 53	0
NODE_133698_length_299_cov_1.640000_g129776_i0.p1	NODE_133698_length_299_cov_1.640000_g129776_i0	B6YR21	42	38	5	42	20	57	3.5	30	59	45	0.237239	Acyl carrier protein (ACP)	Acyl carrier protein (ACP) family
NODE_77062_length_400_cov_3.527066_g73250_i0.p3	NODE_77062_length_400_cov_3.527066_g73250_i0	P08130	45	33	1	32	1	33	6	30	85	100	0.24135	Protamine-M6/M7 (Mugiline beta)	0
TRINITY_DN670443_c0_g1_i1.p1	TRINITY_DN670443_c0_g1_i1	Q2V466	44	43	3	42	23	65	3.5	30	98	52	0.242424	Putative defensin-like protein 191	DEFL family
TRINITY_DN228522_c0_g1_i1.p2	TRINITY_DN228522_c0_g1_i1	A4SL69	42	31	3	33	32	62	3.5	30	56	50	0.245638	UPF0434 protein ASA_1553	UPF0434 family
NODE_14751_length_845_cov_3.733668_g12754_i0.p4	NODE_14751_length_845_cov_3.733668_g12754_i0	Q54BZ0	42	53	16	67	19	66	5.8	30	72	58	0.249072	UPF0512 protein M	UPF0512 family
TRINITY_DN368176_c0_g1_i1.p2	TRINITY_DN368176_c0_g1_i1	Q9CKV9	43	40	1	36	39	78	3.5	30	100	51	0.253476	Sulfur carrier protein TusA	Sulfur carrier protein TusA family
TRINITY_DN527812_c0_g1_i1.p3	TRINITY_DN527812_c0_g1_i1	Q8NFU4	42	38	1	38	47	83	3.5	30	100	45	0.257601	Follicular dendritic cell secreted peptide (FDC secreted protein) (FDC-SP)	0
NODE_83032_length_385_cov_2.062500_g79189_i0.p2	NODE_83032_length_385_cov_2.062500_g79189_i0	B2Y1X7	46	26	19	44	1	26	5.8	30	43	84	0.274274	Cytochrome b6-f complex subunit 6 (Cytochrome b6-f complex subunit PetL) (Cytochrome b6-f complex subunit VI)	PetL family
NODE_237794_length_220_cov_6.514620_g233867_i0.p2	NODE_237794_length_220_cov_6.514620_g233867_i0	Q2V2S1	44	39	8	45	33	71	4.5	30	66	43	0.279378	Putative defensin-like protein 20	DEFL family
TRINITY_DN311507_c0_g1_i1.p3	TRINITY_DN311507_c0_g1_i1	P35851	70	23	2	23	30	52	3.5	30	61	43	0.280736	Phosphoribosylformylglycinamidine synthase subunit PurQ (FGAM synthase) (EC 6.3.5.3) (Formylglycinamide ribonucleotide amidotransferase subunit I) (FGAR amidotransferase I) (FGAR-AT I) (Glutaminase PurQ) (EC 3.5.1.2) (Phosphoribosylformylglycinamidine synthase subunit I) (Fragment)	0
TRINITY_DN839049_c0_g1_i1.p1	TRINITY_DN839049_c0_g1_i1	Q8I817	41	37	2	36	45	81	4.6	30	100	42	0.281282	Enticin	0
TRINITY_DN137743_c0_g1_i1.p2	TRINITY_DN137743_c0_g1_i1	P0C5I4	46	35	8	39	39	72	4.5	30	73	41	0.282971	Beta-insect depressant toxin Lqh-dprIT3b	Long (4 C-C) scorpion toxin superfamily, Sodium channel inhibitor family, Beta subfamily
TRINITY_DN140959_c3_g125_i3.p1	TRINITY_DN140959_c3_g125_i3	C7DQX8	42	36	32	64	38	71	3.5	30	55	49	0.283944	Conotoxin Vi11.3	Conotoxin I2 superfamily
TRINITY_DN276164_c0_g1_i1.p1	TRINITY_DN276164_c0_g1_i1	P22531	50	30	5	34	37	61	5.9	30	71	42	0.286812	Small proline-rich protein 2E (SPR-2E) (Small proline-rich protein II) (SPR-II)	Cornifin (SPRR) family
NODE_214401_length_232_cov_2.830601_g210474_i0.p1	NODE_214401_length_232_cov_2.830601_g210474_i0	P20221	41	37	12	48	24	60	5.8	30	77	40	0.289174	Uncharacterized protein F-92	0
NODE_68341_length_425_cov_1.933511_g64625_i0.p1	NODE_68341_length_425_cov_1.933511_g64625_i0	Q9FK16	45	31	18	48	5	35	6	30	63	49	0.289238	Arabinogalactan protein 22 (AtAGP22) (Arabinogalactan peptide 22) (AG-peptide 22)	AG-peptide AGP family
TRINITY_DN127077_c0_g2_i1.p1	TRINITY_DN127077_c0_g2_i1	Q8P0T7	46	37	11	42	10	46	3.5	30	88	56	0.289394	UPF0337 protein spyM18_1212	UPF0337 (CsbD) family
NODE_37097_length_570_cov_3.119002_g33962_i0.p1	NODE_37097_length_570_cov_3.119002_g33962_i0	P19301	42	38	15	52	22	58	5.9	30	56	60	0.29449	Uncharacterized 7.3 kDa protein	0
NODE_43786_length_527_cov_2.855649_g40456_i0.p3	NODE_43786_length_527_cov_2.855649_g40456_i0	P92565	41	44	4	47	65	105	4.6	30	83	40	0.296197	Uncharacterized mitochondrial protein AtMg01370 (ORF111d)	0
NODE_125842_length_309_cov_1.926923_g121925_i0.p2	NODE_125842_length_309_cov_1.926923_g121925_i0	Q8BH89	41	34	3	36	14	47	4.5	30	62	43	0.296865	WAP four-disulfide core domain protein 15A	0
NODE_457271_length_171_cov_3.106557_g453344_i0.p1	NODE_457271_length_171_cov_3.106557_g453344_i0	O31445	40	42	1	32	11	52	5.9	30	74	45	0.298074	Uncharacterized protein YbfE	0
NODE_40866_length_545_cov_3.225806_g37622_i0.p3	NODE_40866_length_545_cov_3.225806_g37622_i0	P0C2L8	48	23	19	41	15	37	4.6	30	45	62	0.298099	Kappa-hexatoxin-Hf1a (Kappa-HXTX-Hf1a) (Janus-atracotoxin-Hf1a) (Janus-AcTx-Hf1a) (Kappa-atracotoxin-Hf1a) (Kappa-AcTx-Hf1a)	Neurotoxin 11 (kappa toxin) family
NODE_5266_length_1231_cov_3.127750_g4269_i0.p5	NODE_5266_length_1231_cov_3.127750_g4269_i0	Q9XPI2	50	28	8	35	10	37	5.9	30	68	46	0.298954	ATP synthase protein 8 (A6L) (F-ATPase subunit 8)	ATPase protein 8 family
TRINITY_DN11658_c0_g2_i1.p2	TRINITY_DN11658_c0_g2_i1	Q54LA2	48	25	5	29	10	34	3.5	30	66	60	0.30654	Uncharacterized transmembrane protein DDB_G0286783	0
TRINITY_DN130139_c0_g1_i1.p1	TRINITY_DN130139_c0_g1_i1	C1D6C4	44	43	4	45	17	59	6	30	88	44	0.312219	UPF0235 protein LHK_03181	UPF0235 family
NODE_159692_length_271_cov_2.211712_g155766_i0.p4	NODE_159692_length_271_cov_2.211712_g155766_i0	O31166	48	27	2	28	4	30	4.6	30	73	47	0.313506	50S ribosomal protein L24 (Fragment)	Universal ribosomal protein uL24 family
TRINITY_DN141407_c1_g3_i3.p1	TRINITY_DN141407_c1_g3_i3	O78506	41	41	16	53	3	43	3.5	30	76	41	0.318743	30S ribosomal protein S14, chloroplastic	Universal ribosomal protein uS14 family
NODE_17803_length_785_cov_2.822011_g15559_i0.p4	NODE_17803_length_785_cov_2.822011_g15559_i0	M1INJ1	46	26	33	54	32	57	3.4	30	44	43	0.337524	Putative insect toxin Acra6	Long (4 C-C) scorpion toxin superfamily, Sodium channel inhibitor family, Beta subfamily
TRINITY_DN57691_c0_g1_i1.p1	TRINITY_DN57691_c0_g1_i1	Q5LTB3	45	42	42	83	19	59	6	30	47	44	0.342432	PqqA binding protein (Coenzyme PQQ synthesis protein D) (Pyrroloquinoline quinone biosynthesis protein D)	PqqD family
NODE_300888_length_194_cov_9.420690_g296961_i0.p2	NODE_300888_length_194_cov_9.420690_g296961_i0	P83658	43	30	7	36	6	28	3.5	30	47	47	0.343841	Disintegrin schistatin	Disintegrin family, Dimeric disintegrin subfamily
NODE_135812_length_296_cov_2.834008_g131889_i0.p4	NODE_135812_length_296_cov_2.834008_g131889_i0	P07552	48	23	6	28	24	46	3.5	30	55	41	0.344624	Cytochrome b-c1 complex subunit 10 (Complex III subunit 10) (Complex III subunit XI) (Ubiquinol-cytochrome c reductase complex 6.4 kDa protein)	UQCR11/QCR10 family
TRINITY_DN863398_c0_g1_i1.p2	TRINITY_DN863398_c0_g1_i1	E6ZBE2	48	31	5	35	31	61	4.6	30	89	40	0.345347	Kassorin-S (PreproKassorin-S)	Frog skin active peptide (FSAP) family, Brevinin subfamily
NODE_5605_length_1208_cov_3.174288_g4565_i0.p4	NODE_5605_length_1208_cov_3.174288_g4565_i0	P60234	41	27	20	46	15	41	3.5	30	49	42	0.346801	Muscarinic m1-toxin2	Snake three-finger toxin family, Short-chain subfamily, Aminergic toxin sub-subfamily
TRINITY_DN46520_c0_g2_i1.p1	TRINITY_DN46520_c0_g2_i1	Q9I980	63	19	2	20	15	33	5.8	30	40	43	0.35912	Thymosin beta-10 (Thymb10)	Thymosin beta family
TRINITY_DN385292_c0_g1_i1.p2	TRINITY_DN385292_c0_g1_i1	Q60A10	42	60	3	55	49	108	4.5	30	109	42	0.369046	50S ribosomal protein L11	Universal ribosomal protein uL11 family
TRINITY_DN133727_c2_g2_i1.p2	TRINITY_DN133727_c2_g2_i1	P0C175	47	30	27	56	34	59	3.5	30	48	44	0.369898	Potassium channel toxin epsilon-KTx 1.2 (Ts12) (TsPep2)	Short scorpion toxin superfamily, Potassium channel inhibitor family, Epsilon-KTx 01 subfamily
TRINITY_DN769842_c0_g1_i1.p2	TRINITY_DN769842_c0_g1_i1	Q07520	42	48	1	47	21	68	5.8	30	80	40	0.378417	Movement protein TGBp3 (13 kDa protein) (Triple gene block 3 protein) (TGBp3)	Tymovirales TGBp3 protein family
TRINITY_DN141265_c20_g1_i1.p1	TRINITY_DN141265_c20_g1_i1	C1J5M5	41	32	39	70	36	67	4.5	30	44	42	0.381645	Mu-conotoxin BuIIIA	Conotoxin M superfamily
TRINITY_DN136091_c1_g10_i1.p3	TRINITY_DN136091_c1_g10_i1	P84012	44	34	1	34	11	37	6	30	92	63	0.382286	U7-ctenitoxin-Pk1a (U7-CNTX-Pk1a) (Neurotoxin PKTx36C1)	Neurotoxin 03 (Tx2) family, 04 subfamily
TRINITY_DN141476_c2_g4_i1.p4	TRINITY_DN141476_c2_g4_i1	P35312	44	41	6	46	56	90	5.9	30	89	41	0.390685	Protamine-2 (Sperm histone P2) (Sperm protamine P2)	Protamine P2 family
TRINITY_DN717892_c0_g1_i1.p1	TRINITY_DN717892_c0_g1_i1	O93454	42	45	5	49	21	60	4.6	30	88	63	0.393156	Dermaseptin PD-3-6	Frog skin active peptide (FSAP) family, Dermaseptin subfamily
TRINITY_DN52622_c0_g1_i1.p1	TRINITY_DN52622_c0_g1_i1	Q3LHN2	54	28	2	29	14	37	5.9	30	50	54	0.393553	Keratin-associated protein 19-2	KRTAP type 19 family
NODE_37624_length_566_cov_5.454545_g34470_i0.p3	NODE_37624_length_566_cov_5.454545_g34470_i0	Q8DMK6	41	39	11	44	1	39	3.5	30	68	43	0.399011	50S ribosomal protein L31	Bacterial ribosomal protein bL31 family, Type A subfamily
NODE_4211_length_1322_cov_4.289866_g3374_i0.p7	NODE_4211_length_1322_cov_4.289866_g3374_i0	Q6Q5X2	45	40	5	43	13	48	4.6	30	82	78	0.407396	Cysteine-rich and transmembrane domain-containing protein YDR034W-B	CYSTM1 family
NODE_73318_length_410_cov_4.567867_g69541_i0.p2	NODE_73318_length_410_cov_4.567867_g69541_i0	P14589	42	24	6	29	17	40	5.9	30	55	45	0.451579	Uncharacterized protein 3' to Asp-rich and His-rich proteins (Fragment)	0
TRINITY_DN119600_c0_g1_i1.p5	TRINITY_DN119600_c0_g1_i1	Q8TGK7	41	34	19	52	45	78	3.4	30	58	40	0.453	Putative UPF0320 protein YAL068W-A	UPF0320 family
TRINITY_DN111557_c0_g1_i1.p2	TRINITY_DN111557_c0_g1_i1	P58439	41	27	11	37	2	23	4.5	30	48	90	0.466556	Cycloviolacin-O7	Cyclotide family, Bracelet subfamily
NODE_23864_length_694_cov_4.851163_g21248_i0.p3	NODE_23864_length_694_cov_4.851163_g21248_i0	Q3E746	42	26	6	31	18	43	4.6	30	48	49	0.468138	Uncharacterized protein YHR086W-A	0
NODE_4344_length_1311_cov_5.490491_g3492_i0.p3	NODE_4344_length_1311_cov_5.490491_g3492_i0	Q3IJB4	47	32	13	43	11	42	4.6	30	51	45	0.47022	50S ribosomal protein L31	Bacterial ribosomal protein bL31 family, Type A subfamily
NODE_58753_length_457_cov_8.953431_g55152_i0.p2	NODE_58753_length_457_cov_8.953431_g55152_i0	Q9Q2P0	44	43	47	86	55	97	6	30	48	42	0.47068	Uncharacterized protein RPMS1	Epstein-barr virus RPMS1 family
TRINITY_DN520875_c0_g1_i1.p4	TRINITY_DN520875_c0_g1_i1	P0CB62	61	23	2	23	28	50	3.4	30	70	43	0.476515	Protein YmiA	0
TRINITY_DN423926_c0_g1_i1.p3	TRINITY_DN423926_c0_g1_i1	C0HK36	48	27	5	31	6	26	6	30	69	93	0.476927	Cyclotide mech-2	Cyclotide family, Moebius subfamily
TRINITY_DN240496_c0_g1_i1.p1	TRINITY_DN240496_c0_g1_i1	A6H4Q7	50	26	4	29	19	44	6	30	51	54	0.477271	ATP synthase protein 8 (A6L) (F-ATPase subunit 8)	ATPase protein 8 family
TRINITY_DN757979_c0_g1_i1.p1	TRINITY_DN757979_c0_g1_i1	Q779L9	47	30	12	41	30	57	3.5	30	68	44	0.480591	Suppressor of RNA silencing (8kD cysteine rich protein) (P8)	Virgaviridae suppressor of RNA silencing family
NODE_9715_length_992_cov_4.413574_g8219_i0.p1	NODE_9715_length_992_cov_4.413574_g8219_i0	C5E490	41	49	7	50	34	82	4.5	30	51	41	0.486285	Nucleolar protein SWM2	SWM2 family
TRINITY_DN141788_c0_g65_i1.p2	TRINITY_DN141788_c0_g65_i1	Q9C3Z5	40	62	7	64	25	86	3.5	30	95	56	0.491009	60S acidic ribosomal protein P2	Eukaryotic ribosomal protein P1/P2 family
TRINITY_DN140556_c0_g3_i1.p1	TRINITY_DN140556_c0_g3_i1	P83235	41	34	31	62	6	38	3.5	30	49	57	0.491905	Mating pheromone En-2	0
NODE_6115_length_1172_cov_5.487979_g5013_i0.p4	NODE_6115_length_1172_cov_5.487979_g5013_i0	Q8U2Q8	45	33	8	40	31	63	6	30	63	42	0.492	Putative antitoxin VapB4	UPF0330 family
TRINITY_DN141238_c0_g2_i1.p2	TRINITY_DN141238_c0_g2_i1	Q91FM3	50	34	4	37	3	34	5.9	30	79	46	0.497006	Uncharacterized protein 301L	0
NODE_57048_length_464_cov_3.262651_g53472_i0.p2	NODE_57048_length_464_cov_3.262651_g53472_i0	P54025	44	39	14	52	1	38	5.9	30	54	103	0.507096	50S ribosomal protein L41e	Eukaryotic ribosomal protein eL41 family
TRINITY_DN141433_c9_g1_i1.p2	TRINITY_DN141433_c9_g1_i1	P42886	40	47	3	46	39	85	3.5	30	90	47	0.546019	Urease subunit beta (EC 3.5.1.5) (Urea amidohydrolase subunit beta)	Urease beta subunit family
NODE_11487_length_931_cov_4.808390_g9788_i0.p8	NODE_11487_length_931_cov_4.808390_g9788_i0	P83915	48	23	3	25	7	29	4.5	30	77	72	0.568321	U3-ctenitoxin-Pk1a (U3-CNTX-Pk1a) (Neurotoxin PKTx21C2) [Cleaved into: Neurotoxin PKTx21C2 variant Ala-1 Del]	Neurotoxin 17 (21C2) family
TRINITY_DN125231_c0_g1_i1.p2	TRINITY_DN125231_c0_g1_i1	B3A0N9	43	23	8	30	12	34	6	30	47	64	0.57863	Serine protease inhibitor 2 (Protease inhibitor MSPI-2)	Protease inhibitor I19 family
TRINITY_DN141117_c6_g1_i1.p1	TRINITY_DN141117_c6_g1_i1	Q86H39	44	39	28	65	13	51	6	30	40	72	0.580895	Putative uncharacterized protein DDB_G0275657	0
TRINITY_DN274033_c0_g1_i1.p3	TRINITY_DN274033_c0_g1_i1	O42152	41	34	1	34	22	48	3.4	30	71	57	0.585394	Metallothionein (AnMT) (MT)	Metallothionein superfamily, Type 1 family
NODE_75544_length_404_cov_4.980282_g71740_i0.p3	NODE_75544_length_404_cov_4.980282_g71740_i0	Q6YXN1	40	42	22	62	33	74	4.5	30	58	57	0.598769	Photosystem II reaction center protein H (PSII-H) (Photosystem II 10 kDa phosphoprotein)	PsbH family
TRINITY_DN486905_c0_g1_i1.p1	TRINITY_DN486905_c0_g1_i1	Q3E819	47	30	4	33	8	34	5.8	30	91	48	0.631291	Uncharacterized protein YCR108C	0
TRINITY_DN141122_c4_g20_i1.p1	TRINITY_DN141122_c4_g20_i1	P81462	45	29	8	36	3	31	4.6	30	56	57	0.634618	Defensin	Invertebrate defensin family, Type 1 subfamily
NODE_40053_length_550_cov_6.449102_g36832_i0.p1	NODE_40053_length_550_cov_6.449102_g36832_i0	Q33569	41	44	15	58	13	56	4.6	30	49	51	0.645811	Ribosomal protein S12, mitochondrial	Universal ribosomal protein uS12 family
TRINITY_DN126102_c0_g1_i1.p1	TRINITY_DN126102_c0_g1_i1	P08813	41	41	13	50	12	52	5.9	30	61	66	0.65419	Ferredoxin-1 (Ferredoxin I) (Fd I)	0
NODE_1137_length_1920_cov_12.071619_g864_i0.p9	NODE_1137_length_1920_cov_12.071619_g864_i0	M1YW29	47	30	3	32	4	33	5.9	30	71	51	0.654327	Prokaryotic ubiquitin-like protein UBact	Ubiquitin-like protein UBact family
TRINITY_DN103413_c3_g95_i1.p4	TRINITY_DN103413_c3_g95_i1	P17591	51	35	7	41	29	61	5.9	30	83	57	0.686114	Early E3 6.4 kDa protein	0
TRINITY_DN715444_c0_g2_i1.p2	TRINITY_DN715444_c0_g2_i1	Q40357	41	49	4	49	71	119	4.5	30	89	40	0.694085	Early nodulin-10	0
NODE_5067_length_1245_cov_11.567726_g4098_i0.p5	NODE_5067_length_1245_cov_11.567726_g4098_i0	O75920	43	47	5	50	24	68	5.8	30	77	43	0.702751	Small EDRK-rich factor 1 (Protein 4F5) (h4F5) (SMA modifier 1)	SERF family
NODE_2667_length_1521_cov_12.794158_g2074_i0.p3	NODE_2667_length_1521_cov_12.794158_g2074_i0	Q17638	48	27	6	32	11	37	6	30	55	46	0.704731	UPF0057 membrane protein C04G6.5	UPF0057 (PMP3) family
NODE_24421_length_687_cov_5.841693_g21777_i0.p5	NODE_24421_length_687_cov_5.841693_g21777_i0	P20543	44	39	25	63	57	95	4.6	30	60	41	0.707436	Uncharacterized 10.8 kDa protein	0
NODE_16760_length_803_cov_159.641910_g14602_i0.p2	NODE_16760_length_803_cov_159.641910_g14602_i0	P48274	48	33	20	52	44	76	4.5	30	48	43	0.733045	Uncharacterized protein ycf34	0
TRINITY_DN139066_c0_g1_i2.p4	TRINITY_DN139066_c0_g1_i2	P19046	44	34	7	40	24	57	5.9	30	62	48	0.73986	NADH-ubiquinone oxidoreductase chain 4 (EC 7.1.1.2) (NADH dehydrogenase subunit 4) (Fragment)	Complex I subunit 4 family
NODE_24347_length_688_cov_4.568075_g21707_i0.p4	NODE_24347_length_688_cov_4.568075_g21707_i0	Q9UA95	43	35	11	42	40	74	3.4	30	58	47	0.75048	Conotoxin AbVIH (Fragment)	Conotoxin O1 superfamily
TRINITY_DN615385_c0_g1_i1.p2	TRINITY_DN615385_c0_g1_i1	O63913	46	41	5	45	6	41	5.9	30	91	76	0.753818	ATP synthase protein 8 (A6L) (F-ATPase subunit 8)	ATPase protein 8 family
NODE_45716_length_516_cov_8.158458_g42347_i0.p2	NODE_45716_length_516_cov_8.158458_g42347_i0	Q81WT3	42	59	62	107	27	85	6	30	46	50	0.756966	Holin-like protein CidA 2	CidA/LrgA family, CidA subfamily
NODE_4784_length_1269_cov_6.521311_g3864_i0.p3	NODE_4784_length_1269_cov_6.521311_g3864_i0	Q9BQ08	42	48	1	48	1	47	3.5	30	89	43	0.76036	Resistin-like beta (Colon and small intestine-specific cysteine-rich protein) (Colon carcinoma-related gene protein) (Cysteine-rich secreted protein A12-alpha-like 1) (Cysteine-rich secreted protein FIZZ2) (RELMbeta)	Resistin/FIZZ family
TRINITY_DN141725_c2_g7_i8.p3	TRINITY_DN141725_c2_g7_i8	P0C6G3	48	40	30	65	43	82	4.6	30	61	47	0.77836	Protein AC4 (Protein AL4)	Geminiviridae protein AC4/C4 family
TRINITY_DN307113_c0_g1_i1.p1	TRINITY_DN307113_c0_g1_i1	P0CK16	41	44	2	45	30	69	6	30	85	44	0.816532	Accessory protein p12I	HTLV-1 accessory protein p12I family
TRINITY_DN332358_c0_g1_i1.p2	TRINITY_DN332358_c0_g1_i1	Q9P1D8	50	28	8	33	27	54	3.5	30	78	44	0.872025	Putative uncharacterized protein PRO2289	0
TRINITY_DN1850_c0_g1_i1.p3	TRINITY_DN1850_c0_g1_i1	P28508	43	40	3	39	8	47	3.5	30	91	62	0.881966	Hirudin-3A' (Hirudin IIIA')	Protease inhibitor I14 (hirudin) family
TRINITY_DN136705_c1_g2_i1.p1	TRINITY_DN136705_c1_g2_i1	Q2K4D4	43	37	28	64	35	71	4.6	30	42	43	0.890584	UPF0335 protein RHE_CH03546	UPF0335 family
TRINITY_DN117064_c1_g1_i1.p3	TRINITY_DN117064_c1_g1_i1	Q2RJY1	50	24	5	28	27	47	5.9	30	44	40	0.904313	50S ribosomal protein L32	Bacterial ribosomal protein bL32 family
NODE_31938_length_609_cov_9.533929_g28972_i0.p2	NODE_31938_length_609_cov_9.533929_g28972_i0	Q3M4Y3	42	43	23	62	16	58	6	30	57	74	0.953158	30S ribosomal protein S21 1	Bacterial ribosomal protein bS21 family
TRINITY_DN137612_c5_g1_i1.p2	TRINITY_DN137612_c5_g1_i1	D2NT92	54	26	8	33	32	57	6	30	72	41	0.966223	Prokaryotic ubiquitin-like protein Pup (Bacterial ubiquitin-like modifier)	Prokaryotic ubiquitin-like protein family
NODE_5403_length_1221_cov_14.534130_g4395_i0.p6	NODE_5403_length_1221_cov_14.534130_g4395_i0	Q5T5A8	43	40	23	59	19	57	4.6	30	60	43	1.10716	Late cornified envelope protein 3C (Late envelope protein 15) (Small proline-rich-like epidermal differentiation complex protein 3A)	LCE family
NODE_57751_length_461_cov_9.560680_g54165_i0.p6	NODE_57751_length_461_cov_9.560680_g54165_i0	B3EWT4	42	33	11	43	3	34	6	30	67	94	1.16189	Toxin CSTX-19	Neurotoxin 02 (plectoxin) family, 07 subfamily
TRINITY_DN44972_c0_g1_i1.p4	TRINITY_DN44972_c0_g1_i1	P79378	46	28	25	50	7	34	6	30	52	46	1.1913	Metallothionein-1F (MT-1F) (Metallothionein-IF) (MT-IF)	Metallothionein superfamily, Type 1 family
TRINITY_DN624126_c0_g1_i1.p3	TRINITY_DN624126_c0_g1_i1	P01547	41	32	13	44	3	34	4.5	30	70	71	1.26181	Bacteriocin fulvocin-C	0
TRINITY_DN48238_c0_g3_i1.p3	TRINITY_DN48238_c0_g3_i1	P06791	42	36	37	72	16	51	4.6	30	47	41	1.28869	Protein E4	Papillomaviridae E4 protein family
NODE_21672_length_723_cov_17.643917_g19191_i0.p1	NODE_21672_length_723_cov_17.643917_g19191_i0	Q9XMI9	43	28	8	35	8	35	5.9	30	51	42	1.35828	ATP synthase protein 8 (A6L) (F-ATPase subunit 8)	ATPase protein 8 family
NODE_129199_length_304_cov_9.474510_g125279_i0.p1	NODE_129199_length_304_cov_9.474510_g125279_i0	A3DE79	41	37	10	46	29	65	4.5	30	54	56	1.3678	50S ribosomal protein L32	Bacterial ribosomal protein bL32 family
NODE_109872_length_332_cov_18.756184_g105961_i0.p2	NODE_109872_length_332_cov_18.756184_g105961_i0	P38374	45	29	16	44	1	29	5.9	30	50	45	1.4219	Protein YSY6	RAMP4 family
NODE_166041_length_265_cov_244.263889_g162115_i0.p3	NODE_166041_length_265_cov_244.263889_g162115_i0	P06545	42	31	14	44	8	38	4.5	30	51	56	1.5356	DNA-binding protein (Arginine-rich protein 6.9 kDa) (Basic viral core protein) (Nucleocapsid protein)	0
TRINITY_DN136310_c0_g1_i1.p3	TRINITY_DN136310_c0_g1_i1	P53726	44	52	4	54	55	102	5.8	30	71	44	1.60222	Putative uncharacterized protein YNR025C	0
TRINITY_DN132597_c0_g3_i4.p2	TRINITY_DN132597_c0_g3_i4	P83652	44	32	14	43	2	33	6	30	65	94	1.97205	Antimicrobial peptide Alo-2	AMP family
TRINITY_DN137358_c0_g1_i1.p3	TRINITY_DN137358_c0_g1_i1	Q9YPJ6	52	25	30	54	5	29	5.9	30	45	41	2.16776	Uncharacterized protein FPV238 (ORF f)	0
NODE_362876_length_184_cov_96.800000_g358949_i0.p3	NODE_362876_length_184_cov_96.800000_g358949_i0	A6W353	43	44	4	47	8	51	5.8	30	72	52	2.4552	50S ribosomal protein L27	Bacterial ribosomal protein bL27 family
NODE_131520_length_301_cov_43.706349_g127599_i0.p2	NODE_131520_length_301_cov_43.706349_g127599_i0	P15821	41	51	34	84	74	121	3.5	30	52	42	3.05605	Protein Ycf2 (Fragment)	Ycf2 family
TRINITY_DN784279_c1_g8_i1.p1	TRINITY_DN784279_c1_g8_i1	O13521	43	51	1	43	34	84	4.5	30	109	44	4.49509	Putative uncharacterized protein YPL035C	0
NODE_471866_length_169_cov_1532.475000_g467939_i0.p3	NODE_471866_length_169_cov_1532.475000_g467939_i0	P24616	41	34	2	35	15	47	6	30	94	47	11.1984	Small hydrophobic protein (Small protein 1A)	Pneumovirus small hydrophobic protein family
TRINITY_DN140529_c10_g29_i1.p2	TRINITY_DN140529_c10_g29_i1	P55952	43	37	10	45	7	40	3.4	30	80	64	15.2208	Metallothionein (MT)	Metallothionein superfamily, Type 3 family
TRINITY_DN142220_c42_g115_i1.p1	TRINITY_DN142220_c42_g115_i1	A4J121	41	56	45	98	53	106	4.6	30	56	46	28.723	50S ribosomal protein L14	Universal ribosomal protein uL14 family
NODE_334062_length_189_cov_0.742857_g330135_i0.p2	NODE_334062_length_189_cov_0.742857_g330135_i0	B1LW27	47	43	4	46	44	85	2.1	31	69	43	0.086152	50S ribosomal protein L28	Bacterial ribosomal protein bL28 family
NODE_347211_length_187_cov_0.753623_g343284_i0.p1	NODE_347211_length_187_cov_0.753623_g343284_i0	Q9X889	42	45	17	60	47	91	2	31	74	40	0.087073	UPF0060 membrane protein SCO3297	UPF0060 family
NODE_158063_length_273_cov_1.111607_g154137_i0.p3	NODE_158063_length_273_cov_1.111607_g154137_i0	F5CEP0	44	27	10	36	12	38	2	31	57	40	0.08917	Conotoxin Cal12.1p1 (Fragment)	0
NODE_425610_length_176_cov_0.818898_g421683_i0.p1	NODE_425610_length_176_cov_0.818898_g421683_i0	Q9HBX3	41	51	3	47	30	80	2	31	88	46	0.092515	Uncharacterized protein encoded by SND1-IT1 (Brain and nasopharyngeal carcinoma susceptibility protein NSG-x) (Nasopharyngeal carcinoma-associated gene 8 protein) (SND1 intronic transcript 1)	0
NODE_431426_length_175_cov_0.825397_g427499_i0.p1	NODE_431426_length_175_cov_0.825397_g427499_i0	A0A0U1RRE5	48	27	10	36	41	67	2	31	47	40	0.093044	Negative regulator of P-body association (P-body dissociating protein) (Protein NoBody)	0
NODE_432105_length_175_cov_0.825397_g428178_i0.p1	NODE_432105_length_175_cov_0.825397_g428178_i0	Q02025	50	34	5	38	6	36	2	31	59	74	0.093044	Escargot/snail protein homolog (Fragment)	Snail C2H2-type zinc-finger protein family
NODE_448441_length_173_cov_0.838710_g444514_i0.p2	NODE_448441_length_173_cov_0.838710_g444514_i0	P83799	44	34	23	56	24	55	2	31	60	53	0.09412	Bubble protein	0
TRINITY_DN258407_c0_g1_i1.p3	TRINITY_DN258407_c0_g1_i1	Q6UWQ7	41	51	10	58	34	79	2.6	31	72	43	0.099117	Insulin growth factor-like family member 2	IGFL family
NODE_515124_length_164_cov_0.904348_g511197_i0.p5	NODE_515124_length_164_cov_0.904348_g511197_i0	Q89698	43	49	1	37	74	119	2.7	31	91	40	0.099285	Uncharacterized protein U1	0
NODE_408452_length_178_cov_0.806202_g404525_i0.p1	NODE_408452_length_178_cov_0.806202_g404525_i0	Q2RJV3	41	49	1	49	51	96	2.7	31	92	43	0.099627	50S ribosomal protein L19	Bacterial ribosomal protein bL19 family
NODE_528737_length_162_cov_0.920354_g524810_i0.p1	NODE_528737_length_162_cov_0.920354_g524810_i0	A1VIQ8	53	32	13	44	34	65	2	31	59	48	0.10051	50S ribosomal protein L29	Universal ribosomal protein uL29 family
TRINITY_DN139598_c0_g78_i1.p5	TRINITY_DN139598_c0_g78_i1	C0HKJ6	48	23	11	33	3	25	2.7	31	62	74	0.104648	Cyclotide mden-N	Cyclotide family, Bracelet subfamily
NODE_355994_length_185_cov_3.154412_g352067_i0.p1	NODE_355994_length_185_cov_3.154412_g352067_i0	P20320	45	29	6	34	9	37	2.7	31	54	42	0.106968	Gene 5.7 protein	0
NODE_301065_length_194_cov_3.075862_g297138_i0.p1	NODE_301065_length_194_cov_3.075862_g297138_i0	Q658K8	41	54	1	54	48	101	2.6	31	92	41	0.12023	Putative elongation factor 1-delta-like protein (Putative EF-1-delta-like pseudogene 3 protein)	EF-1-beta/EF-1-delta family
TRINITY_DN680588_c0_g1_i1.p2	TRINITY_DN680588_c0_g1_i1	P85212	50	28	19	46	1	27	2.7	31	44	67	0.120612	Proline-rich antimicrobial peptide 2	0
NODE_269564_length_207_cov_0.981013_g265637_i0.p1	NODE_269564_length_207_cov_0.981013_g265637_i0	Q61BP6	42	38	5	42	38	75	2.7	31	55	44	0.121495	Mitochondrial import inner membrane translocase subunit Tim10	Small Tim family
TRINITY_DN134082_c0_g14_i4.p4	TRINITY_DN134082_c0_g14_i4	P0DMD8	41	37	12	45	39	75	2	31	44	43	0.126833	U2-sicaritoxin-Li1b (U2-SCRTX-Li1b)	Neurotoxin 39 family
NODE_422108_length_176_cov_1.228346_g418181_i0.p2	NODE_422108_length_176_cov_1.228346_g418181_i0	Q9G054	42	38	2	39	10	47	2	31	66	75	0.128689	Uncharacterized protein W	0
TRINITY_DN74331_c0_g1_i1.p1	TRINITY_DN74331_c0_g1_i1	P55904	46	28	9	36	4	31	2.7	31	67	46	0.129228	Beta-insect depressant toxin BotIT5 (Insect toxin 5)	Long (4 C-C) scorpion toxin superfamily, Sodium channel inhibitor family, Beta subfamily
NODE_357569_length_185_cov_1.507353_g353642_i0.p1	NODE_357569_length_185_cov_1.507353_g353642_i0	Q9MDJ1	44	27	31	57	22	48	2.6	31	47	49	0.131368	ATP synthase protein 8 (A6L) (F-ATPase subunit 8)	ATPase protein 8 family
TRINITY_DN751106_c0_g1_i1.p2	TRINITY_DN751106_c0_g1_i1	B2A4F2	52	25	15	39	6	30	2.7	31	63	41	0.132379	30S ribosomal protein S14 type Z	Universal ribosomal protein uS14 family, Zinc-binding uS14 subfamily
TRINITY_DN139867_c3_g10_i1.p2	TRINITY_DN139867_c3_g10_i1	Q75JC2	45	44	5	48	39	79	2	31	92	49	0.133371	HssA/B-like protein 15	HssA/B family
NODE_317429_length_191_cov_0.732394_g313502_i0.p3	NODE_317429_length_191_cov_0.732394_g313502_i0	P0A424	44	34	6	39	28	61	2.7	31	81	45	0.136315	Photosystem I reaction center subunit IV (Photosystem I 8.1 kDa protein) (p30 protein)	PsaE family
TRINITY_DN354499_c0_g1_i1.p1	TRINITY_DN354499_c0_g1_i1	Q8ZV05	41	34	6	39	10	43	2.7	31	87	45	0.136829	UPF0248 protein PAE2518	UPF0248 family
NODE_257576_length_212_cov_0.901840_g253649_i0.p2	NODE_257576_length_212_cov_0.901840_g253649_i0	B4ET91	53	34	22	55	45	75	2	31	49	45	0.138824	UPF0352 protein PMI0824	UPF0352 family
NODE_372038_length_183_cov_1.164179_g368111_i0.p1	NODE_372038_length_183_cov_1.164179_g368111_i0	P55944	45	33	26	54	5	37	2	31	55	49	0.141834	Metallothionein-3 (MT-3) (Growth inhibitory factor) (GIF) (Metallothionein-III) (MT-III)	Metallothionein superfamily, Type 1 family
TRINITY_DN79111_c0_g1_i1.p2	TRINITY_DN79111_c0_g1_i1	P55946	44	36	1	35	18	47	2.7	31	97	55	0.144095	Metallothionein (MT)	Metallothionein superfamily, Type 2 family
NODE_419992_length_177_cov_0.757812_g416065_i0.p2	NODE_419992_length_177_cov_0.757812_g416065_i0	P82852	46	37	1	33	7	43	2.6	31	64	82	0.145275	Omega-hexatoxin-Hv2a (Omega-HXTX-Hv2a) (Omega-atracotoxin-Hv2a) (AcTx-Hv2) (Omega-AcTx-Hv2a)	Neurotoxin 15 family, 02 (omega-actx) subfamily
TRINITY_DN233464_c0_g1_i1.p5	TRINITY_DN233464_c0_g1_i1	Q0SIF8	59	27	9	34	5	31	2.7	31	79	42	0.15361	Prokaryotic ubiquitin-like protein Pup (Bacterial ubiquitin-like modifier)	Prokaryotic ubiquitin-like protein family
NODE_254526_length_213_cov_1.268293_g250599_i0.p3	NODE_254526_length_213_cov_1.268293_g250599_i0	O93221	52	33	2	34	25	56	2.1	31	87	43	0.154933	Dermaseptin AA-1-1	Frog skin active peptide (FSAP) family, Dermaseptin subfamily
TRINITY_DN393712_c0_g1_i1.p2	TRINITY_DN393712_c0_g1_i1	Q28466	50	32	2	33	21	52	2.1	31	94	43	0.156564	POU domain, class 2, transcription factor 1 (NF-A1) (Octamer-binding protein 1) (Oct-1) (Octamer-binding transcription factor 1) (OTF-1) (Fragment)	POU transcription factor family, Class-2 subfamily
TRINITY_DN112123_c0_g1_i1.p1	TRINITY_DN112123_c0_g1_i1	Q06FX8	43	37	6	42	12	48	2.7	31	67	61	0.156564	Photosystem II reaction center protein K (PSII-K)	PsbK family
NODE_220638_length_229_cov_1.505556_g216711_i0.p1	NODE_220638_length_229_cov_1.505556_g216711_i0	B2GG84	43	42	4	45	17	57	2.1	31	55	54	0.156639	50S ribosomal protein L28	Bacterial ribosomal protein bL28 family
TRINITY_DN761932_c0_g1_i1.p4	TRINITY_DN761932_c0_g1_i1	P06454	41	49	3	50	32	79	2.1	31	96	44	0.163166	Prothymosin alpha [Cleaved into: Prothymosin alpha, N-terminally processed; Thymosin alpha-1]	Pro/parathymosin family
NODE_187736_length_249_cov_1.300000_g183809_i0.p1	NODE_187736_length_249_cov_1.300000_g183809_i0	Q8TGN5	50	30	16	45	4	30	2.7	31	40	65	0.164452	Uncharacterized protein YIL105W-A	0
TRINITY_DN428104_c0_g1_i1.p2	TRINITY_DN428104_c0_g1_i1	P15201	49	35	9	43	9	43	2	31	73	51	0.165795	Putative uncharacterized protein C	0
TRINITY_DN317268_c0_g1_i1.p1	TRINITY_DN317268_c0_g1_i1	P82447	47	38	3	40	16	51	2.7	31	68	66	0.184268	Galectin-1 (Gal-1) (Fragment)	0
NODE_421137_length_176_cov_1.637795_g417210_i0.p3	NODE_421137_length_176_cov_1.637795_g417210_i0	P0CX80	42	31	4	32	19	49	2.7	31	61	51	0.18503	Copper metallothionein 1-1 (Cu-MT) (Cu-metallothionein) (Copper chelatin) (Copper thionein)	Metallothionein superfamily, Type 12 family
NODE_460737_length_171_cov_0.852459_g456810_i0.p1	NODE_460737_length_171_cov_0.852459_g456810_i0	P58845	52	21	5	25	2	20	2	31	51	91	0.185255	Textile convulsant peptide (TCP)	0
TRINITY_DN606631_c0_g1_i1.p2	TRINITY_DN606631_c0_g1_i1	P30569	47	38	2	39	8	41	2.6	31	63	47	0.188716	EC protein I/II (Zinc metallothionein class II)	Metallothionein superfamily, Type 15 family
NODE_80246_length_392_cov_1.661808_g76415_i0.p2	NODE_80246_length_392_cov_1.661808_g76415_i0	P0CY82	62	21	13	33	31	48	2.1	31	42	40	0.188872	Kappa-conotoxin-like Bu27 (Fragment)	Conotoxin A superfamily
NODE_127769_length_306_cov_3.863813_g123850_i0.p3	NODE_127769_length_306_cov_3.863813_g123850_i0	P50263	42	38	26	59	32	69	2	31	63	48	0.189269	Protein SIP18	0
TRINITY_DN120409_c0_g1_i1.p3	TRINITY_DN120409_c0_g1_i1	Q54UM8	42	43	4	45	39	77	2	31	47	43	0.193927	HssA/B-like protein 40	HssA/B family
TRINITY_DN142255_c19_g17_i1.p1	TRINITY_DN142255_c19_g17_i1	Q2KI00	40	52	1	52	57	106	2.7	31	98	40	0.200429	Protein FAM107B	FAM107 family
TRINITY_DN129883_c0_g1_i1.p2	TRINITY_DN129883_c0_g1_i1	P15114	41	27	32	58	16	42	2.1	31	43	52	0.20568	Metallothionein-2 (MT-2) (Metallothionein-II) (MT-II) [Cleaved into: Metallothionein-2' (MT-2') (Metallothionein-II') (MT-II')]	Metallothionein superfamily, Type 10 family
NODE_150204_length_280_cov_3.086580_g146279_i0.p3	NODE_150204_length_280_cov_3.086580_g146279_i0	P36696	43	35	2	35	13	47	2.7	31	97	43	0.215481	Envelope small membrane protein (E protein) (sM protein)	Alphacoronaviruses E protein family
TRINITY_DN898829_c0_g1_i1.p1	TRINITY_DN898829_c0_g1_i1	P46169	42	38	10	47	1	38	2.7	31	78	63	0.216232	Beta-defensin 11 (BNBD-11) (BNDB-11) (Neutrophil beta-defensin 11)	Beta-defensin family
TRINITY_DN135888_c0_g1_i1.p2	TRINITY_DN135888_c0_g1_i1	Q64298	40	62	3	60	20	80	2.7	31	93	43	0.216616	Sperm mitochondrial-associated cysteine-rich protein	0
TRINITY_DN402947_c0_g1_i1.p2	TRINITY_DN402947_c0_g1_i1	P87297	46	39	1	39	47	82	2	31	98	43	0.220349	DASH complex subunit dad1 (Outer kinetochore protein dad1)	DASH complex DAD1 family
TRINITY_DN138151_c0_g8_i3.p1	TRINITY_DN138151_c0_g8_i3	Q08681	41	44	20	63	33	76	2	31	65	44	0.220679	Putative uncharacterized protein YOR248W	0
NODE_253835_length_213_cov_1.829268_g249908_i0.p2	NODE_253835_length_213_cov_1.829268_g249908_i0	P31358	44	36	9	42	26	61	2	31	84	59	0.222143	CAMPATH-1 antigen (CDw52) (Cambridge pathology 1 antigen) (Epididymal secretory protein E5) (Human epididymis-specific protein 5) (He5) (CD antigen CD52)	0
TRINITY_DN818671_c0_g1_i1.p3	TRINITY_DN818671_c0_g1_i1	P37057	42	31	4	34	42	72	2.7	31	89	43	0.230035	Prophage late control protein OgrK (Prophage P2 OGR protein)	0
NODE_59271_length_455_cov_12.834975_g55660_i0.p5	NODE_59271_length_455_cov_12.834975_g55660_i0	Q25055	42	53	3	53	24	70	2.7	31	98	51	0.244097	Holotricin-3	0
TRINITY_DN306216_c0_g1_i1.p1	TRINITY_DN306216_c0_g1_i1	P82270	41	34	16	49	29	62	2.6	31	60	45	0.251495	Rhesus theta defensin-1/3 subunit A (RTD-1 subunit A) (RTD-1a) (Demidefensin-2) (RTD-3)	Alpha-defensin family, Theta subfamily
NODE_117774_length_320_cov_2.346863_g113859_i0.p1	NODE_117774_length_320_cov_2.346863_g113859_i0	Q07881	44	52	7	54	2	51	2.6	31	71	41	0.259833	Putative uncharacterized protein YLL047W	0
NODE_116029_length_323_cov_1.310219_g112115_i0.p1	NODE_116029_length_323_cov_1.310219_g112115_i0	Q3JDR7	47	38	5	42	22	57	2	31	57	40	0.284746	Cell division topological specificity factor	MinE family
TRINITY_DN141256_c1_g144_i1.p2	TRINITY_DN141256_c1_g144_i1	Q9XST5	44	34	5	37	11	44	2.7	31	92	56	0.294164	Metallothionein-2 (MT-2) (Metallothionein-II) (MT-II)	Metallothionein superfamily, Type 1 family
TRINITY_DN884220_c0_g1_i1.p1	TRINITY_DN884220_c0_g1_i1	Q8PEB1	42	36	2	37	15	50	2.7	31	88	58	0.298182	UPF0337 protein XCC0070	UPF0337 (CsbD) family
TRINITY_DN146478_c0_g1_i1.p1	TRINITY_DN146478_c0_g1_i1	Q3LI64	42	53	2	52	14	64	2.1	31	83	75	0.300773	Keratin-associated protein 6-1	KRTAP type 6 family
TRINITY_DN87121_c0_g1_i1.p1	TRINITY_DN87121_c0_g1_i1	Q2VZU3	40	42	1	42	15	56	2	31	95	47	0.31388	50S ribosomal protein L27	Bacterial ribosomal protein bL27 family
NODE_139982_length_291_cov_4.037190_g136059_i0.p1	NODE_139982_length_291_cov_4.037190_g136059_i0	Q73P09	43	40	26	65	8	44	2.6	31	42	63	0.328293	50S ribosomal protein L28	Bacterial ribosomal protein bL28 family
TRINITY_DN734352_c0_g1_i1.p2	TRINITY_DN734352_c0_g1_i1	B6YUU6	41	34	15	48	11	39	2.6	31	40	55	0.328949	50S ribosomal protein L37e	Eukaryotic ribosomal protein eL37 family
TRINITY_DN215288_c0_g1_i1.p3	TRINITY_DN215288_c0_g1_i1	Q9Y6C7	45	38	1	36	19	54	2.1	31	100	40	0.335287	Putative uncharacterized protein encoded by LINC00312 (Loss of heterozygosity 3 chromosomal region 2 gene A protein)	0
TRINITY_DN136055_c0_g29_i1.p2	TRINITY_DN136055_c0_g29_i1	P53116	42	57	21	69	39	95	2.6	31	79	56	0.349552	Uncharacterized protein YGL149W	0
TRINITY_DN97342_c0_g1_i1.p3	TRINITY_DN97342_c0_g1_i1	P14269	47	32	9	40	19	50	2	31	78	40	0.358441	Pre-core protein X (pX) (11 kDa core protein) (Protein mu) (pMu) [Cleaved into: Core protein X]	Adenoviridae core protein X family
TRINITY_DN156826_c0_g1_i1.p3	TRINITY_DN156826_c0_g1_i1	P0C6S1	43	37	12	47	32	67	2.7	31	74	54	0.361658	Snake venom metalloproteinase BnP2 (SVMP) (EC 3.4.24.-) (Fragments)	Venom metalloproteinase (M12B) family, P-I subfamily
NODE_144564_length_286_cov_3.071730_g140641_i0.p1	NODE_144564_length_286_cov_3.071730_g140641_i0	B5RM44	57	30	36	63	2	31	2.6	31	42	45	0.370061	50S ribosomal protein L29	Universal ribosomal protein uL29 family
NODE_78815_length_395_cov_5.832370_g74991_i0.p2	NODE_78815_length_395_cov_5.832370_g74991_i0	Q9X1Y7	41	44	24	67	3	39	2	31	54	46	0.379569	30S ribosomal protein S20	Bacterial ribosomal protein bS20 family
TRINITY_DN83250_c0_g1_i1.p2	TRINITY_DN83250_c0_g1_i1	Q86IE6	47	32	9	40	24	55	2.7	31	80	57	0.38041	Putative uncharacterized protein DDB_G0275629	0
NODE_54175_length_476_cov_3.536300_g50652_i0.p3	NODE_54175_length_476_cov_3.536300_g50652_i0	P38327	43	47	8	50	26	72	2.7	31	70	40	0.387926	Putative uncharacterized protein YBR232C	0
TRINITY_DN140462_c2_g4_i1.p5	TRINITY_DN140462_c2_g4_i1	O70562	46	28	13	40	18	44	2.7	31	56	41	0.391816	Small proline-rich protein 2K	Cornifin (SPRR) family
NODE_56363_length_467_cov_3.318182_g52804_i0.p1	NODE_56363_length_467_cov_3.318182_g52804_i0	O78496	43	42	26	67	3	42	2.7	31	62	64	0.43143	50S ribosomal protein L35, chloroplastic	Bacterial ribosomal protein bL35 family
TRINITY_DN850969_c0_g1_i1.p2	TRINITY_DN850969_c0_g1_i1	P0C289	55	33	13	45	16	47	2.6	31	57	57	0.502463	Putative uncharacterized protein YDR034C-A	0
NODE_17979_length_782_cov_5.332879_g15722_i0.p2	NODE_17979_length_782_cov_5.332879_g15722_i0	P0C5Q6	41	41	19	59	10	45	2.1	31	53	55	0.509414	Putative uncharacterized protein YMR194C-A	0
TRINITY_DN141168_c2_g1_i5.p1	TRINITY_DN141168_c2_g1_i5	C4LIL0	49	35	22	56	16	47	2.1	31	53	56	0.521866	Prokaryotic ubiquitin-like protein Pup (Bacterial ubiquitin-like modifier)	Prokaryotic ubiquitin-like protein family
NODE_7431_length_1094_cov_6.747368_g6177_i0.p6	NODE_7431_length_1094_cov_6.747368_g6177_i0	P60761	56	32	7	38	49	75	2.1	31	50	41	0.536338	Neurogranin (Ng) (RC3) [Cleaved into: NEUG(55-78)]	Neurogranin family
NODE_538978_length_153_cov_1.317308_g535051_i0.p1	NODE_538978_length_153_cov_1.317308_g535051_i0	Q52331	44	45	7	50	14	58	2.1	31	88	53	0.562671	Transcriptional repressor protein KorC	0
NODE_16728_length_804_cov_8.969536_g14570_i0.p1	NODE_16728_length_804_cov_8.969536_g14570_i0	P85091	53	32	6	37	26	51	2	31	40	63	0.597186	Cytoplasmic FMR1-interacting protein 1 (Specifically Rac1-associated protein 1) (Sra-1) (p140sra-1) (Fragments)	CYFIP family
TRINITY_DN308490_c0_g1_i1.p1	TRINITY_DN308490_c0_g1_i1	P56301	41	46	8	50	34	79	2	31	78	57	0.638237	Photosystem I iron-sulfur center (EC 1.97.1.12) (9 kDa polypeptide) (PSI-C) (Photosystem I subunit VII) (PsaC)	0
TRINITY_DN390375_c0_g1_i1.p3	TRINITY_DN390375_c0_g1_i1	P08175	54	28	2	29	7	32	2	31	90	50	0.668617	Male-specific sperm protein Mst87F	MST(3)CGP family
TRINITY_DN130633_c0_g3_i1.p3	TRINITY_DN130633_c0_g3_i1	P15343	43	51	9	58	7	54	2	31	88	88	0.681138	Sperm histone P2b (Protamine 2b) (ST2b)	Protamine P2 family
TRINITY_DN22176_c0_g2_i2.p3	TRINITY_DN22176_c0_g2_i2	Q3E838	57	21	1	21	8	28	2.1	31	54	75	0.706446	Uncharacterized protein YFR012W-A	0
TRINITY_DN440912_c0_g2_i1.p3	TRINITY_DN440912_c0_g2_i1	O18776	51	35	7	41	1	35	2	31	80	43	0.748937	Serine/arginine-rich splicing factor 6 (Pre-mRNA-splicing factor SRP55) (Splicing factor, arginine/serine-rich 6) (Fragment)	Splicing factor SR family
NODE_59758_length_453_cov_60.514851_g56143_i0.p1	NODE_59758_length_453_cov_60.514851_g56143_i0	B8J0K9	50	28	1	28	27	54	2.7	31	50	41	0.777096	50S ribosomal protein L28	Bacterial ribosomal protein bL28 family
NODE_63439_length_440_cov_10.414322_g59783_i0.p3	NODE_63439_length_440_cov_10.414322_g59783_i0	P22075	50	22	7	28	29	50	2.7	31	58	40	1.014	Caltrin-like protein 2 (Caltrin-like protein II)	0
TRINITY_DN141459_c24_g4_i1.p1	TRINITY_DN141459_c24_g4_i1	Q47BL6	40	47	22	66	3	49	2.7	31	71	53	1.48065	30S ribosomal protein S20	Bacterial ribosomal protein bS20 family
NODE_28740_length_638_cov_52.915110_g25902_i0.p4	NODE_28740_length_638_cov_52.915110_g25902_i0	P29697	41	34	6	39	1	34	2.7	31	55	43	2.02606	17 kDa surface antigen (Fragment)	Rickettsiale 17 kDa surface antigen family
NODE_9177_length_1012_cov_41.598131_g7736_i0.p2	NODE_9177_length_1012_cov_41.598131_g7736_i0	Q8TZI4	45	38	9	43	17	54	2.7	31	48	46	4.68731	50S ribosomal protein L37Ae (Large ribosomal subunit protein eL43) (Ribosomal protein L43e)	Eukaryotic ribosomal protein eL43 family, Putative zinc-binding subfamily
NODE_540840_length_147_cov_1526.520408_g536913_i0.p1	NODE_540840_length_147_cov_1526.520408_g536913_i0	P15340	51	35	3	34	14	48	2.6	31	73	56	10.7605	Sperm histone (Galline) (Protamine)	Protamine P1 family
TRINITY_DN113954_c0_g5_i1.p4	TRINITY_DN113954_c0_g5_i1	P52728	44	41	6	42	3	43	1.5	32	93	68	0.079142	Metallothionein (MT)	Metallothionein superfamily, Type 1 family
NODE_309927_length_192_cov_0.727273_g306000_i0.p1	NODE_309927_length_192_cov_0.727273_g306000_i0	P0DN24	43	44	8	51	49	89	1.2	32	69	44	0.084806	Uncharacterized protein C3orf86	0
NODE_345076_length_187_cov_0.753623_g341149_i0.p1	NODE_345076_length_187_cov_0.753623_g341149_i0	P64494	40	47	2	47	12	56	1.2	32	76	56	0.087073	Uncharacterized protein YoaF	0
NODE_353385_length_186_cov_0.759124_g349458_i0.p1	NODE_353385_length_186_cov_0.759124_g349458_i0	Q57945	41	37	7	43	2	38	1.2	32	60	70	0.087541	Uncharacterized protein MJ0525	0
TRINITY_DN91483_c0_g1_i1.p2	TRINITY_DN91483_c0_g1_i1	Q600Z8	44	36	9	44	30	63	1.2	32	56	41	0.087935	30S ribosomal protein S18	Bacterial ribosomal protein bS18 family
TRINITY_DN525311_c0_g2_i1.p2	TRINITY_DN525311_c0_g2_i1	Q9HIT7	41	37	1	37	19	52	1.2	32	86	69	0.088924	50S ribosomal protein L37e	Eukaryotic ribosomal protein eL37 family
NODE_404337_length_179_cov_0.800000_g400410_i0.p2	NODE_404337_length_179_cov_0.800000_g400410_i0	O63902	42	60	3	54	11	65	0.9	32	102	90	0.090965	ATP synthase protein 8 (A6L) (F-ATPase subunit 8)	ATPase protein 8 family
NODE_456021_length_172_cov_0.845528_g452094_i0.p2	NODE_456021_length_172_cov_0.845528_g452094_i0	P0A0V7	46	28	6	33	11	38	0.91	32	65	47	0.094667	Histidine-rich metal-binding polypeptide	0
TRINITY_DN83453_c0_g3_i1.p4	TRINITY_DN83453_c0_g3_i1	P36866	43	28	2	29	4	31	1.2	32	70	42	0.101505	Uncharacterized 7.9 kDa protein in PE 5'region (ORF1)	0
NODE_350560_length_186_cov_1.510949_g346633_i0.p2	NODE_350560_length_186_cov_1.510949_g346633_i0	Q52282	42	60	4	61	15	73	1.2	32	98	69	0.108993	Putative protein KleG	0
TRINITY_DN266134_c0_g1_i1.p3	TRINITY_DN266134_c0_g1_i1	P15341	54	41	5	43	14	50	0.9	32	89	82	0.113039	Sperm protamine P1 (Cysteine-rich protamine) (Protamine ST1)	Protamine P1 family
TRINITY_DN802078_c0_g1_i1.p3	TRINITY_DN802078_c0_g1_i1	Q32PB4	44	39	16	54	53	90	1.6	32	57	40	0.11492	Nuclear protein 2 (Nuclear transcriptional regulator 1-like protein) (Nuclear transcriptional regulator protein 2)	NUPR family
TRINITY_DN141240_c9_g233_i1.p3	TRINITY_DN141240_c9_g233_i1	Q5XJK1	42	36	1	35	13	48	0.93	32	103	47	0.121807	Short coiled-coil protein B	SCOC family
NODE_286968_length_200_cov_1.033113_g283041_i0.p1	NODE_286968_length_200_cov_1.033113_g283041_i0	F5HF90	47	45	12	51	18	62	1.6	32	68	43	0.12212	Glycoprotein UL22A	HHV-5 UL22A protein family
TRINITY_DN269983_c2_g1_i1.p3	TRINITY_DN269983_c2_g1_i1	C0HKQ4	52	29	7	35	6	34	0.92	32	73	83	0.124843	Peptide ToHyp2	0
TRINITY_DN142252_c310_g37_i1.p1	TRINITY_DN142252_c310_g37_i1	Q54BU6	41	32	7	38	8	34	0.92	32	80	50	0.124941	Putative uncharacterized protein DDB_G0293418	0
TRINITY_DN136811_c0_g11_i1.p2	TRINITY_DN136811_c0_g11_i1	C0HKH2	52	21	5	25	3	23	1.6	32	50	68	0.127308	Chassatide C5 (Cyclotide chaC5)	Cyclotide family, Bracelet subfamily
NODE_508798_length_165_cov_0.896552_g504871_i0.p4	NODE_508798_length_165_cov_0.896552_g504871_i0	P38190	42	52	4	51	55	106	0.92	32	96	42	0.127995	Putative uncharacterized protein YBL053W	0
TRINITY_DN770480_c0_g1_i1.p4	TRINITY_DN770480_c0_g1_i1	Q08617	49	37	1	36	43	77	0.93	32	100	44	0.128166	Antifungal protein (AFP)	0
NODE_298007_length_196_cov_0.925170_g294080_i0.p1	NODE_298007_length_196_cov_0.925170_g294080_i0	Q863F8	42	38	24	61	2	39	1.2	32	58	54	0.133912	Cytochrome c oxidase subunit 8B, mitochondrial (Cytochrome c oxidase polypeptide VIII-heart) (Cytochrome c oxidase subunit 8-1) (Cytochrome c oxidase subunit 8H)	Cytochrome c oxidase VIII family
TRINITY_DN110278_c0_g8_i1.p1	TRINITY_DN110278_c0_g8_i1	Q8PR66	43	35	2	36	15	49	0.92	32	92	56	0.136467	UPF0337 protein XAC0100	UPF0337 (CsbD) family
TRINITY_DN123226_c1_g27_i1.p1	TRINITY_DN123226_c1_g27_i1	Q9TUC3	55	29	5	33	20	48	1.2	32	83	46	0.137962	Sperm protamine P1	Protamine P1 family
TRINITY_DN889653_c0_g1_i1.p1	TRINITY_DN889653_c0_g1_i1	Q9VH69	50	32	3	34	5	34	1.6	32	84	57	0.140368	40S ribosomal protein S29	Universal ribosomal protein uS14 family
TRINITY_DN270341_c0_g1_i1.p3	TRINITY_DN270341_c0_g1_i1	P27224	43	37	4	37	16	52	1.2	32	100	40	0.144095	Protein E4	Papillomaviridae E4 protein family
TRINITY_DN495817_c0_g1_i1.p3	TRINITY_DN495817_c0_g1_i1	A4FWF9	42	45	2	46	34	78	0.9	32	96	58	0.144949	DNA-directed RNA polymerase subunit H (EC 2.7.7.6)	Archaeal RpoH/eukaryotic RPB5 RNA polymerase subunit family
TRINITY_DN106577_c0_g2_i1.p1	TRINITY_DN106577_c0_g2_i1	Q9BPC1	41	32	1	26	24	55	0.93	32	86	41	0.145381	Conotoxin TsMEKL-P012	Conotoxin O2 superfamily
TRINITY_DN225979_c0_g1_i1.p3	TRINITY_DN225979_c0_g1_i1	A5UDJ4	40	42	20	61	62	103	1.6	32	67	41	0.150717	50S ribosomal protein L21	Bacterial ribosomal protein bL21 family
TRINITY_DN53680_c0_g1_i1.p1	TRINITY_DN53680_c0_g1_i1	P60057	55	20	4	23	11	30	1.2	32	61	43	0.161215	Hellethionin-D	Plant thionin (TC 1.C.44) family
NODE_200278_length_241_cov_1.041667_g196351_i0.p3	NODE_200278_length_241_cov_1.041667_g196351_i0	P24274	44	41	14	52	41	81	1.6	32	52	45	0.178607	DNA-binding protein DRP90	0
TRINITY_DN402905_c0_g1_i1.p2	TRINITY_DN402905_c0_g1_i1	O15225	57	21	6	26	14	34	1.2	32	60	41	0.182313	Putative inactivation escape 1 protein	0
NODE_226391_length_226_cov_1.745763_g222464_i0.p1	NODE_226391_length_226_cov_1.745763_g222464_i0	Q5F409	41	37	11	47	3	37	1.2	32	67	50	0.185468	Small integral membrane protein 15	SMIM15 family
NODE_122942_length_313_cov_1.666667_g119025_i0.p2	NODE_122942_length_313_cov_1.666667_g119025_i0	Q884S0	45	38	5	40	4	41	1.2	32	49	45	0.185764	Sulfur carrier protein TusA	Sulfur carrier protein TusA family
NODE_109124_length_334_cov_1.428070_g105214_i0.p1	NODE_109124_length_334_cov_1.428070_g105214_i0	Q00590	46	57	1	55	45	97	0.92	32	57	57	0.188486	Putative uncharacterized protein YDL213W-A	0
NODE_480550_length_168_cov_1.747899_g476623_i0.p1	NODE_480550_length_168_cov_1.747899_g476623_i0	D3ZVP0	41	39	10	48	11	47	1.6	32	70	40	0.193841	Serine protease inhibitor Kazal-type 13	0
NODE_489674_length_167_cov_1.152542_g485747_i0.p3	NODE_489674_length_167_cov_1.152542_g485747_i0	P25508	45	40	1	40	9	48	0.92	32	73	47	0.195101	Collagen alpha-1(XII) chain (Fragments)	Fibril-associated collagens with interrupted helices (FACIT) family
NODE_199038_length_241_cov_2.770833_g195111_i0.p1	NODE_199038_length_241_cov_2.770833_g195111_i0	P47910	49	41	8	48	10	49	1.6	32	52	41	0.202689	30S ribosomal protein S31, chloroplastic (Chloroplastic small ribosomal subunit protein bTHXc) (Plastid-specific 30S ribosomal protein 4) (PSRP-4)	Bacterial ribosomal protein bTHX family
NODE_535595_length_157_cov_3.037037_g531668_i0.p2	NODE_535595_length_157_cov_3.037037_g531668_i0	P18764	41	49	5	52	39	83	0.92	32	94	43	0.204246	Procyclic form-specific polypeptide A-alpha (PARP A-alpha) (Procyclin A-alpha)	0
NODE_233828_length_222_cov_2.913295_g229901_i0.p1	NODE_233828_length_222_cov_2.913295_g229901_i0	C0QJ09	40	47	27	72	20	66	0.9	32	64	71	0.213319	Sec-independent protein translocase protein TatA	TatA/E family
TRINITY_DN232529_c0_g1_i1.p1	TRINITY_DN232529_c0_g1_i1	P02446	42	45	2	42	31	73	1.2	32	80	46	0.217832	Keratin-associated protein 3-1 (Keratin, high sulfur matrix protein, IIIB2)	KRTAP type 3 family
NODE_389657_length_181_cov_0.787879_g385730_i0.p2	NODE_389657_length_181_cov_0.787879_g385730_i0	Q7KWN3	49	37	24	59	41	77	1.5	32	62	42	0.219555	HssA/B-like protein 17	HssA/B family
TRINITY_DN140899_c5_g1_i1.p1	TRINITY_DN140899_c5_g1_i1	Q8TGN2	43	46	2	41	29	74	0.9	32	48	54	0.223459	Putative uncharacterized protein YJL020W-A	0
NODE_315102_length_191_cov_1.450704_g311175_i0.p2	NODE_315102_length_191_cov_1.450704_g311175_i0	O14633	40	52	9	58	9	51	1.2	32	83	47	0.230934	Late cornified envelope protein 2B (Late envelope protein 10) (Skin-specific protein Xp5) (Small proline-rich-like epidermal differentiation complex protein 1B)	LCE family
TRINITY_DN723618_c0_g1_i1.p2	TRINITY_DN723618_c0_g1_i1	P60514	58	19	20	38	6	24	1.2	32	46	48	0.232931	Psalmotoxin-1 (PcTx1) (Pi-theraphotoxin-Pc1a) (Pi-TRTX-Pc1a)	Psalmotoxin-1 family
TRINITY_DN127100_c0_g24_i1.p4	TRINITY_DN127100_c0_g24_i1	P86809	42	36	8	41	6	41	1.2	32	72	54	0.233123	Non-specific lipid-transfer protein 2 (Allergen Api g 6.0101) (allergen Api g 6)	Plant LTP family
TRINITY_DN472625_c0_g1_i1.p1	TRINITY_DN472625_c0_g1_i1	Q7KWN5	44	41	23	63	46	82	1.2	32	49	47	0.24014	HssA/B-like protein 19	HssA/B family
TRINITY_DN12568_c0_g2_i1.p1	TRINITY_DN12568_c0_g2_i1	Q96HZ7	46	39	17	54	14	52	1.6	32	58	64	0.245956	Putative uncharacterized protein URB1-AS1 (URB1 antisense RNA 1) (URB1 antisense gene protein 1)	0
NODE_135259_length_297_cov_1.814516_g131336_i0.p1	NODE_135259_length_297_cov_1.814516_g131336_i0	C0QVZ8	43	44	13	54	54	97	1.2	32	65	45	0.250503	50S ribosomal protein L23	Universal ribosomal protein uL23 family
NODE_31408_length_614_cov_2.932743_g28464_i0.p2	NODE_31408_length_614_cov_2.932743_g28464_i0	Q35540	44	48	3	47	51	98	1.2	32	89	41	0.251931	NADH-ubiquinone oxidoreductase chain 3 (EC 7.1.1.2) (NADH dehydrogenase subunit 3)	Complex I subunit 3 family
TRINITY_DN585733_c0_g2_i1.p1	TRINITY_DN585733_c0_g2_i1	Q89667	41	34	1	34	49	82	1.6	32	85	40	0.2566	Uncharacterized protein KP86R/DP86L	0
TRINITY_DN502421_c0_g2_i1.p4	TRINITY_DN502421_c0_g2_i1	P55951	43	35	19	51	6	40	1.5	32	60	60	0.264582	Metallothionein (MT)	Metallothionein superfamily, Type 3 family
TRINITY_DN141936_c1_g14_i1.p1	TRINITY_DN141936_c1_g14_i1	P35307	49	35	3	36	22	56	1.6	32	95	57	0.269755	Sperm protamine P1	Protamine P1 family
TRINITY_DN88429_c0_g1_i1.p1	TRINITY_DN88429_c0_g1_i1	A1TYK5	43	35	35	69	2	36	0.9	32	49	56	0.272304	50S ribosomal protein L29	Universal ribosomal protein uL29 family
TRINITY_DN141764_c5_g12_i8.p1	TRINITY_DN141764_c5_g12_i8	P19325	45	38	2	38	24	59	0.9	32	63	53	0.273814	RING finger protein Z (Protein Z) (Zinc-binding protein) (Fragment)	Arenaviridae Z protein family
NODE_47286_length_508_cov_2.965142_g43895_i0.p1	NODE_47286_length_508_cov_2.965142_g43895_i0	P38183	40	62	30	90	53	113	1.2	32	65	43	0.27681	Putative uncharacterized protein YBL077W	0
NODE_64453_length_437_cov_2.618557_g60785_i0.p2	NODE_64453_length_437_cov_2.618557_g60785_i0	P40268	42	43	13	55	30	72	1.2	32	54	44	0.299362	Histone H1.C2	0
NODE_91588_length_366_cov_2.728707_g87713_i0.p2	NODE_91588_length_366_cov_2.728707_g87713_i0	Q18GA1	41	39	1	38	5	43	0.92	32	100	67	0.313149	50S ribosomal protein L37e	Eukaryotic ribosomal protein eL37 family
NODE_542492_length_139_cov_2.244444_g538565_i0.p5	NODE_542492_length_139_cov_2.244444_g538565_i0	P14700	45	44	1	44	1	44	0.91	32	98	83	0.327513	Membrane antigen containing repeating peptides (Clone 39) (Fragment)	0
NODE_20472_length_741_cov_3.049133_g18052_i0.p3	NODE_20472_length_741_cov_3.049133_g18052_i0	Q805K3	50	26	5	30	5	30	1.2	32	57	42	0.328739	Zinc finger-containing protein P28b	0
NODE_75612_length_404_cov_3.123944_g71808_i0.p2	NODE_75612_length_404_cov_3.123944_g71808_i0	P0C215	44	45	16	60	2	43	1.6	32	64	45	0.344776	Accessory protein p12I	HTLV-1 accessory protein p12I family
TRINITY_DN620709_c0_g1_i1.p4	TRINITY_DN620709_c0_g1_i1	P0C849	52	25	5	28	7	31	0.91	32	45	69	0.391245	Turripeptide gsp9b	Pg turripeptide superfamily
TRINITY_DN556931_c0_g1_i1.p3	TRINITY_DN556931_c0_g1_i1	H2A0M9	49	39	7	39	35	70	1.6	32	91	51	0.41961	Uncharacterized shell protein 4 (Prism uncharacterized shell protein 18) (PUSP18)	0
TRINITY_DN194966_c0_g1_i1.p6	TRINITY_DN194966_c0_g1_i1	Q3ZJ27	50	34	1	32	6	39	1.2	32	76	77	0.486513	Protein PsbN	PsbN family
TRINITY_DN98609_c0_g1_i1.p2	TRINITY_DN98609_c0_g1_i1	P84920	41	32	2	33	6	37	0.92	32	84	70	0.507826	Defensin-like protein 2 (Cp-thionin II) (Cp-thionin-2) (Gamma-thionin II)	DEFL family, Protease inhibitor I18 (RTI/MTI-2) subfamily
NODE_152017_length_278_cov_4.659389_g148092_i0.p2	NODE_152017_length_278_cov_4.659389_g148092_i0	Q2YNM1	45	47	20	65	43	88	1.6	32	53	42	0.529229	Sec translocon accessory complex subunit YajC (Immunogenic membrane protein YajC)	YajC family
NODE_43430_length_529_cov_4.852083_g40107_i0.p2	NODE_43430_length_529_cov_4.852083_g40107_i0	O86200	52	29	30	56	36	64	1.2	32	47	42	0.540328	Microcin H47 immunity protein MchI	0
NODE_53384_length_479_cov_6.246512_g49872_i0.p2	NODE_53384_length_479_cov_6.246512_g49872_i0	Q12528	45	51	14	64	4	46	1.2	32	59	46	0.543053	Uncharacterized protein YLR111W	0
NODE_53667_length_478_cov_3.533800_g50148_i0.p2	NODE_53667_length_478_cov_3.533800_g50148_i0	P60775	41	34	29	61	25	58	0.91	32	43	41	0.556209	Erabutoxin a (ETXA) (Ea) (Short neurotoxin 1a)	Snake three-finger toxin family, Short-chain subfamily, Type I alpha-neurotoxin sub-subfamily
TRINITY_DN130899_c1_g4_i1.p3	TRINITY_DN130899_c1_g4_i1	P86981	42	36	2	37	46	77	1.6	32	97	44	0.626228	Tissue- and phase-specific nuclear protein (Specific nuclear protein) (SNP)	0
TRINITY_DN157054_c2_g2_i1.p1	TRINITY_DN157054_c2_g2_i1	Q3LI70	43	47	5	51	8	49	1.6	32	85	81	0.629925	Keratin-associated protein 19-6	KRTAP type 19 family
TRINITY_DN132823_c0_g3_i1.p1	TRINITY_DN132823_c0_g3_i1	D9U2B4	41	34	4	37	25	54	1.5	32	71	53	0.661769	Putative neurotoxin-H	0
TRINITY_DN138259_c1_g1_i1.p3	TRINITY_DN138259_c1_g1_i1	A7IFZ2	41	41	37	77	2	42	1.6	32	53	46	0.723776	30S ribosomal protein S20	Bacterial ribosomal protein bS20 family
TRINITY_DN81533_c0_g2_i1.p5	TRINITY_DN81533_c0_g2_i1	P83904	48	27	4	30	11	34	0.9	32	84	57	0.738306	Delta-ctenitoxin-Pr2d (Delta-CNTX-Pr2d) (Neurotoxin PRTx32C1)	Neurotoxin 03 (Tx2) family, 06 subfamily
TRINITY_DN130901_c0_g2_i1.p2	TRINITY_DN130901_c0_g2_i1	Q01643	44	39	12	48	17	53	1.2	32	48	53	0.746799	Male-specific sperm protein Mst84Db	MST(3)CGP family
TRINITY_DN836088_c0_g2_i1.p2	TRINITY_DN836088_c0_g2_i1	P42138	51	35	2	36	14	48	1.6	32	83	56	0.767522	Sperm protamine P1	Protamine P1 family
NODE_5963_length_1183_cov_8.093474_g4876_i0.p2	NODE_5963_length_1183_cov_8.093474_g4876_i0	A6LPS2	45	42	33	73	65	103	1.6	32	53	40	0.883643	50S ribosomal protein L24	Universal ribosomal protein uL24 family
TRINITY_DN134854_c0_g1_i2.p2	TRINITY_DN134854_c0_g1_i2	P33577	40	47	5	51	46	92	1.2	32	76	40	0.921538	Lamprin 1.8-10 (Cartilage matrix protein)	0
NODE_84487_length_381_cov_8.852410_g80637_i0.p4	NODE_84487_length_381_cov_8.852410_g80637_i0	Q3LI54	44	36	14	48	10	41	1.6	32	54	57	1.07022	Keratin-associated protein 19-8	KRTAP type 19 family
TRINITY_DN130344_c0_g1_i1.p4	TRINITY_DN130344_c0_g1_i1	P0C8W6	54	37	3	37	10	46	0.92	32	93	80	1.08608	Pape peptide	Non-disulfide-bridged peptide (NDBP) superfamily
TRINITY_DN116309_c0_g1_i1.p3	TRINITY_DN116309_c0_g1_i1	Q7Z4W3	42	38	6	43	19	56	1.5	32	63	47	1.37532	Keratin-associated protein 19-3 (GTHRP) (Glycine/tyrosine-rich protein)	KRTAP type 19 family
TRINITY_DN139218_c1_g7_i2.p1	TRINITY_DN139218_c1_g7_i2	Q86JP8	41	61	6	66	7	64	1.2	32	78	88	1.57744	Putative uncharacterized protein DDB_G0271974	0
TRINITY_DN42938_c0_g1_i2.p1	TRINITY_DN42938_c0_g1_i2	Q9SQT9	42	55	5	59	15	67	0.9	32	92	44	2.9851	Classical arabinogalactan protein 27	Classical AGP family
NODE_79121_length_394_cov_98.704348_g75295_i0.p1	NODE_79121_length_394_cov_98.704348_g75295_i0	Q54ER0	45	33	20	52	3	35	1.6	32	62	46	3.32768	Putative uncharacterized protein DDB_G0291388	0
TRINITY_DN175896_c0_g1_i1.p4	TRINITY_DN175896_c0_g1_i1	Q03FY6	49	39	5	42	9	47	1.6	32	58	57	4.17541	DNA-directed RNA polymerase subunit omega (RNAP omega subunit) (EC 2.7.7.6) (RNA polymerase omega subunit) (Transcriptase subunit omega)	RNA polymerase subunit omega family
TRINITY_DN141793_c9_g57_i1.p3	TRINITY_DN141793_c9_g57_i1	Q4UM10	41	41	1	38	1	41	1.5	32	93	50	5.07963	Putative membrane protein insertion efficiency factor	UPF0161 family
TRINITY_DN471568_c0_g1_i1.p1	TRINITY_DN471568_c0_g1_i1	O83277	42	48	11	54	31	75	0.92	32	72	64	5.9998	Uncharacterized protein TP_0250	0
NODE_10943_length_947_cov_46.426503_g9312_i0.p3	NODE_10943_length_947_cov_46.426503_g9312_i0	Q24JX8	42	48	20	60	31	75	1.5	32	65	49	7.24465	Keratin-associated protein 3-1	KRTAP type 3 family
TRINITY_DN548289_c1_g1_i1.p2	TRINITY_DN548289_c1_g1_i1	O55755	47	34	8	36	18	51	1.2	32	63	60	9.10727	Uncharacterized protein 156R	0
TRINITY_DN45130_c0_g1_i1.p4	TRINITY_DN45130_c0_g1_i1	Q9D638	43	42	15	55	31	65	1.6	32	67	42	18.8014	Keratin-associated protein 3-2 (Keratin-associated protein 3-3)	KRTAP type 3 family
NODE_365907_length_184_cov_0.977778_g361980_i0.p4	NODE_365907_length_184_cov_0.977778_g361980_i0	Q8DC44	42	48	1	48	37	84	0.71	33	98	56	0.09412	Probable oxaloacetate decarboxylase gamma chain (EC 7.2.4.2)	OadG family
TRINITY_DN128429_c0_g4_i1.p2	TRINITY_DN128429_c0_g4_i1	P55057	42	50	2	46	44	91	0.53	33	104	40	0.097912	Apolipoprotein C-IV (Apo-CIV) (ApoC-IV) (Apolipoprotein C4) (PARP)	Apolipoprotein C4 family
TRINITY_DN753719_c0_g1_i1.p5	TRINITY_DN753719_c0_g1_i1	Q54UK8	43	42	5	44	25	66	0.53	33	91	43	0.113146	HssA/B-like protein 50	HssA/B family
TRINITY_DN129273_c0_g2_i1.p6	TRINITY_DN129273_c0_g2_i1	Q9PX71	45	33	11	43	36	68	0.7	33	77	42	0.120361	Protein B2	0
NODE_190904_length_247_cov_1.045455_g186977_i0.p3	NODE_190904_length_247_cov_1.045455_g186977_i0	P55945	44	32	27	57	3	34	0.53	33	54	53	0.131844	Metallothionein (MT)	Metallothionein superfamily, Type 1 family
TRINITY_DN140421_c2_g24_i1.p2	TRINITY_DN140421_c2_g24_i1	P23487	41	37	2	38	2	38	0.71	33	95	45	0.132088	Protein midgut expression 1	0
TRINITY_DN213838_c0_g1_i1.p3	TRINITY_DN213838_c0_g1_i1	Q9ZE67	43	30	1	30	8	37	0.71	33	77	60	0.135689	Uncharacterized protein RP080	0
TRINITY_DN229728_c0_g2_i1.p2	TRINITY_DN229728_c0_g2_i1	Q3YEF9	48	31	2	29	45	74	0.55	33	89	40	0.138434	Conotoxin Bt6.6 (Conotoxin BeB54)	Conotoxin O2 superfamily
TRINITY_DN310784_c0_g1_i1.p1	TRINITY_DN310784_c0_g1_i1	P01066	41	37	15	49	15	51	0.71	33	76	53	0.142831	Bowman-Birk type proteinase inhibitor A-II [Cleaved into: Bowman-Birk type proteinase inhibitor A-I; Bowman-Birk type proteinase inhibitor B-I; Bowman-Birk type proteinase inhibitor B-III]	Bowman-Birk serine protease inhibitor family
TRINITY_DN871040_c0_g1_i1.p1	TRINITY_DN871040_c0_g1_i1	Q89A32	50	28	16	43	19	46	0.71	33	44	41	0.159602	50S ribosomal protein L31	Bacterial ribosomal protein bL31 family, Type A subfamily
TRINITY_DN62607_c0_g3_i1.p2	TRINITY_DN62607_c0_g3_i1	Q9U568	44	39	2	30	13	51	0.69	33	126	53	0.160366	Metallothionein (MT)	Metallothionein superfamily, Type 2 family
TRINITY_DN23452_c0_g1_i1.p1	TRINITY_DN23452_c0_g1_i1	P0DL26	58	26	8	33	1	26	0.53	33	79	52	0.161215	Thrombin-like enzyme BpirSP27 (SVTLE) (EC 3.4.21.-) (Fibrinogen-clotting enzyme) (Snake venom serine protease) (SVSP) (Fragment)	Peptidase S1 family, Snake venom subfamily
NODE_102344_length_346_cov_1.016835_g98443_i0.p3	NODE_102344_length_346_cov_1.016835_g98443_i0	P80593	63	24	13	35	14	36	0.7	33	56	40	0.167272	Metallothionein (MT)	Metallothionein superfamily, Type 1 family
TRINITY_DN201044_c0_g1_i1.p1	TRINITY_DN201044_c0_g1_i1	Q9RSH4	44	39	2	40	57	90	0.7	33	70	41	0.169866	Putative membrane protein insertion efficiency factor	UPF0161 family
TRINITY_DN136811_c0_g5_i1.p1	TRINITY_DN136811_c0_g5_i1	P86846	43	28	1	28	2	29	0.69	33	46	93	0.179916	Cyclotide cter-F	Cyclotide family, Bracelet subfamily
NODE_454979_length_172_cov_0.845528_g451052_i0.p1	NODE_454979_length_172_cov_0.845528_g451052_i0	Q5JDU6	44	32	26	57	41	72	0.7	33	56	42	0.183866	Putative antitoxin TK1752	UPF0330 family
TRINITY_DN138241_c2_g1_i2.p1	TRINITY_DN138241_c2_g1_i2	P58547	42	36	15	50	1	35	0.71	33	69	71	0.201198	Mating pheromone Er-23 (Euplomone R23)	0
TRINITY_DN97342_c0_g4_i1.p2	TRINITY_DN97342_c0_g4_i1	P85246	50	22	9	30	2	23	0.69	33	67	71	0.204397	Cyclotide vibi-H	Cyclotide family, Bracelet subfamily
TRINITY_DN141207_c8_g307_i3.p2	TRINITY_DN141207_c8_g307_i3	Q925H3	43	51	2	50	21	71	0.7	33	91	65	0.208236	Keratin-associated protein 6-5 (Keratin-associated protein 16-8) (Keratin-associated protein 16.8)	KRTAP type 6 family
NODE_194576_length_244_cov_2.041026_g190649_i0.p1	NODE_194576_length_244_cov_2.041026_g190649_i0	Q3KJB1	46	39	11	49	6	42	0.55	33	80	54	0.210108	50S ribosomal protein L31	Bacterial ribosomal protein bL31 family, Type A subfamily
TRINITY_DN521632_c0_g1_i1.p1	TRINITY_DN521632_c0_g1_i1	P23488	42	43	1	42	24	66	0.69	33	91	52	0.216501	Male-specific opa-containing protein (Protein dromsopa)	0
TRINITY_DN850877_c0_g1_i1.p2	TRINITY_DN850877_c0_g1_i1	Q8S8M0	41	44	5	48	10	51	0.71	33	85	45	0.217918	Cysteine-rich and transmembrane domain-containing protein WIH2 (Cysteine-rich and transmembrane domain-containing protein A) (Protein WINDHOSE 2)	CYSTM1 family
TRINITY_DN138231_c0_g47_i1.p3	TRINITY_DN138231_c0_g47_i1	Q55FU5	43	35	1	32	22	56	0.71	33	97	55	0.220571	Putative uncharacterized protein DDB_G0267946	0
TRINITY_DN101375_c0_g3_i1.p3	TRINITY_DN101375_c0_g3_i1	Q9T9Y5	41	46	6	51	24	67	0.54	33	87	40	0.221272	NADH-ubiquinone oxidoreductase chain 3 (EC 7.1.1.2) (NADH dehydrogenase subunit 3)	Complex I subunit 3 family
NODE_75721_length_404_cov_1.870423_g71917_i0.p5	NODE_75721_length_404_cov_1.870423_g71917_i0	P20087	44	34	1	33	21	54	0.71	33	97	45	0.22157	Uncharacterized 8.2 kDa protein in mobL 3'region (ORF 3)	0
TRINITY_DN266134_c0_g2_i1.p5	TRINITY_DN266134_c0_g2_i1	Q866P6	46	39	1	39	17	55	0.7	33	98	63	0.228272	Sperm protamine P1	Protamine P1 family
NODE_223492_length_228_cov_0.832402_g219565_i0.p3	NODE_223492_length_228_cov_0.832402_g219565_i0	Q4A5Z9	42	45	26	69	19	63	0.71	33	60	41	0.247832	ATP synthase subunit c (ATP synthase F(0) sector subunit c) (F-type ATPase subunit c) (F-ATPase subunit c) (Lipid-binding protein)	ATPase C chain family
TRINITY_DN137384_c0_g10_i1.p3	TRINITY_DN137384_c0_g10_i1	Q54RM7	48	33	3	35	39	71	0.71	33	85	42	0.247918	Putative uncharacterized protein DDB_G0283069	0
NODE_308757_length_192_cov_1.111888_g304830_i0.p2	NODE_308757_length_192_cov_1.111888_g304830_i0	P26548	40	47	11	57	19	60	0.54	33	75	53	0.269951	Protein E4	Papillomaviridae E4 protein family
TRINITY_DN441168_c0_g1_i1.p2	TRINITY_DN441168_c0_g1_i1	G0LWV9	47	30	7	36	21	50	0.54	33	77	44	0.278095	Kasstasin	Frog skin active peptide (FSAP) family, Brevinin subfamily
NODE_96571_length_356_cov_4.566775_g92680_i0.p2	NODE_96571_length_356_cov_4.566775_g92680_i0	Q4R956	43	46	53	97	52	93	0.54	33	46	49	0.340204	Late cornified envelope-like proline-rich protein 1	Cornifin (SPRR) family
TRINITY_DN933823_c0_g1_i1.p1	TRINITY_DN933823_c0_g1_i1	P75480	41	54	12	65	49	100	0.69	33	47	45	0.399592	Holo-[acyl-carrier-protein] synthase (Holo-ACP synthase) (EC 2.7.8.7) (4'-phosphopantetheinyl transferase AcpS)	P-Pant transferase superfamily, AcpS family
NODE_2137_length_1629_cov_10.444304_g1546_i1.p5	NODE_2137_length_1629_cov_10.444304_g1546_i1	Q64HC7	53	32	1	32	37	67	0.7	33	58	44	0.409277	Armadillidin	0
TRINITY_DN137624_c1_g1_i1.p2	TRINITY_DN137624_c1_g1_i1	Q5TA76	44	39	8	45	30	68	0.69	33	81	44	0.492343	Late cornified envelope protein 3A (Late envelope protein 13)	LCE family
TRINITY_DN141338_c0_g18_i1.p4	TRINITY_DN141338_c0_g18_i1	A8F4S4	48	33	2	32	24	56	0.53	33	103	54	0.597275	30S ribosomal protein S14 type Z	Universal ribosomal protein uS14 family, Zinc-binding uS14 subfamily
NODE_141580_length_289_cov_125.000000_g137657_i0.p3	NODE_141580_length_289_cov_125.000000_g137657_i0	O03206	41	75	18	90	82	153	0.53	33	78	43	0.613105	NADH-ubiquinone oxidoreductase chain 6 (EC 7.1.1.2) (NADH dehydrogenase subunit 6)	Complex I subunit 6 family
NODE_5174_length_1237_cov_9.701178_g4188_i0.p1	NODE_5174_length_1237_cov_9.701178_g4188_i0	O28791	45	38	13	50	20	57	0.71	33	61	55	0.992461	Putative antitoxin AF_1481	UPF0330 family
NODE_19945_length_749_cov_11.077143_g17556_i0.p3	NODE_19945_length_749_cov_11.077143_g17556_i0	Q02268	44	39	5	43	11	49	0.71	33	74	41	1.01123	Probable protein E5	Papillomaviridae E5 protein family
TRINITY_DN53955_c0_g1_i1.p1	TRINITY_DN53955_c0_g1_i1	P05687	41	58	3	55	58	115	0.7	33	105	47	1.75333	Chorion class high-cysteine HCA protein 12 (HC-A.12)	Chorion protein family
TRINITY_DN764833_c0_g1_i1.p1	TRINITY_DN764833_c0_g1_i1	A5UDZ6	44	63	9	67	30	84	0.54	33	53	62	3.75487	Iron-sulfur cluster assembly protein CyaY	Frataxin family
NODE_273869_length_205_cov_1.314103_g269942_i0.p1	NODE_273869_length_205_cov_1.314103_g269942_i0	Q7VK83	46	35	7	41	1	34	0.42	34	70	41	0.080204	50S ribosomal protein L27	Bacterial ribosomal protein bL27 family
TRINITY_DN445257_c0_g1_i1.p3	TRINITY_DN445257_c0_g1_i1	P02443	42	53	7	55	57	108	0.31	34	96	41	0.080607	Keratin, high-sulfur matrix protein, IIIA3A	0
TRINITY_DN141207_c8_g307_i2.p2	TRINITY_DN141207_c8_g307_i2	Q3LI67	41	51	2	48	12	60	0.24	34	75	50	0.095604	Keratin-associated protein 6-3	KRTAP type 6 family
NODE_382085_length_182_cov_0.781955_g378158_i0.p1	NODE_382085_length_182_cov_0.781955_g378158_i0	Q03ZM3	43	35	11	45	5	39	0.24	34	58	90	0.100095	50S ribosomal protein L36	Bacterial ribosomal protein bL36 family
TRINITY_DN60854_c0_g3_i1.p1	TRINITY_DN60854_c0_g3_i1	P67851	43	40	8	47	6	45	0.32	34	80	65	0.106805	Sperm protamine P1	Protamine P1 family
TRINITY_DN414923_c0_g1_i1.p2	TRINITY_DN414923_c0_g1_i1	Q8TYF0	44	36	13	48	10	44	0.24	34	72	49	0.10928	UPF0248 protein MK0350	UPF0248 family
TRINITY_DN812493_c0_g1_i1.p2	TRINITY_DN812493_c0_g1_i1	Q54BZ4	44	41	1	41	41	70	0.41	34	95	46	0.114547	UPF0512 protein L	UPF0512 family
TRINITY_DN42578_c0_g6_i2.p2	TRINITY_DN42578_c0_g6_i2	Q3LI58	42	50	2	51	14	57	0.31	34	89	63	0.120141	Keratin-associated protein 21-1	0
TRINITY_DN126186_c0_g16_i1.p2	TRINITY_DN126186_c0_g16_i1	P80394	42	43	5	45	40	82	0.24	34	96	40	0.121288	Metallothionein-1 (MT-1) [Cleaved into: Metallothionein-2 (MT-2)]	Metallothionein superfamily, Type 7 family
TRINITY_DN879693_c0_g2_i1.p1	TRINITY_DN879693_c0_g2_i1	P06927	47	38	9	43	12	49	0.31	34	53	46	0.128891	Probable protein E5	Papillomaviridae E5 protein family
NODE_65488_length_434_cov_1.485714_g61806_i0.p1	NODE_65488_length_434_cov_1.485714_g61806_i0	Q57070	43	42	4	45	23	63	0.31	34	89	58	0.138958	Uncharacterized protein HI_1577	0
TRINITY_DN428641_c0_g1_i1.p1	TRINITY_DN428641_c0_g1_i1	P02798	46	37	17	52	8	41	0.24	34	71	61	0.152596	Metallothionein-2 (MT-2) (Metallothionein-II) (MT-II)	Metallothionein superfamily, Type 1 family
NODE_135369_length_297_cov_1.520161_g131446_i0.p2	NODE_135369_length_297_cov_1.520161_g131446_i0	F7VJQ1	47	34	3	36	19	52	0.24	34	64	47	0.1642	Alternative prion protein (AltPrP)	0
NODE_270567_length_206_cov_1.789809_g266640_i0.p3	NODE_270567_length_206_cov_1.789809_g266640_i0	P83266	58	26	20	45	4	29	0.41	34	57	54	0.177649	Sperm protamine R3 isoform 1	0
TRINITY_DN138623_c0_g3_i1.p2	TRINITY_DN138623_c0_g3_i1	Q54IC5	45	31	33	63	42	67	0.24	34	40	44	0.196347	Putative uncharacterized protein DDB_G0285441/DDB_G0288841	0
TRINITY_DN697044_c0_g1_i1.p1	TRINITY_DN697044_c0_g1_i1	P68489	48	33	1	33	8	40	0.31	34	72	53	0.198418	Uncharacterized 7.0 kDa protein	0
TRINITY_DN124300_c0_g1_i1.p1	TRINITY_DN124300_c0_g1_i1	P06424	44	32	7	38	23	54	0.41	34	80	40	0.227499	Protein E4 (E1^E4)	Papillomaviridae E4 protein family
TRINITY_DN4473_c0_g4_i1.p1	TRINITY_DN4473_c0_g4_i1	P05834	46	37	8	44	30	66	0.31	34	84	54	0.227838	Bacteriocin microcin B17 (MccB17)	0
TRINITY_DN103343_c0_g2_i2.p1	TRINITY_DN103343_c0_g2_i2	Q9GLP9	46	56	44	99	8	55	0.42	34	44	92	0.231437	Sperm protamine P1	Protamine P1 family
NODE_105550_length_340_cov_1.415808_g101645_i0.p3	NODE_105550_length_340_cov_1.415808_g101645_i0	Q8BDD9	45	31	14	44	31	61	0.24	34	67	41	0.232718	Uncharacterized protein E8	0
TRINITY_DN948809_c0_g2_i1.p2	TRINITY_DN948809_c0_g2_i1	Q91VE1	42	53	17	63	51	103	0.42	34	83	50	0.243793	Protamine-2 (Sperm histone P2) (Sperm protamine P2)	Protamine P2 family
TRINITY_DN918340_c0_g1_i1.p2	TRINITY_DN918340_c0_g1_i1	Q99NG9	54	28	2	29	15	42	0.41	34	64	48	0.263317	Keratin-associated protein 19-9b (High-glycine/tyrosine protein type I E5) (Keratin-associated protein 16-10-like) (Keratin-associated protein 16-10b)	KRTAP type 19 family
TRINITY_DN134370_c0_g22_i8.p3	TRINITY_DN134370_c0_g22_i8	Q05B44	43	53	6	55	1	52	0.41	34	96	43	0.277261	Keratin-associated protein 12-2	KRTAP type 12 family
NODE_146433_length_284_cov_2.825532_g142509_i0.p4	NODE_146433_length_284_cov_2.825532_g142509_i0	P55817	46	26	5	30	22	47	0.41	34	62	43	0.29238	Mu-diguetoxin-Dc1c (Mu-DGTX-Dc1c) (Insecticidal toxin DTX12)	Neurotoxin 26 (DTX) family
NODE_106054_length_339_cov_1.872414_g102149_i0.p3	NODE_106054_length_339_cov_1.872414_g102149_i0	Q8TGT9	46	35	14	47	11	45	0.31	34	73	66	0.292544	Uncharacterized protein YGR146C-A	0
TRINITY_DN136499_c1_g11_i2.p4	TRINITY_DN136499_c1_g11_i2	P11863	43	46	24	69	20	60	0.31	34	57	56	0.293336	Spore coat protein T	0
TRINITY_DN108636_c0_g2_i1.p2	TRINITY_DN108636_c0_g2_i1	Q9NZ81	42	60	1	58	27	82	0.24	34	103	41	0.301819	Proline-rich protein 13 (Taxane-resistance protein)	0
NODE_363155_length_184_cov_2.822222_g359228_i0.p5	NODE_363155_length_184_cov_2.822222_g359228_i0	P85244	43	28	3	30	3	30	0.4	34	47	90	0.327901	Cyclotide vibi-F	Cyclotide family, Bracelet subfamily
TRINITY_DN62882_c0_g1_i1.p1	TRINITY_DN62882_c0_g1_i1	Q7WD76	40	52	3	49	65	116	0.41	34	76	44	0.339646	Cell division protein FtsB	FtsB family
TRINITY_DN88436_c0_g4_i1.p4	TRINITY_DN88436_c0_g4_i1	Q7YWX9	46	48	9	56	35	77	0.24	34	84	41	0.363911	Chondroitin proteoglycan 7	0
NODE_143527_length_287_cov_4.949580_g139604_i0.p1	NODE_143527_length_287_cov_4.949580_g139604_i0	A4YIM8	52	31	14	43	8	38	0.31	34	70	47	0.373031	DNA-directed RNA polymerase subunit N (EC 2.7.7.6)	Archaeal RpoN/eukaryotic RPB10 RNA polymerase subunit family
TRINITY_DN115385_c1_g1_i1.p1	TRINITY_DN115385_c1_g1_i1	O13973	41	39	11	49	18	52	0.24	34	70	44	0.403996	37S ribosomal protein mrp10, mitochondrial	Mitochondrion-specific ribosomal protein mS37 family
NODE_445574_length_173_cov_0.838710_g441647_i0.p1	NODE_445574_length_173_cov_0.838710_g441647_i0	A9BPN0	46	41	15	55	13	53	0.24	34	72	41	0.408628	Aspartyl/glutamyl-tRNA(Asn/Gln) amidotransferase subunit C (Asp/Glu-ADT subunit C) (EC 6.3.5.-)	GatC family
TRINITY_DN894474_c0_g1_i1.p2	TRINITY_DN894474_c0_g1_i1	P86847	44	32	8	39	1	29	0.41	34	48	107	0.411578	Cyclotide cter-G	Cyclotide family, Bracelet subfamily
NODE_23870_length_694_cov_4.372093_g21254_i0.p1	NODE_23870_length_694_cov_4.372093_g21254_i0	Q5WVC4	47	38	19	56	52	87	0.24	34	63	43	0.417613	Probable Fe(2+)-trafficking protein	Fe(2+)-trafficking protein family
TRINITY_DN766757_c0_g1_i1.p6	TRINITY_DN766757_c0_g1_i1	Q109B0	48	40	8	43	11	50	0.24	34	93	46	0.534634	Class II metallothionein-like protein 1A (OsMT-II-1a) (OsMT4)	Metallothionein superfamily, Type 15 family
TRINITY_DN87043_c0_g2_i1.p2	TRINITY_DN87043_c0_g2_i1	Q9BYP8	40	47	3	49	18	62	0.42	34	96	45	0.541305	Keratin-associated protein 17-1 (Keratin-associated protein 16.1)	0
NODE_37505_length_567_cov_4.388031_g34353_i0.p3	NODE_37505_length_567_cov_4.388031_g34353_i0	B0BZS9	44	43	1	41	1	43	0.24	34	96	66	0.595454	50S ribosomal protein L35	Bacterial ribosomal protein bL35 family
TRINITY_DN929374_c0_g2_i1.p1	TRINITY_DN929374_c0_g2_i1	Q28580	41	49	2	49	37	80	0.42	34	100	58	0.645986	Keratin-associated protein 7-1 (HGT keratin) (HGT-C2) (High glycine-tyrosine keratin-associated protein 7.1)	KRTAP type 7 family
TRINITY_DN745526_c0_g1_i1.p3	TRINITY_DN745526_c0_g1_i1	P22157	43	42	1	41	8	49	0.31	34	89	40	0.672338	Protein E4	Papillomaviridae E4 protein family
TRINITY_DN186994_c0_g2_i1.p4	TRINITY_DN186994_c0_g2_i1	Q2JT19	42	38	8	45	21	58	0.25	34	78	43	0.718025	50S ribosomal protein L27	Bacterial ribosomal protein bL27 family
TRINITY_DN134761_c0_g5_i3.p4	TRINITY_DN134761_c0_g5_i3	Q8LG54	42	53	3	50	25	70	0.41	34	96	41	0.73367	Classical arabinogalactan protein 7	Classical AGP family
NODE_45697_length_516_cov_14.929336_g42329_i0.p4	NODE_45697_length_516_cov_14.929336_g42329_i0	Q9TL38	42	43	4	42	26	68	0.42	34	88	43	0.84169	30S ribosomal protein S14, chloroplastic	Universal ribosomal protein uS14 family
NODE_78408_length_396_cov_10.795389_g74587_i0.p1	NODE_78408_length_396_cov_10.795389_g74587_i0	Q9CMX0	44	41	2	41	22	62	0.41	34	60	40	0.950393	Deleted.	0
NODE_19627_length_754_cov_7.005674_g17248_i0.p2	NODE_19627_length_754_cov_7.005674_g17248_i0	P06792	46	35	3	35	12	46	0.42	34	40	48	0.966648	Probable protein E5	Papillomaviridae E5 protein family
TRINITY_DN137955_c1_g3_i1.p1	TRINITY_DN137955_c1_g3_i1	Q3LI63	48	31	13	43	13	42	0.31	34	69	55	1.21941	Keratin-associated protein 20-1	KRTAP type 20 family
NODE_218673_length_230_cov_1.679558_g214746_i0.p1	NODE_218673_length_230_cov_1.679558_g214746_i0	O97647	40	52	22	69	42	93	0.14	35	68	43	0.072367	Amelogenin (Fragment)	Amelogenin family
TRINITY_DN138849_c5_g4_i1.p2	TRINITY_DN138849_c5_g4_i1	Q5NN66	43	35	13	47	36	70	0.19	35	71	40	0.108321	Sec-independent protein translocase protein TatA	TatA/E family
TRINITY_DN537132_c0_g2_i1.p3	TRINITY_DN537132_c0_g2_i1	Q26288	42	52	5	56	38	87	0.14	35	93	47	0.112546	Period circadian protein (Fragment)	0
TRINITY_DN537134_c0_g2_i1.p3	TRINITY_DN537134_c0_g2_i1	Q3LI59	48	42	4	45	21	58	0.19	35	84	51	0.11799	Keratin-associated protein 21-2	0
TRINITY_DN114286_c0_g3_i1.p1	TRINITY_DN114286_c0_g3_i1	Q8FTE9	41	49	1	48	50	98	0.19	35	100	48	0.132804	Sec-independent protein translocase protein TatA	TatA/E family
TRINITY_DN461944_c0_g1_i1.p3	TRINITY_DN461944_c0_g1_i1	P80897	84	19	21	39	17	35	0.14	35	49	53	0.135689	Dolichyl-diphosphooligosaccharide--protein glycosyltransferase subunit 2 (Dolichyl-diphosphooligosaccharide--protein glycosyltransferase 65-II kDa subunit) (Ribophorin II) (RPN-II) (Ribophorin-2) (Fragments)	SWP1 family
TRINITY_DN835085_c0_g1_i1.p1	TRINITY_DN835085_c0_g1_i1	Q71VG7	50	38	14	51	6	43	0.14	35	75	60	0.13779	Sperm protamine P1	Protamine P1 family
NODE_81024_length_390_cov_1.612903_g77192_i0.p1	NODE_81024_length_390_cov_1.612903_g77192_i0	P01841	41	54	74	125	20	72	0.14	35	42	52	0.14344	Ig kappa-b5 chain C region	0
TRINITY_DN49160_c0_g1_i1.p3	TRINITY_DN49160_c0_g1_i1	B3EWP2	48	29	2	29	11	39	0.14	35	88	66	0.161215	Hyaluronidase CdtHya1 (Hya) (EC 3.2.1.35) (Hyaluronoglucosaminidase) (Venom spreading factor) (Fragment)	Glycosyl hydrolase 56 family
NODE_244246_length_217_cov_3.476190_g240319_i0.p3	NODE_244246_length_217_cov_3.476190_g240319_i0	A8XYS0	43	60	4	61	32	91	0.18	35	83	51	0.210819	Chondroitin proteoglycan 7	0
TRINITY_DN139076_c0_g10_i1.p4	TRINITY_DN139076_c0_g10_i1	P22532	42	31	2	32	17	47	0.11	35	86	43	0.251989	Small proline-rich protein 2D (SPR-2D) (Small proline-rich protein II) (SPR-II)	Cornifin (SPRR) family
TRINITY_DN478383_c0_g1_i1.p1	TRINITY_DN478383_c0_g1_i1	P27226	41	54	3	53	16	68	0.18	35	73	67	0.254358	Probable protein E5	Papillomaviridae E5 protein family
TRINITY_DN140190_c0_g3_i4.p1	TRINITY_DN140190_c0_g3_i4	Q9XYT4	43	63	19	77	33	94	0.11	35	81	49	0.264461	Orchestin	0
NODE_23941_length_693_cov_4.880435_g21322_i0.p6	NODE_23941_length_693_cov_4.880435_g21322_i0	P35051	80	15	16	30	7	21	0.11	35	45	71	0.27026	Trypsin (EC 3.4.21.4) (Fragment)	Peptidase S1 family
TRINITY_DN111837_c0_g4_i1.p2	TRINITY_DN111837_c0_g4_i1	P35311	41	51	2	52	15	63	0.11	35	85	74	0.284247	Sperm protamine P1	Protamine P1 family
NODE_535517_length_157_cov_3.675926_g531590_i0.p3	NODE_535517_length_157_cov_3.675926_g531590_i0	P44269	47	43	1	37	51	93	0.19	35	83	45	0.299241	Uncharacterized protein HI_1601	0
TRINITY_DN129260_c0_g1_i1.p3	TRINITY_DN129260_c0_g1_i1	Q95ZN4	41	49	1	49	27	69	0.14	35	98	66	0.315376	Neuropeptide-like protein 33	YARP (YGGW-amide related peptide) family
TRINITY_DN141441_c7_g195_i1.p2	TRINITY_DN141441_c7_g195_i1	Q26497	43	42	3	40	10	51	0.11	35	105	63	0.32707	Metallothionein-A (MTA) (Fragment)	Metallothionein superfamily, Type 4 family
TRINITY_DN140021_c0_g2_i1.p2	TRINITY_DN140021_c0_g2_i1	P0CI94	44	43	15	56	58	99	0.18	35	64	43	0.474207	Glycine-rich protein	Non-disulfide-bridged peptide (NDBP) superfamily
TRINITY_DN137091_c0_g1_i2.p1	TRINITY_DN137091_c0_g1_i2	Q6D9I4	40	52	22	73	18	66	0.11	35	56	75	0.505329	UPF0337 protein ECA0631	UPF0337 (CsbD) family
TRINITY_DN101227_c0_g1_i1.p4	TRINITY_DN101227_c0_g1_i1	Q5M011	41	59	39	96	67	122	0.18	35	49	43	0.589876	Nucleoside diphosphate kinase (NDK) (NDP kinase) (EC 2.7.4.6) (Nucleoside-2-P kinase)	NDK family
TRINITY_DN683528_c0_g1_i1.p4	TRINITY_DN683528_c0_g1_i1	P13238	41	69	2	70	53	116	0.14	35	99	41	0.606167	Vitelline membrane protein Vm26Ab (Protein SV23) (Protein TU-4)	Vitelline membrane protein family
NODE_21215_length_730_cov_7.958884_g18759_i0.p5	NODE_21215_length_730_cov_7.958884_g18759_i0	A7H6J3	44	57	9	63	17	69	0.14	35	79	40	0.651557	30S ribosomal protein S18	Bacterial ribosomal protein bS18 family
TRINITY_DN37999_c0_g2_i1.p3	TRINITY_DN37999_c0_g2_i1	P67837	49	39	1	39	9	47	0.11	35	85	67	0.753916	Sperm protamine P1	Protamine P1 family
TRINITY_DN724707_c0_g1_i2.p1	TRINITY_DN724707_c0_g1_i2	Q553K1	44	39	1	39	38	74	0.18	35	64	41	0.757531	HssA/B-like protein 25	HssA/B family
NODE_46240_length_513_cov_8.465517_g42865_i0.p2	NODE_46240_length_513_cov_8.465517_g42865_i0	Q40361	42	50	5	54	42	87	0.18	35	54	54	1.03551	Early nodulin-12A (N-12A) (Early nodulin-NMS-8)	Plant proline-rich protein superfamily, ENOD12 family
TRINITY_DN132469_c1_g1_i1.p3	TRINITY_DN132469_c1_g1_i1	P42145	55	40	3	42	27	65	0.14	35	93	58	1.16385	Sperm protamine P1	Protamine P1 family
TRINITY_DN102288_c0_g2_i3.p3	TRINITY_DN102288_c0_g2_i3	P14723	40	84	5	85	9	81	0.11	35	90	56	1.18103	Uncharacterized 16 kDa protein in middle repetitive insertion sequence WIS1	0
TRINITY_DN117513_c1_g3_i1.p2	TRINITY_DN117513_c1_g3_i1	P15642	43	47	9	54	37	77	0.11	35	87	52	1.44347	Repetitive proline-rich cell wall protein 3	Plant proline-rich protein superfamily, ENOD12 family
NODE_471915_length_169_cov_18.391667_g467988_i0.p2	NODE_471915_length_169_cov_18.391667_g467988_i0	Q6UXD1	40	47	11	56	72	112	0.14	35	84	41	1.8182	Histidine-rich carboxyl terminus protein 1	0
NODE_24631_length_684_cov_31.840945_g21981_i0.p5	NODE_24631_length_684_cov_31.840945_g21981_i0	P11673	42	36	5	39	1	36	0.18	35	86	50	2.42418	Uncharacterized 8.5 kDa protein (ORF B72)	0
TRINITY_DN559454_c0_g2_i1.p3	TRINITY_DN559454_c0_g2_i1	Q96N35	45	56	1	56	27	76	0.14	35	92	41	2.49786	Putative uncharacterized protein encoded by LINC00052 (Putative transmembrane protein 83)	0
NODE_202032_length_239_cov_3048.310526_g198105_i0.p3	NODE_202032_length_239_cov_3048.310526_g198105_i0	P89495	41	59	21	79	35	87	0.11	35	75	53	40.9079	Putative uncharacterized protein YBL109W	0
TRINITY_DN439886_c0_g1_i1.p3	TRINITY_DN439886_c0_g1_i1	Q5T871	41	44	20	60	52	95	0.064	36	66	45	0.111955	Late cornified envelope-like proline-rich protein 1 (Novel small proline-rich protein)	Cornifin (SPRR) family
NODE_241489_length_219_cov_1.205882_g237562_i0.p3	NODE_241489_length_219_cov_1.205882_g237562_i0	Q3E7Z4	52	29	7	35	24	47	0.064	36	74	54	0.1487	Uncharacterized protein YIL046W-A	0
TRINITY_DN648336_c0_g1_i1.p3	TRINITY_DN648336_c0_g1_i1	F0T376	41	37	3	38	32	68	0.064	36	93	43	0.158084	Small cysteine-rich outer membrane protein omcA (Small-CRP) (9 kDa cysteine-rich lipoprotein) (9KD-CRP)	0
TRINITY_DN139432_c0_g31_i1.p4	TRINITY_DN139432_c0_g31_i1	Q01157	63	30	4	33	1	28	0.062	36	91	70	0.169994	Glycine-rich cell wall structural protein (Clone W10-1) (Fragment)	0
NODE_422870_length_176_cov_1.086614_g418943_i0.p2	NODE_422870_length_176_cov_1.086614_g418943_i0	Q8VY77	47	43	1	43	14	52	0.082	36	74	47	0.178257	Protein TRIGALACTOSYLDIACYLGLYCEROL 5, chloroplastic	0
TRINITY_DN11192_c0_g3_i1.p2	TRINITY_DN11192_c0_g3_i1	Q72HR3	41	44	10	52	11	54	0.084	36	85	52	0.182815	50S ribosomal protein L27	Bacterial ribosomal protein bL27 family
NODE_108871_length_334_cov_2.708772_g104961_i0.p1	NODE_108871_length_334_cov_2.708772_g104961_i0	O13530	45	49	19	62	33	81	0.062	36	58	41	0.206707	Putative uncharacterized protein YLR198C	0
TRINITY_DN128913_c0_g1_i3.p3	TRINITY_DN128913_c0_g1_i3	P56555	42	52	7	56	24	74	0.082	36	91	44	0.288027	Down syndrome critical region protein 4 (Down syndrome critical region protein B)	0
TRINITY_DN50423_c0_g3_i1.p1	TRINITY_DN50423_c0_g3_i1	P55947	44	39	10	47	18	56	0.064	36	74	61	0.306265	Copper-metallothionein (Cu-MT)	Metallothionein superfamily, Type 2 family
TRINITY_DN91318_c0_g2_i1.p3	TRINITY_DN91318_c0_g2_i1	P02314	47	38	8	42	25	62	0.064	36	72	42	0.336142	Non-histone chromosomal protein HMG-17 (High mobility group nucleosome-binding domain-containing protein 2)	HMGN family
TRINITY_DN62232_c0_g1_i1.p4	TRINITY_DN62232_c0_g1_i1	O30279	53	34	5	37	8	35	0.083	36	87	40	0.370597	Uncharacterized protein AF_2392	0
NODE_4883_length_1260_cov_4.966969_g3948_i0.p7	NODE_4883_length_1260_cov_4.966969_g3948_i0	Q9QXA5	41	64	1	64	78	135	0.064	36	100	47	0.382264	U6 snRNA-associated Sm-like protein LSm4	SnRNP Sm proteins family
TRINITY_DN141256_c1_g7_i2.p3	TRINITY_DN141256_c1_g7_i2	P02800	45	42	2	43	23	60	0.063	36	74	69	0.406395	Metallothionein-1A (MT-1A) (Metallothionein-IA) (MT-IA)	Metallothionein superfamily, Type 1 family
TRINITY_DN112508_c0_g3_i1.p2	TRINITY_DN112508_c0_g3_i1	P23938	42	45	24	68	22	66	0.063	36	65	42	0.451593	Protein new-glue 1 (NG-1) (Salivary glue protein homolog)	0
TRINITY_DN531652_c0_g1_i1.p2	TRINITY_DN531652_c0_g1_i1	O70557	45	31	27	57	12	42	0.063	36	54	41	0.471284	Small proline-rich protein 2F	Cornifin (SPRR) family
TRINITY_DN621840_c0_g2_i1.p1	TRINITY_DN621840_c0_g2_i1	Q7M1I4	48	33	2	34	2	29	0.083	36	80	110	0.796322	136 kDa hydroxyproline-rich cell wall glycoprotein, major component (Fragment)	0
TRINITY_DN138164_c1_g1_i2.p3	TRINITY_DN138164_c1_g1_i2	O83338	41	41	3	35	23	59	0.082	36	58	69	0.84531	Uncharacterized protein TP_0318	0
NODE_790_length_2111_cov_12.182347_g596_i0.p4	NODE_790_length_2111_cov_12.182347_g596_i0	Q85601	41	75	2	68	78	151	0.064	36	74	44	1.0039	Protein Rex (Rev homolog) (Rex-2)	Deltaretrovirus Rex protein family
NODE_485851_length_168_cov_0.873950_g481924_i0.p2	NODE_485851_length_168_cov_0.873950_g481924_i0	Q84V36	46	37	4	40	41	74	0.049	37	73	43	0.096921	Polcalcin Che a 3 (Calcium-binding pollen allergen Che a 3) (allergen Che a 3)	0
TRINITY_DN425733_c0_g2_i1.p1	TRINITY_DN425733_c0_g2_i1	Q02958	43	49	2	43	11	59	0.037	37	109	59	0.113799	Keratin-associated protein 6-1 (Keratin, glycine/tyrosine-rich of hair)	KRTAP type 6 family
TRINITY_DN469088_c0_g1_i1.p1	TRINITY_DN469088_c0_g1_i1	Q55FX9	41	41	2	42	17	55	0.028	37	75	58	0.118747	Putative uncharacterized protein DDB_G0268542	0
TRINITY_DN109886_c0_g1_i1.p3	TRINITY_DN109886_c0_g1_i1	Q9BYE4	43	40	7	46	21	60	0.029	37	80	55	0.127308	Small proline-rich protein 2G (SPR-2G)	Cornifin (SPRR) family
TRINITY_DN883368_c0_g2_i1.p2	TRINITY_DN883368_c0_g2_i1	P84064	52	29	15	37	7	35	0.049	37	74	81	0.135017	Glycine-rich protein GWK [Cleaved into: Glycine-rich protein GWK isoform 1; Glycine-rich protein GWK isoform 2; Glycine-rich protein GWK isoform 3; Glycine-rich protein GWK isoform 4]	0
NODE_110188_length_332_cov_2.360424_g106276_i0.p3	NODE_110188_length_332_cov_2.360424_g106276_i0	Q6XFR6	47	43	1	42	53	95	0.037	37	100	45	0.158544	Glycophorin-C (CD antigen CD236)	Glycophorin-C family
TRINITY_DN139497_c2_g2_i4.p5	TRINITY_DN139497_c2_g2_i4	P15113	55	31	2	32	37	62	0.049	37	86	49	0.177956	Metallothionein-1 (MT-1) (Metallothionein-I) (MT-I)	Metallothionein superfamily, Type 9 family
NODE_283964_length_201_cov_1.335526_g280037_i0.p3	NODE_283964_length_201_cov_1.335526_g280037_i0	Q8K0G7	47	36	26	60	36	71	0.029	37	55	40	0.18467	Proline, histidine and glycine-rich protein 1	0
TRINITY_DN12733_c0_g2_i1.p1	TRINITY_DN12733_c0_g2_i1	Q54LH4	43	61	65	124	2	58	0.06	37	40	94	0.189527	Putative uncharacterized protein DDB_G0286635	0
TRINITY_DN115085_c2_g3_i1.p1	TRINITY_DN115085_c2_g3_i1	P83596	45	31	3	33	11	39	0.048	37	74	76	0.212626	Antifungal peptide 1 (EAFP1)	0
TRINITY_DN28095_c0_g3_i1.p5	TRINITY_DN28095_c0_g3_i1	P80251	44	36	15	49	5	37	0.049	37	71	51	0.2135	Metallothionein 20-I isoforms A and B (MT-20-IA and MT-20-IB)	Metallothionein superfamily, Type 2 family
TRINITY_DN443768_c0_g1_i1.p2	TRINITY_DN443768_c0_g1_i1	Q26287	48	42	2	43	34	73	0.048	37	95	48	0.2257	Period circadian protein (Fragment)	0
NODE_121446_length_315_cov_1.909774_g117530_i0.p1	NODE_121446_length_315_cov_1.909774_g117530_i0	Q6GZT2	49	37	9	45	4	39	0.028	37	46	61	0.258455	Uncharacterized protein 086L	0
TRINITY_DN873049_c0_g1_i1.p2	TRINITY_DN873049_c0_g1_i1	P83213	40	47	17	63	7	53	0.028	37	69	87	0.310183	Sperm protamine P3	0
NODE_21009_length_733_cov_7.963450_g18557_i0.p4	NODE_21009_length_733_cov_7.963450_g18557_i0	Q03251	43	68	6	69	89	151	0.048	37	81	40	0.39904	Glycine-rich RNA-binding protein 8 (AtGR-RBP8) (AtRBG8) (Glycine-rich protein 8) (AtGRP8) (Protein COLD, CIRCADIAN RHYTHM, AND RNA BINDING 1) (Protein CCR1)	GR-RBP family
TRINITY_DN880820_c0_g1_i1.p1	TRINITY_DN880820_c0_g1_i1	P25050	41	56	1	56	23	73	0.049	37	44	53	0.570881	Saimiri transformation-associated protein (Collagen-like protein) (stpC)	0
TRINITY_DN135027_c0_g3_i1.p2	TRINITY_DN135027_c0_g3_i1	Q01645	47	47	5	50	2	44	0.049	37	92	65	0.666745	Male-specific sperm protein Mst84Dd	MST(3)CGP family
TRINITY_DN117513_c1_g6_i1.p1	TRINITY_DN117513_c1_g6_i1	Q8LCN5	43	56	2	52	47	102	0.028	37	102	43	0.729351	Classical arabinogalactan protein 1	Classical AGP family
TRINITY_DN531319_c0_g1_i1.p2	TRINITY_DN531319_c0_g1_i1	Q54UK7	42	60	22	80	15	74	0.028	37	74	64	1.03222	HssA/B-like protein 51	HssA/B family
NODE_14800_length_843_cov_51.386650_g746_i2.p5	NODE_14800_length_843_cov_51.386650_g746_i2	P83214	44	55	29	80	1	55	0.028	37	67	98	1.95974	Sperm protamine P1 (Po1) [Cleaved into: Sperm protamine P2 (Po2) (Main protamine)]	0
TRINITY_DN141893_c3_g10_i2.p2	TRINITY_DN141893_c3_g10_i2	P02744	40	62	38	91	10	71	0.049	37	63	74	1.97937	Limulin (Fragment)	Pentraxin family
TRINITY_DN19128_c1_g6_i1.p2	TRINITY_DN19128_c1_g6_i1	P47944	43	49	5	45	5	52	0.048	37	104	79	2.29447	Metallothionein-4 (MT-4) (Metallothionein-IV) (MT-IV)	Metallothionein superfamily, Type 1 family
TRINITY_DN440946_c0_g1_i1.p1	TRINITY_DN440946_c0_g1_i1	Q89829	46	37	6	42	54	90	0.049	37	73	40	2.30045	Uncharacterized membrane protein KP93L/DP93R	Asfivirus KP93L family
TRINITY_DN117826_c0_g1_i2.p1	TRINITY_DN117826_c0_g1_i2	A3RGB1	44	55	19	70	75	129	0.021	38	74	42	0.084311	Proline-rich protein sgp2	0
TRINITY_DN100918_c0_g1_i1.p1	TRINITY_DN100918_c0_g1_i1	P80252	41	46	2	47	24	68	0.022	38	73	64	0.129954	Metallothionein 20-II (MT-20-II)	Metallothionein superfamily, Type 2 family
TRINITY_DN819661_c0_g1_i1.p2	TRINITY_DN819661_c0_g1_i1	P86906	88	17	18	34	1	17	0.017	38	47	43	0.148024	Amyloid-beta A4 protein (ABPP) (APP) (Alzheimer disease amyloid A4 protein homolog) (Amyloid precursor protein) (Amyloid-beta precursor protein) [Cleaved into: Amyloid-beta protein 40 (Abeta40) (Beta-APP40)] (Fragment)	APP family
TRINITY_DN131372_c0_g1_i1.p1	TRINITY_DN131372_c0_g1_i1	Q99282	57	30	14	43	24	53	0.017	38	57	48	0.189098	Histone H1.2, embryonic (Fragments)	Histone H1/H5 family
TRINITY_DN572584_c0_g1_i1.p2	TRINITY_DN572584_c0_g1_i1	P09577	48	40	9	48	1	38	0.017	38	82	66	0.216598	Metallothionein-1B (MT-1B) (Metallothionein-IB) (MT-IB)	Metallothionein superfamily, Type 1 family
TRINITY_DN79785_c1_g1_i1.p3	TRINITY_DN79785_c1_g1_i1	P80247	50	30	5	31	37	66	0.022	38	97	41	0.309215	Metallothionein 10-II (MT-10-II)	Metallothionein superfamily, Type 2 family
TRINITY_DN260420_c0_g1_i1.p2	TRINITY_DN260420_c0_g1_i1	Q8N5G0	40	42	26	67	1	42	0.017	38	63	63	0.312899	Small integral membrane protein 20 (Mitochondrial translation regulation assembly intermediate of cytochrome c oxidase protein of 7 kDa) (MITRAC7)	0
TRINITY_DN730085_c0_g2_i1.p2	TRINITY_DN730085_c0_g2_i1	P69153	52	33	10	42	13	40	0.022	38	77	46	0.456775	Metallothionein 20-III isoform A (MT-20-IIIA)	Metallothionein superfamily, Type 2 family
TRINITY_DN101809_c0_g1_i1.p4	TRINITY_DN101809_c0_g1_i1	P07216	50	34	3	36	23	49	0.017	38	85	57	0.638197	Metallothionein (MT)	Metallothionein superfamily, Type 1 family
TRINITY_DN36515_c0_g1_i2.p6	TRINITY_DN36515_c0_g1_i2	Q01644	45	44	8	51	3	37	0.017	38	83	80	0.700107	Male-specific sperm protein Mst84Dc	MST(3)CGP family
TRINITY_DN203833_c0_g1_i1.p3	TRINITY_DN203833_c0_g1_i1	Q03878	41	63	3	65	89	146	0.017	38	94	40	1.57981	Glycine-rich RNA-binding protein	0
TRINITY_DN46395_c0_g1_i1.p1	TRINITY_DN46395_c0_g1_i1	Q6NXB2	42	59	22	76	61	118	0.019	38	40	42	3.05966	PDZ domain-containing protein 11	0
TRINITY_DN142118_c5_g25_i4.p2	TRINITY_DN142118_c5_g25_i4	Q5L703	41	61	31	91	13	67	0.018	38	42	42	3.13445	50S ribosomal protein L15	Universal ribosomal protein uL15 family
TRINITY_DN823866_c0_g1_i1.p1	TRINITY_DN823866_c0_g1_i1	O97646	42	55	1	53	69	120	0.013	39	100	45	0.080607	Amelogenin (Fragment)	Amelogenin family
NODE_385836_length_181_cov_1.530303_g381909_i0.p1	NODE_385836_length_181_cov_1.530303_g381909_i0	P86195	61	31	30	60	1	27	0.007	39	52	52	0.093044	Adenylate kinase isoenzyme 1 (AK 1) (EC 2.7.4.3) (EC 2.7.4.6) (ATP-AMP transphosphorylase 1) (ATP:AMP phosphotransferase) (Adenylate monophosphate kinase) (Myokinase) (Fragments)	Adenylate kinase family, AK1 subfamily
TRINITY_DN139497_c1_g1_i2.p2	TRINITY_DN139497_c1_g1_i2	Q800D3	44	39	23	61	4	39	0.007	39	64	65	0.109687	Metallothionein (MT)	Metallothionein superfamily, Type 1 family
TRINITY_DN52978_c0_g1_i3.p2	TRINITY_DN52978_c0_g1_i3	G8QM64	43	42	1	41	21	62	0.007	39	88	53	0.15232	Methionine-rich peptide X	0
TRINITY_DN139229_c1_g7_i1.p2	TRINITY_DN139229_c1_g7_i1	P17992	48	31	1	31	17	47	0.008	39	91	46	0.161215	C-hordein (Clone PC-919) (Fragment)	0
TRINITY_DN73043_c0_g1_i2.p3	TRINITY_DN73043_c0_g1_i2	Q09982	51	49	2	49	63	105	0.013	39	72	47	0.245298	Neuropeptide-like protein 32 [Cleaved into: YGGWG-amide; GGW-amide; GG-amide; GYG-amide; GGGWG-amide; GGGW-amide; GGG-amide; GFYGG-amide; GW-amide]	YARP (YGGW-amide related peptide) family
TRINITY_DN139648_c0_g11_i2.p3	TRINITY_DN139648_c0_g11_i2	A0A023PZE4	42	50	1	48	46	95	0.013	39	88	49	0.306782	Putative uncharacterized protein YHR165W-A	0
TRINITY_DN133489_c0_g3_i1.p1	TRINITY_DN133489_c0_g3_i1	Q02957	55	42	2	38	11	52	0.007	39	102	53	0.311591	Keratin-associated protein 6-1 (Keratin, glycine/tyrosine-rich of hair)	KRTAP type 6 family
TRINITY_DN26986_c0_g1_i1.p4	TRINITY_DN26986_c0_g1_i1	Q28337	41	56	11	66	51	100	0.008	39	84	54	0.320908	Protamine-2 (Sperm histone P2) (Sperm protamine P2)	Protamine P2 family
TRINITY_DN614830_c0_g1_i1.p5	TRINITY_DN614830_c0_g1_i1	P68828	43	47	2	46	32	78	0.01	39	81	46	0.356847	Protein B1	0
TRINITY_DN118850_c0_g21_i1.p4	TRINITY_DN118850_c0_g21_i1	Q54R01	41	51	2	52	3	53	0.01	39	91	89	0.387159	Putative uncharacterized protein DDB_G0283527	0
TRINITY_DN133489_c0_g8_i1.p4	TRINITY_DN133489_c0_g8_i1	O44663	47	43	2	44	24	58	0.01	39	93	62	0.437833	Neuropeptide-like protein 30 [Cleaved into: QWGYGGY-amide; GYGGYGGY-amide; GYGGY-amide; GMW-amide; PYGGYGW-amide]	YARP (YGGW-amide related peptide) family
TRINITY_DN140322_c1_g94_i3.p1	TRINITY_DN140322_c1_g94_i3	O96614	41	63	4	66	1	61	0.01	39	93	55	0.45832	Sericin-1 (Silk gum protein 1) (Fragment)	0
NODE_535406_length_157_cov_10.490741_g531479_i0.p3	NODE_535406_length_157_cov_10.490741_g531479_i0	P15974	48	40	12	51	2	33	0.01	39	77	42	0.581708	Putative per-hexamer repeat protein 4	0
TRINITY_DN908301_c0_g2_i1.p4	TRINITY_DN908301_c0_g2_i1	Q8I6R7	45	56	5	60	65	118	0.013	39	93	43	0.855552	Acanthoscurrin-2 (Fragment)	0
TRINITY_DN135527_c0_g11_i2.p1	TRINITY_DN135527_c0_g11_i2	Q9LXB7	42	60	24	81	35	94	0.007	39	63	46	0.87119	Protein PELPK2 (Protein Pro-Glu-Leu|Ile|Val-Pro-Lys 2)	0
TRINITY_DN138796_c1_g15_i1.p4	TRINITY_DN138796_c1_g15_i1	Q54L43	55	33	1	33	46	74	0.01	39	94	42	1.17236	Putative uncharacterized protein DDB_G0286915	0
TRINITY_DN217164_c0_g1_i1.p1	TRINITY_DN217164_c0_g1_i1	Q7M3P2	45	51	4	54	12	61	0.008	39	94	53	1.92238	Gastrolith matrix protein (Fragment)	0
TRINITY_DN282839_c0_g1_i1.p3	TRINITY_DN282839_c0_g1_i1	P10175	42	60	25	84	9	66	0.01	39	69	86	5.85124	Cytochrome c oxidase subunit 8B, mitochondrial (Cytochrome c oxidase polypeptide VIII-heart) (Cytochrome c oxidase subunit 8-1) (Cytochrome c oxidase subunit 8H) (IX) (VIIIb)	Cytochrome c oxidase VIII family
TRINITY_DN110848_c0_g3_i1.p1	TRINITY_DN110848_c0_g3_i1	Q83RI9	40	52	20	70	15	66	0.01	39	68	75	11.4194	Cold shock-like protein CspC (CSP-C)	0
NODE_396404_length_180_cov_0.793893_g392477_i0.p2	NODE_396404_length_180_cov_0.793893_g392477_i0	P09635	67	27	1	27	27	50	0.004	40	53	40	0.099864	Homeobox protein Hox-A4 (Homeobox protein R2) (Fragment)	Antp homeobox family, Deformed subfamily
TRINITY_DN630575_c0_g1_i1.p2	TRINITY_DN630575_c0_g1_i1	O70554	40	52	28	78	38	83	0.004	40	64	53	0.123076	Small proline-rich protein 2B	Cornifin (SPRR) family
TRINITY_DN55203_c0_g2_i1.p3	TRINITY_DN55203_c0_g2_i1	Q8IUB9	46	37	1	37	36	72	0.006	40	100	41	0.133214	Keratin-associated protein 19-1 (High tyrosine-glycine keratin-associated protein 19.1)	KRTAP type 19 family
TRINITY_DN237480_c0_g1_i1.p1	TRINITY_DN237480_c0_g1_i1	P01250	71	24	13	36	1	24	0.003	40	65	49	0.143381	Thymopoietin-2 (Thymopoietin II)	Thymopoietin family
TRINITY_DN609668_c0_g1_i1.p3	TRINITY_DN609668_c0_g1_i1	P35322	43	37	1	36	43	79	0.004	40	63	42	0.176296	Cornifin (Small proline-rich protein I) (SPR-I) (Small proline-rich squamous cell marker)	Cornifin (SPRR) family
NODE_186670_length_250_cov_1.004975_g182743_i0.p2	NODE_186670_length_250_cov_1.004975_g182743_i0	P80246	45	42	40	79	12	51	0.006	40	53	58	0.191778	Metallothionein 10-Ia (MT-10-Ia)	Metallothionein superfamily, Type 2 family
NODE_108885_length_334_cov_2.536842_g104975_i0.p3	NODE_108885_length_334_cov_2.536842_g104975_i0	P22577	51	43	1	42	12	54	0.004	40	62	42	0.218653	Uncharacterized 9.5 kDa protein in DHFR 3'region (ORF3)	0
NODE_139134_length_292_cov_3.386831_g135211_i0.p2	NODE_139134_length_292_cov_3.386831_g135211_i0	Q00LT9	47	47	4	49	1	47	0.004	40	82	87	0.22098	Photoreceptor disk component PRCD (Progressive rod-cone degeneration protein)	PRCD family
TRINITY_DN426753_c0_g1_i1.p4	TRINITY_DN426753_c0_g1_i1	P42143	42	53	3	55	12	60	0.003	40	73	87	0.229848	Sperm protamine P1	Protamine P1 family
TRINITY_DN108636_c0_g2_i2.p3	TRINITY_DN108636_c0_g2_i2	Q54UN0	48	42	3	44	38	79	0.006	40	91	43	0.234145	HssA/B-like protein 39	HssA/B family
TRINITY_DN11635_c0_g5_i1.p3	TRINITY_DN11635_c0_g5_i1	P30365	42	43	1	40	45	87	0.006	40	105	42	0.242334	Early nodulin-12 (N-12)	Plant proline-rich protein superfamily, ENOD12 family
NODE_161628_length_269_cov_3.677273_g157702_i0.p2	NODE_161628_length_269_cov_3.677273_g157702_i0	P04706	42	91	2	89	30	100	0.003	40	102	41	0.246766	Glutelin-2 (27 kDa zein) (Alcohol-soluble reduced glutelin) (ASG) (Zein Zc2) (Zein-gamma)	Gliadin/glutenin family
TRINITY_DN658227_c0_g1_i1.p2	TRINITY_DN658227_c0_g1_i1	P16895	48	42	9	50	11	48	0.004	40	46	88	0.266636	PI-actitoxin-Avd5a (PI-AITX-Avd5a) (Non-classical Kazal-type elastase inhibitor)	0
TRINITY_DN137507_c1_g24_i3.p2	TRINITY_DN137507_c1_g24_i3	O22612	42	57	8	63	58	114	0.004	40	90	44	0.339331	Dormancy-associated protein 2 (PsDRM2)	DRM1/ARP family
TRINITY_DN45176_c2_g1_i1.p1	TRINITY_DN45176_c2_g1_i1	P42136	42	52	1	52	18	65	0.006	40	78	78	0.362251	Sperm protamine P1	Protamine P1 family
TRINITY_DN129616_c1_g22_i1.p2	TRINITY_DN129616_c1_g22_i1	P14586	48	46	3	46	11	50	0.006	40	100	56	0.43931	Histidine-rich protein	0
NODE_82755_length_385_cov_17.943452_g78913_i0.p1	NODE_82755_length_385_cov_17.943452_g78913_i0	P92555	40	67	38	99	13	79	0.004	40	64	55	0.450076	Uncharacterized mitochondrial protein AtMg01250 (ORF102)	0
NODE_320720_length_190_cov_26.524823_g316793_i0.p1	NODE_320720_length_190_cov_26.524823_g316793_i0	Q69577	44	57	1	57	59	113	0.004	40	90	40	0.820498	Protein RJ1 (Protein LT1)	0
TRINITY_DN123226_c1_g11_i1.p2	TRINITY_DN123226_c1_g11_i1	Q7LZB2	44	52	15	66	6	57	0.003	40	78	88	0.970067	Sperm protamine P1-type (Protamine I-1)	Protamine P1 family
TRINITY_DN140779_c2_g3_i2.p1	TRINITY_DN140779_c2_g3_i2	A0A0B4J2F0	41	51	18	61	4	54	0.004	40	55	94	1.00044	Protein PIGBOS1 (PIGB opposite strand protein)	0
TRINITY_DN141368_c1_g2_i1.p2	TRINITY_DN141368_c1_g2_i1	Q06445	40	62	43	102	4	63	0.004	40	40	64	1.65853	Cysteine proteinase inhibitor (Cystatin)	Cystatin family, Phytocystatin subfamily
TRINITY_DN491629_c0_g2_i1.p1	TRINITY_DN491629_c0_g2_i1	Q96RM1	44	50	7	56	14	61	0.006	40	77	69	2.9646	Small proline-rich protein 2F (SPR-2F)	Cornifin (SPRR) family
TRINITY_DN140959_c3_g113_i1.p4	TRINITY_DN140959_c3_g113_i1	Q54QZ8	55	51	1	51	9	54	0.004	40	85	71	3.30322	Putative uncharacterized protein DDB_G0283467	0
TRINITY_DN904575_c0_g1_i1.p1	TRINITY_DN904575_c0_g1_i1	A5F4W4	41	51	30	80	23	73	0.006	40	64	64	3.67941	Cell division protein ZapB	ZapB family
NODE_412469_length_178_cov_0.798450_g408542_i0.p1	NODE_412469_length_178_cov_0.798450_g408542_i0	Q4UKJ3	40	52	2	53	19	67	0.003	41	88	42	0.091476	Putative ankyrin repeat protein RF_1087	0
TRINITY_DN160414_c0_g1_i1.p2	TRINITY_DN160414_c0_g1_i1	Q64029	41	71	3	68	25	95	0.002	41	69	73	0.129723	DNA repair protein complementing XP-A cells homolog (Xeroderma pigmentosum group A-complementing protein homolog) (Fragment)	XPA family
TRINITY_DN360455_c0_g1_i1.p2	TRINITY_DN360455_c0_g1_i1	O44664	44	54	2	55	26	73	0.003	41	98	74	0.152689	Neuropeptide-like protein 29 [Cleaved into: QWGYGGY-amide; GYGGYGGY-amide; GMYGGY-amide; GMYGGW-amide]	YARP (YGGW-amide related peptide) family
TRINITY_DN15603_c0_g2_i1.p1	TRINITY_DN15603_c0_g2_i1	P0C5Q0	78	23	4	26	18	40	0.002	41	43	50	0.188457	Putative uncharacterized protein YLR154W-F	0
NODE_384270_length_181_cov_3.075758_g380343_i0.p5	NODE_384270_length_181_cov_3.075758_g380343_i0	O93593	43	47	10	56	4	43	0.003	41	80	78	0.222498	Metallothionein A (MT-A)	Metallothionein superfamily, Type 1 family
TRINITY_DN85288_c0_g1_i1.p3	TRINITY_DN85288_c0_g1_i1	Q148C4	54	41	1	41	1	38	0.002	41	100	66	0.242879	Calmodulin regulator protein PCP4 (Purkinje cell protein 4)	PCP4 family
NODE_158239_length_272_cov_5.426009_g154313_i0.p3	NODE_158239_length_272_cov_5.426009_g154313_i0	P23398	42	55	36	90	73	127	0.002	41	61	41	0.327467	Polyubiquitin [Cleaved into: Ubiquitin] (Fragment)	Ubiquitin family
TRINITY_DN100916_c0_g2_i1.p5	TRINITY_DN100916_c0_g2_i1	A0A0U1RRL7	45	40	4	43	21	59	0.003	41	85	56	0.453769	Protein MMP24OS (MMP24 opposite strand)	0
NODE_123318_length_312_cov_3.387833_g119401_i0.p2	NODE_123318_length_312_cov_3.387833_g119401_i0	O95177	41	54	10	63	34	83	0.002	41	52	43	0.544429	Uncharacterized protein GAS8-AS1 (GAS8 antisense RNA 1) (GAS8 antisense gene protein 1)	0
TRINITY_DN13677_c0_g4_i1.p4	TRINITY_DN13677_c0_g4_i1	Q32L04	44	48	2	46	49	94	0.002	41	104	44	1.51974	Late cornified envelope-like proline-rich protein 1	Cornifin (SPRR) family
TRINITY_DN117513_c1_g2_i1.p4	TRINITY_DN117513_c1_g2_i1	F7VJQ2	50	40	1	40	28	58	0.003	41	100	49	2.18334	Alternative prion protein (AltPrP)	0
NODE_151849_length_279_cov_1.065217_g147924_i0.p1	NODE_151849_length_279_cov_1.065217_g147924_i0	Q96BM0	51	45	21	65	36	80	0.002	42	52	43	0.174505	Interferon alpha-inducible protein 27-like protein 1 (Interferon-stimulated gene 12c protein) (ISG12(c)) (ISG12C)	IFI6/IFI27 family
NODE_185709_length_250_cov_2.447761_g181782_i0.p1	NODE_185709_length_250_cov_2.447761_g181782_i0	P82934	49	35	1	35	53	87	0.0009	42	42	40	0.17653	Acyl-CoA-binding protein (ACBP) (EP)	ACBP family
NODE_89552_length_370_cov_5.806854_g85684_i0.p2	NODE_89552_length_370_cov_5.806854_g85684_i0	P39884	41	46	8	53	2	47	0.0009	42	65	43	0.187285	Probable NADP-dependent dehydrogenase in aabA 3'region (EC 1.1.1.-) (ORFB) (Fragment)	Short-chain dehydrogenases/reductases (SDR) family
TRINITY_DN134140_c1_g4_i1.p1	TRINITY_DN134140_c1_g4_i1	P42147	47	53	7	58	14	63	0.001	42	91	77	0.189833	Sperm protamine P1	Protamine P1 family
TRINITY_DN381863_c0_g1_i1.p2	TRINITY_DN381863_c0_g1_i1	Q9CXP8	69	29	10	38	1	29	0.002	42	74	43	0.217579	Guanine nucleotide-binding protein G(I)/G(S)/G(O) subunit gamma-10	G protein gamma family
TRINITY_DN320801_c0_g1_i1.p1	TRINITY_DN320801_c0_g1_i1	P84578	63	30	2	31	17	46	0.0009	42	83	64	0.220924	ATP-dependent zinc metalloprotease FTSH, chloroplastic (EC 3.4.24.-) (Fragments)	AAA ATPase family; Peptidase M41 family
TRINITY_DN134784_c1_g6_i1.p2	TRINITY_DN134784_c1_g6_i1	P10979	45	65	9	70	87	146	0.002	42	86	41	0.235486	Glycine-rich RNA-binding, abscisic acid-inducible protein	0
TRINITY_DN98313_c0_g2_i1.p1	TRINITY_DN98313_c0_g2_i1	P49311	43	68	2	68	93	155	0.001	42	96	40	0.323193	Glycine-rich RNA-binding protein GRP2A	0
TRINITY_DN541353_c0_g4_i1.p1	TRINITY_DN541353_c0_g4_i1	Q9ZT16	44	54	17	67	26	79	0.001	42	79	40	0.354171	Classical arabinogalactan protein 4	Classical AGP family
TRINITY_DN141196_c7_g55_i1.p2	TRINITY_DN141196_c7_g55_i1	Q8TGJ7	63	30	3	32	21	41	0.001	42	73	54	0.415382	Uncharacterized protein YLL066W-B	0
NODE_542778_length_137_cov_5.147727_g538851_i0.p5	NODE_542778_length_137_cov_5.147727_g538851_i0	F7VJQ3	51	39	1	33	25	61	0.001	42	111	61	0.549913	Alternative prion protein (AltPrP)	0
TRINITY_DN133489_c0_g9_i1.p1	TRINITY_DN133489_c0_g9_i1	Q3LI61	44	45	4	48	10	49	0.0009	42	87	69	0.58477	Keratin-associated protein 20-2	KRTAP type 20 family
NODE_111096_length_330_cov_11.597865_g107184_i0.p1	NODE_111096_length_330_cov_11.597865_g107184_i0	O44662	47	49	56	100	28	74	0.002	42	45	65	0.969161	Neuropeptide-like protein 31 [Cleaved into: QWGYGGY-amide; GYGGYGGY-amide; GYGGY-amide; GMYGGY-amide; PYGGYGW-amide]	YARP (YGGW-amide related peptide) family
TRINITY_DN135051_c1_g32_i3.p1	TRINITY_DN135051_c1_g32_i3	Q8WY50	40	89	9	78	17	98	0.0005	43	114	59	0.038357	Placenta-specific protein 4	0
TRINITY_DN18122_c2_g1_i1.p1	TRINITY_DN18122_c2_g1_i1	P35326	45	53	1	45	10	59	0.0005	43	110	74	0.079027	Small proline-rich protein 2A (SPR-2A) (2-1)	Cornifin (SPRR) family
NODE_455918_length_172_cov_0.845528_g451991_i0.p2	NODE_455918_length_172_cov_0.845528_g451991_i0	Q7M323	46	57	1	56	42	94	0.0007	43	102	46	0.094667	Plasminogen (EC 3.4.21.7) (Fragment)	Peptidase S1 family, Plasminogen subfamily
NODE_233323_length_223_cov_0.948276_g229396_i0.p2	NODE_233323_length_223_cov_0.948276_g229396_i0	Q925H6	45	56	17	68	20	73	0.0007	43	77	64	0.131213	Keratin-associated protein 19-3 (Keratin-associated protein 16-5) (Keratin-associated protein 16.5)	KRTAP type 19 family
TRINITY_DN117635_c0_g2_i1.p2	TRINITY_DN117635_c0_g2_i1	P83212	49	51	1	46	7	57	0.0005	43	104	88	0.160599	Sperm protamine P2	0
TRINITY_DN172456_c0_g2_i1.p2	TRINITY_DN172456_c0_g2_i1	Q5A6M0	53	45	1	45	28	72	0.0007	43	98	41	0.227968	Repressed By RIM101 protein 1 (Predicted GPI-anchored protein 20)	0
TRINITY_DN186755_c0_g1_i1.p2	TRINITY_DN186755_c0_g1_i1	P0CJ14	42	43	11	48	20	62	0.0007	43	84	46	0.26094	Venom protein 302	0
NODE_535517_length_157_cov_3.675926_g531590_i0.p4	NODE_535517_length_157_cov_3.675926_g531590_i0	O70560	46	54	2	49	10	59	0.0007	43	104	71	0.299241	Small proline-rich protein 2I	Cornifin (SPRR) family
TRINITY_DN943411_c0_g1_i1.p1	TRINITY_DN943411_c0_g1_i1	Q8K2Q5	56	34	1	34	52	85	0.0007	43	97	40	0.342545	Coiled-coil-helix-coiled-coil-helix domain-containing protein 7	CHCHD7 family
NODE_112407_length_328_cov_3.817204_g108494_i0.p3	NODE_112407_length_328_cov_3.817204_g108494_i0	P83211	42	60	48	107	33	86	0.0005	43	56	56	0.45905	Sperm protamine P1	0
TRINITY_DN46685_c0_g1_i1.p1	TRINITY_DN46685_c0_g1_i1	F1QW76	42	55	15	69	27	81	0.0005	43	77	44	0.514887	Basic leucine zipper transcriptional factor ATF-like (B-cell-activating transcription factor) (B-ATF)	BZIP family
NODE_71199_length_416_cov_6.032698_g67449_i0.p1	NODE_71199_length_416_cov_6.032698_g67449_i0	O29691	46	57	52	103	53	108	0.0007	43	41	45	0.565356	Uncharacterized protein AF_0562	0
NODE_5714_length_1200_cov_14.119027_g4657_i0.p4	NODE_5714_length_1200_cov_14.119027_g4657_i0	P80059	50	30	1	30	23	52	0.0005	43	55	56	1.56214	Pars intercerebralis major peptide D1 (PMP-D1)	Granulin family
NODE_22579_length_710_cov_1474.709531_g20036_i0.p2	NODE_22579_length_710_cov_1474.709531_g20036_i0	P02634	51	39	1	39	15	53	0.0005	43	95	49	40.944	Protein S100-G (9 kDa CaBP) (Calbindin-D9k) (Cholecalcin) (S100 calcium-binding protein G) (Vitamin D-dependent calcium-binding protein, intestinal) (CABP)	S-100 family
NODE_390094_length_181_cov_0.787879_g386167_i0.p1	NODE_390094_length_181_cov_0.787879_g386167_i0	Q1LZA7	41	54	5	58	18	71	0.0003	44	90	42	0.08996	LIM domain-containing protein 2	0
TRINITY_DN712587_c0_g1_i1.p1	TRINITY_DN712587_c0_g1_i1	Q9BYU5	41	61	4	55	20	78	0.0004	44	100	48	0.185685	Keratin-associated protein 2-1 (High sulfur keratin-associated protein 2.1) (Keratin-associated protein 2.1)	KRTAP type 2 family
TRINITY_DN100527_c1_g1_i1.p2	TRINITY_DN100527_c1_g1_i1	P06472	41	70	5	72	2	69	0.0003	44	96	67	0.245198	C-hordein (PCP387) (Fragment)	0
TRINITY_DN138849_c5_g107_i5.p3	TRINITY_DN138849_c5_g107_i5	Q8LCE4	42	66	11	76	24	82	0.0002	44	81	50	0.251721	Classical arabinogalactan protein 5	Classical AGP family
NODE_104246_length_342_cov_2.484642_g100344_i0.p1	NODE_104246_length_342_cov_2.484642_g100344_i0	H2A0M6	51	51	61	111	72	110	0.0003	44	45	41	0.318551	Prismalin-14	0
TRINITY_DN94257_c0_g2_i1.p1	TRINITY_DN94257_c0_g2_i1	Q06059	47	36	1	36	1	36	0.0004	44	68	44	0.350909	NADH-ubiquinone oxidoreductase chain 6 (EC 7.1.1.2) (NADH dehydrogenase subunit 6) (Fragment)	Complex I subunit 6 family
TRINITY_DN116226_c0_g15_i1.p2	TRINITY_DN116226_c0_g15_i1	P02814	50	36	1	36	43	78	0.0002	44	95	46	0.393137	Submaxillary gland androgen-regulated protein 3B (Proline-rich peptide P-B) (Proline-rich protein 3) [Cleaved into: Peptide P-A; Peptide D1A]	PROL1/PROL3 family
TRINITY_DN101809_c1_g13_i1.p3	TRINITY_DN101809_c1_g13_i1	P53820	50	36	7	42	8	43	0.0003	44	86	69	0.529259	Putative uncharacterized protein YNL338W	0
NODE_174533_length_258_cov_67.985646_g170607_i0.p4	NODE_174533_length_258_cov_67.985646_g170607_i0	Q61900	41	61	2	57	26	83	0.0004	44	72	42	2.43748	Submaxillary gland androgen-regulated protein 3A (Salivary protein MSG1) (Submaxillary gland androgen-regulated protein 1)	PROL1/PROL3 family
NODE_324387_length_190_cov_0.737589_g320460_i0.p1	NODE_324387_length_190_cov_0.737589_g320460_i0	P49223	47	38	26	63	35	72	0.0001	45	60	43	0.085698	Kunitz-type protease inhibitor 3 (HKIB9)	0
NODE_326987_length_190_cov_0.737589_g323060_i0.p1	NODE_326987_length_190_cov_0.737589_g323060_i0	Q3A2E9	43	65	1	63	4	66	0.0001	45	103	57	0.085698	50S ribosomal protein L19	Bacterial ribosomal protein bL19 family
NODE_366519_length_184_cov_0.770370_g362592_i0.p2	NODE_366519_length_184_cov_0.770370_g362592_i0	P55813	51	39	1	39	9	47	0.0001	45	64	65	0.088493	Homeobox protein EgHBX4 (Fragment)	Paired homeobox family, Bicoid subfamily
TRINITY_DN2206_c0_g1_i1.p1	TRINITY_DN2206_c0_g1_i1	P46694	40	62	10	69	59	120	0.0002	45	84	41	0.1972	Radiation-inducible immediate-early gene IEX-1 (Immediate early protein GLY96) (Immediate early response 3 protein)	IER3 family
TRINITY_DN778105_c1_g1_i1.p3	TRINITY_DN778105_c1_g1_i1	P37704	51	43	2	44	38	76	0.0001	45	81	45	0.20402	Glycine-rich protein DC7.1	GRP family
TRINITY_DN598455_c0_g1_i1.p2	TRINITY_DN598455_c0_g1_i1	P80973	95	20	1	20	5	24	0.0001	45	57	83	0.219804	Cytochrome c oxidase subunit 5A-2, mitochondrial (Cytochrome c oxidase polypeptide Va-2) (Fragment)	Cytochrome c oxidase subunit 5A family
TRINITY_DN354907_c0_g1_i1.p1	TRINITY_DN354907_c0_g1_i1	Q54KT2	42	55	10	63	7	50	0.0002	45	79	76	0.241619	Putative uncharacterized protein DDB_G0287191	0
TRINITY_DN350101_c0_g1_i1.p2	TRINITY_DN350101_c0_g1_i1	P80258	44	50	6	55	25	69	0.0002	45	91	70	0.26711	Metallothionein 20-III isoform B (MT-20-IIIB)	Metallothionein superfamily, Type 2 family
NODE_148503_length_282_cov_2.133047_g144578_i0.p1	NODE_148503_length_282_cov_2.133047_g144578_i0	Q8N377	43	65	2	66	22	84	0.0001	45	69	41	0.435908	Putative uncharacterized protein LOC387726	0
TRINITY_DN102513_c0_g6_i3.p2	TRINITY_DN102513_c0_g6_i3	O70558	48	46	1	45	11	53	0.0001	45	90	61	0.564566	Small proline-rich protein 2G	Cornifin (SPRR) family
TRINITY_DN137257_c0_g2_i1.p1	TRINITY_DN137257_c0_g2_i1	Q9NRQ5	46	57	1	57	1	57	0.0001	45	97	97	0.930962	Single-pass membrane and coiled-coil domain-containing protein 4 (Protein FN5)	SMCO4 family
NODE_31109_length_616_cov_15.137566_g28172_i0.p2	NODE_31109_length_616_cov_15.137566_g28172_i0	P41392	61	33	14	46	1	33	0.0001	45	58	77	1.19646	Methionine aminopeptidase (MAP) (MetAP) (EC 3.4.11.18) (Peptidase M) (Fragment)	Peptidase M24A family, Methionine aminopeptidase type 1 subfamily
NODE_100669_length_348_cov_78.080268_g96768_i0.p4	NODE_100669_length_348_cov_78.080268_g96768_i0	Q26289	47	55	2	56	37	91	0.0001	45	96	48	3.32166	Period circadian protein (Fragment)	0
TRINITY_DN140012_c0_g19_i2.p4	TRINITY_DN140012_c0_g19_i2	O70556	44	50	1	47	24	73	8e-05	46	86	66	0.161879	Small proline-rich protein 2E	Cornifin (SPRR) family
TRINITY_DN721669_c0_g1_i1.p2	TRINITY_DN721669_c0_g1_i1	P02701	41	66	27	87	29	94	8e-05	46	75	43	0.167529	Avidin	Avidin/streptavidin family
TRINITY_DN892182_c0_g2_i1.p1	TRINITY_DN892182_c0_g2_i1	P22576	48	52	2	53	19	70	6e-05	46	88	51	0.189117	Saimiri transformation-associated protein (Collagen-like protein) (stpC)	0
NODE_191390_length_246_cov_2.507614_g187463_i0.p4	NODE_191390_length_246_cov_2.507614_g187463_i0	A0A1B0GTR4	48	48	2	47	17	63	8e-05	46	87	44	0.215608	Putative small proline-rich protein 5	0
TRINITY_DN141936_c1_g1_i1.p4	TRINITY_DN141936_c1_g1_i1	O70555	50	42	1	40	26	63	8e-05	46	105	49	0.471243	Small proline-rich protein 2D	Cornifin (SPRR) family
NODE_83377_length_384_cov_2.847761_g79531_i0.p2	NODE_83377_length_384_cov_2.847761_g79531_i0	Q08E93	42	57	1	57	63	112	6e-05	46	45	50	0.479026	Protein FAM27E3	FAM27 family
NODE_12842_length_892_cov_22.665480_g11005_i0.p1	NODE_12842_length_892_cov_22.665480_g11005_i0	P36042	40	141	130	270	53	173	0.0003	46	47	73	1.09757	Putative uncharacterized protein YKL202W	0
TRINITY_DN239066_c0_g1_i1.p3	TRINITY_DN239066_c0_g1_i1	P11728	44	43	46	83	3	45	8e-05	46	49	44	1.43299	Early nodulin-75 (N-75) (NGM-75) (Fragment)	Nodulin 75 family
TRINITY_DN56734_c0_g2_i1.p2	TRINITY_DN56734_c0_g2_i1	O79405	53	32	2	33	18	49	6e-05	46	97	58	1.72399	ATP synthase protein 8 (A6L) (F-ATPase subunit 8)	ATPase protein 8 family
TRINITY_DN41110_c0_g2_i1.p6	TRINITY_DN41110_c0_g2_i1	P81301	43	68	3	70	11	78	6e-05	46	94	76	7.37216	Uncharacterized protein MJ0323	0
TRINITY_DN138129_c4_g18_i5.p1	TRINITY_DN138129_c4_g18_i5	Q9DAE3	47	53	33	84	50	100	5e-05	47	61	44	0.074295	Late cornified envelope-like proline-rich protein 1	Cornifin (SPRR) family
NODE_325294_length_190_cov_0.737589_g321367_i0.p1	NODE_325294_length_190_cov_0.737589_g321367_i0	Q5UQI9	40	62	2	63	44	105	3e-05	47	98	42	0.085698	Uncharacterized protein R836	0
NODE_434629_length_175_cov_0.825397_g430702_i0.p2	NODE_434629_length_175_cov_0.825397_g430702_i0	P32750	47	59	1	57	26	81	3e-05	47	104	42	0.093044	Cholinesterase (EC 3.1.1.8) (Acylcholine acylhydrolase) (Butyrylcholine esterase) (Choline esterase II) (Pseudocholinesterase) (Fragment)	Type-B carboxylesterase/lipase family
TRINITY_DN84627_c0_g1_i4.p3	TRINITY_DN84627_c0_g1_i4	Q03293	46	57	4	60	33	83	4e-05	47	90	46	0.193542	Period circadian protein (Fragment)	0
NODE_188321_length_248_cov_3.487437_g184394_i0.p1	NODE_188321_length_248_cov_3.487437_g184394_i0	Q3T0C9	47	59	11	63	9	67	3e-05	47	94	41	0.24621	Synaptojanin-2-binding protein (Activin receptor-interacting protein 2) (Mitochondrial outer membrane protein 25)	0
TRINITY_DN130723_c0_g4_i13.p1	TRINITY_DN130723_c0_g4_i13	P17589	44	64	8	67	10	63	3e-05	47	66	60	0.248608	Latency-related protein 2	0
TRINITY_DN102778_c0_g2_i1.p1	TRINITY_DN102778_c0_g2_i1	P92523	41	64	88	148	19	81	3e-05	47	43	41	0.31036	Uncharacterized mitochondrial protein AtMg00860 (ORF158)	0
TRINITY_DN234507_c0_g2_i2.p3	TRINITY_DN234507_c0_g2_i2	Q8I948	42	79	1	72	58	136	4e-05	47	110	51	0.360697	Acanthoscurrin-1	0
NODE_583_length_2301_cov_7.527087_g432_i0.p5	NODE_583_length_2301_cov_7.527087_g432_i0	Q91399	50	56	1	53	71	118	4e-05	47	104	47	0.508646	DNA-binding protein inhibitor ID-3-A (Inhibitor of DNA binding 3) (XId3) (XIdI) (XIdIa) (XIdIb) (XIdx) (Inhibitor of differentiation 3-A)	0
TRINITY_DN917308_c0_g1_i1.p2	TRINITY_DN917308_c0_g1_i1	P41960	72	32	4	35	1	32	3e-05	47	91	53	0.737298	60S ribosomal protein L26 (Fragment)	Universal ribosomal protein uL24 family
TRINITY_DN718477_c0_g1_i1.p1	TRINITY_DN718477_c0_g1_i1	Q6GQN4	52	44	4	47	32	71	3e-05	47	94	40	0.862539	Protein FAM32A-like	FAM32 family
NODE_401811_length_179_cov_0.800000_g397884_i0.p1	NODE_401811_length_179_cov_0.800000_g397884_i0	P40979	41	59	1	58	5	63	2e-05	48	100	42	0.099521	Putative ABC transporter permease protein ORF1 (Fragment)	Binding-protein-dependent transport system permease family, MalFG subfamily
NODE_279162_length_203_cov_1.012987_g275235_i0.p1	NODE_279162_length_203_cov_1.012987_g275235_i0	P80177	45	47	21	67	1	47	2e-05	48	70	41	0.100263	Macrophage migration inhibitory factor (MIF) (EC 5.3.2.1) (L-dopachrome isomerase) (L-dopachrome tautomerase) (EC 5.3.3.12) (Phenylpyruvate tautomerase) (p12A)	MIF family
TRINITY_DN769594_c0_g1_i1.p1	TRINITY_DN769594_c0_g1_i1	Q0P5B9	43	77	1	77	64	137	2e-05	48	78	42	0.16392	Ankyrin repeat domain-containing protein 39	ANKRD39 family
NODE_214767_length_232_cov_1.923497_g210840_i0.p1	NODE_214767_length_232_cov_1.923497_g210840_i0	C9JFL3	43	77	3	74	16	79	2e-05	48	100	94	0.198044	Proline, histidine and glycine-rich protein 1	0
NODE_41040_length_544_cov_2.638384_g37791_i0.p3	NODE_41040_length_544_cov_2.638384_g37791_i0	Q12306	43	53	10	62	39	91	2e-05	48	75	52	0.282496	Ubiquitin-like protein SMT3	Ubiquitin family, SUMO subfamily
TRINITY_DN3256_c0_g1_i1.p1	TRINITY_DN3256_c0_g1_i1	P29229	51	75	1	63	94	160	2e-05	48	93	43	0.550794	Variant surface antigen B (VlpB prolipoprotein)	0
TRINITY_DN157054_c2_g2_i1.p4	TRINITY_DN157054_c2_g2_i1	Q9M0S4	44	55	1	51	43	97	2e-05	48	100	43	0.629925	Classical arabinogalactan protein 10	Classical AGP family
TRINITY_DN93551_c0_g1_i1.p4	TRINITY_DN93551_c0_g1_i1	Q8TGK9	79	28	1	28	28	55	2e-05	48	90	49	2.85533	Putative uncharacterized protein YPL135C-A	0
NODE_9479_length_1000_cov_578.084122_g4817_i2.p5	NODE_9479_length_1000_cov_578.084122_g4817_i2	P30370	88	24	1	24	1	24	2e-05	48	51	65	35.7039	Cellular retinoic acid-binding protein 2 (Cellular retinoic acid-binding protein II) (CRABP-II) (Fragment)	Calycin superfamily, Fatty-acid binding protein (FABP) family
NODE_402217_length_179_cov_0.800000_g398290_i0.p2	NODE_402217_length_179_cov_0.800000_g398290_i0	Q9DEA1	41	63	1	59	42	104	9e-06	49	107	43	0.090965	Snaclec agkicetin-C subunit beta (Antithrombin A subunit B)	Snaclec family
NODE_521981_length_163_cov_0.912281_g518054_i0.p1	NODE_521981_length_163_cov_0.912281_g518054_i0	P42505	45	55	2	54	39	91	1e-05	49	102	54	0.099894	Trans-acting regulatory protein HvrA	Histone-like protein H-NS family
NODE_289149_length_199_cov_1.346667_g285222_i0.p4	NODE_289149_length_199_cov_1.346667_g285222_i0	A8MSI8	57	42	1	42	1	42	1e-05	49	84	54	0.156354	LYR motif-containing protein 9	Complex I LYR family, LYRM9 subfamily
TRINITY_DN261644_c0_g1_i1.p2	TRINITY_DN261644_c0_g1_i1	P55823	86	29	20	48	1	29	1e-05	49	59	83	0.186641	Elongation factor 2 (EF-2) (Fragment)	GTP-binding elongation factor family, EF-G/EF-2 subfamily
TRINITY_DN685657_c0_g1_i1.p1	TRINITY_DN685657_c0_g1_i1	P55820	93	29	32	59	1	29	7e-06	49	49	54	0.190346	Synaptosomal-associated protein 25 (SNAP-25) (Super protein) (SUP) (Synaptosomal-associated 25 kDa protein) (Fragments)	SNAP-25 family
TRINITY_DN472804_c0_g1_i1.p1	TRINITY_DN472804_c0_g1_i1	Q29329	82	28	11	38	23	50	7e-06	49	68	56	0.230984	Small nuclear ribonucleoprotein Sm D2 (Sm-D2) (snRNP core protein D2) (Fragment)	SnRNP core protein family
TRINITY_DN601637_c0_g1_i1.p1	TRINITY_DN601637_c0_g1_i1	Q08066	77	30	1	30	21	50	9e-06	49	100	48	0.318925	60S ribosomal protein L19 (Fragment)	Eukaryotic ribosomal protein eL19 family
TRINITY_DN135643_c0_g2_i1.p4	TRINITY_DN135643_c0_g2_i1	Q48464	48	52	1	52	29	80	9e-06	49	96	65	0.815822	Putative glyoxalase ElbB (EC 4.2.1.-) (Fragment)	Peptidase C56 family
TRINITY_DN140398_c2_g3_i1.p2	TRINITY_DN140398_c2_g3_i1	P0CI21	63	38	22	59	1	38	9e-06	49	63	100	793.674	Augerpeptide hhe53	0
TRINITY_DN881205_c0_g1_i1.p1	TRINITY_DN881205_c0_g1_i1	Q3E811	57	46	2	47	2	47	3e-06	50	98	74	0.164758	Regulator of rDNA transcription protein 15	ART2/RRT15 family
TRINITY_DN257096_c0_g1_i1.p2	TRINITY_DN257096_c0_g1_i1	P49689	96	25	21	45	2	26	3e-06	50	56	40	0.177689	40S ribosomal protein S30	Eukaryotic ribosomal protein eS30 family
TRINITY_DN284455_c0_g1_i1.p2	TRINITY_DN284455_c0_g1_i1	Q9M1N8	42	65	1	59	52	116	5e-06	50	90	46	0.181274	Putative histone deacetylase 10 (EC 3.5.1.98)	Histone deacetylase family
TRINITY_DN191566_c0_g1_i1.p1	TRINITY_DN191566_c0_g1_i1	C0HJQ3	66	38	9	46	1	38	3e-06	50	83	50	0.233703	Histone H2A [Cleaved into: Acipensin 1 (Ac1); Acipensin 2 (Ac2); Acipensin 3 (Ac3); Acipensin 4 (Ac4); Acipensin 5 (Ac5); Acipensin 6 (Ac6)] (Fragments)	Histone H2A family
TRINITY_DN757143_c0_g1_i1.p1	TRINITY_DN757143_c0_g1_i1	Q01642	52	48	2	49	28	63	3e-06	50	98	76	0.29215	Male-specific sperm protein Mst84Da	MST(3)CGP family
TRINITY_DN37468_c0_g1_i1.p1	TRINITY_DN37468_c0_g1_i1	A6NJY4	64	33	3	35	41	73	3e-06	50	92	42	0.346094	Putative transmembrane protein LOC100289255	0
TRINITY_DN94723_c0_g1_i1.p3	TRINITY_DN94723_c0_g1_i1	A0A023PYD7	41	96	3	96	8	103	3e-06	50	99	56	1.71286	Putative uncharacterized membrane protein YDR187C	0
NODE_953_length_2004_cov_362.779540_g721_i0.p4	NODE_953_length_2004_cov_362.779540_g721_i0	O54842	43	58	16	73	20	77	6e-06	50	75	73	17.5873	Nuclear protein 1 (Protein p8)	NUPR family
TRINITY_DN337287_c0_g1_i1.p1	TRINITY_DN337287_c0_g1_i1	P26352	61	38	13	50	2	39	4e-06	50	75	88	17.8623	Thymosin beta-12	Thymosin beta family
NODE_463963_length_171_cov_0.852459_g460036_i0.p1	NODE_463963_length_171_cov_0.852459_g460036_i0	P48859	47	60	1	57	1	60	2e-06	51	105	90	0.09522	Cold shock protein ScoF	0
TRINITY_DN77811_c0_g2_i1.p3	TRINITY_DN77811_c0_g2_i1	P16329	40	62	5	66	23	83	2e-06	51	91	55	0.691013	Early nodulin-75 (N-75) (NGM-75) (Fragment)	Nodulin 75 family
TRINITY_DN125004_c0_g18_i3.p2	TRINITY_DN125004_c0_g18_i3	Q9QJ59	44	82	7	87	3	69	2e-06	51	80	42	2.14431	Protein B4	0
NODE_43202_length_530_cov_15.305613_g39889_i0.p3	NODE_43202_length_530_cov_15.305613_g39889_i0	Q05966	45	71	6	74	99	169	2e-06	51	51	42	3.43042	Glycine-rich RNA-binding protein 10	0
NODE_336417_length_188_cov_1.489209_g332490_i0.p1	NODE_336417_length_188_cov_1.489209_g332490_i0	Q1ECT8	42	55	1	55	76	123	9e-07	52	89	41	0.129915	Protein CCSMST1 (Cattle cerebrum and skeletal muscle-specific protein 1)	CCSMST1 family
NODE_525689_length_162_cov_1.840708_g521762_i0.p2	NODE_525689_length_162_cov_1.840708_g521762_i0	P80930	44	41	2	42	2	42	1e-06	52	77	89	0.201021	Antimicrobial peptide eNAP-1 (Fragment)	Granulin family
TRINITY_DN139280_c0_g2_i1.p1	TRINITY_DN139280_c0_g2_i1	Q5R8L6	44	70	9	72	1	70	1e-06	52	71	56	0.287957	14 kDa phosphohistidine phosphatase (EC 3.9.1.3) (Phosphohistidine phosphatase 1) (PHPT1) (Protein histidine phosphatase) (PHP)	Janus family
TRINITY_DN613337_c0_g1_i1.p1	TRINITY_DN613337_c0_g1_i1	P17991	66	35	1	35	6	39	9e-07	52	90	49	0.989147	C-hordein (Clone PC HOR1-3) (Fragment)	0
TRINITY_DN50612_c0_g1_i1.p1	TRINITY_DN50612_c0_g1_i1	Q5UPC9	51	43	5	47	46	87	9e-07	52	86	43	1.10549	Uncharacterized protein L53	0
TRINITY_DN96266_c0_g1_i1.p1	TRINITY_DN96266_c0_g1_i1	Q6PGF2	41	63	1	59	64	126	1e-06	52	105	43	1.1868	MORN repeat-containing protein 4	0
TRINITY_DN63356_c0_g1_i1.p1	TRINITY_DN63356_c0_g1_i1	P35467	40	52	1	52	39	90	1e-06	52	79	55	43.9209	Protein S100-A1 (S-100 protein alpha chain) (S-100 protein subunit alpha) (S100 calcium-binding protein A1)	S-100 family
NODE_112844_length_328_cov_1.336918_g108931_i0.p2	NODE_112844_length_328_cov_1.336918_g108931_i0	Q07880	47	68	4	71	40	107	5e-07	53	62	46	0.109606	Putative uncharacterized protein YLL044W	0
NODE_160044_length_271_cov_1.405405_g156118_i0.p1	NODE_160044_length_271_cov_1.405405_g156118_i0	P11681	57	42	15	56	9	50	5e-07	53	74	57	0.180251	Tyrosine-protein kinase ABL (EC 2.7.10.2) (Fragment)	Protein kinase superfamily, Tyr protein kinase family, ABL subfamily
TRINITY_DN121302_c0_g4_i3.p1	TRINITY_DN121302_c0_g4_i3	Q9C5S0	40	89	1	86	81	165	5e-07	53	87	47	0.269268	Classical arabinogalactan protein 9	Classical AGP family
TRINITY_DN112294_c0_g3_i1.p2	TRINITY_DN112294_c0_g3_i1	P0CG34	55	44	49	92	2	45	6e-07	53	47	98	60.0144	Thymosin beta-15A (NB thymosin beta) (Thymosin-like protein 8)	Thymosin beta family
TRINITY_DN637585_c0_g1_i1.p2	TRINITY_DN637585_c0_g1_i1	Q01871	41	56	46	101	7	62	4e-07	54	42	76	0.109131	Protein krueppel (Fragment)	Krueppel C2H2-type zinc-finger protein family
TRINITY_DN204266_c0_g1_i1.p2	TRINITY_DN204266_c0_g1_i1	Q8K215	59	46	1	46	41	86	4e-07	54	98	51	0.163006	LYR motif-containing protein 4	Complex I LYR family
TRINITY_DN136717_c0_g2_i3.p1	TRINITY_DN136717_c0_g2_i3	P53777	50	48	3	50	10	57	3e-07	54	62	52	0.178538	Muscle LIM protein 1	0
NODE_146774_length_284_cov_1.744681_g142850_i0.p1	NODE_146774_length_284_cov_1.744681_g142850_i0	Q8WWG1	47	47	26	70	5	51	3e-07	54	50	41	0.198964	Pro-neuregulin-4, membrane-bound isoform (Pro-NRG4) [Cleaved into: Neuregulin-4 (NRG-4)]	Neuregulin family
TRINITY_DN84627_c0_g1_i3.p2	TRINITY_DN84627_c0_g1_i3	Q04537	40	77	3	76	36	112	4e-07	54	101	55	0.209026	Period circadian protein (Fragment)	0
TRINITY_DN40476_c0_g2_i1.p2	TRINITY_DN40476_c0_g2_i1	P86979	67	36	3	38	2	37	2e-07	54	73	97	0.315465	Fructose-bisphosphate aldolase A (EC 4.1.2.13) (Muscle-type aldolase) (allergen Thu a 3.0101) (Fragment)	Class I fructose-bisphosphate aldolase family
TRINITY_DN112031_c0_g1_i1.p1	TRINITY_DN112031_c0_g1_i1	Q61585	44	52	1	52	1	52	4e-07	54	57	50	0.421146	G0/G1 switch protein 2 (G0S2-like protein)	0
TRINITY_DN94702_c0_g1_i1.p1	TRINITY_DN94702_c0_g1_i1	P22624	40	77	18	94	23	98	3e-07	54	73	41	0.526288	Methionine aminopeptidase (MAP) (MetAP) (EC 3.4.11.18) (Peptidase M) (Fragment)	Peptidase M24A family, Methionine aminopeptidase archaeal type 2 subfamily
TRINITY_DN278488_c0_g1_i1.p1	TRINITY_DN278488_c0_g1_i1	O78686	54	50	1	50	36	85	2e-07	55	100	43	0.080342	NADH-ubiquinone oxidoreductase chain 3 (EC 7.1.1.2) (NADH dehydrogenase subunit 3)	Complex I subunit 3 family
TRINITY_DN504407_c0_g1_i1.p2	TRINITY_DN504407_c0_g1_i1	P42281	54	46	1	46	14	59	1e-07	55	100	53	0.116305	Acyl-CoA-binding protein homolog (ACBP) (Diazepam-binding inhibitor homolog) (DBI)	ACBP family
TRINITY_DN5444_c0_g1_i1.p2	TRINITY_DN5444_c0_g1_i1	Q07187	44	82	1	76	38	119	2e-07	55	96	54	0.310633	Em-like protein GEA1 (EM1)	Small hydrophilic plant seed protein family
NODE_540744_length_148_cov_5.454545_g536817_i0.p1	NODE_540744_length_148_cov_5.454545_g536817_i0	E9QJ05	70	37	12	48	1	37	2e-07	55	77	46	0.326242	Protein PET117 homolog, mitochondrial	PET117 family
NODE_477101_length_169_cov_0.866667_g473174_i0.p1	NODE_477101_length_169_cov_0.866667_g473174_i0	P31507	56	39	18	56	15	53	6e-08	56	70	53	0.096347	Protein krueppel (Fragment)	Krueppel C2H2-type zinc-finger protein family
NODE_137956_length_294_cov_1.273469_g134033_i0.p1	NODE_137956_length_294_cov_1.273469_g134033_i0	A0A1B0GUW7	62	42	24	65	1	42	6e-08	56	62	76	0.124612	Small integral membrane protein 27 (TOPORS antisense RNA 1)	0
NODE_45987_length_515_cov_2.560086_g42614_i0.p2	NODE_45987_length_515_cov_2.560086_g42614_i0	G4V4G0	41	58	32	89	21	78	9e-08	56	40	59	0.196275	Single insulin-like growth factor-binding domain protein-2 (SIBD-2)	0
NODE_128750_length_305_cov_2.257812_g124831_i0.p1	NODE_128750_length_305_cov_2.257812_g124831_i0	Q5EBL8	43	69	11	77	46	114	6e-08	56	68	49	0.213071	PDZ domain-containing protein 11 (ATPase-interacting PDZ protein) (Plasma membrane calcium ATPase-interacting single-PDZ protein) (PMCA-interacting single-PDZ protein)	0
TRINITY_DN350565_c0_g1_i1.p1	TRINITY_DN350565_c0_g1_i1	Q40339	49	47	1	47	66	112	1e-07	56	100	42	0.844057	Early nodulin-12B (N-12B)	Plant proline-rich protein superfamily, ENOD12 family
NODE_485759_length_168_cov_0.873950_g481832_i0.p2	NODE_485759_length_168_cov_0.873950_g481832_i0	P27328	72	32	18	49	5	36	5e-08	57	63	80	0.096921	RNA replication protein (ORF 1 protein) [Includes: RNA-directed RNA polymerase (EC 2.7.7.48); Helicase (EC 3.6.4.13)] (Fragment)	Potexviruses/carlaviruses RNA replication protein family
NODE_487255_length_167_cov_2.644068_g483328_i0.p1	NODE_487255_length_167_cov_2.644068_g483328_i0	P97270	60	43	13	55	1	43	3e-08	57	78	43	0.148665	Nitric oxide synthase, endothelial (EC 1.14.13.39) (Constitutive NOS) (cNOS) (EC-NOS) (Endothelial NOS) (eNOS) (NOS type III) (NOSIII) (Fragment)	NOS family
TRINITY_DN351289_c0_g1_i1.p4	TRINITY_DN351289_c0_g1_i1	P26633	65	34	1	34	16	49	3e-08	57	94	55	0.161363	E3 SUMO-protein ligase EGR2 (EC 2.3.2.-) (E3 SUMO-protein transferase ERG2) (Early growth response protein 2) (EGR-2) (Zinc finger protein Krox-20) (Fragment)	EGR C2H2-type zinc-finger protein family
TRINITY_DN142268_c16_g86_i1.p3	TRINITY_DN142268_c16_g86_i1	P82885	52	46	2	47	51	96	3e-08	57	96	43	0.16998	Thaicobrin	Ohanin/vespryn family
TRINITY_DN744068_c0_g1_i1.p1	TRINITY_DN744068_c0_g1_i1	Q9ZZ50	55	38	1	38	12	49	3e-08	57	97	69	0.176481	ATP synthase protein 8 (A6L) (F-ATPase subunit 8)	ATPase protein 8 family
TRINITY_DN74912_c1_g1_i1.p1	TRINITY_DN74912_c1_g1_i1	P28270	76	34	1	34	10	43	3e-08	57	87	67	0.204934	Glutamate dehydrogenase (GDH) (EC 1.4.1.3) (Fragments)	Glu/Leu/Phe/Val dehydrogenases family
TRINITY_DN102466_c0_g1_i1.p3	TRINITY_DN102466_c0_g1_i1	O70559	43	67	4	70	25	91	3e-08	57	96	62	0.261309	Small proline-rich protein 2H	Cornifin (SPRR) family
NODE_37244_length_569_cov_3.421154_g34104_i0.p2	NODE_37244_length_569_cov_3.421154_g34104_i0	P58864	41	64	1	64	1	64	3e-08	57	97	88	0.263638	Steroidogenic acute regulatory protein (StAR) (START domain-containing protein 1) (StARD1) (Fragment)	0
NODE_163998_length_267_cov_2.926606_g160072_i0.p1	NODE_163998_length_267_cov_2.926606_g160072_i0	A0A023PYI2	64	50	1	50	21	69	3e-08	57	62	45	0.364393	Putative uncharacterized protein YIL142C-A	0
TRINITY_DN115181_c2_g3_i3.p3	TRINITY_DN115181_c2_g3_i3	P38898	41	93	8	99	19	103	3e-08	57	93	61	0.786589	Putative uncharacterized protein YHR217C	0
TRINITY_DN1470_c0_g7_i2.p1	TRINITY_DN1470_c0_g7_i2	Q6GZT3	42	74	3	70	75	143	3e-08	57	106	43	2.02378	Uncharacterized protein 043R	0
TRINITY_DN555159_c0_g1_i1.p1	TRINITY_DN555159_c0_g1_i1	P62866	61	46	1	46	14	59	3e-08	57	100	78	3.36603	40S ribosomal protein S30	Eukaryotic ribosomal protein eS30 family
TRINITY_DN105020_c2_g1_i1.p1	TRINITY_DN105020_c2_g1_i1	O62786	43	53	1	53	68	120	2e-08	58	65	44	0.099285	Solute carrier family 2, facilitated glucose transporter member 2 (Glucose transporter type 2, liver) (GLUT-2)	Major facilitator superfamily, Sugar transporter (TC 2.A.1.1) family, Glucose transporter subfamily
TRINITY_DN314460_c0_g1_i1.p1	TRINITY_DN314460_c0_g1_i1	Q2KIP5	43	87	26	109	21	104	2e-08	58	76	76	0.1216	PDZK1-interacting protein 1	0
NODE_226170_length_226_cov_1.949153_g222243_i0.p1	NODE_226170_length_226_cov_1.949153_g222243_i0	Q0NZX6	45	66	5	70	30	94	2e-08	58	89	42	0.123408	Zinc metalloproteinase-disintegrin jararin (EC 3.4.24.-) (Snake venom metalloproteinase) (SVMP) (Fragment)	Venom metalloproteinase (M12B) family, P-II subfamily, P-IIb sub-subfamily
TRINITY_DN133851_c1_g1_i1.p1	TRINITY_DN133851_c1_g1_i1	F7BK26	55	53	52	104	54	106	2e-08	58	47	49	9.94532	ATPase inhibitor, mitochondrial (ATP synthase F1 subunit epsilon) (Inhibitor of F(1)F(o)-ATPase) (IF(1)) (IF1)	ATPase inhibitor family
NODE_507083_length_165_cov_0.896552_g503156_i0.p1	NODE_507083_length_165_cov_0.896552_g503156_i0	P0DM61	42	55	1	55	41	95	1e-08	59	100	48	0.098683	Astacin-like metalloprotease toxin 4 (EC 3.4.24.-) (Loxosceles astacin-like protease 4) (LALP4) (Fragment)	0
TRINITY_DN308119_c0_g1_i1.p4	TRINITY_DN308119_c0_g1_i1	Q3T073	86	35	1	35	4	37	7e-09	59	100	54	0.134878	Stress-associated endoplasmic reticulum protein 2 (Ribosome-associated membrane protein RAMP4-2)	RAMP4 family
TRINITY_DN25879_c1_g1_i1.p1	TRINITY_DN25879_c1_g1_i1	Q51854	42	57	1	57	62	118	7e-09	59	90	48	0.154305	Octanoyltransferase (EC 2.3.1.181) (Lipoate-protein ligase B) (Lipoyl/octanoyl transferase) (Octanoyl-[acyl-carrier-protein]-protein N-octanoyltransferase) (Fragment)	LipB family
TRINITY_DN107595_c0_g2_i1.p2	TRINITY_DN107595_c0_g2_i1	Q24214	42	84	7	89	84	164	9e-09	59	80	49	0.221769	Calcineurin subunit B type 2 (Protein phosphatase 2B regulatory subunit 2) (dCNB2)	Calcineurin regulatory subunit family
NODE_332469_length_189_cov_0.742857_g328542_i0.p3	NODE_332469_length_189_cov_0.742857_g328542_i0	P64629	72	32	23	54	20	51	5e-09	60	59	58	0.086152	Uncharacterized protein YhfL	0
NODE_309303_length_192_cov_1.083916_g305376_i0.p1	NODE_309303_length_192_cov_1.083916_g305376_i0	Q29238	48	62	1	62	49	110	5e-09	60	98	56	0.126789	Chloride intracellular channel protein 1 (Nuclear chloride ion channel 27) (Fragment)	Chloride channel CLIC family
TRINITY_DN45904_c0_g1_i1.p1	TRINITY_DN45904_c0_g1_i1	Q9TWF9	64	33	3	35	19	51	5e-09	60	94	57	0.150766	KappaPI-actitoxin-Avd3c (KappaPI-AITX-Avd3c) (Kalicludine-2) (AsKC2)	Venom Kunitz-type family, Sea anemone type 2 potassium channel toxin subfamily
TRINITY_DN872910_c0_g1_i1.p2	TRINITY_DN872910_c0_g1_i1	P40653	71	35	1	35	2	36	5e-09	60	100	49	0.155073	SRY-related protein MG44 (Fragment)	0
NODE_88987_length_371_cov_27.416149_g85120_i0.p1	NODE_88987_length_371_cov_27.416149_g85120_i0	P09125	40	122	3	123	7	108	5e-09	60	99	47	3.87177	Merozoite surface protein CMZ-8 (Fragment)	0
NODE_395428_length_180_cov_0.793893_g391501_i0.p1	NODE_395428_length_180_cov_0.793893_g391501_i0	O46588	55	44	15	58	56	99	2e-09	61	75	44	0.090459	Cytochrome c oxidase subunit 4 isoform 1, mitochondrial (Cytochrome c oxidase polypeptide IV) (Cytochrome c oxidase subunit IV isoform 1) (COX IV-1) (Fragment)	Cytochrome c oxidase IV family
NODE_436488_length_174_cov_1.600000_g432561_i0.p1	NODE_436488_length_174_cov_1.600000_g432561_i0	Q8WVK7	53	55	3	57	1	54	2e-09	61	96	45	0.132379	Spindle and kinetochore-associated protein 2 (Protein FAM33A)	SKA2 family
NODE_259768_length_211_cov_0.962963_g255841_i0.p1	NODE_259768_length_211_cov_0.962963_g255841_i0	P86198	46	63	1	63	72	127	2e-09	61	91	48	0.134091	D-beta-hydroxybutyrate dehydrogenase, mitochondrial (EC 1.1.1.30) (3-hydroxybutyrate dehydrogenase) (BDH) (Fragments)	Short-chain dehydrogenases/reductases (SDR) family
NODE_487504_length_167_cov_2.203390_g483577_i0.p2	NODE_487504_length_167_cov_2.203390_g483577_i0	P20080	51	55	1	55	26	80	2e-09	61	100	46	0.146734	FK506-binding protein 1A (FKBP-1A) (EC 5.2.1.8) (FK506-resistance protein 2) (NcFKBP13) (Peptidyl-prolyl cis-trans isomerase fkr-2) (PPIase fkr-2)	FKBP-type PPIase family, FKBP1 subfamily
TRINITY_DN579742_c0_g1_i1.p1	TRINITY_DN579742_c0_g1_i1	A9BNB9	80	35	1	35	49	83	2e-09	61	100	40	0.15361	30S ribosomal protein S15	Universal ribosomal protein uS15 family
TRINITY_DN312234_c0_g1_i1.p1	TRINITY_DN312234_c0_g1_i1	P62756	48	52	3	54	5	56	2e-09	61	68	42	0.175295	Inter-alpha-trypsin inhibitor (ITI) (GIK-14) (Inhibitory fragment of ITI) (Fragment)	0
NODE_32241_length_607_cov_2.344086_g29268_i0.p2	NODE_32241_length_607_cov_2.344086_g29268_i0	Q9LIS2	51	59	2	60	63	121	2e-09	61	83	43	0.177482	Glycine-rich RNA-binding protein 4, mitochondrial (AtGR-RBP4) (AtRBG4) (Glycine-rich protein 4) (AtGRP4) (Mitochondrial RNA-binding protein 1b) (At-mRBP1b)	GR-RBP family
NODE_9415_length_1003_cov_11.190776_g7950_i0.p1	NODE_9415_length_1003_cov_11.190776_g7950_i0	Q9JJR7	46	69	1	69	98	166	2e-09	61	70	40	0.622429	Achaete-scute homolog 3 (ASH-3) (mASH-3) (mASH3) (bHLH transcriptional regulator Sgn-1)	0
NODE_226797_length_226_cov_1.237288_g222870_i0.p1	NODE_226797_length_226_cov_1.237288_g222870_i0	Q92108	50	66	9	74	30	95	1e-09	62	88	51	0.072047	Annexin A1 (Annexin I) (Annexin-1) (Calpactin II) (Calpactin-2) (Chromobindin-9) (Lipocortin I) (Phospholipase A2 inhibitory protein) (p35) (Fragment)	Annexin family
NODE_237555_length_221_cov_0.906977_g233628_i0.p1	NODE_237555_length_221_cov_0.906977_g233628_i0	F4K494	43	54	1	54	62	115	1e-09	62	89	44	0.110516	Putative MOB kinase activator-like 2B (Mob1 homolog 2B) (Mps one binder kinase activator-like 2B)	MOB1/phocein family
NODE_251342_length_214_cov_1.890909_g247415_i0.p2	NODE_251342_length_214_cov_1.890909_g247415_i0	P45362	50	62	9	70	1	62	1e-09	62	89	58	0.152175	Acetyl-CoA acetyltransferase (EC 2.3.1.9) (Acetoacetyl-CoA thiolase) (Fragment)	Thiolase-like superfamily, Thiolase family
NODE_84747_length_381_cov_2.174699_g80894_i0.p1	NODE_84747_length_381_cov_2.174699_g80894_i0	P97590	47	64	63	126	13	73	1e-09	62	51	47	0.217703	Galectin-7 (Gal-7)	0
TRINITY_DN221332_c0_g1_i1.p1	TRINITY_DN221332_c0_g1_i1	P06353	88	33	2	34	33	65	1e-09	62	94	41	0.22263	Histone H3.3 (Fragment)	Histone H3 family
TRINITY_DN945597_c0_g1_i1.p2	TRINITY_DN945597_c0_g1_i1	Q2G2X2	50	70	20	88	1	69	1e-09	62	79	53	0.255965	Glycerol-3-phosphate cytidylyltransferase (GCT) (GCTase) (Gro-PCT) (EC 2.7.7.39) (CDP-glycerol pyrophosphorylase)	Cytidylyltransferase family
NODE_47913_length_505_cov_2.703947_g44513_i0.p4	NODE_47913_length_505_cov_2.703947_g44513_i0	Q11116	84	25	3	27	8	32	1e-09	62	69	61	0.396786	Uncharacterized protein C03B1.10	0
NODE_3381_length_1415_cov_4.688873_g2667_i0.p1	NODE_3381_length_1415_cov_4.688873_g2667_i0	Q8TV04	49	72	14	84	44	115	1e-09	62	85	62	0.410892	Peptidyl-tRNA hydrolase (PTH) (EC 3.1.1.29)	PTH2 family
TRINITY_DN130877_c0_g2_i1.p2	TRINITY_DN130877_c0_g2_i1	P36925	44	59	1	59	33	91	1e-09	62	87	58	0.559065	Interleukin-8 (IL-8) (C-X-C motif chemokine 8) (Chemokine (C-X-C motif) ligand 8)	Intercrine alpha (chemokine CxC) family
TRINITY_DN57695_c0_g1_i1.p1	TRINITY_DN57695_c0_g1_i1	Q02376	48	52	18	69	25	76	1e-09	62	74	68	4.30312	NADH dehydrogenase [ubiquinone] 1 subunit C1, mitochondrial (Complex I-KFYI) (CI-KFYI) (NADH-ubiquinone oxidoreductase KFYI subunit)	Complex I NDUFC1 subunit family
TRINITY_DN5647_c0_g1_i1.p1	TRINITY_DN5647_c0_g1_i1	A6NFF2	63	48	7	54	39	86	6e-10	63	87	45	0.161215	Putative nucleosome assembly protein 1-like 6	Nucleosome assembly protein (NAP) family
NODE_150367_length_280_cov_2.194805_g146442_i0.p1	NODE_150367_length_280_cov_2.194805_g146442_i0	Q6NT99	51	63	2	64	88	150	5e-10	63	97	42	0.165877	Dual specificity protein phosphatase 23 (EC 3.1.3.16) (EC 3.1.3.48) (Low molecular mass dual specificity phosphatase 3) (LDP-3)	Protein-tyrosine phosphatase family, Non-receptor class dual specificity subfamily
TRINITY_DN120437_c1_g1_i1.p1	TRINITY_DN120437_c1_g1_i1	P39746	64	39	4	42	18	56	5e-10	63	91	63	0.184597	Dual specificity mitogen-activated protein kinase kinase 3 (MAP kinase kinase 3) (MAPKK 3) (EC 2.7.12.2) (MAPK-ERK kinase 3) (Fragment)	Protein kinase superfamily, STE Ser/Thr protein kinase family, MAP kinase kinase subfamily
NODE_331193_length_189_cov_0.742857_g327266_i0.p1	NODE_331193_length_189_cov_0.742857_g327266_i0	Q86U02	56	63	2	62	45	107	6e-10	63	100	54	0.192562	Putative uncharacterized protein encoded by LINC00596	0
TRINITY_DN141662_c4_g4_i6.p1	TRINITY_DN141662_c4_g4_i6	B2RD01	42	88	1	88	79	162	5e-10	63	68	47	1.06475	CENPB DNA-binding domain-containing protein 1	0
TRINITY_DN284324_c0_g1_i1.p2	TRINITY_DN284324_c0_g1_i1	P24311	63	35	1	35	45	79	6e-10	63	95	44	3.871	Cytochrome c oxidase subunit 7B, mitochondrial (Cytochrome c oxidase polypeptide VIIb)	Cytochrome c oxidase VIIb family
NODE_10767_length_953_cov_161.255531_g9153_i0.p1	NODE_10767_length_953_cov_161.255531_g9153_i0	Q9D7H4	49	70	12	81	12	79	5e-10	63	64	49	22.7916	Arginine vasopressin-induced protein 1 (AVP-induced protein 1) (Arginine vasopressin-induced transcript 32 protein) (VIP32) (VIT32)	0
TRINITY_DN98401_c0_g1_i1.p1	TRINITY_DN98401_c0_g1_i1	O77717	81	36	1	36	30	65	3e-10	64	56	40	0.09796	Metalloproteinase inhibitor 2 (Tissue inhibitor of metalloproteinases 2) (TIMP-2) (Fragment)	Protease inhibitor I35 (TIMP) family
TRINITY_DN113181_c0_g2_i1.p1	TRINITY_DN113181_c0_g2_i1	Q1RMK9	45	78	29	106	81	158	4e-10	64	72	49	0.128263	Membrane protein FAM174B	FAM174 family
TRINITY_DN115432_c1_g1_i1.p1	TRINITY_DN115432_c1_g1_i1	Q945P0	43	84	46	124	1	84	2e-10	64	66	40	0.147432	Transcriptional activator FHA1 (Protein FORKHEAD-ASSOCIATED DOMAIN 1) (NtFHA1)	0
TRINITY_DN108741_c0_g3_i1.p1	TRINITY_DN108741_c0_g3_i1	P80220	86	36	1	36	9	44	3e-10	64	100	47	0.258972	TSC22 domain family protein 3 (DSIP-immunoreactive peptide) (DIP protein) (Delta sleep-inducing peptide immunoreactor) (Glucocorticoid-induced leucine zipper protein)	TSC-22/Dip/Bun family
NODE_14303_length_855_cov_7.600496_g12340_i0.p5	NODE_14303_length_855_cov_7.600496_g12340_i0	Q6INP0	97	31	1	31	45	75	4e-10	64	97	41	0.555342	Small integral membrane protein 7-A	SMIM7 family
TRINITY_DN126160_c1_g1_i1.p2	TRINITY_DN126160_c1_g1_i1	P63237	44	66	7	72	2	63	2e-10	64	92	96	5.63561	Cold shock-like protein CspE (CSP-E)	0
NODE_1971_length_1663_cov_354.148079_g1512_i0.p1	NODE_1971_length_1663_cov_354.148079_g1512_i0	P35566	43	86	4	84	14	86	1e-09	64	42	43	16.7499	MARCKS-related protein (MARCKS-like protein 1) (Macrophage myristoylated alanine-rich C kinase substrate) (Mac-MARCKS) (MacMARCKS)	MARCKS family
NODE_347961_length_187_cov_0.753623_g344034_i0.p2	NODE_347961_length_187_cov_0.753623_g344034_i0	Q75L30	59	54	8	61	31	84	1e-10	65	89	42	0.087073	Putative uncharacterized protein FLJ92257	0
NODE_256308_length_212_cov_1.595092_g252381_i0.p1	NODE_256308_length_212_cov_1.595092_g252381_i0	P16875	47	62	9	70	47	108	2e-10	65	89	54	0.115208	Multidrug resistance protein 1 (P-glycoprotein) (Fragment)	ABC transporter superfamily, ABCB family, Multidrug resistance exporter (TC 3.A.1.201) subfamily
NODE_50191_length_494_cov_3.721348_g46741_i0.p1	NODE_50191_length_494_cov_3.721348_g46741_i0	P26801	50	68	11	78	7	69	2e-10	65	87	45	0.308236	CCAAT/enhancer-binding protein gamma (C/EBP gamma)	BZIP family, C/EBP subfamily
TRINITY_DN108711_c0_g1_i1.p2	TRINITY_DN108711_c0_g1_i1	Q6T6T5	51	51	3	53	36	86	1e-10	65	91	57	0.383101	Kunitz-type serine protease inhibitor bitisilin-1 (BG-11) (Kunitz protease inhibitor 1)	Venom Kunitz-type family
TRINITY_DN131077_c0_g2_i1.p3	TRINITY_DN131077_c0_g2_i1	P56381	58	50	1	50	1	50	2e-10	65	98	98	4.23949	ATP synthase subunit epsilon, mitochondrial (ATPase subunit epsilon) (ATP synthase F1 subunit epsilon)	Eukaryotic ATPase epsilon family
NODE_205479_length_237_cov_3.771277_g201552_i0.p2	NODE_205479_length_237_cov_3.771277_g201552_i0	Q9DA03	67	46	33	78	1	46	6e-11	66	59	44	0.256787	Complex III assembly factor LYRM7 (LYR motif-containing protein 7)	Complex I LYR family
TRINITY_DN3509_c0_g2_i1.p1	TRINITY_DN3509_c0_g2_i1	Q58A44	41	82	25	103	35	107	8e-11	66	57	77	0.271834	Prostate collagen triple helix protein (C1QTNF9B antisense RNA 1) (C1QTNF9B antisense gene protein 1)	0
TRINITY_DN137226_c0_g2_i1.p1	TRINITY_DN137226_c0_g2_i1	Q3UKZ7	45	62	6	67	82	143	7e-11	66	84	41	0.860766	ARL14 effector protein-like	0
TRINITY_DN753481_c0_g2_i1.p5	TRINITY_DN753481_c0_g2_i1	P05934	94	33	1	33	48	80	8e-11	66	97	41	4.83506	Calmodulin (CaM) (Fragment)	Calmodulin family
TRINITY_DN557963_c0_g1_i1.p1	TRINITY_DN557963_c0_g1_i1	Q2R1Z5	40	84	1	79	69	152	3e-11	67	95	49	0.076079	Putative calmodulin-like protein 6	Calmodulin family
NODE_105577_length_340_cov_1.243986_g101672_i0.p1	NODE_105577_length_340_cov_1.243986_g101672_i0	O22643	49	59	2	60	27	85	4e-11	67	78	68	0.107279	Acyl-CoA-binding protein (ACBP)	ACBP family
TRINITY_DN418199_c0_g1_i1.p2	TRINITY_DN418199_c0_g1_i1	Q25515	74	38	1	38	5	42	3e-11	67	100	50	0.142831	Protein krueppel (Fragment)	Krueppel C2H2-type zinc-finger protein family
TRINITY_DN20049_c0_g1_i1.p1	TRINITY_DN20049_c0_g1_i1	Q6QZQ4	42	90	16	105	1	90	3e-11	67	86	53	0.22068	Vimentin-type intermediate filament-associated coiled-coil protein	0
NODE_28996_length_636_cov_3.146508_g26149_i0.p1	NODE_28996_length_636_cov_3.146508_g26149_i0	Q9Y3D9	43	97	1	90	92	172	3e-11	67	104	51	0.292772	28S ribosomal protein S23, mitochondrial (MRP-S23) (S23mt) (Mitochondrial small ribosomal subunit protein mS23)	Mitochondrion-specific ribosomal protein mS23 family
TRINITY_DN129787_c0_g1_i2.p1	TRINITY_DN129787_c0_g1_i2	Q99PW7	40	107	67	171	92	191	7e-11	67	58	42	0.404497	Follistatin-related protein 3 (Follistatin-like protein 3) (Follistatin-related gene protein)	0
NODE_28742_length_638_cov_41.229202_g25904_i0.p1	NODE_28742_length_638_cov_41.229202_g25904_i0	Q2NKS3	53	51	16	66	72	122	3e-11	67	76	42	1.66634	Proteasome assembly chaperone 3	PSMG3 family
NODE_367869_length_184_cov_0.770370_g363942_i0.p1	NODE_367869_length_184_cov_0.770370_g363942_i0	P07148	56	61	1	61	66	126	2e-11	68	100	48	0.088493	Fatty acid-binding protein, liver (Fatty acid-binding protein 1) (Liver-type fatty acid-binding protein) (L-FABP)	Calycin superfamily, Fatty-acid binding protein (FABP) family
NODE_416151_length_177_cov_0.812500_g412224_i0.p1	NODE_416151_length_177_cov_0.812500_g412224_i0	Q09062	83	36	24	59	1	36	1e-11	68	61	47	0.091993	Integrin beta-2 (Fragment)	Integrin beta chain family
TRINITY_DN101680_c0_g1_i1.p1	TRINITY_DN101680_c0_g1_i1	Q3SYV1	44	85	10	93	1	83	1e-11	68	91	73	0.266085	Transmembrane protein 263	TMEM263 family
NODE_38792_length_558_cov_4.618861_g14796_i1.p2	NODE_38792_length_558_cov_4.618861_g14796_i1	Q8WXC3	43	86	33	118	3	88	3e-11	68	53	97	0.312726	Pyrin domain-containing protein 1 (PAAD-only protein 1) (Pyrin-only protein 1) (cellular POP1) (cPOP1)	0
NODE_478121_length_169_cov_0.866667_g474194_i0.p1	NODE_478121_length_169_cov_0.866667_g474194_i0	Q25520	85	40	1	40	40	79	7e-12	69	71	51	0.096347	Segmentation protein Runt (Fragment)	0
TRINITY_DN402571_c0_g1_i1.p4	TRINITY_DN402571_c0_g1_i1	P13822	59	54	2	55	4	57	9e-12	69	98	71	0.106402	S-antigen protein (Fragment)	0
NODE_204582_length_238_cov_1.608466_g200655_i0.p1	NODE_204582_length_238_cov_1.608466_g200655_i0	Q2M2S9	65	49	25	73	55	103	7e-12	69	64	47	0.119556	Complex III assembly factor LYRM7 (LYR motif-containing protein 7)	Complex I LYR family
TRINITY_DN413961_c0_g1_i1.p3	TRINITY_DN413961_c0_g1_i1	P62985	88	33	1	33	32	64	7e-12	69	100	48	0.1525	Ubiquitin-60S ribosomal protein L40 (Ubiquitin A-52 residue ribosomal protein fusion product 1) [Cleaved into: Ubiquitin; 60S ribosomal protein L40 (CEP52)] (Fragment)	Ubiquitin family; Eukaryotic ribosomal protein eL40 family
TRINITY_DN138324_c2_g2_i1.p2	TRINITY_DN138324_c2_g2_i1	Q10215	43	79	19	97	44	122	7e-12	69	77	56	0.190744	Putative thiosulfate sulfurtransferase, mitochondrial (EC 2.8.1.1) (Rhodanese-like protein)	0
TRINITY_DN129511_c0_g1_i1.p2	TRINITY_DN129511_c0_g1_i1	Q3SZ97	78	41	1	41	1	41	9e-12	69	100	55	0.194014	Small integral membrane protein 7	SMIM7 family
TRINITY_DN120559_c0_g1_i1.p3	TRINITY_DN120559_c0_g1_i1	Q6P026	68	40	1	40	51	90	7e-12	69	98	44	0.280281	Barrier-to-autointegration factor	BAF family
TRINITY_DN141738_c5_g1_i1.p2	TRINITY_DN141738_c5_g1_i1	Q1RMH3	59	51	1	51	1	51	1e-11	69	86	89	0.459352	Cytochrome c oxidase assembly protein COX14	0
TRINITY_DN102596_c0_g1_i1.p1	TRINITY_DN102596_c0_g1_i1	Q9Z239	46	70	1	70	1	70	7e-12	69	76	76	0.76342	Phospholemman (FXYD domain-containing ion transport regulator 1) (Sodium/potassium-transporting ATPase subunit FXYD1)	FXYD family
NODE_18499_length_772_cov_22.864454_g16207_i0.p1	NODE_18499_length_772_cov_22.864454_g16207_i0	Q06666	41	116	104	213	4	116	3e-11	69	45	63	2.28062	Octapeptide-repeat protein T2	0
TRINITY_DN123132_c0_g2_i1.p1	TRINITY_DN123132_c0_g2_i1	P25712	51	63	56	118	50	108	7e-12	69	53	58	2.75759	NADH dehydrogenase [ubiquinone] flavoprotein 3, mitochondrial (Complex I-9kD) (CI-9kD) (NADH-ubiquinone oxidoreductase 9 kDa subunit)	Complex I NDUFV3 subunit family
NODE_20915_length_734_cov_241.766423_g18469_i0.p1	NODE_20915_length_734_cov_241.766423_g18469_i0	Q9MYT8	52	71	1	71	1	71	7e-12	69	99	100	21.1169	ATP synthase subunit e, mitochondrial (ATPase subunit e) (ATP synthase membrane subunit e)	ATPase e subunit family
NODE_368099_length_184_cov_0.770370_g364172_i0.p1	NODE_368099_length_184_cov_0.770370_g364172_i0	Q9PS36	60	45	1	45	62	106	4e-12	70	74	42	0.088493	Follitropin subunit beta (Follicle-stimulating hormone beta subunit) (FSH-B) (FSH-beta) (Follitropin beta chain)	Glycoprotein hormones subunit beta family
TRINITY_DN142276_c2_g7_i3.p1	TRINITY_DN142276_c2_g7_i3	P31843	42	73	2	74	10	82	4e-12	70	99	51	0.154438	RNA-directed DNA polymerase homolog (EC 2.7.7.48) (Reverse transcriptase homolog)	0
NODE_155667_length_275_cov_1.584071_g151742_i0.p1	NODE_155667_length_275_cov_1.584071_g151742_i0	Q9HBI5	48	64	2	65	57	120	5e-12	70	70	50	0.161068	Uncharacterized protein C3orf14	0
TRINITY_DN119586_c0_g1_i1.p1	TRINITY_DN119586_c0_g1_i1	Q5JS54	58	57	21	77	8	64	5e-12	70	74	46	0.442298	Proteasome assembly chaperone 4 (PAC-4) (hPAC4)	PSMG4 family
TRINITY_DN129512_c0_g1_i2.p1	TRINITY_DN129512_c0_g1_i2	D3Z4S3	57	65	20	82	25	89	4e-12	70	77	46	3.07764	Putative peptidyl-tRNA hydrolase PTRHD1 (EC 3.1.1.29) (Peptidyl-tRNA hydrolase domain-containing protein 1)	PTH2 family, PTRHD1 subfamily
TRINITY_DN24388_c0_g2_i1.p1	TRINITY_DN24388_c0_g2_i1	P02401	78	46	13	58	17	62	5e-12	70	51	40	133.882	60S acidic ribosomal protein P2	Eukaryotic ribosomal protein P1/P2 family
NODE_416981_length_177_cov_0.812500_g413054_i0.p1	NODE_416981_length_177_cov_0.812500_g413054_i0	P28206	56	54	1	54	11	64	3e-12	71	92	47	0.091993	Tyrosine-protein phosphatase 14 (EC 3.1.3.48) (Fragment)	Protein-tyrosine phosphatase family
NODE_280766_length_202_cov_1.503268_g276839_i0.p3	NODE_280766_length_202_cov_1.503268_g276839_i0	P80171	93	30	1	30	1	30	2e-12	71	86	100	0.100759	LIM and SH3 domain protein 1 (LASP-1) (Cysteine-rich peptide ZF-1) (Fragment)	0
TRINITY_DN125955_c0_g2_i1.p2	TRINITY_DN125955_c0_g2_i1	Q0P5F3	40	97	1	94	92	188	2e-12	71	69	49	0.30631	Protein lin-7 homolog C (Lin-7C)	Lin-7 family
TRINITY_DN156778_c0_g1_i1.p1	TRINITY_DN156778_c0_g1_i1	Q07813	50	82	40	121	16	90	3e-12	71	68	43	0.388817	Apoptosis regulator BAX	Bcl-2 family
TRINITY_DN424983_c0_g1_i1.p1	TRINITY_DN424983_c0_g1_i1	P86289	53	62	27	88	13	74	2e-12	71	51	55	0.460759	Collagen alpha-1(I) chain (Alpha-1 type I collagen) (Fragments)	Fibrillar collagen family
TRINITY_DN747986_c0_g1_i1.p5	TRINITY_DN747986_c0_g1_i1	P41479	43	94	2	89	47	139	3e-12	71	102	42	0.578619	Uncharacterized 24.1 kDa protein in LEF4-P33 intergenic region	0
NODE_26215_length_666_cov_12.952998_g11695_i1.p2	NODE_26215_length_666_cov_12.952998_g11695_i1	O76095	47	78	31	108	19	94	2e-12	71	71	53	0.643517	Protein JTB (Jumping translocation breakpoint protein) (Prostate androgen-regulated protein) (PAR protein)	JTB family
TRINITY_DN337028_c0_g1_i1.p1	TRINITY_DN337028_c0_g1_i1	A1L188	55	62	31	92	7	68	2e-12	71	65	84	0.842444	NADH dehydrogenase [ubiquinone] 1 alpha subcomplex assembly factor 8	0
NODE_341900_length_187_cov_11.304348_g337973_i0.p2	NODE_341900_length_187_cov_11.304348_g337973_i0	P03163	74	46	14	59	50	95	1e-12	72	75	48	0.076613	Putative uncharacterized 10.4 kDa protein	0
TRINITY_DN62064_c0_g1_i1.p1	TRINITY_DN62064_c0_g1_i1	Q01793	51	55	2	56	2	56	8e-13	72	98	74	0.116224	Protein krueppel (Fragment)	Krueppel C2H2-type zinc-finger protein family
TRINITY_DN110721_c0_g1_i1.p2	TRINITY_DN110721_c0_g1_i1	A0A096LPI5	75	48	4	51	53	100	1e-12	72	92	44	0.127778	Protein GVQW2 (GVQW motif-containing protein 2)	0
TRINITY_DN608384_c0_g1_i1.p1	TRINITY_DN608384_c0_g1_i1	A5D7J1	89	37	1	37	39	75	8e-13	72	86	47	0.147639	LYR motif-containing protein 9	Complex I LYR family, LYRM9 subfamily
NODE_179417_length_255_cov_1.495146_g175490_i0.p1	NODE_179417_length_255_cov_1.495146_g175490_i0	P86733	49	61	12	70	4	64	1e-12	72	73	48	0.15837	BPTI/Kunitz domain-containing protein (Fragment)	0
TRINITY_DN799244_c0_g1_i1.p1	TRINITY_DN799244_c0_g1_i1	B5XFA7	57	49	2	50	14	62	8e-13	72	98	54	0.189321	LYR motif-containing protein 2	Complex I LYR family
TRINITY_DN909265_c0_g1_i1.p2	TRINITY_DN909265_c0_g1_i1	Q76MS9	69	48	1	48	13	60	8e-13	72	100	62	0.22305	Musculoskeletal embryonic nuclear protein 1	MUSTANG family
TRINITY_DN119636_c0_g1_i1.p1	TRINITY_DN119636_c0_g1_i1	P39703	47	85	2	86	65	149	1e-12	72	96	40	0.254473	Putative uncharacterized protein YAL004W	0
TRINITY_DN931867_c0_g1_i1.p2	TRINITY_DN931867_c0_g1_i1	Q6P255	58	66	18	83	1	66	8e-13	72	80	56	0.264623	Mediator of RNA polymerase II transcription subunit 11 (Mediator complex subunit 11)	Mediator complex subunit 11 family
NODE_35520_length_581_cov_5.159774_g32430_i0.p1	NODE_35520_length_581_cov_5.159774_g32430_i0	P81394	41	109	21	125	12	114	2e-12	72	56	41	0.390065	Myb-related protein 315	0
TRINITY_DN925776_c0_g1_i1.p3	TRINITY_DN925776_c0_g1_i1	P0C6T2	97	37	1	37	1	37	8e-13	72	97	100	20.783	Dolichyl-diphosphooligosaccharide--protein glycosyltransferase subunit 4	OST4 family
TRINITY_DN7744_c0_g1_i1.p1	TRINITY_DN7744_c0_g1_i1	J7FQE8	41	98	30	125	6	100	1e-12	72	78	98	28.3788	Cystatin-B (RbCyt-B) (Stefin-B)	Cystatin family
TRINITY_DN334586_c0_g1_i1.p1	TRINITY_DN334586_c0_g1_i1	Q5R9Q6	49	77	13	83	1	77	6e-13	73	93	65	0.16999	RNA guanine-N7 methyltransferase activating subunit (Protein FAM103A1) (RNA guanine-7 methyltransferase activating subunit) (RNMT-activating mRNA cap methylating subunit) (RNMT-activating mRNA cap methyltransferase subunit) (RNMT-activating mini protein) (RAM)	RAM family
NODE_59829_length_453_cov_5.957921_g56214_i0.p1	NODE_59829_length_453_cov_5.957921_g56214_i0	Q9Y547	49	91	1	90	41	130	6e-13	73	89	63	0.295619	Intraflagellar transport protein 25 homolog (Heat shock protein beta-11) (Hspb11) (Placental protein 25) (PP25)	IFT25 family
NODE_10567_length_961_cov_10.735746_g8977_i0.p4	NODE_10567_length_961_cov_10.735746_g8977_i0	P69069	62	53	1	53	1	53	5e-13	73	100	43	0.352626	Histone H2B	Histone H2B family
TRINITY_DN19504_c0_g1_i1.p1	TRINITY_DN19504_c0_g1_i1	P24480	45	92	1	89	9	100	5e-13	73	99	90	38.4107	Protein S100-A11 (Calgizzarin) (Protein S100-C) (S100 calcium-binding protein A11)	S-100 family
NODE_294827_length_197_cov_1.054054_g290900_i0.p1	NODE_294827_length_197_cov_1.054054_g290900_i0	Q9D1C2	65	52	1	51	28	79	3e-13	74	80	41	0.12398	Protein chibby homolog 1 (Cytosolic leucine-rich protein) (PIGEA-14) (PKD2 interactor, Golgi and endoplasmic reticulum-associated 1)	Chibby family
NODE_85496_length_379_cov_3.203030_g81639_i0.p1	NODE_85496_length_379_cov_3.203030_g81639_i0	P83234	40	92	33	124	25	116	3e-13	74	74	48	0.374643	Ohanin	Ohanin/vespryn family
TRINITY_DN51977_c0_g2_i1.p1	TRINITY_DN51977_c0_g2_i1	P03853	97	39	1	39	34	72	2e-13	74	95	44	1.85567	Uncharacterized 9.2 kDa protein	0
TRINITY_DN136197_c0_g1_i1.p1	TRINITY_DN136197_c0_g1_i1	Q9CQ00	49	74	28	100	36	109	4e-13	74	68	67	4.21075	Distal membrane-arm assembly complex protein 1 (Transmembrane protein 261)	0
NODE_340471_length_188_cov_0.748201_g336544_i0.p3	NODE_340471_length_188_cov_0.748201_g336544_i0	Q29268	69	54	13	62	1	54	1e-13	75	87	46	0.081036	Syntaxin-binding protein 2 (Protein unc-18 homolog 2) (Munc18-2) (Unc18-2) (Protein unc-18 homolog B) (Unc-18B) (Fragment)	STXBP/unc-18/SEC1 family
NODE_134509_length_298_cov_1.638554_g130586_i0.p1	NODE_134509_length_298_cov_1.638554_g130586_i0	Q9CQH8	63	59	13	71	6	64	1e-13	75	83	48	0.176227	Ribonuclease P protein subunit p14 (EC 3.1.26.5)	Eukaryotic/archaeal RNase P protein component 2 family
TRINITY_DN124985_c0_g4_i1.p1	TRINITY_DN124985_c0_g4_i1	P0C843	44	87	31	117	13	99	2e-13	75	60	86	0.181404	Putative uncharacterized protein encoded by LINC00032	0
TRINITY_DN106245_c2_g1_i1.p2	TRINITY_DN106245_c2_g1_i1	P61952	83	40	2	41	32	71	1e-13	75	98	55	0.196318	Guanine nucleotide-binding protein G(I)/G(S)/G(O) subunit gamma-11	G protein gamma family
TRINITY_DN739061_c0_g1_i1.p1	TRINITY_DN739061_c0_g1_i1	Q29350	84	38	1	38	31	68	2e-13	75	97	46	0.244509	Splicing factor U2AF 35 kDa subunit (U2 auxiliary factor 35 kDa subunit) (U2 snRNP auxiliary factor small subunit) (Fragment)	Splicing factor SR family
NODE_198723_length_241_cov_183.203125_g194796_i0.p1	NODE_198723_length_241_cov_183.203125_g194796_i0	P40565	59	61	1	61	54	113	2e-13	75	76	41	0.67821	U2 snRNP component IST3 (Increased sodium tolerance protein 3) (U2 snRNP protein SNU17)	IST3 family
NODE_33267_length_598_cov_52.322404_g30256_i0.p1	NODE_33267_length_598_cov_52.322404_g30256_i0	Q53QV2	60	67	46	112	29	93	2e-13	75	45	64	3.86437	Protein LBH (hLBH) (Limb bud and heart development protein homolog)	LBH family
TRINITY_DN141666_c22_g2_i1.p1	TRINITY_DN141666_c22_g2_i1	Q13442	48	81	86	166	73	152	2e-13	75	44	45	7.02897	28 kDa heat- and acid-stable phosphoprotein (PDGF-associated protein) (PAP) (PDGFA-associated protein 1) (PAP1)	PDAP1 family
NODE_222228_length_228_cov_1.832402_g218301_i0.p2	NODE_222228_length_228_cov_1.832402_g218301_i0	Q6AZL2	57	69	3	69	10	78	7e-14	76	92	55	0.15326	PCNA-associated factor (PCNA-associated factor of 15 kDa) (PAF15) (p15PAF) (PCNA-clamp-associated factor)	0
TRINITY_DN614436_c0_g1_i1.p2	TRINITY_DN614436_c0_g1_i1	B1AR13	57	58	14	71	78	135	6e-14	76	75	42	0.173377	CDGSH iron-sulfur domain-containing protein 3, mitochondrial (Melanoma nuclear protein 13)	CISD protein family
TRINITY_DN138323_c1_g2_i1.p2	TRINITY_DN138323_c1_g2_i1	P20411	51	79	5	81	5	83	6e-14	76	67	92	0.902795	High affinity immunoglobulin epsilon receptor subunit gamma (Fc receptor gamma-chain) (FcRgamma) (Fc-epsilon RI-gamma) (IgE Fc receptor subunit gamma) (FceRI gamma)	CD3Z/FCER1G family
NODE_207034_length_236_cov_285.224599_g203107_i0.p3	NODE_207034_length_236_cov_285.224599_g203107_i0	Q29218	51	79	1	78	5	83	9e-14	76	101	74	4.95974	Keratin, type I cytoskeletal 20 (Cytokeratin-20) (CK-20) (Keratin-20) (K20) (Fragment)	Intermediate filament family
NODE_505648_length_165_cov_0.896552_g501721_i0.p2	NODE_505648_length_165_cov_0.896552_g501721_i0	O75347	75	53	3	55	1	53	3e-14	77	96	49	0.098683	Tubulin-specific chaperone A (TCP1-chaperonin cofactor A) (Tubulin-folding cofactor A) (CFA)	TBCA family
NODE_47669_length_506_cov_3.144420_g44272_i0.p1	NODE_47669_length_506_cov_3.144420_g44272_i0	Q54QR7	53	55	17	71	64	118	4e-14	77	45	42	0.203044	Granulin	Granulin family
NODE_108705_length_334_cov_4.821053_g104795_i0.p2	NODE_108705_length_334_cov_4.821053_g104795_i0	Q6ZRP5	44	109	1	103	91	196	4e-14	77	98	49	0.577042	Putative uncharacterized protein FLJ46204	0
NODE_9375_length_1004_cov_20.686911_g1989_i1.p1	NODE_9375_length_1004_cov_20.686911_g1989_i1	Q5EAE6	53	87	41	127	19	102	3e-14	77	68	85	0.69076	Death-associated protein 1 (DAP-1)	0
TRINITY_DN117436_c0_g1_i1.p1	TRINITY_DN117436_c0_g1_i1	Q4V7N7	67	54	1	54	81	134	3e-14	77	95	40	1.67568	Transmembrane protein 18	TMEM18 family
TRINITY_DN135882_c0_g1_i1.p1	TRINITY_DN135882_c0_g1_i1	Q4R319	53	75	45	119	24	92	2e-14	77	63	82	2.44949	39S ribosomal protein L34, mitochondrial (L34mt) (MRP-L34)	Bacterial ribosomal protein bL34 family
TRINITY_DN57776_c0_g1_i1.p1	TRINITY_DN57776_c0_g1_i1	Q5VY09	42	137	21	140	200	327	1e-14	78	97	42	0.789563	Immediate early response gene 5 protein	IER family
TRINITY_DN114834_c0_g2_i1.p1	TRINITY_DN114834_c0_g2_i1	Q3ZBR6	59	70	1	70	1	70	2e-14	78	99	100	8.17739	26S proteasome complex subunit SEM1 (26S proteasome complex subunit DSS1) (Split hand/foot malformation type 1 protein homolog)	DSS1/SEM1 family
TRINITY_DN63736_c0_g2_i1.p1	TRINITY_DN63736_c0_g2_i1	B3DFW5	74	46	49	94	1	46	7e-15	79	47	100	0.725604	Short transmembrane mitochondrial protein 1	STMP1 family
TRINITY_DN824397_c0_g1_i1.p2	TRINITY_DN824397_c0_g1_i1	P25614	45	110	1	110	70	179	9e-15	79	99	51	0.866181	Putative uncharacterized protein YCR013C	0
NODE_1771_length_1713_cov_21.591947_g1358_i0.p1	NODE_1771_length_1713_cov_21.591947_g1358_i0	Q95313	46	91	80	167	84	174	1e-14	79	54	52	1.22217	Male-enhanced antigen 1 (MEA-1)	0
NODE_15505_length_828_cov_172.143774_g13442_i0.p1	NODE_15505_length_828_cov_172.143774_g13442_i0	P56734	41	138	16	148	10	144	1e-14	79	80	92	6.07979	Avidin-related protein 4/5	Avidin/streptavidin family
TRINITY_DN137250_c1_g4_i2.p1	TRINITY_DN137250_c1_g4_i2	P25815	42	91	1	89	1	91	1e-14	79	93	96	74.7758	Protein S100-P (Migration-inducing gene 9 protein) (MIG9) (Protein S100-E) (S100 calcium-binding protein P)	S-100 family
TRINITY_DN606818_c0_g1_i1.p2	TRINITY_DN606818_c0_g1_i1	Q60529	82	49	1	49	1	49	4e-15	80	100	51	0.086631	GTPase HRas (H-Ras-1) (Transforming protein p21) (c-H-ras) (p21ras) [Cleaved into: GTPase HRas, N-terminally processed] (Fragment)	Small GTPase superfamily, Ras family
NODE_266745_length_208_cov_1.100629_g262818_i0.p2	NODE_266745_length_208_cov_1.100629_g262818_i0	Q24625	52	65	4	68	54	118	5e-15	80	96	42	0.09412	Glucose-6-phosphate 1-dehydrogenase (G6PD) (EC 1.1.1.49) (Zwischenferment) (Fragment)	Glucose-6-phosphate dehydrogenase family
TRINITY_DN479454_c0_g1_i1.p5	TRINITY_DN479454_c0_g1_i1	P18738	57	53	1	53	25	77	5e-15	80	100	47	0.105732	Gastrula zinc finger protein XlCGF9.1 (Fragment)	Krueppel C2H2-type zinc-finger protein family
NODE_237180_length_221_cov_1.209302_g233253_i0.p1	NODE_237180_length_221_cov_1.209302_g233253_i0	Q8R448	52	58	10	67	31	88	4e-15	80	87	65	0.110516	Otospiralin (Organ of Corti 10 kDa protein)	Otospiralin family
NODE_279139_length_203_cov_1.012987_g275212_i0.p1	NODE_279139_length_203_cov_1.012987_g275212_i0	Q6DJ35	57	67	1	67	71	137	4e-15	80	100	48	0.120315	Protein C19orf12 homolog	0
TRINITY_DN688060_c0_g1_i1.p3	TRINITY_DN688060_c0_g1_i1	P80236	95	37	5	41	1	37	4e-15	80	90	48	0.195392	Ras-related C3 botulinum toxin substrate 1 (EC 3.6.5.2) (Sigma 1 component protein p22) (p21-Rac1) (Fragment)	Small GTPase superfamily, Rho family
NODE_136705_length_295_cov_2.528455_g132782_i0.p2	NODE_136705_length_295_cov_2.528455_g132782_i0	Q5RAY6	52	93	6	98	6	95	4e-15	80	95	41	0.30863	Signal peptidase complex subunit 2 (EC 3.4.-.-) (Microsomal signal peptidase 25 kDa subunit) (SPase 25 kDa subunit)	SPCS2 family
TRINITY_DN120340_c0_g3_i1.p1	TRINITY_DN120340_c0_g3_i1	Q9NQG1	57	67	1	66	1	67	4e-15	80	79	79	0.560705	Protein MANBAL	UPF0239 family
NODE_6783_length_1130_cov_22.021277_g5603_i0.p1	NODE_6783_length_1130_cov_22.021277_g5603_i0	A8YXZ8	75	51	40	90	1	51	5e-15	80	56	100	1.1044	Mitochondrial import receptor subunit TOM5 homolog	Tom5 family
TRINITY_DN824343_c0_g1_i1.p1	TRINITY_DN824343_c0_g1_i1	Q78IK2	73	51	1	51	1	51	4e-15	80	82	88	8.51949	ATP synthase membrane subunit DAPIT, mitochondrial (Diabetes-associated protein in insulin-sensitive tissues) (Up-regulated during skeletal muscle growth protein 5)	0
NODE_148664_length_282_cov_1.768240_g144739_i0.p1	NODE_148664_length_282_cov_1.768240_g144739_i0	Q9BZE7	46	94	1	94	77	164	2e-15	81	100	43	0.146923	UPF0193 protein EVG1	UPF0193 (EVG1) family
TRINITY_DN106350_c0_g3_i1.p1	TRINITY_DN106350_c0_g3_i1	Q04668	65	60	46	104	17	76	2e-15	81	58	66	0.189145	Pyruvate kinase (PK) (EC 2.7.1.40) (Fragment)	Pyruvate kinase family
TRINITY_DN390822_c0_g1_i1.p1	TRINITY_DN390822_c0_g1_i1	Q91079	97	37	1	37	57	93	2e-15	81	86	40	0.189177	Ras-like protein (Fragment)	Small GTPase superfamily, Ras family
TRINITY_DN808106_c0_g1_i1.p2	TRINITY_DN808106_c0_g1_i1	Q29303	95	41	1	41	9	49	2e-15	81	100	52	0.196318	40S ribosomal protein S14 (Fragment)	Universal ribosomal protein uS11 family
TRINITY_DN72864_c0_g1_i1.p2	TRINITY_DN72864_c0_g1_i1	P0DMW4	67	60	1	58	19	78	2e-15	81	98	77	0.494825	Small integral membrane protein 10-like protein 2A	0
NODE_404918_length_179_cov_0.800000_g400991_i0.p2	NODE_404918_length_179_cov_0.800000_g400991_i0	A6NER3	73	51	1	51	1	51	8e-16	82	100	44	0.090965	G antigen 12J (GAGE-12J)	GAGE family
TRINITY_DN103382_c2_g1_i1.p1	TRINITY_DN103382_c2_g1_i1	O95059	75	53	1	53	66	118	1e-15	82	100	43	0.101135	Ribonuclease P protein subunit p14 (EC 3.1.26.5)	Eukaryotic/archaeal RNase P protein component 2 family
TRINITY_DN32039_c0_g1_i1.p1	TRINITY_DN32039_c0_g1_i1	P53701	40	117	1	117	1	111	1e-15	82	99	44	0.140261	Cytochrome c-type heme lyase (CCHL) (EC 4.4.1.17) (Holocytochrome c-type synthase)	Cytochrome c-type heme lyase family
TRINITY_DN638023_c0_g1_i1.p1	TRINITY_DN638023_c0_g1_i1	P36351	43	93	11	102	60	152	1e-15	82	91	49	0.154913	Coat protein (Virion protein)	Tymoviruses coat protein family
TRINITY_DN645021_c0_g1_i1.p1	TRINITY_DN645021_c0_g1_i1	Q0SGN7	95	39	1	39	31	69	8e-16	82	93	49	0.168772	50S ribosomal protein L31	Bacterial ribosomal protein bL31 family, Type A subfamily
TRINITY_DN125694_c0_g1_i1.p1	TRINITY_DN125694_c0_g1_i1	Q8TGM5	87	46	13	58	1	46	1e-15	82	79	69	0.25093	Putative uncharacterized protein ART3 (Antisense to ribosomal RNA transcript protein 3)	0
TRINITY_DN142268_c16_g86_i2.p2	TRINITY_DN142268_c16_g86_i2	Q2XXL4	48	82	18	99	28	109	1e-15	82	76	71	0.782899	Vespryn (Fragment)	Ohanin/vespryn family
NODE_842_length_2077_cov_49.664694_g633_i0.p2	NODE_842_length_2077_cov_49.664694_g633_i0	Q96BZ8	44	122	69	183	43	164	3e-15	82	46	46	3.6057	Leukocyte receptor cluster member 1	0
NODE_274047_length_205_cov_1.147436_g270120_i0.p1	NODE_274047_length_205_cov_1.147436_g270120_i0	Q6GMK7	64	59	10	68	1	59	6e-16	83	87	56	0.15453	SH3 domain-binding glutamic acid-rich-like protein 2	SH3BGR family
TRINITY_DN125953_c0_g2_i1.p1	TRINITY_DN125953_c0_g2_i1	O88662	59	68	3	63	105	172	6e-16	83	106	40	0.231025	Epithelial membrane protein 2 (EMP-2) (Protein XMP)	PMP-22/EMP/MP20 family
NODE_126132_length_308_cov_25.598456_g122215_i0.p3	NODE_126132_length_308_cov_25.598456_g122215_i0	Q3SZ85	55	84	1	78	15	98	5e-16	83	106	60	0.38387	Putative peptidyl-tRNA hydrolase PTRHD1 (EC 3.1.1.29) (Peptidyl-tRNA hydrolase domain-containing protein 1)	PTH2 family, PTRHD1 subfamily
NODE_65277_length_434_cov_5.451948_g61597_i0.p1	NODE_65277_length_434_cov_5.451948_g61597_i0	Q5EE01	51	77	30	106	12	88	6e-16	83	72	88	0.396443	Centromere protein W (CENP-W) (Cancer-up-regulated gene 2 protein)	CENP-W/WIP1 family
TRINITY_DN271184_c0_g1_i1.p1	TRINITY_DN271184_c0_g1_i1	Q7Z4S9	43	96	2	96	63	158	3e-16	84	98	55	0.069092	SH2 domain-containing protein 6	0
TRINITY_DN362271_c0_g1_i1.p1	TRINITY_DN362271_c0_g1_i1	P0DOX8	49	89	2	86	69	156	3e-16	84	97	41	0.139402	Immunoglobulin lambda-1 light chain (Immunoglobulin lambda-1 light chain MCG)	0
TRINITY_DN263716_c0_g1_i1.p1	TRINITY_DN263716_c0_g1_i1	Q9A8Z4	41	111	23	133	16	124	2e-16	84	82	43	0.166972	Putative aldolase class 2 protein CC_1201	Aldolase class II family
TRINITY_DN105298_c0_g1_i1.p2	TRINITY_DN105298_c0_g1_i1	Q9Y333	93	44	8	51	52	95	3e-16	84	85	46	0.212251	U6 snRNA-associated Sm-like protein LSm2 (Protein G7b) (Small nuclear ribonuclear protein D homolog) (snRNP core Sm-like protein Sm-x5)	SnRNP Sm proteins family
NODE_95215_length_359_cov_2.022581_g91326_i0.p2	NODE_95215_length_359_cov_2.022581_g91326_i0	B5X601	66	56	1	56	83	138	2e-16	84	98	41	0.221614	DNA repair protein SWI5 homolog (Protein SAE3 homolog)	SWI5/SAE3 family
NODE_19716_length_753_cov_4.126420_g17336_i0.p2	NODE_19716_length_753_cov_4.126420_g17336_i0	Q8TAP9	55	77	93	169	104	178	6e-16	84	45	43	0.222601	M-phase-specific PLK1-interacting protein (TTD non-photosensitive 1 protein)	0
TRINITY_DN189411_c0_g1_i1.p2	TRINITY_DN189411_c0_g1_i1	Q5REK7	86	49	8	56	6	54	3e-16	84	88	47	0.239214	BLOC-1-related complex subunit 7	BORCS7 family
NODE_159379_length_271_cov_4.324324_g155453_i0.p3	NODE_159379_length_271_cov_4.324324_g155453_i0	O62787	62	58	1	58	47	104	2e-16	84	64	56	0.347563	Solute carrier family 2, facilitated glucose transporter member 3 (Glucose transporter type 3, brain) (GLUT-3)	Major facilitator superfamily, Sugar transporter (TC 2.A.1.1) family, Glucose transporter subfamily
NODE_21090_length_732_cov_6.364568_g18637_i0.p4	NODE_21090_length_732_cov_6.364568_g18637_i0	Q9ZZ46	80	50	1	50	49	98	2e-16	84	98	51	0.706572	NADH-ubiquinone oxidoreductase chain 4L (EC 7.1.1.2) (NADH dehydrogenase subunit 4L)	Complex I subunit 4L family
TRINITY_DN293195_c0_g1_i1.p1	TRINITY_DN293195_c0_g1_i1	Q5PRC7	43	117	1	113	109	211	2e-16	84	103	55	0.88066	SOSS complex subunit B2 (Nucleic acid-binding protein 1) (Oligonucleotide/oligosaccharide-binding fold-containing protein 2A) (Sensor of single-strand DNA complex subunit B2) (Sensor of ssDNA subunit B2) (SOSS-B2) (Single-stranded DNA-binding protein 2)	SOSS-B family, SOSS-B2 subfamily
NODE_27864_length_647_cov_48.081940_g25058_i0.p1	NODE_27864_length_647_cov_48.081940_g25058_i0	Q9NYJ1	54	68	12	79	15	82	3e-16	84	81	78	3.64388	Cytochrome c oxidase assembly factor 4 homolog, mitochondrial (Coiled-coil-helix-coiled-coil-helix domain-containing protein 8) (E2-induced gene 2 protein)	COA4 family
TRINITY_DN105657_c0_g1_i1.p1	TRINITY_DN105657_c0_g1_i1	L0R8F8	67	63	1	63	5	67	2e-16	85	97	90	0.10769	MIEF1 upstream open reading frame protein (Alternative MIEF1 protein) (AltMIEF1) (MIEF1 microprotein) (MIEF1-MP)	Complex I LYR family
NODE_437665_length_174_cov_1.080000_g433738_i0.p1	NODE_437665_length_174_cov_1.080000_g433738_i0	P18890	73	56	2	57	7	62	2e-16	85	98	55	0.118131	Rho GTPase-activating protein 39 (Preoptic regulatory factor 2) (PORF-2) (Fragment)	0
TRINITY_DN13589_c0_g1_i1.p1	TRINITY_DN13589_c0_g1_i1	P84216	66	65	12	76	1	65	1e-16	85	74	46	0.122743	Hemoglobin subunit alpha (Alpha-globin) (Hemoglobin alpha chain)	Globin family
TRINITY_DN544163_c0_g1_i1.p1	TRINITY_DN544163_c0_g1_i1	Q29228	61	66	49	114	1	66	2e-16	85	57	96	0.16579	4-trimethylaminobutyraldehyde dehydrogenase (TMABA-DH) (TMABADH) (EC 1.2.1.47) (Aldehyde dehydrogenase family 9 member A1) (EC 1.2.1.3)	Aldehyde dehydrogenase family
TRINITY_DN140357_c1_g1_i1.p1	TRINITY_DN140357_c1_g1_i1	Q4N4N8	45	91	114	198	29	116	4e-16	85	46	41	0.171341	Thioredoxin domain-containing protein (Membrane protein 23) (mp23)	Protein disulfide isomerase family
NODE_534742_length_158_cov_3.605505_g530815_i0.p1	NODE_534742_length_158_cov_3.605505_g530815_i0	O35153	79	52	1	52	22	73	1e-16	85	100	47	0.227027	BET1-like protein (Golgi SNARE with a size of 15 kDa) (GOS-15) (GS15) (Vesicle transport protein GOS15)	0
TRINITY_DN120379_c0_g1_i2.p1	TRINITY_DN120379_c0_g1_i2	A5WVU9	75	51	1	51	1	51	1e-16	85	100	61	0.247832	Triple QxxK/R motif-containing protein (Triple repetitive-sequence of QXXK/R protein homolog)	TRIQK family
TRINITY_DN134003_c0_g1_i1.p1	TRINITY_DN134003_c0_g1_i1	A7YVI8	59	63	71	131	86	148	1e-16	85	47	41	0.631523	Oxidoreductase-like domain-containing protein 1	0
TRINITY_DN86997_c0_g2_i1.p1	TRINITY_DN86997_c0_g2_i1	Q9D6V8	53	79	12	89	1	78	7e-17	86	89	64	0.071817	Polyadenylate-binding protein-interacting protein 2 (PABP-interacting protein 2) (PAIP-2) (Poly(A)-binding protein-interacting protein 2)	PAIP2 family
NODE_152542_length_278_cov_1.672489_g148617_i0.p1	NODE_152542_length_278_cov_1.672489_g148617_i0	O18734	61	83	16	91	8	89	5e-17	86	90	56	0.200358	Protein phosphatase 1 regulatory subunit 14A (17 kDa PKC-potentiated inhibitory protein of PP1) (Protein kinase C-potentiated inhibitor protein of 17 kDa) (CPI-17)	PP1 inhibitor family
TRINITY_DN574232_c0_g1_i1.p2	TRINITY_DN574232_c0_g1_i1	P70081	100	43	1	43	24	66	5e-17	86	100	42	0.207099	Histone H4 type VIII	Histone H4 family
TRINITY_DN140983_c0_g4_i5.p2	TRINITY_DN140983_c0_g4_i5	Q8TGM6	79	53	2	54	32	84	7e-17	86	75	43	0.272715	Protein TAR1 (Transcript antisense to ribosomal RNA protein 1)	0
TRINITY_DN141923_c1_g10_i1.p1	TRINITY_DN141923_c1_g10_i1	Q3BAI2	71	58	39	96	1	58	9e-17	86	56	64	0.562783	Uncharacterized protein ORF91	0
NODE_1459_length_1808_cov_204.323479_g1115_i0.p3	NODE_1459_length_1808_cov_204.323479_g1115_i0	Q9CQ86	58	66	2	67	50	115	9e-17	86	97	57	14.178	Migration and invasion enhancer 1	SelWTH family
NODE_228533_length_225_cov_1.477273_g224606_i0.p1	NODE_228533_length_225_cov_1.477273_g224606_i0	P31051	72	58	5	62	1	58	4e-17	87	92	100	0.116075	Dihydrolipoyllysine-residue succinyltransferase component of 2-oxoglutarate dehydrogenase complex (EC 2.3.1.61) (2-oxoglutarate dehydrogenase complex component E2) (OGDC-E2) (Dihydrolipoamide succinyltransferase component of 2-oxoglutarate dehydrogenase complex) (Fragment)	2-oxoacid dehydrogenase family
NODE_400364_length_179_cov_1.200000_g396437_i0.p2	NODE_400364_length_179_cov_1.200000_g396437_i0	O93517	60	57	3	59	19	74	4e-17	87	97	54	0.152659	Zinc metalloproteinase/disintegrin [Cleaved into: Snake venom metalloproteinase (SVMP) (EC 3.4.24.-); Disintegrin-like salmosin-4] (Fragment)	Venom metalloproteinase (M12B) family, P-III subfamily
NODE_378226_length_182_cov_1.563910_g374299_i0.p1	NODE_378226_length_182_cov_1.563910_g374299_i0	P63214	91	43	18	60	33	75	3e-17	87	72	57	0.178931	Guanine nucleotide-binding protein G(I)/G(S)/G(O) subunit gamma-3	G protein gamma family
NODE_18727_length_769_cov_2.306944_g16419_i0.p1	NODE_18727_length_769_cov_2.306944_g16419_i0	A7IQE6	42	115	21	134	5	118	5e-17	87	72	78	0.195596	Pivalyl-CoA mutase small subunit (PCM small subunit) (EC 5.4.99.-) (Pivalyl-CoA mutase, AdoCbl-binding subunit)	0
NODE_206070_length_237_cov_1.707447_g202143_i0.p1	NODE_206070_length_237_cov_1.707447_g202143_i0	P14117	81	52	1	52	45	96	4e-17	87	67	54	0.244883	60S ribosomal protein L4 (L1) (Fragment)	Universal ribosomal protein uL4 family
NODE_8030_length_1064_cov_3.534975_g6702_i0.p2	NODE_8030_length_1064_cov_3.534975_g6702_i0	Q9D7X8	55	77	1	76	20	96	4e-17	87	100	41	0.265484	Gamma-glutamylcyclotransferase (EC 4.3.2.9)	Gamma-glutamylcyclotransferase family
TRINITY_DN110607_c0_g1_i1.p1	TRINITY_DN110607_c0_g1_i1	Q9D1Q4	51	92	22	113	1	92	2e-17	87	76	100	0.652838	Dolichol-phosphate mannosyltransferase subunit 3 (Dolichol-phosphate mannose synthase subunit 3) (DPM synthase subunit 3) (Dolichyl-phosphate beta-D-mannosyltransferase subunit 3) (Mannose-P-dolichol synthase subunit 3) (MPD synthase subunit 3)	DPM3 family
NODE_10776_length_953_cov_12.768805_g9162_i0.p1	NODE_10776_length_953_cov_12.768805_g9162_i0	P56620	48	104	9	110	1	102	2e-17	87	94	102	0.9365	Matrix Gla protein (MGP)	Osteocalcin/matrix Gla protein family
TRINITY_DN813770_c0_g1_i1.p1	TRINITY_DN813770_c0_g1_i1	P60673	40	87	1	87	50	136	3e-17	87	97	64	2.11133	Profilin-3 (Profilin III)	Profilin family
NODE_46969_length_509_cov_48.497826_g43585_i0.p2	NODE_46969_length_509_cov_48.497826_g43585_i0	Q14657	51	95	14	105	48	142	4e-17	87	89	66	4.61722	EKC/KEOPS complex subunit LAGE3 (L antigen family member 3) (Protein ESO-3) (Protein ITBA2)	CTAG/PCC1 family
TRINITY_DN95133_c0_g2_i1.p2	TRINITY_DN95133_c0_g2_i1	Q9PUH8	45	89	65	153	64	147	5e-17	87	57	61	15.5063	Acidic phospholipase A2 S3-24 (svPLA2) (EC 3.1.1.4) (ASPLA6) (Phosphatidylcholine 2-acylhydrolase)	Phospholipase A2 family, Group I subfamily, D49 sub-subfamily
NODE_17589_length_788_cov_378.036536_g15355_i0.p2	NODE_17589_length_788_cov_378.036536_g15355_i0	A0A023PXC2	71	62	3	64	43	104	2e-17	87	56	54	17.8451	Putative uncharacterized membrane protein YEL053W-A	0
NODE_340723_length_188_cov_0.748201_g336796_i0.p1	NODE_340723_length_188_cov_0.748201_g336796_i0	P10179	65	57	6	62	38	94	2e-17	88	92	53	0.08661	Homeobox protein HB4 (Fragment)	Abd-B homeobox family
NODE_210359_length_235_cov_0.978495_g206432_i0.p1	NODE_210359_length_235_cov_0.978495_g206432_i0	P11762	52	75	4	78	9	83	2e-17	88	96	56	0.103932	Galectin-1 (Gal-1) (14 kDa lectin) (Beta-galactoside-binding lectin L-14-I) (Galaptin) (Lactose-binding lectin 1) (Lectin galactoside-binding soluble 1) (RL 14.5) (S-Lac lectin 1)	0
NODE_155916_length_275_cov_1.141593_g151991_i0.p1	NODE_155916_length_275_cov_1.141593_g151991_i0	P22803	54	69	2	70	28	96	2e-17	88	76	66	0.149783	Thioredoxin-2 (Thioredoxin II) (TR-II) (Thioredoxin-1)	Thioredoxin family
TRINITY_DN117868_c1_g1_i1.p1	TRINITY_DN117868_c1_g1_i1	P18724	59	59	1	59	22	80	2e-17	88	100	42	0.230454	Gastrula zinc finger protein XlCGF49.1 (Fragment)	Krueppel C2H2-type zinc-finger protein family
NODE_233924_length_222_cov_2.549133_g229997_i0.p1	NODE_233924_length_222_cov_2.549133_g229997_i0	Q8NCU8	68	60	2	61	79	138	2e-17	88	97	107	0.238105	Mitoregulin (Small integral membrane protein 37)	Mitoregulin family
NODE_19668_length_753_cov_141.728693_g17289_i0.p1	NODE_19668_length_753_cov_141.728693_g17289_i0	E3P6N4	42	113	44	150	29	140	2e-17	88	72	80	5.9812	Cystatin	Cystatin family
NODE_67756_length_427_cov_1.238095_g64048_i0.p1	NODE_67756_length_427_cov_1.238095_g64048_i0	Q7ZXZ6	49	90	1	90	48	135	6e-18	89	99	66	0.104865	Augurin	Augurin family
NODE_217739_length_231_cov_0.857143_g213812_i0.p1	NODE_217739_length_231_cov_0.857143_g213812_i0	Q60397	95	42	1	42	22	63	1e-17	89	98	67	0.115502	Guanine nucleotide-binding protein G(i) subunit alpha (G(i) alpha-3) (Fragment)	G-alpha family, G(i/o/t/z) subfamily
TRINITY_DN588293_c0_g1_i1.p2	TRINITY_DN588293_c0_g1_i1	P63314	100	44	28	71	1	44	8e-18	89	61	100	0.231109	Thymosin beta-10	Thymosin beta family
NODE_59414_length_455_cov_2.598522_g55803_i0.p1	NODE_59414_length_455_cov_2.598522_g55803_i0	P56989	43	106	44	149	3	104	8e-18	89	70	97	0.273799	FK506-binding protein (EC 5.2.1.8) (Peptidyl-prolyl cis-trans isomerase) (PPIase) (Rotamase)	FKBP-type PPIase family
TRINITY_DN71653_c0_g2_i1.p1	TRINITY_DN71653_c0_g2_i1	Q32L83	70	56	79	134	68	123	6e-18	89	41	45	0.994286	Brain protein I3	BRI3 family
TRINITY_DN138067_c0_g110_i1.p3	TRINITY_DN138067_c0_g110_i1	Q63ZL3	48	90	1	90	56	145	8e-18	89	99	62	1.19565	Heme transporter hrg1-A (Heme-responsive gene 1 protein homolog A) (HRG-1A) (Solute carrier family 48 member 1-A)	HRG family
TRINITY_DN86745_c0_g1_i1.p2	TRINITY_DN86745_c0_g1_i1	P29662	73	64	3	66	1	64	8e-18	89	96	100	1.46616	Cytochrome c oxidase subunit 2 (EC 1.9.3.1) (Cytochrome c oxidase polypeptide II) (Fragment)	Cytochrome c oxidase subunit 2 family
TRINITY_DN108005_c7_g1_i1.p6	TRINITY_DN108005_c7_g1_i1	Q9ZZ43	56	85	18	102	18	102	1e-17	89	78	49	443.265	NADH-ubiquinone oxidoreductase chain 6 (EC 7.1.1.2) (NADH dehydrogenase subunit 6)	Complex I subunit 6 family
NODE_147085_length_283_cov_65107.324786_g143161_i0.p1	NODE_147085_length_283_cov_65107.324786_g143161_i0	P29656	70	64	1	64	1	64	8e-18	89	98	89	1780.08	Cytochrome c oxidase subunit 2 (EC 1.9.3.1) (Cytochrome c oxidase polypeptide II) (Fragment)	Cytochrome c oxidase subunit 2 family
NODE_466422_length_170_cov_1.289256_g462495_i0.p1	NODE_466422_length_170_cov_1.289256_g462495_i0	Q9Z9L5	100	44	1	44	59	102	4e-18	90	98	43	0.152206	30S ribosomal protein S10	Universal ribosomal protein uS10 family
NODE_47101_length_509_cov_2.447826_g43714_i0.p1	NODE_47101_length_509_cov_2.447826_g43714_i0	Q9D6K5	49	91	24	114	12	102	8e-18	90	54	63	0.270565	Synaptojanin-2-binding protein (Activin receptor-interacting protein 2) (Activin receptor-interacting protein 4) (Mitochondrial outer membrane protein 25)	0
TRINITY_DN140483_c0_g2_i1.p1	TRINITY_DN140483_c0_g2_i1	P42931	45	102	104	202	80	181	1e-17	90	43	48	0.487804	Heat shock protein 30 (HSP 30)	Small heat shock protein (HSP20) family
TRINITY_DN738349_c0_g1_i1.p2	TRINITY_DN738349_c0_g1_i1	Q7SXF2	87	45	1	45	28	72	5e-18	90	96	62	0.61942	Ubiquitin-like protein 5	0
NODE_28494_length_641_cov_5.728041_g25661_i0.p1	NODE_28494_length_641_cov_5.728041_g25661_i0	O10341	43	126	88	213	32	155	1e-17	90	59	45	0.826634	Uncharacterized 29.3 kDa protein	0
TRINITY_DN122902_c0_g1_i1.p1	TRINITY_DN122902_c0_g1_i1	Q640E9	42	150	9	151	43	186	8e-18	90	91	75	0.91875	Partner of Y14 and mago (PYM homolog 1 exon junction complex-associated factor) (Protein wibg homolog)	Pym family
NODE_15925_length_819_cov_215.455844_g13832_i0.p1	NODE_15925_length_819_cov_215.455844_g13832_i0	Q8VH31	43	114	69	181	93	206	1e-17	90	48	40	2.04242	Ret finger protein-like 4A	0
TRINITY_DN383996_c0_g1_i1.p1	TRINITY_DN383996_c0_g1_i1	Q9UNZ5	55	87	18	100	1	87	5e-18	90	83	88	25.8559	Leydig cell tumor 10 kDa protein homolog	UPF0390 family
TRINITY_DN724993_c0_g1_i1.p2	TRINITY_DN724993_c0_g1_i1	Q28GF4	76	54	1	53	44	97	2e-18	91	100	56	0.142	Small integral membrane protein 8	SMIM8 family
TRINITY_DN93710_c0_g2_i1.p2	TRINITY_DN93710_c0_g2_i1	Q8BTC1	71	58	1	58	1	58	2e-18	91	85	87	0.251391	Uncharacterized protein C12orf73 homolog	0
NODE_71171_length_416_cov_9.313351_g67421_i0.p1	NODE_71171_length_416_cov_9.313351_g67421_i0	F8S122	44	95	39	133	61	155	3e-18	91	69	43	0.522998	Vespryn	Ohanin/vespryn family
NODE_44775_length_521_cov_7.436441_g41429_i0.p1	NODE_44775_length_521_cov_7.436441_g41429_i0	P86197	50	96	18	113	127	219	2e-18	91	83	44	0.582044	Dihydrolipoyllysine-residue acetyltransferase component of pyruvate dehydrogenase complex, mitochondrial (EC 2.3.1.12) (Dihydrolipoamide acetyltransferase component of pyruvate dehydrogenase complex) (Pyruvate dehydrogenase complex component E2) (PDC-E2) (PDCE2) (Fragments)	2-oxoacid dehydrogenase family
NODE_43679_length_527_cov_21.343096_g40352_i0.p1	NODE_43679_length_527_cov_21.343096_g40352_i0	Q1LWG3	48	118	3	111	1	116	2e-18	91	105	102	1.10604	39S ribosomal protein L36, mitochondrial (L36mt) (MRP-L36)	Bacterial ribosomal protein bL36 family
TRINITY_DN129476_c1_g1_i1.p1	TRINITY_DN129476_c1_g1_i1	Q68EK9	61	87	28	110	1	86	2e-18	91	78	99	1.20521	Anaphase-promoting complex subunit CDC26 (Cell division cycle protein 26 homolog)	CDC26 family
TRINITY_DN892213_c0_g1_i1.p2	TRINITY_DN892213_c0_g1_i1	A6QPI6	57	77	47	123	47	123	2e-18	91	54	55	3.29753	Mitochondrial import receptor subunit TOM22 homolog (Translocase of outer membrane 22 kDa subunit homolog)	Tom22 family
TRINITY_DN803072_c0_g1_i1.p3	TRINITY_DN803072_c0_g1_i1	Q55BI0	40	99	5	102	83	181	1e-18	92	96	53	0.078534	LIM domain-containing protein DDB_G0271356	0
NODE_380197_length_182_cov_0.781955_g376270_i0.p1	NODE_380197_length_182_cov_0.781955_g376270_i0	C0H3S8	75	60	1	60	9	68	1e-18	92	100	81	0.089465	Putative ribosome-binding protein YbzG	0
NODE_236099_length_221_cov_2.377907_g232172_i0.p1	NODE_236099_length_221_cov_2.377907_g232172_i0	Q5TZ51	57	70	1	70	50	119	1e-18	92	96	40	0.147355	Protein Mpv17	Peroxisomal membrane protein PXMP2/4 family
TRINITY_DN293308_c0_g1_i1.p1	TRINITY_DN293308_c0_g1_i1	P29773	68	59	1	59	44	102	1e-18	92	61	54	0.911356	Protein C-ets-2 (Fragment)	ETS family
NODE_11614_length_927_cov_23.554670_g9896_i0.p1	NODE_11614_length_927_cov_23.554670_g9896_i0	O75677	44	126	177	299	103	226	5e-18	92	41	40	1.32139	Ret finger protein-like 1 (RING finger protein 78)	0
NODE_38451_length_560_cov_37.056751_g35277_i0.p1	NODE_38451_length_560_cov_37.056751_g35277_i0	Q9C002	55	84	1	84	1	83	1e-18	92	99	101	2.35287	Normal mucosa of esophagus-specific gene 1 protein (Protein FOAP-11)	Complex I NDUFA4 subunit family
NODE_33003_length_600_cov_56.259528_g29999_i0.p1	NODE_33003_length_600_cov_56.259528_g29999_i0	D4ABM4	40	124	1	124	139	256	2e-18	92	79	44	4.12001	Ret finger protein-like 4A	0
NODE_105449_length_340_cov_1.890034_g101544_i0.p1	NODE_105449_length_340_cov_1.890034_g101544_i0	Q7ZVC4	48	103	1	98	108	210	4e-19	93	91	47	0.12909	Charged multivesicular body protein 4b (Chromatin-modifying protein 4b) (CHMP4b)	SNF7 family
TRINITY_DN76041_c0_g1_i1.p2	TRINITY_DN76041_c0_g1_i1	Q96EE4	73	62	1	62	1	62	6e-19	93	100	44	0.260162	Coiled-coil domain-containing protein 126	0
TRINITY_DN136178_c0_g5_i1.p2	TRINITY_DN136178_c0_g5_i1	Q8CGP5	88	52	1	52	79	130	6e-19	93	98	40	0.296974	Histone H2A type 1-F	Histone H2A family
TRINITY_DN124721_c0_g2_i1.p1	TRINITY_DN124721_c0_g2_i1	Q9H246	63	73	1	73	1	70	4e-19	93	97	60	0.313931	Uncharacterized protein C1orf21 (Cell proliferation-inducing gene 13 protein)	0
TRINITY_DN101597_c1_g1_i1.p1	TRINITY_DN101597_c1_g1_i1	Q9WU03	47	112	13	118	81	186	5e-19	93	78	44	0.345407	Kunitz-type protease inhibitor 2 (Hepatocyte growth factor activator inhibitor type 2) (HAI-2)	0
TRINITY_DN112888_c0_g1_i1.p2	TRINITY_DN112888_c0_g1_i1	P00130	71	59	7	65	6	64	4e-19	93	87	92	1.34548	Cytochrome b-c1 complex subunit 9 (Complex III subunit 9) (Complex III subunit X) (Cytochrome c1 non-heme 7 kDa protein) (Ubiquinol-cytochrome c reductase complex 7.2 kDa protein)	UQCR10/QCR9 family
NODE_401643_length_179_cov_0.800000_g397716_i0.p2	NODE_401643_length_179_cov_0.800000_g397716_i0	P41908	64	59	1	59	15	73	2e-19	94	100	68	0.090965	Asparagine--tRNA ligase, cytoplasmic (EC 6.1.1.22) (Asparaginyl-tRNA synthetase) (AsnRS) (Fragment)	Class-II aminoacyl-tRNA synthetase family
TRINITY_DN76446_c0_g1_i1.p1	TRINITY_DN76446_c0_g1_i1	P55142	51	82	5	86	15	96	3e-19	94	71	73	0.183061	Glutaredoxin-C6 (Glutaredoxin-C2 homolog 1)	Glutaredoxin family, CPYC subfamily
NODE_363278_length_184_cov_2.311111_g359351_i0.p1	NODE_363278_length_184_cov_2.311111_g359351_i0	P81653	74	61	1	61	61	121	3e-19	94	100	48	0.265478	Fatty acid-binding protein, liver (Fatty acid-binding protein 1) (Liver-type fatty acid-binding protein) (L-FABP)	Calycin superfamily, Fatty-acid binding protein (FABP) family
TRINITY_DN537060_c0_g1_i1.p1	TRINITY_DN537060_c0_g1_i1	Q2KIL7	44	108	1	105	84	191	3e-19	94	102	40	0.273964	R3H domain-containing protein 4	0
NODE_122556_length_313_cov_4.143939_g118639_i0.p1	NODE_122556_length_313_cov_4.143939_g118639_i0	Q0IHI6	52	110	1	104	75	184	2e-19	94	106	60	0.335306	Mediator of RNA polymerase II transcription subunit 30 (Mediator complex subunit 30)	Mediator complex subunit 30 family
TRINITY_DN308536_c0_g1_i1.p4	TRINITY_DN308536_c0_g1_i1	P20065	100	46	20	65	5	50	3e-19	94	70	92	0.348062	Thymosin beta-4 (T beta 4) [Cleaved into: Hematopoietic system regulatory peptide (Seraspenide)]	Thymosin beta family
NODE_112946_length_327_cov_13.676259_g109033_i0.p1	NODE_112946_length_327_cov_13.676259_g109033_i0	Q7ZVC9	70	70	1	70	1	67	2e-19	94	81	41	0.45394	Small acidic protein	SMAP family
TRINITY_DN139511_c0_g1_i1.p1	TRINITY_DN139511_c0_g1_i1	P63217	65	68	33	100	1	68	3e-19	94	67	100	0.471854	Guanine nucleotide-binding protein G(I)/G(S)/G(O) subunit gamma-5	G protein gamma family
TRINITY_DN125317_c0_g3_i1.p1	TRINITY_DN125317_c0_g3_i1	Q8SPI2	59	69	2	70	17	85	3e-19	94	97	81	0.504237	Coiled-coil-helix-coiled-coil-helix domain-containing protein 7	CHCHD7 family
TRINITY_DN104960_c0_g1_i2.p1	TRINITY_DN104960_c0_g1_i2	P56746	46	99	1	96	132	228	3e-19	94	102	43	0.509911	Claudin-15	Claudin family
TRINITY_DN110639_c0_g3_i1.p1	TRINITY_DN110639_c0_g3_i1	Q91Z38	41	132	61	189	84	215	6e-19	94	60	45	0.761983	Tetratricopeptide repeat protein 1 (TPR repeat protein 1)	0
TRINITY_DN824361_c0_g1_i1.p2	TRINITY_DN824361_c0_g1_i1	Q3SZV8	61	79	1	79	1	79	2e-19	94	99	100	34.0469	Reactive oxygen species modulator 1 (ROS modulator 1) (Protein MGR2 homolog)	MGR2 family
TRINITY_DN86074_c0_g1_i1.p1	TRINITY_DN86074_c0_g1_i1	Q66KZ1	71	68	1	66	1	68	2e-19	95	103	86	0.266804	CDC42 small effector protein 1-A	CDC42SE/SPEC family
TRINITY_DN33848_c0_g1_i1.p1	TRINITY_DN33848_c0_g1_i1	Q5M8Z2	62	74	43	116	47	116	1e-19	95	62	61	0.796359	Protein preY, mitochondrial	PREY family
NODE_31421_length_613_cov_281.117021_g28477_i0.p4	NODE_31421_length_613_cov_281.117021_g28477_i0	P10667	47	169	44	202	115	274	4e-19	95	83	42	9.05962	Integumentary mucin A.1 (FIM-A.1) (Preprospasmolysin)	0
NODE_132741_length_300_cov_2.131474_g128820_i0.p1	NODE_132741_length_300_cov_2.131474_g128820_i0	P14209	54	100	1	100	27	126	5e-20	96	100	54	0.161618	CD99 antigen (12E7) (E2 antigen) (Protein MIC2) (T-cell surface glycoprotein E2) (CD antigen CD99)	CD99 family
TRINITY_DN798095_c0_g1_i1.p1	TRINITY_DN798095_c0_g1_i1	O73881	63	73	1	69	1	73	9e-20	96	104	68	0.198429	UPF0184 protein C9orf16 homolog	UPF0184 (EST00098) family
NODE_157992_length_273_cov_1.276786_g154066_i0.p1	NODE_157992_length_273_cov_1.276786_g154066_i0	P69139	81	59	1	59	66	124	7e-20	96	97	47	0.20639	Late histone H2A.3, gonadal	Histone H2A family
TRINITY_DN131058_c0_g1_i1.p1	TRINITY_DN131058_c0_g1_i1	Q6DKA1	56	86	4	89	98	183	9e-20	96	80	43	0.211091	WASH complex subunit 3 (Coiled-coil domain-containing protein 53)	CCDC53 family
TRINITY_DN189011_c0_g1_i1.p1	TRINITY_DN189011_c0_g1_i1	P56692	59	78	1	77	1	78	7e-20	96	101	55	0.219367	Hemoglobin subunit beta (Beta-globin) (Hemoglobin beta chain)	Globin family
TRINITY_DN130810_c0_g4_i1.p1	TRINITY_DN130810_c0_g4_i1	Q68ER9	64	78	4	81	115	191	5e-20	96	95	41	0.699338	Chromatin modification-related protein MEAF6 (MYST/Esa1-associated factor 6) (Esa1-associated factor 6 homolog) (Protein EAF6 homolog)	EAF6 family
TRINITY_DN139251_c0_g2_i1.p1	TRINITY_DN139251_c0_g2_i1	P49416	47	111	78	187	88	197	1e-19	96	59	56	3.64754	Syndecan-4	Syndecan proteoglycan family
NODE_258240_length_211_cov_1.938272_g254313_i0.p2	NODE_258240_length_211_cov_1.938272_g254313_i0	P01619	73	63	1	63	1	63	3e-20	97	100	54	0.135926	Immunoglobulin kappa variable 3-20 (Ig kappa chain V-III region B6) (Ig kappa chain V-III region GOL) (Ig kappa chain V-III region HAH) (Ig kappa chain V-III region HIC) (Ig kappa chain V-III region IARC/BL41) (Ig kappa chain V-III region NG9) (Ig kappa chain V-III region SIE) (Ig kappa chain V-III region Ti) (Ig kappa chain V-III region WOL)	0
TRINITY_DN550726_c0_g1_i1.p1	TRINITY_DN550726_c0_g1_i1	A4IF78	60	81	20	100	9	89	3e-20	97	81	41	0.168752	Tumor necrosis factor alpha-induced protein 8 (TNF alpha-induced protein 8)	TNFAIP8 family
NODE_55468_length_471_cov_1.535545_g51926_i0.p3	NODE_55468_length_471_cov_1.535545_g51926_i0	Q9XT10	64	72	5	76	102	173	2e-20	97	81	41	0.189966	Solute carrier family 2, facilitated glucose transporter member 4 (Glucose transporter type 4, insulin-responsive) (GLUT-4) (Fragment)	Major facilitator superfamily, Sugar transporter (TC 2.A.1.1) family, Glucose transporter subfamily
TRINITY_DN436109_c0_g1_i1.p5	TRINITY_DN436109_c0_g1_i1	Q00915	69	61	1	61	73	133	2e-20	97	95	45	0.197765	Retinol-binding protein 1 (Cellular retinol-binding protein) (CRBP) (Cellular retinol-binding protein I) (CRBP-I) (mCRBPI)	Calycin superfamily, Fatty-acid binding protein (FABP) family
TRINITY_DN3809_c0_g2_i1.p1	TRINITY_DN3809_c0_g2_i1	Q86WR0	63	83	1	83	117	199	5e-20	97	50	40	1.90124	Coiled-coil domain-containing protein 25	CCDC25 family
TRINITY_DN201051_c0_g1_i1.p1	TRINITY_DN201051_c0_g1_i1	Q9H4I9	74	62	36	97	39	100	3e-20	97	59	58	3.35755	Essential MCU regulator, mitochondrial (Single-pass membrane protein with aspartate-rich tail 1, mitochondrial)	SMDT1/EMRE family
TRINITY_DN127725_c0_g1_i2.p1	TRINITY_DN127725_c0_g1_i2	Q1L8Y6	84	55	5	59	1	55	2e-20	97	77	76	4.00537	BBSome-interacting protein 1 (BBSome-interacting protein of 10 kDa)	BBIP10 family
TRINITY_DN281414_c0_g1_i1.p1	TRINITY_DN281414_c0_g1_i1	Q91VW3	49	89	3	91	4	92	3e-20	97	89	96	36.945	SH3 domain-binding glutamic acid-rich-like protein 3	SH3BGR family
NODE_199193_length_241_cov_2.359375_g195266_i0.p2	NODE_199193_length_241_cov_2.359375_g195266_i0	P03901	98	49	2	50	50	98	2e-20	98	96	50	0.165061	NADH-ubiquinone oxidoreductase chain 4L (EC 7.1.1.2) (NADH dehydrogenase subunit 4L)	Complex I subunit 4L family
TRINITY_DN94938_c0_g1_i1.p1	TRINITY_DN94938_c0_g1_i1	Q0IJ31	48	107	1	107	104	210	1e-20	98	95	44	0.201992	Diablo homolog, mitochondrial (Direct IAP-binding protein with low pI) (Second mitochondria-derived activator of caspase) (Smac protein)	0
TRINITY_DN138889_c0_g4_i1.p1	TRINITY_DN138889_c0_g4_i1	Q6CQE5	76	62	6	67	2	63	2e-20	98	93	57	0.476425	Protein TAR1	0
TRINITY_DN107125_c0_g2_i1.p1	TRINITY_DN107125_c0_g2_i1	Q6DD38	55	78	16	93	1	78	2e-20	98	82	100	1.55497	TP53-regulated inhibitor of apoptosis 1-B (p53-inducible cell-survival factor-B) (p53csv-B)	TRIAP1/MDM35 family
TRINITY_DN56980_c0_g2_i1.p1	TRINITY_DN56980_c0_g2_i1	Q2KIN1	54	83	17	99	1	83	1e-20	98	82	99	1.76542	Dolichol phosphate-mannose biosynthesis regulatory protein (Dolichol-phosphate mannose synthase subunit 2) (DPM synthase subunit 2)	DPM2 family
TRINITY_DN31147_c0_g1_i1.p1	TRINITY_DN31147_c0_g1_i1	P80977	68	71	5	75	3	73	1e-20	98	89	93	7.582	Cytochrome c oxidase subunit 6C-1 (Cytochrome c oxidase polypeptide VIc-1)	Cytochrome c oxidase subunit 6c family
NODE_332759_length_189_cov_0.742857_g328832_i0.p1	NODE_332759_length_189_cov_0.742857_g328832_i0	Q2M238	73	62	1	62	62	123	1e-20	99	100	41	0.086152	Putative RRN3-like protein RRN3P1 (RNA polymerase I transcription factor homolog pseudogene 1)	RRN3 family
NODE_170913_length_261_cov_4.287736_g166987_i0.p3	NODE_170913_length_261_cov_4.287736_g166987_i0	Q3ZC23	80	59	1	59	1	58	1e-20	99	98	60	0.125009	Ribonuclease kappa (RNase K) (RNase kappa) (EC 3.1.-.-)	RNase K family
NODE_32729_length_603_cov_2.411552_g29740_i0.p2	NODE_32729_length_603_cov_2.411552_g29740_i0	Q5M7D4	56	75	1	75	106	180	6e-21	99	94	41	0.18795	Protein canopy homolog 1	Canopy family
TRINITY_DN29760_c1_g1_i1.p1	TRINITY_DN29760_c1_g1_i1	Q06225	62	65	2	66	50	114	6e-21	99	94	57	0.193841	Brain-derived neurotrophic factor (BDNF) [Cleaved into: BDNF precursor form (ProBDNF)] (Fragment)	NGF-beta family
NODE_64955_length_435_cov_5.000000_g61280_i0.p2	NODE_64955_length_435_cov_5.000000_g61280_i0	Q9CZH3	55	80	1	80	1	80	6e-21	99	100	66	0.365497	Proteasome assembly chaperone 3 (PAC-3) (mPAC3)	PSMG3 family
TRINITY_DN132907_c1_g1_i1.p2	TRINITY_DN132907_c1_g1_i1	Q5ZMM5	86	51	25	75	26	76	6e-21	99	67	67	1.50997	Zinc finger protein 706	0
NODE_2053_length_1646_cov_22.188478_g1572_i0.p1	NODE_2053_length_1646_cov_22.188478_g1572_i0	Q90ZN1	45	117	104	217	68	177	2e-20	99	54	66	1.74119	Anti-apoptotic protein NR13 (Apoptosis regulator Nr-13)	Bcl-2 family
TRINITY_DN397219_c0_g1_i1.p2	TRINITY_DN397219_c0_g1_i1	Q9P0U1	80	55	1	55	1	55	6e-21	99	98	100	3.81407	Mitochondrial import receptor subunit TOM7 homolog (Translocase of outer membrane 7 kDa subunit homolog)	Tom7 family
TRINITY_DN328566_c0_g1_i1.p1	TRINITY_DN328566_c0_g1_i1	Q96FX8	52	85	101	181	108	192	1e-20	99	46	44	7.67861	p53 apoptosis effector related to PMP-22 (Keratinocyte-associated protein 1) (KCP-1) (P53-induced protein PIGPC1) (Transmembrane protein THW)	TMEM47 family
TRINITY_DN130124_c0_g1_i2.p1	TRINITY_DN130124_c0_g1_i2	Q02378	74	57	1	57	1	57	6e-21	99	98	100	14.2649	NADH dehydrogenase [ubiquinone] 1 beta subcomplex subunit 1 (Complex I-MNLL) (CI-MNLL) (NADH-ubiquinone oxidoreductase MNLL subunit)	Complex I NDUFB1 subunit family
TRINITY_DN156824_c0_g1_i1.p1	TRINITY_DN156824_c0_g1_i1	Q3ZCH6	45	143	192	331	212	347	6e-20	99	43	41	19.0342	Cyclic AMP-dependent transcription factor ATF-4 (cAMP-dependent transcription factor ATF-4) (Activating transcription factor 4)	BZIP family
TRINITY_DN78550_c1_g1_i1.p1	TRINITY_DN78550_c1_g1_i1	Q6X9Z5	50	115	26	136	1	115	6e-21	99	84	100	297.452	60S acidic ribosomal protein P2	Eukaryotic ribosomal protein P1/P2 family
NODE_233060_length_223_cov_1.189655_g229133_i0.p2	NODE_233060_length_223_cov_1.189655_g229133_i0	P62276	100	45	1	45	12	56	3e-21	100	98	80	0.108802	40S ribosomal protein S29	Universal ribosomal protein uS14 family
TRINITY_DN906249_c0_g1_i1.p3	TRINITY_DN906249_c0_g1_i1	O43914	100	51	1	51	13	63	5e-21	100	100	45	0.156047	TYRO protein tyrosine kinase-binding protein (DNAX-activation protein 12) (Killer-activating receptor-associated protein) (KAR-associated protein)	TYROBP family
TRINITY_DN849379_c0_g1_i1.p2	TRINITY_DN849379_c0_g1_i1	Q9H5L9	79	58	1	58	79	136	3e-21	100	100	40	0.156205	Putative uncharacterized protein C5orf66	0
TRINITY_DN337068_c0_g1_i1.p1	TRINITY_DN337068_c0_g1_i1	A2ACG1	45	93	2	94	103	195	4e-21	100	95	47	0.165313	TLD domain-containing protein 2 (TBC/LysM-associated domain-containing protein 2)	OXR1 family
TRINITY_DN802745_c0_g1_i1.p1	TRINITY_DN802745_c0_g1_i1	Q27262	44	108	91	193	63	169	7e-21	100	46	63	0.230797	Laminin subunit beta-1 (Fragments)	0
TRINITY_DN857886_c0_g1_i1.p1	TRINITY_DN857886_c0_g1_i1	O43920	100	44	1	44	12	55	4e-21	100	100	42	0.241225	NADH dehydrogenase [ubiquinone] iron-sulfur protein 5 (Complex I-15 kDa) (CI-15 kDa) (NADH-ubiquinone oxidoreductase 15 kDa subunit)	Complex I NDUFS5 subunit family
TRINITY_DN803275_c0_g1_i1.p1	TRINITY_DN803275_c0_g1_i1	Q2KIK3	91	47	1	47	1	47	5e-21	100	98	47	0.262304	Small integral membrane protein 14	0
TRINITY_DN95868_c0_g2_i1.p1	TRINITY_DN95868_c0_g2_i1	Q8K0W9	75	57	21	77	21	77	5e-21	100	72	70	0.373883	DPH3 homolog (CSL-type zinc finger-containing protein 2) (DelGEF-interacting protein 1) (DelGIP1)	DPH3 family
TRINITY_DN110660_c1_g1_i1.p1	TRINITY_DN110660_c1_g1_i1	A3KNM5	66	74	21	94	1	74	2e-21	100	78	100	0.942217	Small integral membrane protein 15	SMIM15 family
TRINITY_DN100205_c0_g1_i1.p1	TRINITY_DN100205_c0_g1_i1	P55210	41	145	1	138	163	301	5e-21	100	90	48	1.15274	Caspase-7 (CASP-7) (EC 3.4.22.60) (Apoptotic protease Mch-3) (CMH-1) (ICE-like apoptotic protease 3) (ICE-LAP3) [Cleaved into: Caspase-7 subunit p20; Caspase-7 subunit p11]	Peptidase C14A family
NODE_53140_length_480_cov_33.582367_g49633_i0.p1	NODE_53140_length_480_cov_33.582367_g49633_i0	P25407	44	113	5	117	6	118	2e-21	100	86	45	1.39576	STI1-like protein (Fragment)	0
TRINITY_DN931311_c0_g1_i1.p2	TRINITY_DN931311_c0_g1_i1	Q7YRK5	71	63	25	87	1	63	3e-21	100	72	100	5.44213	Cytochrome c oxidase subunit 7C, mitochondrial (Cytochrome c oxidase polypeptide VIIc)	Cytochrome c oxidase VIIc family
TRINITY_DN141368_c2_g1_i1.p1	TRINITY_DN141368_c2_g1_i1	J3SE80	41	109	31	139	27	135	3e-21	100	75	80	6.25768	Cystatin-2	Cystatin family
TRINITY_DN33143_c0_g1_i1.p1	TRINITY_DN33143_c0_g1_i1	Q1LUK1	41	110	16	125	1	110	5e-21	100	85	99	6.55785	MICOS complex subunit MIC13	MICOS complex subunit Mic13 family
TRINITY_DN226188_c0_g1_i1.p1	TRINITY_DN226188_c0_g1_i1	Q6PBK3	89	55	9	63	1	55	2e-21	100	71	80	200.795	40S ribosomal protein S28	Eukaryotic ribosomal protein eS28 family
NODE_353447_length_186_cov_0.759124_g349520_i0.p2	NODE_353447_length_186_cov_0.759124_g349520_i0	P01742	75	61	1	61	20	80	1e-21	101	100	52	0.087541	Immunoglobulin heavy variable 1-69 (Ig heavy chain V-I region EU) (Ig heavy chain V-I region SIE) (Ig heavy chain V-I region WOL)	0
NODE_225493_length_227_cov_0.853933_g221566_i0.p1	NODE_225493_length_227_cov_0.853933_g221566_i0	Q8NAP1	65	75	1	75	37	111	1e-21	101	100	46	0.148431	Putative protein CASTOR 3 (STAG3 opposite strand transcript protein)	GATS family
TRINITY_DN45995_c0_g2_i1.p1	TRINITY_DN45995_c0_g2_i1	Q66UW5	52	94	2	95	71	164	2e-21	101	76	52	0.169628	Interferon-stimulated gene 20 kDa protein (EC 3.1.13.1)	Exonuclease superfamily
NODE_127200_length_307_cov_2.558140_g123281_i0.p1	NODE_127200_length_307_cov_2.558140_g123281_i0	P39674	61	71	1	71	31	101	2e-21	101	71	49	0.184583	Allergen MAG29 (Fragment)	Heat shock protein 70 family
TRINITY_DN66766_c0_g1_i1.p1	TRINITY_DN66766_c0_g1_i1	Q9X248	47	133	1	132	117	243	2e-21	101	95	54	0.398093	3-oxoacyl-[acyl-carrier-protein] reductase FabG (EC 1.1.1.100) (3-ketoacyl-acyl carrier protein reductase) (Beta-Ketoacyl-acyl carrier protein reductase) (Beta-ketoacyl-ACP reductase)	Short-chain dehydrogenases/reductases (SDR) family
NODE_4121_length_1331_cov_15.264431_g3296_i0.p1	NODE_4121_length_1331_cov_15.264431_g3296_i0	Q3KPN2	45	103	28	130	10	112	3e-21	101	50	55	0.788133	Pre-rRNA-processing protein TSR2 homolog	TSR2 family
NODE_23556_length_697_cov_62.589506_g20955_i0.p1	NODE_23556_length_697_cov_62.589506_g20955_i0	O14519	74	68	25	92	48	115	1e-21	101	72	59	3.9007	Cyclin-dependent kinase 2-associated protein 1 (CDK2-associated protein 1) (Deleted in oral cancer 1) (DOC-1) (Putative oral cancer suppressor)	CDK2AP family
TRINITY_DN78550_c2_g1_i1.p2	TRINITY_DN78550_c2_g1_i1	O94085	48	123	29	151	1	123	2e-21	101	78	67	24.3218	Putative uncharacterized protein YLR339C	0
NODE_193307_length_245_cov_1.591837_g189380_i0.p1	NODE_193307_length_245_cov_1.591837_g189380_i0	Q9PTW1	59	76	6	81	43	118	9e-22	102	94	40	0.09969	Frizzled-6 (Fz-6) (cFz-6) (Fragment)	G-protein coupled receptor Fz/Smo family
TRINITY_DN819113_c0_g1_i1.p1	TRINITY_DN819113_c0_g1_i1	O61790	47	100	1	100	104	203	9e-22	102	94	44	0.10228	Orotate phosphoribosyltransferase (OPRT) (OPRTase) (EC 2.4.2.10) (Uracil phosphoribosyltransferase) (EC 2.4.2.9)	Purine/pyrimidine phosphoribosyltransferase family, PyrE subfamily
TRINITY_DN451266_c0_g1_i1.p1	TRINITY_DN451266_c0_g1_i1	B5X5N3	54	91	3	93	1	91	7e-22	102	98	40	0.129086	Spindle and kinetochore-associated protein 2 (Protein FAM33A)	SKA2 family
TRINITY_DN75869_c0_g2_i1.p2	TRINITY_DN75869_c0_g2_i1	P01602	76	63	5	67	1	63	7e-22	102	94	54	0.133735	Immunoglobulin kappa variable 1-5 (Ig kappa chain V-I region CAR) (Ig kappa chain V-I region EU) (Ig kappa chain V-I region HK102) (Ig kappa chain V-I region Kue)	0
NODE_85559_length_379_cov_2.493939_g81702_i0.p1	NODE_85559_length_379_cov_2.493939_g81702_i0	Q9JIQ3	42	120	1	120	109	228	9e-22	102	95	51	0.169084	Diablo homolog, mitochondrial (Direct IAP-binding protein with low pI) (Second mitochondria-derived activator of caspase) (Smac)	0
TRINITY_DN549016_c0_g1_i1.p1	TRINITY_DN549016_c0_g1_i1	O95626	88	57	1	57	3	59	9e-22	102	100	44	0.189333	Acidic leucine-rich nuclear phosphoprotein 32 family member D (Phosphoprotein 32-related protein 2) (Tumorigenic protein pp32r2)	ANP32 family
NODE_12072_length_914_cov_10.262428_g3901_i1.p1	NODE_12072_length_914_cov_10.262428_g3901_i1	Q63345	42	117	20	136	28	144	1e-21	102	79	48	0.370564	Myelin-oligodendrocyte glycoprotein	Immunoglobulin superfamily, BTN/MOG family
TRINITY_DN127129_c0_g1_i1.p1	TRINITY_DN127129_c0_g1_i1	Q24JY8	47	108	22	129	6	111	4e-21	102	40	93	0.99624	CDKN2AIP N-terminal-like protein (CDKN2A-interacting protein N-terminal-like protein)	CARF family
TRINITY_DN136946_c0_g2_i2.p1	TRINITY_DN136946_c0_g2_i2	Q9D937	60	93	3	94	4	96	9e-22	102	69	76	1.10606	Uncharacterized protein C11orf98 homolog	0
NODE_4657_length_1280_cov_37.272949_g3753_i0.p2	NODE_4657_length_1280_cov_37.272949_g3753_i0	Q5VUM1	58	81	46	126	28	108	6e-22	102	64	75	4.18874	Succinate dehydrogenase assembly factor 4, mitochondrial (SDH assembly factor 4) (SDHAF4)	SDHAF4 family
TRINITY_DN176426_c0_g1_i1.p1	TRINITY_DN176426_c0_g1_i1	Q3T104	78	68	1	68	1	68	5e-22	102	99	100	17.5328	Protein transport protein Sec61 subunit gamma	SecE/SEC61-gamma family
NODE_171962_length_261_cov_0.971698_g168036_i0.p1	NODE_171962_length_261_cov_0.971698_g168036_i0	P18743	53	83	2	84	76	157	3e-22	103	95	53	0.124154	Oocyte zinc finger protein XlCOF2 (Fragment)	Krueppel C2H2-type zinc-finger protein family
TRINITY_DN142359_c0_g1_i1.p1	TRINITY_DN142359_c0_g1_i1	Q3V5Z9	41	160	11	157	65	217	1e-21	103	75	41	0.140969	Homeobox protein Hox-D3	Antp homeobox family
NODE_36125_length_577_cov_2.767045_g33017_i0.p1	NODE_36125_length_577_cov_2.767045_g33017_i0	P0C2B8	47	124	7	129	8	126	2e-22	103	95	98	0.222054	39S ribosomal protein L55, mitochondrial (L55mt) (MRP-L55)	Mitochondrion-specific ribosomal protein mL55 family
TRINITY_DN347068_c0_g1_i1.p1	TRINITY_DN347068_c0_g1_i1	Q22799	100	46	1	46	39	84	2e-22	103	100	52	0.244694	Dynein light chain 1, cytoplasmic	Dynein light chain family
TRINITY_DN34397_c0_g1_i1.p1	TRINITY_DN34397_c0_g1_i1	O73777	96	49	16	64	12	60	3e-22	103	62	67	0.365187	Eukaryotic translation initiation factor 4 gamma 2 (eIF-4-gamma 2) (eIF-4G 2) (eIF4G 2) (p97) (Fragment)	Eukaryotic initiation factor 4G family
NODE_27638_length_650_cov_4.945092_g24836_i0.p1	NODE_27638_length_650_cov_4.945092_g24836_i0	Q3SZ31	48	122	1	122	1	121	4e-22	103	99	101	0.424491	Anaphase-promoting complex subunit 15 (APC15)	APC15 family
TRINITY_DN138544_c0_g9_i2.p1	TRINITY_DN138544_c0_g9_i2	P18734	66	64	1	64	63	126	2e-22	103	96	46	0.472658	Gastrula zinc finger protein XlCGF67.1 (Fragment)	Krueppel C2H2-type zinc-finger protein family
TRINITY_DN115005_c0_g2_i1.p1	TRINITY_DN115005_c0_g2_i1	P83468	45	118	27	139	6	123	3e-22	103	83	94	0.541562	14 kDa phosphohistidine phosphatase (EC 3.9.1.3) (Phosphohistidine phosphatase 1) (PHPT1) (Protein histidine phosphatase) (PHP)	Janus family
TRINITY_DN624786_c0_g1_i1.p1	TRINITY_DN624786_c0_g1_i1	Q9D1H6	54	95	6	99	75	167	3e-22	103	88	55	1.04552	NADH dehydrogenase [ubiquinone] 1 alpha subcomplex assembly factor 4 (Hormone-regulated proliferation-associated protein of 20 kDa homolog)	NDUFAF4 family
TRINITY_DN91495_c0_g1_i1.p1	TRINITY_DN91495_c0_g1_i1	P48771	62	81	24	104	2	82	3e-22	103	77	98	14.1035	Cytochrome c oxidase subunit 7A2, mitochondrial (Cytochrome c oxidase subunit VIIa-liver/heart) (Cytochrome c oxidase subunit VIIa-L)	Cytochrome c oxidase VIIa family
NODE_388869_length_181_cov_0.787879_g384942_i0.p2	NODE_388869_length_181_cov_0.787879_g384942_i0	Q6A9I2	91	57	1	52	1	57	2e-22	104	110	64	0.085506	50S ribosomal protein L27	Bacterial ribosomal protein bL27 family
TRINITY_DN51790_c0_g1_i1.p2	TRINITY_DN51790_c0_g1_i1	P37839	87	55	16	70	1	55	2e-22	104	79	98	0.217707	Transcription factor SOX-1 (Fragment)	0
TRINITY_DN140036_c0_g2_i3.p1	TRINITY_DN140036_c0_g2_i3	P09588	69	75	1	75	1	75	1e-22	104	100	59	0.23827	Histone H2A	Histone H2A family
TRINITY_DN128526_c0_g2_i1.p2	TRINITY_DN128526_c0_g2_i1	Q6DRH5	74	62	1	62	1	62	1e-22	104	95	97	1.74459	H/ACA ribonucleoprotein complex subunit 3 (Nucleolar protein 10) (Nucleolar protein family A member 3) (snoRNP protein NOP10)	NOP10 family
TRINITY_DN479472_c0_g1_i1.p1	TRINITY_DN479472_c0_g1_i1	Q802F3	61	83	7	89	1	83	2e-22	104	92	54	3.31275	Selenoprotein F (15 kDa selenoprotein)	Selenoprotein M/F family
NODE_15646_length_825_cov_86.052835_g13570_i0.p1	NODE_15646_length_825_cov_86.052835_g13570_i0	P80585	55	108	1	108	1	108	2e-22	104	99	100	7.97105	Tubulin-specific chaperone A (TCP1-chaperonin cofactor A) (Tubulin-folding cofactor A) (CFA)	TBCA family
TRINITY_DN693544_c0_g1_i1.p1	TRINITY_DN693544_c0_g1_i1	P56134	55	85	5	89	10	94	1e-22	104	94	90	35.8745	ATP synthase subunit f, mitochondrial (ATP synthase membrane subunit f)	ATPase F chain family
NODE_44780_length_521_cov_7.067797_g41434_i0.p1	NODE_44780_length_521_cov_7.067797_g41434_i0	Q9M0D0	59	100	80	173	6	105	1e-22	105	58	55	0.44383	ABC transporter E family member 3 (ABC transporter ABCE.3) (AtABCE3) (MRP-related protein 4) (Non-intrinsic ABC protein 15) (AtNAP15) (RNase L inhibitor-like protein 3) (AthaRLI3)	ABC transporter superfamily, ABCE family
NODE_51434_length_488_cov_4.872437_g47953_i0.p3	NODE_51434_length_488_cov_4.872437_g47953_i0	Q6P767	47	97	2	93	8	104	8e-23	105	104	56	0.445845	Pituitary tumor-transforming gene 1 protein-interacting protein (Pituitary tumor-transforming gene protein-binding factor) (PBF) (PTTG-binding factor)	0
NODE_362906_length_184_cov_9.029630_g358979_i0.p2	NODE_362906_length_184_cov_9.029630_g358979_i0	Q9UK45	100	53	1	53	1	53	7e-23	105	100	51	0.605234	U6 snRNA-associated Sm-like protein LSm7	SnRNP Sm proteins family
TRINITY_DN24772_c0_g1_i1.p1	TRINITY_DN24772_c0_g1_i1	Q32PD7	96	52	17	68	1	52	7e-23	105	76	91	0.752676	COP9 signalosome complex subunit 9	CSN9 family
NODE_2258_length_1600_cov_50.547389_g663_i1.p5	NODE_2258_length_1600_cov_50.547389_g663_i1	Q9GZT3	62	74	13	86	22	95	8e-23	105	72	68	2.193	SRA stem-loop-interacting RNA-binding protein, mitochondrial	0
TRINITY_DN142100_c13_g8_i1.p2	TRINITY_DN142100_c13_g8_i1	Q60994	46	111	2	110	137	247	1e-22	105	98	45	2.26403	Adiponectin (30 kDa adipocyte complement-related protein) (Adipocyte complement-related 30 kDa protein) (ACRP30) (Adipocyte, C1q and collagen domain-containing protein) (Adipocyte-specific protein AdipoQ)	0
TRINITY_DN672528_c0_g1_i1.p2	TRINITY_DN672528_c0_g1_i1	Q54SR7	49	93	2	94	41	133	5e-23	106	92	70	0.132936	FK506-binding protein 2 (EC 5.2.1.8) (Peptidyl-prolyl cis-trans isomerase) (PPIase) (Rotamase)	FKBP-type PPIase family
NODE_127340_length_307_cov_1.972868_g123421_i0.p1	NODE_127340_length_307_cov_1.972868_g123421_i0	Q9D968	52	96	7	101	46	141	5e-23	106	94	40	0.1697	Host cell factor 2 (HCF-2) (C2 factor)	0
NODE_115749_length_323_cov_2.277372_g111835_i0.p1	NODE_115749_length_323_cov_2.277372_g111835_i0	Q5XK94	48	102	1	102	123	224	5e-23	106	95	40	0.18904	Complex I assembly factor TIMMDC1, mitochondrial (Translocase of inner mitochondrial membrane domain-containing protein 1) (TIMM domain containing-protein 1)	Tim17/Tim22/Tim23 family
NODE_8023_length_1064_cov_8.333005_g6696_i0.p2	NODE_8023_length_1064_cov_8.333005_g6696_i0	O35426	53	115	2	114	143	255	4e-23	106	99	43	0.642624	X-box-binding protein 1 (XBP-1) (Tax-responsive element-binding protein 5) (TREB-5) [Cleaved into: X-box-binding protein 1, cytoplasmic form; X-box-binding protein 1, luminal form]	BZIP family
TRINITY_DN135387_c0_g1_i2.p1	TRINITY_DN135387_c0_g1_i2	Q6P2Z3	42	148	1	143	128	274	1e-22	106	58	41	2.08449	Forkhead box protein I1 (FoxI1)	0
TRINITY_DN131320_c0_g1_i1.p1	TRINITY_DN131320_c0_g1_i1	Q3ZBN8	86	59	1	59	58	116	4e-23	106	98	51	2.65042	Mitochondrial import inner membrane translocase subunit TIM14 (DnaJ homolog subfamily C member 19)	TIM14 family
NODE_17696_length_786_cov_61.321574_g15456_i0.p1	NODE_17696_length_786_cov_61.321574_g15456_i0	Q60772	47	118	7	124	8	124	4e-23	106	91	70	5.30143	Cyclin-dependent kinase 4 inhibitor C (Cyclin-dependent kinase 6 inhibitor) (p18-INK4c) (p18-INK6)	CDKN2 cyclin-dependent kinase inhibitor family
TRINITY_DN306021_c0_g1_i1.p1	TRINITY_DN306021_c0_g1_i1	P00126	57	91	1	88	1	91	4e-23	106	102	100	9.47178	Cytochrome b-c1 complex subunit 6, mitochondrial (Complex III subunit 6) (Complex III subunit VIII) (Cytochrome c1 non-heme 11 kDa protein) (Mitochondrial hinge protein) (Ubiquinol-cytochrome c reductase complex 11 kDa protein)	UQCRH/QCR6 family
TRINITY_DN281367_c0_g1_i1.p1	TRINITY_DN281367_c0_g1_i1	P56393	56	78	1	77	1	78	4e-23	106	98	98	12.3304	Cytochrome c oxidase subunit 7B, mitochondrial (Cytochrome c oxidase polypeptide VIIb)	Cytochrome c oxidase VIIb family
TRINITY_DN188921_c0_g1_i1.p2	TRINITY_DN188921_c0_g1_i1	Q3T051	96	51	1	51	1	51	4e-23	106	98	100	30.4296	60S ribosomal protein L39	Eukaryotic ribosomal protein eL39 family
NODE_456246_length_172_cov_0.845528_g452319_i0.p1	NODE_456246_length_172_cov_0.845528_g452319_i0	A0A0B4J1V0	86	57	1	57	37	93	2e-23	107	100	48	0.094667	Immunoglobulin heavy variable 3-15	0
TRINITY_DN140036_c0_g2_i2.p1	TRINITY_DN140036_c0_g2_i2	Q6WV66	75	75	1	75	1	73	3e-23	107	100	60	0.152065	Histone H2A	Histone H2A family
TRINITY_DN663050_c0_g1_i1.p1	TRINITY_DN663050_c0_g1_i1	P09669	100	52	1	52	21	72	3e-23	107	100	69	0.154582	Cytochrome c oxidase subunit 6C (Cytochrome c oxidase polypeptide VIc)	Cytochrome c oxidase subunit 6c family
TRINITY_DN211965_c0_g1_i1.p1	TRINITY_DN211965_c0_g1_i1	Q6NUK4	48	117	1	117	104	218	3e-23	107	99	46	0.183353	Receptor expression-enhancing protein 3	DP1 family
TRINITY_DN136654_c0_g1_i2.p2	TRINITY_DN136654_c0_g1_i2	Q9U7D0	96	56	22	77	27	82	3e-23	107	69	52	0.184471	Histone H4	Histone H4 family
NODE_46747_length_511_cov_2.259740_g43366_i0.p1	NODE_46747_length_511_cov_2.259740_g43366_i0	Q8K199	59	75	1	75	1	75	2e-23	107	99	95	0.199901	COX assembly mitochondrial protein 2 homolog	CMC family
TRINITY_DN439479_c0_g1_i1.p1	TRINITY_DN439479_c0_g1_i1	P01764	88	59	1	59	37	95	2e-23	107	100	50	0.304825	Immunoglobulin heavy variable 3-23 (Ig heavy chain V-III region LAY) (Ig heavy chain V-III region POM) (Ig heavy chain V-III region TEI) (Ig heavy chain V-III region TIL) (Ig heavy chain V-III region TUR) (Ig heavy chain V-III region VH26) (Ig heavy chain V-III region WAS) (Ig heavy chain V-III region ZAP)	0
TRINITY_DN130615_c0_g2_i2.p1	TRINITY_DN130615_c0_g2_i2	Q9D0Y8	47	110	14	123	12	119	2e-23	107	81	91	1.46366	39S ribosomal protein L52, mitochondrial (L52mt) (MRP-L52)	Mitochondrion-specific ribosomal protein mL52 family
NODE_1748_length_1722_cov_46.554094_g1056_i2.p1	NODE_1748_length_1722_cov_46.554094_g1056_i2	Q15848	44	126	108	232	114	239	1e-22	107	53	52	1.82277	Adiponectin (30 kDa adipocyte complement-related protein) (Adipocyte complement-related 30 kDa protein) (ACRP30) (Adipocyte, C1q and collagen domain-containing protein) (Adipose most abundant gene transcript 1 protein) (apM-1) (Gelatin-binding protein)	0
NODE_45310_length_518_cov_182.916844_g41955_i0.p1	NODE_45310_length_518_cov_182.916844_g41955_i0	Q8BGS2	67	78	56	133	3	80	3e-23	107	53	91	6.38471	BolA-like protein 2	BolA/IbaG family
TRINITY_DN650476_c0_g1_i1.p1	TRINITY_DN650476_c0_g1_i1	Q60435	66	74	22	95	1	74	4e-23	107	48	100	51.3382	Ubiquitin-like protein FUBI (Arsenite-resistance protein)	Ubiquitin family
TRINITY_DN851631_c0_g1_i1.p2	TRINITY_DN851631_c0_g1_i1	Q28029	81	63	14	76	1	63	1e-23	108	83	53	0.213892	V-type proton ATPase subunit F (V-ATPase subunit F) (V-ATPase 14 kDa subunit) (Vacuolar proton pump subunit F)	V-ATPase F subunit family
TRINITY_DN44379_c1_g1_i1.p1	TRINITY_DN44379_c1_g1_i1	Q2HJF1	51	101	9	109	1	101	1e-23	108	89	90	0.376089	39S ribosomal protein L53, mitochondrial (L53mt) (MRP-L53)	Mitochondrion-specific ribosomal protein mL53 family
NODE_7761_length_1076_cov_6.680623_g6468_i0.p2	NODE_7761_length_1076_cov_6.680623_g6468_i0	P27049	70	77	1	76	82	158	1e-23	108	100	49	0.542489	Protein BTG2 (BTG family member 2) (NGF-inducible anti-proliferative protein PC3)	BTG family
TRINITY_DN528701_c0_g1_i1.p1	TRINITY_DN528701_c0_g1_i1	Q9CQA6	46	120	7	126	2	117	8e-24	108	94	102	1.41331	Coiled-coil-helix-coiled-coil-helix domain-containing protein 1 (28S ribosomal protein S37, mitochondrial) (MRP-S37)	Mitochondrion-specific ribosomal protein mS37 family
TRINITY_DN142181_c3_g2_i1.p1	TRINITY_DN142181_c3_g2_i1	Q3ZBY0	41	159	1	156	1	152	1e-23	108	101	104	1.50844	Myelin and lymphocyte protein	MAL family
TRINITY_DN106791_c0_g2_i1.p1	TRINITY_DN106791_c0_g2_i1	Q4RGM4	83	65	27	91	1	65	1e-23	108	71	100	2.53182	39S ribosomal protein L33, mitochondrial (L33mt) (MRP-L33)	Bacterial ribosomal protein bL33 family
TRINITY_DN62489_c0_g1_i1.p1	TRINITY_DN62489_c0_g1_i1	Q56VL3	65	79	4	82	38	116	6e-24	109	72	51	0.11456	OCIA domain-containing protein 2 (Ovarian carcinoma immunoreactive antigen-like protein)	0
TRINITY_DN312088_c0_g1_i1.p1	TRINITY_DN312088_c0_g1_i1	Q3T136	79	63	5	67	22	84	6e-24	109	72	43	0.144064	Ataxin-7-like protein 1 (Ataxin-7-like protein 4)	0
NODE_122095_length_314_cov_2.162264_g118178_i0.p1	NODE_122095_length_314_cov_2.162264_g118178_i0	Q95L73	59	96	1	96	77	172	6e-24	109	92	50	0.193945	Cytochrome b-245 light chain (Cytochrome b(558) alpha chain) (Cytochrome b558 subunit alpha) (Neutrophil cytochrome b 22 kDa polypeptide) (Superoxide-generating NADPH oxidase light chain subunit) (p22 phagocyte B-cytochrome) (p22-phox) (p22phox)	P22phox family
NODE_305053_length_193_cov_1.444444_g301126_i0.p1	NODE_305053_length_193_cov_1.444444_g301126_i0	Q8R331	77	61	1	61	88	148	5e-24	109	95	40	0.198804	Zinc finger HIT domain-containing protein 1	ZNHIT1 family
NODE_298192_length_195_cov_4.904110_g294265_i0.p2	NODE_298192_length_195_cov_4.904110_g294265_i0	Q6DI06	91	54	11	64	24	77	6e-24	109	84	61	0.22074	Mitochondrial import inner membrane translocase subunit Tim10	Small Tim family
TRINITY_DN389864_c0_g1_i1.p3	TRINITY_DN389864_c0_g1_i1	O35623	61	94	15	108	25	118	6e-24	109	86	80	0.742689	BET1 homolog (mBET1) (Golgi vesicular membrane-trafficking protein p18)	BET1 family
TRINITY_DN657387_c0_g1_i1.p2	TRINITY_DN657387_c0_g1_i1	Q3T0E0	78	68	1	68	1	68	6e-24	109	99	100	5.05846	Copper transport protein ATOX1 (Metal transport protein ATX1)	ATX1 family
NODE_388568_length_181_cov_0.787879_g384641_i0.p2	NODE_388568_length_181_cov_0.787879_g384641_i0	Q48D41	100	54	1	54	57	110	3e-24	110	98	49	0.08996	50S ribosomal protein L22	Universal ribosomal protein uL22 family
NODE_53115_length_481_cov_1.685185_g49608_i0.p1	NODE_53115_length_481_cov_1.685185_g49608_i0	Q3SYY7	53	114	26	133	3	116	3e-24	110	71	74	0.160879	OCIA domain-containing protein 2	0
NODE_76947_length_400_cov_8.307692_g73136_i0.p1	NODE_76947_length_400_cov_8.307692_g73136_i0	P35072	46	131	3	132	82	211	3e-24	110	99	48	0.181569	Transposable element Tcb1 transposase (Transposable element Barney transposase)	Transposase 5 family
TRINITY_DN70403_c0_g1_i1.p1	TRINITY_DN70403_c0_g1_i1	O95857	54	100	1	100	31	130	2e-24	110	100	49	0.481258	Tetraspanin-13 (Tspan-13) (Tetraspan NET-6) (Transmembrane 4 superfamily member 13)	Tetraspanin (TM4SF) family
NODE_11778_length_922_cov_13.554410_g10048_i0.p2	NODE_11778_length_922_cov_13.554410_g10048_i0	Q9HD34	64	86	1	86	1	86	4e-24	110	99	95	0.741989	LYR motif-containing protein 4	Complex I LYR family
TRINITY_DN141281_c2_g1_i1.p2	TRINITY_DN141281_c2_g1_i1	Q5TM18	48	117	18	134	1	117	2e-24	110	86	99	1.34808	V-type proton ATPase subunit G 2 (V-ATPase subunit G 2) (Vacuolar proton pump subunit G 2)	V-ATPase G subunit family
TRINITY_DN361460_c0_g1_i1.p1	TRINITY_DN361460_c0_g1_i1	Q9CR20	67	82	14	95	1	82	2e-24	110	85	100	5.12307	Immediate early response 3-interacting protein 1	YOS1 family
TRINITY_DN35940_c0_g1_i1.p2	TRINITY_DN35940_c0_g1_i1	Q96HQ2	48	106	2	102	7	112	3e-24	110	100	91	5.14736	CDKN2AIP N-terminal-like protein (CDKN2A-interacting protein N-terminal-like protein)	CARF family
TRINITY_DN727114_c0_g1_i1.p2	TRINITY_DN727114_c0_g1_i1	Q9CQ91	56	80	7	86	5	84	4e-24	110	92	95	5.17383	NADH dehydrogenase [ubiquinone] 1 alpha subcomplex subunit 3 (Complex I-B9) (CI-B9) (NADH-ubiquinone oxidoreductase B9 subunit)	Complex I NDUFA3 subunit family
TRINITY_DN13697_c0_g1_i1.p1	TRINITY_DN13697_c0_g1_i1	Q8N8J7	74	72	5	76	61	132	1e-24	111	94	55	0.384786	Uncharacterized protein FAM241A	FAM241 family
TRINITY_DN59010_c0_g1_i1.p2	TRINITY_DN59010_c0_g1_i1	Q8WVJ2	75	67	2	68	91	157	1e-24	111	97	43	0.401585	NudC domain-containing protein 2	0
TRINITY_DN33400_c0_g1_i1.p1	TRINITY_DN33400_c0_g1_i1	Q811Q1	47	131	1	128	142	270	1e-24	111	101	47	0.725779	Single-strand selective monofunctional uracil-DNA glycosylase (EC 3.2.2.-)	Uracil-DNA glycosylase (UDG) superfamily, SMUG1 family
TRINITY_DN130907_c0_g4_i1.p2	TRINITY_DN130907_c0_g4_i1	Q568K2	64	87	19	102	11	97	1e-24	111	85	71	0.822961	E3 ubiquitin-protein ligase PPP1R11 (EC 2.3.2.27) (Protein phosphatase 1 regulatory subunit 11)	0
NODE_31794_length_610_cov_32.853832_g28833_i0.p1	NODE_31794_length_610_cov_32.853832_g28833_i0	P10575	50	105	1	105	1	105	1e-24	111	97	99	2.32817	Glutaredoxin-1 (Thioltransferase) (TTase)	Glutaredoxin family
TRINITY_DN90968_c0_g1_i1.p2	TRINITY_DN90968_c0_g1_i1	P47845	47	114	3	116	123	234	1e-24	111	93	47	3.11346	Galectin-3 (Gal-3) (35 kDa lectin) (Carbohydrate-binding protein 35) (CBP 35) (Galactose-specific lectin 3) (IgE-binding protein) (Laminin-binding protein) (Lectin L-29) (Mac-2 antigen)	0
NODE_249985_length_215_cov_1.253012_g246058_i0.p2	NODE_249985_length_215_cov_1.253012_g246058_i0	Q9TQZ3	75	71	1	71	89	158	9e-25	112	100	44	0.075733	Peripheral myelin protein 22 (PMP-22) (PAS positive glycoprotein) (PASII)	PMP-22/EMP/MP20 family
NODE_111018_length_331_cov_1.209220_g107106_i0.p2	NODE_111018_length_331_cov_1.209220_g107106_i0	Q9CQB2	61	98	1	97	65	160	9e-25	112	100	61	0.098141	MAPK regulated corepressor interacting protein 2 (Protein FAM195A)	MCRIP family
NODE_113480_length_327_cov_1.100719_g109567_i0.p1	NODE_113480_length_327_cov_1.100719_g109567_i0	Q08DN6	58	112	2	108	12	122	9e-25	112	103	53	0.099342	Cdc42 effector protein 2 (Binder of Rho GTPases 1)	BORG/CEP family
TRINITY_DN122424_c0_g1_i1.p1	TRINITY_DN122424_c0_g1_i1	Q7ZTI5	82	73	1	73	70	142	7e-25	112	96	50	0.138824	Mediator of RNA polymerase II transcription subunit 21 (Mediator complex subunit 21) (RNA polymerase II holoenzyme component SRB7) (RNAPII complex component SRB7)	Mediator complex subunit 21 family
TRINITY_DN586151_c0_g1_i1.p1	TRINITY_DN586151_c0_g1_i1	O21243	69	72	1	72	110	181	5e-25	112	87	40	0.188555	Cytochrome c oxidase assembly protein ctaG	COX11/CtaG family
TRINITY_DN44411_c0_g1_i1.p1	TRINITY_DN44411_c0_g1_i1	Q91ZF0	74	69	6	74	55	123	5e-25	112	93	47	0.2597	DnaJ homolog subfamily C member 24 (CSL-type zinc finger-containing protein 3) (Diphthamide biosynthesis protein 4) (J domain protein DjC7)	DPH4 family
TRINITY_DN121137_c0_g1_i1.p1	TRINITY_DN121137_c0_g1_i1	Q4FZH1	51	116	1	116	176	290	9e-25	112	99	40	0.52944	Protein FAM189A2	FAM189 family
TRINITY_DN126227_c0_g1_i1.p1	TRINITY_DN126227_c0_g1_i1	E1BHC3	67	72	3	74	2	73	9e-25	112	88	95	1.62592	Protein PET100 homolog, mitochondrial	PET100 family
TRINITY_DN112077_c0_g1_i1.p1	TRINITY_DN112077_c0_g1_i1	P49962	65	86	29	114	1	86	5e-25	112	75	100	2.29522	Signal recognition particle 9 kDa protein (SRP9)	SRP9 family
TRINITY_DN117097_c0_g1_i1.p1	TRINITY_DN117097_c0_g1_i1	Q9NRG0	71	83	35	116	25	107	1e-24	112	56	63	2.47839	Chromatin accessibility complex protein 1 (CHRAC-1) (Chromatin accessibility complex 15 kDa protein) (CHRAC-15) (HuCHRAC15) (DNA polymerase epsilon subunit p15)	0
TRINITY_DN23049_c0_g1_i1.p3	TRINITY_DN23049_c0_g1_i1	O35683	71	70	1	70	1	70	5e-25	112	99	100	3.24015	NADH dehydrogenase [ubiquinone] 1 alpha subcomplex subunit 1 (Complex I-MWFE) (CI-MWFE) (NADH-ubiquinone oxidoreductase MWFE subunit)	Complex I NDUFA1 subunit family
NODE_173778_length_259_cov_1.985714_g169852_i0.p1	NODE_173778_length_259_cov_1.985714_g169852_i0	P81693	70	74	13	86	7	80	3e-25	113	86	47	0.162182	Low molecular weight phosphotyrosine protein phosphatase (LMW-PTP) (LMW-PTPase) (EC 3.1.3.48) (Low molecular weight cytosolic acid phosphatase) (EC 3.1.3.2)	Low molecular weight phosphotyrosine protein phosphatase family
TRINITY_DN126536_c0_g2_i1.p1	TRINITY_DN126536_c0_g2_i1	Q6P6S5	61	96	4	99	2	97	3e-25	113	97	55	0.379112	Tail-anchored protein insertion receptor WRB (Tryptophan-rich basic protein) (WRB)	WRB/GET1 family
TRINITY_DN78703_c0_g1_i1.p1	TRINITY_DN78703_c0_g1_i1	F1QYJ6	41	140	24	163	2	138	6e-25	113	86	47	0.504551	Sulfotransferase 6B1 (EC 2.8.2.-) (Thyroxine sulfotransferase) (EC 2.8.2.n2)	Sulfotransferase 1 family
TRINITY_DN63505_c0_g2_i1.p1	TRINITY_DN63505_c0_g2_i1	Q9GZU8	54	115	4	116	3	117	3e-25	113	94	45	0.811317	PSME3-interacting protein (NEFA-interacting nuclear protein NIP30) (PA28G-interacting protein)	0
TRINITY_DN73764_c0_g1_i1.p1	TRINITY_DN73764_c0_g1_i1	Q9CXL1	84	64	1	64	61	124	2e-25	114	81	41	0.166196	Transmembrane protein 50A (Small membrane protein 1)	UPF0220 family
TRINITY_DN3202_c1_g1_i1.p1	TRINITY_DN3202_c1_g1_i1	Q09717	43	125	4	125	47	170	2e-25	114	93	58	0.199835	Ran-specific GTPase-activating protein 1 (Ran-binding protein 1) (RANBP1) (Spi1-binding protein)	RANBP1 family
NODE_71029_length_417_cov_2.434783_g67282_i0.p1	NODE_71029_length_417_cov_2.434783_g67282_i0	Q08AG7	91	64	4	67	11	74	2e-25	114	68	78	0.216497	Mitotic-spindle organizing protein 1 (Mitotic-spindle organizing protein associated with a ring of gamma-tubulin 1)	MOZART1 family
TRINITY_DN665024_c0_g1_i1.p1	TRINITY_DN665024_c0_g1_i1	Q9D8Y1	51	95	1	95	95	189	2e-25	114	96	48	0.218196	Transmembrane protein 126A	TMEM126 family
TRINITY_DN657207_c0_g1_i1.p1	TRINITY_DN657207_c0_g1_i1	Q9CZB9	60	85	36	120	79	163	2e-25	114	70	52	0.219707	Transmembrane protein 128	0
TRINITY_DN237125_c0_g1_i1.p1	TRINITY_DN237125_c0_g1_i1	Q5RBS7	68	75	2	76	52	126	2e-25	114	97	60	0.228293	UPF0538 protein C2orf76 homolog	UPF0538 family
NODE_32050_length_608_cov_10.100179_g29081_i0.p1	NODE_32050_length_608_cov_10.100179_g29081_i0	Q86UD7	41	141	49	188	19	158	3e-25	114	70	56	0.320616	TBC1 domain family member 26	0
TRINITY_DN139250_c2_g1_i1.p2	TRINITY_DN139250_c2_g1_i1	P63048	100	57	14	70	1	57	2e-25	114	81	45	0.353988	Ubiquitin-60S ribosomal protein L40 (Ubiquitin A-52 residue ribosomal protein fusion product 1) [Cleaved into: Ubiquitin; 60S ribosomal protein L40 (CEP52)]	Ubiquitin family; Eukaryotic ribosomal protein eL40 family
TRINITY_DN41638_c0_g1_i1.p1	TRINITY_DN41638_c0_g1_i1	Q5BK07	58	109	1	108	95	203	1e-25	114	85	49	0.811607	Coiled-coil domain-containing protein 43	CCDC43 family
TRINITY_DN157192_c0_g1_i1.p1	TRINITY_DN157192_c0_g1_i1	Q28001	48	106	1	104	74	176	2e-25	114	100	47	0.879276	Sodium-dependent neutral amino acid transporter SLC6A17 (Sodium-dependent neurotransmitter transporter NTT4) (Solute carrier family 6 member 17) (Fragment)	Sodium:neurotransmitter symporter (SNF) (TC 2.A.22) family, SLC6A17 subfamily
TRINITY_DN601677_c0_g1_i1.p1	TRINITY_DN601677_c0_g1_i1	Q5ZII6	78	72	1	72	1	72	1e-25	114	99	100	1.11987	Protein kish-A (Transmembrane protein 167) (Transmembrane protein 167A)	KISH family
TRINITY_DN118176_c0_g1_i1.p2	TRINITY_DN118176_c0_g1_i1	A4IHJ3	69	81	1	81	1	81	2e-25	114	99	100	1.48784	Costars family protein ABRACL (ABRA C-terminal-like protein)	Costars family
NODE_11456_length_931_cov_30.523810_g9760_i0.p1	NODE_11456_length_931_cov_30.523810_g9760_i0	Q9BUK0	56	85	1	85	1	85	2e-25	114	99	100	6.90395	Coiled-coil-helix-coiled-coil-helix domain-containing protein 7	CHCHD7 family
NODE_350194_length_186_cov_1.518248_g346267_i0.p1	NODE_350194_length_186_cov_1.518248_g346267_i0	P28106	95	56	6	61	1	56	8e-26	115	90	46	0.126941	Protein Wnt-7b (Fragment)	Wnt family
TRINITY_DN235195_c0_g1_i1.p1	TRINITY_DN235195_c0_g1_i1	O95865	50	125	1	125	9	128	6e-26	115	100	44	0.168841	N(G),N(G)-dimethylarginine dimethylaminohydrolase 2 (DDAH-2) (Dimethylarginine dimethylaminohydrolase 2) (EC 3.5.3.18) (DDAHII) (Dimethylargininase-2) (Protein G6a) (S-phase protein)	DDAH family
TRINITY_DN211189_c0_g1_i1.p2	TRINITY_DN211189_c0_g1_i1	P62847	93	60	1	60	74	133	1e-25	115	98	45	0.18008	40S ribosomal protein S24 (Small ribosomal subunit protein eS24)	Eukaryotic ribosomal protein eS24 family
NODE_21914_length_720_cov_3.466468_g19423_i0.p1	NODE_21914_length_720_cov_3.466468_g19423_i0	Q9Y2B0	61	94	1	92	89	182	6e-26	115	101	52	0.259567	Protein canopy homolog 2 (MIR-interacting saposin-like protein) (Putative secreted protein Zsig9) (Transmembrane protein 4)	Canopy family
TRINITY_DN804017_c0_g1_i1.p1	TRINITY_DN804017_c0_g1_i1	Q9D504	46	138	1	138	142	279	1e-25	115	80	49	0.421328	Ankyrin repeat domain-containing protein 7	0
TRINITY_DN119732_c0_g1_i1.p1	TRINITY_DN119732_c0_g1_i1	P0DPB5	53	113	20	132	9	117	6e-26	115	81	93	0.49664	Protein POLR1D, isoform 2	0
TRINITY_DN127403_c0_g1_i1.p1	TRINITY_DN127403_c0_g1_i1	P51156	41	146	1	143	119	257	1e-25	115	101	57	0.525987	Ras-related protein Rab-26	Small GTPase superfamily, Rab family
TRINITY_DN105953_c0_g3_i1.p2	TRINITY_DN105953_c0_g3_i1	F8RT80	92	60	5	64	42	101	1e-25	115	92	59	0.532319	Protein Asterix (Protein WDR83OS homolog)	Asterix family
NODE_75859_length_403_cov_7.790960_g72053_i0.p1	NODE_75859_length_403_cov_7.790960_g72053_i0	Q96HH4	54	125	9	130	17	141	8e-26	115	93	42	0.542749	Transmembrane protein 169	0
TRINITY_DN135876_c0_g1_i1.p1	TRINITY_DN135876_c0_g1_i1	Q27I66	80	75	36	110	40	114	7e-26	115	51	52	0.590809	TSC22 domain family protein 1 (Transforming growth factor beta-1-induced transcript 4 protein)	TSC-22/Dip/Bun family
TRINITY_DN741806_c0_g1_i1.p2	TRINITY_DN741806_c0_g1_i1	P60889	68	76	18	93	1	76	8e-26	115	82	48	0.607261	Chromobox protein homolog 7	0
TRINITY_DN269947_c0_g1_i1.p1	TRINITY_DN269947_c0_g1_i1	A4IGU9	54	111	1	103	1	110	6e-26	115	107	98	20.455	Pancreatic progenitor cell differentiation and proliferation factor (Exocrine differentiation and proliferation factor)	PPDPF family
NODE_484618_length_168_cov_0.873950_g480691_i0.p1	NODE_484618_length_168_cov_0.873950_g480691_i0	P81123	100	55	1	55	27	81	4e-26	116	100	68	0.110835	Casein kinase I isoform delta (CKI-delta) (CKId) (EC 2.7.11.1) (Fragment)	Protein kinase superfamily, CK1 Ser/Thr protein kinase family, Casein kinase I subfamily
TRINITY_DN47837_c1_g1_i1.p1	TRINITY_DN47837_c1_g1_i1	Q9R123	48	131	1	131	116	241	4e-26	116	100	42	0.112125	N-alpha-acetyltransferase 80 (EC 2.3.1.-) (N-acetyltransferase 6) (Protein fusion-2 homolog) (Protein fus-2)	Acetyltransferase family
TRINITY_DN253920_c0_g1_i1.p1	TRINITY_DN253920_c0_g1_i1	Q05B60	50	125	1	125	42	162	4e-26	116	100	56	0.152341	Uridine diphosphate glucose pyrophosphatase NUDT14 (UDPG pyrophosphatase) (UGPPase) (EC 3.6.1.45) (Nucleoside diphosphate-linked moiety X motif 14) (Nudix motif 14)	Nudix hydrolase family
TRINITY_DN139846_c0_g2_i1.p1	TRINITY_DN139846_c0_g2_i1	P37803	66	79	78	156	1	79	8e-26	116	48	45	0.23581	Calponin-1 (Calponin, smooth muscle) (Fragment)	Calponin family
TRINITY_DN126667_c0_g2_i1.p1	TRINITY_DN126667_c0_g2_i1	P22845	63	96	1	96	1	95	4e-26	116	100	49	0.254293	Histone H1.0-A (H1-SB) (H1E) (Histone H1(0)-1) (Histone H5B) (XlH5B)	Histone H1/H5 family
TRINITY_DN350918_c0_g1_i1.p1	TRINITY_DN350918_c0_g1_i1	Q8IUE6	100	59	1	59	60	118	5e-26	116	100	45	0.280782	Histone H2A type 2-B	Histone H2A family
NODE_9010_length_1019_cov_46.088660_g7585_i0.p2	NODE_9010_length_1019_cov_46.088660_g7585_i0	Q5ZIR8	88	60	1	60	30	89	4e-26	116	97	67	3.2038	Mitochondrial import inner membrane translocase subunit Tim9	Small Tim family
TRINITY_DN15152_c0_g1_i1.p1	TRINITY_DN15152_c0_g1_i1	P79251	53	118	12	129	1	118	4e-26	116	91	100	3.59315	V-type proton ATPase subunit G 1 (V-ATPase subunit G 1) (V-ATPase 13 kDa subunit 1) (Vacuolar proton pump subunit G 1) (Vacuolar proton pump subunit M16)	V-ATPase G subunit family
TRINITY_DN86344_c1_g1_i1.p1	TRINITY_DN86344_c1_g1_i1	P07311	74	73	1	73	7	79	3e-26	117	100	74	0.114099	Acylphosphatase-1 (EC 3.6.1.7) (Acylphosphatase, erythrocyte isozyme) (Acylphosphatase, organ-common type isozyme) (Acylphosphate phosphohydrolase 1)	Acylphosphatase family
TRINITY_DN115863_c0_g2_i1.p1	TRINITY_DN115863_c0_g2_i1	P30536	60	92	1	91	1	92	3e-26	117	99	54	0.244283	Translocator protein (Mitochondrial benzodiazepine receptor) (PKBS) (Peripheral-type benzodiazepine receptor) (PBR)	TspO/BZRP family
TRINITY_DN131995_c1_g2_i1.p1	TRINITY_DN131995_c1_g2_i1	Q9I8W6	41	158	6	161	136	293	3e-26	117	96	54	0.245139	Protein EURL (Early undifferentiated retina and lens protein)	EURL family
NODE_106332_length_338_cov_4.937716_g102426_i0.p2	NODE_106332_length_338_cov_4.937716_g102426_i0	Q24K21	57	97	14	110	1	97	2e-26	117	87	48	0.295719	Protein DPCD	DPCD family
NODE_19376_length_758_cov_9.452750_g17016_i0.p1	NODE_19376_length_758_cov_9.452750_g17016_i0	P02642	47	150	1	150	142	289	2e-26	117	97	50	0.310361	Troponin T, cardiac muscle isoforms (TnTC)	Troponin T family
TRINITY_DN678714_c0_g1_i1.p1	TRINITY_DN678714_c0_g1_i1	O75496	61	84	1	84	81	164	3e-26	117	61	40	0.356154	Geminin	Geminin family
TRINITY_DN812704_c0_g1_i1.p1	TRINITY_DN812704_c0_g1_i1	Q9DCL8	41	158	6	159	17	174	4e-26	117	99	77	0.463425	Protein phosphatase inhibitor 2 (IPP-2)	Protein phosphatase inhibitor 2 family
TRINITY_DN104474_c0_g2_i1.p1	TRINITY_DN104474_c0_g2_i1	Q2M2S5	64	74	16	89	1	74	2e-26	117	78	94	0.477246	Cytochrome c oxidase assembly factor 6 homolog	Cytochrome c oxidase subunit 6B family
NODE_25074_length_679_cov_15.325397_g22398_i0.p1	NODE_25074_length_679_cov_15.325397_g22398_i0	Q2WGK2	42	153	2	152	150	298	4e-26	117	100	51	0.497584	Junctional adhesion molecule A (JAM-A) (Junctional adhesion molecule 1) (JAM-1) (CD antigen CD321)	Immunoglobulin superfamily
NODE_25523_length_674_cov_51.420800_g22824_i0.p1	NODE_25523_length_674_cov_51.420800_g22824_i0	Q1LXI5	65	79	53	131	56	134	2e-26	117	59	59	3.42521	39S ribosomal protein L54, mitochondrial (L54mt) (MRP-L54)	0
TRINITY_DN259106_c1_g1_i1.p2	TRINITY_DN259106_c1_g1_i1	P18660	57	114	1	112	1	114	2e-26	117	101	100	463.742	60S acidic ribosomal protein P1	Eukaryotic ribosomal protein P1/P2 family
TRINITY_DN733543_c0_g1_i1.p1	TRINITY_DN733543_c0_g1_i1	P34743	60	105	1	98	65	169	1e-26	118	105	62	0.105778	Protein BTG1 (B-cell translocation gene 1 protein)	BTG family
TRINITY_DN466385_c0_g1_i1.p2	TRINITY_DN466385_c0_g1_i1	Q68EL3	79	72	1	72	21	92	1e-26	118	100	65	0.187716	BET1-like protein	0
TRINITY_DN13747_c0_g1_i1.p2	TRINITY_DN13747_c0_g1_i1	Q6PGH2	50	123	7	124	2	124	1e-26	118	90	65	0.214702	Jupiter microtubule associated homolog 2 (Hematological and neurological expressed 1-like protein) (HN1-like protein)	JUPITER family
NODE_59922_length_453_cov_3.017327_g56306_i0.p1	NODE_59922_length_453_cov_3.017327_g56306_i0	Q9ULW3	49	120	26	136	27	146	2e-26	118	80	44	0.319493	Activator of basal transcription 1 (hABT1) (Basal transcriptional activator)	ESF2/ABP1 family
NODE_234470_length_222_cov_1.763006_g230543_i0.p1	NODE_234470_length_222_cov_1.763006_g230543_i0	Q09139	83	66	2	67	67	132	6e-27	119	97	50	0.110018	Fatty acid-binding protein, brain (Brain-type fatty acid-binding protein) (B-FABP) (Fatty acid-binding protein 7)	Calycin superfamily, Fatty-acid binding protein (FABP) family
NODE_187390_length_249_cov_1.810000_g183463_i0.p2	NODE_187390_length_249_cov_1.810000_g183463_i0	Q08824	72	82	1	82	12	93	6e-27	119	100	61	0.146485	Poly [ADP-ribose] polymerase 1 (PARP-1) (EC 2.4.2.30) (ADP-ribosyltransferase diphtheria toxin-like 1) (ARTD1) (DNA ADP-ribosyltransferase PARP1) (EC 2.4.2.-) (NAD(+) ADP-ribosyltransferase 1) (ADPRT 1) (Poly[ADP-ribose] synthase 1) (Protein poly-ADP-ribosyltransferase PARP1) (EC 2.4.2.-) (Fragment)	0
TRINITY_DN627179_c0_g1_i1.p2	TRINITY_DN627179_c0_g1_i1	Q29293	98	54	2	55	22	75	7e-27	119	98	42	0.146559	60S ribosomal protein L3 (Fragment)	Universal ribosomal protein uL3 family
TRINITY_DN273545_c0_g1_i1.p2	TRINITY_DN273545_c0_g1_i1	P18699	100	57	1	57	36	92	6e-27	119	73	51	0.165878	Tubulin beta chain (Beta-tubulin) (Fragment)	Tubulin family
TRINITY_DN75997_c0_g1_i1.p1	TRINITY_DN75997_c0_g1_i1	P35431	66	87	9	95	1	87	7e-27	119	92	49	0.35852	Caveolin-1	Caveolin family
TRINITY_DN98740_c0_g1_i1.p1	TRINITY_DN98740_c0_g1_i1	Q13148	44	176	1	173	213	385	1e-26	119	87	43	0.38118	TAR DNA-binding protein 43 (TDP-43)	0
TRINITY_DN96867_c0_g1_i1.p2	TRINITY_DN96867_c0_g1_i1	Q9CQL5	60	92	39	130	35	126	4e-27	119	71	51	0.422828	39S ribosomal protein L18, mitochondrial (L18mt) (MRP-L18)	Universal ribosomal protein uL18 family
TRINITY_DN45358_c0_g1_i1.p1	TRINITY_DN45358_c0_g1_i1	Q9DCJ7	42	144	60	203	60	198	1e-26	119	68	72	0.926007	Aurora kinase A-interacting protein (AURKA-interacting protein) (28S ribosomal protein S38, mitochondrial) (MRP-S38)	Mitochondrion-specific ribosomal protein mS38 family
NODE_19611_length_754_cov_12.253901_g17234_i0.p4	NODE_19611_length_754_cov_12.253901_g17234_i0	A4K526	76	68	1	68	47	114	7e-27	119	99	60	0.960784	Transmembrane protein 256 homolog	TMEM256 family
TRINITY_DN106140_c0_g1_i1.p1	TRINITY_DN106140_c0_g1_i1	Q02827	48	107	4	110	14	120	6e-27	119	96	89	0.99158	NADH dehydrogenase [ubiquinone] 1 subunit C2 (Complex I-B14.5b) (CI-B14.5b) (NADH-ubiquinone oxidoreductase subunit B14.5b)	Complex I NDUFC2 subunit family
TRINITY_DN140301_c5_g2_i1.p1	TRINITY_DN140301_c5_g2_i1	Q5FWL3	43	140	1	137	1	140	2e-26	119	48	44	1.07575	E3 ubiquitin-protein ligase NRDP1 (EC 2.3.2.27) (RING finger protein 41) (RING-type E3 ubiquitin transferase NRDP1)	0
NODE_11781_length_922_cov_11.205040_g10050_i0.p1	NODE_11781_length_922_cov_11.205040_g10050_i0	Q9NR33	61	95	24	118	23	117	7e-27	119	80	81	1.10061	DNA polymerase epsilon subunit 4 (DNA polymerase II subunit 4) (DNA polymerase epsilon subunit p12)	0
NODE_29236_length_633_cov_44.741438_g26376_i0.p1	NODE_29236_length_633_cov_44.741438_g26376_i0	Q8TGM7	91	58	1	58	1	58	7e-27	119	74	95	2.95531	Putative uncharacterized protein ART2 (Antisense to ribosomal RNA transcript protein 2)	ART2/RRT15 family
TRINITY_DN374516_c0_g1_i1.p2	TRINITY_DN374516_c0_g1_i1	Q2L897	68	81	1	81	1	81	6e-27	119	98	99	4.37241	Cytochrome b-c1 complex subunit 8 (Complex III subunit 8) (Complex III subunit VIII) (Ubiquinol-cytochrome c reductase complex 9.5 kDa protein) (Ubiquinol-cytochrome c reductase complex ubiquinone-binding protein QP-C)	UQCRQ/QCR8 family
TRINITY_DN67221_c0_g2_i1.p2	TRINITY_DN67221_c0_g2_i1	P61282	82	76	19	94	1	76	6e-27	119	78	94	5.44354	NEDD8 (Neddylin) (Ubiquitin-like protein Nedd8)	Ubiquitin family
TRINITY_DN451047_c0_g1_i1.p3	TRINITY_DN451047_c0_g1_i1	P18742	59	90	1	90	56	145	2e-27	120	100	54	0.08772	Oocyte zinc finger protein XlCOF19 (Fragment)	Krueppel C2H2-type zinc-finger protein family
NODE_351488_length_186_cov_1.138686_g347561_i0.p2	NODE_351488_length_186_cov_1.138686_g347561_i0	P04908	100	61	1	61	28	88	2e-27	120	100	47	0.108199	Histone H2A type 1-B/E (Histone H2A.2) (Histone H2A/a) (Histone H2A/m)	Histone H2A family
TRINITY_DN127527_c0_g2_i1.p1	TRINITY_DN127527_c0_g2_i1	Q9CQV1	62	100	1	100	26	125	3e-27	120	97	80	0.125527	Mitochondrial import inner membrane translocase subunit TIM16 (Mitochondria-associated granulocyte macrophage CSF-signaling molecule) (Presequence translocated-associated motor subunit PAM16)	TIM16/PAM16 family
TRINITY_DN617908_c0_g1_i1.p1	TRINITY_DN617908_c0_g1_i1	O15514	97	63	1	63	27	89	3e-27	120	100	44	0.12703	DNA-directed RNA polymerase II subunit RPB4 (RNA polymerase II subunit B4) (DNA-directed RNA polymerase II subunit D) (RNA polymerase II 16 kDa subunit) (RPB16)	Eukaryotic RPB4 RNA polymerase subunit family
TRINITY_DN615705_c0_g1_i1.p1	TRINITY_DN615705_c0_g1_i1	Q2TA03	64	103	1	100	157	259	2e-27	120	102	40	0.154643	Ubiquitin-conjugating enzyme E2 J2 (EC 2.3.2.23) (E2 ubiquitin-conjugating enzyme J2)	Ubiquitin-conjugating enzyme family
NODE_327760_length_190_cov_0.730496_g323833_i0.p1	NODE_327760_length_190_cov_0.730496_g323833_i0	Q1IFU3	94	62	1	62	66	127	2e-27	121	100	48	0.128547	30S ribosomal protein S11	Universal ribosomal protein uS11 family
TRINITY_DN84856_c0_g1_i1.p1	TRINITY_DN84856_c0_g1_i1	Q2KJD2	76	78	1	78	26	103	1e-27	121	99	75	0.148927	Vesicle-associated membrane protein 3 (VAMP-3) (Synaptobrevin-3)	Synaptobrevin family
TRINITY_DN100508_c0_g1_i1.p1	TRINITY_DN100508_c0_g1_i1	Q2YDS5	53	103	1	103	36	134	1e-27	121	87	41	0.158745	Sodium channel modifier 1	0
TRINITY_DN295322_c0_g1_i1.p2	TRINITY_DN295322_c0_g1_i1	Q32PB9	98	62	1	62	9	70	1e-27	121	98	89	0.15876	60S ribosomal protein L38	Eukaryotic ribosomal protein eL38 family
NODE_43161_length_531_cov_2.039419_g39849_i0.p1	NODE_43161_length_531_cov_2.039419_g39849_i0	Q4V921	63	92	1	92	13	104	1e-27	121	99	88	0.160076	Small integral membrane protein 19	SMIM19 family
TRINITY_DN125471_c1_g1_i1.p1	TRINITY_DN125471_c1_g1_i1	Q17QQ1	97	61	1	61	1	61	1e-27	121	100	49	0.199648	Ragulator complex protein LAMTOR3 (Late endosomal/lysosomal adaptor and MAPK and MTOR activator 3)	LAMTOR3 family
TRINITY_DN785194_c0_g1_i1.p1	TRINITY_DN785194_c0_g1_i1	Q9NZF1	100	50	1	50	22	71	1e-27	121	100	43	0.213185	Placenta-specific gene 8 protein (Protein C15)	Cornifelin family
TRINITY_DN131299_c1_g3_i1.p1	TRINITY_DN131299_c1_g3_i1	Q3ZBR1	89	66	35	100	1	66	1e-27	121	65	100	0.307901	Stress-associated endoplasmic reticulum protein 1 (Ribosome-attached membrane protein 4)	RAMP4 family
TRINITY_DN120253_c0_g2_i1.p1	TRINITY_DN120253_c0_g2_i1	Q28749	56	96	106	194	1	96	3e-27	121	48	96	0.411436	Fibronectin (FN) (Fragment)	0
TRINITY_DN130371_c0_g2_i1.p1	TRINITY_DN130371_c0_g2_i1	Q9WVL0	67	87	1	87	73	159	1e-27	121	91	40	0.474435	Maleylacetoacetate isomerase (MAAI) (EC 5.2.1.2) (GSTZ1-1) (Glutathione S-transferase zeta 1) (EC 2.5.1.18)	GST superfamily, Zeta family
TRINITY_DN112217_c0_g1_i1.p1	TRINITY_DN112217_c0_g1_i1	Q3SZ84	62	94	21	114	16	109	1e-27	121	82	85	0.498077	BolA-like protein 3	BolA/IbaG family
TRINITY_DN753641_c0_g1_i1.p1	TRINITY_DN753641_c0_g1_i1	Q8VCK7	44	127	15	141	7	133	1e-27	121	89	95	0.59051	Syncollin	0
TRINITY_DN536223_c0_g1_i1.p1	TRINITY_DN536223_c0_g1_i1	Q1JQ98	91	64	1	64	94	157	1e-27	121	98	41	1.10023	AP-1 complex subunit sigma-1A (Adaptor protein complex AP-1 subunit sigma-1A) (Adaptor-related protein complex 1 subunit sigma-1A) (Clathrin assembly protein complex 1 sigma-1A small chain) (Clathrin coat assembly protein AP19) (Golgi adaptor HA1/AP1 adaptin sigma-1A subunit) (HA1 19 kDa subunit) (Sigma 1a subunit of AP-1 clathrin) (Sigma-adaptin 1A) (Sigma1A-adaptin)	Adaptor complexes small subunit family
NODE_368641_length_184_cov_0.770370_g364714_i0.p1	NODE_368641_length_184_cov_0.770370_g364714_i0	P54499	100	61	1	61	42	102	7e-28	122	100	59	0.096816	UPF0045 protein YqgV	UPF0045 family
NODE_211759_length_234_cov_1.291892_g207832_i0.p1	NODE_211759_length_234_cov_1.291892_g207832_i0	P01705	83	70	8	77	1	70	7e-28	122	91	62	0.100339	Immunoglobulin lambda variable 2-23 (Ig lambda chain V-II region NEI)	0
NODE_197029_length_243_cov_1.061856_g193102_i0.p1	NODE_197029_length_243_cov_1.061856_g193102_i0	A5W8M7	100	62	20	81	1	62	9e-28	122	77	64	0.133682	10 kDa chaperonin (GroES protein) (Protein Cpn10)	GroES chaperonin family
TRINITY_DN36141_c0_g1_i1.p1	TRINITY_DN36141_c0_g1_i1	Q6NV18	49	127	1	127	108	234	1e-27	122	66	41	0.21196	Non-homologous end-joining factor 1 (Protein cernunnos) (XRCC4-like factor)	XLF family
NODE_87798_length_374_cov_2.898462_g83933_i0.p1	NODE_87798_length_374_cov_2.898462_g83933_i0	P00167	66	89	1	89	1	84	5e-28	122	96	66	0.220108	Cytochrome b5 (Microsomal cytochrome b5 type A) (MCB5)	Cytochrome b5 family
TRINITY_DN140341_c23_g37_i1.p1	TRINITY_DN140341_c23_g37_i1	P18713	65	85	1	85	37	121	7e-28	122	100	43	0.277384	Gastrula zinc finger protein XlCGF17.1 (Fragment)	Krueppel C2H2-type zinc-finger protein family
NODE_27362_length_653_cov_4.998344_g24574_i0.p1	NODE_27362_length_653_cov_4.998344_g24574_i0	Q99735	47	114	5	118	32	145	5e-28	122	93	78	0.309962	Microsomal glutathione S-transferase 2 (Microsomal GST-2) (EC 2.5.1.18) (Microsomal GST-II)	MAPEG family
TRINITY_DN108879_c0_g1_i1.p1	TRINITY_DN108879_c0_g1_i1	Q3T0L3	72	81	25	105	58	138	9e-28	122	57	47	0.334064	39S ribosomal protein L17, mitochondrial (L17mt) (MRP-L17)	Bacterial ribosomal protein bL17 family
TRINITY_DN1159_c0_g1_i1.p2	TRINITY_DN1159_c0_g1_i1	Q3ZBC0	93	58	3	60	1	58	5e-28	122	95	100	0.581696	DNA-directed RNA polymerases I, II, and III subunit RPABC4 (RNA polymerases I, II, and III subunit ABC4) (DNA-directed RNA polymerase II subunit K)	Archaeal RpoP/eukaryotic RPC10 RNA polymerase subunit family
TRINITY_DN137776_c0_g1_i2.p1	TRINITY_DN137776_c0_g1_i2	Q2KIT1	72	83	3	85	3	85	9e-28	122	78	45	0.639391	PRKR-interacting protein 1	PRKRIP1 family
TRINITY_DN134091_c0_g3_i2.p1	TRINITY_DN134091_c0_g3_i2	Q0MQA6	62	105	1	104	12	113	9e-28	122	100	93	0.739846	NADH dehydrogenase [ubiquinone] 1 alpha subcomplex subunit 7 (Complex I-B14.5a) (CI-B14.5a) (NADH-ubiquinone oxidoreductase subunit B14.5a)	Complex I NDUFA7 subunit family
TRINITY_DN650676_c0_g1_i1.p1	TRINITY_DN650676_c0_g1_i1	Q7YRZ9	41	147	2	148	204	350	8e-28	122	99	42	5.50693	Induced myeloid leukemia cell differentiation protein Mcl-1 homolog	Bcl-2 family
NODE_25520_length_674_cov_104.587200_g22821_i0.p2	NODE_25520_length_674_cov_104.587200_g22821_i0	Q32P84	98	61	1	61	1	61	7e-28	122	76	77	8.01612	Transmembrane protein 258 (Dolichyl-diphosphooligosaccharide--protein glycosyltransferase subunit TMEM258) (Oligosaccharyl transferase subunit TMEM258)	OST5 family
NODE_195364_length_244_cov_1.061538_g191437_i0.p1	NODE_195364_length_244_cov_1.061538_g191437_i0	P93276	98	56	25	80	1	56	3e-28	123	70	52	0.133134	Uncharacterized mitochondrial protein AtMg00030 (ORF107a)	0
NODE_197307_length_242_cov_3.756477_g193380_i0.p1	NODE_197307_length_242_cov_3.756477_g193380_i0	P31247	98	60	14	73	1	60	3e-28	123	75	100	0.268969	Homeobox protein Hox-B3 (XlHox-2.7) (Fragment)	Antp homeobox family
TRINITY_DN33848_c0_g1_i1.p3	TRINITY_DN33848_c0_g1_i1	Q3MUY2	79	71	2	72	1	71	4e-28	123	97	100	0.796359	Phosphatidylinositol N-acetylglucosaminyltransferase subunit Y (Phosphatidylinositol-glycan biosynthesis class Y protein) (PIG-Y)	0
TRINITY_DN56273_c0_g1_i1.p1	TRINITY_DN56273_c0_g1_i1	Q5ZK63	77	70	54	123	57	126	4e-28	123	56	56	1.08067	Activated RNA polymerase II transcriptional coactivator p15 (SUB1 homolog)	Transcriptional coactivator PC4 family
TRINITY_DN121720_c0_g1_i1.p2	TRINITY_DN121720_c0_g1_i1	Q9WUF4	65	97	6	102	3	99	3e-28	123	94	97	3.5509	Vesicle-associated membrane protein 8 (VAMP-8) (Endobrevin) (EDB)	Synaptobrevin family
TRINITY_DN13150_c0_g1_i1.p1	TRINITY_DN13150_c0_g1_i1	Q924Z5	43	148	1	147	221	368	5e-28	123	99	40	4.31436	Translocating chain-associated membrane protein 2	TRAM family
NODE_203158_length_239_cov_1.368421_g199231_i0.p1	NODE_203158_length_239_cov_1.368421_g199231_i0	Q28BZ2	63	79	1	79	56	134	2e-28	124	100	52	0.153289	Histidine triad nucleotide-binding protein 3 (HINT-3) (EC 3.-.-.-)	HINT family
NODE_28125_length_645_cov_4.479866_g25309_i0.p1	NODE_28125_length_645_cov_4.479866_g25309_i0	Q9CQJ1	62	98	25	122	6	103	2e-28	124	77	92	0.238166	HIG1 domain family member 2A	0
TRINITY_DN121637_c0_g1_i1.p2	TRINITY_DN121637_c0_g1_i1	Q568N4	71	80	6	85	5	84	2e-28	124	80	40	0.276479	Mitochondrial import inner membrane translocase subunit Tim10 B (Mitochondrial import inner membrane translocase subunit Tim9 B) (TIMM10B) (Tim10b)	Small Tim family
TRINITY_DN281675_c0_g1_i1.p1	TRINITY_DN281675_c0_g1_i1	P96825	55	119	43	158	30	148	2e-28	124	75	42	0.476039	Putative short-chain type dehydrogenase/reductase Rv0148 (EC 1.1.1.-)	Short-chain dehydrogenases/reductases (SDR) family
TRINITY_DN136034_c0_g1_i2.p2	TRINITY_DN136034_c0_g1_i2	P84751	66	96	1	96	118	212	2e-28	124	99	41	0.482199	Ig heavy chain Mem5 (Fragment)	0
TRINITY_DN139887_c0_g2_i1.p1	TRINITY_DN139887_c0_g2_i1	Q9BUR5	42	170	3	170	21	188	3e-28	124	88	86	0.583112	MICOS complex subunit MIC26 (Apolipoprotein O) (MICOS complex subunit MIC23) (Protein FAM121B)	Apolipoprotein O/MICOS complex subunit Mic27 family
TRINITY_DN140660_c10_g2_i1.p3	TRINITY_DN140660_c10_g2_i1	P28099	88	60	1	60	61	120	2e-28	124	73	50	0.778054	Protein Wnt-10a (Fragment)	Wnt family
TRINITY_DN109036_c0_g3_i1.p1	TRINITY_DN109036_c0_g3_i1	Q2HJH0	97	62	1	62	30	91	1e-28	124	98	68	1.35021	U6 snRNA-associated Sm-like protein LSm5	SnRNP Sm proteins family
TRINITY_DN129512_c0_g1_i1.p1	TRINITY_DN129512_c0_g1_i1	Q6GMV3	58	105	20	122	25	129	2e-28	124	78	75	2.34903	Putative peptidyl-tRNA hydrolase PTRHD1 (EC 3.1.1.29) (Peptidyl-tRNA hydrolase domain-containing protein 1)	PTH2 family, PTRHD1 subfamily
TRINITY_DN133574_c0_g2_i1.p1	TRINITY_DN133574_c0_g2_i1	P34790	79	75	3	77	98	172	1e-28	124	96	44	26.9407	Peptidyl-prolyl cis-trans isomerase CYP18-3 (PPIase CYP18-3) (EC 5.2.1.8) (Cyclophilin of 18 kDa 3) (Cyclosporin A-binding protein) (Rotamase cyclophilin-1)	Cyclophilin-type PPIase family
NODE_296343_length_196_cov_1.748299_g292416_i0.p1	NODE_296343_length_196_cov_1.748299_g292416_i0	P21472	100	60	6	65	1	60	1e-28	125	92	43	0.14497	30S ribosomal protein S12 (BS12)	Universal ribosomal protein uS12 family
TRINITY_DN122063_c1_g1_i1.p1	TRINITY_DN122063_c1_g1_i1	P28205	93	61	30	90	1	61	6e-29	125	68	54	0.163421	Tyrosine-protein phosphatase 13 (EC 3.1.3.48) (Fragment)	Protein-tyrosine phosphatase family
TRINITY_DN467932_c0_g1_i1.p1	TRINITY_DN467932_c0_g1_i1	P10114	83	77	1	77	1	77	1e-28	125	100	42	0.281138	Ras-related protein Rap-2a (RbBP-30)	Small GTPase superfamily, Ras family
TRINITY_DN140610_c1_g1_i6.p1	TRINITY_DN140610_c1_g1_i6	P13726	40	201	51	246	9	201	4e-28	125	66	68	0.364804	Tissue factor (TF) (Coagulation factor III) (Thromboplastin) (CD antigen CD142)	Tissue factor family
TRINITY_DN122402_c2_g1_i1.p1	TRINITY_DN122402_c2_g1_i1	Q2TBP7	59	103	3	105	1	103	8e-29	125	97	100	0.398474	c-Myc-binding protein (Associate of Myc 1) (AMY-1)	AMY1 family
NODE_50114_length_494_cov_7.262921_g46666_i0.p2	NODE_50114_length_494_cov_7.262921_g46666_i0	Q5RDI2	89	72	1	72	1	71	1e-28	125	97	95	0.49585	Heat shock factor-binding protein 1	HSBP1 family
TRINITY_DN101938_c1_g1_i1.p3	TRINITY_DN101938_c1_g1_i1	O60262	92	66	2	67	3	68	8e-29	125	97	97	0.500949	Guanine nucleotide-binding protein G(I)/G(S)/G(O) subunit gamma-7	G protein gamma family
NODE_28277_length_643_cov_8.370370_g25451_i0.p1	NODE_28277_length_643_cov_8.370370_g25451_i0	Q6ICW6	49	134	1	133	174	301	3e-28	125	63	43	0.59158	Probable serine/threonine-protein kinase WNK11 (AtWNK11) (EC 2.7.11.1) (Protein kinase with no lysine 11)	Protein kinase superfamily, Ser/Thr protein kinase family, WNK subfamily
TRINITY_DN96702_c0_g1_i1.p1	TRINITY_DN96702_c0_g1_i1	Q5E9M1	63	91	3	93	94	184	8e-29	125	92	48	0.887821	PRA1 family protein 3 (ADP-ribosylation factor-like protein 6-interacting protein 5) (ARL-6-interacting protein 5) (Aip-5)	PRA1 family
NODE_9499_length_1000_cov_11.140904_g8026_i0.p1	NODE_9499_length_1000_cov_11.140904_g8026_i0	Q0IIJ2	61	102	1	98	1	102	2e-28	125	52	53	0.937221	Histone H1.0 (Histone H1(0)) [Cleaved into: Histone H1.0, N-terminally processed]	Histone H1/H5 family
NODE_6074_length_1174_cov_59.756444_g4976_i0.p1	NODE_6074_length_1174_cov_59.756444_g4976_i0	Q96C90	50	131	3	126	16	146	8e-29	125	98	89	4.29241	Protein phosphatase 1 regulatory subunit 14B (Phospholipase C-beta-3 neighbouring gene protein)	PP1 inhibitor family
NODE_6995_length_1116_cov_294.522024_g5793_i0.p1	NODE_6995_length_1116_cov_294.522024_g5793_i0	Q6DRL8	51	126	1	126	112	237	1e-28	125	98	53	14.8679	Mediator of RNA polymerase II transcription subunit 19-B (Mediator complex subunit 19-B)	Mediator complex subunit 19 family
TRINITY_DN803518_c0_g1_i1.p1	TRINITY_DN803518_c0_g1_i1	A8E5V9	43	145	9	153	177	321	5e-29	126	95	44	0.153434	Stimulator of interferon genes protein (STING) (Transmembrane protein 173)	TMEM173 family
TRINITY_DN184379_c0_g1_i1.p1	TRINITY_DN184379_c0_g1_i1	Q06AA9	100	59	1	59	87	145	5e-29	126	100	40	0.181929	Ubiquitin-conjugating enzyme E2 D2 (EC 2.3.2.23) ((E3-independent) E2 ubiquitin-conjugating enzyme D2) (EC 2.3.2.24) (E2 ubiquitin-conjugating enzyme D2) (Ubiquitin carrier protein D2) (Ubiquitin-protein ligase D2)	Ubiquitin-conjugating enzyme family
TRINITY_DN458085_c0_g1_i1.p1	TRINITY_DN458085_c0_g1_i1	Q9Z0Z7	43	181	1	170	110	281	2e-28	126	77	41	0.230526	Krueppel-like factor 5 (Basic transcription element-binding protein 2) (BTE-binding protein 2) (Intestinal-enriched krueppel-like factor) (Transcription factor BTEB2)	Krueppel C2H2-type zinc-finger protein family
TRINITY_DN337750_c0_g1_i1.p1	TRINITY_DN337750_c0_g1_i1	P07737	100	62	1	62	31	92	4e-29	126	100	44	0.304756	Profilin-1 (Epididymis tissue protein Li 184a) (Profilin I)	Profilin family
TRINITY_DN60341_c0_g2_i1.p1	TRINITY_DN60341_c0_g2_i1	Q5BJC4	43	169	142	310	27	192	2e-28	126	53	79	0.433638	UPF0488 protein C8orf33 homolog	UPF0488 family
TRINITY_DN42752_c0_g2_i1.p1	TRINITY_DN42752_c0_g2_i1	A2BIG9	69	95	29	123	1	91	5e-29	126	67	87	0.65362	N-alpha-acetyltransferase 38, NatC auxiliary subunit (LSM domain-containing protein 1)	SnRNP Sm proteins family
TRINITY_DN116360_c0_g2_i1.p1	TRINITY_DN116360_c0_g2_i1	O09111	45	155	1	151	1	150	6e-29	126	100	103	2.95722	NADH dehydrogenase [ubiquinone] 1 beta subcomplex subunit 11, mitochondrial (Complex I-ESSS) (CI-ESSS) (NADH-ubiquinone oxidoreductase ESSS subunit) (Neuronal protein 15.6) (Np15.6) (p15.6)	Complex I NDUFB11 subunit family
NODE_29024_length_635_cov_62.776451_g26176_i0.p1	NODE_29024_length_635_cov_62.776451_g26176_i0	Q9D2R6	60	105	3	107	6	106	4e-29	126	97	97	4.53997	Cytochrome c oxidase assembly factor 3 homolog, mitochondrial (Coiled-coil domain-containing protein 56)	COA3 family
TRINITY_DN142043_c16_g1_i1.p2	TRINITY_DN142043_c16_g1_i1	Q6UZG0	98	56	10	65	1	56	5e-29	126	85	100	100.893	40S ribosomal protein S29	Universal ribosomal protein uS14 family
TRINITY_DN45882_c1_g1_i1.p1	TRINITY_DN45882_c1_g1_i1	A0JNK6	80	71	1	71	48	118	3e-29	127	99	60	0.090514	Transmembrane protein 243	TMEM243 family
NODE_60021_length_453_cov_1.254950_g56404_i0.p1	NODE_60021_length_453_cov_1.254950_g56404_i0	Q0VFM0	46	161	2	150	102	256	2e-29	127	107	50	0.098757	Zinc finger protein-like 1	ZFPL1 family
TRINITY_DN12066_c0_g1_i1.p1	TRINITY_DN12066_c0_g1_i1	Q75LS8	65	94	1	94	28	121	3e-29	127	99	66	0.158462	Putative FK506-binding protein 9-like protein (FK506-binding protein 9-like protein pseudogene)	0
NODE_99865_length_350_cov_2.641196_g95965_i0.p1	NODE_99865_length_350_cov_2.641196_g95965_i0	P20939	88	76	43	116	1	76	2e-29	127	66	49	0.158566	Myelin basic protein (MBP)	Myelin basic protein family
NODE_42985_length_532_cov_2.821946_g39680_i0.p1	NODE_42985_length_532_cov_2.821946_g39680_i0	P53808	62	99	12	109	19	117	3e-29	127	83	46	0.28455	Phosphatidylcholine transfer protein (PC-TP) (START domain-containing protein 2) (StARD2) (StAR-related lipid transfer protein 2)	0
TRINITY_DN123589_c1_g1_i1.p1	TRINITY_DN123589_c1_g1_i1	P20827	51	114	22	134	16	129	2e-29	127	72	56	0.30358	Ephrin-A1 (EPH-related receptor tyrosine kinase ligand 1) (LERK-1) (Immediate early response protein B61) (Tumor necrosis factor alpha-induced protein 4) (TNF alpha-induced protein 4) [Cleaved into: Ephrin-A1, secreted form]	Ephrin family
TRINITY_DN135711_c0_g1_i1.p2	TRINITY_DN135711_c0_g1_i1	Q00729	97	67	1	67	61	127	3e-29	127	99	53	0.327533	Histone H2B type 1-A (Histone H2B, testis) (Testis-specific histone H2B)	Histone H2B family
NODE_3139_length_1448_cov_18.062902_g968_i1.p1	NODE_3139_length_1448_cov_18.062902_g968_i1	O08970	46	158	1	156	236	389	3e-29	127	99	41	0.497338	Tuftelin	Tuftelin family
NODE_31470_length_613_cov_7.267730_g28524_i0.p1	NODE_31470_length_613_cov_7.267730_g28524_i0	L0R6Q1	64	102	11	112	1	102	2e-29	127	89	99	0.541174	SLC35A4 upstream open reading frame protein	0
NODE_15516_length_828_cov_22.476252_g13452_i0.p1	NODE_15516_length_828_cov_22.476252_g13452_i0	Q58CS8	52	127	1	124	161	287	3e-29	127	100	42	0.651677	N-acetylglucosamine-1-phosphotransferase subunit gamma (GlcNAc-1-phosphotransferase subunit gamma) (UDP-N-acetylglucosamine-1-phosphotransferase subunit gamma)	0
TRINITY_DN131501_c0_g1_i1.p1	TRINITY_DN131501_c0_g1_i1	P82979	48	170	7	168	6	167	4e-29	127	100	81	0.866113	SAP domain-containing ribonucleoprotein (Cytokine-induced protein of 29 kDa) (Nuclear protein Hcc-1) (Proliferation-associated cytokine-inducible protein CIP29)	0
TRINITY_DN283734_c0_g1_i1.p1	TRINITY_DN283734_c0_g1_i1	Q6NZQ6	76	72	4	75	101	172	2e-29	127	51	40	1.07236	Zinc finger protein 740	Krueppel C2H2-type zinc-finger protein family
TRINITY_DN134732_c0_g2_i1.p1	TRINITY_DN134732_c0_g2_i1	Q91955	57	110	4	113	7	116	2e-29	127	95	93	2.49056	Myotrophin (Granule cell differentiation protein) (Protein V-1)	Myotrophin family
TRINITY_DN592936_c0_g1_i1.p1	TRINITY_DN592936_c0_g1_i1	Q4R5E2	61	97	6	102	2	96	3e-29	127	92	98	6.59018	NADH dehydrogenase [ubiquinone] 1 alpha subcomplex subunit 2 (Complex I-B8) (CI-B8) (NADH-ubiquinone oxidoreductase B8 subunit)	Complex I NDUFA2 subunit family
NODE_139583_length_292_cov_1.625514_g135660_i0.p1	NODE_139583_length_292_cov_1.625514_g135660_i0	P18746	53	97	1	97	30	126	9e-30	128	100	49	0.151829	Oocyte zinc finger protein XlCOF26 (Fragment)	Krueppel C2H2-type zinc-finger protein family
TRINITY_DN178686_c0_g1_i1.p1	TRINITY_DN178686_c0_g1_i1	Q9GIP4	57	98	1	98	71	168	1e-29	128	70	52	0.299126	Putative L-type amino acid transporter 1-like protein IMAA (hLAT1 3-transmembrane protein IMAA) (hLAT1 3TM IMAA) (hLAT1 3-transmembrane protein MMAA) (hLAT1 3TM MMAA)	Amino acid-polyamine-organocation (APC) superfamily, L-type amino acid transporter (LAT) (TC 2.A.3.8) family
TRINITY_DN133364_c0_g3_i1.p1	TRINITY_DN133364_c0_g3_i1	Q4V7D6	45	157	6	158	160	316	8e-30	129	97	42	0.109599	NIF3-like protein 1	GTP cyclohydrolase I type 2/NIF3 family
NODE_67510_length_427_cov_5.288360_g63805_i0.p1	NODE_67510_length_427_cov_5.288360_g63805_i0	Q08BN1	64	92	1	92	1	92	4e-30	129	99	100	0.408983	UPF0728 protein C10orf53 homolog	UPF0728 family
TRINITY_DN126759_c0_g2_i1.p1	TRINITY_DN126759_c0_g2_i1	Q0WQQ1	47	123	18	138	8	126	7e-30	129	72	53	0.608559	Probable ADP-ribosylation factor GTPase-activating protein AGD15 (ARF GAP AGD15) (Protein ARF-GAP DOMAIN 15) (AtAGD15)	0
TRINITY_DN103491_c0_g2_i1.p1	TRINITY_DN103491_c0_g2_i1	Q62425	76	75	23	97	8	82	4e-30	129	77	91	1.15455	Cytochrome c oxidase subunit NDUFA4	Complex IV NDUFA4 subunit family
NODE_262284_length_210_cov_0.919255_g258357_i0.p2	NODE_262284_length_210_cov_0.919255_g258357_i0	P27449	100	69	1	69	21	89	3e-30	130	100	45	0.11285	V-type proton ATPase 16 kDa proteolipid subunit (V-ATPase 16 kDa proteolipid subunit) (Vacuolar proton pump 16 kDa proteolipid subunit)	V-ATPase proteolipid subunit family
NODE_182223_length_253_cov_1.299020_g178296_i0.p2	NODE_182223_length_253_cov_1.299020_g178296_i0	P20671	97	68	1	68	63	130	2e-30	130	99	52	0.122982	Histone H2A type 1-D (Histone H2A.3) (Histone H2A/g)	Histone H2A family
NODE_37829_length_565_cov_1.538760_g34673_i0.p1	NODE_37829_length_565_cov_1.538760_g34673_i0	Q5ZKH0	87	71	1	71	1	71	3e-30	130	99	100	0.16471	General transcription factor IIH subunit 5 (General transcription factor IIH polypeptide 5) (TFB5 ortholog) (TFIIH basal transcription factor complex TTD-A subunit)	TFB5 family
NODE_282054_length_202_cov_1.000000_g278127_i0.p1	NODE_282054_length_202_cov_1.000000_g278127_i0	P01700	90	67	1	67	46	112	3e-30	130	100	57	0.174383	Immunoglobulin lambda variable 1-47 (Ig lambda chain V-I region HA) (Ig lambda chain V-I region WAH)	0
TRINITY_DN480440_c0_g1_i1.p1	TRINITY_DN480440_c0_g1_i1	Q6TEK5	80	75	7	81	102	176	3e-30	130	91	43	0.186744	Vitamin K epoxide reductase complex subunit 1-like protein 1 (VKORC1-like protein 1) (EC 1.17.4.4)	VKOR family
NODE_49394_length_498_cov_2.300668_g45962_i0.p1	NODE_49394_length_498_cov_2.300668_g45962_i0	Q3T0M7	42	159	12	164	7	164	4e-30	130	96	77	0.195368	Ran-specific GTPase-activating protein (Ran-binding protein 1) (RanBP1)	RANBP1 family
TRINITY_DN134910_c0_g2_i2.p1	TRINITY_DN134910_c0_g2_i2	Q29491	57	115	1	115	121	233	2e-30	130	100	48	0.261841	Aldehyde dehydrogenase, cytosolic 2 (EC 1.2.1.3) (ALDH class 1) (ALDH1-NL) (Non-lens ALDH1) (Fragment)	Aldehyde dehydrogenase family
TRINITY_DN87565_c0_g1_i1.p1	TRINITY_DN87565_c0_g1_i1	Q9DDU1	45	150	1	148	82	231	3e-30	130	101	53	0.278963	Homeobox protein Hox-A11b (Hox-A11)	Abd-B homeobox family
TRINITY_DN89110_c0_g2_i1.p1	TRINITY_DN89110_c0_g2_i1	Q8VD57	68	87	1	87	1	86	3e-30	130	100	55	0.50324	Vesicle transport protein SFT2B (SFT2 domain-containing protein 2)	SFT2 family
NODE_6785_length_1130_cov_12.000925_g5605_i0.p1	NODE_6785_length_1130_cov_12.000925_g5605_i0	Q8WVK2	77	77	93	169	79	155	4e-30	130	45	50	0.84526	U4/U6.U5 small nuclear ribonucleoprotein 27 kDa protein (U4/U6.U5 snRNP 27 kDa protein) (U4/U6.U5-27K) (Nucleic acid-binding protein RY-1) (U4/U6.U5 tri-snRNP-associated 27 kDa protein) (27K) (U4/U6.U5 tri-snRNP-associated protein 3)	SNUT3 family
NODE_19817_length_751_cov_13.427350_g17434_i0.p1	NODE_19817_length_751_cov_13.427350_g17434_i0	Q32PE9	74	91	1	91	1	91	2e-30	130	88	89	1.06652	U6 snRNA-associated Sm-like protein LSm3	SnRNP Sm proteins family
TRINITY_DN135172_c0_g1_i2.p1	TRINITY_DN135172_c0_g1_i2	Q9Y3D5	58	108	30	137	36	142	2e-30	130	78	76	2.83464	28S ribosomal protein S18c, mitochondrial (MRP-S18-c) (Mrps18-c) (S18mt-c) (28S ribosomal protein S18-1, mitochondrial) (MRP-S18-1) (Mitochondrial small ribosomal subunit protein bS18c) (Mitochondrial small ribosomal subunit protein bS18m)	Bacterial ribosomal protein bS18 family
TRINITY_DN849381_c0_g1_i1.p2	TRINITY_DN849381_c0_g1_i1	Q0MQD1	62	85	5	89	14	98	3e-30	130	94	87	4.03389	NADH dehydrogenase [ubiquinone] 1 beta subcomplex subunit 3 (Complex I-B12) (CI-B12) (NADH-ubiquinone oxidoreductase B12 subunit)	Complex I NDUFB3 subunit family
TRINITY_DN108712_c1_g1_i1.p1	TRINITY_DN108712_c1_g1_i1	P55327	46	169	8	173	54	218	5e-30	130	94	75	8.58506	Tumor protein D52 (Protein N8)	TPD52 family
NODE_41072_length_543_cov_109.657895_g37822_i0.p1	NODE_41072_length_543_cov_109.657895_g37822_i0	Q8SPH6	56	107	25	131	1	105	3e-30	130	81	99	8.94412	ATP synthase-coupling factor 6, mitochondrial (ATPase subunit F6) (ATP synthase peripheral stalk subunit F6)	Eukaryotic ATPase subunit F6 family
TRINITY_DN905065_c0_g1_i1.p1	TRINITY_DN905065_c0_g1_i1	O75964	59	107	14	120	1	103	2e-30	130	88	104	12.8558	ATP synthase subunit g, mitochondrial (ATPase subunit g) (ATP synthase membrane subunit g)	ATPase g subunit family
NODE_264139_length_209_cov_1.250000_g260212_i0.p4	NODE_264139_length_209_cov_1.250000_g260212_i0	P14174	97	66	4	69	1	66	1e-30	131	96	57	0.09206	Macrophage migration inhibitory factor (MIF) (EC 5.3.2.1) (Glycosylation-inhibiting factor) (GIF) (L-dopachrome isomerase) (L-dopachrome tautomerase) (EC 5.3.3.12) (Phenylpyruvate tautomerase)	MIF family
NODE_228522_length_225_cov_1.505682_g224595_i0.p1	NODE_228522_length_225_cov_1.505682_g224595_i0	A1A4R1	100	67	1	67	63	129	1e-30	131	99	52	0.184623	Histone H2A type 2-C	Histone H2A family
NODE_36384_length_575_cov_3.929658_g33268_i0.p2	NODE_36384_length_575_cov_3.929658_g33268_i0	Q9CWB7	68	92	18	109	19	110	1e-30	131	80	80	0.229626	Glutaredoxin-like protein C5orf63 homolog	Glutaredoxin family, YDR286C subfamily
NODE_216655_length_231_cov_1.989011_g212728_i0.p1	NODE_216655_length_231_cov_1.989011_g212728_i0	Q56JY1	100	62	15	76	1	62	1e-30	131	82	56	0.241996	60S ribosomal protein L35a	Eukaryotic ribosomal protein eL33 family
TRINITY_DN765128_c0_g1_i1.p1	TRINITY_DN765128_c0_g1_i1	Q9BX40	47	171	10	177	191	353	3e-30	131	88	44	0.572531	Protein LSM14 homolog B (Protein FAM61B) (RNA-associated protein 55B) (hRAP55B)	LSM14 family
TRINITY_DN765102_c0_g1_i1.p1	TRINITY_DN765102_c0_g1_i1	Q0P574	55	117	1	117	1	117	1e-30	131	93	94	1.02042	Succinate dehydrogenase assembly factor 3, mitochondrial (SDH assembly factor 3) (SDHAF3)	Complex I LYR family, SDHAF3 subfamily
NODE_163613_length_268_cov_1.178082_g159687_i0.p1	NODE_163613_length_268_cov_1.178082_g159687_i0	Q90596	77	82	7	88	6	87	5e-31	132	93	53	0.091134	Transcription factor MafK	BZIP family, Maf subfamily
NODE_83124_length_385_cov_1.366071_g79281_i0.p1	NODE_83124_length_385_cov_1.366071_g79281_i0	A4FUI1	74	85	1	85	59	143	7e-31	132	98	59	0.094112	Coiled-coil domain-containing protein 58	CCDC58 family
NODE_126768_length_308_cov_1.374517_g122850_i0.p3	NODE_126768_length_308_cov_1.374517_g122850_i0	Q01414	76	79	1	79	37	115	6e-31	132	77	46	0.118817	Transcriptional regulator ERG homolog (Fragment)	ETS family
NODE_82345_length_386_cov_9.323442_g78504_i0.p1	NODE_82345_length_386_cov_9.323442_g78504_i0	P79152	46	128	1	128	54	181	7e-31	132	100	59	0.133984	Cytochrome P450 3A19 (EC 1.14.14.1) (CYPIIIA19) (Fragment)	Cytochrome P450 family
NODE_281574_length_202_cov_1.163399_g277647_i0.p1	NODE_281574_length_202_cov_1.163399_g277647_i0	Q65PB1	98	66	1	66	76	141	9e-31	132	100	42	0.161215	30S ribosomal protein S7	Universal ribosomal protein uS7 family
TRINITY_DN572097_c0_g1_i1.p1	TRINITY_DN572097_c0_g1_i1	Q96FN9	74	85	1	85	63	147	6e-31	132	100	51	0.25182	D-aminoacyl-tRNA deacylase 2 (EC 3.1.1.96) (Animalia-specific tRNA deacylase) (ATD) (D-tyrosyl-tRNA(Tyr) deacylase 2) (L-alanyl-tRNA deacylase) (EC 3.1.1.-)	DTD family
TRINITY_DN813559_c0_g1_i1.p1	TRINITY_DN813559_c0_g1_i1	P04433	83	80	1	80	1	80	5e-31	132	100	70	0.258253	Immunoglobulin kappa variable 3-11 (Ig kappa chain V-III region VG)	0
NODE_28421_length_642_cov_3.239460_g25590_i0.p1	NODE_28421_length_642_cov_3.239460_g25590_i0	Q9WUB5	43	218	1	214	29	233	2e-30	132	102	41	0.266494	Nuclear receptor corepressor 1 (N-CoR) (N-CoR1) (Fragment)	N-CoR nuclear receptor corepressors family
NODE_21299_length_729_cov_3.867647_g18841_i0.p1	NODE_21299_length_729_cov_3.867647_g18841_i0	P56812	78	91	22	112	22	110	8e-31	132	54	72	0.313561	Programmed cell death protein 5 (TF-1 cell apoptosis-related protein 19) (Protein TFAR19)	PDCD5 family
TRINITY_DN570520_c0_g1_i1.p1	TRINITY_DN570520_c0_g1_i1	P10948	65	95	1	95	125	219	8e-31	132	99	43	0.352051	Ras-related protein Rab-3B (SMG P25B)	Small GTPase superfamily, Rab family
NODE_63126_length_441_cov_11.206633_g59474_i0.p1	NODE_63126_length_441_cov_11.206633_g59474_i0	P97478	71	90	37	121	33	122	5e-31	132	74	41	0.477856	5-demethoxyubiquinone hydroxylase, mitochondrial (DMQ hydroxylase) (EC 1.14.13.-) (Timing protein clk-1 homolog) (Ubiquinone biosynthesis monooxygenase COQ7)	COQ7 family
NODE_55101_length_472_cov_5.742317_g51561_i0.p1	NODE_55101_length_472_cov_5.742317_g51561_i0	Q8N6N3	52	121	17	135	63	182	9e-31	132	77	66	0.48279	UPF0690 protein C1orf52 (BCL10-associated gene protein)	UPF0690 family
NODE_36066_length_577_cov_8.327652_g32958_i0.p1	NODE_36066_length_577_cov_8.327652_g32958_i0	A1A4V9	42	155	1	155	164	318	8e-31	132	92	47	0.640994	Coiled-coil domain-containing protein 189	0
TRINITY_DN138255_c0_g2_i1.p1	TRINITY_DN138255_c0_g2_i1	Q96KS9	54	137	64	200	84	213	2e-30	132	68	64	0.860593	Protein FAM167A	FAM167 (SEC) family
TRINITY_DN117539_c0_g1_i1.p1	TRINITY_DN117539_c0_g1_i1	Q5RFL2	58	130	8	137	14	142	7e-31	132	94	92	0.927624	ATP synthase F(0) complex subunit C3, mitochondrial (ATP synthase lipid-binding protein) (ATP synthase membrane subunit c locus 3) (ATP synthase proteolipid P3) (ATPase protein 9) (ATPase subunit c)	ATPase C chain family
NODE_3623_length_1387_cov_12.571749_g2876_i0.p1	NODE_3623_length_1387_cov_12.571749_g2876_i0	Q9ZZ49	67	110	1	110	118	227	5e-31	132	99	48	1.11563	ATP synthase subunit a (F-ATPase protein 6)	ATPase A chain family
TRINITY_DN549078_c0_g1_i1.p1	TRINITY_DN549078_c0_g1_i1	Q9TTT7	60	109	7	111	1	108	5e-31	132	97	100	16.0247	Cytochrome c oxidase subunit 6A1, mitochondrial (Cytochrome c oxidase polypeptide VIa-liver)	Cytochrome c oxidase subunit 6A family
TRINITY_DN491514_c0_g1_i1.p1	TRINITY_DN491514_c0_g1_i1	Q6P5R6	64	102	13	114	10	111	6e-31	132	81	84	23.8477	60S ribosomal protein L22-like 1 (Large ribosomal subunit protein eL22-like 1)	Eukaryotic ribosomal protein eL22 family
TRINITY_DN112744_c1_g1_i1.p1	TRINITY_DN112744_c1_g1_i1	B6CZ61	52	133	17	149	14	146	1e-30	133	65	69	0.136493	Leucine-rich repeat-containing protein 51 (Protein LRTOMT1)	0
TRINITY_DN84536_c0_g1_i1.p1	TRINITY_DN84536_c0_g1_i1	P63271	100	62	7	68	2	63	4e-31	133	91	53	0.159239	Transcription elongation factor SPT4-A (DRB sensitivity-inducing factor small subunit 1) (DSIF small subunit 1) (Transcription elongation factor SPT4 1)	SPT4 family
TRINITY_DN131158_c0_g2_i1.p1	TRINITY_DN131158_c0_g2_i1	P56389	60	105	5	109	4	108	3e-31	133	80	72	0.199201	Cytidine deaminase (EC 3.5.4.5) (Cytidine aminohydrolase)	Cytidine and deoxycytidylate deaminase family
NODE_28561_length_640_cov_8.602369_g25726_i0.p2	NODE_28561_length_640_cov_8.602369_g25726_i0	A5D8V6	45	159	17	175	1	159	7e-31	133	81	45	0.636819	Vacuolar protein sorting-associated protein 37C (hVps37C) (ESCRT-I complex subunit VPS37C)	VPS37 family
TRINITY_DN294493_c0_g1_i1.p1	TRINITY_DN294493_c0_g1_i1	Q9Y6A9	75	77	1	77	1	77	3e-31	133	77	75	8.32829	Signal peptidase complex subunit 1 (EC 3.4.-.-) (Microsomal signal peptidase 12 kDa subunit) (SPase 12 kDa subunit)	SPCS1 family
NODE_8387_length_1046_cov_575.746239_g7021_i0.p4	NODE_8387_length_1046_cov_575.746239_g7021_i0	P49925	91	68	1	68	52	119	4e-31	133	61	44	12.6181	Homeobox protein Hox-C6	Antp homeobox family
TRINITY_DN105404_c0_g1_i1.p1	TRINITY_DN105404_c0_g1_i1	Q32PB0	82	72	1	72	71	142	1e-31	134	99	49	0.119159	Single-stranded DNA-binding protein, mitochondrial (Mt-SSB) (MtSSB)	0
NODE_199658_length_241_cov_1.609375_g195731_i0.p1	NODE_199658_length_241_cov_1.609375_g195731_i0	Q9MZA9	99	69	1	69	86	154	1e-31	134	86	45	0.138762	Vimentin (Fragment)	Intermediate filament family
NODE_31519_length_613_cov_2.734043_g28571_i0.p1	NODE_31519_length_613_cov_2.734043_g28571_i0	Q96BQ5	49	119	18	136	141	259	2e-31	134	84	46	0.239784	Coiled-coil domain-containing protein 127	0
TRINITY_DN919351_c0_g1_i1.p2	TRINITY_DN919351_c0_g1_i1	Q5E978	90	68	1	68	1	68	1e-31	134	99	100	0.251189	Serine palmitoyltransferase small subunit A (Small subunit of serine palmitoyltransferase A) (ssSPTa)	SPTSS family, SPTSSA subfamily
TRINITY_DN679407_c0_g1_i1.p2	TRINITY_DN679407_c0_g1_i1	Q3T0B7	100	61	25	85	24	84	2e-31	134	71	73	0.276425	40S ribosomal protein S27-like	Eukaryotic ribosomal protein eS27 family
TRINITY_DN436174_c0_g1_i1.p1	TRINITY_DN436174_c0_g1_i1	Q969U7	58	105	1	105	160	264	1e-31	134	99	40	0.302548	Proteasome assembly chaperone 2 (PAC-2) (Hepatocellular carcinoma-susceptibility protein 3) (Tumor necrosis factor superfamily member 5-induced protein 1)	PSMG2 family
TRINITY_DN211041_c0_g1_i1.p1	TRINITY_DN211041_c0_g1_i1	P43487	66	106	1	100	87	192	2e-31	134	91	53	0.777269	Ran-specific GTPase-activating protein (Ran-binding protein 1) (RanBP1)	RANBP1 family
NODE_4917_length_1257_cov_13.965232_g3978_i0.p1	NODE_4917_length_1257_cov_13.965232_g3978_i0	Q5ZLY8	71	95	1	95	17	111	2e-31	134	98	85	0.794943	cAMP-regulated phosphoprotein 19 (ARPP-19)	Endosulfine family
TRINITY_DN640392_c0_g1_i1.p1	TRINITY_DN640392_c0_g1_i1	Q9YGQ1	65	114	1	114	69	182	1e-31	135	100	51	0.140946	Elongation factor 1-beta (EF-1-beta)	EF-1-beta/EF-1-delta family
TRINITY_DN116982_c1_g1_i1.p1	TRINITY_DN116982_c1_g1_i1	Q0VC65	42	189	2	179	158	339	1e-31	135	106	42	0.218386	Transcription factor ETV6	ETS family
NODE_60501_length_451_cov_2.743781_g56878_i0.p2	NODE_60501_length_451_cov_2.743781_g56878_i0	Q56K14	65	114	1	114	1	114	1e-31	135	99	100	0.226464	60S acidic ribosomal protein P1	Eukaryotic ribosomal protein P1/P2 family
TRINITY_DN824917_c0_g1_i1.p1	TRINITY_DN824917_c0_g1_i1	Q0VCN3	65	99	3	101	79	177	1e-31	135	98	53	0.241822	Intraflagellar transport protein 27 homolog (IFT27) (Putative GTP-binding protein RAY-like) (Rab-like protein 4)	Small GTPase superfamily, Rab family
TRINITY_DN719610_c0_g1_i1.p1	TRINITY_DN719610_c0_g1_i1	Q6PC24	53	127	1	124	180	306	8e-32	135	101	41	0.284854	Protein YIF1A (YIP1-interacting factor homolog A)	YIF1 family
TRINITY_DN753839_c0_g2_i1.p2	TRINITY_DN753839_c0_g2_i1	O75352	68	100	16	114	148	247	1e-31	135	87	40	0.303741	Mannose-P-dolichol utilization defect 1 protein (Suppressor of Lec15 and Lec35 glycosylation mutation homolog) (SL15)	MPDU1 (TC 2.A.43.3) family
TRINITY_DN110175_c0_g2_i1.p1	TRINITY_DN110175_c0_g2_i1	Q96GC5	50	138	25	161	5	142	1e-31	135	86	65	0.329674	39S ribosomal protein L48, mitochondrial (L48mt) (MRP-L48) (Mitochondrial large ribosomal subunit protein mL48)	Mitochondrion-specific ribosomal protein mL48 family
NODE_13294_length_880_cov_10.787004_g11419_i0.p1	NODE_13294_length_880_cov_10.787004_g11419_i0	Q6AZW1	85	74	1	74	1	74	8e-32	135	99	100	0.583899	Protein kish-B (Transmembrane protein 167B)	KISH family
TRINITY_DN83897_c0_g1_i1.p3	TRINITY_DN83897_c0_g1_i1	Q6GLJ0	78	74	80	153	64	137	8e-32	135	48	40	0.70622	Mitoferrin-2A (Mitochondrial iron transporter 2-A) (Solute carrier family 25 member 28-A)	Mitochondrial carrier (TC 2.A.29) family
TRINITY_DN810304_c0_g1_i1.p1	TRINITY_DN810304_c0_g1_i1	P10994	94	67	1	67	6	72	1e-31	135	100	54	1.00838	Actin, alpha skeletal muscle (Fragment)	Actin family
TRINITY_DN323068_c0_g1_i1.p1	TRINITY_DN323068_c0_g1_i1	Q90YT6	94	69	1	69	59	127	8e-32	135	97	51	1.44609	60S ribosomal protein L32	Eukaryotic ribosomal protein eL32 family
NODE_5438_length_1218_cov_24.082977_g4423_i0.p1	NODE_5438_length_1218_cov_24.082977_g4423_i0	Q08AY9	67	103	12	113	15	117	9e-32	135	63	62	1.69476	Protein FAM89A	FAM89 family
NODE_36449_length_574_cov_36.358095_g33333_i0.p1	NODE_36449_length_574_cov_36.358095_g33333_i0	Q80VP5	55	123	37	159	47	169	1e-31	135	77	67	2.06702	Probable peptide chain release factor C12orf65 homolog, mitochondrial	Prokaryotic/mitochondrial release factor family
TRINITY_DN14477_c0_g1_i1.p1	TRINITY_DN14477_c0_g1_i1	P23935	53	116	19	134	1	116	8e-32	135	86	100	2.16001	NADH dehydrogenase [ubiquinone] 1 alpha subcomplex subunit 5 (Complex I subunit B13) (Complex I-13kD-B) (CI-13kD-B) (NADH-ubiquinone oxidoreductase 13 kDa-B subunit)	Complex I NDUFA5 subunit family
TRINITY_DN592978_c0_g1_i1.p1	TRINITY_DN592978_c0_g1_i1	Q5E9C3	67	105	47	151	1	105	8e-32	135	66	88	5.79063	Sjoegren syndrome nuclear autoantigen 1 homolog	SSNA1 family
NODE_1550_length_1776_cov_119.962942_g1187_i0.p1	NODE_1550_length_1776_cov_119.962942_g1187_i0	B2RYG1	63	116	1	114	1	112	6e-32	135	101	104	41.8941	Protein FAM32A (Ovarian tumor associated gene 12) (OTAG-12)	FAM32 family
NODE_128828_length_305_cov_2.003906_g124909_i0.p1	NODE_128828_length_305_cov_2.003906_g124909_i0	Q9WUC6	66	100	2	101	50	149	5e-32	136	99	45	0.166589	Metalloproteinase inhibitor 2 (Tissue inhibitor of metalloproteinases 2) (TIMP-2)	Protease inhibitor I35 (TIMP) family
NODE_26616_length_662_cov_3.017945_g23860_i0.p1	NODE_26616_length_662_cov_3.017945_g23860_i0	Q63149	45	145	75	219	3	147	1e-31	136	66	49	0.228935	Cadherin-4 (Retinal cadherin) (R-CAD) (R-cadherin) (Fragment)	0
NODE_7934_length_1067_cov_37.282908_g708_i1.p1	NODE_7934_length_1067_cov_37.282908_g708_i1	O42831	62	116	35	146	8	122	7e-32	136	73	74	0.501386	Putative inosine-5'-monophosphate dehydrogenase-like protein YAR075W	IMPDH/GMPR family
TRINITY_DN38865_c0_g1_i1.p2	TRINITY_DN38865_c0_g1_i1	Q66L32	77	79	18	96	16	94	3e-32	136	81	84	3.18453	Mitochondrial import inner membrane translocase subunit Tim8 A	Small Tim family
NODE_9082_length_1016_cov_52.410548_g7647_i0.p2	NODE_9082_length_1016_cov_52.410548_g7647_i0	Q28CA1	80	75	1	75	1	75	5e-32	136	99	100	3.30324	Cytochrome c oxidase assembly factor 5	PET191 family
TRINITY_DN117080_c1_g1_i1.p1	TRINITY_DN117080_c1_g1_i1	Q0P3X8	69	99	27	125	1	99	3e-32	136	79	100	8.32108	Ragulator complex protein LAMTOR4 (Late endosomal/lysosomal adaptor and MAPK and MTOR activator 4)	LAMTOR4 family
NODE_150673_length_280_cov_1.515152_g146748_i0.p2	NODE_150673_length_280_cov_1.515152_g146748_i0	Q9NPE3	100	64	3	66	1	64	3e-32	137	96	100	0.145381	H/ACA ribonucleoprotein complex subunit 3 (Nucleolar protein 10) (Nucleolar protein family A member 3) (snoRNP protein NOP10)	NOP10 family
NODE_74209_length_408_cov_2.415042_g70419_i0.p1	NODE_74209_length_408_cov_2.415042_g70419_i0	Q9D1P0	88	72	1	72	107	178	2e-32	137	97	40	0.23733	39S ribosomal protein L13, mitochondrial (L13mt) (MRP-L13)	Universal ribosomal protein uL13 family
TRINITY_DN184_c0_g1_i1.p1	TRINITY_DN184_c0_g1_i1	Q4R8Y5	41	175	11	185	223	397	6e-32	137	87	41	0.375671	Dynein regulatory complex protein 10 (IQ domain-containing protein D)	DRC10 family
NODE_173440_length_259_cov_3.823810_g169514_i0.p1	NODE_173440_length_259_cov_3.823810_g169514_i0	Q32PA0	91	66	18	83	1	66	3e-32	137	77	42	0.438828	U1 small nuclear ribonucleoprotein C (U1 snRNP C) (U1-C) (U1C)	U1 small nuclear ribonucleoprotein C family
TRINITY_DN542756_c0_g1_i1.p1	TRINITY_DN542756_c0_g1_i1	Q0P5A1	60	111	1	111	73	183	3e-32	137	97	60	0.521917	Dynactin subunit 3	Dynactin subunit 3 family
NODE_31948_length_609_cov_6.773214_g28982_i0.p2	NODE_31948_length_609_cov_6.773214_g28982_i0	Q8QZX5	71	93	1	93	29	121	2e-32	137	99	76	0.537051	U7 snRNA-associated Sm-like protein LSm10	SnRNP Sm proteins family
TRINITY_DN131262_c0_g2_i1.p1	TRINITY_DN131262_c0_g2_i1	A3KP48	53	124	34	157	22	145	4e-32	137	76	80	0.673288	Protein FAM162B	UPF0389 family
TRINITY_DN74965_c0_g1_i1.p1	TRINITY_DN74965_c0_g1_i1	A8E4L1	71	83	13	95	1	83	3e-32	137	77	93	2.89161	Cytochrome c oxidase assembly protein COX19	COX19 family
NODE_47676_length_506_cov_2.997812_g44279_i0.p1	NODE_47676_length_506_cov_2.997812_g44279_i0	Q91YU3	57	139	30	168	204	334	1e-32	138	83	40	0.220874	Myb/SANT-like DNA-binding domain-containing protein 4	0
TRINITY_DN141755_c1_g2_i1.p2	TRINITY_DN141755_c1_g2_i1	Q9GZN4	50	129	1	122	159	287	9e-33	138	102	41	1.90996	Brain-specific serine protease 4 (BSSP-4) (EC 3.4.21.-) (Serine protease 22) (Serine protease 26) (Tryptase epsilon)	Peptidase S1 family
TRINITY_DN624599_c0_g1_i1.p1	TRINITY_DN624599_c0_g1_i1	P50411	52	159	25	177	10	162	3e-32	138	74	78	4.45665	Protein phosphatase inhibitor 2 (IPP-2)	Protein phosphatase inhibitor 2 family
TRINITY_DN24264_c0_g1_i1.p1	TRINITY_DN24264_c0_g1_i1	P82920	72	87	14	100	1	87	9e-33	138	86	100	10.132	28S ribosomal protein S21, mitochondrial (MRP-S21) (S21mt)	Bacterial ribosomal protein bS21 family
TRINITY_DN131735_c0_g1_i1.p1	TRINITY_DN131735_c0_g1_i1	Q2YDE3	88	74	1	74	65	138	5e-33	139	99	54	0.252219	Vesicle transport protein GOT1B (Golgi transport 1 homolog B)	GOT1 family
TRINITY_DN82314_c0_g1_i1.p1	TRINITY_DN82314_c0_g1_i1	Q9NRH1	54	130	17	144	13	142	2e-32	139	56	58	0.299135	Protein YAE1 homolog (Yae1 domain-containing protein 1)	0
TRINITY_DN259688_c0_g1_i1.p1	TRINITY_DN259688_c0_g1_i1	Q68FJ4	53	133	12	143	38	170	4e-33	139	92	78	0.315704	Galectin-related protein A (Lectin galactoside-binding-like protein A)	0
TRINITY_DN23391_c0_g1_i1.p2	TRINITY_DN23391_c0_g1_i1	Q7SIB3	67	91	1	90	135	225	7e-33	139	98	40	1.0755	Collagen alpha-2(IV) chain (Fragment)	Type IV collagen family
NODE_14168_length_858_cov_15.918418_g12219_i0.p1	NODE_14168_length_858_cov_15.918418_g12219_i0	Q1HTZ9	54	119	3	117	6	124	2e-32	139	61	60	1.0825	Nucleoplasmin	Nucleoplasmin family
TRINITY_DN132324_c0_g2_i1.p1	TRINITY_DN132324_c0_g2_i1	Q9D9G2	57	113	17	129	109	220	7e-33	139	84	47	1.69587	Phosphatidylethanolamine-binding protein 4 (PEBP-4)	Phosphatidylethanolamine-binding protein family
TRINITY_DN183187_c0_g1_i1.p1	TRINITY_DN183187_c0_g1_i1	Q3T0Z3	86	73	32	104	1	73	4e-33	139	70	100	10.6402	Ubiquitin-like protein 5	0
NODE_275759_length_204_cov_1.458065_g271832_i0.p1	NODE_275759_length_204_cov_1.458065_g271832_i0	P13164	99	68	1	68	48	115	2e-33	140	100	54	0.102553	Interferon-induced transmembrane protein 1 (Dispanin subfamily A member 2a) (DSPA2a) (Interferon-induced protein 17) (Interferon-inducible protein 9-27) (Leu-13 antigen) (CD antigen CD225)	CD225/Dispanin family
TRINITY_DN361533_c0_g1_i1.p1	TRINITY_DN361533_c0_g1_i1	P11778	51	140	1	140	15	154	2e-33	140	100	57	0.191442	Myosin-7 (Myosin heavy chain 7) (Myosin heavy chain slow isoform) (MyHC-slow) (Myosin heavy chain, cardiac muscle beta isoform) (MyHC-beta) (Fragment)	0
TRINITY_DN502694_c0_g1_i1.p1	TRINITY_DN502694_c0_g1_i1	B5FXA0	85	80	3	82	1	80	2e-33	140	91	93	0.200919	Electron transfer flavoprotein regulatory factor 1 (LYR motif-containing protein 5)	Complex I LYR family
NODE_232473_length_223_cov_1.683908_g228546_i0.p1	NODE_232473_length_223_cov_1.683908_g228546_i0	P80944	81	72	1	72	77	148	2e-33	140	99	49	0.208567	Zinc finger X-chromosomal protein (Fragment)	Krueppel C2H2-type zinc-finger protein family, ZFX/ZFY subfamily
NODE_28299_length_643_cov_5.776094_g25472_i0.p2	NODE_28299_length_643_cov_5.776094_g25472_i0	P45973	63	106	37	140	37	142	3e-33	140	75	56	0.377212	Chromobox protein homolog 5 (Antigen p25) (Heterochromatin protein 1 homolog alpha) (HP1 alpha)	0
NODE_17568_length_789_cov_5.194595_g15335_i0.p1	NODE_17568_length_789_cov_5.194595_g15335_i0	P26261	46	187	11	195	223	405	6e-33	140	95	46	0.410341	Syndecan-3	Syndecan proteoglycan family
TRINITY_DN314442_c0_g1_i1.p1	TRINITY_DN314442_c0_g1_i1	Q2KJG4	52	127	25	151	18	144	2e-33	140	81	87	0.515631	Microsomal glutathione S-transferase 2 (Microsomal GST-2) (EC 2.5.1.18)	MAPEG family
TRINITY_DN14780_c0_g1_i1.p1	TRINITY_DN14780_c0_g1_i1	Q9Y680	69	91	10	99	33	123	2e-33	140	92	41	0.555066	Peptidyl-prolyl cis-trans isomerase FKBP7 (PPIase FKBP7) (EC 5.2.1.8) (23 kDa FK506-binding protein) (23 kDa FKBP) (FKBP-23) (FK506-binding protein 7) (FKBP-7) (Rotamase)	0
NODE_47552_length_506_cov_51.247265_g44158_i0.p1	NODE_47552_length_506_cov_51.247265_g44158_i0	Q32P78	97	67	1	67	1	67	2e-33	140	99	100	3.2068	DNA-directed RNA polymerases I, II, and III subunit RPABC5 (RNA polymerases I, II, and III subunit ABC5) (DNA-directed RNA polymerase III subunit L)	Archaeal RpoN/eukaryotic RPB10 RNA polymerase subunit family
TRINITY_DN704270_c0_g1_i1.p1	TRINITY_DN704270_c0_g1_i1	Q8AXA0	59	111	3	113	1	110	3e-33	140	97	100	28.9145	Beta-2-microglobulin	Beta-2-microglobulin family
NODE_193041_length_245_cov_2.076531_g189114_i0.p1	NODE_193041_length_245_cov_2.076531_g189114_i0	P61284	99	70	1	70	96	165	1e-33	141	99	42	0.147725	60S ribosomal protein L12	Universal ribosomal protein uL11 family
TRINITY_DN117836_c1_g1_i1.p2	TRINITY_DN117836_c1_g1_i1	Q3ZBL5	79	84	1	84	96	179	1e-33	141	99	47	0.163244	Peptidyl-tRNA hydrolase 2, mitochondrial (PTH 2) (EC 3.1.1.29) (Bcl-2 inhibitor of transcription)	PTH2 family
TRINITY_DN363076_c0_g1_i1.p1	TRINITY_DN363076_c0_g1_i1	Q3SZZ2	57	152	1	143	1	147	1e-33	141	101	58	0.677057	X-box-binding protein 1 (XBP-1) [Cleaved into: X-box-binding protein 1, cytoplasmic form; X-box-binding protein 1, luminal form]	BZIP family
NODE_3136_length_1448_cov_104.850608_g2457_i0.p6	NODE_3136_length_1448_cov_104.850608_g2457_i0	Q7TMF3	76	75	1	75	68	142	1e-33	141	96	52	4.25938	NADH dehydrogenase [ubiquinone] 1 alpha subcomplex subunit 12 (Complex I-B17.2) (CI-B17.2) (CIB17.2) (NADH-ubiquinone oxidoreductase subunit B17.2)	Complex I NDUFA12 subunit family
NODE_4088_length_1333_cov_81.158100_g3266_i0.p1	NODE_4088_length_1333_cov_81.158100_g3266_i0	Q6DIS2	45	180	130	309	67	244	7e-33	141	58	74	4.44232	Protein CDV3 homolog	CDV3 family
NODE_63982_length_438_cov_419.318766_g60319_i0.p1	NODE_63982_length_438_cov_419.318766_g60319_i0	Q63798	71	98	1	98	142	238	1e-33	141	99	41	23.9279	Proteasome activator complex subunit 2 (11S regulator complex subunit beta) (REG-beta) (Activator of multicatalytic protease subunit 2) (Proteasome activator 28 subunit beta) (PA28b) (PA28beta)	PA28 family
NODE_23966_length_693_cov_1.562112_g21347_i0.p1	NODE_23966_length_693_cov_1.562112_g21347_i0	Q58G82	68	104	10	113	86	187	5e-34	142	91	55	0.161215	Putative synaptotagmin-14-like protein (Synaptotagmin XIV protein pseudogene 1) (Synaptotagmin XIV-derived protein) (Synaptotagmin XIV-like protein)	Synaptotagmin family
TRINITY_DN361747_c0_g1_i1.p1	TRINITY_DN361747_c0_g1_i1	Q9D0B5	58	120	57	176	36	154	9e-34	142	67	76	0.388829	Thiosulfate sulfurtransferase/rhodanese-like domain-containing protein 3 (Rhodanese domain-containing protein 3)	0
NODE_14548_length_849_cov_5.857500_g12566_i0.p1	NODE_14548_length_849_cov_5.857500_g12566_i0	Q9D8P7	41	204	29	224	36	227	2e-33	142	87	90	0.463015	General transcription factor 3C polypeptide 6 (Transcription factor IIIC 35 kDa subunit) (TFIIIC 35 kDa subunit) (TFIIIC35) (Transcription factor IIIC subunit 6)	TFIIIC subunit 6 family
TRINITY_DN108310_c0_g1_i1.p1	TRINITY_DN108310_c0_g1_i1	Q8R034	89	74	1	74	1	74	8e-34	142	99	100	0.621779	Anaphase-promoting complex subunit 13 (APC13) (Cyclosome subunit 13)	APC13 family
TRINITY_DN175541_c0_g1_i1.p1	TRINITY_DN175541_c0_g1_i1	O19001	41	197	1	192	10	198	1e-33	142	102	99	0.670317	Cyclin-dependent kinase inhibitor 1B (Cyclin-dependent kinase inhibitor p27) (p27Kip1)	CDI family
TRINITY_DN625784_c0_g1_i1.p2	TRINITY_DN625784_c0_g1_i1	Q28BQ6	60	107	1	102	114	220	6e-34	142	104	49	1.42814	Transmembrane emp24 domain-containing protein 1 (p24 family protein gamma-1) (p24gamma1)	EMP24/GP25L family
TRINITY_DN120003_c0_g1_i1.p1	TRINITY_DN120003_c0_g1_i1	P41134	59	141	7	130	16	155	8e-34	142	108	91	2.48028	DNA-binding protein inhibitor ID-1 (Class B basic helix-loop-helix protein 24) (bHLHb24) (Inhibitor of DNA binding 1) (Inhibitor of differentiation 1)	0
NODE_1583_length_1765_cov_24.849650_g1210_i0.p2	NODE_1583_length_1765_cov_24.849650_g1210_i0	Q9DCG9	59	123	1	122	1	122	8e-34	142	99	98	3.84492	Multifunctional methyltransferase subunit TRM112-like protein (tRNA methyltransferase 112 homolog)	TRM112 family
TRINITY_DN733776_c0_g1_i1.p1	TRINITY_DN733776_c0_g1_i1	Q56K04	77	77	17	93	1	77	6e-34	142	82	100	4.63429	Cysteine-rich protein 1 (CRP-1)	0
TRINITY_DN133087_c0_g1_i1.p2	TRINITY_DN133087_c0_g1_i1	Q8N4S7	45	177	2	178	95	271	2e-33	142	98	65	4.72524	Progestin and adipoQ receptor family member 4 (Progestin and adipoQ receptor family member IV)	ADIPOR family
NODE_71450_length_416_cov_0.953678_g67700_i0.p1	NODE_71450_length_416_cov_0.953678_g67700_i0	P57054	61	109	1	109	42	150	3e-34	143	79	69	0.115582	Phosphatidylinositol N-acetylglucosaminyltransferase subunit P (EC 2.4.1.198) (Down syndrome critical region protein 5) (Down syndrome critical region protein C) (Phosphatidylinositol-glycan biosynthesis class P protein) (PIG-P)	PIGP family
NODE_43656_length_528_cov_1.789144_g40177_i1.p1	NODE_43656_length_528_cov_1.789144_g40177_i1	Q0II87	51	134	9	142	110	243	7e-34	143	77	54	0.164344	Transcription factor A, mitochondrial (mtTFA)	0
TRINITY_DN692276_c0_g1_i1.p1	TRINITY_DN692276_c0_g1_i1	Q0P5A5	83	76	15	90	1	76	3e-34	143	79	96	0.243741	Cyclin-dependent kinases regulatory subunit 1 (CKS-1)	CKS family
NODE_28982_length_636_cov_4.231687_g26135_i0.p1	NODE_28982_length_636_cov_4.231687_g26135_i0	Q9Y244	85	80	1	80	62	141	4e-34	143	99	57	0.294039	Proteasome maturation protein (Proteassemblin) (Protein UMP1 homolog) (hUMP1) (Voltage-gated K channel beta subunit 4.1)	POMP/UMP1 family
TRINITY_DN48186_c0_g1_i1.p1	TRINITY_DN48186_c0_g1_i1	P0DN89	51	121	1	121	1	121	3e-34	143	98	98	0.496013	Transmembrane protein 254	0
TRINITY_DN614247_c0_g1_i1.p1	TRINITY_DN614247_c0_g1_i1	Q91WS0	60	106	26	130	2	107	3e-34	143	80	98	1.05728	CDGSH iron-sulfur domain-containing protein 1 (MitoNEET)	CISD protein family
TRINITY_DN103493_c0_g1_i1.p1	TRINITY_DN103493_c0_g1_i1	Q9CX48	80	81	5	85	1	81	5e-34	143	48	46	1.09743	Zinc finger CCHC domain-containing protein 10	0
TRINITY_DN818414_c0_g1_i1.p1	TRINITY_DN818414_c0_g1_i1	P58557	49	141	8	148	1	140	1e-34	144	95	84	0.237123	Endoribonuclease YbeY (EC 3.1.-.-)	Endoribonuclease YbeY family
NODE_102694_length_345_cov_2.108108_g98792_i0.p1	NODE_102694_length_345_cov_2.108108_g98792_i0	P18741	56	108	1	108	1	108	2e-34	144	98	77	0.280986	Oocyte zinc finger protein XlCOF15 (Fragment)	Krueppel C2H2-type zinc-finger protein family
NODE_17310_length_793_cov_24.262097_g15097_i0.p1	NODE_17310_length_793_cov_24.262097_g15097_i0	F1QZ15	68	104	1	104	71	174	2e-34	144	98	59	0.475614	EKC/KEOPS complex subunit TPRKB (PRPK-binding protein) (TP53RK-binding protein)	CGI121/TPRKB family
NODE_5659_length_1204_cov_6.868398_g4610_i0.p1	NODE_5659_length_1204_cov_6.868398_g4610_i0	Q28772	68	115	56	168	46	160	3e-34	144	68	72	0.481836	Transcription factor 12 (TCF-12) (DNA-binding protein HTF4) (E-box-binding protein) (Transcription factor HTF-4) (Fragment)	0
NODE_60890_length_449_cov_10.127500_g57262_i0.p1	NODE_60890_length_449_cov_10.127500_g57262_i0	P53369	76	88	21	108	21	108	2e-34	144	81	56	0.697849	7,8-dihydro-8-oxoguanine triphosphatase (EC 3.6.1.55) (2-hydroxy-dATP diphosphatase) (EC 3.6.1.56) (8-oxo-dGTPase) (Nucleoside diphosphate-linked moiety X motif 1) (Nudix motif 1)	Nudix hydrolase family
NODE_19412_length_757_cov_35.752825_g17050_i0.p1	NODE_19412_length_757_cov_35.752825_g17050_i0	Q96KP6	44	203	2	193	19	218	5e-34	144	105	62	0.897738	TNFAIP3-interacting protein 3 (A20-binding inhibitor of NF-kappa-B activation 3) (ABIN-3) (Listeria-induced gene protein)	0
TRINITY_DN104348_c0_g3_i1.p1	TRINITY_DN104348_c0_g3_i1	Q02374	73	84	33	116	27	108	1e-34	144	72	78	2.94938	NADH dehydrogenase [ubiquinone] 1 beta subcomplex subunit 2, mitochondrial (Complex I-AGGG) (CI-AGGG) (NADH-ubiquinone oxidoreductase AGGG subunit)	Complex I NDUFB2 subunit family
TRINITY_DN128285_c0_g2_i1.p2	TRINITY_DN128285_c0_g2_i1	O88824	54	135	26	160	14	146	2e-34	144	84	92	3.21617	Protein JTB	JTB family
TRINITY_DN67073_c0_g1_i1.p1	TRINITY_DN67073_c0_g1_i1	A2BD89	58	103	16	118	1	103	2e-34	144	85	97	3.4226	UPF0545 protein C22orf39 homolog	UPF0545 family
TRINITY_DN58016_c0_g2_i1.p1	TRINITY_DN58016_c0_g2_i1	P61485	94	70	1	70	9	78	2e-34	144	100	66	4.12855	60S ribosomal protein L36a	Eukaryotic ribosomal protein eL42 family
TRINITY_DN738363_c0_g1_i1.p1	TRINITY_DN738363_c0_g1_i1	P30273	100	72	1	72	13	84	7e-35	145	100	84	0.11499	High affinity immunoglobulin epsilon receptor subunit gamma (Fc receptor gamma-chain) (FcRgamma) (Fc-epsilon RI-gamma) (IgE Fc receptor subunit gamma) (FceRI gamma)	CD3Z/FCER1G family
NODE_264621_length_209_cov_0.975000_g260694_i0.p1	NODE_264621_length_209_cov_0.975000_g260694_i0	P0CF51	100	69	1	69	8	76	6e-35	145	100	40	0.116861	T cell receptor gamma constant 1	0
NODE_122126_length_314_cov_2.056604_g118209_i0.p1	NODE_122126_length_314_cov_2.056604_g118209_i0	Q9XSB7	74	96	9	104	2	96	6e-35	145	92	73	0.160984	Runt-related transcription factor 2 (Core-binding factor subunit alpha-1) (CBF-alpha-1) (Fragment)	0
TRINITY_DN435130_c0_g1_i1.p1	TRINITY_DN435130_c0_g1_i1	Q9V0D5	46	167	50	215	105	270	2e-34	145	71	46	0.204817	Malate dehydrogenase (EC 1.1.1.37)	LDH2/MDH2 oxidoreductase family
NODE_19728_length_753_cov_2.434659_g17348_i0.p1	NODE_19728_length_753_cov_2.434659_g17348_i0	P53004	55	132	2	130	163	292	1e-34	145	96	45	0.217094	Biliverdin reductase A (BVR A) (EC 1.3.1.24) (Biliverdin-IX alpha-reductase)	Gfo/Idh/MocA family, Biliverdin reductase subfamily
TRINITY_DN240814_c0_g1_i1.p1	TRINITY_DN240814_c0_g1_i1	P09630	50	158	1	147	1	158	9e-35	145	107	67	0.343789	Homeobox protein Hox-C6 (Homeobox protein CP25) (Homeobox protein HHO.C8) (Homeobox protein Hox-3C)	Antp homeobox family
NODE_23922_length_693_cov_8.548137_g21303_i0.p1	NODE_23922_length_693_cov_8.548137_g21303_i0	A4IFR3	98	66	18	83	18	83	7e-35	145	79	80	0.378978	Transcription elongation factor 1 homolog	ELOF1 family
TRINITY_DN20909_c0_g2_i1.p1	TRINITY_DN20909_c0_g2_i1	Q66IV5	58	116	1	116	97	212	1e-34	145	89	51	0.594806	Arpin	Arpin family
TRINITY_DN96333_c0_g1_i1.p1	TRINITY_DN96333_c0_g1_i1	P62312	99	72	1	72	9	80	6e-35	145	99	90	0.626826	U6 snRNA-associated Sm-like protein LSm6	SnRNP Sm proteins family, SmF/LSm6 subfamily
TRINITY_DN126615_c0_g1_i1.p1	TRINITY_DN126615_c0_g1_i1	P20135	48	152	1	152	111	261	1e-34	145	99	58	0.82923	Glutathione S-transferase theta-1 (EC 2.5.1.18) (GST class-theta) (GST-CL1)	GST superfamily, Theta family
TRINITY_DN137924_c0_g1_i1.p1	TRINITY_DN137924_c0_g1_i1	Q9BTK6	49	176	20	190	70	242	2e-34	145	89	69	1.59392	PAXIP1-associated glutamate-rich protein 1 (Glutamate-rich coactivator interacting with SRC1) (GAS) (PAXIP1-associated protein 1) (PTIP-associated protein 1)	0
TRINITY_DN201192_c0_g1_i1.p1	TRINITY_DN201192_c0_g1_i1	Q8HXG6	51	133	20	152	9	141	7e-35	145	87	94	2.26844	NADH dehydrogenase [ubiquinone] 1 alpha subcomplex subunit 11 (Complex I-B14.7) (CI-B14.7) (NADH-ubiquinone oxidoreductase subunit B14.7)	Complex I NDUFA11 subunit family
TRINITY_DN122165_c0_g1_i1.p1	TRINITY_DN122165_c0_g1_i1	A9UL63	65	110	30	137	1	110	1e-34	145	79	100	2.43584	Protein FMC1 homolog	FMC1 family
TRINITY_DN796711_c0_g1_i1.p1	TRINITY_DN796711_c0_g1_i1	P00429	74	82	4	85	5	86	7e-35	145	95	95	9.44517	Cytochrome c oxidase subunit 6B1 (Cytochrome c oxidase polypeptide VII) (Cytochrome c oxidase subunit AED) (Cytochrome c oxidase subunit VIb isoform 1) (COX VIb-1)	Cytochrome c oxidase subunit 6B family
TRINITY_DN121848_c0_g2_i1.p2	TRINITY_DN121848_c0_g2_i1	Q3ZBL0	95	76	1	76	1	76	7e-35	145	99	100	9.48362	Small nuclear ribonucleoprotein G (snRNP-G) (Sm protein G) (Sm-G) (SmG)	SnRNP Sm proteins family
TRINITY_DN132181_c1_g1_i1.p1	TRINITY_DN132181_c1_g1_i1	Q9H4G4	49	150	232	377	9	154	7e-34	145	40	97	13.1975	Golgi-associated plant pathogenesis-related protein 1 (GAPR-1) (Golgi-associated PR-1 protein) (Glioma pathogenesis-related protein 2) (GliPR 2)	CRISP family
TRINITY_DN122242_c0_g1_i1.p2	TRINITY_DN122242_c0_g1_i1	Q5F4A9	78	96	95	188	134	229	1e-34	145	50	42	15.6457	ADP-ribosylation factor-like protein 6-interacting protein 4 (ARL-6-interacting protein 4) (Aip-4)	ARL6IP4 family
NODE_32252_length_606_cov_442.005386_g29279_i0.p1	NODE_32252_length_606_cov_442.005386_g29279_i0	Q56JX5	90	81	44	124	44	124	7e-35	145	64	65	30.8884	40S ribosomal protein S25	Eukaryotic ribosomal protein eS25 family
NODE_45996_length_515_cov_2.214592_g42623_i0.p1	NODE_45996_length_515_cov_2.214592_g42623_i0	Q5E9A1	85	92	1	92	39	130	4e-35	146	99	43	0.174675	Nascent polypeptide-associated complex subunit alpha (NAC-alpha) (Alpha-NAC)	NAC-alpha family
NODE_40731_length_546_cov_2.957746_g37489_i0.p1	NODE_40731_length_546_cov_2.957746_g37489_i0	Q32LE2	57	150	1	147	211	360	4e-35	146	101	41	0.222408	G kinase-anchoring protein 1	GKAP1 family
NODE_8792_length_1029_cov_3.102041_g7395_i0.p1	NODE_8792_length_1029_cov_3.102041_g7395_i0	A1L2W9	59	112	3	114	4	115	4e-35	146	87	90	0.271576	Pleckstrin homology-like domain family A member 2 (Imprinted in placenta and liver protein)	PHLDA2 family
TRINITY_DN36199_c0_g2_i1.p1	TRINITY_DN36199_c0_g2_i1	Q5I0X7	75	96	1	95	50	145	4e-35	146	98	64	0.302888	Tetratricopeptide repeat protein 32 (TPR repeat protein 32)	0
NODE_26546_length_662_cov_400.078303_g23795_i0.p1	NODE_26546_length_662_cov_400.078303_g23795_i0	Q9D6Z0	69	100	2	101	107	206	3e-35	146	88	45	0.778068	Alpha-ketoglutarate-dependent dioxygenase alkB homolog 7, mitochondrial (EC 1.14.11.-) (Alkylated DNA repair protein alkB homolog 7)	AlkB family
NODE_6745_length_1132_cov_17.313019_g5570_i0.p1	NODE_6745_length_1132_cov_17.313019_g5570_i0	Q8T3X9	81	84	12	95	47	130	3e-35	146	88	65	0.884791	Iron-sulfur cluster assembly 1 homolog, mitochondrial (Lethal (1) G0136) (Putative magnetoreceptor subunit MagR)	HesB/IscA family
NODE_30321_length_623_cov_40.897213_g27409_i0.p1	NODE_30321_length_623_cov_40.897213_g27409_i0	Q6DEM5	76	90	38	126	1	90	3e-35	146	71	100	3.11677	Mitochondrial import inner membrane translocase subunit Tim8 A	Small Tim family
TRINITY_DN441045_c0_g1_i1.p1	TRINITY_DN441045_c0_g1_i1	Q9CPY4	88	83	26	106	45	127	3e-35	146	78	65	8.61817	Cyclin-dependent kinase 2-associated protein 2 (CDK2-associated protein 2) (DOC-1-related protein) (DOC-1R)	CDK2AP family
TRINITY_DN858832_c0_g1_i1.p1	TRINITY_DN858832_c0_g1_i1	Q8N567	42	171	2	169	1	167	4e-35	147	101	63	0.298132	Zinc finger CCHC domain-containing protein 9	0
NODE_2387_length_1577_cov_3.581806_g1840_i0.p1	NODE_2387_length_1577_cov_3.581806_g1840_i0	P53809	64	100	1	100	111	210	2e-35	147	87	47	0.308237	Phosphatidylcholine transfer protein (PC-TP) (START domain-containing protein 2) (StARD2) (StAR-related lipid transfer protein 2)	0
NODE_7667_length_1081_cov_4.487403_g6387_i0.p1	NODE_7667_length_1081_cov_4.487403_g6387_i0	O95990	54	145	32	176	1	142	5e-35	147	81	101	0.316253	Actin-associated protein FAM107A (Down-regulated in renal cell carcinoma 1) (Protein TU3A)	FAM107 family
TRINITY_DN98951_c0_g1_i1.p1	TRINITY_DN98951_c0_g1_i1	P56101	64	121	1	121	75	195	1e-35	147	99	62	0.349193	DnaJ homolog subfamily C member 5 (CCCS1) (Cysteine string protein) (CSP)	0
TRINITY_DN110099_c1_g1_i1.p1	TRINITY_DN110099_c1_g1_i1	Q5I033	69	106	1	105	1	106	3e-35	147	101	51	0.526144	Suppressor of IKBKE 1 (Suppressor of IKK-epsilon)	SIKE family
TRINITY_DN122870_c0_g1_i1.p1	TRINITY_DN122870_c0_g1_i1	Q9BVM4	47	157	30	186	1	153	5e-35	147	84	103	0.667978	Gamma-glutamylaminecyclotransferase (GGACT) (EC 4.3.2.8) (AIG2-like domain-containing protein 1) (Gamma-glutamylamine cyclotransferase)	Gamma-glutamylcyclotransferase family
NODE_16313_length_812_cov_10.264744_g14189_i0.p1	NODE_16313_length_812_cov_10.264744_g14189_i0	Q6IQ86	99	75	1	75	1	75	2e-35	147	99	100	0.787725	Probable protein BRICK1	BRK1 family
NODE_3861_length_1361_cov_12.735518_g3072_i0.p1	NODE_3861_length_1361_cov_12.735518_g3072_i0	Q6DKE6	73	101	1	101	1	101	6e-35	147	44	44	0.908486	Protein CWC15 homolog B	CWC15 family
TRINITY_DN60719_c0_g1_i1.p1	TRINITY_DN60719_c0_g1_i1	Q9W6S8	56	134	9	140	7	139	3e-35	147	87	48	1.35057	Survival motor neuron protein 1	SMN family
TRINITY_DN136745_c0_g4_i4.p1	TRINITY_DN136745_c0_g4_i4	P17026	66	96	1	96	90	185	2e-35	147	100	43	1.36986	Zinc finger protein 22 (Zinc finger protein KOX15) (Zinc finger protein Krox-26)	Krueppel C2H2-type zinc-finger protein family
TRINITY_DN135130_c0_g1_i1.p1	TRINITY_DN135130_c0_g1_i1	Q63068	48	174	27	200	69	228	6e-35	147	87	45	2.48725	Phosphorylated adapter RNA export protein (26 kDa resiniferatoxin-binding protein) (RBP-26) (RNA U small nuclear RNA export adapter protein) (RTX-42) (Resiniferatoxin-binding protein 2) (RBP-2)	PHAX family
TRINITY_DN116370_c0_g2_i1.p1	TRINITY_DN116370_c0_g2_i1	Q1RMP0	57	118	4	121	8	123	1e-35	147	97	96	3.27834	DNA-directed RNA polymerase I subunit RPA12 (Zinc ribbon domain-containing protein 1)	Archaeal RpoM/eukaryotic RPA12/RPB9/RPC11 RNA polymerase family
TRINITY_DN102767_c0_g1_i1.p1	TRINITY_DN102767_c0_g1_i1	P07107	77	87	19	105	1	87	2e-35	147	81	100	8.03445	Acyl-CoA-binding protein (ACBP) (Diazepam-binding inhibitor) (DBI) (Endozepine) (EP)	ACBP family
TRINITY_DN270897_c0_g1_i1.p1	TRINITY_DN270897_c0_g1_i1	Q9UMY4	88	77	1	77	36	112	9e-36	148	100	45	0.14002	Sorting nexin-12	Sorting nexin family
NODE_84288_length_382_cov_2.186186_g80439_i0.p1	NODE_84288_length_382_cov_2.186186_g80439_i0	Q8NI22	59	121	6	126	26	146	1e-35	148	96	83	0.169866	Multiple coagulation factor deficiency protein 2 (Neural stem cell-derived neuronal survival protein)	0
TRINITY_DN96284_c0_g2_i2.p1	TRINITY_DN96284_c0_g2_i2	Q7L3S4	42	175	1	175	81	253	2e-35	148	100	55	0.279041	Zinc finger protein 771 (Mesenchymal stem cell protein DSC43)	Krueppel C2H2-type zinc-finger protein family
NODE_7200_length_1106_cov_5.897824_g5966_i0.p1	NODE_7200_length_1106_cov_5.897824_g5966_i0	Q9P0P8	62	114	42	155	127	240	2e-35	148	73	48	0.464599	Mitochondrial transcription rescue factor 1	0
TRINITY_DN558322_c0_g1_i1.p1	TRINITY_DN558322_c0_g1_i1	Q5RCE5	68	101	52	152	31	131	2e-35	148	59	74	1.30006	BolA-like protein 1	BolA/IbaG family
TRINITY_DN117455_c0_g1_i1.p4	TRINITY_DN117455_c0_g1_i1	P98173	67	100	28	127	29	128	1e-35	148	74	43	1.82411	Protein FAM3A (Cytokine-like protein 2-19)	FAM3 family
TRINITY_DN128864_c0_g1_i2.p1	TRINITY_DN128864_c0_g1_i2	Q1LU86	53	140	1	140	124	263	2e-35	148	79	47	1.83583	Protein FAM92A	FAM92 family
TRINITY_DN662990_c0_g1_i1.p1	TRINITY_DN662990_c0_g1_i1	Q9D3D9	54	171	26	190	1	168	2e-35	148	90	102	19.4782	ATP synthase subunit delta, mitochondrial (ATP synthase F1 subunit delta) (F-ATPase delta subunit)	ATPase epsilon chain family
TRINITY_DN652951_c1_g1_i1.p1	TRINITY_DN652951_c1_g1_i1	Q8BQN6	51	119	1	119	53	171	4e-36	149	100	41	0.079328	Zinc finger protein OZF (Only zinc finger protein) (Zinc finger protein 146)	Krueppel C2H2-type zinc-finger protein family
TRINITY_DN495817_c0_g1_i1.p1	TRINITY_DN495817_c0_g1_i1	Q5E9E4	100	73	2	74	36	108	4e-36	149	99	40	0.144949	Translocon-associated protein subunit beta (TRAP-beta) (Signal sequence receptor subunit beta) (SSR-beta)	TRAP-beta family
TRINITY_DN131969_c1_g1_i2.p1	TRINITY_DN131969_c1_g1_i2	Q32LE4	53	144	1	143	26	168	8e-36	149	95	77	0.169815	Gamma-glutamylcyclotransferase (EC 4.3.2.9)	Gamma-glutamylcyclotransferase family
NODE_140292_length_291_cov_2.095041_g136369_i0.p2	NODE_140292_length_291_cov_2.095041_g136369_i0	Q9CZE3	78	91	6	96	5	95	7e-36	149	95	41	0.248885	Ras-related protein Rab-32	Small GTPase superfamily, Rab family
NODE_39893_length_551_cov_7.595618_g36675_i0.p1	NODE_39893_length_551_cov_7.595618_g36675_i0	Q3SZ27	44	188	1	183	80	261	8e-36	149	103	71	0.517316	MICOS complex subunit MIC27 (Apolipoprotein O-like) (Protein FAM121A)	Apolipoprotein O/MICOS complex subunit Mic27 family
TRINITY_DN140840_c15_g4_i1.p1	TRINITY_DN140840_c15_g4_i1	P56391	71	86	77	162	1	86	6e-36	149	53	100	0.754696	Cytochrome c oxidase subunit 6B1 (Cytochrome c oxidase subunit VIb isoform 1) (COX VIb-1)	Cytochrome c oxidase subunit 6B family
TRINITY_DN133137_c1_g3_i1.p1	TRINITY_DN133137_c1_g3_i1	Q80ZS3	46	177	11	187	23	199	9e-36	149	92	89	1.3253	28S ribosomal protein S26, mitochondrial (MRP-S26) (S26mt)	Mitochondrion-specific ribosomal protein mS26 family
TRINITY_DN36261_c0_g1_i1.p1	TRINITY_DN36261_c0_g1_i1	Q5SQF8	75	99	1	99	56	153	2e-36	150	100	54	0.128717	Histone deacetylase complex subunit SAP30L (Sin3 corepressor complex subunit SAP30L) (Sin3-associated protein p30-like)	SAP30 family
TRINITY_DN184603_c1_g1_i1.p1	TRINITY_DN184603_c1_g1_i1	Q8HYR6	53	139	4	142	174	311	2e-36	150	93	44	0.162221	Dehydrogenase/reductase SDR family member 9 (EC 1.1.1.209) (EC 1.1.1.53) (3-alpha hydroxysteroid dehydrogenase) (3-alpha-HSD) (Retinol dehydrogenase) (EC 1.1.1.105) (Short-chain dehydrogenase/reductase retSDR8)	Short-chain dehydrogenases/reductases (SDR) family
TRINITY_DN481272_c0_g1_i1.p1	TRINITY_DN481272_c0_g1_i1	P83876	96	71	1	71	72	142	3e-36	150	99	50	0.223447	Thioredoxin-like protein 4A (DIM1 protein homolog) (Spliceosomal U5 snRNP-specific 15 kDa protein) (Thioredoxin-like U5 snRNP protein U5-15kD)	DIM1 family
NODE_48905_length_500_cov_4.259424_g45485_i0.p1	NODE_48905_length_500_cov_4.259424_g45485_i0	Q6ICL7	49	160	1	160	180	338	5e-36	150	96	46	0.229919	Solute carrier family 35 member E4	TPT transporter family, SLC35E subfamily
TRINITY_DN118943_c0_g1_i2.p2	TRINITY_DN118943_c0_g1_i2	Q9BYD1	82	79	1	79	25	103	3e-36	150	100	44	0.356437	39S ribosomal protein L13, mitochondrial (L13mt) (MRP-L13) (Mitochondrial large ribosomal subunit protein uL13m)	Universal ribosomal protein uL13 family
NODE_21742_length_722_cov_10.063893_g19260_i0.p1	NODE_21742_length_722_cov_10.063893_g19260_i0	Q9NQP4	76	95	1	95	40	134	2e-36	150	99	71	0.441139	Prefoldin subunit 4 (Protein C-1)	Prefoldin subunit beta family
NODE_95441_length_358_cov_6.980583_g91551_i0.p1	NODE_95441_length_358_cov_6.980583_g91551_i0	A5PKG7	73	98	22	119	43	140	2e-36	150	82	42	0.557496	BTB/POZ domain-containing protein KCTD5	0
NODE_29261_length_633_cov_7.563356_g26398_i0.p1	NODE_29261_length_633_cov_7.563356_g26398_i0	Q9JHN8	69	102	1	102	153	254	2e-36	150	99	40	0.592203	Serine/threonine-protein kinase 19 (EC 2.7.11.1) (Protein RP1)	STK19 family
NODE_13530_length_874_cov_10.003636_g11632_i0.p1	NODE_13530_length_874_cov_10.003636_g11632_i0	Q5ZKU0	52	171	25	190	17	187	4e-36	150	89	90	0.610888	PRKR-interacting protein 1 homolog	PRKRIP1 family
NODE_21343_length_728_cov_8.184094_g18882_i0.p1	NODE_21343_length_728_cov_8.184094_g18882_i0	Q71SS4	59	106	1	106	101	206	3e-36	150	99	42	0.643389	Derlin-1 (Der1-like protein 1)	Derlin family
TRINITY_DN25108_c0_g1_i1.p1	TRINITY_DN25108_c0_g1_i1	Q3MHL8	71	102	3	104	2	103	3e-36	150	98	56	1.57159	Small acidic protein	SMAP family
TRINITY_DN94723_c0_g1_i1.p2	TRINITY_DN94723_c0_g1_i1	Q29068	93	81	27	107	1	81	3e-36	150	76	99	1.71286	T-complex protein 1 subunit gamma (TCP-1-gamma) (CCT-gamma) (Matricin) (Fragment)	TCP-1 chaperonin family
TRINITY_DN395957_c2_g1_i1.p1	TRINITY_DN395957_c2_g1_i1	Q62622	70	109	7	111	9	117	2e-36	150	97	93	20.0784	Eukaryotic translation initiation factor 4E-binding protein 1 (4E-BP1) (eIF4E-binding protein 1) (Phosphorylated heat- and acid-stable protein regulated by insulin 1) (PHAS-I)	EIF4E-binding protein family
NODE_74274_length_408_cov_1.724234_g70482_i0.p1	NODE_74274_length_408_cov_1.724234_g70482_i0	Q0V7N0	99	77	37	113	27	103	1e-36	151	68	65	0.139285	Vesicle-associated membrane protein 1 (VAMP-1) (Synaptobrevin-1)	Synaptobrevin family
TRINITY_DN844282_c0_g1_i1.p1	TRINITY_DN844282_c0_g1_i1	Q6PHF0	90	84	1	84	1	84	1e-36	151	100	42	0.234204	Charged multivesicular body protein 1a (Chromatin-modifying protein 1a) (CHMP1a)	SNF7 family
NODE_156576_length_274_cov_2.008889_g152650_i0.p1	NODE_156576_length_274_cov_2.008889_g152650_i0	Q3T0W9	85	91	1	91	27	117	1e-36	151	100	46	0.247117	60S ribosomal protein L19	Eukaryotic ribosomal protein eL19 family
TRINITY_DN94502_c0_g1_i1.p1	TRINITY_DN94502_c0_g1_i1	P24341	88	82	2	83	14	95	1e-36	151	98	86	0.273115	Homeobox protein Hox-D10 (Chox-4D) (Homeobox protein Hox-4.5) (Chox-4.5) (Fragment)	Abd-B homeobox family
TRINITY_DN57870_c0_g1_i1.p1	TRINITY_DN57870_c0_g1_i1	Q95108	72	96	1	96	70	165	1e-36	151	99	58	0.307937	Thioredoxin, mitochondrial (MTRX) (Mt-Trx) (Thioredoxin-2)	Thioredoxin family
TRINITY_DN135034_c0_g2_i1.p1	TRINITY_DN135034_c0_g2_i1	Q9CWK3	55	147	200	338	200	342	8e-36	151	43	43	0.32855	CD2 antigen cytoplasmic tail-binding protein 2 (CD2 cytoplasmic domain-binding protein 2) (CD2 tail-binding protein 2)	0
TRINITY_DN637463_c0_g1_i1.p1	TRINITY_DN637463_c0_g1_i1	Q9D113	75	96	22	117	72	165	1e-36	151	73	54	0.411926	DNL-type zinc finger protein (Hsp70-escort protein 1) (HEP1) (mtHsp70-escort protein)	0
TRINITY_DN591965_c0_g1_i1.p1	TRINITY_DN591965_c0_g1_i1	Q6NVQ1	75	96	1	96	88	183	1e-36	151	99	52	0.459931	Protein jagunal homolog 1	Jagunal family
TRINITY_DN776470_c0_g1_i1.p1	TRINITY_DN776470_c0_g1_i1	Q28DB1	58	148	1	148	12	155	2e-36	151	87	87	0.69842	Mitotic-spindle organizing protein 2B (Mitotic-spindle organizing protein associated with a ring of gamma-tubulin 2B)	MOZART2 family
TRINITY_DN138097_c0_g1_i1.p1	TRINITY_DN138097_c0_g1_i1	Q3T0C8	47	186	179	350	153	338	7e-36	151	52	53	0.859876	PDZ and LIM domain protein 2	0
TRINITY_DN14306_c0_g2_i1.p2	TRINITY_DN14306_c0_g2_i1	Q6PBR7	68	101	1	101	1	101	1e-36	151	97	98	0.956149	Ribosomal protein 63, mitochondrial (Mitochondrial ribosomal protein 63) (Mitochondrial ribosomal protein L57)	Mitochondrion-specific ribosomal protein mL63 family
TRINITY_DN106254_c0_g2_i1.p1	TRINITY_DN106254_c0_g2_i1	P30046	64	118	12	129	1	118	1e-36	151	91	100	2.05919	D-dopachrome decarboxylase (EC 4.1.1.84) (D-dopachrome tautomerase) (Phenylpyruvate tautomerase II)	MIF family
TRINITY_DN14343_c0_g2_i1.p1	TRINITY_DN14343_c0_g2_i1	Q922M7	45	206	20	216	12	209	4e-36	151	85	89	2.28222	Ashwin	Ashwin family
TRINITY_DN137341_c0_g2_i1.p1	TRINITY_DN137341_c0_g2_i1	Q0III6	69	107	20	124	1	107	4e-36	151	42	44	4.12035	DnaJ homolog subfamily B member 6 (MRJ)	0
TRINITY_DN299399_c0_g1_i1.p1	TRINITY_DN299399_c0_g1_i1	Q9NTQ9	59	110	1	110	71	180	5e-37	152	100	41	0.097673	Gap junction beta-4 protein (Connexin-30.3) (Cx30.3)	Connexin family, Beta-type (group I) subfamily
TRINITY_DN736079_c0_g1_i1.p1	TRINITY_DN736079_c0_g1_i1	Q8BH26	75	93	1	93	57	149	6e-37	152	100	57	0.174457	Transmembrane protein 251	TMEM251 family
TRINITY_DN12605_c0_g1_i1.p1	TRINITY_DN12605_c0_g1_i1	Q96BS2	48	166	1	164	48	213	1e-36	152	100	78	0.177726	Calcineurin B homologous protein 3 (Tescalcin) (TSC)	Calcineurin regulatory subunit family, CHP subfamily
TRINITY_DN717678_c0_g1_i1.p1	TRINITY_DN717678_c0_g1_i1	Q9QX60	58	123	1	123	155	277	5e-37	152	96	44	0.19607	Deoxyguanosine kinase, mitochondrial (dGK) (EC 2.7.1.113)	DCK/DGK family
NODE_87206_length_375_cov_5.285276_g83343_i0.p1	NODE_87206_length_375_cov_5.285276_g83343_i0	Q28601	91	77	28	104	17	93	5e-37	152	73	80	0.221688	Homeobox protein Hox-C9 (Fragment)	Abd-B homeobox family
TRINITY_DN126643_c1_g3_i1.p1	TRINITY_DN126643_c1_g3_i1	Q8CAK3	46	175	28	196	4	173	2e-36	152	89	60	0.223234	Shiftless antiviral inhibitor of ribosomal frameshifting protein homolog (SHFL) (Repressor of yield of DENV protein homolog) (RyDEN)	SHFL family
TRINITY_DN924931_c0_g1_i1.p2	TRINITY_DN924931_c0_g1_i1	P01923	100	74	1	74	45	118	6e-37	152	100	52	0.276638	Hemoglobin subunit alpha (Alpha-globin) (Hemoglobin alpha chain)	Globin family
NODE_12189_length_911_cov_5.092807_g10422_i0.p1	NODE_12189_length_911_cov_5.092807_g10422_i0	P35244	57	117	18	134	1	117	8e-37	152	84	97	0.392093	Replication protein A 14 kDa subunit (RP-A p14) (Replication factor A protein 3) (RF-A protein 3)	0
TRINITY_DN73045_c0_g2_i1.p1	TRINITY_DN73045_c0_g2_i1	Q58DR0	79	91	24	114	20	110	8e-37	152	79	83	1.11166	Anaphase-promoting complex subunit 16 (APC16) (Cyclosome subunit 16)	APC16 family
TRINITY_DN119830_c0_g1_i1.p1	TRINITY_DN119830_c0_g1_i1	A5A777	50	151	15	163	41	191	9e-37	152	92	79	1.19246	Biogenesis of lysosome-related organelles complex 1 subunit 5 (BLOC-1 subunit 5) (Protein Muted homolog)	BLOC1S5 family
TRINITY_DN140581_c9_g4_i2.p1	TRINITY_DN140581_c9_g4_i2	Q00P32	48	178	19	196	17	191	1e-36	152	89	93	3.11766	Transcription factor HES-2 (XHes2) (Hairy and enhancer of split 2)	0
TRINITY_DN78597_c0_g1_i1.p1	TRINITY_DN78597_c0_g1_i1	Q9D3F7	57	136	1	135	94	229	6e-37	152	100	59	7.86705	DNA damage-inducible transcript 4 protein (Dexamethasone-induced gene 2 protein) (HIF-1 responsive protein RTP801) (Protein regulated in development and DNA damage response 1) (REDD-1)	DDIT4 family
TRINITY_DN337_c0_g1_i1.p1	TRINITY_DN337_c0_g1_i1	A5JSS2	92	78	1	78	37	114	8e-37	152	99	49	11.1891	60S ribosomal protein L21	Eukaryotic ribosomal protein eL21 family
NODE_136038_length_296_cov_1.914980_g132115_i0.p1	NODE_136038_length_296_cov_1.914980_g132115_i0	Q96DB9	79	98	1	98	4	101	3e-37	153	100	55	0.166677	FXYD domain-containing ion transport regulator 5 (Dysadherin)	FXYD family
TRINITY_DN441505_c0_g1_i1.p1	TRINITY_DN441505_c0_g1_i1	O95619	77	101	1	101	126	226	4e-37	153	98	44	0.16796	YEATS domain-containing protein 4 (Glioma-amplified sequence 41) (Gas41) (NuMA-binding protein 1) (NuBI-1) (NuBI1)	0
NODE_35563_length_581_cov_2.836466_g32472_i0.p1	NODE_35563_length_581_cov_2.836466_g32472_i0	Q28314	71	95	99	193	12	106	8e-37	153	49	86	0.188824	Nitric oxide synthase, inducible (EC 1.14.13.39) (Inducible NO synthase) (Inducible NOS) (iNOS) (NOS type II) (Peptidyl-cysteine S-nitrosylase NOS2) (Fragment)	NOS family
TRINITY_DN293756_c0_g1_i1.p1	TRINITY_DN293756_c0_g1_i1	Q96ND0	63	120	1	120	153	272	3e-37	153	99	44	0.444965	Protein FAM210A	FAM210 family
TRINITY_DN127127_c0_g1_i1.p1	TRINITY_DN127127_c0_g1_i1	Q7SZR5	80	96	1	96	1	96	4e-37	153	95	96	1.98004	Small ubiquitin-related modifier 1 (SUMO-1)	Ubiquitin family, SUMO subfamily
NODE_63684_length_439_cov_676.543590_g60026_i0.p1	NODE_63684_length_439_cov_676.543590_g60026_i0	Q6AZJ9	91	81	37	117	1	81	3e-37	153	68	98	17.0099	40S ribosomal protein S21	Eukaryotic ribosomal protein eS21 family
TRINITY_DN417144_c0_g1_i1.p1	TRINITY_DN417144_c0_g1_i1	Q98TF8	78	103	25	126	17	119	3e-37	153	76	80	39.6292	60S ribosomal protein L22	Eukaryotic ribosomal protein eL22 family
NODE_80655_length_391_cov_1.523392_g76824_i0.p1	NODE_80655_length_391_cov_1.523392_g76824_i0	P59024	67	117	14	129	11	123	2e-37	154	91	55	0.147196	Peptidyl-prolyl cis-trans isomerase FKBP14 (PPIase FKBP14) (EC 5.2.1.8) (FK506-binding protein 14) (FKBP-14) (Rotamase)	0
NODE_36132_length_577_cov_2.346591_g33024_i0.p1	NODE_36132_length_577_cov_2.346591_g33024_i0	Q86U28	70	105	8	112	50	154	1e-37	154	93	68	0.168479	Iron-sulfur cluster assembly 2 homolog, mitochondrial (HESB-like domain-containing protein 1)	HesB/IscA family
NODE_97945_length_354_cov_1.547541_g94047_i0.p1	NODE_97945_length_354_cov_1.547541_g94047_i0	P58876	75	111	8	118	1	111	2e-37	154	94	88	0.218824	Histone H2B type 1-D (HIRA-interacting protein 2) (Histone H2B.1 B) (Histone H2B.b) (H2B/b)	Histone H2B family
NODE_32588_length_604_cov_3.236036_g29605_i0.p1	NODE_32588_length_604_cov_3.236036_g29605_i0	P18735	58	109	1	109	7	115	1e-37	154	99	65	0.225006	Gastrula zinc finger protein XlCGF7.1 (Fragment)	Krueppel C2H2-type zinc-finger protein family
TRINITY_DN100661_c1_g1_i1.p1	TRINITY_DN100661_c1_g1_i1	Q9D5V6	47	174	1	171	196	365	2e-37	154	101	48	0.326453	Synapse-associated protein 1 (BSD domain-containing signal transducer and Akt interactor protein) (BSTA)	0
TRINITY_DN138893_c0_g1_i3.p1	TRINITY_DN138893_c0_g1_i3	Q2T9K0	43	206	12	215	253	445	5e-37	154	77	43	0.396114	Transmembrane protein 44	0
TRINITY_DN38738_c0_g2_i1.p1	TRINITY_DN38738_c0_g2_i1	Q28IU1	61	132	29	159	11	142	2e-37	154	83	41	0.690968	Very-long-chain 3-oxoacyl-CoA reductase (EC 1.1.1.330) (17-beta-hydroxysteroid dehydrogenase 12) (17-beta-HSD 12) (3-ketoacyl-CoA reductase) (KAR) (Estradiol 17-beta-dehydrogenase 12) (EC 1.1.1.62)	Short-chain dehydrogenases/reductases (SDR) family, 17-beta-HSD 3 subfamily
NODE_2409_length_1571_cov_21.028252_g1860_i0.p1	NODE_2409_length_1571_cov_21.028252_g1860_i0	Q9DED4	89	81	1	81	1	81	2e-37	154	50	49	0.956656	Cold-inducible RNA-binding protein B (Cold-inducible RNA-binding protein 2) (xCIRP2) (Glycine-rich RNA-binding protein CIRP-B)	0
TRINITY_DN138988_c0_g1_i1.p1	TRINITY_DN138988_c0_g1_i1	P56384	60	141	2	141	1	141	1e-37	154	99	100	3.7361	ATP synthase F(0) complex subunit C3, mitochondrial (ATP synthase lipid-binding protein) (ATP synthase membrane subunit c locus 3) (ATP synthase proteolipid P3) (ATPase protein 9) (ATPase subunit c)	ATPase C chain family
TRINITY_DN312104_c0_g1_i1.p2	TRINITY_DN312104_c0_g1_i1	Q3SZ68	80	89	1	89	1	89	1e-37	154	97	98	6.75255	Ragulator complex protein LAMTOR5 (Late endosomal/lysosomal adaptor and MAPK and MTOR activator 5)	LAMTOR5 family
TRINITY_DN119538_c0_g1_i1.p1	TRINITY_DN119538_c0_g1_i1	Q4U2R6	62	121	10	128	8	128	1e-37	154	94	95	9.10628	39S ribosomal protein L51, mitochondrial (L51mt) (MRP-L51) (Mitochondrial large ribosomal subunit protein mL51) (bMRP-64) (bMRP64)	Mitochondrion-specific ribosomal protein mL51 family
TRINITY_DN547983_c0_g1_i1.p1	TRINITY_DN547983_c0_g1_i1	Q2KHT7	87	84	11	94	1	84	1e-37	154	88	100	111.727	40S ribosomal protein S27	Eukaryotic ribosomal protein eS27 family
TRINITY_DN109078_c0_g3_i1.p1	TRINITY_DN109078_c0_g3_i1	P10109	60	137	2	134	15	146	7e-38	155	101	74	0.155095	Adrenodoxin, mitochondrial (Adrenal ferredoxin) (Ferredoxin-1) (Hepatoredoxin)	Adrenodoxin/putidaredoxin family
NODE_96764_length_356_cov_2.198697_g92873_i0.p2	NODE_96764_length_356_cov_2.198697_g92873_i0	Q96HU8	82	94	1	93	106	199	7e-38	155	100	47	0.228123	GTP-binding protein Di-Ras2 (Distinct subgroup of the Ras family member 2)	Small GTPase superfamily, Di-Ras family
NODE_16653_length_806_cov_3.159841_g14501_i0.p1	NODE_16653_length_806_cov_3.159841_g14501_i0	Q8CI11	41	236	37	268	40	261	3e-37	155	88	44	0.236021	Guanine nucleotide-binding protein-like 3 (Nucleolar GTP-binding protein 3) (Nucleostemin)	TRAFAC class YlqF/YawG GTPase family
TRINITY_DN8188_c0_g1_i1.p1	TRINITY_DN8188_c0_g1_i1	Q0IIG7	90	86	1	86	94	179	7e-38	155	88	40	0.251276	Ras-related protein Rab-5A (EC 3.6.5.2)	Small GTPase superfamily, Rab family
NODE_71925_length_414_cov_4.646575_g68171_i0.p1	NODE_71925_length_414_cov_4.646575_g68171_i0	P23459	88	82	4	85	89	170	5e-38	155	73	44	0.330097	Homeobox protein Hox-D8 (Homeobox protein Hox-M) (Chox-M)	Antp homeobox family
NODE_1257_length_1870_cov_15.574959_g968_i0.p1	NODE_1257_length_1870_cov_15.574959_g968_i0	O97557	45	176	73	248	2	177	3e-37	155	60	94	0.442941	Tuftelin (Fragment)	Tuftelin family
TRINITY_DN259731_c0_g1_i1.p1	TRINITY_DN259731_c0_g1_i1	Q0VD32	82	95	24	117	24	118	6e-38	155	79	79	0.706566	cAMP-responsive element-binding protein-like 2	BZIP family, ATF subfamily
TRINITY_DN132421_c0_g5_i1.p1	TRINITY_DN132421_c0_g5_i1	A6H754	56	138	4	141	38	170	1e-37	155	94	41	0.872791	Hsp90 co-chaperone Cdc37-like 1	CDC37 family
NODE_19933_length_749_cov_30.650000_g17546_i0.p1	NODE_19933_length_749_cov_30.650000_g17546_i0	Q9D312	46	197	1	197	235	427	2e-37	155	99	46	1.06368	Keratin, type I cytoskeletal 20 (Cytokeratin-20) (CK-20) (Keratin-20) (K20)	Intermediate filament family
NODE_11173_length_939_cov_29.912360_g9510_i0.p1	NODE_11173_length_939_cov_29.912360_g9510_i0	Q28D16	42	210	16	220	4	213	2e-37	155	95	99	2.05915	Reticulon-3	0
TRINITY_DN135449_c0_g1_i1.p1	TRINITY_DN135449_c0_g1_i1	Q5J6M8	41	214	9	220	1	214	3e-37	155	97	100	2.21153	Reticulon-3-A (RTN3.1)	0
NODE_154395_length_276_cov_2.083700_g150470_i0.p1	NODE_154395_length_276_cov_2.083700_g150470_i0	P62992	100	79	13	91	1	79	3e-38	156	87	51	0.136925	Ubiquitin-40S ribosomal protein S27a (Ubiquitin carboxyl extension protein 80) [Cleaved into: Ubiquitin; 40S ribosomal protein S27a]	Ubiquitin family; Eukaryotic ribosomal protein eS31 family
TRINITY_DN105057_c0_g1_i1.p1	TRINITY_DN105057_c0_g1_i1	Q13542	66	116	3	117	7	120	4e-38	156	98	97	0.349235	Eukaryotic translation initiation factor 4E-binding protein 2 (4E-BP2) (eIF4E-binding protein 2)	EIF4E-binding protein family
NODE_19495_length_756_cov_7.882603_g17128_i0.p1	NODE_19495_length_756_cov_7.882603_g17128_i0	Q2NKU9	48	168	1	160	1	167	5e-38	156	104	101	0.577917	Epithelial membrane protein 2 (EMP-2)	PMP-22/EMP/MP20 family
NODE_54829_length_473_cov_8.209906_g51293_i0.p2	NODE_54829_length_473_cov_8.209906_g51293_i0	P08708	100	78	1	78	58	135	3e-38	156	99	58	0.621364	40S ribosomal protein S17 (Small ribosomal subunit protein eS17)	Eukaryotic ribosomal protein eS17 family
TRINITY_DN54504_c0_g1_i1.p1	TRINITY_DN54504_c0_g1_i1	Q3T0Z8	99	75	40	114	1	75	3e-38	156	60	87	1.09196	Small nuclear ribonucleoprotein F (snRNP-F) (Sm protein F) (Sm-F) (SmF)	SnRNP Sm proteins family, SmF/LSm6 subfamily
NODE_11085_length_942_cov_18.053751_g9437_i0.p1	NODE_11085_length_942_cov_18.053751_g9437_i0	Q02379	66	105	1	105	1	105	3e-38	156	98	99	1.40708	NADH dehydrogenase [ubiquinone] iron-sulfur protein 5 (Complex I-15 kDa) (CI-15 kDa) (NADH-ubiquinone oxidoreductase 15 kDa subunit)	Complex I NDUFS5 subunit family
TRINITY_DN145873_c0_g1_i1.p2	TRINITY_DN145873_c0_g1_i1	Q8N6L1	69	116	20	132	20	135	4e-38	156	86	85	7.58752	Keratinocyte-associated protein 2 (KCP-2) (Dolichyl-diphosphooligosaccharide--protein glycosyltransferase subunit KCP2) (Oligosaccharyl transferase subunit KCP2)	KRTCAP2 family
NODE_129646_length_304_cov_1.949020_g125726_i0.p1	NODE_129646_length_304_cov_1.949020_g125726_i0	Q6AZD4	70	96	1	96	86	181	2e-38	157	98	52	0.18667	Mitochondrial inner membrane protease subunit 2 (EC 3.4.21.-) (IMP2-like protein)	Peptidase S26 family, IMP2 subfamily
TRINITY_DN110094_c1_g1_i1.p1	TRINITY_DN110094_c1_g1_i1	Q08117	75	102	47	145	3	104	2e-38	157	70	52	0.193718	TLE family member 5 (Amino-terminal enhancer of split) (Amino enhancer of split) (Gp130-associated protein GAM) (Grg-5) (Groucho-related protein 5) (Protein ESP1) (Protein GRG) (TLE family member 5, transcriptional modulator)	WD repeat Groucho/TLE family
NODE_154368_length_276_cov_2.189427_g150443_i0.p1	NODE_154368_length_276_cov_2.189427_g150443_i0	Q9UKJ5	80	92	1	92	51	142	2e-38	157	100	56	0.207843	Cysteine-rich hydrophobic domain-containing protein 2 (BrX-like translocated in leukemia)	CHIC family
TRINITY_DN330426_c0_g1_i1.p1	TRINITY_DN330426_c0_g1_i1	Q148F0	71	101	12	112	1	101	1e-38	157	89	100	0.25079	Ubiquitin-related modifier 1	URM1 family
TRINITY_DN134799_c0_g3_i2.p1	TRINITY_DN134799_c0_g3_i2	P38572	53	140	57	196	38	176	4e-38	157	71	54	0.336964	Uroplakin-1a (UP1a) (Uroplakin Ia) (UPIa)	Tetraspanin (TM4SF) family
NODE_46068_length_514_cov_8.294624_g42693_i0.p1	NODE_46068_length_514_cov_8.294624_g42693_i0	P59083	60	124	15	132	3	126	1e-38	157	93	98	0.441824	14 kDa phosphohistidine phosphatase (EC 3.9.1.3) (Phosphohistidine phosphatase 1) (PHPT1) (Protein histidine phosphatase) (PHP)	Janus family
TRINITY_DN657349_c0_g1_i1.p1	TRINITY_DN657349_c0_g1_i1	P86397	55	142	38	177	26	164	4e-38	157	77	85	1.05372	Hydroxyacyl-thioester dehydratase type 2, mitochondrial (HsHTD2) (EC 4.2.1.-) (3-hydroxyacyl-[acyl-carrier-protein] dehydratase)	HTD2 family
TRINITY_DN857887_c0_g1_i1.p1	TRINITY_DN857887_c0_g1_i1	Q5BJP3	92	84	20	103	1	84	2e-38	157	80	99	1.26643	Ubiquitin-fold modifier 1	UFM1 family
NODE_10843_length_950_cov_119.749168_g9220_i0.p1	NODE_10843_length_950_cov_119.749168_g9220_i0	P30907	64	115	1	115	118	232	2e-38	157	88	48	1.42058	Aldehyde dehydrogenase, dimeric NADP-preferring (EC 1.2.1.5) (Aldehyde dehydrogenase 3) (Aldehyde dehydrogenase family 3 member A1) (Corneal 15.8 kDa protein) (Corneal protein 54) (bCP54) (Transparentin) (Fragment)	Aldehyde dehydrogenase family
TRINITY_DN818018_c0_g1_i1.p1	TRINITY_DN818018_c0_g1_i1	O14548	63	115	24	138	1	114	1e-38	157	82	101	1.56966	Cytochrome c oxidase subunit 7A-related protein, mitochondrial (COX7a-related protein) (Cytochrome c oxidase subunit VIIa-related protein) (EB1)	Cytochrome c oxidase VIIa family
TRINITY_DN117015_c1_g1_i1.p1	TRINITY_DN117015_c1_g1_i1	Q5RC24	75	99	14	112	1	99	2e-38	157	79	89	2.07571	Cytochrome b-c1 complex subunit 7 (Complex III subunit 7) (Complex III subunit VII) (Ubiquinol-cytochrome c reductase complex 14 kDa protein)	UQCRB/QCR7 family
TRINITY_DN1402_c0_g2_i1.p1	TRINITY_DN1402_c0_g2_i1	Q5E9C2	69	113	25	137	1	113	1e-38	157	82	100	2.68142	Dolichyl-diphosphooligosaccharide--protein glycosyltransferase subunit DAD1 (Oligosaccharyl transferase subunit DAD1) (Defender against cell death 1) (DAD-1)	DAD/OST2 family
TRINITY_DN694776_c0_g1_i1.p1	TRINITY_DN694776_c0_g1_i1	P02362	98	83	1	83	33	115	2e-38	157	82	43	7.93425	40S ribosomal protein S7 (40S ribosomal protein S8)	Eukaryotic ribosomal protein eS7 family
TRINITY_DN692226_c0_g1_i1.p1	TRINITY_DN692226_c0_g1_i1	Q96IW7	59	122	1	122	186	307	1e-38	158	99	40	0.264238	Vesicle-trafficking protein SEC22a (SEC22 vesicle-trafficking protein homolog A) (SEC22 vesicle-trafficking protein-like 2)	Synaptobrevin family
TRINITY_DN140188_c0_g4_i2.p1	TRINITY_DN140188_c0_g4_i2	Q5TM57	65	124	1	122	1	124	8e-39	158	89	81	0.421464	Ribonuclease P protein subunit p21 (RNaseP protein p21) (EC 3.1.26.5)	Eukaryotic/archaeal RNase P protein component 4 family
TRINITY_DN116210_c0_g1_i1.p1	TRINITY_DN116210_c0_g1_i1	Q8WWZ3	59	125	46	170	85	206	2e-38	158	71	58	0.744293	Ectodysplasin-A receptor-associated adapter protein (EDAR-associated death domain protein) (Protein crinkled homolog)	0
NODE_2388_length_1576_cov_41.468893_g1841_i0.p3	NODE_2388_length_1576_cov_41.468893_g1841_i0	Q96T91	68	111	15	124	23	129	8e-39	158	89	86	1.78914	Glycoprotein hormone alpha-2 (Putative secreted protein Zsig51) (Thyrostimulin subunit alpha)	Glycoprotein hormones subunit alpha family
TRINITY_DN685206_c0_g1_i1.p1	TRINITY_DN685206_c0_g1_i1	O97563	40	181	89	264	28	207	4e-38	158	64	81	6.51044	Metalloproteinase inhibitor 4 (Tissue inhibitor of metalloproteinases 4) (TIMP-4)	Protease inhibitor I35 (TIMP) family
NODE_5421_length_1220_cov_5.187020_g4412_i0.p2	NODE_5421_length_1220_cov_5.187020_g4412_i0	P28135	95	75	1	75	45	119	4e-39	159	77	63	0.37881	Protein Wnt-4 (Fragment)	Wnt family
NODE_23838_length_694_cov_11.150388_g21223_i0.p1	NODE_23838_length_694_cov_11.150388_g21223_i0	Q8N5L8	51	138	35	172	1	138	1e-38	159	63	85	0.830929	Ribonuclease P protein subunit p25-like protein (RNase P protein subunit-like p25) (Rpp25-like protein)	Histone-like Alba family
TRINITY_DN141078_c3_g1_i1.p1	TRINITY_DN141078_c3_g1_i1	Q91499	74	99	12	110	1	99	6e-39	159	82	93	18.4813	Dispanin subfamily A member 2b (DSPA2b) (14 kDa transmembrane protein)	CD225/Dispanin family
TRINITY_DN117583_c1_g1_i1.p1	TRINITY_DN117583_c1_g1_i1	Q9NVS2	70	106	1	106	43	147	3e-39	160	100	54	0.131081	39S ribosomal protein S18a, mitochondrial (MRP-S18-a) (Mrps18a) (S18mt-a) (39S ribosomal protein S18-3, mitochondrial) (MRP-S18-3) (Mitochondrial large ribosomal subunit protein bS18a) (Mitochondrial large ribosomal subunit protein mL66)	Bacterial ribosomal protein bS18 family, Mitochondrion-specific ribosomal protein mL66 subfamily
TRINITY_DN25822_c0_g1_i1.p1	TRINITY_DN25822_c0_g1_i1	Q14135	58	151	3	147	76	219	3e-39	160	103	52	0.168766	Transcription cofactor vestigial-like protein 4 (Vgl-4)	Vestigial family
TRINITY_DN396127_c0_g1_i1.p1	TRINITY_DN396127_c0_g1_i1	Q9GZV5	49	191	2	183	166	351	6e-39	160	103	48	0.22399	WW domain-containing transcription regulator protein 1 (Transcriptional coactivator with PDZ-binding motif)	0
TRINITY_DN60392_c0_g1_i1.p2	TRINITY_DN60392_c0_g1_i1	Q0VH34	73	111	1	110	1	111	3e-39	160	101	50	0.262369	Max dimerization protein 1 (Max dimerizer 1) (Protein MAD)	0
TRINITY_DN123972_c0_g1_i2.p1	TRINITY_DN123972_c0_g1_i2	Q3T0D3	67	108	2	109	97	204	2e-39	160	96	52	0.4051	Protein N-terminal glutamine amidohydrolase (EC 3.5.1.122) (Protein NH2-terminal glutamine deamidase) (N-terminal Gln amidase) (Nt(Q)-amidase) (WDYHV motif-containing protein 1)	NTAQ1 family
TRINITY_DN113961_c0_g2_i1.p1	TRINITY_DN113961_c0_g2_i1	Q8BR63	46	186	25	209	23	206	5e-39	160	88	90	0.446207	Protein FAM177A1	FAM177 family
TRINITY_DN134063_c0_g5_i1.p1	TRINITY_DN134063_c0_g5_i1	Q5ZKQ5	44	184	2	185	54	233	1e-38	160	51	49	0.477058	Protein CASC4 (Cancer susceptibility candidate gene 4 protein homolog)	GOLM1/CASC4 family
NODE_26826_length_659_cov_7.962295_g24060_i0.p1	NODE_26826_length_659_cov_7.962295_g24060_i0	Q8CHW1	40	208	16	217	1	208	6e-39	160	95	99	0.537414	THAP domain-containing protein 1	THAP1 family
TRINITY_DN139835_c23_g1_i1.p1	TRINITY_DN139835_c23_g1_i1	B3DJK0	51	158	29	186	40	191	5e-39	160	82	76	0.562451	Transmembrane protein 160	TMEM160 family
TRINITY_DN39353_c0_g1_i1.p1	TRINITY_DN39353_c0_g1_i1	Q7Z7K0	73	99	9	107	8	106	3e-39	160	92	93	0.669807	COX assembly mitochondrial protein homolog (Cmc1p)	CMC family
TRINITY_DN140279_c6_g1_i1.p1	TRINITY_DN140279_c6_g1_i1	Q4JDL3	43	176	1	176	242	416	4e-39	160	94	42	0.773646	Tyrosine-protein phosphatase non-receptor type 20 (hPTPN20) (EC 3.1.3.48)	Protein-tyrosine phosphatase family, Non-receptor class subfamily
TRINITY_DN137439_c0_g2_i2.p1	TRINITY_DN137439_c0_g2_i2	Q5ZIJ2	66	122	1	122	1	121	2e-39	160	100	101	1.30398	28S ribosomal protein S6, mitochondrial (MRP-S6) (S6mt)	Bacterial ribosomal protein bS6 family
NODE_11419_length_932_cov_23.475651_g9728_i0.p1	NODE_11419_length_932_cov_23.475651_g9728_i0	O43760	44	191	3	187	34	224	4e-39	160	102	85	1.33432	Synaptogyrin-2 (Cellugyrin)	Synaptogyrin family
NODE_4411_length_1303_cov_1177.647528_g3065_i1.p1	NODE_4411_length_1303_cov_1177.647528_g3065_i1	Q3T0W7	85	89	59	147	52	140	3e-39	160	60	64	5.5041	Ubiquitin-like protein ATG12 (Autophagy-related protein 12) (APG12-like)	ATG12 family
TRINITY_DN43069_c0_g1_i1.p1	TRINITY_DN43069_c0_g1_i1	P53801	52	150	24	173	32	180	5e-39	160	86	83	8.17962	Pituitary tumor-transforming gene 1 protein-interacting protein (Pituitary tumor-transforming gene protein-binding factor) (PBF) (PTTG-binding factor)	0
TRINITY_DN113961_c0_g1_i1.p1	TRINITY_DN113961_c0_g1_i1	Q8N128	44	186	10	194	28	212	3e-39	161	95	87	0.435845	Protein FAM177A1	FAM177 family
TRINITY_DN15141_c0_g1_i1.p1	TRINITY_DN15141_c0_g1_i1	Q4VC05	80	100	1	100	13	112	1e-39	161	99	48	1.96715	B-cell CLL/lymphoma 7 protein family member A	BCL7 family
TRINITY_DN13904_c0_g2_i1.p2	TRINITY_DN13904_c0_g2_i1	P18077	96	78	1	78	16	93	1e-39	161	100	71	2.11897	60S ribosomal protein L35a (Cell growth-inhibiting gene 33 protein) (Large ribosomal subunit protein eL33)	Eukaryotic ribosomal protein eL33 family
NODE_21371_length_728_cov_3.824742_g18909_i0.p1	NODE_21371_length_728_cov_3.824742_g18909_i0	P57723	53	165	1	164	172	332	3e-39	162	68	41	0.244221	Poly(rC)-binding protein 4 (Alpha-CP4)	0
TRINITY_DN96440_c0_g2_i1.p1	TRINITY_DN96440_c0_g2_i1	Q8BPA8	61	124	12	135	1	124	8e-40	162	92	61	0.326381	Protein DPCD	DPCD family
TRINITY_DN134191_c0_g3_i2.p1	TRINITY_DN134191_c0_g3_i2	Q12846	51	146	1	145	122	267	8e-40	162	82	49	1.55106	Syntaxin-4 (Renal carcinoma antigen NY-REN-31)	Syntaxin family
NODE_1358_length_1840_cov_54.319933_g852_i1.p2	NODE_1358_length_1840_cov_54.319933_g852_i1	B5XB24	71	109	13	121	16	124	4e-40	162	89	58	2.56104	ER membrane protein complex subunit 4 (Transmembrane protein 85)	EMC4 family
NODE_28916_length_636_cov_124.810903_g26072_i0.p1	NODE_28916_length_636_cov_124.810903_g26072_i0	O75380	76	93	66	158	32	124	7e-40	162	58	75	8.48894	NADH dehydrogenase [ubiquinone] iron-sulfur protein 6, mitochondrial (Complex I-13kD-A) (CI-13kD-A) (NADH-ubiquinone oxidoreductase 13 kDa-A subunit)	Complex I NDUFS6 subunit family
TRINITY_DN29546_c0_g1_i1.p1	TRINITY_DN29546_c0_g1_i1	P84048	100	82	22	103	22	103	6e-40	162	79	80	121.097	Histone H4	Histone H4 family
TRINITY_DN629312_c0_g1_i1.p1	TRINITY_DN629312_c0_g1_i1	Q28CH8	72	114	1	110	1	113	3e-40	163	104	49	0.137977	Protein YIPF6 (YIP1 family member 6)	YIP1 family
NODE_35447_length_582_cov_2.043152_g32362_i0.p1	NODE_35447_length_582_cov_2.043152_g32362_i0	Q28C98	59	136	1	136	42	177	3e-40	163	97	76	0.17271	Guanosine-3',5'-bis(diphosphate) 3'-pyrophosphohydrolase MESH1 (EC 3.1.7.2) (HD domain-containing protein 3) (Metazoan SpoT homolog 1) (MESH1) (Penta-phosphate guanosine-3'-pyrophosphohydrolase) ((ppGpp)ase)	MESH1 family
TRINITY_DN67665_c0_g1_i1.p1	TRINITY_DN67665_c0_g1_i1	Q63HQ0	48	204	22	219	1	202	1e-39	163	93	68	0.346317	AP-1 complex-associated regulatory protein (2c18) (Adaptor-related protein complex 1-associated regulatory protein) (Gamma-1-adaptin brefeldin A resistance protein) (GBAR) (Gamma-BAR) (Gamma-A1-adaptin and kinesin interactor) (Gadkin)	0
NODE_7372_length_1097_cov_5.332061_g6122_i0.p1	NODE_7372_length_1097_cov_5.332061_g6122_i0	P52794	43	177	21	196	25	200	7e-40	163	83	82	0.373461	Ephrin-A1 (EPH-related receptor tyrosine kinase ligand 1) (LERK-1) (xELF-a)	Ephrin family
TRINITY_DN127497_c0_g1_i1.p1	TRINITY_DN127497_c0_g1_i1	P57081	41	222	1	212	184	404	7e-40	163	104	54	0.742964	tRNA (guanine-N(7)-)-methyltransferase non-catalytic subunit WDR4 (Protein Wuho homolog) (hWH) (WD repeat-containing protein 4)	WD repeat TRM82 family
TRINITY_DN129032_c0_g1_i1.p1	TRINITY_DN129032_c0_g1_i1	P84875	42	175	65	239	3	165	1e-39	163	71	106	0.963183	Carboxypeptidase inhibitor SmCI	0
TRINITY_DN53096_c0_g1_i1.p1	TRINITY_DN53096_c0_g1_i1	Q2MKA7	60	109	1	109	101	209	5e-40	163	70	41	1.36158	R-spondin-1 (Roof plate-specific spondin-1) (hRspo1)	R-spondin family
TRINITY_DN131320_c0_g1_i3.p1	TRINITY_DN131320_c0_g1_i3	Q96DA6	72	116	1	115	1	116	3e-40	163	100	100	1.65307	Mitochondrial import inner membrane translocase subunit TIM14 (DnaJ homolog subfamily C member 19)	TIM14 family
NODE_766_length_2130_cov_48.511293_g574_i0.p1	NODE_766_length_2130_cov_48.511293_g574_i0	Q86U42	68	133	8	138	90	214	3e-40	163	96	43	4.66936	Polyadenylate-binding protein 2 (PABP-2) (Poly(A)-binding protein 2) (Nuclear poly(A)-binding protein 1) (Poly(A)-binding protein II) (PABII) (Polyadenylate-binding nuclear protein 1)	0
NODE_25504_length_675_cov_2.105431_g22807_i0.p1	NODE_25504_length_675_cov_2.105431_g22807_i0	Q6GLC5	73	110	1	110	1	110	2e-40	164	99	100	0.145817	ER membrane protein complex subunit 6 (Transmembrane protein 93)	EMC6 family
TRINITY_DN824534_c0_g1_i1.p1	TRINITY_DN824534_c0_g1_i1	Q1LV46	54	137	1	137	133	269	1e-40	164	99	51	0.245888	Protein ABHD14A (EC 3.-.-.-) (Alpha/beta hydrolase domain-containing protein 14A) (Abhydrolase domain-containing protein 14A)	AB hydrolase superfamily, ABHD14 family
TRINITY_DN330223_c0_g1_i1.p1	TRINITY_DN330223_c0_g1_i1	Q3SZ60	79	103	6	108	3	105	2e-40	164	95	50	0.313846	THO complex subunit 7 homolog	THOC7 family
TRINITY_DN122193_c0_g1_i1.p2	TRINITY_DN122193_c0_g1_i1	Q6P321	87	86	1	86	1	86	2e-40	164	95	96	0.36308	Mitochondrial import inner membrane translocase subunit Tim10	Small Tim family
NODE_2920_length_1481_cov_8.510475_g2285_i0.p1	NODE_2920_length_1481_cov_8.510475_g2285_i0	P0A963	40	249	1	243	92	335	6e-40	164	101	74	0.542729	L-asparaginase 1 (EC 3.5.1.1) (L-asparaginase I) (L-ASNase I) (L-asparagine amidohydrolase I)	Asparaginase 1 family
NODE_27245_length_654_cov_9.256198_g24462_i0.p1	NODE_27245_length_654_cov_9.256198_g24462_i0	Q61686	55	154	1	152	1	154	2e-40	164	101	81	0.813389	Chromobox protein homolog 5 (Heterochromatin protein 1 homolog alpha) (HP1 alpha)	0
NODE_31554_length_612_cov_15.692718_g28605_i0.p2	NODE_31554_length_612_cov_15.692718_g28605_i0	B5FZ63	85	96	1	96	1	96	2e-40	164	99	100	1.15833	Transcription and mRNA export factor ENY2 (Enhancer of yellow 2 transcription factor homolog)	ENY2 family
TRINITY_DN125260_c0_g3_i1.p2	TRINITY_DN125260_c0_g3_i1	P61219	91	90	59	148	38	127	1e-40	164	60	71	1.56176	DNA-directed RNA polymerases I, II, and III subunit RPABC2 (RNA polymerases I, II, and III subunit ABC2) (DNA-directed RNA polymerase II subunit F) (RPB6 homolog)	Archaeal RpoK/eukaryotic RPB6 RNA polymerase subunit family
NODE_687_length_2197_cov_34.284916_g514_i0.p2	NODE_687_length_2197_cov_34.284916_g514_i0	Q9D8T0	72	99	37	135	130	228	2e-40	164	73	43	2.21849	Protein FAM3A	FAM3 family
TRINITY_DN77930_c0_g2_i1.p1	TRINITY_DN77930_c0_g2_i1	P82928	62	134	40	173	51	183	2e-40	164	77	71	2.65938	28S ribosomal protein S28, mitochondrial (MRP-S28) (S28mt)	Bacterial ribosomal protein bS1 family
TRINITY_DN139631_c1_g4_i1.p1	TRINITY_DN139631_c1_g4_i1	P01910	43	190	47	235	54	242	6e-40	164	77	74	4.25256	H-2 class II histocompatibility antigen, A-K alpha chain	MHC class II family
NODE_17592_length_788_cov_109.744249_g15358_i0.p1	NODE_17592_length_788_cov_109.744249_g15358_i0	Q6NV25	84	100	1	100	1	94	1e-40	164	99	106	7.93586	Small ubiquitin-related modifier 3-like (SUMO-3-A)	Ubiquitin family, SUMO subfamily
TRINITY_DN101845_c0_g2_i1.p1	TRINITY_DN101845_c0_g2_i1	Q641C8	68	118	27	144	149	266	8e-41	165	81	44	0.125952	S-adenosylmethionine mitochondrial carrier protein (Mitochondrial S-adenosylmethionine transporter) (Solute carrier family 25 member 26)	Mitochondrial carrier (TC 2.A.29) family
NODE_146518_length_284_cov_2.382979_g142594_i0.p1	NODE_146518_length_284_cov_2.382979_g142594_i0	Q9HAE3	81	93	2	94	46	138	9e-41	165	99	44	0.213297	EF-hand calcium-binding domain-containing protein 1	0
NODE_108814_length_334_cov_3.217544_g104904_i0.p1	NODE_108814_length_334_cov_3.217544_g104904_i0	O75832	73	110	1	110	112	221	9e-41	165	100	49	0.218171	26S proteasome non-ATPase regulatory subunit 10 (26S proteasome regulatory subunit p28) (Gankyrin) (p28(GANK))	0
TRINITY_DN158034_c0_g1_i1.p1	TRINITY_DN158034_c0_g1_i1	Q3T078	52	150	114	263	198	347	3e-40	165	57	43	0.232866	Enkurin domain-containing protein 1	0
TRINITY_DN707429_c0_g1_i1.p1	TRINITY_DN707429_c0_g1_i1	A4II15	66	123	1	123	1	123	7e-41	165	99	62	0.467404	Translation machinery-associated protein 16	UPF0534 family
TRINITY_DN139746_c2_g1_i1.p2	TRINITY_DN139746_c2_g1_i1	P61602	90	90	2	91	104	193	9e-41	165	98	47	0.913993	Neurocalcin-delta	Recoverin family
TRINITY_DN82012_c0_g1_i1.p1	TRINITY_DN82012_c0_g1_i1	P84097	67	114	1	114	78	191	9e-41	165	99	60	1.28731	Rho-related GTP-binding protein RhoG	Small GTPase superfamily, Rho family
TRINITY_DN108127_c0_g1_i1.p1	TRINITY_DN108127_c0_g1_i1	Q6AI12	44	258	11	246	113	368	3e-40	165	104	70	1.39592	Ankyrin repeat domain-containing protein 40	0
NODE_4854_length_1262_cov_24.765870_g3923_i0.p2	NODE_4854_length_1262_cov_24.765870_g3923_i0	Q03958	67	126	13	137	1	126	9e-41	165	91	99	2.21841	Prefoldin subunit 6 (Protein Ke2)	Prefoldin subunit beta family
TRINITY_DN208897_c0_g1_i1.p1	TRINITY_DN208897_c0_g1_i1	A1A4P5	73	111	41	151	24	134	1e-40	165	66	72	2.53885	Prefoldin subunit 2	Prefoldin subunit beta family
TRINITY_DN401994_c0_g1_i1.p1	TRINITY_DN401994_c0_g1_i1	Q9Z2Q5	50	175	21	194	27	201	2e-40	165	90	85	5.11296	39S ribosomal protein L40, mitochondrial (L40mt) (MRP-L40) (Nuclear localization signal-containing protein deleted in velocardiofacial syndrome homolog)	Mitochondrion-specific ribosomal protein mL40 family
NODE_133817_length_299_cov_1.244000_g129895_i0.p1	NODE_133817_length_299_cov_1.244000_g129895_i0	P01704	87	92	8	99	1	92	3e-41	166	93	77	0.074664	Immunoglobulin lambda variable 2-14 (Ig lambda chain V-II region NIG-84) (Ig lambda chain V-II region TOG) (Ig lambda chain V-II region VIL)	0
TRINITY_DN866014_c0_g1_i1.p1	TRINITY_DN866014_c0_g1_i1	Q9TT92	49	136	1	136	67	201	3e-41	166	100	66	0.154497	A disintegrin and metalloproteinase with thrombospondin motifs 5 (ADAM-TS 5) (ADAM-TS5) (ADAMTS-5) (EC 3.4.24.-) (ADMP-2) (Aggrecanase-2) (Fragment)	0
NODE_101463_length_347_cov_2.926174_g97562_i0.p1	NODE_101463_length_347_cov_2.926174_g97562_i0	Q92520	67	114	1	114	110	223	3e-41	166	99	50	0.175385	Protein FAM3C (Interleukin-like EMT inducer)	FAM3 family
TRINITY_DN66376_c0_g1_i1.p1	TRINITY_DN66376_c0_g1_i1	Q96PB8	75	104	1	104	64	167	3e-41	166	100	40	0.233323	Leucine-rich repeat-containing protein 3B (Leucine-rich repeat protein LRP15)	LRRC3 family
TRINITY_DN140748_c11_g1_i1.p1	TRINITY_DN140748_c11_g1_i1	Q3SZA1	69	106	1	106	88	193	4e-41	166	81	49	0.307079	Rho-related GTP-binding protein RhoF	Small GTPase superfamily, Rho family
TRINITY_DN129974_c0_g2_i1.p1	TRINITY_DN129974_c0_g2_i1	P22127	89	94	23	116	107	200	4e-41	166	80	47	0.328321	Ras-related protein Rab-10 (ORA1)	Small GTPase superfamily, Rab family
TRINITY_DN417081_c0_g1_i1.p1	TRINITY_DN417081_c0_g1_i1	P06897	98	85	24	108	24	108	5e-41	166	79	65	0.358466	Histone H2A type 1	Histone H2A family
TRINITY_DN70235_c0_g2_i1.p1	TRINITY_DN70235_c0_g2_i1	Q02367	61	125	32	154	3	127	4e-41	166	79	98	0.363094	NADH dehydrogenase [ubiquinone] 1 beta subcomplex subunit 6 (Complex I-B17) (CI-B17) (NADH-ubiquinone oxidoreductase B17 subunit)	Complex I NDUFB6 subunit family
TRINITY_DN67187_c0_g1_i1.p1	TRINITY_DN67187_c0_g1_i1	Q8QFR4	89	91	14	104	119	209	4e-41	166	85	43	0.977572	Mitotic spindle assembly checkpoint protein MAD2B (Mad2l2-A protein) (Mitotic arrest defective protein 2B) (Mitotic arrest deficient 2-like protein 2) (MAD2-like protein 2) (xMAD2L2)	0
TRINITY_DN293979_c0_g1_i1.p1	TRINITY_DN293979_c0_g1_i1	Q95276	92	84	1	84	14	97	5e-41	166	100	67	1.69905	60S ribosomal protein L5 (Fragment)	Universal ribosomal protein uL18 family
NODE_9679_length_993_cov_40.996822_g8188_i0.p2	NODE_9679_length_993_cov_40.996822_g8188_i0	Q66KV4	86	88	2	89	3	90	3e-41	166	98	98	2.39397	Barrier-to-autointegration factor B	BAF family
TRINITY_DN583769_c0_g1_i1.p1	TRINITY_DN583769_c0_g1_i1	Q02368	76	96	21	116	1	96	3e-41	166	68	70	3.86595	NADH dehydrogenase [ubiquinone] 1 beta subcomplex subunit 7 (Complex I-B18) (CI-B18) (NADH-ubiquinone oxidoreductase B18 subunit)	Complex I NDUFB7 subunit family
TRINITY_DN386307_c0_g1_i1.p1	TRINITY_DN386307_c0_g1_i1	Q710D6	73	94	41	134	32	125	5e-41	166	69	73	5.79652	Cytochrome c oxidase subunit 5B, mitochondrial (Cytochrome c oxidase polypeptide Vb) (Sperm protein 8) (fSP8)	Cytochrome c oxidase 5b family
NODE_3082_length_1455_cov_167.976529_g1606_i1.p1	NODE_3082_length_1455_cov_167.976529_g1606_i1	P07222	56	158	27	183	1	155	3e-40	166	46	53	8.55013	Nucleophosmin (NPM) (Nucleolar phosphoprotein B23) (Nucleolar protein NO38) (Numatrin)	Nucleoplasmin family
TRINITY_DN441728_c0_g1_i1.p1	TRINITY_DN441728_c0_g1_i1	Q9D1Q1	64	129	1	129	1	129	4e-41	166	100	80	9.22237	M-phase phosphoprotein 6	MPP6 family
NODE_186297_length_250_cov_1.492537_g182370_i0.p1	NODE_186297_length_250_cov_1.492537_g182370_i0	Q2YDH6	98	83	1	83	50	132	1e-41	167	100	43	0.109147	AP-3 complex subunit sigma-1 (AP-3 complex subunit sigma-3A) (Adaptor-related protein complex 3 subunit sigma-1) (Sigma 3A-adaptin) (Sigma-adaptin 3a)	Adaptor complexes small subunit family
TRINITY_DN105943_c0_g1_i1.p1	TRINITY_DN105943_c0_g1_i1	Q7ZXF3	70	128	1	127	14	131	1e-41	167	100	98	0.523656	DNA-binding protein inhibitor ID-4 (Inhibitor of DNA binding 4) (Inhibitor of differentiation 4)	0
TRINITY_DN134571_c0_g1_i1.p1	TRINITY_DN134571_c0_g1_i1	Q5U3J8	49	188	1	183	281	468	3e-41	167	102	40	0.598771	Protein LTV1 homolog	LTV1 family
TRINITY_DN25534_c0_g2_i1.p1	TRINITY_DN25534_c0_g2_i1	Q6P0E5	68	129	172	300	167	295	1e-40	167	42	43	0.800517	DDRGK domain-containing protein 1	DDRGK1 family
NODE_84914_length_380_cov_13.589124_g81060_i0.p1	NODE_84914_length_380_cov_13.589124_g81060_i0	Q3ZBS3	100	81	1	81	1	81	1e-41	167	100	51	1.01194	AP-1 complex subunit sigma-2 (Adaptor protein complex AP-1 subunit sigma-1B) (Adaptor-related protein complex 1 subunit sigma-1B) (Clathrin assembly protein complex 1 sigma-1B small chain) (Golgi adaptor HA1/AP1 adaptin sigma-1B subunit) (Sigma 1B subunit of AP-1 clathrin) (Sigma-adaptin 1B) (Sigma1B-adaptin)	Adaptor complexes small subunit family
NODE_63118_length_441_cov_14.377551_g59466_i0.p1	NODE_63118_length_441_cov_14.377551_g59466_i0	O60573	78	100	1	100	1	100	2e-41	167	100	41	1.08489	Eukaryotic translation initiation factor 4E type 2 (eIF-4E type 2) (eIF4E type 2) (Eukaryotic translation initiation factor 4E homologous protein) (Eukaryotic translation initiation factor 4E-like 3) (eIF4E-like protein 4E-LP) (mRNA cap-binding protein 4EHP) (h4EHP) (mRNA cap-binding protein type 3)	Eukaryotic initiation factor 4E family
TRINITY_DN60033_c0_g1_i1.p1	TRINITY_DN60033_c0_g1_i1	Q6DGJ3	84	96	1	96	1	95	2e-41	167	99	101	2.18586	Mitochondrial import inner membrane translocase subunit Tim13	Small Tim family
TRINITY_DN112348_c0_g2_i1.p1	TRINITY_DN112348_c0_g2_i1	Q96LK0	64	122	9	130	40	161	2e-41	167	91	75	2.23177	Centrosomal protein of 19 kDa (Cep19)	CEP19 family
TRINITY_DN142150_c44_g1_i1.p1	TRINITY_DN142150_c44_g1_i1	Q66IG4	54	172	1	166	226	395	2e-41	167	103	44	5.59403	Protein NDRG1	NDRG family
NODE_11052_length_944_cov_3.339665_g9408_i0.p1	NODE_11052_length_944_cov_3.339665_g9408_i0	Q96FW1	69	118	3	119	154	271	1e-41	168	94	44	0.343435	Ubiquitin thioesterase OTUB1 (EC 3.4.19.12) (Deubiquitinating enzyme OTUB1) (OTU domain-containing ubiquitin aldehyde-binding protein 1) (Otubain-1) (hOTU1) (Ubiquitin-specific-processing protease OTUB1)	Peptidase C65 family
TRINITY_DN449502_c0_g1_i1.p1	TRINITY_DN449502_c0_g1_i1	Q6DBT3	67	117	4	120	7	123	1e-41	168	97	95	4.10841	Thioredoxin domain-containing protein 17 (Thioredoxin-like protein 5)	Thioredoxin family
TRINITY_DN384585_c0_g1_i1.p1	TRINITY_DN384585_c0_g1_i1	P50574	62	144	1	139	106	249	4e-42	169	101	53	0.117058	Homeobox protein Dlx2a (DLX-2) (Distal-less homeobox gene 2a)	Distal-less homeobox family
NODE_29951_length_627_cov_3.667820_g27050_i0.p1	NODE_29951_length_627_cov_3.667820_g27050_i0	Q9HAJ7	63	134	1	129	1	133	5e-42	169	103	73	0.28489	Histone deacetylase complex subunit SAP30L (HCV non-structural protein 4A-transactivated protein 2) (Sin3 corepressor complex subunit SAP30L) (Sin3-associated protein p30-like)	SAP30 family
NODE_20809_length_736_cov_3.989811_g18373_i0.p1	NODE_20809_length_736_cov_3.989811_g18373_i0	P55009	61	140	4	143	8	147	4e-42	169	97	95	0.321608	Allograft inflammatory factor 1 (AIF-1) (Ionized calcium-binding adapter molecule 1) (MRF-1) (Microglia response factor)	0
NODE_109246_length_333_cov_8.443662_g105336_i0.p1	NODE_109246_length_333_cov_8.443662_g105336_i0	Q3SZR8	93	83	1	83	1	83	6e-42	169	100	51	0.487517	Serine/arginine-rich splicing factor 3 (Splicing factor, arginine/serine-rich 3)	Splicing factor SR family
TRINITY_DN101615_c0_g1_i1.p2	TRINITY_DN101615_c0_g1_i1	Q3ZCI1	74	104	3	106	11	114	5e-42	169	96	91	2.11181	Transmembrane protein 14C	TMEM14 family
NODE_30994_length_617_cov_54.959507_g28061_i0.p1	NODE_30994_length_617_cov_54.959507_g28061_i0	Q5XHH8	55	146	1	146	1	145	7e-42	169	100	87	3.05668	Cofilin-2	Actin-binding proteins ADF family
NODE_13298_length_880_cov_9.315283_g11423_i0.p1	NODE_13298_length_880_cov_9.315283_g11423_i0	Q9W704	40	222	3	222	6	226	7e-42	170	100	98	0.545046	RPA-interacting protein A (RPA-interacting protein alpha) (XRIPalpha)	0
NODE_45201_length_519_cov_6.953191_g41848_i0.p1	NODE_45201_length_519_cov_6.953191_g41848_i0	Q9CQ66	67	117	16	132	28	144	2e-42	170	88	81	0.569138	Tctex1 domain-containing protein 2	Dynein light chain Tctex-type family
TRINITY_DN835622_c0_g1_i1.p1	TRINITY_DN835622_c0_g1_i1	P37108	85	94	1	94	1	94	2e-42	170	85	69	0.87793	Signal recognition particle 14 kDa protein (SRP14) (18 kDa Alu RNA-binding protein)	SRP14 family
TRINITY_DN36245_c0_g1_i1.p1	TRINITY_DN36245_c0_g1_i1	A4K2W5	46	196	6	200	10	196	5e-42	170	96	40	6.95015	Serine/threonine-protein kinase 4 (EC 2.7.11.1) [Cleaved into: Serine/threonine-protein kinase 4 37kDa subunit (MST1/N); Serine/threonine-protein kinase 4 18kDa subunit (MST1/C)]	Protein kinase superfamily, STE Ser/Thr protein kinase family, STE20 subfamily
TRINITY_DN917370_c0_g1_i1.p1	TRINITY_DN917370_c0_g1_i1	Q28553	94	87	1	87	75	161	1e-42	171	100	45	0.092606	C-X-C chemokine receptor type 4 (CXC-R4) (CXCR-4) (Fusin) (Leukocyte-derived seven transmembrane domain receptor) (LESTR) (Stromal cell-derived factor 1 receptor) (SDF-1 receptor) (CD antigen CD184) (Fragment)	G-protein coupled receptor 1 family
NODE_144102_length_287_cov_1.529412_g140179_i0.p1	NODE_144102_length_287_cov_1.529412_g140179_i0	Q8BPP5	74	95	1	95	30	124	2e-42	171	100	56	0.127652	Ly6/PLAUR domain-containing protein 6	0
NODE_87016_length_376_cov_1.871560_g83153_i0.p1	NODE_87016_length_376_cov_1.871560_g83153_i0	P04969	98	89	1	89	36	124	1e-42	171	91	68	0.329268	30S ribosomal protein S11 (BS11)	Universal ribosomal protein uS11 family
TRINITY_DN122771_c0_g2_i1.p1	TRINITY_DN122771_c0_g2_i1	Q32L68	57	159	54	211	40	198	3e-42	171	75	50	0.520049	SWI/SNF-related matrix-associated actin-dependent regulator of chromatin subfamily E member 1-related (SMARCE1-related protein) (HMG box-containing protein 20B)	0
TRINITY_DN136320_c1_g2_i1.p1	TRINITY_DN136320_c1_g2_i1	Q5REJ1	46	193	9	201	34	224	2e-42	171	96	45	0.892333	28S ribosomal protein S5, mitochondrial (MRP-S5) (S5mt)	Universal ribosomal protein uS5 family
TRINITY_DN132347_c0_g1_i2.p1	TRINITY_DN132347_c0_g1_i2	Q9NPJ3	72	112	1	112	28	139	2e-42	171	98	80	0.91333	Acyl-coenzyme A thioesterase 13 (Acyl-CoA thioesterase 13) (EC 3.1.2.-) (Thioesterase superfamily member 2) [Cleaved into: Acyl-coenzyme A thioesterase 13, N-terminally processed]	Thioesterase PaaI family
TRINITY_DN11398_c0_g1_i1.p2	TRINITY_DN11398_c0_g1_i1	Q6DBR9	71	117	1	115	1	117	2e-42	171	69	64	1.17083	KxDL motif-containing protein 1	KXD1 family
NODE_15842_length_821_cov_19.297927_g8190_i1.p1	NODE_15842_length_821_cov_19.297927_g8190_i1	Q3T045	85	97	17	113	142	238	1e-42	171	85	41	2.94523	Survival of motor neuron-related-splicing factor 30 (Survival motor neuron domain-containing protein 1)	SMN family
TRINITY_DN113248_c0_g4_i1.p2	TRINITY_DN113248_c0_g4_i1	Q8JHF0	77	99	1	99	1	99	2e-42	171	97	98	9.51386	Gamma-secretase subunit PEN-2 (Presenilin enhancer protein 2 homolog)	PEN-2 family
TRINITY_DN135711_c0_g3_i1.p1	TRINITY_DN135711_c0_g3_i1	Q75VN4	98	89	43	131	36	124	4e-43	172	68	71	0.129732	Histone H2B	Histone H2B family
TRINITY_DN129919_c0_g2_i1.p1	TRINITY_DN129919_c0_g2_i1	Q9BZM1	61	127	24	150	24	150	7e-43	172	82	67	0.162083	Group XIIA secretory phospholipase A2 (GXII sPLA2) (sPLA2-XII) (EC 3.1.1.4) (Phosphatidylcholine 2-acylhydrolase 12A)	Phospholipase A2 family
TRINITY_DN62910_c0_g2_i1.p1	TRINITY_DN62910_c0_g2_i1	Q5F352	89	93	1	93	97	189	4e-43	172	99	49	0.205389	GTPase NRas (Transforming protein N-Ras)	Small GTPase superfamily, Ras family
TRINITY_DN669851_c0_g1_i1.p1	TRINITY_DN669851_c0_g1_i1	Q9H7C9	70	110	1	110	1	110	4e-43	172	100	90	0.236637	Mth938 domain-containing protein (Adipogenesis associated Mth938 domain-containing protein)	AAMDC family
NODE_22960_length_705_cov_3.823171_g20394_i0.p1	NODE_22960_length_705_cov_3.823171_g20394_i0	Q4WCR3	57	139	12	150	1	139	6e-43	172	90	86	0.265261	Peptidyl-prolyl cis-trans isomerase-like 1 (PPIase) (EC 5.2.1.8) (Rotamase)	Cyclophilin-type PPIase family, PPIL1 subfamily
NODE_20968_length_734_cov_3.878832_g18518_i0.p1	NODE_20968_length_734_cov_3.878832_g18518_i0	Q32P97	59	135	10	144	16	150	1e-42	172	87	87	0.305078	Protein UXT (Ubiquitously expressed transcript protein)	UXT family
TRINITY_DN466716_c0_g1_i1.p1	TRINITY_DN466716_c0_g1_i1	Q5RIV4	68	121	116	236	7	127	1e-42	172	51	57	0.478057	tRNA-specific adenosine deaminase 2 (EC 3.5.4.33) (Deaminase domain-containing protein 1) (tRNA-specific adenosine-34 deaminase subunit ADAT2)	Cytidine and deoxycytidylate deaminase family, ADAT2 subfamily
TRINITY_DN879246_c0_g1_i1.p1	TRINITY_DN879246_c0_g1_i1	D2H163	75	106	1	106	118	223	6e-43	172	99	48	0.50704	N-terminal Xaa-Pro-Lys N-methyltransferase 1 (EC 2.1.1.244) (Alpha N-terminal protein methyltransferase 1A) (Methyltransferase-like protein 11A) (X-Pro-Lys N-terminal protein methyltransferase 1A) (NTM1A) [Cleaved into: N-terminal Xaa-Pro-Lys N-methyltransferase 1, N-terminally processed]	Methyltransferase superfamily, NTM1 family
TRINITY_DN132733_c0_g1_i1.p1	TRINITY_DN132733_c0_g1_i1	Q92047	68	115	2	116	25	139	2e-42	172	61	50	0.536638	Protein-L-isoaspartate(D-aspartate) O-methyltransferase (PIMT) (EC 2.1.1.77) (L-isoaspartyl protein carboxyl methyltransferase) (Protein L-isoaspartyl/D-aspartyl methyltransferase) (Protein-beta-aspartate methyltransferase)	Methyltransferase superfamily, L-isoaspartyl/D-aspartyl protein methyltransferase family
TRINITY_DN704209_c0_g1_i1.p1	TRINITY_DN704209_c0_g1_i1	Q17QC5	99	84	1	84	59	142	6e-43	172	99	59	1.18497	AP-2 complex subunit sigma (Adaptor protein complex AP-2 subunit sigma) (Adaptor-related protein complex 2 subunit sigma) (Clathrin assembly protein 2 sigma small chain) (Clathrin coat assembly protein AP17) (Clathrin coat-associated protein AP17) (Plasma membrane adaptor AP-2 17 kDa protein) (Sigma2-adaptin)	Adaptor complexes small subunit family
TRINITY_DN490552_c0_g1_i1.p1	TRINITY_DN490552_c0_g1_i1	Q969H8	59	137	29	162	37	173	9e-43	172	84	79	1.65958	Myeloid-derived growth factor (MYDGF)	MYDGF family
TRINITY_DN112561_c0_g1_i1.p1	TRINITY_DN112561_c0_g1_i1	Q6P435	63	142	1	136	1	142	2e-42	172	69	89	1.71541	Putative uncharacterized SMG1-like protein	0
TRINITY_DN200760_c0_g1_i1.p1	TRINITY_DN200760_c0_g1_i1	Q2YDI0	50	171	1	171	1	171	1e-42	172	90	89	2.84523	39S ribosomal protein L11, mitochondrial (L11mt) (MRP-L11)	Universal ribosomal protein uL11 family
TRINITY_DN48524_c0_g4_i1.p1	TRINITY_DN48524_c0_g4_i1	P13073	57	146	43	187	24	169	9e-43	172	78	86	4.64696	Cytochrome c oxidase subunit 4 isoform 1, mitochondrial (Cytochrome c oxidase polypeptide IV) (Cytochrome c oxidase subunit IV isoform 1) (COX IV-1)	Cytochrome c oxidase IV family
TRINITY_DN240220_c0_g1_i1.p1	TRINITY_DN240220_c0_g1_i1	Q7ZXS7	50	201	2	193	180	377	1e-42	172	103	53	5.04318	Gap junction gamma-1 protein (Gap junction alpha-7 protein)	Connexin family, Gamma-type subfamily
TRINITY_DN141727_c12_g1_i1.p2	TRINITY_DN141727_c12_g1_i1	P50568	61	137	1	137	1	137	4e-43	172	99	99	62.918	Cellular retinoic acid-binding protein 2 (Cellular retinoic acid-binding protein) (CRABP) (xCRABP) (xCRABP-b)	Calycin superfamily, Fatty-acid binding protein (FABP) family
TRINITY_DN390080_c0_g1_i1.p1	TRINITY_DN390080_c0_g1_i1	Q9WVJ5	66	109	1	109	136	244	3e-43	173	98	44	0.216381	Beta-crystallin B1 (Beta-B1 crystallin) [Cleaved into: Beta-crystallin B1B]	Beta/gamma-crystallin family
TRINITY_DN114109_c1_g1_i1.p1	TRINITY_DN114109_c1_g1_i1	Q9H939	63	134	1	133	20	153	3e-43	173	100	40	0.260024	Proline-serine-threonine phosphatase-interacting protein 2 (PEST phosphatase-interacting protein 2)	0
TRINITY_DN113953_c0_g2_i1.p1	TRINITY_DN113953_c0_g2_i1	O77636	75	111	27	136	2	112	9e-43	173	53	99	0.28807	Disintegrin and metalloproteinase domain-containing protein 17 (ADAM 17) (EC 3.4.24.86) (TNF-alpha convertase) (TNF-alpha-converting enzyme) (CD antigen CD156b) (Fragment)	0
NODE_16161_length_815_cov_7.361619_g14051_i0.p1	NODE_16161_length_815_cov_7.361619_g14051_i0	Q8CD10	50	184	94	271	83	259	1e-42	173	68	43	0.41263	Calcium uptake protein 2, mitochondrial (EF-hand domain-containing family member A1)	MICU1 family, MICU2 subfamily
NODE_5144_length_1239_cov_10.526891_g4164_i0.p1	NODE_5144_length_1239_cov_10.526891_g4164_i0	Q6AYA1	87	93	35	127	60	152	8e-43	173	46	41	0.681855	H/ACA ribonucleoprotein complex subunit 1 (Nucleolar protein family A member 1) (snoRNP protein GAR1)	GAR1 family
TRINITY_DN253038_c0_g1_i1.p1	TRINITY_DN253038_c0_g1_i1	P20342	64	142	13	154	4	145	3e-43	173	92	98	10.996	40S ribosomal protein S15 (RIG protein)	Universal ribosomal protein uS19 family
TRINITY_DN790836_c0_g1_i1.p1	TRINITY_DN790836_c0_g1_i1	Q0VCU8	59	157	105	256	101	256	1e-42	173	61	61	13.5248	Eukaryotic translation initiation factor 3 subunit J (eIF3j) (Eukaryotic translation initiation factor 3 subunit 1) (eIF-3-alpha) (eIF3 p35)	EIF-3 subunit J family
TRINITY_DN841908_c0_g1_i1.p1	TRINITY_DN841908_c0_g1_i1	Q7ZUG0	93	90	1	90	1	90	3e-43	173	97	98	14.1981	Small nuclear ribonucleoprotein E (snRNP-E) (Sm protein E) (Sm-E) (SmE)	SnRNP Sm proteins family
TRINITY_DN22987_c0_g1_i1.p1	TRINITY_DN22987_c0_g1_i1	Q9Y3U8	90	94	1	94	1	94	3e-43	173	89	90	25.4717	60S ribosomal protein L36 (Large ribosomal subunit protein eL36)	Eukaryotic ribosomal protein eL36 family
NODE_25304_length_677_cov_1.796178_g22618_i0.p1	NODE_25304_length_677_cov_1.796178_g22618_i0	A0A075F932	50	167	59	225	217	383	6e-43	174	74	40	0.156869	Synaptotagmin-1 (Synaptotagmin I) (SytI)	Synaptotagmin family
TRINITY_DN47759_c0_g1_i1.p1	TRINITY_DN47759_c0_g1_i1	Q8BV13	77	109	1	109	138	246	2e-43	174	100	41	0.222221	COP9 signalosome complex subunit 7b (SGN7b) (Signalosome subunit 7b) (JAB1-containing signalosome subunit 7b)	CSN7/EIF3M family, CSN7 subfamily
TRINITY_DN134034_c0_g1_i3.p1	TRINITY_DN134034_c0_g1_i3	A3KMV2	53	196	1	189	171	362	4e-43	174	103	54	0.292361	UV excision repair protein RAD23 homolog A	RAD23 family
TRINITY_DN217659_c0_g1_i1.p2	TRINITY_DN217659_c0_g1_i1	Q9NQT4	78	107	11	117	28	134	1e-43	174	91	46	0.476211	Exosome complex component RRP46 (Chronic myelogenous leukemia tumor antigen 28) (Exosome component 5) (Ribosomal RNA-processing protein 46) (p12B)	RNase PH family
NODE_32533_length_604_cov_10.533333_g29552_i0.p1	NODE_32533_length_604_cov_10.533333_g29552_i0	Q6P0I8	51	172	8	178	96	267	2e-43	174	93	63	0.798399	Exosome complex component MTR3 (Exosome component 6) (mRNA transport regulator 3 homolog)	RNase PH family
TRINITY_DN129939_c0_g1_i2.p1	TRINITY_DN129939_c0_g1_i2	Q9BVG4	68	110	33	142	27	136	6e-43	174	50	47	1.19037	Protein PBDC1 (Polysaccharide biosynthesis domain-containing protein 1)	PBDC1 family
TRINITY_DN137139_c1_g2_i1.p1	TRINITY_DN137139_c1_g2_i1	Q9CR21	62	157	6	159	1	156	2e-43	174	98	101	1.34938	Acyl carrier protein, mitochondrial (ACP) (CI-SDAP) (NADH-ubiquinone oxidoreductase 9.6 kDa subunit)	Acyl carrier protein (ACP) family
NODE_15881_length_820_cov_209.094682_g13791_i0.p1	NODE_15881_length_820_cov_209.094682_g13791_i0	Q6MFZ5	48	200	38	230	273	466	7e-43	174	80	41	1.95101	E3 ubiquitin-protein ligase TRIM39 (EC 2.3.2.27) (RING finger protein 23) (RING-type E3 ubiquitin transferase TRIM39) (Tripartite motif-containing protein 39)	TRIM/RBCC family
NODE_16341_length_811_cov_113.200787_g14215_i0.p1	NODE_16341_length_811_cov_113.200787_g14215_i0	P0C1H5	97	91	60	150	36	126	1e-43	174	60	72	4.70372	Histone H2B 7 (H2B VII)	Histone H2B family
TRINITY_DN139631_c1_g4_i2.p1	TRINITY_DN139631_c1_g4_i2	P20037	43	207	30	235	37	242	4e-43	174	83	81	11.3192	Rano class II histocompatibility antigen, B alpha chain (RT1 class II antigen, Ba chain)	MHC class II family
NODE_30873_length_618_cov_1153.131810_g27942_i0.p1	NODE_30873_length_618_cov_1153.131810_g27942_i0	Q9GLW7	49	190	19	205	8	196	5e-43	174	93	88	73.5939	Peroxiredoxin-5, mitochondrial (EC 1.11.1.15) (Peroxiredoxin V) (Prx-V) (Thioredoxin peroxidase)	Peroxiredoxin family, Prx5 subfamily
TRINITY_DN873425_c0_g1_i1.p1	TRINITY_DN873425_c0_g1_i1	Q9MYV3	65	114	6	119	27	140	9e-44	175	86	53	0.127493	Vascular endothelial growth factor A (VEGF-A) (Vascular permeability factor) (VPF)	PDGF/VEGF growth factor family
NODE_11166_length_940_cov_2.172840_g9505_i0.p1	NODE_11166_length_940_cov_2.172840_g9505_i0	Q8BFR6	63	140	3	142	129	268	9e-44	175	98	52	0.175864	AN1-type zinc finger protein 1 (Zinc finger AN1-type-containing protein 1)	0
TRINITY_DN119971_c0_g1_i1.p1	TRINITY_DN119971_c0_g1_i1	P79737	90	97	1	97	1	97	7e-44	175	98	52	0.230316	GTPase NRas (Transforming protein N-Ras) (ZRas-B1)	Small GTPase superfamily, Ras family
NODE_110393_length_332_cov_1.438163_g106481_i0.p1	NODE_110393_length_332_cov_1.438163_g106481_i0	P01594	83	106	5	110	1	106	9e-44	175	96	91	0.294872	Immunoglobulin kappa variable 1-33 (Ig kappa chain V-I region AU) (Ig kappa chain V-I region Ka)	0
TRINITY_DN492520_c0_g1_i1.p1	TRINITY_DN492520_c0_g1_i1	Q9QZB9	96	89	15	103	1	89	7e-44	175	86	49	0.321123	Dynactin subunit 5 (Dynactin subunit p25)	Dynactin subunits 5/6 family, Dynactin subunit 5 subfamily
TRINITY_DN116763_c0_g1_i1.p1	TRINITY_DN116763_c0_g1_i1	Q05AU4	76	107	1	107	1	107	7e-44	175	82	81	0.400016	Membrane magnesium transporter 1-B (ER membrane protein complex subunit 5-B) (Transmembrane protein 32-B)	Membrane magnesium transporter (TC 1.A.67) family
NODE_11821_length_921_cov_5.962156_g10089_i0.p1	NODE_11821_length_921_cov_5.962156_g10089_i0	P47224	73	115	49	163	10	123	1e-43	175	70	94	0.467934	Guanine nucleotide exchange factor MSS4 (Rab-interacting factor)	DSS4/MSS4 family
TRINITY_DN123469_c0_g1_i1.p1	TRINITY_DN123469_c0_g1_i1	P51808	68	107	6	112	10	116	7e-44	175	95	92	0.803851	Dynein light chain Tctex-type 3 (Protein 91/23) (T-complex-associated testis-expressed 1-like)	Dynein light chain Tctex-type family
TRINITY_DN753420_c0_g1_i1.p1	TRINITY_DN753420_c0_g1_i1	A5A6K7	43	203	142	340	258	459	5e-43	175	53	43	1.47015	Carboxypeptidase E (CPE) (EC 3.4.17.10) (Carboxypeptidase H) (CPH) (Enkephalin convertase) (Prohormone-processing carboxypeptidase)	Peptidase M14 family
NODE_31791_length_610_cov_63.807487_g28830_i0.p1	NODE_31791_length_610_cov_63.807487_g28830_i0	P61603	82	102	1	102	1	102	9e-44	175	99	100	4.67952	10 kDa heat shock protein, mitochondrial (Hsp10) (10 kDa chaperonin) (Chaperonin 10) (CPN10)	GroES chaperonin family
TRINITY_DN118229_c0_g2_i1.p1	TRINITY_DN118229_c0_g2_i1	Q0P5K3	95	93	37	129	1	92	6e-44	176	65	61	0.241204	Ubiquitin-conjugating enzyme E2 N (EC 2.3.2.23) (E2 ubiquitin-conjugating enzyme N) (Ubiquitin carrier protein N) (Ubiquitin-protein ligase N)	Ubiquitin-conjugating enzyme family
NODE_33843_length_594_cov_5.722936_g30808_i0.p1	NODE_33843_length_594_cov_5.722936_g30808_i0	Q12982	52	183	21	198	39	203	1e-43	176	92	58	0.447751	BCL2/adenovirus E1B 19 kDa protein-interacting protein 2	0
NODE_31854_length_610_cov_6.055258_g28891_i0.p2	NODE_31854_length_610_cov_6.055258_g28891_i0	Q8N6N6	81	99	12	110	14	112	5e-44	176	82	88	0.48219	Protein NATD1 (N-acetyltransferase domain-containing protein 1)	NATD1 family
NODE_16149_length_815_cov_12.627937_g14040_i0.p1	NODE_16149_length_815_cov_12.627937_g14040_i0	Q91VI7	42	222	1	222	35	256	2e-43	176	99	49	0.825414	Ribonuclease inhibitor (Ribonuclease/angiogenin inhibitor 1)	0
TRINITY_DN842981_c0_g1_i1.p1	TRINITY_DN842981_c0_g1_i1	P25207	84	103	43	145	1	102	1e-44	177	71	50	0.148828	Nuclear transcription factor Y subunit beta (CAAT box DNA-binding protein subunit B) (Nuclear transcription factor Y subunit B) (NF-YB)	NFYB/HAP3 subunit family
TRINITY_DN50023_c1_g1_i1.p1	TRINITY_DN50023_c1_g1_i1	P41737	68	128	12	139	88	215	2e-44	177	84	51	0.157042	Leucine-rich repeat and calponin homology domain-containing protein 1 (Neuronal protein) (Fragment)	0
TRINITY_DN107152_c0_g1_i1.p1	TRINITY_DN107152_c0_g1_i1	Q3SYX9	63	151	1	150	1	151	2e-44	177	100	100	0.434584	Actin-related protein 2/3 complex subunit 5 (Arp2/3 complex 16 kDa subunit) (p16-ARC)	ARPC5 family
NODE_48506_length_502_cov_3.079470_g45093_i0.p2	NODE_48506_length_502_cov_3.079470_g45093_i0	P18737	63	116	4	119	1	116	2e-44	177	96	59	0.434648	Gastrula zinc finger protein XlCGF8.2DB (Fragment)	Krueppel C2H2-type zinc-finger protein family
TRINITY_DN892321_c0_g1_i1.p1	TRINITY_DN892321_c0_g1_i1	P82915	61	134	1	134	1	134	2e-44	177	97	99	0.484683	28S ribosomal protein S16, mitochondrial (MRP-S16) (S16mt)	Bacterial ribosomal protein bS16 family
NODE_11075_length_942_cov_150.277716_g9430_i0.p1	NODE_11075_length_942_cov_150.277716_g9430_i0	Q9GZT8	46	198	3	196	180	377	3e-44	177	101	53	0.564907	NIF3-like protein 1 (Amyotrophic lateral sclerosis 2 chromosomal region candidate gene 1 protein)	GTP cyclohydrolase I type 2/NIF3 family
NODE_10106_length_977_cov_30.026940_g8305_i1.p1	NODE_10106_length_977_cov_30.026940_g8305_i1	Q8R409	53	184	79	260	164	341	9e-44	177	69	52	0.838977	Protein HEXIM1 (Cardiac lineage protein 1)	HEXIM family
NODE_2578_length_1536_cov_14.887693_g1998_i0.p1	NODE_2578_length_1536_cov_14.887693_g1998_i0	Q6P4E1	45	202	2	203	4	205	1e-43	177	45	47	0.968084	Protein CASC4 (Cancer susceptibility candidate gene 4 protein)	GOLM1/CASC4 family
TRINITY_DN140457_c0_g1_i2.p2	TRINITY_DN140457_c0_g1_i2	Q56K13	94	85	1	85	1	85	2e-44	177	98	99	1.57027	Splicing factor 3B subunit 5 (SF3b5) (Pre-mRNA-splicing factor SF3b 10 kDa subunit)	SF3B5 family
NODE_9010_length_1019_cov_46.088660_g7585_i0.p1	NODE_9010_length_1019_cov_46.088660_g7585_i0	Q9DCC8	63	148	29	176	2	145	3e-44	177	84	102	3.2038	Mitochondrial import receptor subunit TOM20 homolog (Mitochondrial 20 kDa outer membrane protein) (Outer mitochondrial membrane receptor Tom20)	Tom20 family
TRINITY_DN141196_c25_g1_i1.p2	TRINITY_DN141196_c25_g1_i1	Q3ZBK6	96	85	1	85	1	85	2e-44	177	59	61	14.9435	U6 snRNA-associated Sm-like protein LSm4	SnRNP Sm proteins family
TRINITY_DN107412_c0_g1_i1.p1	TRINITY_DN107412_c0_g1_i1	P45591	55	159	1	159	1	158	3e-44	177	89	96	17.628	Cofilin-2 (Cofilin, muscle isoform)	Actin-binding proteins ADF family
NODE_61262_length_448_cov_4.095238_g57632_i0.p2	NODE_61262_length_448_cov_4.095238_g57632_i0	P62807	100	91	36	126	36	126	1e-44	178	72	72	0.257373	Histone H2B type 1-C/E/F/G/I (Histone H2B.1 A) (Histone H2B.a) (H2B/a) (Histone H2B.g) (H2B/g) (Histone H2B.h) (H2B/h) (Histone H2B.k) (H2B/k) (Histone H2B.l) (H2B/l)	Histone H2B family
TRINITY_DN53888_c0_g2_i1.p2	TRINITY_DN53888_c0_g2_i1	A2VDC7	85	101	1	99	1	101	8e-45	178	101	100	0.491755	Ribonuclease kappa-A (RNase K-A) (RNase kappa-A) (EC 3.1.-.-)	RNase K family
NODE_6631_length_1138_cov_6.985308_g5466_i0.p1	NODE_6631_length_1138_cov_6.985308_g5466_i0	Q5ZLV2	88	94	1	94	67	160	8e-45	178	98	58	0.528977	Peptidyl-prolyl cis-trans isomerase-like 3 (PPIase) (EC 5.2.1.8) (Cyclophilin-like protein PPIL3) (Rotamase PPIL3)	Cyclophilin-type PPIase family, PPIL3 subfamily
TRINITY_DN104431_c0_g1_i1.p1	TRINITY_DN104431_c0_g1_i1	Q32P85	92	96	1	96	1	96	1e-44	178	99	100	3.08169	Dynein light chain roadblock-type 2 (Dynein light chain 2B, cytoplasmic)	GAMAD family
TRINITY_DN105810_c0_g1_i1.p1	TRINITY_DN105810_c0_g1_i1	P11456	41	230	1	230	56	279	3e-44	178	100	82	3.48272	Cation-dependent mannose-6-phosphate receptor (CD Man-6-P receptor) (CD-MPR) (46 kDa mannose 6-phosphate receptor) (MPR 46)	0
TRINITY_DN903179_c0_g1_i1.p2	TRINITY_DN903179_c0_g1_i1	B5XG43	65	130	8	136	9	138	1e-44	178	95	94	6.71077	Pleckstrin homology-like domain family A member 2 (Imprinted in placenta and liver protein)	PHLDA2 family
TRINITY_DN37137_c1_g1_i1.p1	TRINITY_DN37137_c1_g1_i1	Q5VYY1	53	176	1	174	15	189	1e-44	179	99	92	0.156251	Ankyrin repeat domain-containing protein 22	0
TRINITY_DN765365_c0_g1_i1.p1	TRINITY_DN765365_c0_g1_i1	O15305	63	141	1	141	1	136	6e-45	179	100	57	0.248112	Phosphomannomutase 2 (PMM 2) (EC 5.4.2.8)	Eukaryotic PMM family
TRINITY_DN8289_c0_g1_i1.p2	TRINITY_DN8289_c0_g1_i1	Q28893	53	161	2	159	75	230	8e-45	179	96	68	0.328783	Insulin-like growth factor-binding protein 4 (IBP-4) (IGF-binding protein 4) (IGFBP-4)	0
TRINITY_DN141397_c2_g3_i5.p3	TRINITY_DN141397_c2_g3_i5	P23092	56	159	6	161	121	279	1e-44	179	75	41	0.52513	Transforming protein cbl	0
TRINITY_DN132621_c0_g2_i1.p1	TRINITY_DN132621_c0_g2_i1	Q3SZN5	92	98	1	98	1	98	8e-45	179	64	67	2.36265	DNA polymerase epsilon subunit 3 (DNA polymerase II subunit 3)	0
NODE_537_length_2350_cov_42.897436_g395_i0.p2	NODE_537_length_2350_cov_42.897436_g395_i0	P60840	88	100	18	117	18	117	4e-45	179	85	83	4.35121	Alpha-endosulfine (ARPP-19e)	Endosulfine family
TRINITY_DN78334_c0_g1_i1.p1	TRINITY_DN78334_c0_g1_i1	Q61334	51	171	1	171	65	234	5e-45	180	99	71	0.354574	B-cell receptor-associated protein 29 (BCR-associated protein 29) (Bap29)	BCAP29/BCAP31 family
TRINITY_DN261975_c0_g1_i1.p1	TRINITY_DN261975_c0_g1_i1	O95563	74	113	1	113	13	125	2e-45	180	99	89	0.367734	Mitochondrial pyruvate carrier 2 (Brain protein 44)	Mitochondrial pyruvate carrier (MPC) (TC 2.A.105) family
NODE_153096_length_277_cov_3.236842_g149171_i0.p2	NODE_153096_length_277_cov_3.236842_g149171_i0	P0CG67	100	91	1	91	39	129	2e-45	180	100	40	0.42203	Polyubiquitin-B [Cleaved into: Ubiquitin]	Ubiquitin family
TRINITY_DN24840_c0_g1_i1.p2	TRINITY_DN24840_c0_g1_i1	O43866	44	209	5	202	88	292	7e-45	180	101	60	0.473204	CD5 antigen-like (Apoptosis inhibitor expressed by macrophages) (hAIM) (CT-2) (IgM-associated peptide) (SP-alpha)	0
TRINITY_DN136161_c0_g3_i5.p1	TRINITY_DN136161_c0_g3_i5	A3KQI3	75	123	21	143	1	121	2e-45	180	85	99	0.824457	BLOC-1-related complex subunit 8	BORCS8 family
NODE_26728_length_660_cov_10.815057_g23967_i0.p1	NODE_26728_length_660_cov_10.815057_g23967_i0	O43278	45	219	1	218	65	269	8e-45	180	100	41	0.83398	Kunitz-type protease inhibitor 1 (Hepatocyte growth factor activator inhibitor type 1) (HAI-1)	0
TRINITY_DN502240_c0_g1_i1.p1	TRINITY_DN502240_c0_g1_i1	P79244	91	88	21	108	1	88	2e-45	180	75	91	27.4655	60S ribosomal protein L37	Eukaryotic ribosomal protein eL37 family
NODE_85669_length_379_cov_1.754545_g81812_i0.p1	NODE_85669_length_379_cov_1.754545_g81812_i0	O95807	82	101	1	101	24	124	9e-46	181	87	64	0.169722	Transmembrane protein 50A (Small membrane protein 1)	UPF0220 family
NODE_26879_length_659_cov_2.295082_g24113_i0.p1	NODE_26879_length_659_cov_2.295082_g24113_i0	Q5M974	56	155	1	155	1	155	1e-45	181	99	99	0.18421	E3 ubiquitin-protein ligase RNF181 (EC 2.3.2.27) (RING finger protein 181) (RING-type E3 ubiquitin transferase RNF181)	RNF181 family
NODE_27645_length_650_cov_3.946755_g24843_i0.p1	NODE_27645_length_650_cov_3.946755_g24843_i0	Q32NG4	77	107	1	107	123	229	1e-45	181	99	47	0.298129	Glutamine amidotransferase-like class 1 domain-containing protein 1 (Parkinson disease 7 domain-containing protein 1)	Peptidase C56 family
TRINITY_DN18046_c0_g1_i1.p1	TRINITY_DN18046_c0_g1_i1	P78345	47	215	42	253	4	209	5e-45	181	71	76	0.300099	Ribonuclease P protein subunit p38 (RNaseP protein p38) (EC 3.1.26.5)	Eukaryotic ribosomal protein eL8 family
NODE_21333_length_728_cov_10.832106_g18873_i0.p1	NODE_21333_length_728_cov_10.832106_g18873_i0	P53348	72	124	1	124	53	170	2e-45	181	98	73	0.722297	Protein BTG1 (B-cell translocation gene 1 protein) (Myocardial vascular inhibition factor) (VIF)	BTG family
TRINITY_DN105059_c0_g2_i1.p1	TRINITY_DN105059_c0_g2_i1	Q3ZCE0	96	96	12	107	1	96	9e-46	181	89	100	0.853014	U6 snRNA-associated Sm-like protein LSm8	SnRNP Sm proteins family
TRINITY_DN120005_c0_g1_i1.p1	TRINITY_DN120005_c0_g1_i1	Q9QUR7	78	112	3	114	53	164	2e-45	181	97	68	11.1831	Peptidyl-prolyl cis-trans isomerase NIMA-interacting 1 (EC 5.2.1.8) (Peptidyl-prolyl cis-trans isomerase Pin1) (PPIase Pin1)	0
TRINITY_DN779018_c0_g1_i1.p1	TRINITY_DN779018_c0_g1_i1	P05109	100	89	1	89	1	89	4e-46	182	100	96	0.131099	Protein S100-A8 (Calgranulin-A) (Calprotectin L1L subunit) (Cystic fibrosis antigen) (CFAG) (Leukocyte L1 complex light chain) (Migration inhibitory factor-related protein 8) (MRP-8) (p8) (S100 calcium-binding protein A8) (Urinary stone protein band A)	S-100 family
NODE_48776_length_501_cov_2.294248_g45357_i0.p1	NODE_48776_length_501_cov_2.294248_g45357_i0	Q15007	60	167	1	167	207	365	1e-45	182	100	42	0.178511	Pre-mRNA-splicing regulator WTAP (Female-lethal(2)D homolog) (hFL(2)D) (WT1-associated protein) (Wilms tumor 1-associating protein)	Fl(2)d family
NODE_76064_length_403_cov_2.285311_g72258_i0.p1	NODE_76064_length_403_cov_2.285311_g72258_i0	Q5U4D9	61	135	1	134	104	237	4e-46	182	101	40	0.219549	THO complex subunit 6 homolog (WD repeat-containing protein 58)	WD repeat THOC6 family
TRINITY_DN125398_c0_g1_i1.p1	TRINITY_DN125398_c0_g1_i1	Q5QJC3	46	206	8	211	170	375	2e-45	182	85	45	0.302173	5' exonuclease Apollo (EC 3.1.-.-) (DNA cross-link repair 1B protein) (SNM1 homolog B)	DNA repair metallo-beta-lactamase (DRMBL) family
NODE_77907_length_398_cov_2.189112_g74089_i0.p1	NODE_77907_length_398_cov_2.189112_g74089_i0	P18718	56	132	1	132	34	165	4e-46	182	100	67	0.35555	Gastrula zinc finger protein xLCGF3.1 (Fragment)	Krueppel C2H2-type zinc-finger protein family
NODE_26836_length_659_cov_6.539344_g24070_i0.p1	NODE_26836_length_659_cov_6.539344_g24070_i0	Q99487	56	157	1	154	231	387	8e-46	182	96	40	0.42342	Platelet-activating factor acetylhydrolase 2, cytoplasmic (EC 3.1.1.47) (Serine-dependent phospholipase A2) (SD-PLA2) (hSD-PLA2)	Serine esterase family
NODE_15910_length_820_cov_5.863813_g13817_i0.p1	NODE_15910_length_820_cov_5.863813_g13817_i0	O35680	75	118	39	156	21	138	6e-46	182	75	85	0.476542	28S ribosomal protein S12, mitochondrial (MRP-S12) (S12mt) (MT-RPS12)	Universal ribosomal protein uS12 family
NODE_4909_length_1258_cov_9.819686_g3971_i0.p1	NODE_4909_length_1258_cov_9.819686_g3971_i0	P80049	70	128	2	129	1	128	4e-46	182	95	97	0.524369	Fatty acid-binding protein, liver (Liver-type fatty acid-binding protein) (L-FABP)	Calycin superfamily, Fatty-acid binding protein (FABP) family
TRINITY_DN140368_c11_g2_i2.p2	TRINITY_DN140368_c11_g2_i2	Q92820	52	169	1	168	150	317	9e-46	182	100	53	0.802553	Gamma-glutamyl hydrolase (EC 3.4.19.9) (Conjugase) (GH) (Gamma-Glu-X carboxypeptidase)	Peptidase C26 family
NODE_2490_length_1554_cov_30.541528_g1928_i0.p1	NODE_2490_length_1554_cov_30.541528_g1928_i0	P40682	48	207	2	204	265	466	2e-45	182	100	44	1.95209	V-type proton ATPase subunit S1 (V-ATPase subunit S1) (V-ATPase Ac45 subunit) (V-ATPase S1 accessory protein) (Vacuolar proton pump subunit S1)	Vacuolar ATPase subunit S1 family
NODE_28447_length_641_cov_26.893581_g25616_i0.p1	NODE_28447_length_641_cov_26.893581_g25616_i0	Q2KIU0	52	186	2	184	7	192	8e-46	182	101	80	2.01135	Vesicle transport through interaction with t-SNAREs homolog 1B	VTI1 family
TRINITY_DN650674_c0_g1_i1.p1	TRINITY_DN650674_c0_g1_i1	O73930	87	98	1	98	1	98	7e-46	182	94	94	3.11003	Pterin-4-alpha-carbinolamine dehydratase (PHS) (EC 4.2.1.96) (4-alpha-hydroxy-tetrahydropterin dehydratase) (Dimerization cofactor of hepatocyte nuclear factor 1-alpha) (DCoH) (Dimerization cofactor of HNF1) (cDcoH) (Phenylalanine hydroxylase-stimulating protein) (Pterin carbinolamine dehydratase) (PCD)	Pterin-4-alpha-carbinolamine dehydratase family
TRINITY_DN99283_c0_g1_i1.p2	TRINITY_DN99283_c0_g1_i1	O02414	96	89	1	89	1	89	4e-46	182	99	100	12.3258	Dynein light chain LC6, flagellar outer arm	Dynein light chain family
NODE_55965_length_469_cov_1.473810_g52415_i0.p1	NODE_55965_length_469_cov_1.473810_g52415_i0	P07585	61	152	6	156	15	163	3e-46	183	97	42	0.172386	Decorin (Bone proteoglycan II) (PG-S2) (PG40)	Small leucine-rich proteoglycan (SLRP) family, SLRP class I subfamily
NODE_140349_length_291_cov_1.909091_g136426_i0.p1	NODE_140349_length_291_cov_1.909091_g136426_i0	Q15286	94	96	1	96	83	178	3e-46	183	100	48	0.237528	Ras-related protein Rab-35 (GTP-binding protein RAY) (Ras-related protein Rab-1C)	Small GTPase superfamily, Rab family
TRINITY_DN116924_c0_g1_i1.p1	TRINITY_DN116924_c0_g1_i1	Q8WYH8	68	128	20	145	78	205	3e-46	183	88	53	0.393691	Inhibitor of growth protein 5 (p28ING5)	ING family
TRINITY_DN102255_c0_g1_i1.p1	TRINITY_DN102255_c0_g1_i1	Q9Y3D6	68	123	1	123	1	123	4e-46	183	80	81	0.489939	Mitochondrial fission 1 protein (FIS1 homolog) (hFis1) (Tetratricopeptide repeat protein 11) (TPR repeat protein 11)	FIS1 family
NODE_12350_length_906_cov_7.498250_g10565_i0.p1	NODE_12350_length_906_cov_7.498250_g10565_i0	Q9BYC8	65	144	37	180	45	186	7e-46	183	78	77	0.495035	39S ribosomal protein L32, mitochondrial (L32mt) (MRP-L32) (Mitochondrial large ribosomal subunit protein bL32m)	Bacterial ribosomal protein bL32 family
TRINITY_DN606761_c0_g1_i1.p1	TRINITY_DN606761_c0_g1_i1	Q52KE7	49	221	1	214	247	466	1e-45	183	78	42	0.612356	Cyclin-L1 (Cyclin-L) (Cyclin Ania-6a)	Cyclin family, Cyclin L subfamily
TRINITY_DN130958_c0_g3_i1.p1	TRINITY_DN130958_c0_g3_i1	Q68EV7	80	101	1	101	1	101	2e-46	183	99	50	0.648285	E3 ubiquitin-protein ligase rnf152-B (EC 2.3.2.27) (RING finger protein 152-B) (RING-type E3 ubiquitin transferase rnf152-A)	RNF152 family
NODE_51820_length_486_cov_19.947368_g48331_i0.p1	NODE_51820_length_486_cov_19.947368_g48331_i0	Q5XK67	78	113	4	116	3	114	2e-46	183	95	99	1.22202	DNA-directed RNA polymerases I and III subunit RPAC2 (RNA polymerases I and III subunit AC2) (AC19) (DNA-directed RNA polymerase I subunit D)	Archaeal RpoL/eukaryotic RPB11/RPC19 RNA polymerase subunit family
NODE_6035_length_1177_cov_37.262411_g4940_i0.p1	NODE_6035_length_1177_cov_37.262411_g4940_i0	Q8N9N8	61	153	1	153	1	150	5e-46	183	90	93	2.99456	Probable RNA-binding protein EIF1AD (Eukaryotic translation initiation factor 1A domain-containing protein) (Haponin)	EIF1AD family
TRINITY_DN841804_c0_g1_i1.p1	TRINITY_DN841804_c0_g1_i1	Q99JW5	43	236	41	273	45	268	2e-45	183	73	75	7.01991	Epithelial cell adhesion molecule (Ep-CAM) (Epithelial glycoprotein 314) (EGP314) (mEGP314) (Protein 289A) (Tumor-associated calcium signal transducer 1) (CD antigen CD326)	EPCAM family
TRINITY_DN194788_c0_g1_i1.p1	TRINITY_DN194788_c0_g1_i1	Q2QL79	80	97	1	97	82	178	2e-46	184	99	54	0.160683	Caveolin-1	Caveolin family
TRINITY_DN390748_c0_g1_i1.p1	TRINITY_DN390748_c0_g1_i1	Q07020	100	89	1	89	100	188	1e-46	184	99	47	0.188132	60S ribosomal protein L18 (Large ribosomal subunit protein eL18)	Eukaryotic ribosomal protein eL18 family
TRINITY_DN62462_c1_g1_i1.p2	TRINITY_DN62462_c1_g1_i1	Q66JF8	74	112	7	118	1	112	1e-46	184	95	43	0.216915	Protein odd-skipped-related 1 (XOsr1)	Odd C2H2-type zinc-finger protein family
NODE_21581_length_725_cov_4.267751_g19106_i0.p2	NODE_21581_length_725_cov_4.267751_g19106_i0	Q61858	44	224	1	222	155	369	3e-46	184	100	60	0.336327	G patch domain and ankyrin repeat-containing protein 1 (G5 protein) (HLA-B-associated transcript 4)	0
NODE_59032_length_456_cov_7.749386_g55427_i0.p2	NODE_59032_length_456_cov_7.749386_g55427_i0	P33778	96	97	24	120	30	126	2e-46	184	80	77	0.808046	Histone H2B type 1-B (Histone H2B.1) (Histone H2B.f) (H2B/f)	Histone H2B family
TRINITY_DN50284_c0_g1_i1.p1	TRINITY_DN50284_c0_g1_i1	P47878	56	161	9	164	132	292	3e-46	184	98	55	0.906796	Insulin-like growth factor-binding protein 3 (IBP-3) (IGF-binding protein 3) (IGFBP-3)	0
TRINITY_DN132097_c0_g1_i1.p1	TRINITY_DN132097_c0_g1_i1	Q5ZML7	70	122	1	122	94	215	2e-46	184	89	53	1.28049	Lysosomal-associated transmembrane protein 4A	LAPTM4/LAPTM5 transporter family
TRINITY_DN140906_c1_g2_i1.p2	TRINITY_DN140906_c1_g2_i1	P36969	76	111	1	111	86	196	1e-46	184	98	56	2.07862	Phospholipid hydroperoxide glutathione peroxidase (PHGPx) (EC 1.11.1.12) (Glutathione peroxidase 4) (GPx-4) (GSHPx-4)	Glutathione peroxidase family
TRINITY_DN138612_c0_g2_i1.p1	TRINITY_DN138612_c0_g2_i1	Q0P5H5	46	201	1	200	1	198	4e-46	184	95	95	2.56975	Regulator of G-protein signaling 2 (RGS2)	0
TRINITY_DN75351_c1_g1_i1.p1	TRINITY_DN75351_c1_g1_i1	Q2NL27	67	135	7	141	1	133	1e-46	185	89	71	0.124867	28S ribosomal protein S23, mitochondrial (MRP-S23) (S23mt)	Mitochondrion-specific ribosomal protein mS23 family
TRINITY_DN120121_c1_g1_i1.p1	TRINITY_DN120121_c1_g1_i1	Q9I9M2	93	96	13	108	1	96	9e-47	185	89	45	0.141063	Nitric oxide synthase (NOS) (EC 1.14.13.39) (Fragment)	NOS family
NODE_110936_length_331_cov_1.652482_g107024_i0.p3	NODE_110936_length_331_cov_1.652482_g107024_i0	Q5ZKQ8	97	90	1	90	1	90	8e-47	185	100	48	0.159632	ADP-ribosylation factor-like protein 8A	Small GTPase superfamily, Arf family
TRINITY_DN32981_c0_g1_i1.p1	TRINITY_DN32981_c0_g1_i1	Q68CZ6	42	243	1	242	359	601	2e-46	185	100	40	0.174939	HAUS augmin-like complex subunit 3	HAUS3 family
NODE_12325_length_907_cov_4.599068_g10545_i0.p1	NODE_12325_length_907_cov_4.599068_g10545_i0	Q8N8Q9	63	159	1	159	201	357	1e-46	185	98	44	0.375842	Magnesium transporter NIPA2 (Non-imprinted in Prader-Willi/Angelman syndrome region protein 2)	NIPA family
TRINITY_DN38917_c0_g1_i1.p1	TRINITY_DN38917_c0_g1_i1	Q2TBS2	75	117	1	117	92	208	9e-47	185	98	56	0.446486	39S ribosomal protein L21, mitochondrial (L21mt) (MRP-L21)	Bacterial ribosomal protein bL21 family
TRINITY_DN217264_c0_g1_i1.p1	TRINITY_DN217264_c0_g1_i1	Q9BSV6	42	259	1	246	58	310	3e-46	185	105	84	0.511866	tRNA-splicing endonuclease subunit Sen34 (EC 4.6.1.16) (Leukocyte receptor cluster member 5) (tRNA-intron endonuclease Sen34) (HsSen34)	TRNA-intron endonuclease family
NODE_34083_length_592_cov_12.731123_g31042_i0.p1	NODE_34083_length_592_cov_12.731123_g31042_i0	Q9NWV4	77	111	1	111	49	159	8e-47	185	98	69	0.818986	CXXC motif containing zinc binding protein (UPF0587 protein C1orf123)	UPF0587 family
NODE_75973_length_403_cov_3.449153_g72167_i0.p1	NODE_75973_length_403_cov_3.449153_g72167_i0	Q68EK7	99	92	1	92	1	92	4e-47	186	100	43	0.194718	Ras-related protein Rab-4B	Small GTPase superfamily, Rab family
TRINITY_DN502529_c0_g1_i1.p1	TRINITY_DN502529_c0_g1_i1	Q68FU5	60	141	1	141	1	141	9e-47	186	70	91	0.257759	Uncharacterized protein C9orf85 homolog	0
TRINITY_DN143169_c0_g1_i1.p1	TRINITY_DN143169_c0_g1_i1	Q9CWJ3	61	161	1	160	144	299	4e-47	186	100	54	0.264821	KATNB1-like protein 1 (Katanin p80 subunit B-like 1)	0
TRINITY_DN29628_c0_g2_i1.p1	TRINITY_DN29628_c0_g2_i1	Q4V8S3	70	125	35	158	18	142	7e-47	186	79	88	0.617539	Transmembrane protein 242	TMEM242 family
TRINITY_DN78804_c0_g1_i1.p1	TRINITY_DN78804_c0_g1_i1	Q3T114	78	116	5	120	22	137	4e-47	186	93	85	0.642986	2-iminobutanoate/2-iminopropanoate deaminase (EC 3.5.99.10) (Translation inhibitor L-PSP ribonuclease) (EC 3.1.-.-)	RutC family
NODE_112368_length_328_cov_4.473118_g108455_i0.p1	NODE_112368_length_328_cov_4.473118_g108455_i0	Q5BJA5	93	100	2	101	25	124	4e-47	186	98	81	0.662741	Histone H2B 1/2	Histone H2B family
TRINITY_DN157409_c0_g1_i1.p1	TRINITY_DN157409_c0_g1_i1	Q9NYL9	60	158	1	157	1	158	7e-47	186	101	45	0.665839	Tropomodulin-3 (Ubiquitous tropomodulin) (U-Tmod)	Tropomodulin family
TRINITY_DN746544_c0_g1_i1.p1	TRINITY_DN746544_c0_g1_i1	Q3MHR3	99	89	1	89	1	89	5e-47	186	99	100	1.09571	Dynein light chain 2, cytoplasmic	Dynein light chain family
TRINITY_DN70663_c0_g1_i1.p1	TRINITY_DN70663_c0_g1_i1	P56691	68	142	1	142	1	142	3e-47	186	99	100	1.25454	Hemoglobin subunit alpha (Alpha-globin) (Hemoglobin alpha chain)	Globin family
NODE_3198_length_1438_cov_21.958243_g2514_i0.p2	NODE_3198_length_1438_cov_21.958243_g2514_i0	Q9Z266	72	132	2	133	5	136	4e-47	186	99	97	1.80657	SNARE-associated protein Snapin (Biogenesis of lysosome-related organelles complex 1 subunit 7) (BLOC-1 subunit 7) (Synaptosomal-associated protein 25-binding protein) (SNAP-associated protein)	SNAPIN family
TRINITY_DN704143_c0_g1_i1.p1	TRINITY_DN704143_c0_g1_i1	Q3MHM7	80	123	9	131	1	123	5e-47	186	93	100	196.081	60S ribosomal protein L35	Universal ribosomal protein uL29 family
TRINITY_DN76828_c0_g1_i1.p1	TRINITY_DN76828_c0_g1_i1	A0A0G2K309	72	122	1	122	178	298	2e-47	187	98	41	0.318383	Mitochondrial ornithine transporter 1 (Solute carrier family 25 member 15)	Mitochondrial carrier (TC 2.A.29) family
TRINITY_DN45361_c0_g2_i1.p1	TRINITY_DN45361_c0_g2_i1	Q32PC3	63	145	7	148	4	148	3e-47	187	97	98	0.613164	39S ribosomal protein L27, mitochondrial (L27mt) (MRP-L27)	Bacterial ribosomal protein bL27 family
TRINITY_DN117339_c0_g2_i1.p1	TRINITY_DN117339_c0_g2_i1	Q921J2	86	109	1	109	76	184	1e-47	187	99	59	0.930723	GTP-binding protein Rheb (Ras homolog enriched in brain)	Small GTPase superfamily, Rheb family
TRINITY_DN490653_c0_g1_i1.p1	TRINITY_DN490653_c0_g1_i1	Q6P5G6	52	225	1	219	202	417	6e-47	187	103	48	1.23793	UBX domain-containing protein 7	0
NODE_26201_length_666_cov_45.769854_g23467_i0.p1	NODE_26201_length_666_cov_45.769854_g23467_i0	Q3ZC10	99	96	22	117	1	96	1e-47	187	68	81	4.51211	Small nuclear ribonucleoprotein Sm D1 (Sm-D1) (snRNP core protein D1)	SnRNP core protein family
TRINITY_DN136461_c0_g1_i1.p1	TRINITY_DN136461_c0_g1_i1	Q28IV8	43	261	32	288	29	284	9e-47	187	82	83	6.14474	Neuroguidin (EIF4E-binding protein)	SAS10 family
NODE_38680_length_559_cov_2.743137_g35494_i0.p2	NODE_38680_length_559_cov_2.743137_g35494_i0	P23610	59	164	6	166	21	184	2e-47	188	99	44	0.225455	40-kDa huntingtin-associated protein (HAP40) (CpG island protein) (Factor VIII intron 22 protein)	0
NODE_26866_length_659_cov_2.955738_g24100_i0.p1	NODE_26866_length_659_cov_2.955738_g24100_i0	Q63042	68	112	88	199	87	198	2e-47	188	56	57	0.229529	FAD-linked sulfhydryl oxidase ALR (EC 1.8.3.2) (Augmenter of liver regeneration)	0
NODE_14729_length_845_cov_9.894472_g12733_i0.p1	NODE_14729_length_845_cov_9.894472_g12733_i0	Q9NZE8	55	183	15	193	10	188	2e-47	188	94	97	0.46945	39S ribosomal protein L35, mitochondrial (L35mt) (MRP-L35) (Mitochondrial large ribosomal subunit protein bL35m)	Bacterial ribosomal protein bL35 family
TRINITY_DN125290_c0_g1_i2.p1	TRINITY_DN125290_c0_g1_i2	Q80W96	75	125	7	131	6	129	8e-48	188	95	97	1.13167	Iron-sulfur cluster assembly 1 homolog, mitochondrial (HESB-like domain-containing protein 2) (Iron-sulfur assembly protein IscA)	HesB/IscA family
TRINITY_DN109278_c0_g2_i1.p1	TRINITY_DN109278_c0_g2_i1	Q8MIT6	57	179	1	178	260	435	3e-47	188	82	41	3.20317	Rho-associated protein kinase 1 (EC 2.7.11.1) (Rho-associated, coiled-coil-containing protein kinase 1) (Rho-associated, coiled-coil-containing protein kinase I) (ROCK-I) (p160 ROCK-1) (p160ROCK) (Fragment)	Protein kinase superfamily, AGC Ser/Thr protein kinase family
TRINITY_DN396253_c0_g1_i1.p2	TRINITY_DN396253_c0_g1_i1	Q3MIC0	98	92	7	98	1	92	8e-48	188	93	100	63.0188	60S ribosomal protein L37a	Eukaryotic ribosomal protein eL43 family
NODE_49180_length_499_cov_3.180000_g45753_i0.p1	NODE_49180_length_499_cov_3.180000_g45753_i0	Q9BSY9	90	96	1	96	75	170	6e-48	189	100	49	0.109415	Deubiquitinase DESI2 (EC 3.4.19.12) (Desumoylating isopeptidase 2) (DeSI-2) (PPPDE peptidase domain-containing protein 1) (Protein FAM152A)	DeSI family
NODE_71433_length_416_cov_1.441417_g67683_i0.p1	NODE_71433_length_416_cov_1.441417_g67683_i0	Q9NV31	67	134	6	138	1	134	3e-48	189	97	73	0.151526	U3 small nucleolar ribonucleoprotein protein IMP3 (U3 snoRNP protein IMP3) (BRMS2)	Universal ribosomal protein uS4 family
TRINITY_DN112245_c1_g1_i1.p1	TRINITY_DN112245_c1_g1_i1	Q5M9P8	94	98	10	107	1	98	3e-48	189	92	53	0.168531	ADP-ribosylation factor-like protein 6	Small GTPase superfamily, Arf family
TRINITY_DN282057_c0_g1_i1.p1	TRINITY_DN282057_c0_g1_i1	Q8K2Q0	76	121	1	121	78	198	3e-48	189	99	61	0.222216	COMM domain-containing protein 9	0
[truncated: 1,767 more rows]

## Sheet: Potleo_TxP
Query ID	Query ID2	ToxProt ID	ID	alignmentlen	qStart	qStop	sStart	sStop	eval	score	qCov	sCov	TPM_Exp	Toxin name	Toxin family	KEGG_gene	KEGG_KO	KEGG_map	KEGG_drug
[truncated: 84 more rows]

## Sheet: ToxFam
Toxin family C.38	Count	AbsExp	RelExp		*Toxin families obtained from ToxProt reduced to superfamily level where possible
[truncated: 39 more rows]

## Sheet: FunAnn
Potleo Ortholog unique C.12	Count	Ortholog name	Disease ID	Disease name	Pathway ID	Pathway	Subclass	Class	Drug ID C.3	Drug name	Drug source	Drug class	Drug efficacy	Drug map ID	Drug map name	Drug-Disease	Drug target
[truncated: 87 more rows]
