# Supplementary material for: Stingray Venom Proteins: Mechanisms of Action Revealed Using a Novel Network Pharmacology Approach
Source: Mar Drugs. 2021 Dec 24;20(1):27. doi: 10.3390/md20010027 (PMC8781517; doi:10.3390/md20010027)
Supplement: Supplementary file 1 [file marinedrugs-20-00027-s001.zip › Dataset_S3_Himleo_Raw.xlsx]

## Sheet: Legend
Abbreviation	Definition
Potmot	Potamotrygon motoro
Himleo	Himantura leoparda
Daspas	Dasyatis pastinaca
Ptevio	Pteroplatytrygon violacea
Potleo	Potamotrygon leopoldi
SiPotmot	Potamotrygon motoro(Silva et al., 2018)
OliPotfal	Potamotrygon falkneri (Oliveira et al., 2016)
OliPotama	Potamotrygon amandae (Oliveira et al., 2016)
FW	Freshwater
Mar	Marine
WhoTisExt	Whole Tissue Extract
TxP	ToxProt
TR	Transcriptome
HCS	High-content screening
ToxFam	Toxin family
FunAnn	Functional annotation against KEGG
Query	Contig
ID	Identity
alignmentlen	Alignment length
qStart	Query Start = start of alignment in the contig sequence
qStop	Query Stop = end of alignment in the contig sequence
sStart	Subject Start = start of alignment in the Uniprot or ToxProt sequence
sStop	Subject Stop = end of alignment in the Uniprot or ToxProt sequence
eval	E-Value
score	Bit score
qCov	Query Coverage
sCov	Subject Coverage
TPM_Exp	Expression value
AbsExp	Absolute expression = Sum of all expression values in this category
RelExp	Relative expression = Sum of all expression values in this category relateive to the number of hits
C.	Count = Number of hits against one category (e.g. Protein family)
KEGG_gene	Annotated gene in KEGG database
KEGG_KO	Functional group to which the KEGG_gene belongs
KEGG_map	Annotated pathway for the KEGG functional group
KEGG_Drug	Related drug to the annotated KEGG pathways

## Sheet: Himleo_WhoTisExt
Query ID1	Query ID2	UniProt ID	ID	alignmentlen	qStart	qStop	sStart	sStop	eval	score	qCov	sCov	TPM_Exp	Protein name	Protein family	kegg_gene	ko_gene	ko_pathway	ko_drug
TRINITY_DN375350_c0_g1_i1.p1	TRINITY_DN375350_c0_g1_i1	P36868	42	38	7	44	2	38	6	30	61	43	0.066153	Uncharacterized 9.7 kDa protein in PE 3'region (ORF 4)	0
NODE_140956_length_425_cov_1.840909_g124347_i0.p1	NODE_140956_length_425_cov_1.840909_g124347_i0	Q7VKE6	44	48	9	54	1	41	5.9	30	58	48	0.07512	30S ribosomal protein S14	Universal ribosomal protein uS14 family
NODE_162059_length_397_cov_1.873457_g144780_i0.p2	NODE_162059_length_397_cov_1.873457_g144780_i0	Q131E0	50	30	23	47	41	70	5.9	30	54	42	0.075792	Protein SlyX homolog	SlyX family
NODE_234402_length_334_cov_1.042146_g216466_i0.p1	NODE_234402_length_334_cov_1.042146_g216466_i0	C1CYB8	44	41	6	43	8	48	5.9	30	91	68	0.076274	50S ribosomal protein L32	Bacterial ribosomal protein bL32 family
TRINITY_DN286996_c0_g1_i1.p2	TRINITY_DN286996_c0_g1_i1	P59036	53	30	3	32	19	48	5.9	30	67	47	0.07789	Putative uncharacterized protein encoded by LINC00310	0
TRINITY_DN802160_c0_g1_i1.p1	TRINITY_DN802160_c0_g1_i1	P84758	67	18	22	39	1	18	4.5	30	40	56	0.078445	Defensin-3 (PhD3)	Alpha-defensin family
TRINITY_DN378076_c0_g1_i1.p1	TRINITY_DN378076_c0_g1_i1	O13588	41	46	11	56	9	46	4.5	30	81	44	0.084918	Putative uncharacterized protein YAL069W	0
TRINITY_DN337049_c0_g1_i1.p3	TRINITY_DN337049_c0_g1_i1	C0HK72	48	25	5	28	19	43	6	30	69	45	0.084918	Kunitz-type serine protease inhibitor HMRG1	Venom Kunitz-type family, Sea anemone type 2 potassium channel toxin subfamily
TRINITY_DN914438_c0_g1_i1.p1	TRINITY_DN914438_c0_g1_i1	P52727	60	25	32	56	17	38	5.8	30	41	42	0.084918	Metallothionein A (MT A)	Metallothionein superfamily, Type 1 family
TRINITY_DN116385_c0_g3_i1.p2	TRINITY_DN116385_c0_g3_i1	O30280	52	27	9	35	41	66	6	30	71	41	0.084918	Uncharacterized protein AF_2391	0
TRINITY_DN122545_c0_g3_i1.p1	TRINITY_DN122545_c0_g3_i1	P0A314	43	40	12	46	36	75	3.5	30	80	51	0.084918	Bacteriochlorophyll c-binding protein (BChl c-binding) (Chlorosome protein A)	BChl C/E-binding protein family
NODE_520837_length_263_cov_1.010526_g502740_i0.p3	NODE_520837_length_263_cov_1.010526_g502740_i0	Q54VZ6	44	27	8	30	22	48	6	30	68	50	0.084918	Putative uncharacterized protein DDB_G0279993	0
NODE_653286_length_244_cov_2.228070_g635178_i0.p2	NODE_653286_length_244_cov_2.228070_g635178_i0	P01402	46	28	4	31	28	55	4.6	30	42	49	0.0857	Weak toxin CM-1b	Snake three-finger toxin family, Short-chain subfamily, Orphan group XX sub-subfamily
TRINITY_DN1135674_c0_g1_i1.p1	TRINITY_DN1135674_c0_g1_i1	Q3V4Y3	41	39	12	50	33	71	5.9	30	67	48	0.086928	Photosystem I iron-sulfur center (EC 1.97.1.12) (9 kDa polypeptide) (PSI-C) (Photosystem I subunit VII) (PsaC)	0
NODE_442765_length_274_cov_0.766169_g424679_i0.p2	NODE_442765_length_274_cov_0.766169_g424679_i0	P60328	43	42	2	41	61	95	4.5	30	89	44	0.087087	Keratin-associated protein 12-3 (High sulfur keratin-associated protein 12.3) (Keratin-associated protein 12.3)	KRTAP type 12 family
NODE_316459_length_290_cov_1.064516_g298403_i0.p1	NODE_316459_length_290_cov_1.064516_g298403_i0	P22401	41	41	2	42	1	41	3.5	30	64	62	0.087846	Uncharacterized 6.6 kDa protein (ORF66)	0
NODE_319375_length_290_cov_0.709677_g301319_i0.p2	NODE_319375_length_290_cov_0.709677_g301319_i0	P75238	56	25	11	35	19	43	3.5	30	64	44	0.087846	50S ribosomal protein L32	Bacterial ribosomal protein bL32 family
NODE_533392_length_261_cov_1.744681_g515293_i0.p2	NODE_533392_length_261_cov_1.744681_g515293_i0	Q6S4N8	50	24	10	33	32	52	4.6	30	63	40	0.088497	Metallothionein (MT)	Metallothionein superfamily, Type 1 family
NODE_438022_length_274_cov_1.099502_g419936_i0.p1	NODE_438022_length_274_cov_1.099502_g419936_i0	P07233	41	32	36	67	21	49	3.5	30	40	51	0.089567	Lysis protein	0
TRINITY_DN473736_c0_g1_i1.p1	TRINITY_DN473736_c0_g1_i1	P70664	42	48	69	113	39	86	5.8	30	41	45	0.089913	Guanylin (Guanylate cyclase activator 2A)	Guanylin family
NODE_371933_length_283_cov_0.733333_g353862_i0.p4	NODE_371933_length_283_cov_0.733333_g353862_i0	O70560	44	34	1	31	33	66	4.6	30	100	45	0.090019	Small proline-rich protein 2I	Cornifin (SPRR) family
NODE_382216_length_282_cov_0.736842_g364145_i0.p1	NODE_382216_length_282_cov_0.736842_g364145_i0	A9H9B1	41	58	7	62	86	141	3.4	30	62	41	0.090338	ATP synthase epsilon chain (ATP synthase F1 sector epsilon subunit) (F-ATPase epsilon subunit)	ATPase epsilon chain family
NODE_382913_length_282_cov_0.736842_g364842_i0.p2	NODE_382913_length_282_cov_0.736842_g364842_i0	P86783	46	24	7	30	2	25	4.5	30	57	55	0.090338	2S albumin (To-A1) [Cleaved into: 2S albumin small chain; 2S albumin large chain] (Fragments)	2S seed storage albumins family
NODE_593672_length_253_cov_0.855556_g575568_i0.p2	NODE_593672_length_253_cov_0.855556_g575568_i0	Q9KT48	41	46	2	44	11	56	5.9	30	84	56	0.091295	UPF0153 protein VC_1057	UPF0153 family
TRINITY_DN969965_c0_g1_i1.p1	TRINITY_DN969965_c0_g1_i1	Q088P1	47	36	51	82	3	38	4.5	30	40	49	0.092302	Cell division protein ZapB	ZapB family
NODE_431749_length_275_cov_0.762376_g413666_i0.p2	NODE_431749_length_275_cov_0.762376_g413666_i0	P80593	50	24	9	28	14	37	3.5	30	47	40	0.092638	Metallothionein (MT)	Metallothionein superfamily, Type 1 family
NODE_440744_length_274_cov_0.766169_g422658_i0.p1	NODE_440744_length_274_cov_0.766169_g422658_i0	D6C4K4	41	29	8	36	8	34	5.9	30	66	64	0.092976	Conotoxin Cl6.14 (Fragment)	0
NODE_522329_length_263_cov_0.810526_g504232_i0.p1	NODE_522329_length_263_cov_0.810526_g504232_i0	A4TRN9	45	40	40	78	44	82	4.6	30	46	40	0.093958	RNA-binding protein Hfq	Hfq family
NODE_464413_length_271_cov_0.777778_g446321_i0.p2	NODE_464413_length_271_cov_0.777778_g446321_i0	Q03QL1	43	30	1	30	1	30	4.5	30	64	42	0.094005	UPF0356 protein LVIS_1413	UPF0356 family
TRINITY_DN1283925_c0_g1_i1.p1	TRINITY_DN1283925_c0_g1_i1	Q3E790	50	32	7	38	36	66	4.5	30	54	40	0.094609	Serine palmitoyltransferase-regulating protein TSC3 (Temperature-sensitive CSG2-mutant suppressor protein 3)	0
NODE_112663_length_473_cov_2.912500_g97564_i0.p6	NODE_112663_length_473_cov_2.912500_g97564_i0	Q9HTK8	43	23	19	41	24	46	5.9	30	55	42	0.094763	Rubredoxin-2 (Rdxs)	Rubredoxin family
TRINITY_DN1429875_c0_g1_i1.p7	TRINITY_DN1429875_c0_g1_i1	Q54P95	50	34	2	29	4	36	4.5	30	106	44	0.095746	Probable cytochrome c oxidase subunit 6B	Cytochrome c oxidase subunit 6B family
NODE_531594_length_262_cov_0.814815_g513495_i0.p1	NODE_531594_length_262_cov_0.814815_g513495_i0	A0A0F6QDA5	54	24	7	30	1	24	5.9	30	55	77	0.097234	Delta-conotoxin-like ErVIA (Fragment)	Conotoxin O1 superfamily
NODE_552491_length_259_cov_0.827957_g534391_i0.p1	NODE_552491_length_259_cov_0.827957_g534391_i0	Q8NBB2	42	53	24	73	26	78	3.4	30	62	41	0.09836	Putative uncharacterized protein ST20-AS1 (ST20 antisense RNA 1) (ST20 antisense gene protein 1)	0
NODE_512164_length_264_cov_1.513089_g494067_i0.p1	NODE_512164_length_264_cov_1.513089_g494067_i0	Q4LCS8	42	33	16	47	43	74	6	30	43	40	0.098427	Beta-insect toxin AaBTxL1 (Neurotoxin AaBTX-L1) (Peptide AaF1CA25)	Long (3 C-C) scorpion toxin superfamily, Sodium channel inhibitor family, Beta subfamily
NODE_557896_length_258_cov_0.832432_g539796_i0.p1	NODE_557896_length_258_cov_0.832432_g539796_i0	P0DKJ2	46	35	12	45	7	41	4.5	30	57	70	0.098742	Peptide encoded by miPEP319a	0
TRINITY_DN454430_c0_g1_i1.p1	TRINITY_DN454430_c0_g1_i1	Q8VWY6	41	46	7	51	27	67	4.5	30	54	55	0.099126	Polcalcin Nic t 1 (Calcium-binding pollen allergen Nic t 1) (allergen Nic t 1)	0
NODE_448028_length_273_cov_0.770000_g429940_i0.p2	NODE_448028_length_273_cov_0.770000_g429940_i0	Q54TR6	52	23	23	45	15	37	6	30	47	59	0.099226	Uncharacterized protein DDB_G0281597	0
NODE_573909_length_256_cov_0.841530_g555808_i0.p1	NODE_573909_length_256_cov_0.841530_g555808_i0	D2Y2L8	41	39	4	39	20	58	5.9	30	56	45	0.099513	Omega-theraphotoxin-Hhn1e (Omega-TRTX-Hhn1e) (Hainantoxin-IX-6) (HNTX-IX-6)	Neurotoxin 10 (Hwtx-1) family, 17 (Hntx-9) subfamily
NODE_581582_length_255_cov_0.846154_g563479_i0.p1	NODE_581582_length_255_cov_0.846154_g563479_i0	A2ZFY7	42	50	28	77	78	121	5.8	30	59	41	0.099903	Protein FLORAL ORGAN NUMBER2 (OsFON2) (CLAVATA3-like protein)	CLV3/ESR signal peptide family
NODE_593063_length_253_cov_0.855556_g574959_i0.p1	NODE_593063_length_253_cov_0.855556_g574959_i0	P07481	48	25	16	40	5	29	3.5	30	44	40	0.100357	Chymotrypsin inhibitor SCI-III	0
NODE_593859_length_253_cov_0.855556_g575755_i0.p2	NODE_593859_length_253_cov_0.855556_g575755_i0	D2DGD3	42	43	5	43	30	72	5.9	30	62	54	0.100357	Conotoxin Ca11a (Ca11.1)	Conotoxin I3 superfamily
TRINITY_DN245653_c0_g1_i1.p3	TRINITY_DN245653_c0_g1_i1	A9B461	41	41	17	56	5	45	5.8	30	68	48	0.10133	30S ribosomal protein S18	Bacterial ribosomal protein bS18 family
TRINITY_DN97_c0_g1_i1.p1	TRINITY_DN97_c0_g1_i1	Q9PLB2	46	26	6	31	34	59	5.9	30	63	44	0.101335	50S ribosomal protein L32	Bacterial ribosomal protein bL32 family
NODE_609857_length_251_cov_0.865169_g591752_i0.p1	NODE_609857_length_251_cov_0.865169_g591752_i0	Q2V4D9	45	38	8	44	17	51	4.6	30	60	40	0.101495	Putative defensin-like protein 263	DEFL family
NODE_649645_length_245_cov_0.895349_g631538_i0.p1	NODE_649645_length_245_cov_0.895349_g631538_i0	Q54BU6	52	27	2	28	28	54	6	30	54	42	0.101555	Putative uncharacterized protein DDB_G0293418	0
NODE_612991_length_250_cov_1.305085_g594886_i0.p1	NODE_612991_length_250_cov_1.305085_g594886_i0	Q30KJ7	41	51	7	54	13	63	3.5	30	62	54	0.101901	Beta-defensin 132 (Defensin, beta 132)	Beta-defensin family
NODE_509216_length_265_cov_0.802083_g491119_i0.p2	NODE_509216_length_265_cov_0.802083_g491119_i0	P01482	43	30	3	30	28	57	3.4	30	51	47	0.102542	Alpha-toxin Amm5 (Amm V) (AmmV) (Neurotoxin 5) (Neurotoxin V)	Long (4 C-C) scorpion toxin superfamily, Sodium channel inhibitor family, Alpha subfamily
NODE_658530_length_244_cov_0.900585_g640422_i0.p1	NODE_658530_length_244_cov_0.900585_g640422_i0	P60504	43	35	24	58	47	75	3.4	30	57	45	0.103015	ICP47 protein (Immediate-early protein IE12) (Immediate-early-5) (Infected cell protein 47) (US12 protein) (Vmw12)	Herpesviridae US12 family
NODE_651332_length_245_cov_0.895349_g633225_i0.p1	NODE_651332_length_245_cov_0.895349_g633225_i0	P9WLV6	43	44	7	47	25	68	4.6	30	69	49	0.103288	Uncharacterized protein MT1569	0
NODE_641995_length_246_cov_0.890173_g623889_i0.p2	NODE_641995_length_246_cov_0.890173_g623889_i0	P0C769	41	32	3	34	15	46	6	30	89	52	0.103558	Uncharacterized protein P6 (ORF6 protein)	0
NODE_643560_length_246_cov_0.890173_g625454_i0.p4	NODE_643560_length_246_cov_0.890173_g625454_i0	P69494	41	39	11	46	28	66	5.8	30	83	58	0.103558	Conotoxin Cp1.1	Conotoxin I2 superfamily
NODE_504988_length_265_cov_1.343750_g486891_i0.p2	NODE_504988_length_265_cov_1.343750_g486891_i0	O88514	48	25	18	42	34	58	3.4	30	54	40	0.103664	Beta-defensin 4 (BD-4) (BD-2) (Defensin, beta 4) (RBD-2) (RBD-4)	Beta-defensin family
NODE_417329_length_277_cov_0.754902_g399248_i0.p1	NODE_417329_length_277_cov_0.754902_g399248_i0	Q57347	41	46	2	47	47	88	4.5	30	96	47	0.104415	Uncharacterized protein HI_1049	0
NODE_542352_length_260_cov_1.080214_g524252_i0.p2	NODE_542352_length_260_cov_1.080214_g524252_i0	O26119	49	39	35	73	60	92	4.5	30	49	42	0.104678	Ribonuclease P protein component 1 (RNase P component 1) (EC 3.1.26.5) (Rpp29)	Eukaryotic/archaeal RNase P protein component 1 family
NODE_672704_length_242_cov_0.911243_g654596_i0.p2	NODE_672704_length_242_cov_0.911243_g654596_i0	Q8R7T9	44	27	23	49	18	44	3.5	30	43	55	0.10527	50S ribosomal protein L33	Bacterial ribosomal protein bL33 family
TRINITY_DN1100926_c0_g1_i1.p2	TRINITY_DN1100926_c0_g1_i1	C0HJF3	44	25	14	38	19	43	5.9	30	45	45	0.105642	TauPI-stichotoxin-Hcr2d (TauPI-SHTX-Hcr2d) (Analgesic polypeptide HC3) (APHC3)	Venom Kunitz-type family, Sea anemone type 2 potassium channel toxin subfamily
NODE_679272_length_241_cov_0.916667_g661162_i0.p1	NODE_679272_length_241_cov_0.916667_g661162_i0	Q5TEZ4	40	42	4	45	3	44	3.5	30	75	55	0.105707	Putative uncharacterized protein encoded by LINC01590 (Long intergenic non-protein coding RNA 1590)	0
NODE_350391_length_286_cov_0.723005_g332326_i0.p2	NODE_350391_length_286_cov_0.723005_g332326_i0	A5UWR7	44	39	11	47	10	48	6	30	76	46	0.105999	50S ribosomal protein L27	Bacterial ribosomal protein bL27 family
TRINITY_DN1331419_c0_g1_i1.p2	TRINITY_DN1331419_c0_g1_i1	P0CK45	50	26	15	40	6	31	5.9	30	60	59	0.106001	Protein E5	Papillomaviridae E5 protein family
TRINITY_DN865916_c0_g1_i1.p1	TRINITY_DN865916_c0_g1_i1	Q8DMM4	47	30	16	45	3	32	4.5	30	43	43	0.106572	50S ribosomal protein L29	Universal ribosomal protein uL29 family
NODE_593189_length_253_cov_0.855556_g575085_i0.p1	NODE_593189_length_253_cov_0.855556_g575085_i0	P10434	46	26	8	33	26	51	3.5	30	60	46	0.109084	Uncharacterized immunity region protein 11	0
NODE_259014_length_319_cov_1.117886_g241028_i0.p1	NODE_259014_length_319_cov_1.117886_g241028_i0	Q1D369	40	42	3	44	5	44	5.9	30	60	46	0.111094	30S ribosomal protein S20	Bacterial ribosomal protein bS20 family
NODE_592995_length_253_cov_0.855556_g574891_i0.p2	NODE_592995_length_253_cov_0.855556_g574891_i0	C1P600	50	20	1	20	1	20	5.9	30	47	95	0.111098	Uncharacterized protein YnbG	0
NODE_672859_length_242_cov_0.911243_g654751_i0.p1	NODE_672859_length_242_cov_0.911243_g654751_i0	A6L8T0	45	38	47	80	47	84	3.5	30	48	43	0.111586	50S ribosomal protein L27	Bacterial ribosomal protein bL27 family
NODE_440247_length_274_cov_0.766169_g422161_i0.p1	NODE_440247_length_274_cov_0.766169_g422161_i0	B0SR19	43	37	1	37	26	58	4.6	30	95	44	0.112811	Sugar transporter SemiSWEET	0
TRINITY_DN1180041_c0_g1_i1.p2	TRINITY_DN1180041_c0_g1_i1	A7Y3G7	43	28	7	32	34	61	4.5	30	61	42	0.112993	50S ribosomal protein L33, chloroplastic	Bacterial ribosomal protein bL33 family
TRINITY_DN503590_c0_g1_i1.p4	TRINITY_DN503590_c0_g1_i1	Q1QT72	44	32	22	53	10	41	5.9	30	56	46	0.114369	Cell division protein ZapB	ZapB family
TRINITY_DN1550442_c0_g1_i1.p2	TRINITY_DN1550442_c0_g1_i1	Q1WUB4	52	29	11	39	20	45	4.5	30	63	45	0.115318	DNA-directed RNA polymerase subunit omega (RNAP omega subunit) (EC 2.7.7.6) (RNA polymerase omega subunit) (Transcriptase subunit omega)	RNA polymerase subunit omega family
TRINITY_DN181276_c42_g41_i2.p1	TRINITY_DN181276_c42_g41_i2	Q1H4M9	47	34	33	63	7	40	6	30	53	49	0.116773	50S ribosomal protein L29	Universal ribosomal protein uL29 family
TRINITY_DN619865_c0_g1_i1.p1	TRINITY_DN619865_c0_g1_i1	Q11D83	45	42	9	49	20	58	3.5	30	75	59	0.118766	UPF0434 protein Meso_3270	UPF0434 family
NODE_614092_length_250_cov_0.870056_g595987_i0.p1	NODE_614092_length_250_cov_0.870056_g595987_i0	Q6YR80	41	37	8	44	6	42	4.6	30	57	50	0.118885	30S ribosomal protein S15	Universal ribosomal protein uS15 family
TRINITY_DN1300717_c0_g1_i1.p1	TRINITY_DN1300717_c0_g1_i1	O83338	48	25	19	43	1	25	5.9	30	56	42	0.120562	Uncharacterized protein TP_0318	0
TRINITY_DN703705_c0_g1_i1.p1	TRINITY_DN703705_c0_g1_i1	B7IGQ3	52	29	3	29	25	53	5.9	30	67	48	0.120734	50S ribosomal protein L32	Bacterial ribosomal protein bL32 family
NODE_437625_length_274_cov_1.149254_g419539_i0.p2	NODE_437625_length_274_cov_1.149254_g419539_i0	C7DQB8	41	29	6	34	27	55	4.6	30	81	43	0.121488	Conotoxin Em11.5	Conotoxin I2 superfamily
NODE_579173_length_255_cov_0.846154_g561070_i0.p1	NODE_579173_length_255_cov_0.846154_g561070_i0	P9WM42	43	46	10	55	45	88	5.9	30	82	41	0.121882	Uncharacterized protein MT1309	0
TRINITY_DN1331226_c0_g1_i1.p2	TRINITY_DN1331226_c0_g1_i1	P06426	44	43	8	50	15	52	4.6	30	57	57	0.122637	Probable protein E5	Papillomaviridae E5 protein family
NODE_38049_length_760_cov_3.224163_g30835_i1.p4	NODE_38049_length_760_cov_3.224163_g30835_i1	B9KJ30	41	27	7	33	14	40	5.9	30	49	47	0.12632	50S ribosomal protein L32	Bacterial ribosomal protein bL32 family
NODE_167456_length_391_cov_1.270440_g150078_i0.p1	NODE_167456_length_391_cov_1.270440_g150078_i0	Q26231	41	44	42	81	14	57	5.8	30	42	40	0.126399	Period circadian protein (Fragment)	0
NODE_663318_length_243_cov_0.905882_g645210_i0.p1	NODE_663318_length_243_cov_0.905882_g645210_i0	A8HDK2	42	43	36	72	29	71	4.5	30	53	54	0.128949	Short neurotoxin 3 (SNTX-3) (Three-finger toxin) (3FTx)	Snake three-finger toxin family, Short-chain subfamily
NODE_113987_length_471_cov_1.120603_g98793_i0.p1	NODE_113987_length_471_cov_1.120603_g98793_i0	O31493	45	31	3	30	25	55	4.5	30	70	40	0.129991	Putative permease-like protein YdzE	EamA transporter family
TRINITY_DN162559_c0_g1_i1.p1	TRINITY_DN162559_c0_g1_i1	B1YRF5	41	49	1	44	39	87	4.5	30	68	56	0.130441	50S ribosomal protein L31 type B	Bacterial ribosomal protein bL31 family, Type B subfamily
NODE_422943_length_276_cov_0.940887_g404861_i0.p2	NODE_422943_length_276_cov_0.940887_g404861_i0	Q43951	50	36	9	43	29	64	3.5	30	54	43	0.131992	Hydrogenase maturation factor HypC	HupF/HypC family
TRINITY_DN1210841_c0_g1_i1.p3	TRINITY_DN1210841_c0_g1_i1	P04016	40	42	15	49	21	58	4.6	30	86	47	0.132221	Protein E4	Papillomaviridae E4 protein family
NODE_287253_length_304_cov_0.896104_g269233_i0.p1	NODE_287253_length_304_cov_0.896104_g269233_i0	P60993	53	19	11	29	14	32	3.5	30	54	50	0.132498	Kappa-theraphotoxin-Hm2a (Kappa-TRTX-Hm2a) (Heteroscodratoxin-2) (HmTx2)	Neurotoxin 10 (Hwtx-1) family, 13 (Hntx-13) subfamily
TRINITY_DN648261_c0_g1_i1.p1	TRINITY_DN648261_c0_g1_i1	Q9BYE4	42	36	18	53	42	73	3.5	30	56	49	0.132684	Small proline-rich protein 2G (SPR-2G)	Cornifin (SPRR) family
NODE_163864_length_395_cov_1.562112_g146557_i0.p2	NODE_163864_length_395_cov_1.562112_g146557_i0	B2KAU3	44	39	12	50	1	37	6	30	76	61	0.133074	50S ribosomal protein L28	Bacterial ribosomal protein bL28 family
TRINITY_DN169710_c6_g3_i1.p2	TRINITY_DN169710_c6_g3_i1	Q02919	42	38	11	48	11	41	6	30	49	41	0.133902	Early nodulin-36B (N-36B) (Fragment)	0
NODE_415368_length_277_cov_0.941176_g397287_i0.p3	NODE_415368_length_277_cov_0.941176_g397287_i0	P02805	43	23	9	31	32	54	4.6	30	64	40	0.134581	Metallothionein-1 (MT-1) (Metallothionein-I) (MT-I)	Metallothionein superfamily, Type 3 family
TRINITY_DN258220_c0_g1_i1.p1	TRINITY_DN258220_c0_g1_i1	Q7VQV2	43	35	10	41	31	65	5.8	30	74	47	0.135507	Putative membrane protein insertion efficiency factor	UPF0161 family
TRINITY_DN179212_c14_g1_i1.p4	TRINITY_DN179212_c14_g1_i1	P83745	41	34	12	45	4	33	6	30	65	97	0.136557	Kappa-theraphotoxin-Tb1a (Kappa-TRTX-Tb1a) (Theraphotoxin-1) (TlTx1)	Neurotoxin 10 (Hwtx-1) family, 59 (Tltx) subfamily
NODE_119591_length_460_cov_1.682171_g104007_i0.p4	NODE_119591_length_460_cov_1.682171_g104007_i0	P68491	41	32	17	48	11	42	5.9	30	54	44	0.13873	Uncharacterized 8.6 kDa protein	0
NODE_570689_length_256_cov_1.065574_g552588_i0.p1	NODE_570689_length_256_cov_1.065574_g552588_i0	P57017	41	34	17	50	3	36	3.5	30	55	58	0.138987	Uncharacterized 6.4 kDa protein in sieA-mnt intergenic region (ORF59A)	0
NODE_281590_length_307_cov_0.782051_g263580_i0.p3	NODE_281590_length_307_cov_0.782051_g263580_i0	B1XIR0	44	36	2	37	16	51	4.6	30	73	54	0.139132	50S ribosomal protein L35	Bacterial ribosomal protein bL35 family
NODE_265663_length_315_cov_1.388430_g247668_i0.p2	NODE_265663_length_315_cov_1.388430_g247668_i0	P0CAL9	46	37	7	41	1	37	5.9	30	88	54	0.139847	Uncharacterized membrane protein KP93L	Asfivirus KP93L family
TRINITY_DN719333_c0_g1_i1.p2	TRINITY_DN719333_c0_g1_i1	A7HIF9	50	34	5	38	13	44	5.9	30	79	40	0.139974	50S ribosomal protein L27	Bacterial ribosomal protein bL27 family
TRINITY_DN462039_c0_g1_i1.p2	TRINITY_DN462039_c0_g1_i1	Q2JFG5	43	44	4	42	17	60	3.4	30	92	41	0.140255	50S ribosomal protein L24	Universal ribosomal protein uL24 family
NODE_269705_length_313_cov_0.962500_g251705_i0.p2	NODE_269705_length_313_cov_0.962500_g251705_i0	P20542	41	37	3	39	22	58	4.5	30	90	56	0.141349	Uncharacterized 7.9 kDa protein	0
TRINITY_DN173337_c0_g1_i3.p2	TRINITY_DN173337_c0_g1_i3	Q1QU84	44	39	2	39	2	40	3.5	30	62	75	0.14307	UPF0391 membrane protein Csal_2627	UPF0391 family
TRINITY_DN1305545_c0_g1_i1.p2	TRINITY_DN1305545_c0_g1_i1	P0C756	45	33	8	40	23	55	4.5	30	57	46	0.14312	Protein DP71L (MyD116 homolog)	Asfivirus DP71L family
TRINITY_DN1489343_c0_g1_i1.p1	TRINITY_DN1489343_c0_g1_i1	Q54P45	43	40	8	47	12	48	3.4	30	83	66	0.144746	Putative uncharacterized transmembrane protein DDB_G0284827	0
TRINITY_DN1263125_c0_g1_i1.p2	TRINITY_DN1263125_c0_g1_i1	P10808	50	28	39	61	37	64	5.9	30	41	44	0.145213	Short neurotoxin 1 (Toxin V-II-1)	Snake three-finger toxin family, Short-chain subfamily, Type I alpha-neurotoxin sub-subfamily
NODE_274906_length_310_cov_1.464135_g256897_i0.p2	NODE_274906_length_310_cov_1.464135_g256897_i0	D9U2B4	45	29	3	31	23	51	5.9	30	43	45	0.146278	Putative neurotoxin-H	0
TRINITY_DN432553_c0_g1_i1.p1	TRINITY_DN432553_c0_g1_i1	Q4JWU1	44	43	3	43	32	74	3.4	30	61	43	0.146963	50S ribosomal protein L21	Bacterial ribosomal protein bL21 family
TRINITY_DN178516_c18_g25_i1.p2	TRINITY_DN178516_c18_g25_i1	Q8WNZ0	47	34	33	66	9	39	4.5	30	49	71	0.147064	Sperm protamine P1	Protamine P1 family
TRINITY_DN1225233_c0_g1_i1.p1	TRINITY_DN1225233_c0_g1_i1	P13488	42	31	1	31	35	65	3.5	30	54	47	0.148112	Alpha-like toxin Bom3 (Bom III) (BomIII)	Long (4 C-C) scorpion toxin superfamily, Sodium channel inhibitor family, Alpha subfamily
NODE_401735_length_279_cov_0.747573_g383656_i0.p1	NODE_401735_length_279_cov_0.747573_g383656_i0	B5FXK1	45	40	54	92	19	58	4.5	30	43	53	0.151269	COX assembly mitochondrial protein 2 homolog	CMC family
NODE_256568_length_320_cov_1.805668_g238585_i0.p1	NODE_256568_length_320_cov_1.805668_g238585_i0	O57540	43	40	20	57	9	48	3.5	30	60	62	0.151791	Crotamine CRO1	Crotamine-myotoxin family
NODE_632458_length_247_cov_2.252874_g614353_i0.p1	NODE_632458_length_247_cov_2.252874_g614353_i0	P03933	47	34	6	35	2	35	3.4	30	59	64	0.152745	ATP synthase protein 8 (A6L) (F-ATPase subunit 8)	ATPase protein 8 family
TRINITY_DN70088_c0_g2_i1.p1	TRINITY_DN70088_c0_g2_i1	A0KKX4	41	54	39	92	11	64	5.9	30	47	49	0.153338	UPF0060 membrane protein AHA_2410	UPF0060 family
TRINITY_DN1191945_c0_g1_i1.p1	TRINITY_DN1191945_c0_g1_i1	Q55BU0	41	44	14	53	14	57	4.5	30	80	70	0.153466	UPF0512 protein X	UPF0512 family
TRINITY_DN101698_c0_g1_i1.p2	TRINITY_DN101698_c0_g1_i1	A9WW76	41	37	3	39	29	65	4.5	30	67	54	0.153466	Protein SlyX homolog	SlyX family
NODE_400636_length_279_cov_0.898058_g382557_i0.p3	NODE_400636_length_279_cov_0.898058_g382557_i0	A8C8K3	48	33	6	38	11	43	3.5	30	79	58	0.153704	Protein PB1-F2	Influenza viruses PB1-F2 family
NODE_437844_length_274_cov_1.149254_g419758_i0.p2	NODE_437844_length_274_cov_1.149254_g419758_i0	Q1XDF7	44	27	7	33	6	32	5.9	30	59	40	0.15403	Uncharacterized protein ycf33	Ycf33 family
TRINITY_DN1314302_c0_g1_i1.p2	TRINITY_DN1314302_c0_g1_i1	O13517	45	42	16	55	48	89	5.9	30	72	42	0.154773	Putative uncharacterized protein YPL102C	0
TRINITY_DN551873_c0_g1_i1.p3	TRINITY_DN551873_c0_g1_i1	P23633	45	42	3	44	55	91	4.6	30	79	43	0.155158	NADH-ubiquinone oxidoreductase chain 4L (EC 7.1.1.2) (NADH dehydrogenase subunit 4L)	Complex I subunit 4L family
TRINITY_DN177030_c15_g84_i1.p2	TRINITY_DN177030_c15_g84_i1	P14505	45	33	19	51	3	33	5.8	30	55	63	0.155304	Uncharacterized 5.5 kDa protein in replication origin region (ORF1)	0
NODE_479736_length_269_cov_0.785714_g461643_i0.p3	NODE_479736_length_269_cov_0.785714_g461643_i0	Q7AKA4	40	47	20	66	4	49	5.9	30	69	60	0.156139	Broad mercury transporter MerE	0
TRINITY_DN101272_c0_g1_i1.p3	TRINITY_DN101272_c0_g1_i1	C3P3F9	61	23	9	29	9	31	5.8	30	72	52	0.156195	50S ribosomal protein L34	Bacterial ribosomal protein bL34 family
NODE_528296_length_262_cov_0.920635_g510197_i0.p1	NODE_528296_length_262_cov_0.920635_g510197_i0	A9ACU4	41	51	25	74	23	68	4.5	30	61	40	0.156223	Glycine cleavage system H protein	GcvH family
NODE_509311_length_265_cov_0.802083_g491214_i0.p1	NODE_509311_length_265_cov_0.802083_g491214_i0	Q54GV3	49	35	12	46	3	34	3.5	30	64	52	0.159101	Putative uncharacterized transmembrane protein DDB_G0289959	0
NODE_278441_length_308_cov_1.872340_g260431_i0.p1	NODE_278441_length_308_cov_1.872340_g260431_i0	Q8PII0	41	69	17	82	21	86	3.4	30	80	45	0.160737	Putative pre-16S rRNA nuclease (EC 3.1.-.-)	YqgF nuclease family
TRINITY_DN181043_c1_g5_i1.p3	TRINITY_DN181043_c1_g5_i1	Q5YQC8	42	43	12	54	48	88	4.5	30	50	45	0.160802	Putative pterin-4-alpha-carbinolamine dehydratase (PHS) (EC 4.2.1.96) (4-alpha-hydroxy-tetrahydropterin dehydratase) (Pterin carbinolamine dehydratase) (PCD)	Pterin-4-alpha-carbinolamine dehydratase family
TRINITY_DN435793_c0_g1_i1.p2	TRINITY_DN435793_c0_g1_i1	A6VLP8	45	38	10	47	46	79	3.4	30	64	46	0.161287	30S ribosomal protein S16	Bacterial ribosomal protein bS16 family
TRINITY_DN605150_c0_g1_i1.p3	TRINITY_DN605150_c0_g1_i1	Q91518	52	25	12	36	20	44	3.5	30	68	48	0.162263	Alpha-crystallin B chain (Alpha(B)-crystallin) (Fragment)	Small heat shock protein (HSP20) family
TRINITY_DN1538681_c0_g1_i1.p3	TRINITY_DN1538681_c0_g1_i1	P16338	47	30	8	37	8	33	3.5	30	70	42	0.163122	Disintegrin applaggin (Applagin) (Platelet aggregation activation inhibitor)	Venom metalloproteinase (M12B) family, P-II subfamily, P-IIa sub-subfamily
NODE_273072_length_311_cov_1.294118_g255067_i0.p2	NODE_273072_length_311_cov_1.294118_g255067_i0	O83739	56	32	11	40	24	55	4.5	30	76	46	0.163829	30S ribosomal protein S21	Bacterial ribosomal protein bS21 family
TRINITY_DN172284_c4_g3_i1.p1	TRINITY_DN172284_c4_g3_i1	D3DTV9	41	41	1	41	37	75	4.6	30	82	46	0.165424	Putative protein PRAC2 (Prostate, rectum and colon expressed gene protein 2)	0
NODE_144605_length_420_cov_1.590778_g127855_i0.p3	NODE_144605_length_420_cov_1.590778_g127855_i0	Q9U620	46	26	17	42	36	61	4.6	30	48	41	0.165994	Copper-specific metallothionein-2 (CuMT-II)	Metallothionein superfamily, Type 2 family
TRINITY_DN3474_c0_g1_i1.p2	TRINITY_DN3474_c0_g1_i1	P0DM56	44	25	8	32	36	60	4.6	30	51	40	0.168137	Venom peptide SjAPI-2 (Ascaris-type protease inhibitor-2)	Serine protease inhibitor-like (TIL domain-containing) family
TRINITY_DN105262_c0_g1_i1.p1	TRINITY_DN105262_c0_g1_i1	Q55CT8	41	32	19	50	30	61	4.6	30	64	44	0.168703	General transcription factor IIH subunit 5 (TFIIH basal transcription factor complex subunit 5)	TFB5 family
NODE_52095_length_669_cov_7.595638_g27354_i1.p1	NODE_52095_length_669_cov_7.595638_g27354_i1	A2T361	48	29	2	30	6	34	3.4	30	49	67	0.169101	Protein PsbN	PsbN family
NODE_294275_length_300_cov_1.356828_g276249_i0.p3	NODE_294275_length_300_cov_1.356828_g276249_i0	Q7U9Q0	50	28	10	36	7	34	4.5	30	67	62	0.169553	Cytochrome b559 subunit beta (PSII reaction center subunit VI)	PsbE/PsbF family
TRINITY_DN750664_c0_g1_i1.p1	TRINITY_DN750664_c0_g1_i1	A8Z619	47	38	5	39	45	80	5.9	30	86	45	0.169836	50S ribosomal protein L27	Bacterial ribosomal protein bL27 family
TRINITY_DN561456_c0_g1_i1.p1	TRINITY_DN561456_c0_g1_i1	A8ALJ6	43	30	8	37	14	43	6	30	61	47	0.169836	DNA gyrase inhibitor YacG	DNA gyrase inhibitor YacG family
TRINITY_DN361824_c0_g1_i1.p1	TRINITY_DN361824_c0_g1_i1	Q65JZ4	45	29	23	51	29	57	6	30	54	51	0.169836	50S ribosomal protein L32	Bacterial ribosomal protein bL32 family
TRINITY_DN1321425_c0_g1_i1.p2	TRINITY_DN1321425_c0_g1_i1	I2HB52	52	29	7	34	31	59	5.9	30	69	44	0.169836	Uncharacterized protein YBR056W-A	0
TRINITY_DN67646_c0_g1_i1.p1	TRINITY_DN67646_c0_g1_i1	Q6KI46	47	38	4	39	24	61	6	30	76	41	0.169836	30S ribosomal protein S17	Universal ribosomal protein uS17 family
TRINITY_DN41677_c1_g1_i1.p2	TRINITY_DN41677_c1_g1_i1	P02447	44	39	6	43	7	43	4.6	30	80	40	0.169836	Keratin-associated protein 3-1 (Keratin, high sulfur matrix protein, IIIB2) (Keratin-associated protein 3.2) (M1.2 protein)	KRTAP type 3 family
NODE_21018_length_963_cov_2.935955_g14273_i1.p4	NODE_21018_length_963_cov_2.935955_g14273_i1	P0A4B1	52	25	2	26	31	55	4.6	30	68	40	0.171114	30S ribosomal protein S14 type Z	Universal ribosomal protein uS14 family, Zinc-binding uS14 subfamily
NODE_563162_length_257_cov_1.255435_g545061_i0.p1	NODE_563162_length_257_cov_1.255435_g545061_i0	C1IC53	41	37	12	48	1	37	4.5	30	67	45	0.172479	Protease inhibitor 4 (Kunitz inhibitor IV)	Venom Kunitz-type family
NODE_160279_length_399_cov_2.082822_g143049_i0.p1	NODE_160279_length_399_cov_2.082822_g143049_i0	P23081	40	42	57	98	36	77	5.9	30	41	53	0.172496	Elongation factor G (EF-G) (Fragment)	GTP-binding elongation factor family, EF-G/EF-2 subfamily
TRINITY_DN148797_c0_g1_i1.p1	TRINITY_DN148797_c0_g1_i1	Q9PUB7	41	44	3	40	25	68	3.4	30	62	56	0.172648	Alpha-neurotoxin homolog 1 (NXH1)	Snake three-finger toxin family, Short-chain subfamily, Orphan group XII sub-subfamily
NODE_191760_length_366_cov_1.522184_g174022_i0.p3	NODE_191760_length_366_cov_1.522184_g174022_i0	Q3E772	43	40	17	56	22	60	3.5	30	70	43	0.177028	Protein LSO2 (Late-annotated small open reading frame 2)	0
TRINITY_DN135133_c0_g2_i1.p1	TRINITY_DN135133_c0_g2_i1	Q65JH6	43	37	16	52	53	89	3.5	30	67	42	0.179317	30S ribosomal protein S15	Universal ribosomal protein uS15 family
TRINITY_DN51773_c0_g2_i2.p4	TRINITY_DN51773_c0_g2_i2	Q866P6	41	39	12	50	8	46	3.5	30	72	63	0.180264	Sperm protamine P1	Protamine P1 family
TRINITY_DN179615_c2_g5_i1.p1	TRINITY_DN179615_c2_g5_i1	Q2V369	43	42	9	50	24	64	4.6	30	84	48	0.181502	Defensin-like protein 223	DEFL family
TRINITY_DN1256705_c0_g1_i1.p1	TRINITY_DN1256705_c0_g1_i1	O82232	42	33	14	44	28	60	5.8	30	70	44	0.183141	UPF0057 membrane protein At2g24040	UPF0057 (PMP3) family
TRINITY_DN357990_c0_g1_i1.p5	TRINITY_DN357990_c0_g1_i1	A1QYR2	40	42	4	43	1	42	4.5	30	72	43	0.186323	30S ribosomal protein S18	Bacterial ribosomal protein bS18 family
NODE_183670_length_374_cov_1.205980_g166019_i0.p2	NODE_183670_length_374_cov_1.205980_g166019_i0	Q0RRR1	46	52	66	113	39	90	4.5	30	42	43	0.186536	50S ribosomal protein L14	Universal ribosomal protein uL14 family
NODE_532768_length_261_cov_3.271277_g514669_i0.p1	NODE_532768_length_261_cov_3.271277_g514669_i0	Q9RDV4	41	39	6	44	9	47	3.5	30	45	45	0.186786	30S ribosomal protein S16	Bacterial ribosomal protein bS16 family
TRINITY_DN581494_c0_g1_i1.p1	TRINITY_DN581494_c0_g1_i1	P18608	45	38	3	38	31	68	6	30	95	40	0.187041	Non-histone chromosomal protein HMG-14 (High mobility group nucleosome-binding domain-containing protein 1)	HMGN family
NODE_142413_length_423_cov_1.728571_g125741_i0.p2	NODE_142413_length_423_cov_1.728571_g125741_i0	A0RZA3	41	32	2	33	23	54	5.9	30	70	58	0.1871	50S ribosomal protein L37e	Eukaryotic ribosomal protein eL37 family
TRINITY_DN157364_c0_g2_i1.p4	TRINITY_DN157364_c0_g2_i1	Q7M3P2	43	42	10	51	12	53	6	30	78	44	0.188149	Gastrolith matrix protein (Fragment)	0
TRINITY_DN1142_c0_g2_i1.p2	TRINITY_DN1142_c0_g2_i1	P0CI95	41	44	3	46	58	94	5.9	30	96	42	0.188235	Glycine-rich protein	Non-disulfide-bridged peptide (NDBP) superfamily
NODE_443781_length_273_cov_1.925000_g425693_i0.p1	NODE_443781_length_273_cov_1.925000_g425693_i0	C0HJP9	48	23	16	38	20	42	6	30	43	51	0.188972	Phospholipase A2 3 (BdsPLA2 III) (svPLA2) (EC 3.1.1.4) (Phosphatidylcholine 2-acylhydrolase) (Fragments)	Phospholipase A2 family, Group II subfamily, D49 sub-subfamily
NODE_292462_length_301_cov_1.320175_g274437_i0.p3	NODE_292462_length_301_cov_1.320175_g274437_i0	P44034	43	49	2	41	25	68	5.9	30	117	46	0.189349	Uncharacterized protein HI_0666	0
TRINITY_DN119978_c3_g1_i1.p3	TRINITY_DN119978_c3_g1_i1	Q54LQ9	42	26	3	28	18	43	6	30	72	51	0.189687	Putative uncharacterized transmembrane protein DDB_G0286493	0
TRINITY_DN180260_c5_g44_i1.p4	TRINITY_DN180260_c5_g44_i1	Q606L1	54	26	2	27	34	56	5.8	30	81	41	0.189863	50S ribosomal protein L32	Bacterial ribosomal protein bL32 family
TRINITY_DN36163_c0_g2_i1.p4	TRINITY_DN36163_c0_g2_i1	P14402	42	50	4	51	10	54	5.9	30	88	88	0.192536	Sperm histone (Protamine)	Protamine P1 family
TRINITY_DN71018_c0_g1_i1.p2	TRINITY_DN71018_c0_g1_i1	Q196T8	45	33	1	33	26	56	4.5	30	48	49	0.193271	Uncharacterized protein 122R	0
TRINITY_DN34483_c0_g1_i1.p1	TRINITY_DN34483_c0_g1_i1	P85071	44	34	5	34	15	48	4.6	30	52	52	0.193324	Nigrocin-2GRa (Grahamin-1)	Frog skin active peptide (FSAP) family, Brevinin subfamily
NODE_166489_length_392_cov_1.448276_g149127_i0.p1	NODE_166489_length_392_cov_1.448276_g149127_i0	Q52107	42	36	17	52	4	39	4.5	30	43	40	0.194964	Mercuric transport protein periplasmic component (Mercury scavenger protein) (Periplasmic mercury ion-binding protein)	MerP family
TRINITY_DN1489001_c0_g1_i1.p1	TRINITY_DN1489001_c0_g1_i1	A8MTW9	43	44	29	72	33	72	5.8	30	51	52	0.197483	Putative uncharacterized protein ENSP00000380674	0
TRINITY_DN129835_c0_g1_i1.p2	TRINITY_DN129835_c0_g1_i1	Q2KWG1	42	64	9	70	54	111	3.5	30	85	40	0.198832	Cyclic pyranopterin monophosphate synthase (EC 4.6.1.17) (Molybdenum cofactor biosynthesis protein C)	MoaC family
NODE_94798_length_513_cov_1.156818_g81414_i0.p2	NODE_94798_length_513_cov_1.156818_g81414_i0	P01547	46	26	16	41	9	34	3.5	30	62	58	0.198886	Bacteriocin fulvocin-C	0
NODE_624928_length_249_cov_0.875000_g606823_i0.p1	NODE_624928_length_249_cov_0.875000_g606823_i0	P0DJ33	44	25	14	38	25	49	3.5	30	47	40	0.199847	Potassium channel toxin kappa-KTx 1.4 (HSP009C)	Short scorpion toxin superfamily, Potassium channel inhibitor kappa-KTx family, Kappa-KTx 1 subfamily
TRINITY_DN178339_c2_g2_i1.p2	TRINITY_DN178339_c2_g2_i1	Q6AQ28	44	39	7	45	17	55	4.5	30	87	47	0.2005	ATP synthase subunit c (ATP synthase F(0) sector subunit c) (F-type ATPase subunit c) (F-ATPase subunit c) (Lipid-binding protein)	ATPase C chain family
TRINITY_DN888035_c0_g1_i1.p1	TRINITY_DN888035_c0_g1_i1	Q3YEF3	42	33	31	63	3	35	5.9	30	40	43	0.204419	Omega-conotoxin-like TeA61	Conotoxin O1 superfamily
TRINITY_DN518299_c0_g1_i1.p1	TRINITY_DN518299_c0_g1_i1	Q44754	45	40	13	47	60	99	4.6	30	80	40	0.205324	Uncharacterized protein BB_0266 (ORF38)	0
TRINITY_DN1562780_c0_g1_i1.p1	TRINITY_DN1562780_c0_g1_i1	B2A4C3	47	30	22	51	4	33	4.6	30	48	61	0.20566	50S ribosomal protein L33	Bacterial ribosomal protein bL33 family
TRINITY_DN179000_c10_g3_i1.p1	TRINITY_DN179000_c10_g3_i1	P0C6E2	52	21	19	39	6	26	6	30	42	51	0.20574	Disintegrin viperistatin	Disintegrin family, Short disintegrin subfamily
TRINITY_DN823214_c0_g1_i1.p1	TRINITY_DN823214_c0_g1_i1	P0C8Y5	44	36	11	39	1	36	3.5	30	86	67	0.205784	Defensin-like protein 1 (Cysteine-rich antifungal protein 1) (Defensin AFP1) (HsAFP1)	DEFL family
NODE_292577_length_301_cov_1.223684_g274552_i0.p2	NODE_292577_length_301_cov_1.223684_g274552_i0	A8MR88	41	41	9	46	27	67	5.8	30	87	54	0.205947	EMBRYO SURROUNDING FACTOR 1-like protein 8	MEG family
TRINITY_DN933936_c0_g1_i1.p1	TRINITY_DN933936_c0_g1_i1	P01065	44	34	8	40	12	45	5.8	30	47	47	0.206288	Bowman-Birk type proteinase inhibitor (VAI)	Bowman-Birk serine protease inhibitor family
TRINITY_DN126896_c0_g2_i1.p1	TRINITY_DN126896_c0_g2_i1	Q35584	52	31	3	32	23	53	3.5	30	79	46	0.210323	ATP synthase protein 8 (A6L) (F-ATPase subunit 8)	ATPase protein 8 family
TRINITY_DN177892_c0_g3_i1.p1	TRINITY_DN177892_c0_g3_i1	Q5WFL4	43	40	42	81	9	48	3.5	30	45	65	0.210854	50S ribosomal protein L28	Bacterial ribosomal protein bL28 family
NODE_60353_length_628_cov_4.077477_g36160_i2.p2	NODE_60353_length_628_cov_4.077477_g36160_i2	Q9X1J1	44	32	4	35	15	46	3.5	30	89	48	0.211925	50S ribosomal protein L30	Universal ribosomal protein uL30 family
NODE_383708_length_281_cov_2.947115_g365633_i0.p2	NODE_383708_length_281_cov_2.947115_g365633_i0	Q0H8Y5	42	31	1	28	2	32	4.5	30	65	65	0.212143	ATP synthase protein 8 (A6L) (F-ATPase subunit 8)	ATPase protein 8 family
TRINITY_DN607311_c0_g1_i1.p2	TRINITY_DN607311_c0_g1_i1	Q9Y9A7	41	37	9	45	24	59	3.5	30	57	59	0.212472	50S ribosomal protein L24e	Eukaryotic ribosomal protein eL24 family
TRINITY_DN603637_c0_g1_i1.p1	TRINITY_DN603637_c0_g1_i1	A1A4Q4	41	34	11	44	13	46	5.9	30	49	53	0.213356	Translation machinery-associated protein 7 (Coiled-coil domain-containing protein 72)	TMA7 family
NODE_463133_length_271_cov_0.777778_g445041_i0.p1	NODE_463133_length_271_cov_0.777778_g445041_i0	P0C5P7	43	40	7	46	4	40	4.5	30	85	53	0.214018	Putative uncharacterized protein YLR222C-A	0
NODE_170259_length_388_cov_0.936508_g152831_i0.p1	NODE_170259_length_388_cov_0.936508_g152831_i0	V9QFG7	40	47	50	96	17	63	3.4	30	45	53	0.214775	Alpha-latrotoxin associated low molecular weight protein 2 (Alpha-latrotoxin-associated LMWP2) (Latrodectin-2)	Arthropod CHH/MIH/GIH/VIH hormone family
TRINITY_DN559380_c0_g1_i1.p1	TRINITY_DN559380_c0_g1_i1	Q70Y05	43	42	20	61	9	49	3.5	30	48	42	0.215472	30S ribosomal protein S14, chloroplastic	Universal ribosomal protein uS14 family
TRINITY_DN759502_c0_g1_i1.p3	TRINITY_DN759502_c0_g1_i1	P86098	44	32	5	34	26	57	3.5	30	80	50	0.215617	Long neurotoxin MS4	Snake three-finger toxin family, Non-conventional subfamily
NODE_169125_length_389_cov_1.575949_g151709_i0.p2	NODE_169125_length_389_cov_1.575949_g151709_i0	Q05612	47	43	43	81	55	96	3.4	30	41	41	0.216551	Uncharacterized protein YDR278C	0
TRINITY_DN1331143_c0_g1_i1.p1	TRINITY_DN1331143_c0_g1_i1	Q75D94	42	45	32	74	2	45	6	30	59	41	0.218517	Cytochrome c oxidase-assembly factor COX23, mitochondrial	COX23 family
NODE_205549_length_354_cov_2.448399_g187710_i0.p1	NODE_205549_length_354_cov_2.448399_g187710_i0	Q9PRI1	41	44	3	40	25	68	5.9	30	42	56	0.219971	Alpha-neurotoxin homolog 7 (NXH7) (Alpha-neurotoxin homolog 3) (NXH3)	Snake three-finger toxin family, Short-chain subfamily, Orphan group XII sub-subfamily
NODE_211261_length_350_cov_1.436823_g193394_i0.p1	NODE_211261_length_350_cov_1.436823_g193394_i0	P24886	47	34	21	54	33	60	5.8	30	40	44	0.220786	NADH-ubiquinone oxidoreductase chain 4L (EC 7.1.1.2) (NADH dehydrogenase subunit 4L)	Complex I subunit 4L family
NODE_299945_length_297_cov_1.727679_g281910_i0.p1	NODE_299945_length_297_cov_1.727679_g281910_i0	Q2G9D4	43	35	37	71	46	78	3.5	30	46	42	0.222731	Sec-independent protein translocase protein TatA	TatA/E family
NODE_80747_length_552_cov_1.398747_g68758_i0.p2	NODE_80747_length_552_cov_1.398747_g68758_i0	P57460	42	45	37	80	3	46	3.5	30	50	41	0.222755	Protein-export membrane protein SecG	SecG family
NODE_33457_length_801_cov_3.221154_g26963_i0.p2	NODE_33457_length_801_cov_3.221154_g26963_i0	H2ER22	47	34	12	44	18	51	4.6	30	69	59	0.223691	Potassium channel toxin alpha-KTx BmKcug1a (Kcug1a)	Short scorpion toxin superfamily, Potassium channel inhibitor family, Alpha-KTx 01 subfamily
TRINITY_DN1021612_c0_g1_i1.p2	TRINITY_DN1021612_c0_g1_i1	Q9SYA6	47	34	9	42	25	58	3.5	30	43	48	0.224318	DNA-directed RNA polymerase subunit 10-like protein (ABC10) (DNA-directed RNA polymerase III subunit L) (DNA-directed RNA polymerases I, II, and III subunit RPABC5) (RNA polymerases I, II, and III subunit ABC5) (RPB10 homolog)	Archaeal RpoN/eukaryotic RPB10 RNA polymerase subunit family
TRINITY_DN36321_c0_g1_i1.p1	TRINITY_DN36321_c0_g1_i1	A0A1B0GVV1	45	44	14	57	3	41	4.6	30	40	52	0.228253	Small integral membrane protein 35 (TMPRSS4 antisense RNA 1)	0
NODE_213455_length_348_cov_2.232727_g195575_i0.p2	NODE_213455_length_348_cov_2.232727_g195575_i0	Q14PJ9	41	34	12	42	20	53	3.5	30	49	56	0.230352	30S ribosomal protein S14 type Z	Universal ribosomal protein uS14 family, Zinc-binding uS14 subfamily
TRINITY_DN126242_c0_g2_i1.p1	TRINITY_DN126242_c0_g2_i1	Q8LD43	43	49	25	71	12	60	3.5	30	56	79	0.232127	Arabinogalactan protein 40 (AtAGP40) (Arabinogalactan peptide 40) (AG-peptide 40)	AG-peptide AGP family
NODE_88356_length_529_cov_6.438596_g75621_i0.p2	NODE_88356_length_529_cov_6.438596_g75621_i0	Q8X8C1	46	37	29	64	12	47	4.6	30	57	51	0.233144	Uncharacterized protein YiiE	YiiE family
TRINITY_DN154300_c0_g1_i1.p1	TRINITY_DN154300_c0_g1_i1	Q4QY38	48	33	25	57	5	37	5.9	30	49	50	0.233417	Beta-defensin 134 (Defensin, beta 134)	Beta-defensin family
TRINITY_DN180579_c2_g9_i1.p2	TRINITY_DN180579_c2_g9_i1	Q7KWU5	44	36	1	34	11	46	3.5	30	86	51	0.234421	Putative uncharacterized protein DDB_G0272506	0
NODE_519769_length_263_cov_1.378947_g501672_i0.p2	NODE_519769_length_263_cov_1.378947_g501672_i0	P10454	47	30	6	32	17	46	4.6	30	75	63	0.235381	Delta-actitoxin-Afv1b (Delta-AITX-Afv1b) (AFT-II) (AFII)	Sea anemone sodium channel inhibitory toxin family, Type I subfamily
TRINITY_DN463866_c0_g1_i1.p2	TRINITY_DN463866_c0_g1_i1	A4H235	48	27	22	48	30	55	6	30	54	40	0.235454	Beta-defensin 123 (Defensin, beta 123)	Beta-defensin family
TRINITY_DN1475271_c0_g1_i1.p1	TRINITY_DN1475271_c0_g1_i1	D3ZKM3	45	31	19	48	35	65	4.6	30	58	40	0.237247	Protein GPR15L	0
NODE_162381_length_397_cov_0.950617_g145101_i0.p3	NODE_162381_length_397_cov_0.950617_g145101_i0	P56710	54	28	1	24	4	30	5.9	30	62	90	0.240993	Delta-conotoxin NgVIA	Conotoxin O1 superfamily
TRINITY_DN1260559_c0_g1_i1.p1	TRINITY_DN1260559_c0_g1_i1	Q2Y5A7	44	36	13	48	22	57	4.5	30	75	51	0.241544	Putative membrane protein insertion efficiency factor	UPF0161 family
TRINITY_DN619017_c0_g1_i1.p2	TRINITY_DN619017_c0_g1_i1	Q9U6Z5	45	29	3	31	18	46	5.9	30	41	47	0.242484	Conotoxin Im5.1	Conotoxin T superfamily
TRINITY_DN705544_c0_g1_i1.p5	TRINITY_DN705544_c0_g1_i1	P46514	40	47	5	51	48	91	4.6	30	90	51	0.243207	10 kDa late embryogenesis abundant protein (DS10)	Small hydrophilic plant seed protein family
NODE_269174_length_313_cov_1.300000_g251174_i0.p3	NODE_269174_length_313_cov_1.300000_g251174_i0	Q9SBK8	40	57	9	63	77	123	3.4	30	77	43	0.243251	Thionin [Cleaved into: Thionin; Acidic protein]	Plant thionin (TC 1.C.44.1) family
TRINITY_DN600443_c0_g1_i1.p3	TRINITY_DN600443_c0_g1_i1	P15343	41	39	1	39	16	53	4.5	30	55	67	0.244274	Sperm histone P2b (Protamine 2b) (ST2b)	Protamine P2 family
TRINITY_DN1172412_c0_g1_i1.p2	TRINITY_DN1172412_c0_g1_i1	Q8VY77	43	44	13	56	7	47	4.6	30	69	48	0.244563	Protein TRIGALACTOSYLDIACYLGLYCEROL 5, chloroplastic	0
TRINITY_DN252166_c0_g1_i1.p1	TRINITY_DN252166_c0_g1_i1	A1WKA3	43	42	67	104	31	72	5.9	30	40	42	0.244908	30S ribosomal protein S14	Universal ribosomal protein uS14 family
TRINITY_DN1336148_c0_g1_i1.p2	TRINITY_DN1336148_c0_g1_i1	P35311	44	52	7	56	15	66	6	30	84	75	0.245368	Sperm protamine P1	Protamine P1 family
TRINITY_DN142136_c1_g1_i1.p1	TRINITY_DN142136_c1_g1_i1	Q8TGY6	43	49	13	57	11	59	4.6	30	45	46	0.245785	Ribonuclease P protein component 1 (RNase P component 1) (EC 3.1.26.5) (Rpp29)	Eukaryotic/archaeal RNase P protein component 1 family
TRINITY_DN175910_c7_g1_i1.p3	TRINITY_DN175910_c7_g1_i1	Q1QXW0	45	31	11	41	21	51	5.9	30	70	45	0.247345	Ribosome modulation factor (RMF)	Ribosome modulation factor family
NODE_284849_length_305_cov_1.284483_g266830_i0.p1	NODE_284849_length_305_cov_1.284483_g266830_i0	Q6TEL3	44	32	26	55	3	34	4.6	30	48	43	0.249463	CDC42 small effector protein 1	CDC42SE/SPEC family
NODE_406074_length_278_cov_1.800000_g387993_i0.p3	NODE_406074_length_278_cov_1.800000_g387993_i0	P20555	50	30	7	36	15	42	4.5	30	64	43	0.249658	Uncharacterized 8.0 kDa protein	0
TRINITY_DN962386_c1_g1_i1.p2	TRINITY_DN962386_c1_g1_i1	B8D9D5	47	32	21	51	11	42	3.5	30	62	59	0.249858	50S ribosomal protein L32	Bacterial ribosomal protein bL32 family
TRINITY_DN399847_c0_g1_i1.p1	TRINITY_DN399847_c0_g1_i1	O15602	46	41	15	48	13	53	6	30	84	48	0.250225	Actobindin homolog (Fragment)	0
TRINITY_DN26986_c0_g1_i1.p1	TRINITY_DN26986_c0_g1_i1	O31802	46	35	4	38	5	39	4.6	30	92	41	0.251825	Uncharacterized protein YnzH	0
NODE_654340_length_244_cov_1.397661_g636232_i0.p1	NODE_654340_length_244_cov_1.397661_g636232_i0	A1QZS2	51	45	5	49	3	39	3.5	30	58	68	0.255681	50S ribosomal protein L29	Universal ribosomal protein uL29 family
NODE_5314_length_1536_cov_4.412167_g3805_i0.p5	NODE_5314_length_1536_cov_4.412167_g3805_i0	O06775	43	47	9	55	15	57	3.5	30	71	52	0.255956	Putative antitoxin VapB8	0
NODE_248233_length_325_cov_1.626984_g230265_i0.p2	NODE_248233_length_325_cov_1.626984_g230265_i0	Q54EL1	45	29	1	29	26	54	3.4	30	88	41	0.257889	Putative uncharacterized protein DDB_G0291626	0
TRINITY_DN376931_c0_g1_i1.p3	TRINITY_DN376931_c0_g1_i1	O03168	48	29	5	33	20	47	6	30	73	53	0.265505	ATP synthase protein 8 (A6L) (F-ATPase subunit 8)	ATPase protein 8 family
NODE_48507_length_689_cov_3.396104_g39971_i0.p1	NODE_48507_length_689_cov_3.396104_g39971_i0	P53726	42	60	41	95	56	115	5.8	30	51	50	0.265599	Putative uncharacterized protein YNR025C	0
TRINITY_DN1204210_c0_g1_i1.p2	TRINITY_DN1204210_c0_g1_i1	A6W3V3	45	31	4	34	9	36	4.5	30	74	70	0.26958	50S ribosomal protein L34	Bacterial ribosomal protein bL34 family
NODE_146646_length_417_cov_1.738372_g129814_i0.p2	NODE_146646_length_417_cov_1.738372_g129814_i0	Q2NVU1	50	28	16	43	11	36	4.5	30	50	42	0.270026	DNA gyrase inhibitor YacG	DNA gyrase inhibitor YacG family
NODE_82313_length_547_cov_2.352321_g70149_i0.p2	NODE_82313_length_547_cov_2.352321_g70149_i0	O21329	47	36	29	64	16	49	4.5	30	52	54	0.270511	ATP synthase protein 8 (A6L) (F-ATPase subunit 8)	ATPase protein 8 family
TRINITY_DN146245_c0_g1_i1.p2	TRINITY_DN146245_c0_g1_i1	B0SDK7	42	45	3	43	13	51	6	30	71	58	0.271737	Acyl carrier protein (ACP)	Acyl carrier protein (ACP) family
NODE_207482_length_353_cov_1.278571_g189634_i0.p1	NODE_207482_length_353_cov_1.278571_g189634_i0	Q77Q38	44	36	6	41	14	49	5.9	30	64	60	0.273998	Protein K12	0
TRINITY_DN166019_c0_g6_i1.p4	TRINITY_DN166019_c0_g6_i1	P12071	71	14	9	22	16	29	6.1	30	41	47	0.277776	Trypsin inhibitor 2 (EETI-II) (Trypsin inhibitor II)	Protease inhibitor I7 (squash-type serine protease inhibitor) family
TRINITY_DN620269_c0_g1_i1.p1	TRINITY_DN620269_c0_g1_i1	Q3BAQ9	49	39	38	75	15	52	5.9	30	43	64	0.280983	Photosystem II reaction center protein K (PSII-K)	PsbK family
NODE_188118_length_369_cov_3.040541_g170414_i0.p2	NODE_188118_length_369_cov_3.040541_g170414_i0	Q5SCX1	42	43	46	88	10	46	3.5	30	48	81	0.282944	Photosystem II reaction center protein K (PSII-K)	PsbK family
TRINITY_DN997051_c0_g1_i1.p4	TRINITY_DN997051_c0_g1_i1	A5FQ52	42	38	18	54	37	74	5.9	30	64	44	0.283108	Acyl carrier protein (ACP)	Acyl carrier protein (ACP) family
NODE_533120_length_261_cov_2.207447_g515021_i0.p1	NODE_533120_length_261_cov_2.207447_g515021_i0	Q9CL11	40	42	42	83	22	62	5.8	30	49	41	0.28371	Uncharacterized protein PM1437	0
TRINITY_DN691763_c0_g1_i1.p2	TRINITY_DN691763_c0_g1_i1	P07216	48	33	29	61	18	43	4.5	30	49	55	0.284688	Metallothionein (MT)	Metallothionein superfamily, Type 1 family
NODE_32021_length_815_cov_1.789757_g25726_i0.p1	NODE_32021_length_815_cov_1.789757_g25726_i0	B9JDN2	47	34	19	52	50	80	6	30	52	40	0.284761	UPF0386 protein Arad_1912	UPF0386 family
NODE_488454_length_267_cov_2.381443_g470359_i0.p2	NODE_488454_length_267_cov_2.381443_g470359_i0	Q9TT12	44	34	7	40	7	39	6	30	55	53	0.28624	Beta-defensin 4A (Beta-defensin 2) (BD-2) (Defensin, beta 2)	Beta-defensin family, LAP/TAP subfamily
NODE_51827_length_671_cov_2.795987_g42912_i0.p4	NODE_51827_length_671_cov_2.795987_g42912_i0	Q8UB93	41	37	1	37	30	66	5.9	30	86	47	0.288415	30S ribosomal protein S21 2	Bacterial ribosomal protein bS21 family
NODE_98693_length_503_cov_2.811628_g84935_i0.p1	NODE_98693_length_503_cov_2.811628_g84935_i0	Q54BD9	44	39	11	49	42	78	3.5	30	48	44	0.28954	HssA/B-like protein 64	HssA/B family
TRINITY_DN88808_c0_g1_i1.p3	TRINITY_DN88808_c0_g1_i1	Q26288	42	45	31	74	32	75	4.6	30	51	41	0.29066	Period circadian protein (Fragment)	0
NODE_45436_length_708_cov_3.119685_g37285_i0.p1	NODE_45436_length_708_cov_3.119685_g37285_i0	P07438	42	31	33	63	32	59	6	30	47	51	0.291695	Metallothionein-1B (MT-1B) (Metallothionein-IB) (MT-IB)	Metallothionein superfamily, Type 1 family
NODE_195691_length_362_cov_3.048443_g177917_i0.p1	NODE_195691_length_362_cov_3.048443_g177917_i0	Q30KJ5	50	26	15	40	2	27	5.9	30	45	44	0.295366	Beta-defensin 134 (Defensin, beta 134)	Beta-defensin family
TRINITY_DN172150_c0_g5_i1.p2	TRINITY_DN172150_c0_g5_i1	P59627	41	29	4	32	14	42	6.1	30	85	58	0.299667	50S ribosomal protein L33 2	Bacterial ribosomal protein bL33 family
TRINITY_DN633276_c0_g1_i1.p1	TRINITY_DN633276_c0_g1_i1	P21403	55	20	3	22	18	37	4.5	30	44	45	0.301483	Protein E5	Papillomaviridae E5 protein family
NODE_35069_length_786_cov_3.081346_g28372_i0.p2	NODE_35069_length_786_cov_3.081346_g28372_i0	P0C6F9	44	41	35	70	6	46	3.5	30	53	52	0.302794	Protein AC4 (Protein AL4)	Geminiviridae protein AC4/C4 family
NODE_305767_length_294_cov_2.312217_g287725_i0.p2	NODE_305767_length_294_cov_2.312217_g287725_i0	A1WZG5	42	33	8	40	1	33	6	30	50	42	0.305589	50S ribosomal protein L28	Bacterial ribosomal protein bL28 family
NODE_219747_length_344_cov_0.996310_g201850_i0.p1	NODE_219747_length_344_cov_0.996310_g201850_i0	Q37082	42	55	54	104	7	61	5.9	30	48	40	0.305729	Uncharacterized protein ycf72 (ORF137)	Ycf72 family
TRINITY_DN180899_c26_g1_i1.p1	TRINITY_DN180899_c26_g1_i1	P34858	41	41	49	88	33	70	4.6	30	46	41	0.309029	NADH-ubiquinone oxidoreductase chain 4L (EC 7.1.1.2) (NADH dehydrogenase subunit 4L)	Complex I subunit 4L family
TRINITY_DN157661_c0_g1_i2.p3	TRINITY_DN157661_c0_g1_i2	A6VF47	48	29	15	43	1	29	3.5	30	66	66	0.311228	50S ribosomal protein L34	Bacterial ribosomal protein bL34 family
NODE_179119_length_378_cov_2.252459_g161535_i0.p2	NODE_179119_length_378_cov_2.252459_g161535_i0	C0H692	42	36	4	38	39	74	6	30	58	43	0.312819	Small cysteine-rich protein 3 (Amil-SCRiP3) (SCRiP3)	Cnidaria small cysteine-rich protein (SCRiP) family
TRINITY_DN180279_c146_g583_i1.p1	TRINITY_DN180279_c146_g583_i1	Q60374	47	43	7	45	11	53	5.9	30	75	48	0.313656	Putative toxin RelE1	RelE toxin family
TRINITY_DN347088_c0_g1_i1.p2	TRINITY_DN347088_c0_g1_i1	Q3E7B5	43	37	5	37	7	43	6	30	100	60	0.314345	Uncharacterized protein YMR230W-A	0
TRINITY_DN1271563_c0_g1_i1.p1	TRINITY_DN1271563_c0_g1_i1	P81015	42	31	34	62	21	51	4.6	30	41	54	0.32052	Granulin-3	Granulin family
TRINITY_DN1141487_c0_g1_i1.p1	TRINITY_DN1141487_c0_g1_i1	Q9HRT6	45	42	2	43	51	91	4.6	30	55	45	0.321813	50S ribosomal protein L44e	Eukaryotic ribosomal protein eL42 family
NODE_116979_length_465_cov_1.790816_g101578_i0.p1	NODE_116979_length_465_cov_1.790816_g101578_i0	G2TRN3	41	51	58	106	3	48	6	30	47	57	0.322284	Putative uncharacterized transmembrane protein PB15E9.06	0
TRINITY_DN1473535_c0_g1_i1.p2	TRINITY_DN1473535_c0_g1_i1	Q27001	41	44	9	52	51	91	4.6	30	68	46	0.32286	Antigen H4 (Fragment)	0
TRINITY_DN180187_c20_g1_i1.p1	TRINITY_DN180187_c20_g1_i1	Q7LZB2	43	30	30	59	17	46	3.5	30	46	51	0.323275	Sperm protamine P1-type (Protamine I-1)	Protamine P1 family
TRINITY_DN13892_c0_g2_i1.p1	TRINITY_DN13892_c0_g2_i1	A5UNQ7	42	50	41	83	16	61	4.6	30	56	56	0.332169	50S ribosomal protein L37Ae (Ribosomal protein L43e)	Eukaryotic ribosomal protein eL43 family
TRINITY_DN106519_c0_g2_i1.p3	TRINITY_DN106519_c0_g2_i1	Q96627	43	35	3	37	9	43	5.9	30	78	81	0.333342	Pre-protein VI (pVI) [Cleaved into: Endosome lysis protein] (Fragment)	Adenoviridae protein VI family
TRINITY_DN233171_c0_g1_i1.p3	TRINITY_DN233171_c0_g1_i1	O02033	43	28	21	48	2	29	6	30	57	41	0.339231	Metallothionein (MT) (LpMT1)	Metallothionein superfamily, Type 4 family
TRINITY_DN575313_c0_g1_i1.p1	TRINITY_DN575313_c0_g1_i1	P86097	40	47	4	50	10	53	3.5	30	94	78	0.339671	Three-finger toxin MS3 (Short neurotoxin MS3)	Snake three-finger toxin family, Short-chain subfamily, Type I alpha-neurotoxin sub-subfamily
TRINITY_DN157690_c0_g2_i1.p1	TRINITY_DN157690_c0_g2_i1	P14041	46	37	11	46	4	40	4.6	30	74	70	0.339671	30S ribosomal protein S14 type Z	Universal ribosomal protein uS14 family, Zinc-binding uS14 subfamily
NODE_134161_length_435_cov_3.580110_g117843_i0.p2	NODE_134161_length_435_cov_3.580110_g117843_i0	Q9SQT9	43	54	40	87	31	84	4.6	30	62	43	0.339866	Classical arabinogalactan protein 27	Classical AGP family
TRINITY_DN177896_c9_g1_i1.p4	TRINITY_DN177896_c9_g1_i1	A3RGB0	40	42	2	43	60	101	6	30	86	40	0.340443	Glycine/glutamate-rich protein sgp1	0
NODE_52665_length_666_cov_4.458685_g34926_i3.p1	NODE_52665_length_666_cov_4.458685_g34926_i3	B0T0T0	42	45	1	41	8	52	3.5	30	45	45	0.34047	Integration host factor subunit alpha (IHF-alpha)	Bacterial histone-like protein family
NODE_72276_length_580_cov_2.583826_g61134_i0.p3	NODE_72276_length_580_cov_2.583826_g61134_i0	Q8KC50	47	30	3	32	29	58	6	30	59	40	0.343246	50S ribosomal protein L31	Bacterial ribosomal protein bL31 family, Type A subfamily
TRINITY_DN85526_c0_g1_i1.p1	TRINITY_DN85526_c0_g1_i1	Q3E7A5	47	34	6	35	18	51	3.5	30	62	57	0.344561	Uncharacterized protein YOL164W-A	0
TRINITY_DN180526_c7_g7_i1.p3	TRINITY_DN180526_c7_g7_i1	P01426	42	26	11	35	3	28	6	30	72	43	0.34908	Short neurotoxin 1 (Neurotoxin alpha) (Toxin alpha)	Snake three-finger toxin family, Short-chain subfamily, Type I alpha-neurotoxin sub-subfamily
TRINITY_DN986431_c0_g1_i1.p5	TRINITY_DN986431_c0_g1_i1	P0C9X9	42	31	4	34	9	39	3.5	30	46	40	0.351095	Structural DNA-binding protein p10 (p10)	Asfivirus P10 family
TRINITY_DN143686_c0_g1_i1.p2	TRINITY_DN143686_c0_g1_i1	C4ZBS8	40	42	17	58	6	41	3.4	30	58	49	0.357213	30S ribosomal protein S17	Universal ribosomal protein uS17 family
TRINITY_DN178546_c2_g48_i1.p2	TRINITY_DN178546_c2_g48_i1	B3EWT3	45	29	13	41	11	39	6	30	58	57	0.358344	Toxin CSTX-18	Neurotoxin 02 (plectoxin) family, 07 subfamily
NODE_673795_length_242_cov_0.905325_g655687_i0.p2	NODE_673795_length_242_cov_0.905325_g655687_i0	P55966	58	19	14	32	17	35	3.5	30	54	50	0.363182	Probable toxin Lqh 8/6	Short scorpion toxin superfamily, Chloride channel inhibitor family
TRINITY_DN941493_c0_g1_i1.p3	TRINITY_DN941493_c0_g1_i1	Q9XJJ7	44	36	7	41	7	39	6	30	71	59	0.36727	Spanin, outer membrane subunit (o-spanin) (Outer membrane lipoprotein Rz1)	Lambdalikevirus o-spanin family
TRINITY_DN155878_c0_g1_i2.p1	TRINITY_DN155878_c0_g1_i2	C1DAT9	44	25	16	40	3	27	5.9	30	56	68	0.368898	50S ribosomal protein L36	Bacterial ribosomal protein bL36 family
NODE_55585_length_651_cov_2.524221_g46289_i0.p1	NODE_55585_length_651_cov_2.524221_g46289_i0	Q148G8	40	57	43	97	1	57	4.8	30	40	60	0.37197	Ubiquinol-cytochrome-c reductase complex assembly factor 3	UQCC3 family
TRINITY_DN873084_c0_g1_i1.p2	TRINITY_DN873084_c0_g1_i1	Q6UWT2	42	36	11	46	41	76	4.6	30	68	47	0.380162	Adropin (Energy homeostasis-associated protein)	0
TRINITY_DN432233_c0_g1_i1.p1	TRINITY_DN432233_c0_g1_i1	C3MZB4	41	49	19	65	40	83	4.6	30	75	57	0.386656	50S ribosomal protein L18Ae (50S ribosomal protein L20e) (50S ribosomal protein LX)	Eukaryotic ribosomal protein eL20 family
TRINITY_DN105208_c0_g1_i1.p1	TRINITY_DN105208_c0_g1_i1	A9KDP4	44	32	21	52	40	71	5.9	30	56	43	0.387223	30S ribosomal protein S21	Bacterial ribosomal protein bS21 family
NODE_64078_length_612_cov_2.076067_g53816_i0.p3	NODE_64078_length_612_cov_2.076067_g53816_i0	Q54LD8	44	32	13	44	27	58	3.5	30	42	50	0.389484	Protein sigN173 (SrfA-induced gene N-like protein 173)	0
NODE_610508_length_251_cov_0.865169_g592403_i0.p5	NODE_610508_length_251_cov_0.865169_g592403_i0	Q3E7Z4	52	29	3	31	20	41	6	30	56	54	0.390588	Uncharacterized protein YIL046W-A	0
TRINITY_DN388055_c0_g1_i1.p1	TRINITY_DN388055_c0_g1_i1	P11991	41	49	4	52	52	96	5.9	30	84	42	0.399017	NADH-ubiquinone oxidoreductase chain 3 (EC 7.1.1.2) (NADH dehydrogenase subunit 3)	Complex I subunit 3 family
TRINITY_DN180167_c12_g3_i1.p1	TRINITY_DN180167_c12_g3_i1	P51236	55	20	19	38	2	21	5.8	30	43	53	0.399769	Photosystem II reaction center protein I (PSII-I) (PSII 4.8 kDa protein)	PsbI family
TRINITY_DN76003_c0_g1_i1.p1	TRINITY_DN76003_c0_g1_i1	C0HJR1	44	27	18	41	3	29	5.9	30	47	42	0.410436	Micrurotoxin 1 (MmTX1)	Snake three-finger toxin family, Non-conventional subfamily
NODE_33952_length_796_cov_3.081604_g27394_i0.p2	NODE_33952_length_796_cov_3.081604_g27394_i0	P04355	48	33	24	56	3	34	3.4	30	56	54	0.417104	Metallothionein-2 (MT-2) (Metallothionein-II) (MT-II)	Metallothionein superfamily, Type 1 family
TRINITY_DN36509_c0_g1_i1.p3	TRINITY_DN36509_c0_g1_i1	C4Z1S7	48	27	8	34	18	44	3.5	30	69	40	0.423838	50S ribosomal protein L31	Bacterial ribosomal protein bL31 family, Type A subfamily
TRINITY_DN30314_c0_g2_i1.p1	TRINITY_DN30314_c0_g2_i1	Q54Q37	41	29	19	47	30	58	3.5	30	59	46	0.424589	Protein sigN172 (SrfA-induced gene N-like protein 172)	0
NODE_554267_length_258_cov_3.075676_g536167_i0.p2	NODE_554267_length_258_cov_3.075676_g536167_i0	Q30YM4	42	31	14	44	12	42	4.5	30	65	45	0.431501	50S ribosomal protein L28	Bacterial ribosomal protein bL28 family
TRINITY_DN181013_c0_g17_i5.p2	TRINITY_DN181013_c0_g17_i5	Q58830	41	46	15	56	2	47	5.9	30	79	65	0.43672	Uncharacterized protein MJ1435	0
TRINITY_DN1179305_c0_g1_i1.p3	TRINITY_DN1179305_c0_g1_i1	P17754	40	47	34	80	63	103	3.4	30	56	46	0.447134	Protein Rev (Regulator of expression of viral proteins)	0
TRINITY_DN372631_c0_g1_i1.p6	TRINITY_DN372631_c0_g1_i1	Q9NRI7	57	21	13	33	1	21	5.8	30	45	100	0.450637	Putative pancreatic polypeptide 2	NPY family
TRINITY_DN794980_c0_g1_i1.p5	TRINITY_DN794980_c0_g1_i1	Q6Q1S0	45	33	7	39	28	60	3.5	30	80	43	0.464425	Envelope small membrane protein (E protein) (sM protein)	Alphacoronaviruses E protein family
NODE_86809_length_533_cov_7.560870_g74234_i0.p1	NODE_86809_length_533_cov_7.560870_g74234_i0	Q914M0	40	52	12	63	41	91	4.5	30	45	40	0.466037	Putative transmembrane protein 10	0
NODE_55903_length_649_cov_4.434028_g46552_i0.p2	NODE_55903_length_649_cov_4.434028_g46552_i0	A6NHY6	44	32	4	35	14	43	5.9	30	76	46	0.48951	Putative uncharacterized protein C9orf118	0
TRINITY_DN49977_c0_g1_i1.p4	TRINITY_DN49977_c0_g1_i1	P85147	45	33	1	28	8	40	6	30	87	53	0.497419	Enterocin E-760 (Bacteriocin E-760)	Bacteriocin class IIB family
TRINITY_DN1473549_c0_g1_i1.p2	TRINITY_DN1473549_c0_g1_i1	Q54BZ0	47	36	34	69	27	57	4.6	30	47	40	0.502757	UPF0512 protein M	UPF0512 family
NODE_102574_length_494_cov_3.282660_g88418_i0.p1	NODE_102574_length_494_cov_3.282660_g88418_i0	P50774	40	47	34	78	25	70	5.9	30	58	60	0.503403	Probable protein E5	Papillomaviridae E5 protein family
NODE_24983_length_899_cov_5.030266_g19674_i0.p5	NODE_24983_length_899_cov_5.030266_g19674_i0	Q8DSZ3	42	31	2	32	16	46	6	30	84	65	0.510829	50S ribosomal protein L33	Bacterial ribosomal protein bL33 family
TRINITY_DN13711_c0_g1_i1.p5	TRINITY_DN13711_c0_g1_i1	C0H691	44	32	44	75	37	68	3.5	30	42	41	0.51786	Small cysteine-rich protein 2 (Amil-SCRiP2) (SCRiP2)	Cnidaria small cysteine-rich protein (SCRiP) family
NODE_187998_length_369_cov_5.361486_g170294_i0.p3	NODE_187998_length_369_cov_5.361486_g170294_i0	Q70Y14	45	31	7	36	9	39	5.9	30	74	51	0.526076	Photosystem II reaction center protein K (PSII-K)	PsbK family
NODE_5795_length_1494_cov_6.242083_g3508_i1.p6	NODE_5795_length_1494_cov_6.242083_g3508_i1	Q2JM43	46	37	6	42	21	57	5.9	30	82	61	0.531454	30S ribosomal protein S21	Bacterial ribosomal protein bS21 family
TRINITY_DN125797_c0_g2_i1.p3	TRINITY_DN125797_c0_g2_i1	O46028	50	26	3	28	1	26	4.6	30	50	42	0.533821	Potassium channel toxin alpha-KTx 10.1 (Cobatoxin-1) (CoTx1) (gtIX)	Short scorpion toxin superfamily, Potassium channel inhibitor family, Alpha-KTx 10 subfamily
TRINITY_DN172594_c0_g7_i1.p1	TRINITY_DN172594_c0_g7_i1	Q215X2	41	59	15	73	26	81	3.4	30	51	62	0.5421	Aspartyl/glutamyl-tRNA(Asn/Gln) amidotransferase subunit C (Asp/Glu-ADT subunit C) (EC 6.3.5.-)	GatC family
NODE_20327_length_975_cov_4.355876_g15700_i0.p2	NODE_20327_length_975_cov_4.355876_g15700_i0	Q6IE51	42	33	31	63	6	38	4.5	30	46	45	0.620306	Serine protease inhibitor Kazal-type 7 (Esophagus cancer-related gene 2 protein) (ECRG-2)	0
TRINITY_DN160798_c0_g1_i1.p2	TRINITY_DN160798_c0_g1_i1	Q9C947	41	46	21	66	1	42	5.9	30	67	61	0.631612	Defensin-like protein 5 (Low-molecular-weight cysteine-rich protein 66) (Protein LCR66) (Plant defensin 2.4)	DEFL family
TRINITY_DN130178_c1_g1_i1.p3	TRINITY_DN130178_c1_g1_i1	P67837	41	39	16	54	7	42	3.5	30	70	67	0.638132	Sperm protamine P1	Protamine P1 family
TRINITY_DN181175_c6_g21_i1.p2	TRINITY_DN181175_c6_g21_i1	Q48BF1	42	52	51	102	28	76	3.5	30	42	64	0.646924	Putative membrane protein insertion efficiency factor	UPF0161 family
NODE_228574_length_338_cov_0.781132_g210654_i0.p2	NODE_228574_length_338_cov_0.781132_g210654_i0	P23691	45	33	14	46	18	43	5.8	30	69	51	0.69517	Uncharacterized 7.3 kDa protein in 100 kDa protein region	0
NODE_20019_length_981_cov_5.498899_g15441_i0.p6	NODE_20019_length_981_cov_5.498899_g15441_i0	Q1KVU1	54	24	3	26	6	29	4.5	30	59	63	0.698603	Photosystem II reaction center protein I (PSII-I) (PSII 4.8 kDa protein)	PsbI family
NODE_295948_length_299_cov_1.699115_g277920_i0.p4	NODE_295948_length_299_cov_1.699115_g277920_i0	P02801	43	35	4	38	27	59	4.6	30	70	57	0.700477	Metallothionein-1B (MT-1B) (Metallothionein-IB) (MT-IB)	Metallothionein superfamily, Type 1 family
TRINITY_DN136180_c1_g1_i1.p3	TRINITY_DN136180_c1_g1_i1	B5FB26	41	32	4	35	4	35	4.5	30	54	46	0.707878	DNA gyrase inhibitor YacG	DNA gyrase inhibitor YacG family
NODE_573703_length_256_cov_0.841530_g555602_i0.p1	NODE_573703_length_256_cov_0.841530_g555602_i0	A0A2I6EDL7	41	44	40	83	8	51	5.8	30	52	71	0.720143	Conotoxin reg3.7 (Rg3.7) (Fragment)	Conotoxin M superfamily
TRINITY_DN1546803_c0_g1_i1.p4	TRINITY_DN1546803_c0_g1_i1	Q6D4H0	42	48	5	47	9	54	6	30	89	74	0.724991	50S ribosomal protein L35	Bacterial ribosomal protein bL35 family
NODE_329840_length_289_cov_0.712963_g311779_i0.p1	NODE_329840_length_289_cov_0.712963_g311779_i0	Q8AUU1	42	48	7	51	30	77	3.4	30	50	47	0.739284	Ghrelin [Cleaved into: Ghrelin-12; Ghrelin-19]	Motilin family
NODE_353702_length_286_cov_0.723005_g335637_i0.p2	NODE_353702_length_286_cov_0.723005_g335637_i0	A5CVN3	44	27	3	29	8	34	5.9	30	61	53	0.754759	50S ribosomal protein L33	Bacterial ribosomal protein bL33 family
NODE_9433_length_1276_cov_16.747298_g7021_i0.p2	NODE_9433_length_1276_cov_16.747298_g7021_i0	C0HJU5	48	25	2	26	5	29	5.9	30	57	71	0.770242	Antimicrobial peptide 3 (SmAMP3)	0
NODE_102315_length_495_cov_1.599526_g88193_i0.p2	NODE_102315_length_495_cov_1.599526_g88193_i0	P52722	42	31	13	43	15	45	4.5	30	51	52	0.770493	Metallothionein-1 (MT-1)	Metallothionein superfamily, Type 1 family
NODE_237693_length_331_cov_27.813953_g219749_i0.p1	NODE_237693_length_331_cov_27.813953_g219749_i0	Q75DU7	44	43	5	47	1	38	4.5	30	51	49	0.775973	Mitochondrial import inner membrane translocase subunit TIM8	Small Tim family
NODE_48760_length_687_cov_24.698697_g40201_i0.p5	NODE_48760_length_687_cov_24.698697_g40201_i0	P58606	61	18	7	24	5	22	4.6	30	51	53	0.81154	Toxin Ptu1	Assassin bug toxin family
TRINITY_DN175659_c1_g3_i1.p6	TRINITY_DN175659_c1_g3_i1	P42142	47	34	8	40	26	59	3.5	30	85	57	0.817996	Sperm protamine P1	Protamine P1 family
TRINITY_DN901232_c0_g1_i1.p3	TRINITY_DN901232_c0_g1_i1	O31888	69	16	4	19	2	17	5.8	30	48	41	0.829652	SPbeta prophage-derived membrane protein YosA	SscA family
NODE_36005_length_777_cov_7.457386_g29192_i0.p3	NODE_36005_length_777_cov_7.457386_g29192_i0	Q3L6R7	43	44	6	49	9	51	6	30	88	45	0.867459	NADH-ubiquinone oxidoreductase chain 4L (EC 7.1.1.2) (NADH dehydrogenase subunit 4L)	Complex I subunit 4L family
NODE_389456_length_281_cov_0.740385_g371381_i0.p1	NODE_389456_length_281_cov_0.740385_g371381_i0	P0DKP8	42	33	2	34	17	49	6	30	92	66	0.870332	Alpha-conotoxin CnIG (Fragment)	Conotoxin A superfamily
TRINITY_DN1249361_c0_g1_i1.p1	TRINITY_DN1249361_c0_g1_i1	P35307	44	34	28	60	18	51	6	30	54	56	0.917038	Sperm protamine P1	Protamine P1 family
TRINITY_DN174281_c0_g9_i1.p3	TRINITY_DN174281_c0_g9_i1	P34451	47	34	2	35	40	68	6	30	89	48	0.95936	Uncharacterized protein F54F2.6	0
TRINITY_DN1002537_c0_g1_i1.p4	TRINITY_DN1002537_c0_g1_i1	P33506	46	28	3	28	24	51	5.9	30	90	53	0.971216	ATP synthase protein 8 (A6L) (F-ATPase subunit 8)	ATPase protein 8 family
NODE_193178_length_364_cov_52.965636_g175432_i0.p6	NODE_193178_length_364_cov_52.965636_g175432_i0	P27204	42	43	13	55	59	101	3.4	30	61	43	1.01414	Histone H1-like protein EM6 (Fragments)	0
TRINITY_DN164882_c0_g1_i1.p6	TRINITY_DN164882_c0_g1_i1	Q92V27	41	34	5	35	34	67	6	30	45	49	1.0592	UPF0337 protein RB0906	UPF0337 (CsbD) family
NODE_7065_length_1405_cov_11.918168_g5129_i0.p9	NODE_7065_length_1405_cov_11.918168_g5129_i0	P75171	40	42	2	37	9	50	5.9	30	95	65	1.08049	50S ribosomal protein L28	Bacterial ribosomal protein bL28 family
TRINITY_DN56223_c1_g1_i1.p2	TRINITY_DN56223_c1_g1_i1	Q54QZ8	43	40	10	49	5	44	5.9	30	68	56	1.1028	Putative uncharacterized protein DDB_G0283467	0
NODE_12650_length_1160_cov_7.511500_g9492_i0.p3	NODE_12650_length_1160_cov_7.511500_g9492_i0	Q99N14	44	54	8	59	9	60	4.6	30	86	42	1.16854	Tachykinin-4 (Preprotachykinin-C) (PPT-C) [Cleaved into: Hemokinin (HK1) (Hemokinin-1) (Hemokinin-I) (HK-I)]	Tachykinin family
NODE_131452_length_439_cov_12.620219_g115275_i0.p2	NODE_131452_length_439_cov_12.620219_g115275_i0	Q55FU5	48	33	23	55	6	37	4.6	30	49	52	1.19736	Putative uncharacterized protein DDB_G0267946	0
NODE_634959_length_247_cov_0.885057_g616854_i0.p1	NODE_634959_length_247_cov_0.885057_g616854_i0	Q7NBY3	46	35	26	53	13	47	4.5	30	57	42	1.31153	30S ribosomal protein S20	Bacterial ribosomal protein bS20 family
TRINITY_DN1354318_c0_g1_i1.p1	TRINITY_DN1354318_c0_g1_i1	Q6IPR1	47	36	22	57	7	40	5.9	30	62	40	1.4238	Electron transfer flavoprotein regulatory factor 1 (LYR motif-containing protein 5)	Complex I LYR family
TRINITY_DN881199_c1_g1_i1.p4	TRINITY_DN881199_c1_g1_i1	Q36838	54	24	4	27	1	24	3.4	30	75	50	1.55317	ATP synthase protein 8 (A6L) (F-ATPase subunit 8)	ATPase protein 8 family
NODE_19356_length_993_cov_31.033696_g7374_i2.p9	NODE_19356_length_993_cov_31.033696_g7374_i2	C0HJU6	41	29	2	30	15	43	4.5	30	60	52	1.59734	Kunitz-type serine protease inhibitor HCRG1	Venom Kunitz-type family, Sea anemone type 2 potassium channel toxin subfamily
TRINITY_DN152337_c0_g2_i1.p4	TRINITY_DN152337_c0_g2_i1	Q75G40	44	34	2	35	7	40	6	30	85	71	1.59819	ATP synthase protein 8 (F-ATPase subunit 8)	ATPase protein 8 family
TRINITY_DN177261_c3_g2_i1.p2	TRINITY_DN177261_c3_g2_i1	A7HNS0	41	37	4	40	38	74	4.5	30	46	44	1.69281	30S ribosomal protein S15	Universal ribosomal protein uS15 family
NODE_24254_length_909_cov_11.700957_g19057_i0.p8	NODE_24254_length_909_cov_11.700957_g19057_i0	P86900	58	19	13	31	6	24	5.9	30	44	66	1.86088	Cyclotide cter-N	Cyclotide family, Moebius subfamily
NODE_4511_length_1612_cov_13.500975_g3212_i0.p1	NODE_4511_length_1612_cov_13.500975_g3212_i0	Q9BQ08	42	52	1	50	1	51	6	30	67	47	2.00916	Resistin-like beta (Colon and small intestine-specific cysteine-rich protein) (Colon carcinoma-related gene protein) (Cysteine-rich secreted protein A12-alpha-like 1) (Cysteine-rich secreted protein FIZZ2) (RELMbeta)	Resistin/FIZZ family
NODE_44884_length_711_cov_14.636364_g36800_i0.p1	NODE_44884_length_711_cov_14.636364_g36800_i0	Q08272	43	61	1	61	46	103	3.4	30	86	47	2.04637	Putative uncharacterized protein YOL134C	0
TRINITY_DN1323749_c0_g1_i1.p1	TRINITY_DN1323749_c0_g1_i1	P55816	50	26	12	37	1	26	6	30	53	45	2.07564	Mu-diguetoxin-Dc1b (Mu-DGTX-Dc1b) (Insecticidal toxin DTX11)	Neurotoxin 26 (DTX) family
TRINITY_DN173151_c1_g1_i1.p3	TRINITY_DN173151_c1_g1_i1	P12321	42	33	1	33	4	36	4.6	30	83	87	2.2415	Anthranilate phosphoribosyltransferase (EC 2.4.2.18) (Fragment)	Anthranilate phosphoribosyltransferase family
NODE_472529_length_270_cov_0.781726_g454437_i0.p2	NODE_472529_length_270_cov_0.781726_g454437_i0	Q7X5L1	50	28	35	62	1	28	3.5	30	44	58	2.46639	50S ribosomal protein L34	Bacterial ribosomal protein bL34 family
NODE_16126_length_1065_cov_25.130040_g12232_i0.p2	NODE_16126_length_1065_cov_25.130040_g12232_i0	P0C215	41	66	3	67	6	70	3.5	30	60	67	2.67228	Accessory protein p12I	HTLV-1 accessory protein p12I family
NODE_2692_length_1853_cov_45.015730_g1865_i0.p2	NODE_2692_length_1853_cov_45.015730_g1865_i0	P12774	40	52	11	59	49	100	6	30	67	44	3.97515	NADH-ubiquinone oxidoreductase chain 3 (EC 7.1.1.2) (NADH dehydrogenase subunit 3)	Complex I subunit 3 family
NODE_971_length_2422_cov_83.114091_g597_i0.p2	NODE_971_length_2422_cov_83.114091_g597_i0	Q1GSF9	44	50	11	56	4	51	4.6	30	51	40	4.26562	50S ribosomal protein L7/L12	Bacterial ribosomal protein bL12 family
TRINITY_DN178560_c1_g1_i1.p6	TRINITY_DN178560_c1_g1_i1	P81929	48	29	5	31	17	45	3.5	30	67	63	4.80054	Defensin-1 (Antifungal protein Psd1) (Defense-related peptide 1)	DEFL family
TRINITY_DN176962_c0_g1_i1.p3	TRINITY_DN176962_c0_g1_i1	Q9YPJ6	52	25	30	54	5	29	5.9	30	45	41	5.82224	Uncharacterized protein FPV238 (ORF f)	0
TRINITY_DN271101_c0_g1_i1.p3	TRINITY_DN271101_c0_g1_i1	Q64HC7	45	31	9	39	31	61	4.5	30	72	42	6.3538	Armadillidin	0
TRINITY_DN1386069_c1_g1_i1.p3	TRINITY_DN1386069_c1_g1_i1	P19379	41	29	12	40	21	49	6	30	45	40	10.9965	60S ribosomal protein L40 (CEP52)	Eukaryotic ribosomal protein eL40 family
NODE_503263_length_265_cov_2698.833333_g485166_i0.p1	NODE_503263_length_265_cov_2698.833333_g485166_i0	P0C5R2	47	36	27	61	41	76	3.5	30	41	44	13.4253	Putative uncharacterized protein YOR072W-A	0
NODE_440132_length_274_cov_0.766169_g422046_i0.p3	NODE_440132_length_274_cov_0.766169_g422046_i0	C1D6H9	42	36	10	40	8	43	5.9	30	86	52	13.5948	Putative membrane protein insertion efficiency factor	UPF0161 family
NODE_63162_length_615_cov_1657.632841_g37177_i2.p4	NODE_63162_length_615_cov_1657.632841_g37177_i2	P52820	48	31	12	42	4	34	5.8	30	66	84	20.664	40S ribosomal protein S15 (Fragment)	Universal ribosomal protein uS19 family
TRINITY_DN178990_c2_g18_i1.p4	TRINITY_DN178990_c2_g18_i1	Q5Y4U8	45	31	8	38	38	68	2.7	31	78	42	0.053923	U3-agatoxin-Ao1k (U3-AGTX-Ao1k) (Beta/delta-agatoxin-4) (Mu-2Aaga_12)	Neurotoxin 07 (Beta/delta-agtx) family, 03 (aga-4) subfamily, Aga sub-subfamily
TRINITY_DN170165_c0_g2_i1.p1	TRINITY_DN170165_c0_g2_i1	P85172	52	25	35	59	39	63	2.1	31	40	40	0.065383	Bowman-Birk type proteinase inhibitor (LaBBI)	Bowman-Birk serine protease inhibitor family
TRINITY_DN705807_c0_g1_i1.p1	TRINITY_DN705807_c0_g1_i1	P17991	43	37	6	42	4	36	2.1	31	74	51	0.084918	C-hordein (Clone PC HOR1-3) (Fragment)	0
TRINITY_DN1367146_c0_g1_i1.p1	TRINITY_DN1367146_c0_g1_i1	Q65GD9	43	44	6	49	27	70	2.7	31	85	52	0.084918	Cell division protein ZapA (Z ring-associated protein ZapA)	ZapA family, Type 2 subfamily
TRINITY_DN97685_c0_g1_i1.p2	TRINITY_DN97685_c0_g1_i1	P72759	44	41	1	41	43	80	2.6	31	93	41	0.084918	Carbon dioxide concentrating mechanism protein CcmL	0
TRINITY_DN17091_c1_g1_i1.p3	TRINITY_DN17091_c1_g1_i1	Q8KPP2	48	27	9	35	8	34	2	31	61	61	0.084918	Cytochrome b559 subunit beta (PSII reaction center subunit VI)	PsbE/PsbF family
TRINITY_DN179915_c4_g31_i1.p2	TRINITY_DN179915_c4_g31_i1	A6W374	52	25	19	43	21	45	2	31	57	41	0.084918	50S ribosomal protein L30	Universal ribosomal protein uL30 family
TRINITY_DN178960_c16_g9_i1.p1	TRINITY_DN178960_c16_g9_i1	Q54KD2	42	38	28	65	3	38	2.7	31	48	72	0.085879	Putative uncharacterized protein DDB_G0287419	0
NODE_318274_length_290_cov_0.709677_g300218_i0.p2	NODE_318274_length_290_cov_0.709677_g300218_i0	B6DCX6	50	32	10	37	35	66	2.1	31	63	42	0.087846	U8-lycotoxin-Ls1v (Toxin-like structure LSTX-H5)	Neurotoxin 19 (CSTX) family, 08 (U8-Lctx) subfamily
NODE_320699_length_290_cov_0.709677_g302643_i0.p2	NODE_320699_length_290_cov_0.709677_g302643_i0	P0C7P2	43	46	12	56	27	72	2.6	31	79	43	0.087866	Putative protein RFPL3S (RFPL3 antisense RNA 1) (RFPL3 antisense gene protein 1) (Ret finger protein-like 3 antisense gene protein)	0
NODE_401154_length_279_cov_0.747573_g383075_i0.p2	NODE_401154_length_279_cov_0.747573_g383075_i0	P13293	43	37	28	63	12	48	2.6	31	45	40	0.091005	Envelope glycoprotein J	Alphaherpesvirinae glycoprotein J family
NODE_633929_length_247_cov_1.304598_g615824_i0.p1	NODE_633929_length_247_cov_1.304598_g615824_i0	Q03EC9	52	27	7	33	14	40	2.1	31	55	44	0.091907	30S ribosomal protein S14 type Z	Universal ribosomal protein uS14 family, Zinc-binding uS14 subfamily
NODE_417959_length_277_cov_0.754902_g399878_i0.p2	NODE_417959_length_277_cov_0.754902_g399878_i0	P9WM88	45	49	39	82	68	115	2.6	31	58	43	0.091969	Uncharacterized protein MT0044	0
NODE_470545_length_270_cov_0.781726_g452453_i0.p2	NODE_470545_length_270_cov_0.781726_g452453_i0	Q8TGP1	50	38	1	34	28	65	2.1	31	112	50	0.094353	Putative uncharacterized protein YGL123C-A	0
TRINITY_DN1527606_c0_g1_i1.p2	TRINITY_DN1527606_c0_g1_i1	P83257	47	34	1	34	2	33	2.7	31	53	92	0.096172	Delta-amaurobitoxin-Pl1b (Delta-AMATX-Pl1b) (Delta-palutoxin IT2) (Delta-paluIT2)	Neurotoxin 07 (Beta/delta-agtx) family, 02 (aga-3) subfamily
NODE_517197_length_264_cov_0.806283_g499100_i0.p2	NODE_517197_length_264_cov_0.806283_g499100_i0	P62651	43	28	1	27	37	64	2.1	31	57	41	0.096498	Phosphatidylinositol N-acetylglucosaminyltransferase ERI1 subunit (GPI-GlcNAc transferase complex subunit ERI1) (GPI-GnT subunit ERI1) (Endoplasmic reticulum-associated Ras inhibitor protein 1)	0
NODE_615719_length_250_cov_0.870056_g597614_i0.p3	NODE_615719_length_250_cov_0.870056_g597614_i0	P62004	46	28	15	42	29	56	2	31	67	45	0.100543	50S ribosomal protein L37e	Eukaryotic ribosomal protein eL37 family
NODE_624572_length_249_cov_0.875000_g606467_i0.p1	NODE_624572_length_249_cov_0.875000_g606467_i0	C1F9G2	43	46	3	46	60	105	2	31	56	43	0.102311	Putative membrane protein insertion efficiency factor	UPF0161 family
TRINITY_DN81715_c0_g1_i1.p2	TRINITY_DN81715_c0_g1_i1	P94186	42	38	5	40	2	38	2.1	31	49	42	0.107946	Mercuric transport protein periplasmic component (Mercury scavenger protein) (Periplasmic mercury ion-binding protein)	MerP family
TRINITY_DN174450_c1_g4_i1.p2	TRINITY_DN174450_c1_g4_i1	A0A075B6I9	40	52	16	63	6	57	2.7	31	78	44	0.107946	Immunoglobulin lambda variable 7-46	0
TRINITY_DN157090_c0_g4_i1.p3	TRINITY_DN157090_c0_g4_i1	P83762	43	40	26	62	15	54	2	31	43	45	0.11176	Submaxillary mucin (CSM) (Fragment)	0
TRINITY_DN309081_c0_g1_i1.p1	TRINITY_DN309081_c0_g1_i1	P81457	63	24	10	32	2	25	2.6	31	53	51	0.115712	Defensin-like protein 2 (Fabatin-2)	DEFL family
NODE_609292_length_251_cov_0.865169_g591187_i0.p1	NODE_609292_length_251_cov_0.865169_g591187_i0	Q74N77	44	43	16	57	5	47	2	31	52	55	0.116043	50S ribosomal protein L23	Universal ribosomal protein uL23 family
NODE_677049_length_241_cov_0.916667_g658939_i0.p2	NODE_677049_length_241_cov_0.916667_g658939_i0	P02804	52	25	16	40	11	35	2	31	52	41	0.116982	Metallothionein-1 (MT-1) (Metallothionein-I) (MT-I)	Metallothionein superfamily, Type 1 family
TRINITY_DN175610_c1_g7_i1.p2	TRINITY_DN175610_c1_g7_i1	P22889	43	37	21	57	45	81	2	31	62	41	0.118153	Islet amyloid polypeptide (Amylin)	Calcitonin family
TRINITY_DN532053_c0_g1_i1.p1	TRINITY_DN532053_c0_g1_i1	A9UGV5	43	40	20	59	20	59	2.1	31	46	59	0.119628	Arabinogalactan peptide 1 (OsAGPEP1)	AG-peptide AGP family
NODE_462306_length_271_cov_0.777778_g444214_i0.p3	NODE_462306_length_271_cov_0.777778_g444214_i0	Q9P1D8	53	30	5	32	7	36	2.1	31	81	47	0.1197	Putative uncharacterized protein PRO2289	0
TRINITY_DN1061127_c0_g1_i1.p1	TRINITY_DN1061127_c0_g1_i1	Q9N2P6	42	33	19	51	1	33	2.6	31	55	41	0.124689	Ventrally expressed gene D protein	0
TRINITY_DN668049_c0_g1_i1.p1	TRINITY_DN668049_c0_g1_i1	Q96KX1	43	54	1	52	51	102	2.7	31	84	46	0.132684	Uncharacterized protein C4orf36	0
NODE_599431_length_252_cov_1.162011_g581326_i0.p1	NODE_599431_length_252_cov_1.162011_g581326_i0	Q8N339	43	30	7	36	11	40	2.6	31	67	49	0.134453	Metallothionein-1M (MT-1M) (Metallothionein-IM) (MT-IM)	Metallothionein superfamily, Type 1 family
NODE_36074_length_777_cov_1.632102_g29254_i0.p5	NODE_36074_length_777_cov_1.632102_g29254_i0	P36986	46	24	14	37	13	36	2	31	43	53	0.136284	U1-plectoxin-Pt1d (U1-PLTX-Pt1d) (Plectoxin XII) (PLT-XII) (PLTXII) (Plectoxin-12) (Fragment)	Neurotoxin 02 (plectoxin) family, 02 (plectoxin) subfamily
TRINITY_DN1542149_c0_g1_i1.p1	TRINITY_DN1542149_c0_g1_i1	B8XH47	48	25	18	42	9	33	2.7	31	45	40	0.14312	Potassium channel toxin alpha-KTx Tx790	Short scorpion toxin superfamily, Potassium channel inhibitor family, Alpha-KTx 23 subfamily
NODE_673182_length_242_cov_0.911243_g655074_i0.p3	NODE_673182_length_242_cov_0.911243_g655074_i0	Q67PG5	46	26	1	26	18	43	2.6	31	54	41	0.147378	50S ribosomal protein L32	Bacterial ribosomal protein bL32 family
TRINITY_DN224864_c0_g1_i1.p2	TRINITY_DN224864_c0_g1_i1	Q86HW0	56	25	2	26	10	34	2.1	31	49	52	0.148933	Putative uncharacterized protein DDB_G0276433	0
NODE_313817_length_291_cov_1.027523_g295763_i0.p3	NODE_313817_length_291_cov_1.027523_g295763_i0	O78676	54	24	4	27	1	24	2.6	31	77	67	0.151305	Photosystem II reaction center protein I (PSII-I) (PSII 4.8 kDa protein)	PsbI family
TRINITY_DN202098_c0_g1_i1.p2	TRINITY_DN202098_c0_g1_i1	A2T381	41	44	7	46	10	53	2.6	31	96	75	0.152933	50S ribosomal protein L32, chloroplastic	Bacterial ribosomal protein bL32 family
NODE_198858_length_360_cov_1.034843_g181068_i0.p1	NODE_198858_length_360_cov_1.034843_g181068_i0	P73545	47	36	48	83	24	57	2.1	31	41	40	0.153088	Phasin PhaP (GA13)	0
NODE_314958_length_290_cov_1.774194_g296902_i0.p1	NODE_314958_length_290_cov_1.774194_g296902_i0	Q9LJW6	44	48	18	64	63	110	2	31	50	40	0.154262	60S ribosomal protein L34-3	Eukaryotic ribosomal protein eL34 family
NODE_240532_length_330_cov_1.112840_g222578_i0.p1	NODE_240532_length_330_cov_1.112840_g222578_i0	Q58198	46	35	22	56	1	35	2.6	31	58	44	0.154396	Uncharacterized protein MJ0788	0
NODE_221573_length_342_cov_2.628253_g203668_i0.p1	NODE_221573_length_342_cov_2.628253_g203668_i0	Q8A484	42	36	33	68	30	65	2.6	31	43	55	0.155725	50S ribosomal protein L29	Universal ribosomal protein uL29 family
TRINITY_DN62497_c1_g1_i1.p1	TRINITY_DN62497_c1_g1_i1	C0HJQ4	44	32	21	52	26	57	2.1	31	51	52	0.158026	Potassium channel toxin alpha-KTx 3.18 (Toxin MeKTx13-2)	Short scorpion toxin superfamily, Potassium channel inhibitor family, Alpha-KTx 03 subfamily
NODE_369624_length_283_cov_1.628571_g351553_i0.p2	NODE_369624_length_283_cov_1.628571_g351553_i0	P35006	42	26	19	44	22	47	2.6	31	57	42	0.158433	Uncharacterized 7.3 kDa protein in petA 5'region (ORF62)	0
TRINITY_DN1301211_c0_g1_i1.p1	TRINITY_DN1301211_c0_g1_i1	Q54J24	45	31	2	32	10	38	2.7	31	50	58	0.159502	Uncharacterized transmembrane protein DDB_G0288365	0
NODE_134458_length_435_cov_1.701657_g118132_i0.p1	NODE_134458_length_435_cov_1.701657_g118132_i0	P11300	43	54	46	96	29	79	2.6	31	40	57	0.161051	Probable protein E3	0
TRINITY_DN1528727_c0_g1_i1.p1	TRINITY_DN1528727_c0_g1_i1	P49390	43	37	10	44	30	64	2.7	31	60	42	0.162116	Cytochrome b (Complex III subunit 3) (Complex III subunit III) (Cytochrome b-c1 complex subunit 3) (Ubiquinol-cytochrome-c reductase complex cytochrome b subunit) (Fragment)	Cytochrome b family
NODE_287983_length_303_cov_1.917391_g269963_i0.p1	NODE_287983_length_303_cov_1.917391_g269963_i0	Q31AY7	42	38	37	73	27	64	2	31	52	49	0.165912	50S ribosomal protein L28	Bacterial ribosomal protein bL28 family
NODE_282484_length_306_cov_1.630901_g264468_i0.p2	NODE_282484_length_306_cov_1.630901_g264468_i0	Q9PE60	41	49	32	78	40	88	2.7	31	60	41	0.166228	50S ribosomal protein L18	Universal ribosomal protein uL18 family
TRINITY_DN383934_c0_g1_i1.p2	TRINITY_DN383934_c0_g1_i1	Q2MJS5	42	38	7	43	7	40	2.7	31	70	56	0.169429	Metallothionein-3 (MT-3) (Metallothionein-III) (MT-III)	Metallothionein superfamily, Type 1 family
TRINITY_DN1066128_c0_g1_i1.p1	TRINITY_DN1066128_c0_g1_i1	O63913	45	31	8	38	20	50	2.1	31	40	57	0.171658	ATP synthase protein 8 (A6L) (F-ATPase subunit 8)	ATPase protein 8 family
TRINITY_DN1343830_c0_g1_i1.p1	TRINITY_DN1343830_c0_g1_i1	Q0AWH0	47	36	4	39	48	83	2.6	31	63	40	0.172371	Cell division topological specificity factor 2	MinE family
TRINITY_DN125314_c0_g1_i1.p2	TRINITY_DN125314_c0_g1_i1	Q06057	47	30	5	30	2	31	2.6	31	53	48	0.17298	Putative uncharacterized protein YLR402W	0
TRINITY_DN56173_c0_g2_i1.p1	TRINITY_DN56173_c0_g2_i1	A1STV0	41	44	10	52	35	78	2	31	48	45	0.174723	YcgL domain-containing protein Ping_1076	0
TRINITY_DN1524624_c0_g1_i1.p2	TRINITY_DN1524624_c0_g1_i1	P0DM67	42	36	13	48	25	59	2.1	31	71	55	0.177909	Orally active insecticidal peptide-3 (Toxin OAIP 3)	Neurotoxin 10 (Hwtx-1) family, 46 (Jztx-7/10/12) subfamily
NODE_615846_length_250_cov_0.870056_g597741_i0.p2	NODE_615846_length_250_cov_0.870056_g597741_i0	P79377	48	25	21	45	17	41	2.7	31	47	41	0.178327	Metallothionein-1D (MT-1D) (Metallothionein-ID) (MT-ID)	Metallothionein superfamily, Type 1 family
TRINITY_DN317024_c6648_g1_i1.p1	TRINITY_DN317024_c6648_g1_i1	Q89681	43	42	1	42	42	81	2.7	31	100	42	0.17846	Uncharacterized protein DR4	0
NODE_369836_length_283_cov_1.466667_g351765_i0.p1	NODE_369836_length_283_cov_1.466667_g351765_i0	P06545	46	35	2	36	17	46	2.6	31	74	64	0.180038	DNA-binding protein (Arginine-rich protein 6.9 kDa) (Basic viral core protein) (Nucleocapsid protein)	0
NODE_485018_length_268_cov_0.789744_g466925_i0.p1	NODE_485018_length_268_cov_0.789744_g466925_i0	B3E330	51	37	8	44	44	76	2.7	31	42	44	0.183461	50S ribosomal protein L27	Bacterial ribosomal protein bL27 family
NODE_421643_length_276_cov_1.463054_g403561_i0.p1	NODE_421643_length_276_cov_1.463054_g403561_i0	P0CAK0	46	41	44	83	11	51	2.7	31	45	57	0.183989	Uncharacterized protein I73R	Asfivirus I73R family
NODE_502894_length_266_cov_0.797927_g484797_i0.p3	NODE_502894_length_266_cov_0.797927_g484797_i0	P80002	47	32	5	36	25	56	2	31	76	42	0.185798	Spermatid-specific protein T2 [Cleaved into: Spermatid-specific protein T2B; Sperm protamine SP2]	0
NODE_355500_length_285_cov_1.363208_g337434_i0.p1	NODE_355500_length_285_cov_1.363208_g337434_i0	P81193	50	30	13	42	34	63	2.7	31	46	43	0.193053	Homeobox protein CDX (Caudal-type homeobox protein) (LSCDX) (Fragment)	Caudal homeobox family
NODE_519138_length_263_cov_1.621053_g501041_i0.p2	NODE_519138_length_263_cov_1.621053_g501041_i0	P24274	44	36	1	36	47	81	2.7	31	84	40	0.194213	DNA-binding protein DRP90	0
TRINITY_DN645954_c0_g1_i1.p1	TRINITY_DN645954_c0_g1_i1	Q44347	47	32	3	34	28	59	2.7	31	80	45	0.195707	Conjugal transfer protein TraD	TraD family
TRINITY_DN1323377_c0_g1_i1.p4	TRINITY_DN1323377_c0_g1_i1	Q8U232	47	30	4	33	8	36	2.6	31	52	81	0.196039	50S ribosomal protein L41e (Large ribosomal subunit protein eL41)	Eukaryotic ribosomal protein eL41 family
NODE_227869_length_338_cov_1.516981_g209949_i0.p1	NODE_227869_length_338_cov_1.516981_g209949_i0	P10466	52	27	1	27	28	54	2	31	64	49	0.196215	TGB2 protein (12 kDa protein) (ORF3 protein) (TGBp2) (Triple gene block 2 protein) (Fragment)	Carlavirus/potexvirus TGB2 protein family
NODE_534021_length_261_cov_1.531915_g515922_i0.p1	NODE_534021_length_261_cov_1.531915_g515922_i0	C4K3X8	45	38	4	38	17	53	2.7	31	57	46	0.197165	Sulfur carrier protein TusA (Sulfur mediator TusA) (Sulfur transfer protein TusA) (tRNA 2-thiouridine synthesizing protein A)	Sulfur carrier protein TusA family
TRINITY_DN394256_c0_g2_i1.p4	TRINITY_DN394256_c0_g2_i1	P0C200	41	32	7	38	4	30	2.7	31	48	78	0.197253	Tachystatin-C	0
TRINITY_DN138853_c1_g1_i1.p1	TRINITY_DN138853_c1_g1_i1	F7VJQ1	47	30	5	32	28	57	2.7	31	56	41	0.199326	Alternative prion protein (AltPrP)	0
NODE_236948_length_332_cov_1.579151_g219004_i0.p2	NODE_236948_length_332_cov_1.579151_g219004_i0	P15787	48	27	1	27	22	47	2	31	56	43	0.20379	Metallothionein-2 (MT-2) (Metallothionein-II) (MT-II)	Metallothionein superfamily, Type 1 family
NODE_530733_length_262_cov_0.814815_g512634_i0.p4	NODE_530733_length_262_cov_0.814815_g512634_i0	Q8TGN5	45	22	13	34	17	38	2.7	31	58	48	0.204516	Uncharacterized protein YIL105W-A	0
TRINITY_DN619464_c0_g1_i1.p2	TRINITY_DN619464_c0_g1_i1	Q4TTN8	52	31	11	40	38	68	2	31	44	40	0.209136	Apelin (APJ endogenous ligand)	Apelin family
NODE_80427_length_553_cov_1.237500_g68472_i0.p3	NODE_80427_length_553_cov_1.237500_g68472_i0	P05722	41	56	14	65	12	66	2.7	31	71	48	0.212832	Uncharacterized 12.7 kDa protein in 16S rRNA region	0
TRINITY_DN27877_c0_g1_i1.p3	TRINITY_DN27877_c0_g1_i1	D9U2B0	43	30	12	41	20	49	2.6	31	43	49	0.218226	Putative neurotoxin-A (KTx11)	Short scorpion toxin superfamily
TRINITY_DN660663_c0_g1_i1.p1	TRINITY_DN660663_c0_g1_i1	Q9LV87	43	37	7	43	30	65	2	31	50	40	0.220269	Elicitor peptide 1	Brassicaceae elicitor peptide family
NODE_179989_length_377_cov_2.875000_g162390_i0.p4	NODE_179989_length_377_cov_2.875000_g162390_i0	P51389	50	28	3	30	10	37	2.7	31	82	74	0.221456	Photosystem II reaction center protein L (PSII-L)	PsbL family
NODE_34646_length_790_cov_2.333333_g28006_i0.p1	NODE_34646_length_790_cov_2.333333_g28006_i0	P27226	44	34	2	35	19	52	2	31	62	42	0.225785	Probable protein E5	Papillomaviridae E5 protein family
TRINITY_DN516075_c0_g5_i1.p2	TRINITY_DN516075_c0_g5_i1	P42136	42	55	33	85	7	55	2.1	31	56	82	0.238801	Sperm protamine P1	Protamine P1 family
TRINITY_DN539865_c0_g1_i1.p3	TRINITY_DN539865_c0_g1_i1	Q8JP02	49	39	38	76	45	80	2.7	31	49	48	0.2406	ICP47 protein (Immediate-early protein IE12) (Immediate-early-5) (Infected cell protein 47) (US12 protein) (Vmw12)	Herpesviridae US12 family
TRINITY_DN324741_c0_g1_i1.p1	TRINITY_DN324741_c0_g1_i1	Q9BYR8	40	42	4	43	58	94	2.1	31	86	43	0.246262	Keratin-associated protein 3-1 (High sulfur keratin-associated protein 3.1) (Keratin-associated protein 3.1)	KRTAP type 3 family
NODE_306690_length_294_cov_1.289593_g288648_i0.p2	NODE_306690_length_294_cov_1.289593_g288648_i0	Q9SIX3	42	60	8	64	93	147	2.6	31	73	40	0.246666	Probable glycine-rich RNA-binding protein 1 (AtGR-RBP1) (AtRBG1)	GR-RBP family
TRINITY_DN1533992_c0_g1_i1.p1	TRINITY_DN1533992_c0_g1_i1	Q02268	47	38	13	50	51	85	2.7	31	76	40	0.249658	Probable protein E5	Papillomaviridae E5 protein family
TRINITY_DN144232_c0_g5_i1.p2	TRINITY_DN144232_c0_g5_i1	A2AJB2	44	43	11	48	61	103	2	31	80	40	0.252167	Transmembrane protein 141	TMEM141 family
TRINITY_DN735011_c0_g1_i1.p2	TRINITY_DN735011_c0_g1_i1	P39244	50	20	23	42	2	21	2.7	31	41	56	0.254753	Uncharacterized 4.4 kDa protein in ndd-denB intergenic region	0
TRINITY_DN25257_c0_g1_i1.p1	TRINITY_DN25257_c0_g1_i1	P0DJI5	43	53	9	59	38	88	2.1	31	84	51	0.260117	Inclusion membrane protein F	0
TRINITY_DN483736_c0_g1_i1.p1	TRINITY_DN483736_c0_g1_i1	E7EKH3	44	36	27	62	22	57	2	31	40	48	0.265911	Brevinin-2SN1	Frog skin active peptide (FSAP) family, Brevinin subfamily
TRINITY_DN180094_c0_g12_i3.p4	TRINITY_DN180094_c0_g12_i3	P85245	58	24	11	33	1	24	2	31	50	77	0.269462	Cyclotide vibi-G	Cyclotide family, Bracelet subfamily
TRINITY_DN1305829_c0_g1_i1.p3	TRINITY_DN1305829_c0_g1_i1	P81485	55	33	2	34	25	56	2.7	31	97	45	0.269472	Dermaseptin-B3 (Dermaseptin BIII)	Frog skin active peptide (FSAP) family, Dermaseptin subfamily
TRINITY_DN166753_c0_g1_i1.p1	TRINITY_DN166753_c0_g1_i1	Q7AKQ4	43	42	1	42	1	39	2.6	31	58	58	0.270434	Prokaryotic ubiquitin-like protein Pup (Bacterial ubiquitin-like modifier)	Prokaryotic ubiquitin-like protein family
NODE_49525_length_683_cov_3.939344_g40867_i0.p2	NODE_49525_length_683_cov_3.939344_g40867_i0	Q5KVY7	43	35	2	36	47	77	2.7	31	70	43	0.285674	Putative membrane protein insertion efficiency factor	UPF0161 family
TRINITY_DN148355_c1_g1_i1.p1	TRINITY_DN148355_c1_g1_i1	Q38040	40	42	32	69	33	74	2	31	58	56	0.310846	Lysis protein (E protein) (GPE)	0
NODE_118782_length_461_cov_4.894330_g103260_i0.p2	NODE_118782_length_461_cov_4.894330_g103260_i0	Q8TVD7	40	42	22	63	19	54	2.7	31	53	70	0.324526	30S ribosomal protein S27ae	Eukaryotic ribosomal protein eS31 family
NODE_106902_length_485_cov_1.980583_g92340_i0.p2	NODE_106902_length_485_cov_1.980583_g92340_i0	A0PM01	42	26	10	35	24	49	2.7	31	48	47	0.326802	50S ribosomal protein L33 1	Bacterial ribosomal protein bL33 family
NODE_691345_length_197_cov_11.750000_g673214_i0.p2	NODE_691345_length_197_cov_11.750000_g673214_i0	P05670	45	47	20	64	13	57	2.7	31	72	41	0.332857	Uncharacterized 12.6 kDa early protein	0
TRINITY_DN301919_c0_g1_i1.p2	TRINITY_DN301919_c0_g1_i1	Q8PR66	44	32	23	54	15	46	2	31	53	52	0.338099	UPF0337 protein XAC0100	UPF0337 (CsbD) family
TRINITY_DN157002_c0_g2_i1.p4	TRINITY_DN157002_c0_g2_i1	O18776	47	36	7	39	31	66	2	31	82	44	0.347738	Serine/arginine-rich splicing factor 6 (Pre-mRNA-splicing factor SRP55) (Splicing factor, arginine/serine-rich 6) (Fragment)	Splicing factor SR family
TRINITY_DN179825_c14_g94_i1.p3	TRINITY_DN179825_c14_g94_i1	Q73IK8	45	33	39	68	19	51	2.6	31	46	60	0.369479	Sec-independent protein translocase protein TatA	TatA/E family
TRINITY_DN96058_c0_g1_i1.p1	TRINITY_DN96058_c0_g1_i1	P13330	41	41	29	69	9	44	2.7	31	59	47	0.370909	Uncharacterized 10.3 kDa protein in Gp46-Gp47 intergenic region (ORF F)	0
NODE_141424_length_424_cov_2.840456_g124792_i0.p1	NODE_141424_length_424_cov_2.840456_g124792_i0	Q7VIR6	41	37	22	58	31	67	2	31	55	44	0.37492	30S ribosomal protein S18	Bacterial ribosomal protein bS18 family
TRINITY_DN178284_c1_g1_i1.p1	TRINITY_DN178284_c1_g1_i1	P80251	47	30	1	26	14	43	2.7	31	46	42	0.383629	Metallothionein 20-I isoforms A and B (MT-20-IA and MT-20-IB)	Metallothionein superfamily, Type 2 family
NODE_67458_length_598_cov_2.895238_g56847_i0.p2	NODE_67458_length_598_cov_2.895238_g56847_i0	A9Q0M7	43	35	18	52	34	67	2	31	59	50	0.38426	Bacteriocin ubericin-A	Bacteriocin class IIA/YGNGV family
TRINITY_DN1337988_c0_g1_i1.p3	TRINITY_DN1337988_c0_g1_i1	P56678	47	30	3	32	16	44	2.7	31	75	45	0.390034	Alpha-like toxin Lqh3 (Lqh III) (LqhIII)	Long (4 C-C) scorpion toxin superfamily, Sodium channel inhibitor family, Alpha subfamily
NODE_29835_length_838_cov_13.716340_g23872_i0.p3	NODE_29835_length_838_cov_13.716340_g23872_i0	Q9CJM5	44	34	1	29	1	34	2.6	31	71	48	0.399536	Uncharacterized protein PM1972	0
NODE_168616_length_389_cov_4.579114_g151206_i0.p1	NODE_168616_length_389_cov_4.579114_g151206_i0	Q2LSG3	45	31	26	56	22	52	2.6	31	53	42	0.411491	Putative membrane protein insertion efficiency factor	UPF0161 family
TRINITY_DN41179_c0_g2_i1.p1	TRINITY_DN41179_c0_g2_i1	A3EXD5	52	33	27	58	43	73	2.6	31	57	40	0.420262	Envelope small membrane protein (E protein) (sM protein)	Betacoronaviruses E protein family
TRINITY_DN90038_c0_g1_i2.p3	TRINITY_DN90038_c0_g1_i2	O30279	50	34	18	51	51	84	2.1	31	64	40	0.47369	Uncharacterized protein AF_2392	0
TRINITY_DN12507_c0_g1_i1.p4	TRINITY_DN12507_c0_g1_i1	Q54VF9	52	31	3	33	3	33	2.1	31	91	56	0.50773	Putative uncharacterized protein DDB_G0280355	0
NODE_77473_length_562_cov_3.891616_g65821_i0.p4	NODE_77473_length_562_cov_3.891616_g65821_i0	Q03884	43	49	9	47	1	49	2.7	31	98	44	0.532474	Putative uncharacterized protein YIL100C-A	0
NODE_513815_length_264_cov_0.806283_g495718_i0.p2	NODE_513815_length_264_cov_0.806283_g495718_i0	A4H208	45	33	20	49	43	74	2.7	31	62	42	0.536848	Beta-defensin 105A (Defensin, beta 105) (Defensin, beta 105A)	Beta-defensin family
NODE_357631_length_285_cov_0.726415_g339565_i0.p1	NODE_357631_length_285_cov_0.726415_g339565_i0	Q3E747	45	38	7	44	2	38	2.7	31	43	45	0.537217	Uncharacterized protein YLR363W-A	0
TRINITY_DN23973_c0_g1_i1.p4	TRINITY_DN23973_c0_g1_i1	P83904	64	22	9	30	18	37	2.1	31	59	47	0.551778	Delta-ctenitoxin-Pr2d (Delta-CNTX-Pr2d) (Neurotoxin PRTx32C1)	Neurotoxin 03 (Tx2) family, 06 subfamily
NODE_199064_length_359_cov_3.898601_g181270_i0.p3	NODE_199064_length_359_cov_3.898601_g181270_i0	Q9ME79	45	29	5	33	12	38	2.1	31	83	55	0.560836	ATP synthase protein 8 (A6L) (F-ATPase subunit 8)	ATPase protein 8 family
NODE_32252_length_812_cov_9.573748_g25926_i0.p3	NODE_32252_length_812_cov_9.573748_g25926_i0	P0C904	41	39	18	51	27	65	2.7	31	51	52	0.601702	Conotoxin Leo-O3	Conotoxin O1 superfamily
NODE_203967_length_355_cov_5.453901_g186147_i0.p2	NODE_203967_length_355_cov_5.453901_g186147_i0	Q9UH64	41	41	28	62	9	49	2.7	31	60	52	0.655781	Putative protein CDKN2A-DT (CDKN2A antisense RNA 1) (CDKN2A antisense gene protein 1) (Protein CDKN2A-AS1) (Susceptibility protein NSG-x)	0
TRINITY_DN167327_c1_g4_i1.p1	TRINITY_DN167327_c1_g4_i1	P38190	43	51	5	55	49	99	2.7	31	63	41	0.666775	Putative uncharacterized protein YBL053W	0
TRINITY_DN834068_c0_g1_i1.p1	TRINITY_DN834068_c0_g1_i1	P17983	43	46	3	46	33	78	2	31	79	49	0.743192	Insertion element ISR1 uncharacterized 11 kDa protein A1	0
TRINITY_DN168183_c0_g3_i1.p4	TRINITY_DN168183_c0_g3_i1	P17512	44	25	5	29	5	29	2.7	31	68	40	0.746939	Metallothionein-2 (MT-2) (MT-Ce) (Metallothionein-II) (MT-II) (Metallothionein-like protein)	Metallothionein superfamily, Type 6 family
TRINITY_DN165959_c0_g1_i1.p2	TRINITY_DN165959_c0_g1_i1	P0DMZ0	43	30	10	39	26	55	2.7	31	44	50	0.863218	U-actitoxin-Avd12b (U-AITX-Avd12b) (Gigantoxin-5) (Gigt 5) (Fragment)	EGF domain peptide family
TRINITY_DN945579_c0_g1_i1.p3	TRINITY_DN945579_c0_g1_i1	A4J4Y9	40	47	4	50	23	63	2.7	31	61	73	0.992671	50S ribosomal protein L35	Bacterial ribosomal protein bL35 family
NODE_52789_length_665_cov_12.962838_g43776_i0.p1	NODE_52789_length_665_cov_12.962838_g43776_i0	Q2V4C4	50	28	35	61	6	33	2.1	31	43	40	1.08877	Putative defensin-like protein 280	DEFL family
TRINITY_DN601470_c0_g1_i1.p1	TRINITY_DN601470_c0_g1_i1	B5RMX2	51	35	26	59	24	55	2.6	31	47	43	1.29819	50S ribosomal protein L27	Bacterial ribosomal protein bL27 family
TRINITY_DN135198_c0_g2_i1.p1	TRINITY_DN135198_c0_g2_i1	P35308	43	37	1	35	14	50	2.7	31	59	74	1.40651	Sperm protamine P1 (Cysteine-rich protamine)	Protamine P1 family
NODE_8045_length_1349_cov_10.300940_g2379_i1.p1	NODE_8045_length_1349_cov_10.300940_g2379_i1	Q1XDE8	42	52	41	92	74	123	2.6	31	45	40	1.48382	50S ribosomal protein L12, chloroplastic	Bacterial ribosomal protein bL12 family
TRINITY_DN161435_c0_g2_i1.p7	TRINITY_DN161435_c0_g2_i1	O39920	46	35	2	34	19	50	2.1	31	103	45	1.54126	Protein UL41A	HHV-5 UL41A protein family
TRINITY_DN332136_c0_g1_i1.p1	TRINITY_DN332136_c0_g1_i1	P84188	43	37	28	64	25	61	2	31	40	47	1.6846	Serine--glyoxylate aminotransferase (SGAT) (EC 2.6.1.45) (Alanine--glyoxylate aminotransferase) (AGT) (EC 2.6.1.44) (Fragments)	Class-V pyridoxal-phosphate-dependent aminotransferase family
TRINITY_DN178534_c60_g124_i1.p2	TRINITY_DN178534_c60_g124_i1	Q54UR4	42	53	1	49	40	88	2.6	31	90	54	3.324	HssA/B-like protein 34	HssA/B family
TRINITY_DN177230_c21_g20_i6.p2	TRINITY_DN177230_c21_g20_i6	A4H206	47	32	10	38	44	74	2.7	31	76	41	75.2625	Beta-defensin 105A (Defensin, beta 105) (Defensin, beta 105A)	Beta-defensin family
TRINITY_DN176151_c0_g2_i3.p1	TRINITY_DN176151_c0_g2_i3	P0DJC8	42	31	43	73	2	30	1.2	32	42	50	0.071727	Snaclec aspercetin subunit alpha (Fragment)	Snaclec family
NODE_452499_length_272_cov_1.160804_g434409_i0.p1	NODE_452499_length_272_cov_1.160804_g434409_i0	P15421	44	39	14	52	7	44	1.2	32	71	50	0.080124	Glycophorin-E	Glycophorin-A family
TRINITY_DN1524777_c0_g1_i1.p2	TRINITY_DN1524777_c0_g1_i1	P69153	44	32	4	31	15	46	1.6	32	65	44	0.084918	Metallothionein 20-III isoform A (MT-20-IIIA)	Metallothionein superfamily, Type 2 family
TRINITY_DN391429_c0_g1_i1.p1	TRINITY_DN391429_c0_g1_i1	P16895	41	37	1	37	16	48	0.93	32	76	77	0.084918	PI-actitoxin-Avd5a (PI-AITX-Avd5a) (Non-classical Kazal-type elastase inhibitor)	0
TRINITY_DN1415608_c0_g2_i1.p2	TRINITY_DN1415608_c0_g2_i1	Q00590	40	47	16	58	57	100	1.2	32	59	47	0.084918	Putative uncharacterized protein YDL213W-A	0
NODE_531973_length_262_cov_0.814815_g513874_i0.p3	NODE_531973_length_262_cov_0.814815_g513874_i0	Q5Y4Y0	41	32	9	40	36	63	1.2	32	71	46	0.087835	U2-agatoxin-Ao1f (U2-AGTX-Ao1f) (Agel_05)	Neurotoxin 01 (U2-agtx) family
NODE_337579_length_288_cov_0.716279_g319518_i0.p2	NODE_337579_length_288_cov_0.716279_g319518_i0	P62384	45	29	6	34	9	37	0.91	32	67	40	0.088456	Disintegrin albolabrin (Platelet aggregation activation inhibitor)	Venom metalloproteinase (M12B) family, P-II subfamily, P-IIa sub-subfamily
NODE_399415_length_279_cov_1.354369_g381336_i0.p3	NODE_399415_length_279_cov_1.354369_g381336_i0	P08175	45	31	5	35	28	55	1.6	32	46	55	0.088639	Male-specific sperm protein Mst87F	MST(3)CGP family
NODE_357043_length_285_cov_0.726415_g338977_i0.p2	NODE_357043_length_285_cov_0.726415_g338977_i0	P43074	47	36	4	39	27	62	1.2	32	54	55	0.088791	White colony protein WHS11	0
NODE_397574_length_280_cov_0.743961_g379498_i0.p2	NODE_397574_length_280_cov_0.743961_g379498_i0	P80748	40	47	25	71	44	89	0.93	32	63	40	0.090983	Immunoglobulin lambda variable 3-21 (Ig lambda chain V-III region LOI) (Ig lambda chain V-V region DEL) (Ig lambda chain V-VII region MOT)	0
NODE_493171_length_267_cov_0.793814_g475076_i0.p1	NODE_493171_length_267_cov_0.793814_g475076_i0	C0QT57	43	30	9	38	4	33	1.6	32	59	44	0.091597	50S ribosomal protein L35	Bacterial ribosomal protein bL35 family
NODE_92864_length_518_cov_1.033708_g79649_i1.p5	NODE_92864_length_518_cov_1.033708_g79649_i1	P67838	45	29	2	30	33	61	1.6	32	83	48	0.092568	Sperm protamine P1	Protamine P1 family
NODE_448466_length_273_cov_0.770000_g430378_i0.p1	NODE_448466_length_273_cov_0.770000_g430378_i0	B9MKH9	40	47	3	49	31	76	1.2	32	94	49	0.093316	50S ribosomal protein L23	Universal ribosomal protein uL23 family
NODE_455533_length_272_cov_0.773869_g437443_i0.p1	NODE_455533_length_272_cov_0.773869_g437443_i0	P56170	44	36	25	60	6	41	1.6	32	40	45	0.093659	Metallothionein-like protein type 2, MT2-22	Metallothionein superfamily, Type 15 family
TRINITY_DN180835_c2_g11_i1.p2	TRINITY_DN180835_c2_g11_i1	J9ZCN8	42	33	33	65	11	42	1.2	32	47	52	0.094353	Prokaryotic ubiquitin-like protein UBact	Ubiquitin-like protein UBact family
NODE_487076_length_268_cov_0.789744_g468983_i0.p1	NODE_487076_length_268_cov_0.789744_g468983_i0	Q5QTZ1	41	41	14	53	9	49	1.6	32	47	46	0.095057	30S ribosomal protein S15	Universal ribosomal protein uS15 family
NODE_672734_length_242_cov_0.911243_g654626_i0.p3	NODE_672734_length_242_cov_0.911243_g654626_i0	Q5T5B0	42	43	32	73	9	51	0.91	32	54	47	0.095094	Late cornified envelope protein 3E (Late envelope protein 17)	LCE family
TRINITY_DN992436_c0_g1_i1.p5	TRINITY_DN992436_c0_g1_i1	Q26287	45	40	2	39	36	75	1.2	32	57	45	0.095582	Period circadian protein (Fragment)	0
NODE_508042_length_265_cov_0.802083_g489945_i0.p1	NODE_508042_length_265_cov_0.802083_g489945_i0	Q30KL7	41	41	18	58	13	53	1.6	32	47	47	0.096133	Beta-defensin 109 (Defensin, beta 109)	Beta-defensin family
NODE_291116_length_302_cov_0.864629_g273093_i0.p2	NODE_291116_length_302_cov_0.864629_g273093_i0	Q5T7P6	43	54	21	66	51	101	1.6	32	77	40	0.098415	Transmembrane protein 78	0
NODE_573465_length_256_cov_0.841530_g555364_i0.p2	NODE_573465_length_256_cov_0.841530_g555364_i0	P0C5I4	41	37	27	63	49	82	0.92	32	48	44	0.100259	Beta-insect depressant toxin Lqh-dprIT3b	Long (4 C-C) scorpion toxin superfamily, Sodium channel inhibitor family, Beta subfamily
NODE_594328_length_253_cov_0.855556_g576224_i0.p1	NODE_594328_length_253_cov_0.855556_g576224_i0	Q6NN00	43	53	25	74	30	81	1.5	32	64	46	0.100693	Classical arabinogalactan protein 25	Classical AGP family
NODE_218356_length_345_cov_0.937500_g200465_i0.p2	NODE_218356_length_345_cov_0.937500_g200465_i0	Q6UX34	40	52	47	96	21	71	1.2	32	52	43	0.101896	Protein SNORC (Secondary ossification center-associated regulator of chondrocyte maturation protein)	0
TRINITY_DN129076_c0_g1_i1.p1	TRINITY_DN129076_c0_g1_i1	Q0WN71	54	26	2	26	19	44	0.92	32	48	41	0.103867	Defensin-like protein 123	DEFL family
NODE_658882_length_244_cov_0.900585_g640774_i0.p1	NODE_658882_length_244_cov_0.900585_g640774_i0	P49212	52	27	1	27	31	57	0.93	32	73	42	0.104407	60S ribosomal protein L37 (Fragment)	Eukaryotic ribosomal protein eL37 family
NODE_559858_length_258_cov_0.832432_g541758_i0.p1	NODE_559858_length_258_cov_0.832432_g541758_i0	Q8EJX1	47	43	8	50	14	53	0.9	32	51	59	0.104666	Cell division protein ZapB	ZapB family
TRINITY_DN1118303_c0_g1_i1.p2	TRINITY_DN1118303_c0_g1_i1	P23488	46	41	1	39	28	66	1.2	32	53	49	0.106502	Male-specific opa-containing protein (Protein dromsopa)	0
TRINITY_DN110124_c0_g5_i1.p3	TRINITY_DN110124_c0_g5_i1	Q8DC44	46	39	2	38	46	84	1.6	32	100	46	0.110897	Probable oxaloacetate decarboxylase gamma chain (EC 7.2.4.2)	OadG family
TRINITY_DN4426_c0_g6_i1.p3	TRINITY_DN4426_c0_g6_i1	Q9PX71	40	47	3	49	24	70	0.93	32	92	59	0.114379	Protein B2	0
TRINITY_DN177981_c5_g27_i1.p1	TRINITY_DN177981_c5_g27_i1	O70562	43	42	4	45	28	65	1.2	32	69	62	0.114813	Small proline-rich protein 2K	Cornifin (SPRR) family
NODE_194736_length_363_cov_2.227586_g176970_i0.p2	NODE_194736_length_363_cov_2.227586_g176970_i0	Q54UK6	41	46	4	49	46	90	1.2	32	40	51	0.11968	HssA/B-like protein 52	HssA/B family
TRINITY_DN674569_c1_g1_i1.p3	TRINITY_DN674569_c1_g1_i1	P32410	41	32	6	37	8	39	1.2	32	84	56	0.122577	50S ribosomal protein L37e (L35e)	Eukaryotic ribosomal protein eL37 family
TRINITY_DN1343648_c0_g1_i1.p2	TRINITY_DN1343648_c0_g1_i1	P20953	42	48	1	48	33	74	0.92	32	48	43	0.125289	Movement protein TGB2 (12 kDa protein) (Triple gene block 2 protein) (TGBp2)	Tymovirales TGBp2 protein family
NODE_659138_length_244_cov_0.900585_g641030_i0.p1	NODE_659138_length_244_cov_0.900585_g641030_i0	P02802	41	37	30	65	21	57	1.6	32	54	61	0.126681	Metallothionein-1 (MT-1) (Metallothionein-I) (MT-I)	Metallothionein superfamily, Type 1 family
NODE_644744_length_246_cov_0.890173_g626638_i0.p2	NODE_644744_length_246_cov_0.890173_g626638_i0	P54912	47	34	16	49	19	51	0.92	32	65	45	0.128412	Conjugal transfer protein TrbK	0
TRINITY_DN1148090_c0_g1_i1.p4	TRINITY_DN1148090_c0_g1_i1	Q55AL7	42	50	5	54	40	86	1.5	32	83	56	0.128663	HssA/B-like protein 14	HssA/B family
NODE_520024_length_263_cov_1.221053_g501927_i0.p1	NODE_520024_length_263_cov_1.221053_g501927_i0	P53116	41	54	8	61	3	54	1.2	32	62	53	0.129122	Uncharacterized protein YGL149W	0
TRINITY_DN254450_c0_g1_i1.p3	TRINITY_DN254450_c0_g1_i1	P0A3W5	50	24	11	34	5	28	1.6	32	65	44	0.139831	Outer membrane lipoprotein virB7	0
TRINITY_DN1550374_c0_g1_i1.p1	TRINITY_DN1550374_c0_g1_i1	A7GQV9	44	32	6	37	17	47	1.6	32	52	68	0.14194	Small, acid-soluble spore protein P (SASP P)	SspP family
TRINITY_DN840313_c0_g1_i1.p2	TRINITY_DN840313_c0_g1_i1	P0DMW7	52	31	1	29	16	45	0.9	32	94	53	0.143228	PI-actitoxin-Aeq3b (PI-AITX-Aeq3b) (Kunitz-type proteinase inhibitor AEPI-II)	Venom Kunitz-type family, Sea anemone type 2 potassium channel toxin subfamily
TRINITY_DN205033_c0_g1_i1.p1	TRINITY_DN205033_c0_g1_i1	P39204	46	41	6	43	26	66	1.2	32	71	51	0.145573	Uncharacterized protein sll1747.1	0
TRINITY_DN2178_c0_g1_i1.p1	TRINITY_DN2178_c0_g1_i1	A0A023PYJ7	42	57	26	77	43	99	0.91	32	69	49	0.14927	Putative uncharacterized membrane protein YMR304C-A	0
TRINITY_DN1238896_c0_g1_i1.p1	TRINITY_DN1238896_c0_g1_i1	P92521	45	53	7	59	30	77	1.5	32	55	44	0.149931	Uncharacterized mitochondrial protein AtMg00840 (ORF121b)	0
TRINITY_DN1202866_c0_g1_i1.p2	TRINITY_DN1202866_c0_g1_i1	A1KCQ0	44	48	16	62	18	63	1.5	32	66	70	0.154396	Putative membrane protein insertion efficiency factor	UPF0161 family
NODE_333675_length_288_cov_0.800000_g315614_i0.p1	NODE_333675_length_288_cov_0.800000_g315614_i0	Q8TGL8	45	33	39	71	16	47	1.2	32	44	65	0.154798	Putative uncharacterized protein YNL097W-A	0
TRINITY_DN915912_c0_g1_i1.p5	TRINITY_DN915912_c0_g1_i1	Q9ZE67	55	22	7	28	16	37	1.6	32	56	44	0.160744	Uncharacterized protein RP080	0
TRINITY_DN748338_c0_g1_i1.p1	TRINITY_DN748338_c0_g1_i1	Q3K2M3	47	32	20	51	3	34	1.2	32	62	45	0.161236	Exodeoxyribonuclease 7 small subunit (EC 3.1.11.6) (Exodeoxyribonuclease VII small subunit) (Exonuclease VII small subunit)	XseB family
NODE_185527_length_372_cov_1.498328_g167852_i0.p1	NODE_185527_length_372_cov_1.498328_g167852_i0	Q02405	41	37	20	56	17	53	1.5	32	64	54	0.162074	Uncharacterized 8.1 kDa protein in Gp30-rIII intergenic region	0
NODE_73746_length_575_cov_1.428287_g62465_i0.p1	NODE_73746_length_575_cov_1.428287_g62465_i0	P84031	50	38	15	51	15	49	0.93	32	51	66	0.166608	U7-ctenitoxin-Pr1a (U7-CNTX-Pr1a) (PRTx19) (Probable neurotoxin PRTx20C1)	Neurotoxin 09 (Tx3-6) family
TRINITY_DN318935_c0_g1_i1.p2	TRINITY_DN318935_c0_g1_i1	P69497	44	34	20	53	22	54	1.6	32	60	53	0.168333	Conotoxin Im11.1	Conotoxin I2 superfamily
TRINITY_DN1368791_c0_g1_i1.p1	TRINITY_DN1368791_c0_g1_i1	P79378	44	34	1	31	8	41	0.93	32	92	56	0.169836	Metallothionein-1F (MT-1F) (Metallothionein-IF) (MT-IF)	Metallothionein superfamily, Type 1 family
TRINITY_DN117556_c1_g1_i1.p3	TRINITY_DN117556_c1_g1_i1	Q8PEB1	41	34	1	34	16	49	1.2	32	72	55	0.169836	UPF0337 protein XCC0070	UPF0337 (CsbD) family
NODE_122700_length_454_cov_3.230971_g106946_i0.p2	NODE_122700_length_454_cov_3.230971_g106946_i0	P82297	48	27	13	39	4	30	0.93	32	43	90	0.171501	Hemocyanin subunit 2 (Fragment)	Tyrosinase family, Hemocyanin subfamily
NODE_403824_length_279_cov_0.747573_g385745_i0.p1	NODE_403824_length_279_cov_0.747573_g385745_i0	C5CXX4	43	47	2	42	3	49	0.91	32	51	55	0.182315	50S ribosomal protein L27	Bacterial ribosomal protein bL27 family
NODE_452322_length_272_cov_1.201005_g434232_i0.p1	NODE_452322_length_272_cov_1.201005_g434232_i0	Q40227	43	37	8	44	40	73	1.2	32	80	41	0.187319	Protein LIM3	A9/FIL1 family
NODE_407098_length_278_cov_1.248780_g389017_i0.p3	NODE_407098_length_278_cov_1.248780_g389017_i0	Q96NR2	45	58	8	64	7	54	1.6	32	72	43	0.187858	Putative MIR1-1HG-AS1 (C20orf166 antisense gene protein 1)	0
NODE_363357_length_284_cov_1.189573_g345287_i0.p1	NODE_363357_length_284_cov_1.189573_g345287_i0	A0A023PZ99	41	69	8	73	44	108	1.2	32	73	59	0.188972	Putative uncharacterized protein YDR008C	0
NODE_412643_length_277_cov_3.887255_g394562_i0.p1	NODE_412643_length_277_cov_3.887255_g394562_i0	Q36664	41	51	17	67	7	46	1.2	32	65	43	0.197049	NADH-ubiquinone oxidoreductase chain 3 (EC 7.1.1.2) (NADH dehydrogenase subunit 3)	Complex I subunit 3 family
TRINITY_DN156116_c0_g1_i1.p2	TRINITY_DN156116_c0_g1_i1	Q9BPH2	42	43	2	44	16	52	1.6	32	75	72	0.201581	Conotoxin PnMRCL-022	Conotoxin T superfamily
TRINITY_DN157877_c0_g5_i1.p1	TRINITY_DN157877_c0_g5_i1	A6VI47	40	52	2	51	2	48	1.5	32	63	68	0.203489	50S ribosomal protein L18Ae (50S ribosomal protein L20e) (50S ribosomal protein LX)	Eukaryotic ribosomal protein eL20 family
TRINITY_DN179551_c10_g18_i1.p1	TRINITY_DN179551_c10_g18_i1	P13326	41	46	1	45	11	56	1.5	32	100	44	0.203803	Uncharacterized 12.4 kDa protein in mobB-Gp55 intergenic region (ORF A)	0
TRINITY_DN179733_c20_g1_i1.p1	TRINITY_DN179733_c20_g1_i1	Q8I6V7	46	39	10	44	42	80	0.91	32	41	43	0.203863	Conotoxin Rg9.1	Conotoxin P superfamily
TRINITY_DN1408717_c0_g1_i1.p1	TRINITY_DN1408717_c0_g1_i1	O28694	44	41	5	45	32	71	0.93	32	84	53	0.204369	Uncharacterized protein AF_1578	0
TRINITY_DN254872_c0_g1_i1.p1	TRINITY_DN254872_c0_g1_i1	Q95ZN4	50	36	41	76	37	70	1.6	32	44	49	0.207117	Neuropeptide-like protein 33	YARP (YGGW-amide related peptide) family
NODE_660156_length_243_cov_2.317647_g642048_i0.p1	NODE_660156_length_243_cov_2.317647_g642048_i0	Q9KA09	41	70	1	63	12	80	0.91	32	88	64	0.207752	UPF0122 protein BH2485	UPF0122 family
NODE_39888_length_746_cov_1.456166_g32518_i0.p2	NODE_39888_length_746_cov_1.456166_g32518_i0	P80232	41	44	34	77	30	72	1.5	32	41	50	0.208538	Cuticle protein 70, isoforms A and B (LM-70A/LM-70B)	0
TRINITY_DN1372960_c0_g1_i1.p1	TRINITY_DN1372960_c0_g1_i1	C3JYT7	46	35	27	60	30	64	1.2	32	44	51	0.211233	Protein SlyX homolog	SlyX family
TRINITY_DN1377643_c0_g1_i1.p1	TRINITY_DN1377643_c0_g1_i1	P19281	45	31	2	32	43	73	1.6	32	63	42	0.211351	Uncharacterized 8.9 kDa protein	0
NODE_189809_length_368_cov_1.216949_g172095_i0.p3	NODE_189809_length_368_cov_1.216949_g172095_i0	P86094	46	28	5	30	21	48	1.2	32	82	48	0.212295	Short neurotoxin MS11 (Three-finger toxin) (3FTx)	Snake three-finger toxin family, Short-chain subfamily
TRINITY_DN20104_c0_g2_i1.p1	TRINITY_DN20104_c0_g2_i1	Q4PM47	50	24	1	24	8	31	1.6	32	71	43	0.221919	40S ribosomal protein S29	Universal ribosomal protein uS14 family
TRINITY_DN778257_c0_g1_i1.p1	TRINITY_DN778257_c0_g1_i1	Q47S84	45	31	10	40	13	43	1.2	32	62	50	0.224227	50S ribosomal protein L28	Bacterial ribosomal protein bL28 family
NODE_130020_length_442_cov_1.661247_g113914_i0.p2	NODE_130020_length_442_cov_1.661247_g113914_i0	Q15053	44	43	13	52	72	113	1.6	32	80	43	0.229778	Uncharacterized protein KIAA0040	0
TRINITY_DN1387790_c0_g1_i1.p2	TRINITY_DN1387790_c0_g1_i1	Q15651	41	49	3	50	49	96	0.92	32	49	49	0.244885	High mobility group nucleosome-binding domain-containing protein 3 (Thyroid receptor-interacting protein 7) (TR-interacting protein 7) (TRIP-7)	HMGN family
TRINITY_DN171930_c0_g3_i1.p3	TRINITY_DN171930_c0_g3_i1	P19771	46	41	13	50	33	73	0.9	32	69	55	0.251984	Insertion element IS986 uncharacterized 8.2 kDa protein (ORFA1)	0
TRINITY_DN45124_c1_g1_i1.p1	TRINITY_DN45124_c1_g1_i1	Q7LZB6	41	39	1	39	11	49	1.6	32	80	68	0.254187	Sperm protamine P1-type (Protamine II)	Protamine P1 family
TRINITY_DN180583_c8_g2_i1.p1	TRINITY_DN180583_c8_g2_i1	Q6B8W2	49	35	50	81	40	74	1.2	32	40	44	0.259749	30S ribosomal protein S17, chloroplastic	Universal ribosomal protein uS17 family
TRINITY_DN458470_c0_g1_i1.p1	TRINITY_DN458470_c0_g1_i1	P02814	46	37	28	63	29	63	1.2	32	49	47	0.260819	Submaxillary gland androgen-regulated protein 3B (Proline-rich peptide P-B) (Proline-rich protein 3) [Cleaved into: Peptide P-A; Peptide D1A]	PROL1/PROL3 family
TRINITY_DN179676_c6_g4_i1.p3	TRINITY_DN179676_c6_g4_i1	P03939	52	29	15	43	7	35	0.91	32	66	50	0.261686	Uncharacterized basic polypeptide	0
NODE_64002_length_612_cov_3.376623_g53746_i0.p1	NODE_64002_length_612_cov_3.376623_g53746_i0	O29555	42	38	1	38	20	55	1.6	32	46	43	0.272052	Uncharacterized protein AF_0703	0
NODE_599756_length_252_cov_0.972067_g581651_i0.p1	NODE_599756_length_252_cov_0.972067_g581651_i0	P95549	45	40	18	57	25	63	1.5	32	48	49	0.275983	Uncharacterized 8.5 kDa protein in nirQ 3'region (ORF82)	0
NODE_314198_length_290_cov_5.543779_g296142_i0.p1	NODE_314198_length_290_cov_5.543779_g296142_i0	A6Q194	45	29	4	32	4	32	1.6	32	41	41	0.281452	30S ribosomal protein S21	Bacterial ribosomal protein bS21 family
TRINITY_DN227221_c0_g1_i1.p2	TRINITY_DN227221_c0_g1_i1	P86981	43	35	23	57	43	77	1.2	32	52	43	0.303278	Tissue- and phase-specific nuclear protein (Specific nuclear protein) (SNP)	0
TRINITY_DN809402_c0_g1_i1.p1	TRINITY_DN809402_c0_g1_i1	A0QSE0	44	45	1	40	15	59	1.2	32	98	46	0.308535	30S ribosomal protein S17	Universal ribosomal protein uS17 family
NODE_214593_length_347_cov_3.105839_g196710_i0.p3	NODE_214593_length_347_cov_3.105839_g196710_i0	Q34940	41	41	2	38	23	63	1.6	32	103	48	0.312385	Ribosomal protein S12, mitochondrial	Universal ribosomal protein uS12 family
TRINITY_DN176301_c0_g3_i2.p4	TRINITY_DN176301_c0_g3_i2	Q04504	52	29	8	36	2	28	1.2	32	69	55	0.324686	Lupus La protein homolog (La autoantigen homolog) (La ribonucleoprotein) (Fragment)	0
NODE_50971_length_675_cov_4.225914_g42146_i0.p2	NODE_50971_length_675_cov_4.225914_g42146_i0	A6H4Q2	40	52	6	57	28	75	1.5	32	90	68	0.334199	ATP synthase subunit 9, mitochondrial (Lipid-binding protein)	ATPase C chain family
NODE_15393_length_1083_cov_4.345545_g11670_i0.p1	NODE_15393_length_1083_cov_4.345545_g11670_i0	O29691	42	62	2	55	48	108	0.91	32	61	49	0.344417	Uncharacterized protein AF_0562	0
TRINITY_DN988121_c0_g1_i1.p1	TRINITY_DN988121_c0_g1_i1	Q9MET2	41	39	15	53	7	45	1.6	32	48	62	0.347741	ATP synthase protein 8 (A6L) (F-ATPase subunit 8)	ATPase protein 8 family
NODE_653339_length_244_cov_2.116959_g635231_i0.p1	NODE_653339_length_244_cov_2.116959_g635231_i0	Q3KJB1	42	33	19	51	12	44	1.2	32	50	46	0.376562	50S ribosomal protein L31	Bacterial ribosomal protein bL31 family, Type A subfamily
TRINITY_DN103615_c0_g2_i1.p4	TRINITY_DN103615_c0_g2_i1	Q73CI4	50	30	5	32	12	41	1.5	32	91	46	0.388951	UPF0337 protein BCE_1081	UPF0337 (CsbD) family
TRINITY_DN137775_c0_g1_i1.p9	TRINITY_DN137775_c0_g1_i1	Q6R7K7	44	32	20	51	3	34	0.92	32	58	42	0.392368	Uncharacterized protein ORF16	0
TRINITY_DN158176_c1_g1_i1.p8	TRINITY_DN158176_c1_g1_i1	Q1AUL2	44	39	4	42	52	86	1.5	32	85	42	0.39932	Sec-independent protein translocase protein TatA	TatA/E family
NODE_62366_length_619_cov_3.558608_g52286_i0.p2	NODE_62366_length_619_cov_3.558608_g52286_i0	Q5JDU6	42	31	41	71	42	72	1.5	32	42	40	0.422325	Putative antitoxin TK1752	UPF0330 family
NODE_39395_length_749_cov_6.159763_g30699_i1.p1	NODE_39395_length_749_cov_6.159763_g30699_i1	P0C8M5	45	38	25	62	9	46	0.91	32	41	73	0.476231	Transcriptional regulator SlrA	0
TRINITY_DN162337_c0_g3_i1.p1	TRINITY_DN162337_c0_g3_i1	Q64202	52	31	1	31	3	33	0.91	32	45	70	0.478164	Homeobox protein DLX-1 (Fragment)	Distal-less homeobox family
TRINITY_DN153611_c0_g2_i1.p3	TRINITY_DN153611_c0_g2_i1	A0LCZ5	42	43	5	47	43	82	1.5	32	90	43	0.482549	50S ribosomal protein L21	Bacterial ribosomal protein bL21 family
TRINITY_DN817580_c0_g1_i1.p2	TRINITY_DN817580_c0_g1_i1	P23802	43	56	41	92	25	74	1.6	32	44	59	0.494433	Non-specific lipid-transfer protein (LTP) (Alpha-amylase inhibitor I-2)	Plant LTP family
NODE_691089_length_201_cov_4.812500_g672959_i0.p1	NODE_691089_length_201_cov_4.812500_g672959_i0	P14269	46	37	14	50	8	44	1.2	32	55	46	0.553867	Pre-core protein X (pX) (11 kDa core protein) (Protein mu) (pMu) [Cleaved into: Core protein X]	Adenoviridae core protein X family
TRINITY_DN47262_c0_g2_i1.p1	TRINITY_DN47262_c0_g2_i1	P13999	44	39	11	49	9	44	1.6	32	62	43	0.584308	Uncharacterized protein KLLA0E17732g	0
TRINITY_DN1357679_c0_g1_i1.p3	TRINITY_DN1357679_c0_g1_i1	Q01644	63	24	2	25	20	37	1.6	32	65	44	0.60104	Male-specific sperm protein Mst84Dc	MST(3)CGP family
TRINITY_DN179948_c10_g1_i1.p5	TRINITY_DN179948_c10_g1_i1	Q54I08	41	37	5	41	1	36	1.6	32	74	51	0.601267	Putative uncharacterized protein DDB_G0289089	0
TRINITY_DN153649_c0_g1_i1.p7	TRINITY_DN153649_c0_g1_i1	Q9Q2P0	40	52	4	48	11	62	1.6	32	106	50	0.630788	Uncharacterized protein RPMS1	Epstein-barr virus RPMS1 family
NODE_387995_length_281_cov_0.740385_g369920_i0.p1	NODE_387995_length_281_cov_0.740385_g369920_i0	Q3UR78	48	40	31	70	14	49	0.92	32	44	44	0.661815	Neuropeptide-like protein C4orf48 homolog	0
NODE_360599_length_285_cov_0.726415_g342533_i0.p2	NODE_360599_length_285_cov_0.726415_g342533_i0	Q9UBP8	43	35	5	39	42	76	1.2	32	78	42	0.690963	Kidney-associated antigen 1 (RU2 antisense gene protein)	0
NODE_19039_length_1000_cov_8.255663_g13379_i2.p4	NODE_19039_length_1000_cov_8.255663_g13379_i2	Q54UN0	41	39	20	58	62	97	0.92	32	58	40	0.711387	HssA/B-like protein 39	HssA/B family
TRINITY_DN189949_c0_g1_i1.p3	TRINITY_DN189949_c0_g1_i1	Q18KQ9	40	42	24	63	1	42	1.2	32	64	70	0.73369	Ribosome biogenesis protein Nop10	NOP10 family
TRINITY_DN122026_c0_g1_i1.p2	TRINITY_DN122026_c0_g1_i1	P01076	45	31	20	50	39	68	1.2	32	52	40	0.777797	Metallocarboxypeptidase inhibitor (Carboxypeptidase inhibitor) (MCPI)	0
TRINITY_DN167563_c1_g2_i1.p1	TRINITY_DN167563_c1_g2_i1	P17356	53	30	22	51	23	52	1.5	32	41	50	0.88043	Uncharacterized protein 18	0
NODE_40812_length_739_cov_4.334835_g33314_i0.p1	NODE_40812_length_739_cov_4.334835_g33314_i0	P83214	44	39	5	43	15	52	1.6	32	48	70	0.95794	Sperm protamine P1 (Po1) [Cleaved into: Sperm protamine P2 (Po2) (Main protamine)]	0
NODE_80781_length_551_cov_21.280335_g68787_i0.p4	NODE_80781_length_551_cov_21.280335_g68787_i0	P75074	43	44	11	47	55	98	1.6	32	90	43	0.977608	Uncharacterized protein MPN_040	0
TRINITY_DN179954_c8_g61_i1.p1	TRINITY_DN179954_c8_g61_i1	Q2V2P8	44	36	6	41	9	44	1.2	32	59	40	1.15626	Inner kinetochore subunit WIP1 (CENP-W homolog) (Constitutive centromere-associated network protein WIP1) (W-like protein 1)	CENP-W/WIP1 family
NODE_1964_length_2018_cov_59.032391_g1301_i0.p3	NODE_1964_length_2018_cov_59.032391_g1301_i0	P01431	42	43	4	46	11	49	0.9	32	59	69	1.1615	Short neurotoxin 1 (NMM I) (Neurotoxin I)	Snake three-finger toxin family, Short-chain subfamily, Type I alpha-neurotoxin sub-subfamily
NODE_177820_length_379_cov_17.428105_g160264_i0.p1	NODE_177820_length_379_cov_17.428105_g160264_i0	Q84295	41	37	2	38	23	58	1.2	32	62	41	1.20133	Protein E4	Papillomaviridae E4 protein family
TRINITY_DN176522_c1_g1_i1.p1	TRINITY_DN176522_c1_g1_i1	Q6FVC7	44	48	4	49	52	99	1.2	32	84	42	1.26418	rRNA-processing protein CGR1	CGR1 family
TRINITY_DN1389484_c0_g1_i1.p6	TRINITY_DN1389484_c0_g1_i1	A7KJJ7	50	28	1	28	1	28	1.5	32	93	49	1.35722	Potassium channel toxin alpha-KTx 26.1 (Neurotoxin BmK86)	Short scorpion toxin superfamily, Potassium channel inhibitor family, Alpha-KTx 26 subfamily
TRINITY_DN1431866_c0_g1_i1.p4	TRINITY_DN1431866_c0_g1_i1	Q9GLQ5	43	35	1	35	17	51	1.6	32	97	58	1.81644	Sperm protamine P1	Protamine P1 family
NODE_689867_length_216_cov_2.489510_g671746_i0.p2	NODE_689867_length_216_cov_2.489510_g671746_i0	Q5TA77	43	40	17	56	8	41	1.2	32	56	42	2.30808	Late cornified envelope protein 3B (Late envelope protein 14)	LCE family
NODE_278_length_3180_cov_81.569681_g185_i0.p5	NODE_278_length_3180_cov_81.569681_g185_i0	Q03FY6	49	39	5	42	9	47	1.2	32	58	57	2.61053	DNA-directed RNA polymerase subunit omega (RNAP omega subunit) (EC 2.7.7.6) (RNA polymerase omega subunit) (Transcriptase subunit omega)	RNA polymerase subunit omega family
NODE_10917_length_1216_cov_38.363080_g8215_i0.p3	NODE_10917_length_1216_cov_38.363080_g8215_i0	Q8XJP2	40	47	23	69	52	97	0.91	32	59	42	6.1948	UPF0122 protein CPE1714	UPF0122 family
TRINITY_DN178455_c0_g3_i1.p4	TRINITY_DN178455_c0_g3_i1	Q7WDJ6	43	47	38	82	30	72	0.91	32	57	52	10.6922	Putative membrane protein insertion efficiency factor	UPF0161 family
TRINITY_DN154543_c0_g3_i1.p2	TRINITY_DN154543_c0_g3_i1	A0A1G2PK14	53	34	5	38	17	45	1.2	32	89	49	19.6788	Prokaryotic ubiquitin-like protein UBact	Ubiquitin-like protein UBact family
TRINITY_DN181107_c32_g71_i1.p1	TRINITY_DN181107_c32_g71_i1	Q8U3S2	43	44	18	59	37	80	1.6	32	56	40	20.3545	Uncharacterized protein PF0383	UPF0440 family
NODE_214833_length_347_cov_2.197080_g196949_i0.p2	NODE_214833_length_347_cov_2.197080_g196949_i0	Q91VN2	42	72	2	66	5	76	0.7	33	69	62	0.094419	Uncharacterized protein C11orf71 homolog	0
TRINITY_DN654313_c0_g1_i1.p1	TRINITY_DN654313_c0_g1_i1	Q1MWG5	44	41	5	44	19	59	0.71	33	82	42	0.09624	NADH-ubiquinone oxidoreductase chain 4L (EC 7.1.1.2) (NADH dehydrogenase subunit 4L)	Complex I subunit 4L family
NODE_512800_length_264_cov_1.209424_g494703_i0.p1	NODE_512800_length_264_cov_1.209424_g494703_i0	P05596	46	35	12	46	2	35	0.71	33	56	63	0.097677	Ovomucoid (Fragment)	0
NODE_45475_length_708_cov_1.826772_g37321_i0.p5	NODE_45475_length_708_cov_1.826772_g37321_i0	Q54N87	48	29	19	46	42	70	0.71	33	56	40	0.107646	Putative uncharacterized protein DDB_G0285443	0
TRINITY_DN139375_c0_g1_i1.p3	TRINITY_DN139375_c0_g1_i1	P17385	40	47	28	71	16	62	0.71	33	60	56	0.111478	Probable protein E5	Papillomaviridae E5 protein family
NODE_250013_length_324_cov_1.498008_g232040_i0.p1	NODE_250013_length_324_cov_1.498008_g232040_i0	P35722	41	49	22	70	7	55	0.7	33	53	63	0.117941	Neurogranin (NG) (B-50 immunoreactive C-kinase substrate) (BICKS) (p17) [Cleaved into: NEUG(55-78)]	Neurogranin family
TRINITY_DN1058242_c0_g1_i1.p1	TRINITY_DN1058242_c0_g1_i1	O78425	41	49	1	47	4	52	0.7	33	89	92	0.134081	Uncharacterized protein ycf17 (ORF48)	ELIP/psbS family
TRINITY_DN457103_c0_g1_i1.p2	TRINITY_DN457103_c0_g1_i1	P14097	41	37	1	37	1	37	0.53	33	80	40	0.136964	C-C motif chemokine 4 (Immune activation protein 2) (ACT-2) (ACT2) (Macrophage inflammatory protein 1-beta) (MIP-1-beta) (Protein H400) (SIS-gamma) (Small-inducible cytokine A4)	Intercrine beta (chemokine CC) family
TRINITY_DN145131_c0_g1_i1.p2	TRINITY_DN145131_c0_g1_i1	P32510	56	25	2	26	35	59	0.71	33	51	41	0.139265	Virus attachment protein p12 (Protein p12)	Asfivirus attachment protein p12 family
NODE_569476_length_256_cov_1.661202_g551375_i0.p2	NODE_569476_length_256_cov_1.661202_g551375_i0	Q9GLQ2	48	44	15	58	12	51	0.69	33	72	68	0.148606	Sperm protamine P1	Protamine P1 family
NODE_249191_length_324_cov_4.992032_g231220_i0.p4	NODE_249191_length_324_cov_4.992032_g231220_i0	P79431	48	29	12	40	26	52	0.54	33	69	48	0.162407	Metallothionein-1E (MT-1E) (Metallothionein-IE) (MT-IE)	Metallothionein superfamily, Type 1 family
TRINITY_DN12715_c1_g1_i1.p4	TRINITY_DN12715_c1_g1_i1	P20270	43	42	8	49	19	60	0.71	33	86	50	0.169836	Homeobox protein ceh-7	0
NODE_671350_length_242_cov_0.911243_g653242_i0.p1	NODE_671350_length_242_cov_0.911243_g653242_i0	P73889	43	46	32	75	9	54	0.7	33	58	43	0.172643	Uncharacterized protein slr0270	0
NODE_615716_length_250_cov_0.870056_g597611_i0.p1	NODE_615716_length_250_cov_0.870056_g597611_i0	A0JNN6	41	61	3	58	18	77	0.69	33	102	48	0.176289	Cysteine-rich tail protein 1	CYSRT1 family
NODE_284650_length_305_cov_1.327586_g266631_i0.p2	NODE_284650_length_305_cov_1.327586_g266631_i0	Q8LX40	44	43	2	44	6	48	0.69	33	45	44	0.189237	NADH-ubiquinone oxidoreductase chain 4L (EC 7.1.1.2) (NADH dehydrogenase subunit 4L)	Complex I subunit 4L family
NODE_284417_length_305_cov_1.629310_g266398_i0.p1	NODE_284417_length_305_cov_1.629310_g266398_i0	P0C5M7	44	36	9	44	30	62	0.7	33	67	57	0.200744	Putative uncharacterized protein YEL050W-A	0
TRINITY_DN12479_c0_g2_i1.p2	TRINITY_DN12479_c0_g2_i1	Q8LCE4	44	64	37	99	27	86	0.7	33	53	48	0.205104	Classical arabinogalactan protein 5	Classical AGP family
TRINITY_DN156305_c2_g1_i1.p3	TRINITY_DN156305_c2_g1_i1	Q8NFU4	46	37	8	43	48	84	0.69	33	80	44	0.22604	Follicular dendritic cell secreted peptide (FDC secreted protein) (FDC-SP)	0
TRINITY_DN169942_c1_g2_i1.p1	TRINITY_DN169942_c1_g2_i1	P40588	43	40	20	59	10	49	0.7	33	43	66	0.230933	Putative uncharacterized protein YIR044C	DUP/COS family
TRINITY_DN1252381_c0_g1_i1.p1	TRINITY_DN1252381_c0_g1_i1	Q8TGJ7	57	28	5	31	5	32	0.54	33	56	50	0.234939	Uncharacterized protein YLL066W-B	0
TRINITY_DN361250_c0_g1_i1.p1	TRINITY_DN361250_c0_g1_i1	P01636	42	43	26	68	50	92	0.55	33	57	40	0.263245	Ig kappa chain V-V region MOPC 149	0
TRINITY_DN1093696_c0_g1_i1.p3	TRINITY_DN1093696_c0_g1_i1	Q2FU93	46	35	2	36	2	36	0.71	33	95	43	0.265874	50S ribosomal protein L23	Universal ribosomal protein uL23 family
TRINITY_DN145589_c1_g1_i1.p1	TRINITY_DN145589_c1_g1_i1	Q46995	40	42	1	42	1	42	0.53	33	91	58	0.2691	Antitoxin CcdA (Protein LetA)	CcdA antitoxin family
TRINITY_DN423226_c0_g1_i1.p2	TRINITY_DN423226_c0_g1_i1	Q4R956	45	38	28	63	39	76	0.54	33	59	40	0.269745	Late cornified envelope-like proline-rich protein 1	Cornifin (SPRR) family
NODE_49415_length_684_cov_1.797054_g40777_i0.p1	NODE_49415_length_684_cov_1.797054_g40777_i0	Q0JEF5	48	48	6	53	20	59	0.54	33	76	41	0.278238	Flowering-promoting factor 1-like protein 4 (FPF1-like protein 4)	FPF1 family
NODE_202935_length_356_cov_2.621908_g185117_i0.p1	NODE_202935_length_356_cov_2.621908_g185117_i0	P0CK16	49	45	53	90	33	77	0.69	33	46	45	0.358038	Accessory protein p12I	HTLV-1 accessory protein p12I family
TRINITY_DN86117_c1_g1_i1.p2	TRINITY_DN86117_c1_g1_i1	P62711	47	30	17	43	3	32	0.55	33	61	50	0.373638	Metallothionein B (MT-B) (MT-II)	Metallothionein superfamily, Type 1 family
NODE_51339_length_673_cov_6.361667_g42477_i0.p1	NODE_51339_length_673_cov_6.361667_g42477_i0	Q7Z7B7	41	41	32	68	27	67	0.54	33	53	43	0.550704	Beta-defensin 132 (Beta-defensin 32) (BD-32) (DEFB-32) (Defensin HEL-75) (Defensin, beta 132)	Beta-defensin family
NODE_2700_length_1852_cov_12.976391_g1872_i0.p9	NODE_2700_length_1852_cov_12.976391_g1872_i0	P32903	47	34	3	36	6	35	0.7	33	83	85	0.569243	Plasma membrane ATPase proteolipid 1	0
NODE_15698_length_1076_cov_4.573280_g11891_i0.p3	NODE_15698_length_1076_cov_4.573280_g11891_i0	D2Y1X8	43	42	15	56	26	65	0.7	33	74	51	0.616301	Mu-theraphotoxin-Hhn2b 3 (Mu-TRTX-Hhn2b) (Hainantoxin-1.3) (Hainantoxin-I.3) (HnTx-I.3) (Peptide F5-19.03)	Neurotoxin 10 (Hwtx-1) family, 14 (Hntx-1) subfamily
TRINITY_DN142669_c0_g1_i1.p1	TRINITY_DN142669_c0_g1_i1	P83212	41	49	1	49	8	55	0.69	33	83	84	0.741392	Sperm protamine P2	0
TRINITY_DN90100_c0_g4_i1.p4	TRINITY_DN90100_c0_g4_i1	Q54L43	53	34	1	34	45	72	0.69	33	47	44	0.844894	Putative uncharacterized protein DDB_G0286915	0
TRINITY_DN136208_c0_g1_i1.p1	TRINITY_DN136208_c0_g1_i1	P04017	41	37	9	43	41	77	0.69	33	62	41	1.10829	Probable protein E5A	Papillomaviridae E5A protein family
TRINITY_DN144700_c0_g1_i1.p3	TRINITY_DN144700_c0_g1_i1	Q28337	43	51	34	79	61	103	0.54	33	47	49	4.9384	Protamine-2 (Sperm histone P2) (Sperm protamine P2)	Protamine P2 family
NODE_675578_length_241_cov_1.351190_g657468_i0.p3	NODE_675578_length_241_cov_1.351190_g657468_i0	P43390	49	39	21	57	1	35	0.53	33	66	50	9.16703	Metallothionein-like protein type 2	Metallothionein superfamily, Type 15 family
TRINITY_DN180576_c0_g18_i1.p3	TRINITY_DN180576_c0_g18_i1	B5YG78	41	39	18	56	6	44	0.71	33	61	66	9.86188	50S ribosomal protein L32	Bacterial ribosomal protein bL32 family
NODE_604484_length_251_cov_3.016854_g586379_i0.p2	NODE_604484_length_251_cov_3.016854_g586379_i0	P01624	40	52	4	49	63	114	0.24	34	96	45	0.07809	Immunoglobulin kappa variable 3-15 (Ig kappa chain V-III region CLL) (Ig kappa chain V-III region POM)	0
TRINITY_DN1375323_c0_g1_i1.p1	TRINITY_DN1375323_c0_g1_i1	Q54UM8	43	44	2	45	16	59	0.41	34	96	44	0.084918	HssA/B-like protein 40	HssA/B family
TRINITY_DN386527_c0_g1_i1.p3	TRINITY_DN386527_c0_g1_i1	P67851	46	35	2	36	18	52	0.32	34	92	56	0.086551	Sperm protamine P1	Protamine P1 family
NODE_287245_length_304_cov_0.909091_g269225_i0.p2	NODE_287245_length_304_cov_0.909091_g269225_i0	Q54RM7	47	38	18	55	35	72	0.41	34	57	49	0.092739	Putative uncharacterized protein DDB_G0283069	0
TRINITY_DN26673_c0_g1_i1.p2	TRINITY_DN26673_c0_g1_i1	Q9AIF4	41	41	1	41	34	74	0.24	34	95	43	0.162587	30S ribosomal protein S14	Universal ribosomal protein uS14 family
NODE_249487_length_324_cov_2.346614_g231514_i0.p2	NODE_249487_length_324_cov_2.346614_g231514_i0	B2RL46	42	52	15	65	34	83	0.41	34	78	42	0.163283	50S ribosomal protein L7/L12	Bacterial ribosomal protein bL12 family
TRINITY_DN840832_c0_g1_i1.p1	TRINITY_DN840832_c0_g1_i1	P01699	41	51	2	51	37	83	0.24	34	100	44	0.164357	Immunoglobulin lambda variable 1-44 (Ig lambda chain V-I region MEM) (Ig lambda chain V-I region VOR)	0
TRINITY_DN170902_c0_g2_i1.p1	TRINITY_DN170902_c0_g2_i1	Q85FK5	47	34	30	60	4	37	0.4	34	47	41	0.166049	Cytochrome b559 subunit alpha (PSII reaction center subunit V)	PsbE/PsbF family
TRINITY_DN288403_c0_g1_i1.p1	TRINITY_DN288403_c0_g1_i1	P18541	48	42	5	45	49	85	0.42	34	82	47	0.166505	RING finger protein Z (Protein Z) (Zinc-binding protein)	Arenaviridae Z protein family
TRINITY_DN1243329_c1_g1_i1.p2	TRINITY_DN1243329_c1_g1_i1	Q07475	53	30	1	30	36	63	0.4	34	91	44	0.169836	Neuronal regeneration-related protein (Neuronal protein 3.1) (Protein p311)	0
TRINITY_DN799647_c0_g1_i1.p1	TRINITY_DN799647_c0_g1_i1	Q12264	42	50	41	89	1	50	0.31	34	54	47	0.180074	Putative uncharacterized protein YDL023C	0
TRINITY_DN1028393_c0_g1_i1.p1	TRINITY_DN1028393_c0_g1_i1	Q029R4	42	43	4	44	12	54	0.32	34	68	67	0.184457	50S ribosomal protein L35	Bacterial ribosomal protein bL35 family
NODE_216378_length_346_cov_1.717949_g198491_i0.p3	NODE_216378_length_346_cov_1.717949_g198491_i0	A8MI83	59	29	6	34	35	63	0.41	34	56	45	0.190754	50S ribosomal protein L35	Bacterial ribosomal protein bL35 family
NODE_313154_length_291_cov_1.394495_g295100_i0.p3	NODE_313154_length_291_cov_1.394495_g295100_i0	Q3J6P7	45	42	12	53	6	46	0.25	34	68	47	0.20427	Sec-independent protein translocase protein TatA	TatA/E family
NODE_654969_length_244_cov_1.216374_g636861_i0.p2	NODE_654969_length_244_cov_1.216374_g636861_i0	B7VLG9	47	32	50	81	6	37	0.41	34	40	43	0.208814	Protein SlyX homolog	SlyX family
NODE_173558_length_384_cov_1.964630_g156061_i0.p4	NODE_173558_length_384_cov_1.964630_g156061_i0	P0C615	52	27	3	29	1	25	0.41	34	90	84	0.234851	Kappa-conotoxin SrXIA (Kappa-SrXIA) (I2-superfamily conotoxin sr11a)	Conotoxin I2 superfamily
TRINITY_DN1269438_c0_g1_i1.p2	TRINITY_DN1269438_c0_g1_i1	Q54DB0	44	36	1	36	32	66	0.41	34	90	42	0.276655	UPF0512 protein V	UPF0512 family
TRINITY_DN166021_c0_g8_i1.p2	TRINITY_DN166021_c0_g8_i1	Q52331	47	45	3	46	14	58	0.41	34	54	53	0.280513	Transcriptional repressor protein KorC	0
NODE_386707_length_281_cov_0.740385_g368632_i0.p2	NODE_386707_length_281_cov_0.740385_g368632_i0	P29661	68	19	1	19	1	19	0.41	34	48	40	0.287693	Cytochrome c oxidase subunit 2 (EC 1.9.3.1) (Cytochrome c oxidase polypeptide II) (Fragment)	Cytochrome c oxidase subunit 2 family
NODE_173872_length_384_cov_1.209003_g156374_i0.p2	NODE_173872_length_384_cov_1.209003_g156374_i0	Q9BYR6	41	44	13	54	6	45	0.31	34	76	45	0.298981	Keratin-associated protein 3-3 (High sulfur keratin-associated protein 3.3) (Keratin-associated protein 3.3)	KRTAP type 3 family
TRINITY_DN657487_c0_g1_i1.p1	TRINITY_DN657487_c0_g1_i1	P84064	55	29	9	37	6	33	0.31	34	50	81	0.348356	Glycine-rich protein GWK [Cleaved into: Glycine-rich protein GWK isoform 1; Glycine-rich protein GWK isoform 2; Glycine-rich protein GWK isoform 3; Glycine-rich protein GWK isoform 4]	0
TRINITY_DN1311870_c0_g1_i1.p4	TRINITY_DN1311870_c0_g1_i1	P57079	55	29	8	36	23	51	0.32	34	47	48	0.392929	30S ribosomal protein S21	Bacterial ribosomal protein bS21 family
TRINITY_DN1053686_c0_g2_i1.p3	TRINITY_DN1053686_c0_g2_i1	P35302	51	39	2	39	2	40	0.24	34	98	75	0.448255	Sperm protamine P1	Protamine P1 family
TRINITY_DN175665_c0_g2_i1.p2	TRINITY_DN175665_c0_g2_i1	P06792	41	46	29	73	27	72	0.24	34	50	63	0.471108	Probable protein E5	Papillomaviridae E5 protein family
TRINITY_DN793663_c0_g1_i1.p1	TRINITY_DN793663_c0_g1_i1	F7VJQ3	41	49	3	47	21	64	0.25	34	100	77	0.480046	Alternative prion protein (AltPrP)	0
TRINITY_DN174554_c1_g1_i1.p1	TRINITY_DN174554_c1_g1_i1	C6C198	46	35	16	48	8	42	0.31	34	60	57	0.510391	30S ribosomal protein S14 type Z	Universal ribosomal protein uS14 family, Zinc-binding uS14 subfamily
TRINITY_DN471742_c0_g2_i1.p2	TRINITY_DN471742_c0_g2_i1	P14700	50	42	4	45	4	45	0.31	34	58	79	0.540548	Membrane antigen containing repeating peptides (Clone 39) (Fragment)	0
TRINITY_DN93451_c0_g2_i1.p2	TRINITY_DN93451_c0_g2_i1	Q0RF99	46	56	4	52	5	59	0.4	34	92	88	0.585087	50S ribosomal protein L35	Bacterial ribosomal protein bL35 family
TRINITY_DN178186_c0_g5_i1.p1	TRINITY_DN178186_c0_g5_i1	P86548	67	21	8	28	2	22	0.25	34	62	84	0.607848	Soybean toxin 17 kDa chain (SBTX 17 kDa chain) (Cyclophilin-like protein) (Fragment)	0
NODE_19039_length_1000_cov_8.255663_g13379_i2.p5	NODE_19039_length_1000_cov_8.255663_g13379_i2	Q89829	41	51	6	53	42	92	0.31	34	91	55	0.711387	Uncharacterized membrane protein KP93L/DP93R	Asfivirus KP93L family
TRINITY_DN1126810_c0_g1_i1.p1	TRINITY_DN1126810_c0_g1_i1	Q8K0G7	47	36	9	44	43	76	0.41	34	65	40	0.811236	Proline, histidine and glycine-rich protein 1	0
NODE_135516_length_433_cov_2.380556_g119137_i0.p1	NODE_135516_length_433_cov_2.380556_g119137_i0	O67248	41	74	1	72	1	71	0.31	34	70	48	0.862367	Uncharacterized protein aq_1188	0
TRINITY_DN132459_c1_g1_i1.p1	TRINITY_DN132459_c1_g1_i1	Q06158	44	48	2	45	23	67	0.24	34	104	42	1.81818	Putative uncharacterized membrane protein YLR311C	0
TRINITY_DN1259648_c1_g1_i1.p3	TRINITY_DN1259648_c1_g1_i1	O93636	49	35	1	35	35	69	0.11	35	97	51	0.084918	30S ribosomal protein S7 (Fragment)	Universal ribosomal protein uS7 family
NODE_437331_length_274_cov_1.298507_g419245_i0.p2	NODE_437331_length_274_cov_1.298507_g419245_i0	O70556	44	39	32	70	13	48	0.14	35	53	51	0.102432	Small proline-rich protein 2E	Cornifin (SPRR) family
TRINITY_DN433302_c0_g1_i1.p1	TRINITY_DN433302_c0_g1_i1	Q8MN60	41	46	32	77	2	46	0.14	35	60	68	0.123069	Putative uncharacterized protein DDB_G0277445	0
NODE_510923_length_264_cov_2.910995_g492826_i0.p1	NODE_510923_length_264_cov_2.910995_g492826_i0	Q48JX9	44	34	16	49	39	68	0.14	35	47	48	0.124803	Ribosome modulation factor (RMF)	Ribosome modulation factor family
NODE_669808_length_242_cov_0.911243_g651700_i0.p1	NODE_669808_length_242_cov_0.911243_g651700_i0	Q9M0S4	40	57	24	80	41	86	0.11	35	71	45	0.17159	Classical arabinogalactan protein 10	Classical AGP family
TRINITY_DN236210_c0_g1_i1.p1	TRINITY_DN236210_c0_g1_i1	P18686	50	30	11	40	1	30	0.14	35	56	70	0.18239	Ferritin light chain (Ferritin L subunit) (Fragment)	Ferritin family
NODE_355699_length_285_cov_1.245283_g337633_i0.p1	NODE_355699_length_285_cov_1.245283_g337633_i0	Q925H7	44	45	28	70	19	63	0.18	35	48	54	0.187713	Keratin-associated protein 19-4 (Keratin-associated protein 16-4) (Keratin-associated protein 16.4)	KRTAP type 19 family
TRINITY_DN19957_c1_g1_i1.p1	TRINITY_DN19957_c1_g1_i1	P86200	50	26	12	37	9	34	0.11	35	53	43	0.21739	N-acetyl-D-glucosamine kinase (N-acetylglucosamine kinase) (EC 2.7.1.59) (GlcNAc kinase) (Fragments)	Eukaryotic-type N-acetylglucosamine kinase family
TRINITY_DN1507625_c0_g1_i1.p3	TRINITY_DN1507625_c0_g1_i1	O93639	55	29	8	36	1	29	0.11	35	78	100	0.241733	30S ribosomal protein S7 (Fragment)	Universal ribosomal protein uS7 family
NODE_668674_length_242_cov_1.307692_g650566_i0.p1	NODE_668674_length_242_cov_1.307692_g650566_i0	C1D6C4	44	45	31	74	17	61	0.14	35	57	46	0.254403	UPF0235 protein LHK_03181	UPF0235 family
NODE_471871_length_270_cov_0.781726_g453779_i0.p3	NODE_471871_length_270_cov_0.781726_g453779_i0	P21752	59	27	1	27	13	39	0.19	35	77	64	0.27614	Thymosin beta-10 (Thymosin beta-9) [Cleaved into: Thymosin beta-8]	Thymosin beta family
TRINITY_DN945878_c0_g1_i1.p1	TRINITY_DN945878_c0_g1_i1	Q8LGG0	47	51	9	58	9	52	0.18	35	75	46	0.323738	Peptidyl-prolyl cis-trans isomerase FKBP12 (PPIase FKBP12) (EC 5.2.1.8) (12 kDa FK506-binding protein) (12 kDa FKBP) (FK506-binding protein 12) (AtFKBP12) (FKBP-12) (Immunophilin FKBP12) (Rotamase)	FKBP-type PPIase family
TRINITY_DN711196_c0_g1_i1.p2	TRINITY_DN711196_c0_g1_i1	P22157	45	42	7	45	26	67	0.11	35	74	40	0.348075	Protein E4	Papillomaviridae E4 protein family
TRINITY_DN158519_c1_g2_i1.p2	TRINITY_DN158519_c1_g2_i1	Q54340	48	42	2	39	20	61	0.14	35	108	58	0.348663	Aminopeptidase G (EC 3.4.11.-) (Fragment)	Peptidase M1 family
TRINITY_DN138845_c0_g1_i2.p1	TRINITY_DN138845_c0_g1_i2	Q9YGI4	45	40	27	66	54	85	0.18	35	60	47	0.35748	Probable weak neurotoxin NNAM2 (TA-N9)	Snake three-finger toxin family, Non-conventional subfamily, Orphan group II sub-subfamily
NODE_192722_length_365_cov_1.678082_g174976_i0.p1	NODE_192722_length_365_cov_1.678082_g174976_i0	Q7T2I3	51	35	12	45	21	55	0.14	35	57	40	0.358671	Long neurotoxin LlLong (Fragment)	Snake three-finger toxin family, Long-chain subfamily, Type II alpha-neurotoxin sub-subfamily
TRINITY_DN207225_c0_g1_i1.p2	TRINITY_DN207225_c0_g1_i1	P14586	47	34	25	58	20	52	0.19	35	44	41	0.364073	Histidine-rich protein	0
NODE_666929_length_242_cov_2.893491_g648821_i0.p1	NODE_666929_length_242_cov_2.893491_g648821_i0	Q6ZTI0	40	57	4	60	37	87	0.19	35	74	46	0.543251	Putative uncharacterized protein FLJ44636	0
TRINITY_DN21981_c0_g1_i1.p4	TRINITY_DN21981_c0_g1_i1	Q6UXD1	40	47	1	42	73	113	0.14	35	109	41	0.572223	Histidine-rich carboxyl terminus protein 1	0
TRINITY_DN130178_c0_g1_i1.p1	TRINITY_DN130178_c0_g1_i1	P0C230	41	61	17	73	21	80	0.19	35	81	58	0.647292	Protamine	0
TRINITY_DN33906_c0_g1_i1.p1	TRINITY_DN33906_c0_g1_i1	Q8UZB3	41	73	6	78	85	147	0.14	35	62	47	0.779563	Uncharacterized protein ORF4	0
TRINITY_DN1414294_c0_g1_i1.p6	TRINITY_DN1414294_c0_g1_i1	P59990	43	40	3	37	17	56	0.19	35	108	42	0.866087	Keratin-associated protein 12-1 (High sulfur keratin-associated protein 12.1) (Keratin-associated protein 12.1)	KRTAP type 12 family
TRINITY_DN598885_c0_g1_i1.p3	TRINITY_DN598885_c0_g1_i1	Q02957	48	33	1	32	17	49	0.19	35	94	41	1.29797	Keratin-associated protein 6-1 (Keratin, glycine/tyrosine-rich of hair)	KRTAP type 6 family
TRINITY_DN1406880_c0_g14_i3.p2	TRINITY_DN1406880_c0_g14_i3	P0A0V7	41	39	3	41	3	37	0.18	35	85	65	5.12695	Histidine-rich metal-binding polypeptide	0
TRINITY_DN75542_c0_g1_i1.p1	TRINITY_DN75542_c0_g1_i1	Q09JT4	52	33	1	33	39	71	0.14	35	47	46	9.86361	60S ribosomal protein L38	Eukaryotic ribosomal protein eL38 family
TRINITY_DN178837_c3_g6_i1.p2	TRINITY_DN178837_c3_g6_i1	P14044	42	45	2	42	31	75	0.14	35	105	45	11.555	Duplicate procyclin	0
NODE_359559_length_285_cov_0.726415_g341493_i0.p1	NODE_359559_length_285_cov_0.726415_g341493_i0	P11521	44	34	3	36	48	81	0.064	36	89	40	0.089387	DNA-directed RNA polymerase subunit H (EC 2.7.7.6)	Archaeal RpoH/eukaryotic RPB5 RNA polymerase subunit family
NODE_373251_length_283_cov_0.733333_g355180_i0.p1	NODE_373251_length_283_cov_0.733333_g355180_i0	Q8N769	46	50	1	50	43	88	0.083	36	63	41	0.090019	Uncharacterized protein C14orf178	0
TRINITY_DN176563_c1_g2_i2.p2	TRINITY_DN176563_c1_g2_i2	S0EX56	41	49	61	106	16	64	0.084	36	45	77	0.095573	Prokaryotic ubiquitin-like protein UBact	Ubiquitin-like protein UBact family
NODE_608628_length_251_cov_0.865169_g590523_i0.p1	NODE_608628_length_251_cov_0.865169_g590523_i0	O63902	45	47	29	74	11	57	0.082	36	57	70	0.133636	ATP synthase protein 8 (A6L) (F-ATPase subunit 8)	ATPase protein 8 family
NODE_449351_length_273_cov_0.770000_g431263_i0.p5	NODE_449351_length_273_cov_0.770000_g431263_i0	P22532	50	32	1	31	16	47	0.065	36	91	44	0.162059	Small proline-rich protein 2D (SPR-2D) (Small proline-rich protein II) (SPR-II)	Cornifin (SPRR) family
TRINITY_DN177847_c2_g8_i1.p2	TRINITY_DN177847_c2_g8_i1	P30442	50	28	1	28	27	54	0.063	36	68	52	0.169836	Beta-2-microglobulin (Fragment)	Beta-2-microglobulin family
TRINITY_DN180485_c8_g63_i1.p3	TRINITY_DN180485_c8_g63_i1	P11728	43	49	21	65	3	48	0.064	36	74	51	0.260091	Early nodulin-75 (N-75) (NGM-75) (Fragment)	Nodulin 75 family
NODE_517033_length_264_cov_0.806283_g498936_i0.p4	NODE_517033_length_264_cov_0.806283_g498936_i0	P22357	40	67	6	72	91	152	0.064	36	77	42	0.265062	Anther-specific protein SF18 (Defensin-like protein) (Fragment)	DEFL family
TRINITY_DN134719_c0_g1_i1.p1	TRINITY_DN134719_c0_g1_i1	Q54DY5	48	40	14	53	8	44	0.083	36	59	40	0.28592	Putative uncharacterized transmembrane protein DDB_G0291932	0
TRINITY_DN176505_c2_g1_i1.p2	TRINITY_DN176505_c2_g1_i1	O13530	46	50	4	52	9	57	0.062	36	47	42	0.445841	Putative uncharacterized protein YLR198C	0
TRINITY_DN358434_c0_g1_i1.p2	TRINITY_DN358434_c0_g1_i1	P23323	42	33	17	49	11	43	0.082	36	46	44	0.633917	Disintegrin CTF-II (Cytotoxic factor 2) [Cleaved into: Disintegrin CTF-I (Cytotoxic factor 1)]	Venom metalloproteinase (M12B) family, P-II subfamily, P-IIa sub-subfamily
TRINITY_DN1375323_c0_g1_i1.p5	TRINITY_DN1375323_c0_g1_i1	F7VJQ2	45	44	1	40	32	66	0.048	37	96	54	0.084918	Alternative prion protein (AltPrP)	0
NODE_492258_length_267_cov_0.793814_g474163_i0.p1	NODE_492258_length_267_cov_0.793814_g474163_i0	P24094	42	48	2	49	54	98	0.037	37	74	43	0.104	Nucleoid-associated protein Lsr2 (15 kDa antigen) (A15)	Lsr2 family
TRINITY_DN1199127_c0_g1_i1.p4	TRINITY_DN1199127_c0_g1_i1	P17992	41	41	2	42	18	58	0.037	37	95	60	0.124594	C-hordein (Clone PC-919) (Fragment)	0
TRINITY_DN645472_c0_g1_i1.p1	TRINITY_DN645472_c0_g1_i1	A0A087WT02	40	47	29	75	23	68	0.038	37	54	42	0.135804	T cell receptor alpha variable 9-2	0
TRINITY_DN380956_c0_g1_i1.p2	TRINITY_DN380956_c0_g1_i1	Q8IZM0	56	34	15	48	48	81	0.048	37	59	42	0.14312	Putative CNGA1-overlapping antisense gene protein (Anti-CNG1)	0
NODE_404892_length_279_cov_0.747573_g386813_i0.p3	NODE_404892_length_279_cov_0.747573_g386813_i0	A0A075B6J6	41	54	18	66	27	80	0.048	37	59	47	0.150052	Immunoglobulin lambda variable 3-22	0
TRINITY_DN402888_c0_g1_i1.p1	TRINITY_DN402888_c0_g1_i1	P0C5Q0	65	26	8	33	16	41	0.028	37	44	57	0.15006	Putative uncharacterized protein YLR154W-F	0
TRINITY_DN774954_c0_g1_i1.p3	TRINITY_DN774954_c0_g1_i1	Q54UN3	45	42	6	47	53	93	0.037	37	71	43	0.162159	HssA/B-like protein 36	HssA/B family
TRINITY_DN1180464_c0_g1_i1.p1	TRINITY_DN1180464_c0_g1_i1	O55724	42	50	1	50	9	57	0.029	37	56	88	0.169998	Uncharacterized protein 106L	0
TRINITY_DN122373_c0_g2_i2.p2	TRINITY_DN122373_c0_g2_i2	P02638	42	43	1	41	45	87	0.029	37	80	47	0.198142	Protein S100-B (S-100 protein beta chain) (S-100 protein subunit beta) (S100 calcium-binding protein B)	S-100 family
TRINITY_DN1422089_c0_g1_i1.p1	TRINITY_DN1422089_c0_g1_i1	P53820	49	39	4	41	9	47	0.038	37	75	75	0.256917	Putative uncharacterized protein YNL338W	0
NODE_108681_length_481_cov_2.855392_g93941_i0.p2	NODE_108681_length_481_cov_2.855392_g93941_i0	P36042	41	86	24	104	80	159	0.038	37	63	45	0.326872	Putative uncharacterized protein YKL202W	0
NODE_18468_length_1013_cov_8.071277_g13379_i1.p4	NODE_18468_length_1013_cov_8.071277_g13379_i1	Q01642	49	41	29	64	13	52	0.028	37	57	65	0.444884	Male-specific sperm protein Mst84Da	MST(3)CGP family
NODE_22129_length_943_cov_4.504598_g17240_i0.p3	NODE_22129_length_943_cov_4.504598_g17240_i0	A0A0B4J279	41	49	2	50	19	66	0.038	37	94	44	0.745231	T cell receptor alpha variable 21	0
TRINITY_DN710422_c0_g1_i1.p3	TRINITY_DN710422_c0_g1_i1	P15113	43	42	1	37	23	62	0.038	37	114	67	0.866763	Metallothionein-1 (MT-1) (Metallothionein-I) (MT-I)	Metallothionein superfamily, Type 9 family
TRINITY_DN179876_c1_g1_i1.p3	TRINITY_DN179876_c1_g1_i1	P33794	47	38	8	45	3	39	0.037	37	47	62	1.05516	Truncated 3-beta hydroxy-5-ene steroid dehydrogenase homolog	3-beta-HSD family
TRINITY_DN116474_c0_g1_i1.p2	TRINITY_DN116474_c0_g1_i1	Q8LG54	41	56	11	66	18	72	0.037	37	80	43	1.40761	Classical arabinogalactan protein 7	Classical AGP family
NODE_87160_length_532_cov_48.117647_g74554_i0.p1	NODE_87160_length_532_cov_48.117647_g74554_i0	Q5T871	41	49	23	71	53	97	0.048	37	48	50	8.60816	Late cornified envelope-like proline-rich protein 1 (Novel small proline-rich protein)	Cornifin (SPRR) family
NODE_364658_length_284_cov_0.729858_g346588_i0.p3	NODE_364658_length_284_cov_0.729858_g346588_i0	P35466	43	40	1	40	5	44	0.022	38	98	40	0.089702	Protein S100-A4 (Metastasin) (Placental calcium-binding protein homolog) (S100 calcium-binding protein A4)	S-100 family
NODE_386587_length_281_cov_0.778846_g368512_i0.p3	NODE_386587_length_281_cov_0.778846_g368512_i0	P29655	61	31	1	31	29	59	0.016	38	97	42	0.150193	Cytochrome c oxidase subunit 2 (EC 1.9.3.1) (Cytochrome c oxidase polypeptide II) (Fragment)	Cytochrome c oxidase subunit 2 family
NODE_539064_length_261_cov_0.819149_g520965_i0.p1	NODE_539064_length_261_cov_0.819149_g520965_i0	Q41701	45	42	4	42	37	78	0.016	38	49	42	0.156821	Early nodulin-12 (N-12)	Plant proline-rich protein superfamily, ENOD12 family
NODE_464737_length_271_cov_0.777778_g446645_i0.p2	NODE_464737_length_271_cov_0.777778_g446645_i0	A0A0B4J1Y8	41	49	10	57	11	59	0.017	38	84	40	0.163255	Immunoglobulin lambda variable 9-49	0
NODE_522982_length_263_cov_0.810526_g504885_i0.p1	NODE_522982_length_263_cov_0.810526_g504885_i0	Q9YFM0	44	41	24	64	46	86	0.022	38	63	48	0.163378	50S ribosomal protein L23	Universal ribosomal protein uL23 family
NODE_502877_length_266_cov_0.797927_g484780_i0.p5	NODE_502877_length_266_cov_0.797927_g484780_i0	A0A1B0GUI7	50	34	1	32	51	84	0.021	38	103	40	0.16377	Putative uncharacterized protein BRD3OS (BRD3 opposite strand protein) (Long intergenic non-protein coding RNA 94) (Non-protein coding RNA 94)	0
TRINITY_DN82092_c0_g1_i1.p1	TRINITY_DN82092_c0_g1_i1	A0R5E1	43	44	32	75	4	40	0.022	38	59	66	0.16816	Probable cold shock protein A	0
NODE_261701_length_317_cov_1.893443_g243711_i0.p3	NODE_261701_length_317_cov_1.893443_g243711_i0	A0A0B4J274	43	46	1	44	54	97	0.021	38	96	41	0.203053	T cell receptor alpha variable 20	0
TRINITY_DN120270_c0_g4_i1.p3	TRINITY_DN120270_c0_g4_i1	Q9BYP8	41	46	2	43	47	92	0.022	38	90	44	0.236379	Keratin-associated protein 17-1 (Keratin-associated protein 16.1)	0
TRINITY_DN1546811_c0_g2_i1.p2	TRINITY_DN1546811_c0_g2_i1	Q09982	44	52	3	46	55	104	0.016	38	113	50	0.320723	Neuropeptide-like protein 32 [Cleaved into: YGGWG-amide; GGW-amide; GG-amide; GYG-amide; GGGWG-amide; GGGW-amide; GGG-amide; GFYGG-amide; GW-amide]	YARP (YGGW-amide related peptide) family
TRINITY_DN181104_c19_g88_i1.p1	TRINITY_DN181104_c19_g88_i1	P83213	45	44	4	47	2	42	0.016	38	94	81	0.409662	Sperm protamine P3	0
TRINITY_DN1278711_c0_g1_i1.p1	TRINITY_DN1278711_c0_g1_i1	B3EKG7	42	52	4	54	4	55	0.017	38	76	81	0.603523	50S ribosomal protein L35	Bacterial ribosomal protein bL35 family
TRINITY_DN137366_c0_g2_i1.p1	TRINITY_DN137366_c0_g2_i1	P55947	43	44	9	51	18	59	0.022	38	61	69	0.777336	Copper-metallothionein (Cu-MT)	Metallothionein superfamily, Type 2 family
TRINITY_DN122373_c0_g1_i1.p1	TRINITY_DN122373_c0_g1_i1	P02639	43	44	2	43	44	87	0.022	38	77	47	0.990346	Protein S100-A1 (S-100 protein alpha chain) (S-100 protein subunit alpha) (S100 calcium-binding protein A1)	S-100 family
NODE_38449_length_756_cov_125.751098_g2660_i8.p4	NODE_38449_length_756_cov_125.751098_g2660_i8	A5D7T0	54	35	50	84	43	77	0.017	38	40	44	1.42237	Calcium/calmodulin-dependent protein kinase II inhibitor 2 (CaM-KII inhibitory protein) (CaM-KIIN)	CAMK2N family
TRINITY_DN169116_c0_g1_i2.p1	TRINITY_DN169116_c0_g1_i2	Q08E93	41	51	38	88	63	106	0.017	38	58	45	2.0681	Protein FAM27E3	FAM27 family
TRINITY_DN727131_c0_g1_i1.p2	TRINITY_DN727131_c0_g1_i1	P48772	41	46	21	66	21	66	0.022	38	67	66	18.9821	Cytochrome c oxidase subunit 8B, mitochondrial (Cytochrome c oxidase polypeptide VIII-heart) (Cytochrome c oxidase subunit 8-1) (Cytochrome c oxidase subunit 8H)	Cytochrome c oxidase VIII family
NODE_309534_length_293_cov_0.922727_g291488_i0.p1	NODE_309534_length_293_cov_0.922727_g291488_i0	O17570	45	49	1	48	3	51	0.013	39	51	70	0.09525	60S ribosomal protein L38	Eukaryotic ribosomal protein eL38 family
TRINITY_DN179922_c1_g18_i1.p1	TRINITY_DN179922_c1_g18_i1	P06895	43	51	9	58	20	70	0.01	39	88	43	0.107191	Histone H1B, sperm	Histone H1/H5 family
TRINITY_DN233131_c0_g1_i1.p3	TRINITY_DN233131_c0_g1_i1	P49261	41	41	18	58	18	57	0.008	39	62	46	0.118316	Rho beta-crystallin (Fragments)	Aldo/keto reductase family
NODE_409792_length_278_cov_0.751220_g391711_i0.p1	NODE_409792_length_278_cov_0.751220_g391711_i0	Q9TV56	43	44	1	44	19	62	0.01	39	90	44	0.170752	Protein S100-A4 (Metastasin) (S100 calcium-binding protein A4)	S-100 family
TRINITY_DN18194_c0_g1_i1.p4	TRINITY_DN18194_c0_g1_i1	Q96N35	42	57	2	58	13	67	0.01	39	80	42	0.178738	Putative uncharacterized protein encoded by LINC00052 (Putative transmembrane protein 83)	0
NODE_639443_length_246_cov_1.895954_g621337_i0.p2	NODE_639443_length_246_cov_1.895954_g621337_i0	P18379	43	37	14	50	7	43	0.013	39	66	84	0.191583	Uncharacterized protein 36	0
NODE_189265_length_368_cov_2.376271_g171551_i0.p1	NODE_189265_length_368_cov_2.376271_g171551_i0	P09340	40	47	25	68	26	72	0.01	39	64	47	0.206828	Growth-regulated alpha protein (C-X-C motif chemokine 1)	Intercrine alpha (chemokine CxC) family
NODE_145119_length_419_cov_2.375723_g128346_i0.p1	NODE_145119_length_419_cov_2.375723_g128346_i0	Q99525	47	43	50	87	25	67	0.01	39	49	44	0.207552	Histone H4-like protein type G	Histone H4 family
TRINITY_DN1284012_c0_g2_i1.p1	TRINITY_DN1284012_c0_g2_i1	O96614	48	52	1	50	55	105	0.013	39	102	45	0.212578	Sericin-1 (Silk gum protein 1) (Fragment)	0
NODE_29638_length_841_cov_3.210938_g23708_i0.p1	NODE_29638_length_841_cov_3.210938_g23708_i0	Q9LT82	43	42	1	42	46	87	0.01	39	71	41	0.247988	Maternally expressed PAB C-terminal protein (Poly(A)-binding protein-like)	0
TRINITY_DN778914_c0_g1_i1.p3	TRINITY_DN778914_c0_g1_i1	A0A0B4J280	43	46	1	42	38	82	0.013	39	72	44	0.275458	T cell receptor alpha variable 40	0
TRINITY_DN164127_c6_g3_i2.p3	TRINITY_DN164127_c6_g3_i2	Q54R01	42	48	1	48	8	55	0.008	39	96	84	0.48052	Putative uncharacterized protein DDB_G0283527	0
NODE_293183_length_301_cov_0.732456_g275158_i0.p1	NODE_293183_length_301_cov_0.732456_g275158_i0	A8MLE5	43	46	1	46	65	110	0.01	39	98	42	0.535744	50S ribosomal protein L22	Universal ribosomal protein uL22 family
NODE_145547_length_418_cov_6.150725_g128758_i0.p3	NODE_145547_length_418_cov_6.150725_g128758_i0	P10175	42	60	26	85	9	66	0.01	39	68	86	0.609864	Cytochrome c oxidase subunit 8B, mitochondrial (Cytochrome c oxidase polypeptide VIII-heart) (Cytochrome c oxidase subunit 8-1) (Cytochrome c oxidase subunit 8H) (IX) (VIIIb)	Cytochrome c oxidase VIII family
TRINITY_DN56182_c0_g2_i1.p2	TRINITY_DN56182_c0_g2_i1	O13532	43	44	1	44	1	44	0.013	39	63	41	0.715966	Putative uncharacterized protein YLR217W	0
NODE_682527_length_237_cov_2.865854_g664416_i0.p5	NODE_682527_length_237_cov_2.865854_g664416_i0	P02442	42	55	11	65	29	76	0.01	39	81	42	0.743409	Keratin, high-sulfur matrix protein, IIIA3 (M2.6 protein)	0
TRINITY_DN1037477_c0_g1_i1.p2	TRINITY_DN1037477_c0_g1_i1	P51421	83	23	6	28	1	23	0.007	39	79	55	2.82534	60S ribosomal protein L32 (Fragment)	Eukaryotic ribosomal protein eL32 family
TRINITY_DN1030037_c0_g1_i1.p1	TRINITY_DN1030037_c0_g1_i1	A0A075B6T6	42	45	32	76	19	62	0.006	40	59	40	0.1259	T cell receptor alpha variable 12-2	0
NODE_34848_length_788_cov_2.641958_g28183_i0.p1	NODE_34848_length_788_cov_2.641958_g28183_i0	P10720	53	47	1	45	51	96	0.004	40	82	45	0.159832	Platelet factor 4 variant (C-X-C motif chemokine 4 variant) (CXCL4L1) (PF4alt) (PF4var1) [Cleaved into: Platelet factor 4 variant(4-74); Platelet factor 4 variant(5-74); Platelet factor 4 variant(6-74)]	Intercrine alpha (chemokine CxC) family
TRINITY_DN30721_c0_g1_i1.p3	TRINITY_DN30721_c0_g1_i1	P0CJ12	42	38	2	39	42	76	0.006	40	76	40	0.166505	Venom protein 59.1	0
TRINITY_DN592438_c0_g1_i1.p1	TRINITY_DN592438_c0_g1_i1	P31888	82	22	28	49	1	22	0.004	40	44	59	0.253621	Calcitonin gene-related peptide (CGRP)	Calcitonin family
TRINITY_DN148355_c1_g1_i1.p4	TRINITY_DN148355_c1_g1_i1	Q9DFJ9	56	32	16	47	8	39	0.004	40	65	73	0.310846	Thymosin beta	Thymosin beta family
TRINITY_DN299905_c0_g1_i1.p2	TRINITY_DN299905_c0_g1_i1	Q863G6	41	59	8	64	9	67	0.004	40	91	86	0.348659	Cytochrome c oxidase subunit 8A, mitochondrial (Cytochrome c oxidase polypeptide VIII-liver) (Cytochrome c oxidase subunit 8-2)	Cytochrome c oxidase VIII family
NODE_558303_length_258_cov_0.832432_g540203_i0.p3	NODE_558303_length_258_cov_0.832432_g540203_i0	Q90YS7	80	25	12	36	1	25	0.003	40	50	100	0.563815	60S ribosomal protein L41	Eukaryotic ribosomal protein eL41 family
NODE_216999_length_346_cov_0.904762_g199112_i0.p1	NODE_216999_length_346_cov_0.904762_g199112_i0	P92555	40	67	11	72	13	79	0.004	40	58	55	0.583135	Uncharacterized mitochondrial protein AtMg01250 (ORF102)	0
TRINITY_DN171009_c0_g4_i1.p1	TRINITY_DN171009_c0_g4_i1	Q8HYP4	42	52	8	59	46	97	0.004	40	74	43	0.613362	C-C motif chemokine 23 (Small-inducible cytokine A23)	Intercrine beta (chemokine CC) family
NODE_380224_length_282_cov_0.736842_g362153_i0.p2	NODE_380224_length_282_cov_0.736842_g362153_i0	P80145	73	22	2	23	11	32	0.006	40	61	69	0.715177	Ferritin heavy chain (Ferritin H subunit) (EC 1.16.3.1) (Prosome-like particle) (PLP) (RNP particle) (Fragments)	Ferritin family
TRINITY_DN1137349_c0_g1_i1.p1	TRINITY_DN1137349_c0_g1_i1	P17589	46	52	21	68	3	54	0.004	40	72	49	0.733316	Latency-related protein 2	0
NODE_9435_length_1276_cov_15.543641_g7022_i0.p4	NODE_9435_length_1276_cov_15.543641_g7022_i0	P58511	43	53	19	71	2	51	0.004	40	72	91	0.932058	Small integral membrane protein 11A	SMIM11 family
TRINITY_DN949732_c0_g1_i1.p2	TRINITY_DN949732_c0_g1_i1	Q01643	45	42	1	42	9	46	0.004	40	89	57	1.13028	Male-specific sperm protein Mst84Db	MST(3)CGP family
NODE_19577_length_989_cov_10.776201_g15066_i0.p1	NODE_19577_length_989_cov_10.776201_g15066_i0	Q6Z232	45	83	22	100	21	100	0.004	40	72	57	1.84831	Arabinogalactan protein 1 (OsAGP1)	Classical AGP family
TRINITY_DN67539_c0_g1_i1.p1	TRINITY_DN67539_c0_g1_i1	Q9D6B9	41	44	43	86	65	105	0.003	40	48	40	2.01021	Histidine-rich carboxyl terminus protein 1	0
TRINITY_DN1136486_c0_g1_i1.p2	TRINITY_DN1136486_c0_g1_i1	P38898	41	63	27	87	17	75	0.003	40	67	41	2.71225	Putative uncharacterized protein YHR217C	0
TRINITY_DN28915_c0_g1_i1.p3	TRINITY_DN28915_c0_g1_i1	Q863F9	42	43	11	53	21	63	0.003	41	81	61	0.084918	Cytochrome c oxidase subunit 8B, mitochondrial (Cytochrome c oxidase polypeptide VIII-heart) (Cytochrome c oxidase subunit 8-1) (Cytochrome c oxidase subunit 8H)	Cytochrome c oxidase VIII family
NODE_441593_length_274_cov_0.766169_g423507_i0.p3	NODE_441593_length_274_cov_0.766169_g423507_i0	P47955	51	47	1	47	1	46	0.003	41	87	41	0.092666	60S acidic ribosomal protein P1	Eukaryotic ribosomal protein P1/P2 family
TRINITY_DN97209_c0_g2_i1.p1	TRINITY_DN97209_c0_g2_i1	Q5T5A8	43	46	3	48	3	46	0.002	41	90	49	0.102131	Late cornified envelope protein 3C (Late envelope protein 15) (Small proline-rich-like epidermal differentiation complex protein 3A)	LCE family
NODE_672233_length_242_cov_0.911243_g654125_i0.p1	NODE_672233_length_242_cov_0.911243_g654125_i0	P01688	40	77	1	75	38	106	0.003	41	96	71	0.10527	Ig kappa chain V region K-25	0
NODE_306052_length_294_cov_1.837104_g288010_i0.p1	NODE_306052_length_294_cov_1.837104_g288010_i0	Q9UL19	40	67	15	77	60	126	0.002	41	68	41	0.141002	Phospholipase A and acyltransferase 4 (EC 2.3.1.-) (EC 3.1.1.32) (EC 3.1.1.4) (HRAS-like suppressor 4) (HRSL4) (RAR-responsive protein TIG3) (Retinoic acid receptor responder protein 3) (Retinoid-inducible gene 1 protein) (Tazarotene-induced gene 3 protein)	H-rev107 family
TRINITY_DN1003913_c0_g1_i1.p1	TRINITY_DN1003913_c0_g1_i1	P15859	46	35	1	35	48	81	0.002	41	53	41	0.212295	Homeobox protein H55 (Fragment)	Antp homeobox family, Deformed subfamily
NODE_676588_length_241_cov_0.916667_g658478_i0.p2	NODE_676588_length_241_cov_0.916667_g658478_i0	Q29315	45	60	2	57	39	98	0.001	42	103	52	0.094431	60S acidic ribosomal protein P2	Eukaryotic ribosomal protein P1/P2 family
NODE_343402_length_287_cov_0.719626_g325340_i0.p3	NODE_343402_length_287_cov_0.719626_g325340_i0	Q1W6C3	41	51	1	51	5	55	0.002	42	96	59	0.141135	Tektin-2 (Tektin-t) (Testicular tektin) (Fragment)	Tektin family
NODE_41774_length_732_cov_7.471927_g34125_i0.p1	NODE_41774_length_732_cov_7.471927_g34125_i0	Q5R6X9	40	62	38	98	30	86	0.0009	42	50	70	0.156718	cAMP-regulated phosphoprotein 21 (ARPP-21)	0
TRINITY_DN179922_c1_g15_i1.p3	TRINITY_DN179922_c1_g15_i1	P84408	50	38	1	38	17	54	0.001	42	75	69	0.157381	Histone H1 [Cleaved into: SAMP H1] (Fragment)	Histone H1/H5 family
NODE_507067_length_265_cov_0.802083_g488970_i0.p4	NODE_507067_length_265_cov_0.802083_g488970_i0	P54031	54	35	2	36	16	48	0.001	42	95	58	0.270193	30S ribosomal protein S27ae	Eukaryotic ribosomal protein eS31 family
NODE_326526_length_289_cov_0.712963_g308465_i0.p2	NODE_326526_length_289_cov_0.712963_g308465_i0	Q9TBJ9	41	49	1	49	1	49	0.001	42	98	89	0.312932	ATP synthase protein 8 (A6L) (F-ATPase subunit 8)	ATPase protein 8 family
TRINITY_DN491812_c0_g1_i1.p1	TRINITY_DN491812_c0_g1_i1	P87393	43	47	47	93	52	98	0.001	42	48	46	0.316147	Homeobox protein DLX-2 (Fragment)	Distal-less homeobox family
TRINITY_DN178484_c14_g1_i1.p3	TRINITY_DN178484_c14_g1_i1	Q54KT2	41	51	5	55	9	45	0.0009	42	86	71	0.352558	Putative uncharacterized protein DDB_G0287191	0
NODE_351130_length_286_cov_0.723005_g333065_i0.p2	NODE_351130_length_286_cov_0.723005_g333065_i0	O79396	42	48	2	49	2	49	0.0009	42	96	87	0.372149	ATP synthase protein 8 (A6L) (F-ATPase subunit 8)	ATPase protein 8 family
TRINITY_DN157296_c0_g2_i1.p3	TRINITY_DN157296_c0_g2_i1	Q0AKH3	52	33	14	46	27	59	0.002	42	52	52	0.438227	UPF0434 protein Mmar10_2939	UPF0434 family
TRINITY_DN1142134_c0_g1_i1.p6	TRINITY_DN1142134_c0_g1_i1	Q01645	53	38	1	37	16	52	0.002	42	95	53	0.491845	Male-specific sperm protein Mst84Dd	MST(3)CGP family
NODE_12675_length_1159_cov_20.459484_g9513_i0.p1	NODE_12675_length_1159_cov_20.459484_g9513_i0	P55078	42	45	4	48	46	90	0.001	42	51	49	0.495449	Beta-2-microglobulin (Fragment)	Beta-2-microglobulin family
NODE_352005_length_286_cov_0.723005_g333940_i0.p1	NODE_352005_length_286_cov_0.723005_g333940_i0	P01846	40	52	3	53	37	88	0.0007	43	55	50	0.089075	Ig lambda chain C region	0
NODE_664234_length_243_cov_0.905882_g646126_i0.p3	NODE_664234_length_243_cov_0.905882_g646126_i0	P80220	59	49	1	47	34	77	0.0007	43	102	64	0.104837	TSC22 domain family protein 3 (DSIP-immunoreactive peptide) (DIP protein) (Delta sleep-inducing peptide immunoreactor) (Glucocorticoid-induced leucine zipper protein)	TSC-22/Dip/Bun family
NODE_336221_length_288_cov_0.716279_g318160_i0.p2	NODE_336221_length_288_cov_0.716279_g318160_i0	Q29333	78	23	1	23	4	26	0.0005	43	46	43	0.157157	60S ribosomal protein L27a (Fragment)	Universal ribosomal protein uL15 family
TRINITY_DN289153_c0_g1_i1.p1	TRINITY_DN289153_c0_g1_i1	P0DMJ2	67	24	1	24	34	57	0.0007	43	49	42	0.169836	PI-actitoxin-Aeq3c (PI-AITX-Aeq3c) (Kunitz-type protease inhibitor AEAPI)	Venom Kunitz-type family, Sea anemone type 2 potassium channel toxin subfamily
TRINITY_DN1577441_c0_g1_i1.p2	TRINITY_DN1577441_c0_g1_i1	P25638	44	45	18	62	7	51	0.0007	43	66	41	0.189926	TPR repeat-containing protein associated with Hsp90	0
TRINITY_DN1170919_c0_g1_i1.p1	TRINITY_DN1170919_c0_g1_i1	Q08068	71	24	15	38	3	26	0.0007	43	63	40	0.208402	40S ribosomal protein S20 (S22) (Fragment)	Universal ribosomal protein uS10 family
NODE_280427_length_307_cov_1.700855_g262417_i0.p2	NODE_280427_length_307_cov_1.700855_g262417_i0	P24756	45	47	35	78	35	81	0.0005	43	47	46	0.230655	Truncated secreted TNF-receptor-like protein A53R	Poxviridae A53R protein family
NODE_95632_length_510_cov_8.526316_g82161_i0.p2	NODE_95632_length_510_cov_8.526316_g82161_i0	Q9EPH2	42	86	11	91	1	77	0.001	43	51	43	0.415938	MARCKS-related protein (Brain protein F52) (MARCKS-like protein 1) (Macrophage myristoylated alanine-rich C kinase substrate) (Mac-MARCKS) (MacMARCKS)	MARCKS family
TRINITY_DN861057_c0_g1_i1.p1	TRINITY_DN861057_c0_g1_i1	Q7PN68	46	46	55	100	26	70	0.0007	43	46	57	0.456088	Protein drumstick	0
NODE_15394_length_1083_cov_4.047525_g11671_i0.p6	NODE_15394_length_1083_cov_4.047525_g11671_i0	P0C5P9	70	33	1	33	1	33	0.0007	43	97	61	1.01045	Putative uncharacterized protein YLR154W-B	0
NODE_203263_length_356_cov_1.742049_g185445_i0.p2	NODE_203263_length_356_cov_1.742049_g185445_i0	H3BMG3	65	31	8	38	24	54	0.0004	44	82	48	0.096367	Small lysine-rich protein 1	0
NODE_643560_length_246_cov_0.890173_g625454_i0.p2	NODE_643560_length_246_cov_0.890173_g625454_i0	P05557	52	33	22	54	5	36	0.0003	44	56	61	0.103558	Ovomucoid (Fragment)	0
TRINITY_DN531715_c0_g1_i1.p1	TRINITY_DN531715_c0_g1_i1	B3EWP2	45	33	13	45	2	34	0.0004	44	72	75	0.158513	Hyaluronidase CdtHya1 (Hya) (EC 3.2.1.35) (Hyaluronoglucosaminidase) (Venom spreading factor) (Fragment)	Glycosyl hydrolase 56 family
TRINITY_DN1265707_c0_g1_i1.p5	TRINITY_DN1265707_c0_g1_i1	P41692	95	19	27	45	17	35	0.0004	44	42	46	0.19921	40S ribosomal protein S26 (Fragment)	Eukaryotic ribosomal protein eS26 family
TRINITY_DN1366511_c0_g1_i1.p4	TRINITY_DN1366511_c0_g1_i1	P80330	59	32	13	44	2	33	0.0002	44	73	97	0.206861	Cytochrome c oxidase subunit 5B liver, mitochondrial (Cytochrome c oxidase polypeptide Vb liver) (Fragment)	Cytochrome c oxidase subunit 5B family
NODE_344106_length_287_cov_0.719626_g326044_i0.p4	NODE_344106_length_287_cov_0.719626_g326044_i0	Q9ZZ50	51	35	1	35	15	49	0.0002	44	97	64	0.238184	ATP synthase protein 8 (A6L) (F-ATPase subunit 8)	ATPase protein 8 family
TRINITY_DN574297_c0_g1_i1.p2	TRINITY_DN574297_c0_g1_i1	P28839	56	34	1	34	3	36	0.0002	44	85	94	0.240323	Cytosol aminopeptidase (EC 3.4.11.1) (Leucine aminopeptidase 3) (LAP-3) (Leucyl aminopeptidase) (Proline aminopeptidase) (EC 3.4.11.5) (Prolyl aminopeptidase) (Fragment)	Peptidase M17 family
TRINITY_DN992436_c0_g2_i1.p2	TRINITY_DN992436_c0_g2_i1	Q03293	43	51	4	54	35	85	0.0004	44	93	41	0.638107	Period circadian protein (Fragment)	0
TRINITY_DN560920_c0_g1_i1.p1	TRINITY_DN560920_c0_g1_i1	C9JFL3	41	58	1	58	29	82	0.0004	44	98	71	0.680525	Proline, histidine and glycine-rich protein 1	0
TRINITY_DN164896_c0_g1_i1.p1	TRINITY_DN164896_c0_g1_i1	Q00LT1	58	40	11	50	1	39	0.0003	44	65	74	1.37986	Photoreceptor disk component PRCD (Progressive rod-cone degeneration protein)	PRCD family
TRINITY_DN180864_c5_g6_i1.p4	TRINITY_DN180864_c5_g6_i1	P83211	52	52	2	50	57	107	0.0002	44	98	49	1.4452	Sperm protamine P1	0
NODE_17251_length_1039_cov_64.532091_g9216_i1.p1	NODE_17251_length_1039_cov_64.532091_g9216_i1	Q0IIL4	57	37	30	66	38	74	0.0004	44	55	50	1.80903	Protein kish-B (Transmembrane protein 167B)	KISH family
TRINITY_DN74774_c0_g1_i1.p2	TRINITY_DN74774_c0_g1_i1	A6NIU2	73	30	23	52	24	53	0.0002	45	57	41	0.163732	Putative uncharacterized protein encoded by LINC01549	0
TRINITY_DN1163756_c0_g1_i1.p2	TRINITY_DN1163756_c0_g1_i1	Q8SPI4	42	50	1	50	57	106	0.0001	45	100	42	0.169836	NADH dehydrogenase [ubiquinone] 1 subunit C2 (Complex I-B14.5b) (CI-B14.5b) (NADH-ubiquinone oxidoreductase subunit B14.5b)	Complex I NDUFC2 subunit family
TRINITY_DN98371_c0_g1_i1.p2	TRINITY_DN98371_c0_g1_i1	P00168	43	37	13	49	6	42	0.0001	45	76	43	0.169836	Cytochrome b5 (Fragment)	Cytochrome b5 family
TRINITY_DN113215_c0_g1_i1.p2	TRINITY_DN113215_c0_g1_i1	B1Y9V3	44	36	14	49	1	36	0.0001	45	72	62	0.169836	50S ribosomal protein L24e	Eukaryotic ribosomal protein eL24 family
TRINITY_DN492801_c0_g1_i1.p3	TRINITY_DN492801_c0_g1_i1	P28270	75	28	1	28	16	43	0.0001	45	50	55	0.187203	Glutamate dehydrogenase (GDH) (EC 1.4.1.3) (Fragments)	Glu/Leu/Phe/Val dehydrogenases family
TRINITY_DN972107_c0_g1_i1.p1	TRINITY_DN972107_c0_g1_i1	P20766	47	47	24	70	6	51	0.0002	45	58	45	0.208595	Ig lambda-1 chain C region	0
TRINITY_DN1409624_c0_g1_i1.p2	TRINITY_DN1409624_c0_g1_i1	Q3T0Y8	44	48	3	50	53	100	0.0001	45	94	48	0.292709	Vesicle-associated membrane protein 8 (VAMP-8) (Endobrevin) (EDB)	Synaptobrevin family
TRINITY_DN16187_c0_g1_i1.p1	TRINITY_DN16187_c0_g1_i1	Q9BDP6	45	53	3	55	56	108	0.0001	45	83	44	0.373704	Securin (Pituitary tumor-transforming gene 1 protein) (Fragment)	Securin family
NODE_4661_length_1597_cov_10.242782_g3319_i0.p1	NODE_4661_length_1597_cov_10.242782_g3319_i0	Q5T292	40	42	46	87	29	70	0.0001	45	40	40	0.414129	Transmembrane protein 273	0
NODE_99397_length_501_cov_7.453271_g85576_i0.p2	NODE_99397_length_501_cov_7.453271_g85576_i0	L0R6Q1	50	44	1	44	59	102	0.0001	45	96	43	0.604001	SLC35A4 upstream open reading frame protein	0
TRINITY_DN170140_c0_g1_i2.p1	TRINITY_DN170140_c0_g1_i2	P57730	41	56	6	61	34	89	0.0002	45	82	62	0.66647	Caspase recruitment domain-containing protein 18 (Caspase-1 inhibitor Iceberg)	0
TRINITY_DN178967_c32_g36_i1.p1	TRINITY_DN178967_c32_g36_i1	Q9NRQ5	46	57	1	57	1	57	0.0001	45	97	97	0.928808	Single-pass membrane and coiled-coil domain-containing protein 4 (Protein FN5)	SMCO4 family
NODE_344838_length_287_cov_0.719626_g326776_i0.p1	NODE_344838_length_287_cov_0.719626_g326776_i0	P31725	44	45	18	62	7	51	8e-05	46	67	40	0.084918	Protein S100-A9 (Calgranulin-B) (Leukocyte L1 complex heavy chain) (Migration inhibitory factor-related protein 14) (MRP-14) (p14) (S100 calcium-binding protein A9)	S-100 family
NODE_528476_length_262_cov_0.814815_g510377_i0.p3	NODE_528476_length_262_cov_0.814815_g510377_i0	P48028	42	72	16	85	72	140	8e-05	46	84	43	0.097234	Cysteine synthase B (CSase B) (EC 2.5.1.47) (O-acetylserine (thiol)-lyase B) (OAS-TL B) (O-acetylserine sulfhydrylase B) (Fragment)	Cysteine synthase/cystathionine beta-synthase family
NODE_553080_length_259_cov_0.827957_g534980_i0.p2	NODE_553080_length_259_cov_0.827957_g534980_i0	Q589G4	53	34	2	35	38	71	8e-05	46	61	45	0.151803	Kunitz-type serine protease inhibitor As-fr-19 (Asfr19)	Venom Kunitz-type family
TRINITY_DN168545_c0_g3_i1.p5	TRINITY_DN168545_c0_g3_i1	P30370	87	23	1	23	1	23	8e-05	46	64	62	0.43304	Cellular retinoic acid-binding protein 2 (Cellular retinoic acid-binding protein II) (CRABP-II) (Fragment)	Calycin superfamily, Fatty-acid binding protein (FABP) family
TRINITY_DN179232_c0_g4_i1.p2	TRINITY_DN179232_c0_g4_i1	P11424	43	35	1	35	28	62	8e-05	46	63	56	1.62567	Male accessory gland serine protease inhibitor (Acrosin inhibitor) (Paragonial peptide D)	0
NODE_35761_length_779_cov_125.128895_g28978_i0.p1	NODE_35761_length_779_cov_125.128895_g28978_i0	P0CO25	44	48	3	50	22	67	8e-05	46	68	41	18.1172	Non-histone chromosomal protein 6	NHP6 family
TRINITY_DN1142401_c0_g1_i1.p1	TRINITY_DN1142401_c0_g1_i1	A0A075B6N1	44	52	6	57	32	81	4e-05	47	85	46	0.105646	T cell receptor beta variable 19	0
TRINITY_DN1103873_c0_g1_i1.p2	TRINITY_DN1103873_c0_g1_i1	Q9FLP5	47	51	7	57	36	86	3e-05	47	77	46	0.114156	Small ubiquitin-related modifier 3 (AtSUMO3)	Ubiquitin family, SUMO subfamily
TRINITY_DN902686_c0_g1_i1.p3	TRINITY_DN902686_c0_g1_i1	Q9W7M8	51	43	1	43	1	43	5e-05	47	93	96	0.123546	Thymosin beta	Thymosin beta family
TRINITY_DN142896_c11_g1_i1.p2	TRINITY_DN142896_c11_g1_i1	P19943	81	26	8	33	17	42	5e-05	47	79	59	0.130094	60S acidic ribosomal protein P2 (Acidic phosphoprotein P3) (Fragment)	Eukaryotic ribosomal protein P1/P2 family
NODE_199875_length_359_cov_1.339161_g182081_i0.p3	NODE_199875_length_359_cov_1.339161_g182081_i0	P97783	43	63	1	63	30	90	3e-05	47	98	70	0.165341	Protein AF1q	MLLT11 family
NODE_145322_length_419_cov_1.598266_g128547_i0.p1	NODE_145322_length_419_cov_1.598266_g128547_i0	P0C171	43	58	58	115	40	96	5e-05	47	50	58	0.18078	Tuberoinfundibular peptide of 39 residues (TIP39) (Parathyroid hormone 2)	Parathyroid hormone family
TRINITY_DN179947_c9_g3_i4.p1	TRINITY_DN179947_c9_g3_i4	Q877G5	43	51	8	58	42	92	4e-05	47	69	43	0.192142	Peptidyl-tRNA hydrolase (PTH) (EC 3.1.1.29)	PTH2 family
TRINITY_DN153000_c0_g2_i1.p1	TRINITY_DN153000_c0_g2_i1	Q9PSM9	42	53	56	108	1	51	5e-05	47	48	40	0.82002	Snaclec coagulation factor IX/factor X-binding protein subunit A (IX/X-BP subunit A) (ECLV IX/X-BP subunit A)	Snaclec family
TRINITY_DN167022_c0_g1_i1.p1	TRINITY_DN167022_c0_g1_i1	P40623	40	62	1	62	13	72	3e-05	47	62	56	0.848596	Mobility group protein 1B	HMGB family
TRINITY_DN176558_c4_g4_i1.p1	TRINITY_DN176558_c4_g4_i1	Q63666	44	50	1	50	34	83	3e-05	47	43	42	0.994447	Vesicle-associated membrane protein 1 (VAMP-1) (Synaptobrevin-1)	Synaptobrevin family
NODE_35854_length_778_cov_58.269504_g29057_i0.p1	NODE_35854_length_778_cov_58.269504_g29057_i0	Q15828	41	70	32	94	45	114	4e-05	47	53	47	2.3823	Cystatin-M (Cystatin-6) (Cystatin-E)	Cystatin family
NODE_292945_length_301_cov_1.004386_g274920_i0.p2	NODE_292945_length_301_cov_1.004386_g274920_i0	Q6YLX4	88	25	12	36	1	25	3e-05	47	68	100	6.41426	60S ribosomal protein L41	Eukaryotic ribosomal protein eL41 family
NODE_429_length_2874_cov_304.600143_g288_i0.p4	NODE_429_length_2874_cov_304.600143_g288_i0	P81301	43	69	3	71	11	79	4e-05	47	96	78	7.91227	Uncharacterized protein MJ0323	0
TRINITY_DN19196_c0_g1_i1.p1	TRINITY_DN19196_c0_g1_i1	O15467	41	63	23	84	32	88	3e-05	47	57	53	98.6364	C-C motif chemokine 16 (Chemokine CC-4) (HCC-4) (Chemokine LEC) (IL-10-inducible chemokine) (LCC-1) (Liver-expressed chemokine) (Lymphocyte and monocyte chemoattractant) (LMC) (Monotactin-1) (MTN-1) (NCC-4) (Small-inducible cytokine A16)	Intercrine beta (chemokine CC) family
NODE_344773_length_287_cov_0.719626_g326711_i0.p2	NODE_344773_length_287_cov_0.719626_g326711_i0	P00985	76	25	1	25	32	56	2e-05	48	78	44	0.088764	Kunitz-type serine protease inhibitor 2 (Venom basic protease inhibitor 2)	Venom Kunitz-type family
TRINITY_DN181134_c3_g34_i1.p1	TRINITY_DN181134_c3_g34_i1	P10400	42	52	2	52	36	87	2e-05	48	93	43	0.230789	Retrovirus-related Pol polyprotein [Includes: Reverse transcriptase (EC 2.7.7.49); Endonuclease] (Fragment)	0
NODE_115689_length_467_cov_3.677665_g100375_i0.p1	NODE_115689_length_467_cov_3.677665_g100375_i0	P20765	45	56	2	57	49	98	2e-05	48	92	53	0.305304	Immunoglobulin lambda-like polypeptide 1 (CD179 antigen-like family member B) (Ig lambda-5) (CD antigen CD179b) (Fragment)	0
NODE_462584_length_271_cov_0.777778_g444492_i0.p2	NODE_462584_length_271_cov_0.777778_g444492_i0	P54016	56	39	2	40	24	62	2e-05	48	95	45	0.493839	50S ribosomal protein L23	Universal ribosomal protein uL23 family
TRINITY_DN129688_c0_g2_i1.p2	TRINITY_DN129688_c0_g2_i1	Q12635	77	30	11	40	33	62	2e-05	48	73	41	0.691549	ATP synthase subunit 9, mitochondrial (Lipid-binding protein)	ATPase C chain family
TRINITY_DN152793_c0_g1_i1.p1	TRINITY_DN152793_c0_g1_i1	A5LHG2	49	47	59	103	38	84	2e-05	48	40	44	0.793835	ADM5 [Cleaved into: Adrenomedullin-5 (AM5)]	Adrenomedullin family
TRINITY_DN1259107_c0_g1_i1.p2	TRINITY_DN1259107_c0_g1_i1	P12850	50	56	6	56	18	72	1e-05	49	100	58	0.084918	Growth-regulated alpha protein (C-X-C motif chemokine 1) (Platelet-derived growth factor-inducible protein KC) (Secretory protein N51) [Cleaved into: KC(5-72) (Hematopoietic synergistic factor) (HSF) (KC-T)]	Intercrine alpha (chemokine CxC) family
NODE_300910_length_297_cov_1.031250_g282875_i0.p1	NODE_300910_length_297_cov_1.031250_g282875_i0	Q3SAE6	60	40	8	46	1	39	1e-05	49	85	103	0.092264	Natriuretic peptide HsNP-a (Fragment)	Natriuretic peptide family
TRINITY_DN266689_c0_g1_i1.p2	TRINITY_DN266689_c0_g1_i1	Q4V7T9	58	40	1	40	1	40	1e-05	49	100	51	0.134697	Reactive oxygen species modulator 1 (ROS modulator 1) (Protein MGR2 homolog)	MGR2 family
NODE_427619_length_276_cov_0.758621_g409537_i0.p1	NODE_427619_length_276_cov_0.758621_g409537_i0	Q9GRJ3	46	65	27	84	35	99	1e-05	49	71	45	0.13753	40S ribosomal protein S23	Universal ribosomal protein uS12 family
TRINITY_DN1364333_c0_g1_i1.p1	TRINITY_DN1364333_c0_g1_i1	Q6CQX4	41	78	38	113	46	120	9e-06	49	59	62	0.141495	Nuclear transport factor 2 (NTF-2)	0
TRINITY_DN1129621_c0_g1_i1.p3	TRINITY_DN1129621_c0_g1_i1	P80349	100	23	26	48	15	37	7e-06	49	47	59	0.15172	Fuctinin-3 (Fucosyltransferase inhibitor 3) (Fragment)	0
NODE_628636_length_248_cov_0.880000_g610531_i0.p1	NODE_628636_length_248_cov_0.880000_g610531_i0	O13685	41	61	23	82	5	65	7e-06	49	74	41	0.165042	Ubiquitin-conjugating enzyme E2 13 (EC 2.3.2.23) (E2 ubiquitin-conjugating enzyme 13) (Ubiquitin carrier protein 13) (Ubiquitin-protein ligase 13)	Ubiquitin-conjugating enzyme family
TRINITY_DN819261_c0_g1_i1.p1	TRINITY_DN819261_c0_g1_i1	Q99PE3	42	50	1	50	32	81	1e-05	49	100	61	0.167571	P2Y purinoceptor 2 (P2Y2) (Fragment)	G-protein coupled receptor 1 family
NODE_486951_length_268_cov_0.789744_g468858_i0.p4	NODE_486951_length_268_cov_0.789744_g468858_i0	Q92366	69	29	1	29	1	29	7e-06	49	97	48	0.467365	60S ribosomal protein L29 (L43)	Eukaryotic ribosomal protein eL29 family
TRINITY_DN1274759_c0_g1_i1.p9	TRINITY_DN1274759_c0_g1_i1	Q9PTL1	61	33	4	36	44	76	1e-05	49	89	43	1.00277	Protein sprouty homolog 1 (Spry-1) (Fragment)	Sprouty family
TRINITY_DN179366_c17_g1_i2.p1	TRINITY_DN179366_c17_g1_i2	P16709	51	51	37	87	27	76	7e-06	49	57	66	1.2104	viral Ubiquitin	Ubiquitin family
TRINITY_DN1459445_c0_g1_i1.p4	TRINITY_DN1459445_c0_g1_i1	P86960	53	53	1	52	76	122	9e-06	49	96	40	4.40557	Glycine-rich protein 3 (Lysine-rich matrix protein 7) (KRMP7)	0
NODE_536_length_2761_cov_1887.127232_g346_i0.p1	NODE_536_length_2761_cov_1887.127232_g346_i0	P02634	52	42	13	54	12	53	1e-05	49	75	53	98.8355	Protein S100-G (9 kDa CaBP) (Calbindin-D9k) (Cholecalcin) (S100 calcium-binding protein G) (Vitamin D-dependent calcium-binding protein, intestinal) (CABP)	S-100 family
TRINITY_DN1366933_c0_g1_i1.p1	TRINITY_DN1366933_c0_g1_i1	P36379	84	25	20	44	1	25	4e-06	50	56	96	0.078145	SPARC (Basement-membrane protein 40) (BM-40) (Osteonectin) (ON) (Secreted protein acidic and rich in cysteine) (Fragment)	SPARC family
TRINITY_DN223188_c0_g1_i1.p1	TRINITY_DN223188_c0_g1_i1	P49689	85	26	27	52	2	27	3e-06	50	49	42	0.084918	40S ribosomal protein S30	Eukaryotic ribosomal protein eS30 family
TRINITY_DN533713_c1_g1_i1.p3	TRINITY_DN533713_c1_g1_i1	Q11116	67	27	2	28	8	30	3e-06	50	87	66	0.099021	Uncharacterized protein C03B1.10	0
TRINITY_DN101988_c0_g1_i1.p1	TRINITY_DN101988_c0_g1_i1	P11632	41	49	1	49	20	68	4e-06	50	98	53	0.169836	Non-histone chromosomal protein 6A	NHP6 family
TRINITY_DN563262_c0_g1_i1.p1	TRINITY_DN563262_c0_g1_i1	P0DKT1	43	46	7	52	26	70	3e-06	50	65	66	0.237294	Turripeptide Pal9.2	Conopeptide P-like superfamily
TRINITY_DN22584_c1_g1_i1.p1	TRINITY_DN22584_c1_g1_i1	Q592E4	57	42	1	42	1	42	4e-06	50	100	52	0.254753	Cortexin-2	Cortexin family
NODE_614722_length_250_cov_0.870056_g596617_i0.p1	NODE_614722_length_250_cov_0.870056_g596617_i0	O79408	48	61	1	61	30	90	6e-06	50	98	53	0.266914	NADH-ubiquinone oxidoreductase chain 3 (EC 7.1.1.2) (NADH dehydrogenase subunit 3)	Complex I subunit 3 family
NODE_508036_length_265_cov_0.802083_g489939_i0.p1	NODE_508036_length_265_cov_0.802083_g489939_i0	Q9DET5	59	41	1	41	4	44	5e-06	50	93	91	0.372585	Thymosin beta-15A homolog (Thymosin beta)	Thymosin beta family
TRINITY_DN1209780_c0_g1_i1.p1	TRINITY_DN1209780_c0_g1_i1	Q9M7X7	55	40	2	41	11	50	3e-06	50	91	66	0.373778	60S ribosomal protein L29-1	Eukaryotic ribosomal protein eL29 family
TRINITY_DN162623_c0_g2_i1.p1	TRINITY_DN162623_c0_g2_i1	Q8NHG7	52	50	29	78	1	47	3e-06	50	45	65	1.12614	Small VCP/p97-interacting protein	SVIP family
NODE_497908_length_266_cov_1.196891_g479811_i0.p4	NODE_497908_length_266_cov_1.196891_g479811_i0	P79200	55	47	1	47	63	109	2e-06	51	80	43	0.094814	Aquaporin-2 (AQP-2) (ADH water channel) (Aquaporin-CD) (AQP-CD) (Collecting duct water channel protein) (WCH-CD) (Water channel protein for renal collecting duct) (Fragment)	MIP/aquaporin (TC 1.A.8) family
TRINITY_DN797997_c0_g1_i1.p2	TRINITY_DN797997_c0_g1_i1	O22643	51	41	5	45	45	85	2e-06	51	51	47	0.102723	Acyl-CoA-binding protein (ACBP)	ACBP family
NODE_25129_length_897_cov_2.274272_g18493_i1.p2	NODE_25129_length_897_cov_2.274272_g18493_i1	Q8WWR9	44	66	1	66	1	63	2e-06	51	80	79	0.132955	Pancreatic progenitor cell differentiation and proliferation factor-like protein (Exocrine differentiation and proliferation factor-like protein)	PPDPF family
NODE_363361_length_284_cov_1.184834_g345291_i0.p1	NODE_363361_length_284_cov_1.184834_g345291_i0	B2RZ59	43	56	1	56	53	108	2e-06	51	76	44	0.151596	SH2 domain-containing protein 1A	0
TRINITY_DN422250_c0_g1_i1.p1	TRINITY_DN422250_c0_g1_i1	P58726	55	38	10	47	3	40	3e-06	51	75	54	0.159384	Cold shock-like protein CspJ	0
NODE_311263_length_292_cov_1.146119_g293212_i0.p1	NODE_311263_length_292_cov_1.146119_g293212_i0	Q09506	49	55	7	61	60	114	2e-06	51	57	44	0.220437	Tax1-binding protein 3 homolog	0
NODE_616383_length_250_cov_0.870056_g598278_i0.p4	NODE_616383_length_250_cov_0.870056_g598278_i0	P41959	76	34	2	35	34	67	2e-06	51	94	41	0.225881	40S ribosomal protein S26 (Fragment)	Eukaryotic ribosomal protein eS26 family
NODE_375835_length_283_cov_0.733333_g357764_i0.p3	NODE_375835_length_283_cov_0.733333_g357764_i0	P47831	67	39	6	44	15	53	2e-06	51	87	63	0.768461	60S ribosomal protein L28 (L27A) (L29) (Fragment)	Universal ribosomal protein uL15 family
NODE_393855_length_280_cov_0.743961_g375779_i0.p1	NODE_393855_length_280_cov_0.743961_g375779_i0	P02632	41	64	5	68	12	74	1e-06	52	76	81	0.085828	Protein S100-G (Calbindin-D9k) (S100 calcium-binding protein G) (Vitamin D-dependent calcium-binding protein, intestinal) (CABP) [Cleaved into: Protein S100-G, minor isoform]	S-100 family
TRINITY_DN16187_c0_g2_i1.p1	TRINITY_DN16187_c0_g2_i1	Q9NZH5	40	82	1	82	122	199	8e-07	52	98	41	0.086073	Securin-2 (Pituitary tumor-transforming gene 2 protein)	Securin family
NODE_636632_length_247_cov_0.885057_g618527_i0.p2	NODE_636632_length_247_cov_0.885057_g618527_i0	Q8TGK9	53	55	23	76	1	55	1e-06	52	70	96	0.103139	Putative uncharacterized protein YPL135C-A	0
NODE_575269_length_256_cov_0.841530_g557168_i0.p2	NODE_575269_length_256_cov_0.841530_g557168_i0	A7X3Z4	42	66	5	69	86	151	1e-06	52	85	40	0.159221	C-type lectin lectoxin-Lio1 (CTL)	True venom lectin family
TRINITY_DN661514_c0_g1_i1.p1	TRINITY_DN661514_c0_g1_i1	Q3UGS4	60	40	4	43	12	51	1e-06	52	80	41	0.178327	Mapk-regulated corepressor-interacting protein 1 (Protein FAM195B)	MCRIP family
NODE_179078_length_378_cov_2.432787_g161494_i0.p1	NODE_179078_length_378_cov_2.432787_g161494_i0	Q0P5A7	52	50	1	47	69	118	1e-06	52	104	42	0.201961	Eukaryotic translation initiation factor 4E-binding protein 1 (4E-BP1) (eIF4E-binding protein 1)	EIF4E-binding protein family
NODE_41354_length_735_cov_5.122356_g33776_i0.p2	NODE_41354_length_735_cov_5.122356_g33776_i0	A0A023PYD7	41	99	15	111	5	103	1e-06	52	88	58	0.285136	Putative uncharacterized membrane protein YDR187C	0
TRINITY_DN175416_c0_g1_i1.p1	TRINITY_DN175416_c0_g1_i1	P45362	49	53	58	110	1	53	8e-07	52	46	50	0.314277	Acetyl-CoA acetyltransferase (EC 2.3.1.9) (Acetoacetyl-CoA thiolase) (Fragment)	Thiolase-like superfamily, Thiolase family
NODE_176459_length_381_cov_1.587662_g158916_i0.p1	NODE_176459_length_381_cov_1.587662_g158916_i0	Q9I841	43	60	64	123	5	62	1e-06	52	48	44	0.345912	Snaclec rhodocytin subunit alpha (Aggretin alpha chain) (Rhodoaggretin subunit alpha)	Snaclec family
TRINITY_DN189489_c0_g1_i1.p1	TRINITY_DN189489_c0_g1_i1	Q9CPX8	45	51	10	60	6	56	1e-06	52	61	91	0.364817	Cytochrome b-c1 complex subunit 10 (Complex III subunit 10) (Complex III subunit XI) (Ubiquinol-cytochrome c reductase complex 6.4 kDa protein)	UQCR11/QCR10 family
TRINITY_DN1522528_c1_g1_i1.p1	TRINITY_DN1522528_c1_g1_i1	P0DKM7	43	51	8	58	20	70	1e-06	52	88	73	0.380596	Turripeptide Lol9.1 (Turripeptide OL11)	Conopeptide P-like superfamily
TRINITY_DN77616_c0_g1_i1.p1	TRINITY_DN77616_c0_g1_i1	Q9SHE7	43	63	3	65	79	138	1e-06	52	47	40	0.541779	Ubiquitin-NEDD8-like protein RUB1 [Cleaved into: Ubiquitin; NEDD8-like protein RUB1 (Ubiquitin-related protein 1) (AtRUB1)]	Ubiquitin family
NODE_3215_length_1764_cov_239.941455_g2257_i0.p1	NODE_3215_length_1764_cov_239.941455_g2257_i0	F4JVB8	40	52	57	108	14	65	1e-06	52	42	52	2.81835	Protein RADIALIS-like 1 (AtRL1) (Protein RAD-like 1) (Protein RADIALIS-LIKE SANT/MYB 2) (Protein RSM2)	0
NODE_7520_length_1379_cov_51.929556_g5484_i0.p1	NODE_7520_length_1379_cov_51.929556_g5484_i0	Q9D1T5	50	74	27	96	34	106	9e-07	52	68	61	3.85541	Proline-rich protein 15	PRR15 family
TRINITY_DN1449842_c0_g1_i1.p1	TRINITY_DN1449842_c0_g1_i1	Q9FIC3	49	49	12	60	2	50	6e-07	53	82	53	0.139974	Protein BOLA2	BolA/yrbA family
TRINITY_DN21869_c0_g1_i1.p2	TRINITY_DN21869_c0_g1_i1	P26633	64	36	20	55	3	38	5e-07	53	58	58	0.198142	E3 SUMO-protein ligase EGR2 (EC 2.3.2.-) (E3 SUMO-protein transferase ERG2) (Early growth response protein 2) (EGR-2) (Zinc finger protein Krox-20) (Fragment)	EGR C2H2-type zinc-finger protein family
TRINITY_DN151932_c0_g1_i1.p2	TRINITY_DN151932_c0_g1_i1	Q69YL0	46	68	12	79	12	72	5e-07	53	75	69	1.29019	Protein NCBP2AS2 (Hypoxia-induced angiogenesis regulator) (NCBP2 antisense gene protein 2)	0
TRINITY_DN63740_c0_g1_i1.p2	TRINITY_DN63740_c0_g1_i1	Q5VXD3	46	59	58	116	47	104	7e-07	53	46	48	5.74102	Sterile alpha motif domain-containing protein 13 (SAM domain-containing protein 13)	0
NODE_336322_length_288_cov_0.716279_g318261_i0.p2	NODE_336322_length_288_cov_0.716279_g318261_i0	Q7LL14	55	47	2	48	27	73	4e-07	54	96	42	0.086392	Probable U2 small nuclear ribonucleoprotein B'' (U2 snRNP B'')	0
NODE_447891_length_273_cov_0.770000_g429803_i0.p2	NODE_447891_length_273_cov_0.770000_g429803_i0	Q06405	47	62	34	90	11	72	2e-07	54	69	61	0.093316	ATP synthase subunit f, mitochondrial	ATPase F chain family
NODE_613016_length_250_cov_1.305085_g594911_i0.p1	NODE_613016_length_250_cov_1.305085_g594911_i0	Q9LMK5	41	73	7	78	5	77	4e-07	54	88	46	0.213653	CST complex subunit STN1 (Suppressor of cdc thirteen homolog) (AtSTN1)	STN1 family
TRINITY_DN1518387_c0_g1_i1.p2	TRINITY_DN1518387_c0_g1_i1	Q11HR3	52	48	2	49	54	101	4e-07	54	98	46	0.243431	50S ribosomal protein L24	Universal ribosomal protein uL24 family
TRINITY_DN841579_c0_g1_i1.p2	TRINITY_DN841579_c0_g1_i1	Q06059	63	35	1	35	47	81	4e-07	54	97	43	0.403933	NADH-ubiquinone oxidoreductase chain 6 (EC 7.1.1.2) (NADH dehydrogenase subunit 6) (Fragment)	Complex I subunit 6 family
NODE_514533_length_264_cov_0.806283_g496436_i0.p1	NODE_514533_length_264_cov_0.806283_g496436_i0	O79405	60	35	1	35	1	35	4e-07	54	70	64	0.541994	ATP synthase protein 8 (A6L) (F-ATPase subunit 8)	ATPase protein 8 family
NODE_66566_length_601_cov_10.270833_g56035_i0.p4	NODE_66566_length_601_cov_10.270833_g56035_i0	P63054	59	49	1	49	1	46	2e-07	54	75	79	0.863727	Calmodulin regulator protein PCP4 (Brain-specific antigen PCP-4) (Brain-specific polypeptide PEP-19) (Purkinje cell protein 4)	PCP4 family
TRINITY_DN1356402_c1_g13_i1.p1	TRINITY_DN1356402_c1_g13_i1	Q3E811	63	43	1	43	4	46	2e-07	54	56	69	2.38795	Regulator of rDNA transcription protein 15	ART2/RRT15 family
NODE_15787_length_1073_cov_108.244000_g11963_i0.p1	NODE_15787_length_1073_cov_108.244000_g11963_i0	P26352	56	48	1	48	1	42	4e-07	54	91	112	7.74075	Thymosin beta-12	Thymosin beta family
TRINITY_DN39824_c0_g1_i1.p2	TRINITY_DN39824_c0_g1_i1	Q28GR1	63	43	1	43	1	43	3e-07	54	66	67	11.1202	Translation machinery-associated protein 7 (Coiled-coil domain-containing protein 72)	TMA7 family
NODE_92145_length_519_cov_143331.632287_g79002_i0.p3	NODE_92145_length_519_cov_143331.632287_g79002_i0	P0CI21	66	38	22	59	1	38	3e-07	54	63	100	93.7497	Augerpeptide hhe53	0
TRINITY_DN46745_c1_g1_i1.p1	TRINITY_DN46745_c1_g1_i1	Q8TGR5	69	42	6	47	15	56	2e-07	55	86	40	0.169836	Putative uncharacterized protein YEL030C-A	0
TRINITY_DN1429792_c0_g1_i1.p1	TRINITY_DN1429792_c0_g1_i1	P01701	45	56	23	78	10	65	2e-07	55	72	48	0.215893	Immunoglobulin lambda variable 1-51 (Ig lambda chain V-I region BL2) (Ig lambda chain V-I region EPS) (Ig lambda chain V-I region NEW) (Ig lambda chain V-I region NIG-64)	0
TRINITY_DN1137074_c0_g1_i1.p2	TRINITY_DN1137074_c0_g1_i1	D3YUG0	44	70	15	83	27	93	1e-07	55	80	69	0.278952	Sterile alpha motif domain-containing protein 13 (SAM domain-containing protein 13)	0
NODE_334128_length_288_cov_0.716279_g316067_i0.p2	NODE_334128_length_288_cov_0.716279_g316067_i0	P29657	92	26	1	26	1	26	1e-07	55	53	41	0.286892	Cytochrome c oxidase subunit 2 (EC 1.9.3.1) (Cytochrome c oxidase polypeptide II) (Fragment)	Cytochrome c oxidase subunit 2 family
TRINITY_DN144851_c0_g2_i1.p1	TRINITY_DN144851_c0_g2_i1	A4UHC0	42	69	13	80	39	107	1e-07	55	56	46	0.410436	Calmodulin (CaM)	Calmodulin family
TRINITY_DN525086_c0_g2_i1.p1	TRINITY_DN525086_c0_g2_i1	Q6ZQT0	47	66	1	66	53	118	2e-07	55	100	47	0.523104	Putative uncharacterized protein FLJ45035	0
TRINITY_DN285092_c0_g1_i1.p1	TRINITY_DN285092_c0_g1_i1	P00592	45	64	68	124	74	137	1e-07	55	52	44	0.567632	Phospholipase A2, major isoenzyme (EC 3.1.1.4) (Group IB phospholipase A2) (Phosphatidylcholine 2-acylhydrolase 1B)	Phospholipase A2 family
NODE_102897_length_493_cov_18.845238_g88713_i0.p1	NODE_102897_length_493_cov_18.845238_g88713_i0	Q06666	40	87	3	85	75	161	2e-07	55	71	47	1.10043	Octapeptide-repeat protein T2	0
TRINITY_DN81743_c0_g2_i1.p2	TRINITY_DN81743_c0_g2_i1	F1QQI2	50	54	1	54	42	95	8e-08	56	68	53	0.143904	Spexin (Spexin hormone) [Cleaved into: Spexin-1]	0
NODE_645589_length_246_cov_0.890173_g627483_i0.p3	NODE_645589_length_246_cov_0.890173_g627483_i0	Q9CQD6	83	30	3	32	1	30	1e-07	56	88	97	0.15948	Sarcolipin	Sarcolipin family
TRINITY_DN38915_c1_g1_i1.p1	TRINITY_DN38915_c1_g1_i1	O62787	50	46	5	50	42	87	1e-07	56	92	44	0.169836	Solute carrier family 2, facilitated glucose transporter member 3 (Glucose transporter type 3, brain) (GLUT-3)	Major facilitator superfamily, Sugar transporter (TC 2.A.1.1) family, Glucose transporter subfamily
TRINITY_DN154833_c0_g1_i1.p1	TRINITY_DN154833_c0_g1_i1	Q2NKU0	57	42	15	56	6	47	1e-07	56	75	53	0.169836	Centromere protein X (CENP-X) (FANCM-interacting histone fold protein 2) (Fanconi anemia-associated polypeptide of 10 kDa) (Stimulated by retinoic acid gene 13 protein homolog)	CENP-X/MHF2 family
TRINITY_DN1005937_c0_g1_i1.p1	TRINITY_DN1005937_c0_g1_i1	P80502	76	34	27	60	2	35	8e-08	56	56	85	0.171512	Chaperonin HSP60, mitochondrial (Fragment)	Chaperonin (HSP60) family
TRINITY_DN914354_c0_g1_i1.p1	TRINITY_DN914354_c0_g1_i1	A0A0B4J271	40	87	1	87	33	114	1e-07	56	96	76	0.190681	T cell receptor alpha variable 12-3	0
NODE_213651_length_348_cov_1.774545_g195771_i0.p3	NODE_213651_length_348_cov_1.774545_g195771_i0	P19865	88	26	11	36	5	30	1e-07	56	55	87	0.205706	Gamma-II crystallin (Fragment)	Beta/gamma-crystallin family
TRINITY_DN142356_c0_g1_i1.p1	TRINITY_DN142356_c0_g1_i1	P70120	40	94	14	102	75	167	1e-07	56	91	56	0.551897	Transcription factor HES-5 (Hairy and enhancer of split 5)	0
NODE_650947_length_245_cov_0.895349_g632840_i0.p2	NODE_650947_length_245_cov_0.895349_g632840_i0	Q91061	40	77	2	76	13	89	6e-08	56	97	84	1.85566	Ictacalcin	S-100 family
TRINITY_DN32519_c0_g1_i1.p2	TRINITY_DN32519_c0_g1_i1	P05632	71	35	25	59	1	35	6e-08	56	47	69	6.05889	ATP synthase subunit epsilon, mitochondrial (ATPase subunit epsilon) (ATP synthase F1 subunit epsilon)	Eukaryotic ATPase epsilon family
NODE_300509_length_297_cov_1.312500_g282474_i0.p1	NODE_300509_length_297_cov_1.312500_g282474_i0	O49203	43	99	3	98	19	116	5e-08	57	101	42	0.165261	Nucleoside diphosphate kinase III, chloroplastic/mitochondrial (NDK III) (NDP kinase III) (NDPK III) (EC 2.7.4.6)	NDK family
TRINITY_DN413328_c0_g1_i1.p1	TRINITY_DN413328_c0_g1_i1	Q4JCS0	51	47	5	51	3	43	4e-08	57	92	57	0.165424	Disintegrin isoform D-3	Venom metalloproteinase (M12B) family, P-II subfamily, P-IIa sub-subfamily
TRINITY_DN599699_c0_g1_i1.p1	TRINITY_DN599699_c0_g1_i1	Q2ES47	59	37	3	39	45	81	4e-08	57	74	44	0.168711	Kunitz-type serine protease inhibitor 4 (Kunitz protease inhibitor 4) (Kunitz protease inhibitor IV)	Venom Kunitz-type family
NODE_347306_length_286_cov_1.436620_g329241_i0.p1	NODE_347306_length_286_cov_1.436620_g329241_i0	Q8T0W5	46	59	40	94	29	85	3e-08	57	63	69	0.177555	Cysteine-rich venom protein 1 (cvp1)	Serine protease inhibitor-like (TIL domain-containing) family
TRINITY_DN175554_c1_g2_i3.p1	TRINITY_DN175554_c1_g2_i3	P11633	45	53	20	72	22	74	3e-08	57	69	54	0.213822	Non-histone chromosomal protein 6B	NHP6 family
NODE_421992_length_276_cov_1.256158_g403910_i0.p1	NODE_421992_length_276_cov_1.256158_g403910_i0	P0CG34	57	49	1	49	1	44	5e-08	57	94	109	0.242754	Thymosin beta-15A (NB thymosin beta) (Thymosin-like protein 8)	Thymosin beta family
TRINITY_DN443062_c0_g1_i1.p1	TRINITY_DN443062_c0_g1_i1	Q9PUA8	51	59	2	60	13	71	5e-08	57	74	83	0.243478	Thyroid hormone receptor alpha (Nuclear receptor subfamily 1 group A member 1) (Fragment)	Nuclear hormone receptor family, NR1 subfamily
TRINITY_DN1203645_c0_g1_i1.p1	TRINITY_DN1203645_c0_g1_i1	P28199	54	48	2	49	55	100	5e-08	57	96	43	0.277964	Tyrosine-protein phosphatase 7 (EC 3.1.3.48) (Fragment)	Protein-tyrosine phosphatase family
NODE_3485_length_1723_cov_12.226061_g2463_i0.p3	NODE_3485_length_1723_cov_12.226061_g2463_i0	P83528	43	56	1	56	47	102	5e-08	57	72	46	0.52351	Putative syntaxin 6	Syntaxin family
TRINITY_DN693700_c0_g1_i1.p2	TRINITY_DN693700_c0_g1_i1	P50657	65	34	1	34	47	80	4e-08	57	97	40	0.949192	Cytochrome c oxidase subunit 3 (EC 1.9.3.1) (Cytochrome c oxidase polypeptide III) (Fragment)	Cytochrome c oxidase subunit 3 family
NODE_40607_length_740_cov_5397.032984_g33145_i0.p5	NODE_40607_length_740_cov_5397.032984_g33145_i0	Q9I954	71	38	8	45	2	39	5e-08	57	72	88	192.086	Thymosin beta-b	Thymosin beta family
TRINITY_DN220076_c0_g1_i1.p1	TRINITY_DN220076_c0_g1_i1	P41960	64	45	5	49	3	47	2e-08	58	92	75	0.169836	60S ribosomal protein L26 (Fragment)	Universal ribosomal protein uL24 family
TRINITY_DN465334_c0_g1_i1.p1	TRINITY_DN465334_c0_g1_i1	Q9H7X2	40	82	68	149	67	142	2e-08	58	55	58	0.17561	Uncharacterized protein C1orf115	0
NODE_641801_length_246_cov_0.890173_g623695_i0.p1	NODE_641801_length_246_cov_0.890173_g623695_i0	P07439	41	76	4	79	49	119	2e-08	58	94	47	0.216437	Lectin BRA-3	0
TRINITY_DN161110_c0_g1_i1.p1	TRINITY_DN161110_c0_g1_i1	Q10215	42	64	19	82	44	107	2e-08	58	74	45	0.218295	Putative thiosulfate sulfurtransferase, mitochondrial (EC 2.8.1.1) (Rhodanese-like protein)	0
TRINITY_DN139159_c0_g2_i1.p1	TRINITY_DN139159_c0_g2_i1	Q49B96	66	38	1	38	1	38	2e-08	58	54	42	0.307827	Cytochrome c oxidase assembly protein COX19 (hCOX19)	COX19 family
TRINITY_DN161110_c0_g3_i1.p1	TRINITY_DN161110_c0_g3_i1	Q8NFU3	50	52	2	52	59	110	2e-08	58	91	45	0.343626	Thiosulfate:glutathione sulfurtransferase (TST) (EC 2.8.1.-)	0
NODE_13361_length_1138_cov_8.250704_g10040_i0.p4	NODE_13361_length_1138_cov_8.250704_g10040_i0	A0A1B0GVY4	82	33	1	33	1	33	2e-08	58	67	46	0.676034	Small integral membrane protein 31	0
TRINITY_DN159887_c0_g2_i1.p1	TRINITY_DN159887_c0_g2_i1	P0CJ14	41	78	15	85	1	77	2e-08	58	64	84	5.26488	Venom protein 302	0
NODE_535350_length_261_cov_0.914894_g517251_i0.p1	NODE_535350_length_261_cov_0.914894_g517251_i0	P15957	52	58	1	58	31	88	7e-09	59	95	50	0.112573	NADH-ubiquinone oxidoreductase chain 3 (EC 7.1.1.2) (NADH dehydrogenase subunit 3)	Complex I subunit 3 family
TRINITY_DN1139493_c0_g1_i1.p1	TRINITY_DN1139493_c0_g1_i1	Q9UTD1	42	71	63	131	53	122	9e-09	59	51	42	0.121661	mRNA 3'-end-processing protein yth1	CPSF4/YTH1 family
TRINITY_DN1295427_c0_g1_i1.p2	TRINITY_DN1295427_c0_g1_i1	P23286	40	77	2	77	59	135	1e-08	59	100	52	0.170565	Calmodulin (CaM)	Calmodulin family
TRINITY_DN1323304_c0_g1_i1.p2	TRINITY_DN1323304_c0_g1_i1	Q0NZX7	52	42	5	46	42	83	9e-09	59	91	43	0.18817	Zinc metalloproteinase-disintegrin-like bothrojarin-4 (EC 3.4.24.-) (Snake venom metalloproteinase) (SVMP) (Fragment)	Venom metalloproteinase (M12B) family, P-III subfamily, P-IIIa sub-subfamily
TRINITY_DN301469_c0_g1_i1.p1	TRINITY_DN301469_c0_g1_i1	Q8R412	40	82	55	136	9	90	7e-09	59	58	91	0.267128	Interferon alpha-inducible protein 27-like protein 2A (Interferon-stimulated gene 12 protein) (ISG12)	IFI6/IFI27 family
NODE_490956_length_267_cov_0.907216_g472861_i0.p4	NODE_490956_length_267_cov_0.907216_g472861_i0	Q95V84	84	37	1	37	1	37	7e-09	59	97	53	0.339671	60S ribosomal protein L38	Eukaryotic ribosomal protein eL38 family
NODE_418190_length_277_cov_0.754902_g400109_i0.p2	NODE_418190_length_277_cov_0.754902_g400109_i0	P19133	52	46	1	46	30	75	1e-08	59	90	59	0.451873	Ferritin light chain (Ferritin L subunit) (Fragment)	Ferritin family
TRINITY_DN177271_c0_g1_i5.p2	TRINITY_DN177271_c0_g1_i5	E1BSW7	43	70	8	77	67	136	9e-09	59	86	50	0.459431	Centromere protein S (CENP-S)	TAF9 family, CENP-S/MHF1 subfamily
TRINITY_DN249337_c0_g1_i1.p2	TRINITY_DN249337_c0_g1_i1	Q08066	75	36	13	48	1	36	7e-09	59	73	58	0.460255	60S ribosomal protein L19 (Fragment)	Eukaryotic ribosomal protein eL19 family
TRINITY_DN152993_c0_g1_i1.p1	TRINITY_DN152993_c0_g1_i1	Q9M1N8	42	72	2	73	56	126	9e-09	59	57	51	1.75904	Putative histone deacetylase 10 (EC 3.5.1.98)	Histone deacetylase family
NODE_268069_length_314_cov_0.817427_g250072_i0.p4	NODE_268069_length_314_cov_0.817427_g250072_i0	Q7ZUG5	85	34	1	34	4	37	7e-09	59	97	42	1.97902	40S ribosomal protein S21	Eukaryotic ribosomal protein eS21 family
NODE_558629_length_258_cov_0.832432_g540529_i0.p1	NODE_558629_length_258_cov_0.832432_g540529_i0	Q16611	40	87	1	84	50	136	5e-09	60	102	41	0.101704	Bcl-2 homologous antagonist/killer (Apoptosis regulator BAK) (Bcl-2-like protein 7) (Bcl2-L-7)	Bcl-2 family
TRINITY_DN174550_c0_g2_i1.p1	TRINITY_DN174550_c0_g2_i1	P86979	78	37	2	38	1	37	5e-09	60	48	100	0.248045	Fructose-bisphosphate aldolase A (EC 4.1.2.13) (Muscle-type aldolase) (allergen Thu a 3.0101) (Fragment)	Class I fructose-bisphosphate aldolase family
TRINITY_DN1552412_c0_g1_i1.p1	TRINITY_DN1552412_c0_g1_i1	Q6DDC6	76	38	1	38	44	81	5e-09	60	93	46	0.286071	40S ribosomal protein S21	Eukaryotic ribosomal protein eS21 family
NODE_131631_length_439_cov_3.139344_g115437_i0.p1	NODE_131631_length_439_cov_3.139344_g115437_i0	Q8HYP5	42	89	38	122	6	92	6e-09	60	62	68	0.291708	C-C motif chemokine 21 (Small-inducible cytokine A21)	Intercrine beta (chemokine CC) family
NODE_277654_length_309_cov_0.902542_g259644_i0.p1	NODE_277654_length_309_cov_0.902542_g259644_i0	P56565	45	71	4	72	5	75	4e-09	60	99	76	0.550271	Protein S100-A1 (S-100 protein alpha chain) (S-100 protein subunit alpha) (S100 calcium-binding protein A1)	S-100 family
TRINITY_DN121629_c0_g1_i1.p1	TRINITY_DN121629_c0_g1_i1	Q56JY4	84	32	38	69	41	72	4e-09	60	44	43	10.2245	Mitochondrial import receptor subunit TOM6 homolog (Overexpressed breast tumor protein homolog) (Translocase of outer membrane 6 kDa subunit homolog)	Tom6 family
TRINITY_DN711721_c0_g1_i1.p1	TRINITY_DN711721_c0_g1_i1	Q9W445	42	86	11	95	2	81	3e-09	61	91	47	0.088468	Malignant T-cell-amplified sequence 1 homolog (Multiple copies in T-cell lymphoma 1 homolog) (MCT-1)	MCTS1 family
NODE_479711_length_269_cov_0.785714_g461618_i0.p2	NODE_479711_length_269_cov_0.785714_g461618_i0	B5X8I6	57	47	1	47	40	86	3e-09	61	94	52	0.094704	Neuropeptide-like protein C4orf48 homolog	0
NODE_657973_length_244_cov_0.900585_g639865_i0.p1	NODE_657973_length_244_cov_0.900585_g639865_i0	P58826	41	69	2	70	29	97	2e-09	61	85	42	0.110672	P2Y purinoceptor 4 (P2Y4) (P2Y4 metabotropic purinergic receptor) (Fragment)	G-protein coupled receptor 1 family
TRINITY_DN20207_c0_g1_i1.p1	TRINITY_DN20207_c0_g1_i1	Q9H521	58	48	24	71	4	51	2e-09	61	55	61	0.114866	Putative uncharacterized protein LOC645739	0
TRINITY_DN913788_c0_g1_i1.p1	TRINITY_DN913788_c0_g1_i1	P86215	87	31	4	34	20	50	3e-09	61	57	62	0.115134	Peroxiredoxin-6 (EC 1.11.1.15) (1-Cys peroxiredoxin) (1-Cys PRX) (Acidic calcium-independent phospholipase A2) (aiPLA2) (EC 3.1.1.4) (Antioxidant protein 2) (Non-selenium glutathione peroxidase) (NSGPx) (Fragments)	Peroxiredoxin family, Prx6 subfamily
TRINITY_DN764018_c0_g1_i1.p3	TRINITY_DN764018_c0_g1_i1	Q182D5	97	31	1	31	1	31	2e-09	61	97	53	0.14153	30S ribosomal protein S21	Bacterial ribosomal protein bS21 family
NODE_434116_length_275_cov_0.762376_g416033_i0.p2	NODE_434116_length_275_cov_0.762376_g416033_i0	P35171	48	63	6	68	19	81	2e-09	61	90	76	0.154705	Cytochrome c oxidase subunit 7A2, mitochondrial (Cytochrome c oxidase subunit VIIa-liver/heart) (Cytochrome c oxidase subunit VIIa-L)	Cytochrome c oxidase VIIa family
TRINITY_DN1456926_c0_g1_i1.p2	TRINITY_DN1456926_c0_g1_i1	Q3URR0	59	46	1	46	41	86	2e-09	61	98	53	0.160475	Centromere protein W (CENP-W) (Cancer-up-regulated gene 2 protein)	CENP-W/WIP1 family
TRINITY_DN929246_c0_g1_i1.p4	TRINITY_DN929246_c0_g1_i1	Q8MJV4	57	49	1	49	8	56	3e-09	61	100	40	0.252489	Neuropeptide B (Preproprotein L7) (bPPL7) [Cleaved into: Neuropeptide B-29 (NPB29) (L7C)]	Neuropeptide B/W family
TRINITY_DN176235_c0_g1_i1.p1	TRINITY_DN176235_c0_g1_i1	P0AC64	42	72	13	84	1	72	6e-09	61	40	87	0.313076	Glutaredoxin 3 (Grx3)	Glutaredoxin family
TRINITY_DN1179043_c0_g1_i1.p3	TRINITY_DN1179043_c0_g1_i1	Q945P0	41	85	10	91	14	96	2e-09	61	89	41	0.420369	Transcriptional activator FHA1 (Protein FORKHEAD-ASSOCIATED DOMAIN 1) (NtFHA1)	0
NODE_397607_length_280_cov_0.743961_g379531_i0.p2	NODE_397607_length_280_cov_0.743961_g379531_i0	A7X3W6	45	55	2	55	57	111	2e-09	61	93	50	0.757588	C-type lectin lectoxin-Enh2 (CTL)	True venom lectin family
TRINITY_DN178794_c1_g2_i1.p4	TRINITY_DN178794_c1_g2_i1	A6H7B1	52	63	2	64	10	71	3e-09	61	94	43	1.81581	Mitochondrial import receptor subunit TOM20 homolog (Mitochondrial 20 kDa outer membrane protein) (Outer mitochondrial membrane receptor Tom20)	Tom20 family
TRINITY_DN179370_c2_g8_i4.p2	TRINITY_DN179370_c2_g8_i4	P01038	41	63	2	64	76	138	3e-09	61	90	45	3.08542	Cystatin (Egg-white cystatin) (Ovocystatin)	Cystatin family
TRINITY_DN180465_c2_g6_i1.p2	TRINITY_DN180465_c2_g6_i1	P05785	42	83	1	83	6	88	2e-09	61	93	89	20.5191	Keratin, type I cytoskeletal 14 (Cytokeratin VII) (Cytokeratin-14) (CK-14) (Cytokeratin-7) (Keratin-14) (K14) (Fragment)	Intermediate filament family
NODE_348602_length_286_cov_0.967136_g330537_i0.p2	NODE_348602_length_286_cov_0.967136_g330537_i0	Q96386	70	44	25	66	1	44	1e-09	62	49	68	0.089075	Metallothionein-like protein type 3 (MT-3)	Metallothionein superfamily, Type 15 family
NODE_424085_length_276_cov_0.758621_g406003_i0.p1	NODE_424085_length_276_cov_0.758621_g406003_i0	Q9DCA2	44	82	15	91	10	86	8e-10	62	90	43	0.092302	28S ribosomal protein S11, mitochondrial (MRP-S11) (S11mt)	Universal ribosomal protein uS11 family
TRINITY_DN618500_c0_g1_i1.p1	TRINITY_DN618500_c0_g1_i1	Q9NRJ3	50	56	1	56	31	86	8e-10	62	71	44	0.106591	C-C motif chemokine 28 (Mucosae-associated epithelial chemokine) (MEC) (Protein CCK1) (Small-inducible cytokine A28)	Intercrine beta (chemokine CC) family
NODE_546980_length_260_cov_0.823529_g528880_i0.p1	NODE_546980_length_260_cov_0.823529_g528880_i0	P81061	45	56	2	57	60	115	1e-09	62	89	48	0.140114	Cystatin (Egg-white cystatin)	Cystatin family
TRINITY_DN172874_c0_g2_i1.p1	TRINITY_DN172874_c0_g2_i1	A8MTL9	51	61	82	138	2	62	1e-09	62	44	44	0.149673	Serpin-like protein HMSD (Minor histocompatibility protein HMSD) (Minor histocompatibility serpin domain-containing protein)	Serpin family
TRINITY_DN888078_c0_g1_i1.p1	TRINITY_DN888078_c0_g1_i1	P87394	55	58	28	81	10	66	1e-09	62	55	44	0.180682	Homeobox protein DLX-4 (Fragment)	Distal-less homeobox family
TRINITY_DN67264_c0_g1_i1.p3	TRINITY_DN67264_c0_g1_i1	P26634	93	27	1	27	36	62	8e-10	62	55	44	0.286456	E3 SUMO-protein ligase EGR2 (EC 2.3.2.-) (E3 SUMO-protein transferase ERG2) (Early growth response protein 2) (EGR-2) (Zinc finger protein Krox-20) (Fragment)	EGR C2H2-type zinc-finger protein family
TRINITY_DN7876_c1_g1_i1.p2	TRINITY_DN7876_c1_g1_i1	P80236	57	49	1	49	13	61	8e-10	62	100	64	0.339671	Ras-related C3 botulinum toxin substrate 1 (EC 3.6.5.2) (Sigma 1 component protein p22) (p21-Rac1) (Fragment)	Small GTPase superfamily, Rho family
TRINITY_DN180525_c3_g18_i2.p1	TRINITY_DN180525_c3_g18_i2	P81013	42	57	36	92	1	57	8e-10	62	50	100	0.364726	Granulin-1	Granulin family
TRINITY_DN166886_c0_g3_i1.p1	TRINITY_DN166886_c0_g3_i1	P10462	45	69	1	67	25	93	1e-09	62	96	71	0.464066	Protein S100-A2 (Protein S-100L) (S100 calcium-binding protein A2)	S-100 family
NODE_643432_length_246_cov_0.890173_g625326_i0.p2	NODE_643432_length_246_cov_0.890173_g625326_i0	P19949	57	53	1	53	49	101	1e-09	62	85	52	0.654834	60S ribosomal protein L5 (Fragments)	Universal ribosomal protein uL18 family
TRINITY_DN173511_c1_g1_i1.p1	TRINITY_DN173511_c1_g1_i1	Q8SPW1	47	66	34	99	5	70	9e-10	62	45	77	3.70819	High affinity immunoglobulin epsilon receptor subunit gamma (Fc receptor gamma-chain) (FcRgamma) (Fc-epsilon RI-gamma) (IgE Fc receptor subunit gamma) (FceRI gamma)	CD3Z/FCER1G family
TRINITY_DN164715_c0_g1_i1.p2	TRINITY_DN164715_c0_g1_i1	Q02376	50	52	18	69	25	76	8e-10	62	74	68	4.55782	NADH dehydrogenase [ubiquinone] 1 subunit C1, mitochondrial (Complex I-KFYI) (CI-KFYI) (NADH-ubiquinone oxidoreductase KFYI subunit)	Complex I NDUFC1 subunit family
NODE_685603_length_232_cov_2.270440_g667489_i0.p2	NODE_685603_length_232_cov_2.270440_g667489_i0	Q8R4C6	42	72	5	76	56	126	5e-10	63	94	49	0.084918	Receptor activity-modifying protein 1	RAMP family
NODE_405071_length_279_cov_0.747573_g386992_i0.p1	NODE_405071_length_279_cov_0.747573_g386992_i0	P28891	42	89	2	87	108	191	6e-10	63	100	44	0.091309	Snake venom metalloproteinase fibrolase (SVMP) (EC 3.4.24.72) (Fibrinolytic metalloproteinase) (Fibrinolytic proteinase) (Alfimeprase)	Venom metalloproteinase (M12B) family, P-I subfamily
NODE_545652_length_260_cov_0.823529_g527552_i0.p2	NODE_545652_length_260_cov_0.823529_g527552_i0	P10713	59	49	2	50	26	74	6e-10	63	73	57	0.097982	Conidiation-specific protein 10	Con-10 family
NODE_101749_length_496_cov_2.354610_g87689_i0.p1	NODE_101749_length_496_cov_2.354610_g87689_i0	Q2R1Z5	42	76	82	152	63	138	8e-10	63	50	45	0.204248	Putative calmodulin-like protein 6	Calmodulin family
TRINITY_DN930498_c0_g1_i1.p1	TRINITY_DN930498_c0_g1_i1	A0A1B0GTI8	41	70	4	71	44	111	6e-10	63	83	58	0.341059	Transmembrane protein 272	0
NODE_14356_length_1109_cov_3.666988_g10842_i0.p1	NODE_14356_length_1109_cov_3.666988_g10842_i0	Q99MB5	41	79	19	90	55	133	9e-10	63	49	54	0.342466	LIM domain only protein 3 (LMO-3) (Neuronal-specific transcription factor DAT1)	0
NODE_256409_length_320_cov_2.028340_g238426_i0.p2	NODE_256409_length_320_cov_2.028340_g238426_i0	P06027	42	60	5	63	86	145	5e-10	63	94	41	0.353338	Echinoidin	0
TRINITY_DN1570_c0_g1_i1.p4	TRINITY_DN1570_c0_g1_i1	O96033	76	38	2	39	51	88	6e-10	63	95	43	0.365361	Molybdopterin synthase sulfur carrier subunit (MOCO1-A) (Molybdenum cofactor synthesis protein 2 small subunit) (Molybdenum cofactor synthesis protein 2A) (MOCS2A) (Molybdopterin-synthase small subunit) (Sulfur carrier protein MOCS2A)	MoaD family, MOCS2A subfamily
TRINITY_DN744422_c0_g1_i1.p2	TRINITY_DN744422_c0_g1_i1	Q3UZP4	53	59	1	59	1	56	6e-10	63	100	77	0.598311	Small VCP/p97-interacting protein	SVIP family
NODE_3509_length_1720_cov_97.722526_g2486_i0.p2	NODE_3509_length_1720_cov_97.722526_g2486_i0	Q8TV04	49	72	15	85	44	115	6e-10	63	84	62	3.68994	Peptidyl-tRNA hydrolase (PTH) (EC 3.1.1.29)	PTH2 family
NODE_463486_length_271_cov_0.777778_g445394_i0.p2	NODE_463486_length_271_cov_0.777778_g445394_i0	P13184	60	52	2	53	30	81	3e-10	64	96	63	0.094005	Cytochrome c oxidase subunit 7A2, mitochondrial (Cytochrome c oxidase subunit VIIa-liver/heart) (Cytochrome c oxidase subunit VIIa-L)	Cytochrome c oxidase VIIa family
NODE_552880_length_259_cov_0.827957_g534780_i0.p1	NODE_552880_length_259_cov_0.827957_g534780_i0	Q6BIS8	59	66	20	85	25	88	3e-10	64	78	68	0.09836	Protein TOS6	TOS6 family
NODE_553498_length_259_cov_0.827957_g535398_i0.p1	NODE_553498_length_259_cov_0.827957_g535398_i0	P0DKL8	49	47	1	47	12	58	3e-10	64	89	71	0.09836	Kunitz-type serine protease inhibitor Vur-KIn [Cleaved into: Kunitz-type serine protease inhibitor Vur-KIn, truncated]	Venom Kunitz-type family
NODE_459698_length_271_cov_1.247475_g441606_i0.p2	NODE_459698_length_271_cov_1.247475_g441606_i0	Q5RK28	52	44	1	44	40	83	3e-10	64	98	53	0.098599	Normal mucosa of esophagus-specific gene 1 protein	Complex I NDUFA4 subunit family
NODE_492834_length_267_cov_0.793814_g474739_i0.p1	NODE_492834_length_267_cov_0.793814_g474739_i0	Q9P1C3	70	40	18	57	6	45	2e-10	64	58	87	0.103364	Putative uncharacterized protein PRO2829	0
NODE_206157_length_354_cov_1.362989_g188318_i0.p1	NODE_206157_length_354_cov_1.362989_g188318_i0	Q6T269	40	77	37	109	7	83	3e-10	64	66	51	0.14165	Kunitz-type serine protease inhibitor bitisilin-3 (Two-Kunitz protease inhibitor) (Fragment)	Venom Kunitz-type family
TRINITY_DN84086_c0_g1_i1.p5	TRINITY_DN84086_c0_g1_i1	Q0P4B9	69	39	4	42	59	97	4e-10	64	91	40	0.176849	Mapk-regulated corepressor-interacting protein 1 (Protein FAM195B)	MCRIP family
TRINITY_DN31704_c0_g2_i1.p1	TRINITY_DN31704_c0_g2_i1	Q09926	47	70	46	115	7	76	3e-10	64	54	41	0.457556	Transcription factor pcr1 (Transcription factor mts2)	BZIP family
TRINITY_DN71179_c0_g3_i1.p2	TRINITY_DN71179_c0_g3_i1	P93377	97	32	1	32	24	55	2e-10	64	73	48	0.485097	40S ribosomal protein S14 (Fragment)	Universal ribosomal protein uS11 family
NODE_624447_length_249_cov_0.875000_g606342_i0.p1	NODE_624447_length_249_cov_0.875000_g606342_i0	O46160	48	61	4	64	76	136	4e-10	64	91	40	0.736636	60S ribosomal protein L14	Eukaryotic ribosomal protein eL14 family
TRINITY_DN178850_c3_g6_i1.p1	TRINITY_DN178850_c3_g6_i1	Q18409	44	72	1	69	1	72	2e-10	64	82	40	0.945061	Probable splicing factor, arginine/serine-rich 6 (CeSRp20) (RNA-binding protein srp-1)	Splicing factor SR family
NODE_2088_length_1986_cov_25.565081_g1394_i0.p2	NODE_2088_length_1986_cov_25.565081_g1394_i0	A0A023PYI2	67	54	4	57	17	69	4e-10	64	59	49	1.12091	Putative uncharacterized protein YIL142C-A	0
NODE_18052_length_1021_cov_360.860759_g13808_i0.p1	NODE_18052_length_1021_cov_360.860759_g13808_i0	Q9D7H4	49	70	31	100	12	79	3e-10	64	55	49	17.2144	Arginine vasopressin-induced protein 1 (AVP-induced protein 1) (Arginine vasopressin-induced transcript 32 protein) (VIP32) (VIT32)	0
TRINITY_DN14158_c0_g1_i1.p1	TRINITY_DN14158_c0_g1_i1	Q38879	44	66	1	66	67	132	3e-10	64	79	50	26.3316	Thioredoxin H2 (AtTrxh2) (Thioredoxin 2) (AtTRX2)	Thioredoxin family, Plant H-type subfamily
TRINITY_DN1305799_c0_g1_i1.p3	TRINITY_DN1305799_c0_g1_i1	P53568	44	75	1	75	61	135	1e-10	65	99	50	0.101495	CCAAT/enhancer-binding protein gamma (C/EBP gamma) (Granulocyte colony-stimulating factor promoter element 1-binding protein) (GPE1-BP) (GPE1-binding protein) (Immunoglobulin enhancer-binding protein 1) (IG/EBP-1)	BZIP family, C/EBP subfamily
NODE_548891_length_259_cov_1.241935_g530791_i0.p1	NODE_548891_length_259_cov_1.241935_g530791_i0	Q5ZM20	48	73	2	74	17	89	2e-10	65	85	53	0.101901	RecQ-mediated genome instability protein 2	RMI2 family
NODE_650892_length_245_cov_0.895349_g632785_i0.p1	NODE_650892_length_245_cov_0.895349_g632785_i0	Q9SSK5	43	81	6	80	48	128	2e-10	65	100	51	0.103981	MLP-like protein 43	MLP family
TRINITY_DN103349_c0_g1_i1.p1	TRINITY_DN103349_c0_g1_i1	O57686	74	43	25	67	56	98	1e-10	65	60	42	0.347682	Small ubiquitin-related modifier 1-A (SUMO-1-A)	Ubiquitin family, SUMO subfamily
TRINITY_DN156227_c0_g2_i1.p2	TRINITY_DN156227_c0_g2_i1	Q3UP44	46	65	1	65	67	131	1e-10	65	88	48	0.598106	NHL-repeat-containing protein 4	0
TRINITY_DN674077_c0_g1_i1.p1	TRINITY_DN674077_c0_g1_i1	A7X3Z0	40	82	20	101	77	154	1e-10	65	77	52	0.657928	C-type lectin lectoxin-Thr1 (CTL)	True venom lectin family
NODE_328047_length_289_cov_0.712963_g309986_i0.p1	NODE_328047_length_289_cov_0.712963_g309986_i0	Q9GL23	65	49	25	71	1	49	6e-11	66	51	98	0.08815	Apoptotic protease-activating factor 1 (APAF-1) (Fragment)	0
NODE_412060_length_278_cov_0.751220_g393979_i0.p3	NODE_412060_length_278_cov_0.751220_g393979_i0	Q4K394	72	43	2	44	2	44	1e-10	66	96	98	0.091638	50S ribosomal protein L34	Bacterial ribosomal protein bL34 family
NODE_569541_length_256_cov_1.622951_g551440_i0.p2	NODE_569541_length_256_cov_1.622951_g551440_i0	Q1JQC2	91	35	1	35	34	68	6e-11	66	97	43	0.101901	Immediate early response 3-interacting protein 1	YOS1 family
TRINITY_DN180859_c69_g152_i1.p2	TRINITY_DN180859_c69_g152_i1	P82885	50	56	3	58	45	100	1e-10	66	97	52	0.135868	Thaicobrin	Ohanin/vespryn family
TRINITY_DN1105770_c0_g1_i1.p3	TRINITY_DN1105770_c0_g1_i1	A6QLJ4	76	37	1	37	1	37	6e-11	66	95	44	0.164495	CDC42 small effector protein 2	CDC42SE/SPEC family
TRINITY_DN683155_c0_g1_i1.p2	TRINITY_DN683155_c0_g1_i1	P08207	57	46	1	46	52	97	1e-10	66	96	47	0.169836	Protein S100-A10 (Calpactin I light chain) (Calpactin-1 light chain) (Cellular ligand of annexin II) (S100 calcium-binding protein A10) (p10 protein) (p11)	S-100 family
TRINITY_DN1488734_c1_g1_i1.p1	TRINITY_DN1488734_c1_g1_i1	P00126	69	42	11	52	26	67	1e-10	66	81	46	0.182119	Cytochrome b-c1 complex subunit 6, mitochondrial (Complex III subunit 6) (Complex III subunit VIII) (Cytochrome c1 non-heme 11 kDa protein) (Mitochondrial hinge protein) (Ubiquinol-cytochrome c reductase complex 11 kDa protein)	UQCRH/QCR6 family
NODE_81061_length_551_cov_1.769874_g69038_i0.p1	NODE_81061_length_551_cov_1.769874_g69038_i0	P02692	57	51	1	51	76	126	1e-10	66	54	40	0.183321	Fatty acid-binding protein, liver (Fatty acid-binding protein 1) (Liver-type fatty acid-binding protein) (L-FABP) (Squalene- and sterol-carrier protein) (SCP) (Z-protein) (p14)	Calycin superfamily, Fatty-acid binding protein (FABP) family
TRINITY_DN170251_c0_g1_i2.p2	TRINITY_DN170251_c0_g1_i2	Q9BW72	62	52	2	53	54	105	6e-11	66	93	49	0.328068	HIG1 domain family member 2A, mitochondrial (RCF1 homolog B) (RCF1b)	0
TRINITY_DN178264_c4_g7_i2.p1	TRINITY_DN178264_c4_g7_i2	Q6IUR5	49	70	11	75	9	78	1e-10	66	79	41	0.376718	Neudesin (Neuron-derived neurotrophic factor) (SCIRP10-related protein) (Spinal cord injury-related protein 10)	Cytochrome b5 family, MAPR subfamily
TRINITY_DN1183604_c0_g1_i1.p1	TRINITY_DN1183604_c0_g1_i1	Q9BX68	41	100	56	148	3	101	1e-10	66	66	61	0.454886	Histidine triad nucleotide-binding protein 2, mitochondrial (HINT-2) (EC 3.-.-.-) (HINT-3) (HIT-17kDa) (PKCI-1-related HIT protein)	HINT family
TRINITY_DN665149_c8_g1_i1.p1	TRINITY_DN665149_c8_g1_i1	P47839	97	33	7	39	12	44	7e-11	66	72	75	0.669907	40S ribosomal protein S7 (Fragment)	Eukaryotic ribosomal protein eS7 family
TRINITY_DN159969_c0_g4_i2.p1	TRINITY_DN159969_c0_g4_i2	Q91XC8	45	101	47	138	6	102	6e-11	66	73	99	4.28886	Death-associated protein 1 (DAP-1)	0
TRINITY_DN412099_c0_g9_i1.p1	TRINITY_DN412099_c0_g9_i1	Q8TGM6	57	60	1	60	17	76	6e-11	66	92	48	15.2146	Protein TAR1 (Transcript antisense to ribosomal RNA protein 1)	0
NODE_410105_length_278_cov_0.751220_g392024_i0.p1	NODE_410105_length_278_cov_0.751220_g392024_i0	Q3T0M7	41	92	2	92	96	184	4e-11	67	100	45	0.091638	Ran-specific GTPase-activating protein (Ran-binding protein 1) (RanBP1)	RANBP1 family
NODE_507865_length_265_cov_0.802083_g489768_i0.p3	NODE_507865_length_265_cov_0.802083_g489768_i0	Q4PBZ9	78	40	1	40	56	95	3e-11	67	89	40	0.096133	Non-histone chromosomal protein 6	NHP6 family
NODE_672524_length_242_cov_0.911243_g654416_i0.p1	NODE_672524_length_242_cov_0.911243_g654416_i0	Q6W349	58	48	8	55	12	59	3e-11	67	86	51	0.10527	Putative uncharacterized protein encoded by LINC00575	0
TRINITY_DN1356096_c0_g1_i1.p1	TRINITY_DN1356096_c0_g1_i1	P01437	90	31	32	62	30	60	3e-11	67	49	52	0.117358	Short neurotoxin 1 (Neurotoxin A)	Snake three-finger toxin family, Short-chain subfamily, Type I alpha-neurotoxin sub-subfamily
TRINITY_DN123678_c0_g3_i1.p1	TRINITY_DN123678_c0_g3_i1	P58468	41	98	2	99	87	182	3e-11	67	92	45	0.17833	Protein FAM207A	FAM207 family
TRINITY_DN168545_c0_g3_i5.p5	TRINITY_DN168545_c0_g3_i5	O42386	60	57	1	57	1	57	3e-11	67	100	42	0.219331	Cellular retinoic acid-binding protein 1 (Cellular retinoic acid-binding protein I) (CRABP-I)	Calycin superfamily, Fatty-acid binding protein (FABP) family
TRINITY_DN160705_c0_g1_i1.p1	TRINITY_DN160705_c0_g1_i1	A2T767	45	87	1	87	112	194	3e-11	67	93	43	0.295683	Securin (Pituitary tumor-transforming gene 1 protein)	Securin family
NODE_40666_length_740_cov_5.000000_g33198_i0.p1	NODE_40666_length_740_cov_5.000000_g33198_i0	Q6DK93	46	81	50	129	44	110	6e-11	67	48	73	0.425507	Cornifelin homolog	Cornifelin family
TRINITY_DN65968_c0_g1_i1.p1	TRINITY_DN65968_c0_g1_i1	C1A3Z4	55	62	1	62	69	129	3e-11	67	98	48	0.532905	30S ribosomal protein S9	Universal ribosomal protein uS9 family
TRINITY_DN130605_c0_g1_i1.p1	TRINITY_DN130605_c0_g1_i1	Q0P3X7	46	56	22	77	49	104	3e-11	67	70	52	0.563994	UPF0545 protein C22orf39 homolog	UPF0545 family
TRINITY_DN551114_c0_g1_i1.p1	TRINITY_DN551114_c0_g1_i1	P48671	41	87	1	84	81	167	4e-11	67	89	51	0.648188	Vimentin A1 (Fragment)	Intermediate filament family
TRINITY_DN146826_c0_g1_i1.p1	TRINITY_DN146826_c0_g1_i1	Q8TDP1	41	81	14	94	12	92	4e-11	67	55	49	14.8262	Ribonuclease H2 subunit C (RNase H2 subunit C) (Aicardi-Goutieres syndrome 3 protein) (AGS3) (RNase H1 small subunit) (Ribonuclease HI subunit C)	RNase H2 subunit C family
TRINITY_DN645884_c0_g1_i1.p1	TRINITY_DN645884_c0_g1_i1	Q9WVJ4	43	75	1	70	20	94	1e-11	68	71	52	0.116962	Synaptojanin-2-binding protein (Mitochondrial outer membrane protein 25) (NPW16)	0
TRINITY_DN794970_c0_g1_i1.p1	TRINITY_DN794970_c0_g1_i1	P80059	52	48	31	78	7	54	2e-11	68	61	89	0.122613	Pars intercerebralis major peptide D1 (PMP-D1)	Granulin family
TRINITY_DN1234642_c0_g1_i1.p2	TRINITY_DN1234642_c0_g1_i1	Q49X16	87	39	25	63	20	58	2e-11	68	62	51	0.133379	Acyl carrier protein (ACP)	Acyl carrier protein (ACP) family
TRINITY_DN155597_c0_g3_i1.p1	TRINITY_DN155597_c0_g3_i1	Q496F6	42	85	39	120	24	108	5e-11	68	43	41	0.157891	CMRF35-like molecule 2 (CLM-2) (CD300 antigen-like family member E) (CMRF35-A5) (Immune receptor expressed on myeloid cells 2) (IREM-2) (Polymeric immunoglobulin receptor 2) (PIgR-2) (PIgR2) (Poly-Ig receptor 2) (CD antigen CD300e)	CD300 family
NODE_208032_length_352_cov_2.885305_g190176_i0.p1	NODE_208032_length_352_cov_2.885305_g190176_i0	A7YWL5	42	122	1	116	158	271	1e-11	68	104	42	0.252582	Inhibitory synaptic factor 1 (InSyn1)	INSYN1 family
NODE_268063_length_314_cov_0.817427_g250066_i0.p2	NODE_268063_length_314_cov_0.817427_g250066_i0	Q59GN2	78	41	1	41	11	51	2e-11	68	98	80	0.3205	Putative 60S ribosomal protein L39-like 5 (60S ribosomal protein L39 pseudogene 5)	Eukaryotic ribosomal protein eL39 family
TRINITY_DN320681_c0_g1_i1.p1	TRINITY_DN320681_c0_g1_i1	P23297	47	72	5	74	3	74	2e-11	68	97	77	0.419383	Protein S100-A1 (S-100 protein alpha chain) (S-100 protein subunit alpha) (S100 calcium-binding protein A1)	S-100 family
TRINITY_DN77503_c0_g1_i1.p1	TRINITY_DN77503_c0_g1_i1	P17900	42	88	1	88	5	86	2e-11	68	98	46	0.421272	Ganglioside GM2 activator (Cerebroside sulfate activator protein) (GM2-AP) (Sphingolipid activator protein 3) (SAP-3) [Cleaved into: Ganglioside GM2 activator isoform short]	0
TRINITY_DN1343700_c0_g1_i1.p1	TRINITY_DN1343700_c0_g1_i1	Q86T23	48	81	1	81	31	111	7e-12	69	76	73	0.089817	Putative ciliary rootlet coiled-coil protein-like 1 protein (Ciliary rootlet coiled-coil protein pseudogene 2)	Rootletin family
NODE_403383_length_279_cov_0.747573_g385304_i0.p1	NODE_403383_length_279_cov_0.747573_g385304_i0	A0PLB8	51	63	3	65	9	71	9e-12	69	72	54	0.091309	Copper-sensing transcriptional repressor CsoR (Copper-sensitive operon repressor)	CsoR family
NODE_523977_length_263_cov_0.810526_g505880_i0.p1	NODE_523977_length_263_cov_0.810526_g505880_i0	E5RQL4	55	64	12	75	72	133	1e-11	69	74	44	0.096864	Formiminotransferase N-terminal subdomain-containing protein (Formiminotransferase-cyclodeaminase N-terminal-like protein)	Formiminotransferase family
NODE_241938_length_329_cov_1.203125_g223979_i0.p1	NODE_241938_length_329_cov_1.203125_g223979_i0	Q9MYT8	55	71	9	78	1	71	7e-12	69	90	100	0.154865	ATP synthase subunit e, mitochondrial (ATPase subunit e) (ATP synthase membrane subunit e)	ATPase e subunit family
TRINITY_DN53_c0_g1_i1.p2	TRINITY_DN53_c0_g1_i1	Q9MIY2	82	39	1	39	60	98	9e-12	69	98	40	0.261891	NADH-ubiquinone oxidoreductase chain 4L (EC 7.1.1.2) (NADH dehydrogenase subunit 4L)	Complex I subunit 4L family
NODE_561473_length_257_cov_2.456522_g543372_i0.p1	NODE_561473_length_257_cov_2.456522_g543372_i0	A0A1B0GW35	43	76	5	80	63	138	7e-12	69	89	44	0.265657	Exocyst complex component 1-like	0
TRINITY_DN1321477_c0_g1_i1.p1	TRINITY_DN1321477_c0_g1_i1	P24656	43	74	32	105	55	127	1e-11	69	70	44	0.338867	Tyrosine-protein phosphatase (EC 3.1.3.48) (BVP)	Protein-tyrosine phosphatase family, Non-receptor class CDC14 subfamily
TRINITY_DN1282056_c0_g1_i1.p1	TRINITY_DN1282056_c0_g1_i1	Q6PH81	48	67	1	67	51	117	9e-12	69	100	44	0.419848	UPF0547 protein C16orf87	UPF0547 family
TRINITY_DN127464_c0_g1_i1.p2	TRINITY_DN127464_c0_g1_i1	P93779	46	63	1	63	7	69	1e-11	69	84	52	0.436186	60S ribosomal protein L5 (Fragment)	Universal ribosomal protein uL18 family
NODE_71535_length_582_cov_20.247544_g60486_i0.p1	NODE_71535_length_582_cov_20.247544_g60486_i0	Q9EPB4	45	82	37	118	5	86	2e-11	69	52	42	0.460578	Apoptosis-associated speck-like protein containing a CARD (mASC) (PYD and CARD domain-containing protein)	0
NODE_38231_length_758_cov_14.167883_g31097_i0.p4	NODE_38231_length_758_cov_14.167883_g31097_i0	Q16674	56	54	1	54	77	130	7e-12	69	98	41	1.18288	Melanoma-derived growth regulatory protein (Melanoma inhibitory activity protein)	MIA/OTOR family
TRINITY_DN477424_c0_g1_i1.p2	TRINITY_DN477424_c0_g1_i1	P52816	91	34	28	61	5	38	1e-11	69	56	71	1.43491	60S ribosomal protein L23 (Fragment)	Universal ribosomal protein uL14 family
TRINITY_DN963295_c0_g1_i1.p1	TRINITY_DN963295_c0_g1_i1	P00172	41	82	20	101	11	91	1e-11	69	75	61	4.27521	Cytochrome b5	Cytochrome b5 family
NODE_531377_length_262_cov_0.814815_g513278_i0.p1	NODE_531377_length_262_cov_0.814815_g513278_i0	P01700	47	77	7	83	19	91	4e-12	70	93	66	0.109226	Immunoglobulin lambda variable 1-47 (Ig lambda chain V-I region HA) (Ig lambda chain V-I region WAH)	0
NODE_373891_length_283_cov_0.733333_g355820_i0.p1	NODE_373891_length_283_cov_0.733333_g355820_i0	Q35540	71	49	1	49	29	77	4e-12	70	98	42	0.132328	NADH-ubiquinone oxidoreductase chain 3 (EC 7.1.1.2) (NADH dehydrogenase subunit 3)	Complex I subunit 3 family
NODE_298565_length_298_cov_1.271111_g280531_i0.p1	NODE_298565_length_298_cov_1.271111_g280531_i0	Q31651	45	86	3	88	82	166	5e-12	70	97	40	0.133361	NADH-ubiquinone oxidoreductase chain 5 (EC 7.1.1.2) (NADH dehydrogenase subunit 5) (Fragment)	Complex I subunit 5 family
NODE_677375_length_241_cov_0.916667_g659265_i0.p4	NODE_677375_length_241_cov_0.916667_g659265_i0	Q9VMU4	89	38	7	44	1	38	4e-12	70	84	41	0.144466	60S ribosomal protein L37a	Eukaryotic ribosomal protein eL43 family
NODE_51856_length_671_cov_1.770903_g42939_i0.p1	NODE_51856_length_671_cov_1.770903_g42939_i0	A0A0K0K1B3	43	97	88	183	17	111	1e-11	70	44	87	0.16862	T cell receptor beta variable 30	0
TRINITY_DN112567_c0_g1_i1.p2	TRINITY_DN112567_c0_g1_i1	P05993	56	54	4	50	28	81	5e-12	70	108	56	0.169836	Cysteine proteinase (EC 3.4.22.-) (Clone PLBPC13) (Fragment)	Peptidase C1 family
NODE_384687_length_281_cov_1.480769_g366612_i0.p2	NODE_384687_length_281_cov_1.480769_g366612_i0	P40765	94	35	1	35	1	35	4e-12	70	49	100	0.181319	Coatomer subunit alpha (Alpha-coat protein) (Alpha-COP) (HEP-COP) (HEPCOP) [Cleaved into: Xenin (Xenopsin-related peptide); Proxenin] (Fragment)	0
NODE_535422_length_261_cov_0.872340_g517323_i0.p1	NODE_535422_length_261_cov_0.872340_g517323_i0	P02401	70	50	1	50	20	69	5e-12	70	57	43	0.184151	60S acidic ribosomal protein P2	Eukaryotic ribosomal protein P1/P2 family
TRINITY_DN1368143_c0_g1_i1.p1	TRINITY_DN1368143_c0_g1_i1	P01135	51	65	1	65	63	127	4e-12	70	100	41	0.194098	Protransforming growth factor alpha [Cleaved into: Transforming growth factor alpha (TGF-alpha) (EGF-like TGF) (ETGF) (TGF type 1)]	0
NODE_78654_length_558_cov_3.977320_g66888_i0.p1	NODE_78654_length_558_cov_3.977320_g66888_i0	O43687	55	65	13	77	40	104	5e-12	70	83	63	0.313039	A-kinase anchor protein 7 isoforms alpha and beta (AKAP-7 isoforms alpha and beta) (A-kinase anchor protein 18 kDa) (AKAP 18) (Protein kinase A-anchoring protein 7 isoforms alpha/beta) (PRKA7 isoforms alpha/beta)	0
TRINITY_DN170076_c0_g1_i1.p2	TRINITY_DN170076_c0_g1_i1	D2YVH7	45	65	22	85	90	154	4e-12	70	70	41	0.39095	C-type lectin mannose-binding isoform (CTL) (Venom C-type lectin mannose-binding isoform 1)	True venom lectin family
TRINITY_DN179404_c1_g4_i5.p2	TRINITY_DN179404_c1_g4_i5	Q5T2L2	58	57	1	57	32	88	4e-12	70	67	44	0.695566	Putative aldo-keto reductase family 1 member C8 (Aldo-keto reductase family 1 member C-like protein 1) (EC 1.1.1.-)	Aldo/keto reductase family
TRINITY_DN177240_c0_g2_i2.p2	TRINITY_DN177240_c0_g2_i2	P25050	56	59	2	60	17	75	4e-12	70	82	56	0.8357	Saimiri transformation-associated protein (Collagen-like protein) (stpC)	0
TRINITY_DN177263_c0_g2_i1.p1	TRINITY_DN177263_c0_g2_i1	Q8WXC3	45	86	16	101	3	88	1e-11	70	42	97	3.8346	Pyrin domain-containing protein 1 (PAAD-only protein 1) (Pyrin-only protein 1) (cellular POP1) (cPOP1)	0
TRINITY_DN152714_c0_g1_i1.p2	TRINITY_DN152714_c0_g1_i1	P80977	54	71	5	75	3	73	5e-12	70	89	93	18.4523	Cytochrome c oxidase subunit 6C-1 (Cytochrome c oxidase polypeptide VIc-1)	Cytochrome c oxidase subunit 6c family
TRINITY_DN140916_c2_g1_i1.p1	TRINITY_DN140916_c2_g1_i1	Q00361	52	71	1	71	1	71	5e-12	70	99	100	32.2651	ATP synthase subunit e, mitochondrial (ATPase subunit e) (ATP synthase membrane subunit e)	ATPase e subunit family
NODE_531403_length_262_cov_0.814815_g513304_i0.p1	NODE_531403_length_262_cov_0.814815_g513304_i0	A0A096LPI5	72	46	2	47	53	98	2e-12	71	98	43	0.114736	Protein GVQW2 (GVQW motif-containing protein 2)	0
NODE_581604_length_255_cov_0.846154_g563501_i0.p1	NODE_581604_length_255_cov_0.846154_g563501_i0	Q34076	49	69	1	69	20	88	2e-12	71	82	62	0.129874	NADH-ubiquinone oxidoreductase chain 4 (EC 7.1.1.2) (NADH dehydrogenase subunit 4) (Fragment)	Complex I subunit 4 family
NODE_681878_length_238_cov_3.242424_g663767_i0.p1	NODE_681878_length_238_cov_3.242424_g663767_i0	Q29228	61	56	24	79	1	56	2e-12	71	71	81	0.160202	4-trimethylaminobutyraldehyde dehydrogenase (TMABA-DH) (TMABADH) (EC 1.2.1.47) (Aldehyde dehydrogenase family 9 member A1) (EC 1.2.1.3)	Aldehyde dehydrogenase family
TRINITY_DN334925_c0_g1_i1.p1	TRINITY_DN334925_c0_g1_i1	Q01793	61	46	1	46	26	71	2e-12	71	90	62	0.162263	Protein krueppel (Fragment)	Krueppel C2H2-type zinc-finger protein family
NODE_437663_length_274_cov_1.149254_g419577_i0.p2	NODE_437663_length_274_cov_1.149254_g419577_i0	Q5VTH2	49	73	2	73	36	108	2e-12	71	80	41	0.168286	Protein Flattop (Cilia- and flagella-associated protein 126)	Flattop family
TRINITY_DN524019_c0_g1_i1.p3	TRINITY_DN524019_c0_g1_i1	Q9UTP0	73	48	2	49	24	71	2e-12	71	98	41	0.168703	60S ribosomal protein L30-2	Eukaryotic ribosomal protein eL30 family
TRINITY_DN778831_c0_g1_i1.p1	TRINITY_DN778831_c0_g1_i1	D2YVK5	47	73	1	71	85	157	2e-12	71	100	46	0.171748	C-type lectin mannose-binding isoform (CTL) (Venom C-type lectin mannose binding isoform 1)	True venom lectin family
NODE_94293_length_514_cov_1.886621_g80953_i0.p1	NODE_94293_length_514_cov_1.886621_g80953_i0	P48384	47	70	86	155	89	157	4e-12	71	41	41	0.205218	Thioredoxin M-type, chloroplastic (Trx-M)	Thioredoxin family, Plant M-type subfamily
TRINITY_DN333400_c0_g1_i1.p1	TRINITY_DN333400_c0_g1_i1	P49214	71	49	1	49	14	62	2e-12	71	98	64	0.231401	40S ribosomal protein S9 (S4) (Fragment)	Universal ribosomal protein uS4 family
TRINITY_DN1243918_c0_g1_i1.p1	TRINITY_DN1243918_c0_g1_i1	Q8WPD0	46	68	14	79	96	162	2e-12	71	80	40	0.308393	Alpha-N-acetylgalactosamine-specific lectin (Alpha-N-acetylgalactosamine-binding lectin) (GalNAc-specific lectin) (Lectin) (ApL) (Tn antigen-specific lectin)	0
NODE_423588_length_276_cov_0.758621_g405506_i0.p3	NODE_423588_length_276_cov_0.758621_g405506_i0	P50543	45	73	2	72	3	75	3e-12	71	101	74	0.31435	Protein S100-A11 (Calgizzarin) (Endothelial monocyte-activating polypeptide) (EMAP) (Protein S100-C) (S100 calcium-binding protein A11)	S-100 family
TRINITY_DN1566305_c0_g1_i1.p3	TRINITY_DN1566305_c0_g1_i1	P22577	53	66	8	73	3	68	3e-12	71	45	64	0.350175	Uncharacterized 9.5 kDa protein in DHFR 3'region (ORF3)	0
TRINITY_DN850354_c0_g1_i1.p1	TRINITY_DN850354_c0_g1_i1	P0CG21	49	69	33	101	48	116	2e-12	71	62	56	0.467621	NHL-repeat-containing protein 4	0
TRINITY_DN674125_c0_g1_i1.p2	TRINITY_DN674125_c0_g1_i1	A1L188	55	62	17	78	7	68	2e-12	71	77	84	1.24247	NADH dehydrogenase [ubiquinone] 1 alpha subcomplex assembly factor 8	0
NODE_6224_length_1463_cov_26.187050_g4512_i0.p4	NODE_6224_length_1463_cov_26.187050_g4512_i0	Q58A44	47	76	3	75	35	107	2e-12	71	93	71	1.69251	Prostate collagen triple helix protein (C1QTNF9B antisense RNA 1) (C1QTNF9B antisense gene protein 1)	0
NODE_452307_length_272_cov_1.211055_g434217_i0.p1	NODE_452307_length_272_cov_1.211055_g434217_i0	Q3T0C9	52	81	1	79	22	101	1e-12	72	90	56	0.102037	Synaptojanin-2-binding protein (Activin receptor-interacting protein 2) (Mitochondrial outer membrane protein 25)	0
NODE_31739_length_818_cov_1.520805_g25481_i0.p1	NODE_31739_length_818_cov_1.520805_g25481_i0	P47732	41	88	24	106	24	111	2e-12	72	54	42	0.123795	Apoptosis inhibitor 193R	IIV-6 193R family
NODE_219588_length_344_cov_1.136531_g201691_i0.p3	NODE_219588_length_344_cov_1.136531_g201691_i0	Q7TQJ1	46	81	2	81	10	90	1e-12	72	100	47	0.148112	MARVEL domain-containing protein 1	0
NODE_51235_length_674_cov_2.297837_g42385_i0.p1	NODE_51235_length_674_cov_2.297837_g42385_i0	Q9ZAA7	48	65	32	96	79	143	1e-12	72	65	45	0.199947	Glutaconyl-CoA decarboxylase subunit gamma (EC 7.2.4.5) (Biotin carrier)	0
TRINITY_DN768074_c0_g1_i1.p3	TRINITY_DN768074_c0_g1_i1	Q6ZRP5	43	105	1	99	77	166	1e-12	72	101	47	0.212607	Putative uncharacterized protein FLJ46204	0
TRINITY_DN145591_c0_g1_i1.p4	TRINITY_DN145591_c0_g1_i1	P40637	97	34	16	49	1	34	8e-13	72	69	47	0.254753	SRY-related protein AES1 (Fragment)	0
TRINITY_DN179192_c0_g2_i2.p3	TRINITY_DN179192_c0_g2_i2	P0CM95	44	93	1	87	1	93	1e-12	72	107	45	0.325841	Pre-mRNA-splicing factor CWC21	CWC21 family
NODE_424431_length_276_cov_0.758621_g406349_i0.p3	NODE_424431_length_276_cov_0.758621_g406349_i0	P62985	83	35	1	35	35	69	1e-12	72	97	51	0.430435	Ubiquitin-60S ribosomal protein L40 (Ubiquitin A-52 residue ribosomal protein fusion product 1) [Cleaved into: Ubiquitin; 60S ribosomal protein L40 (CEP52)] (Fragment)	Ubiquitin family; Eukaryotic ribosomal protein eL40 family
TRINITY_DN125699_c0_g1_i1.p2	TRINITY_DN125699_c0_g1_i1	Q61160	40	89	9	97	4	92	1e-12	72	70	43	0.498379	FAS-associated death domain protein (FAS-associating death domain-containing protein) (Mediator of receptor induced toxicity) (Protein FADD)	0
TRINITY_DN145591_c1_g1_i1.p1	TRINITY_DN145591_c1_g1_i1	P40639	100	33	1	33	40	72	8e-13	72	67	46	0.515168	SRY-related protein AES4 (Fragment)	0
TRINITY_DN172863_c0_g1_i1.p2	TRINITY_DN172863_c0_g1_i1	Q9SRM0	42	77	46	119	81	157	1e-12	72	64	49	0.952687	RING-H2 finger protein ATL66 (EC 2.3.2.27) (RING-type E3 ubiquitin transferase ATL66)	RING-type zinc finger family, ATL subfamily
TRINITY_DN709892_c0_g1_i1.p1	TRINITY_DN709892_c0_g1_i1	Q66I79	70	44	1	44	1	44	1e-12	72	47	47	3.90537	Selenoprotein K (SelK)	Selenoprotein K family
TRINITY_DN121143_c3_g1_i1.p1	TRINITY_DN121143_c3_g1_i1	Q6PCU8	54	65	46	108	44	107	1e-12	72	59	60	15.4595	NADH dehydrogenase [ubiquinone] flavoprotein 3, mitochondrial (Complex I-9kD) (CI-9kD) (NADH-ubiquinone oxidoreductase 9 kDa subunit)	Complex I NDUFV3 subunit family
NODE_530649_length_262_cov_0.814815_g512550_i0.p1	NODE_530649_length_262_cov_0.814815_g512550_i0	P16875	42	89	1	86	19	107	6e-13	73	103	78	0.097234	Multidrug resistance protein 1 (P-glycoprotein) (Fragment)	ABC transporter superfamily, ABCB family, Multidrug resistance exporter (TC 3.A.1.201) subfamily
NODE_163149_length_396_cov_1.263158_g145859_i0.p1	NODE_163149_length_396_cov_1.263158_g145859_i0	P0DN12	46	69	19	86	8	76	5e-13	73	71	84	0.128663	U-actitoxin-Avd3k (U-AITX-Avd3k) (AsKC8)	Venom Kunitz-type family, Sea anemone type 2 potassium channel toxin subfamily
TRINITY_DN735572_c0_g1_i1.p1	TRINITY_DN735572_c0_g1_i1	O13019	57	63	1	63	68	130	6e-13	73	100	48	0.130769	40S ribosomal protein S12	Eukaryotic ribosomal protein eS12 family
NODE_152406_length_409_cov_2.032738_g135383_i0.p1	NODE_152406_length_409_cov_2.032738_g135383_i0	Q06943	46	72	22	93	6	75	5e-13	73	53	65	0.176895	High mobility group protein Z (HMG-Z)	HMGB family
TRINITY_DN816203_c0_g1_i1.p3	TRINITY_DN816203_c0_g1_i1	P30671	94	34	1	34	35	68	6e-13	73	97	50	0.214904	Guanine nucleotide-binding protein G(I)/G(S)/G(O) subunit gamma-7 (G gamma-II)	G protein gamma family
TRINITY_DN21330_c0_g1_i1.p1	TRINITY_DN21330_c0_g1_i1	Q9N0L8	42	77	17	87	101	174	5e-13	73	57	40	0.230001	Whey acidic protein (tWAP)	0
NODE_297506_length_298_cov_2.640000_g279472_i0.p1	NODE_297506_length_298_cov_2.640000_g279472_i0	P0CL84	56	61	1	61	74	134	6e-13	73	62	46	0.255893	Putative STAG3-like protein 2 (Stromal antigen 3-like protein 2)	SCC3 family
NODE_122867_length_454_cov_1.955381_g107108_i0.p2	NODE_122867_length_454_cov_1.955381_g107108_i0	P63214	91	34	1	34	42	75	5e-13	73	97	45	0.262547	Guanine nucleotide-binding protein G(I)/G(S)/G(O) subunit gamma-3	G protein gamma family
TRINITY_DN106887_c0_g2_i1.p1	TRINITY_DN106887_c0_g2_i1	Q9BVV8	43	89	39	123	46	132	6e-13	73	71	67	0.304816	Protein FAM174C	FAM174 family
NODE_105767_length_487_cov_4.379227_g91319_i0.p1	NODE_105767_length_487_cov_4.379227_g91319_i0	P02832	42	105	50	148	31	134	6e-13	73	69	45	0.573041	Homeobox protein Hox-C6 (AC1) (XlHbox-1)	Antp homeobox family
NODE_492805_length_267_cov_0.793814_g474710_i0.p2	NODE_492805_length_267_cov_0.793814_g474710_i0	P29672	83	40	1	40	2	41	6e-13	73	98	41	0.662486	Cytochrome b (Complex III subunit 3) (Complex III subunit III) (Cytochrome b-c1 complex subunit 3) (Ubiquinol-cytochrome-c reductase complex cytochrome b subunit) (Fragment)	Cytochrome b family
NODE_671629_length_242_cov_0.911243_g653521_i0.p1	NODE_671629_length_242_cov_0.911243_g653521_i0	P23649	66	53	5	57	1	53	6e-13	73	91	42	0.726714	NADH-ubiquinone oxidoreductase chain 1 (EC 7.1.1.2) (NADH dehydrogenase subunit 1) (Fragment)	Complex I subunit 1 family
TRINITY_DN138150_c0_g1_i1.p1	TRINITY_DN138150_c0_g1_i1	P29773	55	67	78	144	4	68	5e-13	73	47	61	1.21186	Protein C-ets-2 (Fragment)	ETS family
TRINITY_DN51592_c0_g1_i1.p1	TRINITY_DN51592_c0_g1_i1	Q9D6K5	46	79	1	79	24	102	2e-13	74	64	54	0.16699	Synaptojanin-2-binding protein (Activin receptor-interacting protein 2) (Activin receptor-interacting protein 4) (Mitochondrial outer membrane protein 25)	0
TRINITY_DN784430_c0_g1_i1.p2	TRINITY_DN784430_c0_g1_i1	Q7UK08	63	46	1	46	2	47	4e-13	74	100	68	0.258633	UPF0337 protein RB10934	UPF0337 (CsbD) family
NODE_204343_length_355_cov_2.113475_g186516_i0.p1	NODE_204343_length_355_cov_2.113475_g186516_i0	P19181	59	56	2	55	61	116	3e-13	74	47	48	0.320535	Ig heavy chain V region 5A	0
TRINITY_DN642780_c0_g1_i1.p1	TRINITY_DN642780_c0_g1_i1	Q96LL9	40	124	2	119	74	192	4e-13	74	85	55	0.359881	DnaJ homolog subfamily C member 30, mitochondrial (Williams-Beuren syndrome chromosomal region 18 protein)	0
TRINITY_DN73428_c0_g1_i1.p1	TRINITY_DN73428_c0_g1_i1	Q96NT0	44	89	79	164	87	175	4e-13	74	52	49	0.443128	Coiled-coil domain-containing protein 115	0
NODE_20360_length_974_cov_8.186459_g15729_i0.p1	NODE_20360_length_974_cov_8.186459_g15729_i0	Q9BXW4	60	62	1	59	77	138	2e-13	74	98	42	0.503214	Microtubule-associated proteins 1A/1B light chain 3C (Autophagy-related protein LC3 C) (Autophagy-related ubiquitin-like modifier LC3 C) (MAP1 light chain 3-like protein 3) (MAP1A/MAP1B light chain 3 C) (MAP1A/MAP1B LC3 C) (Microtubule-associated protein 1 light chain 3 gamma)	ATG8 family
TRINITY_DN25621_c1_g1_i1.p1	TRINITY_DN25621_c1_g1_i1	Q8TC17	67	49	1	49	10	58	1e-13	75	100	42	0.088337	GRB2-related adapter protein-like	GRB2/sem-5/DRK family
TRINITY_DN310859_c0_g1_i1.p2	TRINITY_DN310859_c0_g1_i1	Q91VW3	57	56	2	57	37	92	2e-13	75	85	60	0.09836	SH3 domain-binding glutamic acid-rich-like protein 3	SH3BGR family
NODE_66080_length_604_cov_1.438795_g55601_i0.p1	NODE_66080_length_604_cov_1.438795_g55601_i0	P0C843	44	87	12	98	13	99	4e-13	75	43	86	0.167867	Putative uncharacterized protein encoded by LINC00032	0
TRINITY_DN563532_c0_g1_i1.p1	TRINITY_DN563532_c0_g1_i1	P05630	63	68	1	68	101	168	2e-13	75	99	40	0.229009	ATP synthase subunit delta, mitochondrial (ATP synthase F1 subunit delta) (F-ATPase delta subunit)	ATPase epsilon chain family
TRINITY_DN836115_c0_g1_i1.p1	TRINITY_DN836115_c0_g1_i1	P08317	49	72	4	75	28	99	1e-13	75	92	70	0.298582	Interleukin-8 (IL-8) (9E3) (C-X-C motif chemokine 8) (CEF-4) (Chemokine (C-X-C motif) ligand 8) (Embryo fibroblast protein 1) (EMF-1)	Intercrine alpha (chemokine CxC) family
TRINITY_DN156425_c0_g1_i2.p2	TRINITY_DN156425_c0_g1_i2	Q8N1I8	41	111	3	113	71	180	2e-13	75	70	53	0.346351	Putative uncharacterized protein encoded by CACTIN-AS1 (Cactin antisense RNA 1)	0
TRINITY_DN253246_c0_g1_i1.p2	TRINITY_DN253246_c0_g1_i1	P0C6T2	97	37	40	76	1	37	2e-13	75	48	100	0.368553	Dolichyl-diphosphooligosaccharide--protein glycosyltransferase subunit 4	OST4 family
TRINITY_DN97367_c0_g1_i1.p3	TRINITY_DN97367_c0_g1_i1	P35467	45	85	2	84	3	87	2e-13	75	89	90	0.485057	Protein S100-A1 (S-100 protein alpha chain) (S-100 protein subunit alpha) (S100 calcium-binding protein A1)	S-100 family
NODE_58839_length_635_cov_6.222420_g49160_i0.p2	NODE_58839_length_635_cov_6.222420_g49160_i0	H3BRN8	44	88	54	141	27	113	2e-13	75	60	73	0.488177	Uncharacterized protein C15orf65	0
TRINITY_DN1321628_c0_g1_i1.p1	TRINITY_DN1321628_c0_g1_i1	Q9CX66	44	102	27	125	26	127	3e-13	75	60	55	0.588905	Uncharacterized protein C12orf45 homolog	0
TRINITY_DN67771_c0_g1_i1.p5	TRINITY_DN67771_c0_g1_i1	P69594	100	37	20	56	20	56	1e-13	75	65	66	0.643139	Protein K	Microvirus K protein family
NODE_603118_length_252_cov_0.860335_g585013_i0.p1	NODE_603118_length_252_cov_0.860335_g585013_i0	P83978	83	47	24	70	3	49	5e-14	76	66	96	0.101093	IgW transmembrane form Tm2T7/Tm7T7/Tm3T3 (Fragment)	0
NODE_617577_length_250_cov_0.870056_g599472_i0.p1	NODE_617577_length_250_cov_0.870056_g599472_i0	Q9XSB7	61	62	22	82	63	124	5e-14	76	76	47	0.108015	Runt-related transcription factor 2 (Core-binding factor subunit alpha-1) (CBF-alpha-1) (Fragment)	0
NODE_340771_length_287_cov_1.079439_g322709_i0.p1	NODE_340771_length_287_cov_1.079439_g322709_i0	Q0VAQ4	45	88	1	87	10	97	1e-13	76	100	91	0.133146	Small cell adhesion glycoprotein (Small transmembrane and glycosylated protein)	SMAGP family
TRINITY_DN1295848_c0_g1_i1.p1	TRINITY_DN1295848_c0_g1_i1	Q64520	47	88	49	133	5	91	7e-14	76	64	44	0.177238	Guanylate kinase (EC 2.7.4.8) (GMP kinase) (Guanylate kinase 1)	Guanylate kinase family
TRINITY_DN494154_c0_g1_i1.p2	TRINITY_DN494154_c0_g1_i1	P0C8S0	52	71	1	71	19	89	9e-14	76	99	80	0.197998	Small membrane A-kinase anchor protein (Small membrane AKAP) (smAKAP)	Small membrane AKAP family
TRINITY_DN166441_c1_g2_i3.p1	TRINITY_DN166441_c1_g2_i3	P35431	51	74	16	89	1	74	1e-13	76	42	42	0.209621	Caveolin-1	Caveolin family
TRINITY_DN570721_c0_g1_i1.p2	TRINITY_DN570721_c0_g1_i1	P55877	64	59	2	59	74	132	6e-14	76	76	43	0.212295	Eukaryotic translation initiation factor 1A (eIF-1A) (Eukaryotic translation initiation factor 4C) (eIF-4C)	EIF-1A family
TRINITY_DN207882_c0_g1_i1.p1	TRINITY_DN207882_c0_g1_i1	Q29RS4	48	97	1	94	1	97	6e-14	76	80	40	0.400539	INO80 complex subunit E (Coiled-coil domain-containing protein 95)	0
TRINITY_DN56670_c0_g1_i1.p2	TRINITY_DN56670_c0_g1_i1	P49098	43	77	2	78	4	78	5e-14	76	58	57	0.431711	Cytochrome b5	Cytochrome b5 family
NODE_10910_length_1217_cov_4.161713_g8210_i0.p1	NODE_10910_length_1217_cov_4.161713_g8210_i0	A8MT69	49	72	6	77	10	81	6e-14	76	92	89	0.438544	Centromere protein X (CENP-X) (FANCM-associated histone fold protein 2) (FANCM-interacting histone fold protein 2) (Fanconi anemia-associated polypeptide of 10 kDa) (Retinoic acid-inducible gene D9 protein homolog) (Stimulated by retinoic acid gene 13 protein homolog)	CENP-X/MHF2 family
TRINITY_DN140479_c0_g1_i1.p1	TRINITY_DN140479_c0_g1_i1	Q9CX60	51	78	39	114	27	103	1e-13	76	55	74	0.611428	Protein LBH (Limb bud and heart-expressed protein)	LBH family
TRINITY_DN180520_c0_g7_i16.p1	TRINITY_DN180520_c0_g7_i16	P25508	49	78	12	86	4	81	7e-14	76	76	91	0.701978	Collagen alpha-1(XII) chain (Fragments)	Fibril-associated collagens with interrupted helices (FACIT) family
TRINITY_DN171851_c1_g1_i1.p1	TRINITY_DN171851_c1_g1_i1	O55737	57	61	19	79	77	137	6e-14	76	62	43	0.813978	Putative tyrosine phosphatase 123R (EC 3.1.3.-)	Protein-tyrosine phosphatase family
NODE_453888_length_272_cov_0.773869_g435798_i0.p1	NODE_453888_length_272_cov_0.773869_g435798_i0	Q0MQA1	76	49	1	48	1	49	4e-14	77	102	42	0.093659	NADH dehydrogenase [ubiquinone] 1 alpha subcomplex subunit 5 (Complex I subunit B13) (Complex I-13kD-B) (CI-13kD-B) (NADH-ubiquinone oxidoreductase 13 kDa-B subunit)	Complex I NDUFA5 subunit family
NODE_152181_length_409_cov_3.163690_g135161_i0.p1	NODE_152181_length_409_cov_3.163690_g135161_i0	Q63248	56	52	61	112	3	54	3e-14	77	46	51	0.150297	Forkhead box protein I2 (Hepatocyte nuclear factor 3 forkhead homolog 5) (HFH-5) (Fragment)	0
TRINITY_DN991293_c0_g1_i1.p1	TRINITY_DN991293_c0_g1_i1	Q9CNU9	78	50	1	50	31	80	3e-14	77	100	49	0.169836	Trp operon repressor homolog	TrpR family
TRINITY_DN667324_c0_g1_i1.p1	TRINITY_DN667324_c0_g1_i1	P01821	63	46	3	48	30	75	4e-14	77	94	40	0.169836	Ig heavy chain V region MC101	0
NODE_213510_length_348_cov_2.109091_g195630_i0.p2	NODE_213510_length_348_cov_2.109091_g195630_i0	Q9BRJ9	44	115	1	114	89	200	2e-14	77	100	43	0.170934	Mesoderm posterior protein 1 (Class C basic helix-loop-helix protein 5) (bHLHc5)	0
TRINITY_DN39312_c0_g2_i1.p1	TRINITY_DN39312_c0_g2_i1	P56135	64	50	13	62	5	54	3e-14	77	68	57	0.226955	ATP synthase subunit f, mitochondrial (ATP synthase membrane subunit f)	ATPase F chain family
TRINITY_DN930265_c0_g1_i1.p2	TRINITY_DN930265_c0_g1_i1	D8VNS6	46	69	14	82	90	158	2e-14	77	82	44	0.236774	C-type lectin (CTL)	True venom lectin family
TRINITY_DN56985_c0_g2_i1.p4	TRINITY_DN56985_c0_g2_i1	Q29559	54	57	1	57	20	76	4e-14	77	76	41	0.325437	Gap junction alpha-4 protein (Connexin-37) (Cx37) (Fragment)	Connexin family, Alpha-type (group II) subfamily
TRINITY_DN1201043_c0_g1_i1.p1	TRINITY_DN1201043_c0_g1_i1	O89093	49	73	31	103	25	96	3e-14	77	70	75	0.326728	C-C motif chemokine 20 (Beta-chemokine exodus-1) (CC chemokine LARC) (CC chemokine ST38) (Liver and activation-regulated chemokine) (Macrophage inflammatory protein 3 alpha) (MIP-3-alpha) (Small-inducible cytokine A20)	Intercrine beta (chemokine CC) family
TRINITY_DN946985_c0_g1_i1.p1	TRINITY_DN946985_c0_g1_i1	P56989	42	96	57	152	3	94	5e-14	77	63	88	0.417513	FK506-binding protein (EC 5.2.1.8) (Peptidyl-prolyl cis-trans isomerase) (PPIase) (Rotamase)	FKBP-type PPIase family
TRINITY_DN354458_c0_g1_i1.p1	TRINITY_DN354458_c0_g1_i1	Q9D8X0	62	60	2	60	8	67	2e-14	77	76	71	0.554123	Protein MANBAL	UPF0239 family
TRINITY_DN779886_c0_g1_i1.p1	TRINITY_DN779886_c0_g1_i1	P27469	51	84	1	80	1	83	4e-14	77	91	82	0.957853	G0/G1 switch protein 2 (G0/G1 switch regulatory protein 2) (Putative lymphocyte G0/G1 switch gene)	0
TRINITY_DN137682_c0_g1_i1.p1	TRINITY_DN137682_c0_g1_i1	A1L167	51	70	1	68	92	161	4e-14	77	101	43	1.111	Ubiquitin-conjugating enzyme E2Q-like protein 1 (EC 2.3.2.23) (E2Q-like ubiquitin-conjugating enzyme 1)	Ubiquitin-conjugating enzyme family
NODE_3586_length_1710_cov_17.410507_g2549_i0.p2	NODE_3586_length_1710_cov_17.410507_g2549_i0	Q8N5G0	52	67	1	67	1	67	4e-14	77	99	100	1.45177	Small integral membrane protein 20 (Mitochondrial translation regulation assembly intermediate of cytochrome c oxidase protein of 7 kDa) (MITRAC7)	0
TRINITY_DN169387_c1_g1_i3.p2	TRINITY_DN169387_c1_g1_i3	P01251	76	46	2	47	1	46	4e-14	77	64	94	1.77746	Splenin (Thymopoietin III)	Thymopoietin family
NODE_84322_length_540_cov_45.817987_g71979_i0.p1	NODE_84322_length_540_cov_45.817987_g71979_i0	A8E7D3	63	60	1	58	1	60	4e-14	77	102	100	2.08885	Cytochrome c oxidase assembly protein COX14 homolog	0
NODE_382874_length_282_cov_0.736842_g364803_i0.p1	NODE_382874_length_282_cov_0.736842_g364803_i0	P04652	52	64	1	64	66	129	1e-14	78	69	46	0.089435	Thyrotropin subunit beta (Thyroid-stimulating hormone subunit beta) (TSH-B) (TSH-beta) (Thyrotropin beta chain)	Glycoprotein hormones subunit beta family
NODE_441022_length_274_cov_0.766169_g422936_i0.p1	NODE_441022_length_274_cov_0.766169_g422936_i0	P17026	41	97	1	90	61	157	2e-14	78	108	43	0.092976	Zinc finger protein 22 (Zinc finger protein KOX15) (Zinc finger protein Krox-26)	Krueppel C2H2-type zinc-finger protein family
NODE_469801_length_270_cov_0.781726_g451709_i0.p1	NODE_469801_length_270_cov_0.781726_g451709_i0	P08179	42	89	1	89	37	125	2e-14	78	100	42	0.094353	Phosphoribosylglycinamide formyltransferase (EC 2.1.2.2) (5'-phosphoribosylglycinamide transformylase) (GAR transformylase) (GART)	GART family
TRINITY_DN693199_c0_g1_i1.p2	TRINITY_DN693199_c0_g1_i1	A6QNZ8	57	68	20	81	51	118	1e-14	78	83	40	0.182762	Vesicular, overexpressed in cancer, prosurvival protein 1 (EGFR-coamplified and overexpressed protein) (ECop)	VOPP1/ECOP family
TRINITY_DN163349_c1_g1_i1.p1	TRINITY_DN163349_c1_g1_i1	Q6GPV5	48	75	28	102	52	124	1e-14	78	69	48	0.540426	E3 ubiquitin-protein ligase RNF181 (EC 2.3.2.27) (RING finger protein 181) (RING-type E3 ubiquitin transferase RNF181)	RNF181 family
TRINITY_DN161611_c0_g1_i1.p1	TRINITY_DN161611_c0_g1_i1	F8RKW2	43	90	7	96	31	120	1e-14	78	90	47	1.01435	Vespryn-21	Ohanin/vespryn family
NODE_1149_length_2355_cov_38.744522_g677_i0.p1	NODE_1149_length_2355_cov_38.744522_g677_i0	Q95313	45	91	113	200	84	174	5e-14	78	45	52	1.16624	Male-enhanced antigen 1 (MEA-1)	0
TRINITY_DN174412_c1_g4_i1.p3	TRINITY_DN174412_c1_g4_i1	P67983	88	32	1	32	29	60	2e-14	78	94	52	2.0519	Metallothionein-1A (MT-1A) (MTC) (Metallothionein-IA) (MT-IA)	Metallothionein superfamily, Type 1 family
TRINITY_DN600988_c0_g1_i1.p1	TRINITY_DN600988_c0_g1_i1	Q3ZBR6	59	70	1	70	1	70	2e-14	78	99	100	13.9313	26S proteasome complex subunit SEM1 (26S proteasome complex subunit DSS1) (Split hand/foot malformation type 1 protein homolog)	DSS1/SEM1 family
TRINITY_DN1229496_c0_g1_i1.p1	TRINITY_DN1229496_c0_g1_i1	P04631	43	88	25	110	2	89	2e-14	78	71	96	31.7035	Protein S100-B (S-100 protein beta chain) (S-100 protein subunit beta) (S100 calcium-binding protein B)	S-100 family
NODE_448165_length_273_cov_0.770000_g430077_i0.p1	NODE_448165_length_273_cov_0.770000_g430077_i0	O76537	46	83	1	83	98	179	1e-14	79	92	46	0.093316	Peptidoglycan recognition protein	N-acetylmuramoyl-L-alanine amidase 2 family
TRINITY_DN1426829_c0_g1_i1.p1	TRINITY_DN1426829_c0_g1_i1	Q6PFT6	51	76	30	105	5	78	7e-15	79	54	42	0.121698	Transmembrane protein 47 (Transmembrane 4 superfamily member 10)	TMEM47 family
TRINITY_DN1259633_c0_g1_i1.p2	TRINITY_DN1259633_c0_g1_i1	P51997	62	65	22	86	22	85	6e-15	79	76	41	0.136232	60S ribosomal protein L25	Universal ribosomal protein uL23 family
TRINITY_DN1368998_c0_g1_i1.p1	TRINITY_DN1368998_c0_g1_i1	A0M8Q6	44	90	8	96	1	89	6e-15	79	93	85	0.151805	Immunoglobulin lambda constant 7 (Ig lambda-7 chain C region)	0
NODE_430999_length_275_cov_0.856436_g412916_i0.p3	NODE_430999_length_275_cov_0.856436_g412916_i0	A3Q913	47	88	2	89	52	139	1e-14	79	97	56	0.187437	Cyclic pyranopterin monophosphate synthase (EC 4.6.1.17) (Molybdenum cofactor biosynthesis protein C)	MoaC family
TRINITY_DN165650_c3_g1_i1.p1	TRINITY_DN165650_c3_g1_i1	Q8WZA0	53	86	6	91	1	86	1e-14	79	95	45	0.225935	Protein LZIC (Leucine zipper and CTNNBIP1 domain-containing protein) (Leucine zipper and ICAT homologous domain-containing protein)	CTNNBIP1 family
NODE_65930_length_604_cov_5.768362_g55460_i0.p1	NODE_65930_length_604_cov_5.768362_g55460_i0	Q53QV2	58	79	1	79	18	91	9e-15	79	62	75	0.233395	Protein LBH (hLBH) (Limb bud and heart development protein homolog)	LBH family
NODE_672104_length_242_cov_0.911243_g653996_i0.p3	NODE_672104_length_242_cov_0.911243_g653996_i0	Q42406	56	71	3	73	102	172	8e-15	79	96	41	0.67443	Peptidyl-prolyl cis-trans isomerase CYP18-4 (PPIase CYP18-4) (EC 5.2.1.8) (Cyclophilin of 18 kDa 4) (Cyclophilin-1) (Rotamase cyclophilin-5)	Cyclophilin-type PPIase family
TRINITY_DN100774_c0_g1_i1.p1	TRINITY_DN100774_c0_g1_i1	O89085	68	60	1	55	11	70	1e-14	79	50	51	0.700398	cAMP-specific 3',5'-cyclic phosphodiesterase 4A (EC 3.1.4.53) (Fragment)	Cyclic nucleotide phosphodiesterase family, PDE4 subfamily
TRINITY_DN153535_c0_g1_i1.p2	TRINITY_DN153535_c0_g1_i1	Q9ZZM2	57	70	1	70	1	70	8e-15	79	100	40	0.844174	NADH-ubiquinone oxidoreductase chain 6 (EC 7.1.1.2) (NADH dehydrogenase subunit 6)	Complex I subunit 6 family
NODE_2284_length_1937_cov_17.377682_g1549_i0.p2	NODE_2284_length_1937_cov_17.377682_g1549_i0	Q7SXB3	43	117	2	113	147	263	1e-14	79	103	44	1.06211	Phosphoinositide-3-kinase-interacting protein 1 (Kringle domain-containing protein HGFL)	0
TRINITY_DN174984_c0_g2_i2.p1	TRINITY_DN174984_c0_g2_i2	Q96BZ8	43	122	65	179	43	164	3e-14	79	47	46	2.00928	Leukocyte receptor cluster member 1	0
TRINITY_DN170063_c0_g1_i1.p2	TRINITY_DN170063_c0_g1_i1	Q9NYJ1	57	63	40	102	23	84	8e-15	79	61	72	3.09816	Cytochrome c oxidase assembly factor 4 homolog, mitochondrial (Coiled-coil-helix-coiled-coil-helix domain-containing protein 8) (E2-induced gene 2 protein)	COA4 family
TRINITY_DN1364371_c0_g1_i1.p1	TRINITY_DN1364371_c0_g1_i1	Q4R319	56	75	45	119	24	92	7e-15	79	63	82	3.46628	39S ribosomal protein L34, mitochondrial (L34mt) (MRP-L34)	Bacterial ribosomal protein bL34 family
TRINITY_DN667162_c0_g1_i1.p1	TRINITY_DN667162_c0_g1_i1	P08628	53	66	13	78	1	66	8e-15	79	80	63	10.1702	Thioredoxin (Trx)	Thioredoxin family
TRINITY_DN178661_c8_g11_i6.p1	TRINITY_DN178661_c8_g11_i6	P56734	43	119	44	157	29	144	2e-14	79	65	79	14.7292	Avidin-related protein 4/5	Avidin/streptavidin family
TRINITY_DN21540_c0_g1_i1.p2	TRINITY_DN21540_c0_g1_i1	P07552	62	55	18	72	1	55	8e-15	79	75	98	25.8243	Cytochrome b-c1 complex subunit 10 (Complex III subunit 10) (Complex III subunit XI) (Ubiquinol-cytochrome c reductase complex 6.4 kDa protein)	UQCR11/QCR10 family
TRINITY_DN31401_c0_g1_i1.p1	TRINITY_DN31401_c0_g1_i1	Q78IK2	73	51	26	76	1	51	9e-15	79	59	88	35.1544	ATP synthase membrane subunit DAPIT, mitochondrial (Diabetes-associated protein in insulin-sensitive tissues) (Up-regulated during skeletal muscle growth protein 5)	0
TRINITY_DN294563_c0_g1_i1.p4	TRINITY_DN294563_c0_g1_i1	P0AFN1	100	39	1	39	36	74	4e-15	80	98	53	0.140489	Phage shock protein B	PspB family
NODE_136889_length_431_cov_2.078212_g120461_i0.p1	NODE_136889_length_431_cov_2.078212_g120461_i0	Q2KIB6	46	90	8	96	86	175	5e-15	80	82	45	0.216432	Protein lin-7 homolog B (Lin-7B)	Lin-7 family
TRINITY_DN273034_c0_g1_i1.p1	TRINITY_DN273034_c0_g1_i1	Q56P03	40	124	2	124	47	164	5e-15	80	93	44	0.228385	E2F-associated phosphoprotein (EAPP)	0
TRINITY_DN166389_c0_g2_i1.p1	TRINITY_DN166389_c0_g2_i1	Q04668	65	60	61	119	17	76	5e-15	80	49	66	0.399664	Pyruvate kinase (PK) (EC 2.7.1.40) (Fragment)	Pyruvate kinase family
NODE_12035_length_1175_cov_46.016334_g9127_i0.p1	NODE_12035_length_1175_cov_46.016334_g9127_i0	Q8N128	41	96	35	128	51	146	1e-14	80	51	45	0.531816	Protein FAM177A1	FAM177 family
TRINITY_DN169246_c0_g1_i1.p3	TRINITY_DN169246_c0_g1_i1	A8YXZ8	75	51	1	51	1	51	5e-15	80	98	100	1.42233	Mitochondrial import receptor subunit TOM5 homolog	Tom5 family
NODE_353733_length_286_cov_0.723005_g335668_i0.p2	NODE_353733_length_286_cov_0.723005_g335668_i0	P17702	51	81	1	81	1	81	2e-15	81	100	59	0.089075	60S ribosomal protein L28	Eukaryotic ribosomal protein eL28 family
NODE_527136_length_262_cov_1.402116_g509037_i0.p1	NODE_527136_length_262_cov_1.402116_g509037_i0	P43290	56	77	1	77	2	77	2e-15	81	90	86	0.093507	Cell division control protein 2 homolog (EC 2.7.11.22) (EC 2.7.11.23) (p34cdc2) (Fragment)	Protein kinase superfamily, CMGC Ser/Thr protein kinase family, CDC2/CDKX subfamily
NODE_636675_length_247_cov_0.885057_g618570_i0.p2	NODE_636675_length_247_cov_0.885057_g618570_i0	P61952	86	42	11	52	32	73	2e-15	81	79	58	0.102795	Guanine nucleotide-binding protein G(I)/G(S)/G(O) subunit gamma-11	G protein gamma family
NODE_672091_length_242_cov_0.911243_g653983_i0.p1	NODE_672091_length_242_cov_0.911243_g653983_i0	P10575	52	75	5	79	1	75	2e-15	81	94	71	0.10527	Glutaredoxin-1 (Thioltransferase) (TTase)	Glutaredoxin family
NODE_657401_length_244_cov_0.900585_g639293_i0.p1	NODE_657401_length_244_cov_0.900585_g639293_i0	Q6UZF7	58	79	1	79	28	106	2e-15	81	99	64	0.146385	60S ribosomal protein L35	Universal ribosomal protein uL29 family
TRINITY_DN1019878_c0_g1_i1.p1	TRINITY_DN1019878_c0_g1_i1	P15142	81	52	79	130	8	58	3e-15	81	40	42	0.192441	Homeobox protein CHOX-7 (Fragment)	0
TRINITY_DN683623_c0_g1_i1.p2	TRINITY_DN683623_c0_g1_i1	Q2KIY0	62	58	1	58	28	85	2e-15	81	98	68	0.19396	COMM domain-containing protein 6	0
NODE_603358_length_252_cov_0.860335_g585253_i0.p2	NODE_603358_length_252_cov_0.860335_g585253_i0	O02376	63	56	1	56	55	110	2e-15	81	98	40	0.201848	60S ribosomal protein L9 (Fragment)	Universal ribosomal protein uL6 family
TRINITY_DN300187_c0_g1_i1.p3	TRINITY_DN300187_c0_g1_i1	Q9D011	53	77	11	87	103	178	3e-15	81	88	43	0.202816	M-phase-specific PLK1-interacting protein (TTD non-photosensitive 1 protein homolog)	0
TRINITY_DN500901_c0_g1_i1.p1	TRINITY_DN500901_c0_g1_i1	Q502X0	67	51	8	58	1	51	2e-15	81	86	65	0.207788	MORN repeat-containing protein 2 (MORN motif protein in testis)	0
NODE_192654_length_365_cov_1.842466_g174908_i0.p2	NODE_192654_length_365_cov_1.842466_g174908_i0	Q9D7D7	41	118	1	117	25	140	2e-15	81	98	40	0.244051	Claudin-23	Claudin family
TRINITY_DN392527_c0_g1_i1.p1	TRINITY_DN392527_c0_g1_i1	Q3ZCQ3	53	76	1	76	84	159	2e-15	81	99	48	0.255852	Membrane protein FAM174B	FAM174 family
NODE_138869_length_428_cov_2.061972_g122344_i0.p1	NODE_138869_length_428_cov_2.061972_g122344_i0	P14419	42	89	51	135	22	107	2e-15	81	63	72	0.287689	Phospholipase A2 (EC 3.1.1.4) (Group IB phospholipase A2) (Phosphatidylcholine 2-acylhydrolase 1B)	Phospholipase A2 family
TRINITY_DN59109_c0_g1_i1.p2	TRINITY_DN59109_c0_g1_i1	Q28314	67	48	2	49	63	110	2e-15	81	96	44	0.289853	Nitric oxide synthase, inducible (EC 1.14.13.39) (Inducible NO synthase) (Inducible NOS) (iNOS) (NOS type II) (Peptidyl-cysteine S-nitrosylase NOS2) (Fragment)	NOS family
NODE_143483_length_421_cov_3.833333_g126770_i0.p1	NODE_143483_length_421_cov_3.833333_g126770_i0	Q5SRD0	40	124	15	125	145	267	2e-15	81	89	40	0.326056	WASH complex subunit 2D	FAM21 family
TRINITY_DN1311281_c0_g1_i1.p3	TRINITY_DN1311281_c0_g1_i1	Q09062	55	60	1	60	17	76	2e-15	81	97	78	0.328831	Integrin beta-2 (Fragment)	Integrin beta chain family
TRINITY_DN270982_c0_g1_i1.p1	TRINITY_DN270982_c0_g1_i1	Q9JJZ4	43	127	1	124	133	252	4e-15	81	68	40	0.336574	Ubiquitin-conjugating enzyme E2 J1 (EC 2.3.2.23) (E2 ubiquitin-conjugating enzyme J1) (Non-canonical ubiquitin-conjugating enzyme 1) (NCUBE-1)	Ubiquitin-conjugating enzyme family
TRINITY_DN44906_c0_g2_i1.p3	TRINITY_DN44906_c0_g2_i1	Q91V16	83	46	1	46	39	84	2e-15	81	96	53	0.588383	Electron transfer flavoprotein regulatory factor 1 (Growth hormone-inducible soluble protein) (LYR motif-containing protein 5)	Complex I LYR family
TRINITY_DN154714_c1_g1_i1.p1	TRINITY_DN154714_c1_g1_i1	P18735	44	81	1	76	85	165	2e-15	81	105	48	0.720739	Gastrula zinc finger protein XlCGF7.1 (Fragment)	Krueppel C2H2-type zinc-finger protein family
NODE_116152_length_466_cov_5.076336_g100803_i0.p1	NODE_116152_length_466_cov_5.076336_g100803_i0	P25815	43	87	1	85	1	87	2e-15	81	89	92	0.752233	Protein S100-P (Migration-inducing gene 9 protein) (MIG9) (Protein S100-E) (S100 calcium-binding protein P)	S-100 family
TRINITY_DN151865_c0_g2_i1.p2	TRINITY_DN151865_c0_g2_i1	Q8N5H3	46	96	2	94	94	189	2e-15	81	101	51	2.13304	Leucine repeat adapter protein 25	FAM89 family
TRINITY_DN178891_c0_g1_i1.p2	TRINITY_DN178891_c0_g1_i1	P02259	45	95	24	118	26	120	3e-15	81	52	50	2.17666	Histone H5	Histone H1/H5 family
TRINITY_DN160823_c0_g2_i1.p2	TRINITY_DN160823_c0_g2_i1	Q64G17	58	69	9	77	1	69	2e-15	81	86	56	3.36266	Putative acidic leucine-rich nuclear phosphoprotein 32 family member C	ANP32 family
TRINITY_DN126610_c0_g1_i1.p2	TRINITY_DN126610_c0_g1_i1	B3DFW5	76	46	21	66	1	46	3e-15	81	66	100	9.51861	Short transmembrane mitochondrial protein 1	STMP1 family
NODE_419117_length_277_cov_0.754902_g401036_i0.p1	NODE_419117_length_277_cov_0.754902_g401036_i0	O26373	56	71	4	74	12	73	8e-16	82	78	47	0.091969	UPF0098 protein MTH_273	UPF0098 family
NODE_312558_length_291_cov_1.922018_g294504_i0.p1	NODE_312558_length_291_cov_1.922018_g294504_i0	P0DN89	58	67	5	71	1	67	8e-16	82	93	54	0.095574	Transmembrane protein 254	0
TRINITY_DN1507203_c0_g1_i1.p1	TRINITY_DN1507203_c0_g1_i1	P90707	70	60	2	61	79	138	8e-16	82	97	42	0.111551	40S ribosomal protein S23	Universal ribosomal protein uS12 family
NODE_197215_length_361_cov_1.826389_g179431_i0.p1	NODE_197215_length_361_cov_1.826389_g179431_i0	O28997	49	92	29	120	28	117	1e-15	82	77	51	0.141961	Phosphoribosylaminoimidazole carboxylase (EC 4.1.1.21) (AIR carboxylase) (AIRC)	AIR carboxylase family, Class II subfamily
NODE_117654_length_464_cov_0.915601_g102213_i0.p1	NODE_117654_length_464_cov_0.915601_g102213_i0	A4IFJ0	50	105	24	128	46	139	2e-15	82	68	40	0.15007	Uncharacterized protein C1orf226 homolog	0
NODE_13462_length_1135_cov_5.694915_g10116_i0.p1	NODE_13462_length_1135_cov_5.694915_g10116_i0	Q7ZUB3	49	86	48	133	19	104	8e-16	82	61	41	0.162778	Tetraspanin-31 (Tspan-31) (Sarcoma-amplified sequence homolog)	Tetraspanin (TM4SF) family
NODE_314219_length_290_cov_4.294931_g296163_i0.p1	NODE_314219_length_290_cov_4.294931_g296163_i0	Q24625	42	95	1	95	6	100	1e-15	82	99	62	0.177469	Glucose-6-phosphate 1-dehydrogenase (G6PD) (EC 1.1.1.49) (Zwischenferment) (Fragment)	Glucose-6-phosphate dehydrogenase family
NODE_541824_length_260_cov_1.235294_g523724_i0.p1	NODE_541824_length_260_cov_1.235294_g523724_i0	Q2KJI1	70	54	1	51	1	54	1e-15	82	106	68	0.204456	Cyclin-dependent kinases regulatory subunit 2 (CKS-2)	CKS family
TRINITY_DN1520373_c0_g1_i1.p1	TRINITY_DN1520373_c0_g1_i1	P02607	64	69	27	95	1	66	1e-15	82	69	46	0.210534	Myosin light polypeptide 6 (G2 catalytic) (LC17-GI) (LC17-NM) (Myosin light chain alkali smooth-muscle/non-muscle isoforms)	0
TRINITY_DN1081118_c0_g1_i1.p2	TRINITY_DN1081118_c0_g1_i1	Q9NR55	65	62	16	77	19	80	1e-15	82	81	49	0.228262	Basic leucine zipper transcriptional factor ATF-like 3 (B-ATF-3) (21 kDa small nuclear factor isolated from T-cells) (Jun dimerization protein p21SNFT)	BZIP family
NODE_270758_length_312_cov_1.711297_g252757_i0.p4	NODE_270758_length_312_cov_1.711297_g252757_i0	P05767	69	51	4	54	1	51	1e-15	82	93	100	0.241417	60S ribosomal protein L39 (YL36)	Eukaryotic ribosomal protein eL39 family
TRINITY_DN455864_c0_g1_i1.p2	TRINITY_DN455864_c0_g1_i1	P56381	76	51	2	52	1	51	1e-15	82	96	100	0.250876	ATP synthase subunit epsilon, mitochondrial (ATPase subunit epsilon) (ATP synthase F1 subunit epsilon)	Eukaryotic ATPase epsilon family
NODE_246145_length_326_cov_2.288538_g228179_i0.p2	NODE_246145_length_326_cov_2.288538_g228179_i0	P17665	63	60	4	63	4	63	1e-15	82	94	95	0.304506	Cytochrome c oxidase subunit 7C, mitochondrial (Cytochrome c oxidase polypeptide VIIc)	Cytochrome c oxidase VIIc family
NODE_514267_length_264_cov_0.806283_g496170_i0.p4	NODE_514267_length_264_cov_0.806283_g496170_i0	Q6NVV1	80	51	1	51	32	82	1e-15	82	98	50	0.322688	Putative 60S ribosomal protein L13a protein RPL13AP3 (60S ribosomal protein L13a pseudogene 3)	Universal ribosomal protein uL13 family
TRINITY_DN46789_c0_g1_i1.p1	TRINITY_DN46789_c0_g1_i1	Q504U0	65	62	7	68	52	113	8e-16	82	90	55	0.486238	Renal cancer differentiation gene 1 protein	0
NODE_10127_length_1248_cov_36.256170_g7582_i0.p3	NODE_10127_length_1248_cov_36.256170_g7582_i0	P0DMW4	65	65	2	64	14	78	1e-15	82	97	83	0.996028	Small integral membrane protein 10-like protein 2A	0
TRINITY_DN134450_c0_g1_i1.p1	TRINITY_DN134450_c0_g1_i1	A5JSS4	69	59	1	59	1	59	1e-15	82	91	100	3.92047	Small EDRK-rich factor 2	SERF family
NODE_278771_length_308_cov_1.442553_g260761_i0.p1	NODE_278771_length_308_cov_1.442553_g260761_i0	Q8WU39	52	79	5	81	102	180	5e-16	83	91	42	0.0976	Marginal zone B- and B1-cell-specific protein (Mesenteric estrogen-dependent adipose 7) (MEDA-7) (Plasma cell-induced resident endoplasmic reticulum protein) (Plasma cell-induced resident ER protein) (pERp1) (Proapoptotic caspase adapter protein)	MZB1 family
TRINITY_DN1354589_c0_g1_i1.p1	TRINITY_DN1354589_c0_g1_i1	Q05072	68	59	16	74	33	91	4e-16	83	72	63	0.098326	Uncharacterized protein in mutB 3'region (ORF-C) (Fragment)	SIMIBI class G3E GTPase family, ArgK/MeaB subfamily
TRINITY_DN232856_c0_g1_i1.p1	TRINITY_DN232856_c0_g1_i1	Q9ULR5	68	56	47	101	59	114	5e-16	83	55	46	0.124472	Polyadenylate-binding protein-interacting protein 2B (PABP-interacting protein 2B) (PAIP-2B) (Poly(A)-binding protein-interacting protein 2B)	PAIP2 family
NODE_112968_length_473_cov_0.960000_g97850_i0.p1	NODE_112968_length_473_cov_0.960000_g97850_i0	P35853	43	122	35	156	4	116	8e-16	83	78	63	0.128544	Amidophosphoribosyltransferase (ATase) (EC 2.4.2.14) (Glutamine phosphoribosylpyrophosphate amidotransferase) (GPATase) (Fragment)	Purine/pyrimidine phosphoribosyltransferase family
TRINITY_DN1144972_c0_g1_i1.p1	TRINITY_DN1144972_c0_g1_i1	P0CC01	54	70	1	70	100	169	4e-16	83	99	41	0.168709	NADH dehydrogenase [ubiquinone] 1 beta subcomplex subunit 10 (Complex I-PDSW) (CI-PDSW) (NADH-ubiquinone oxidoreductase PDSW subunit)	Complex I NDUFB10 subunit family
TRINITY_DN101938_c0_g1_i1.p1	TRINITY_DN101938_c0_g1_i1	Q6QZQ4	42	109	4	112	1	109	6e-16	83	97	64	0.177468	Vimentin-type intermediate filament-associated coiled-coil protein	0
NODE_78429_length_559_cov_2.847737_g66692_i0.p1	NODE_78429_length_559_cov_2.847737_g66692_i0	Q54QR7	56	55	17	71	64	118	6e-16	83	43	42	0.222473	Granulin	Granulin family
TRINITY_DN169570_c0_g3_i1.p1	TRINITY_DN169570_c0_g3_i1	P04260	48	80	16	95	1	80	4e-16	83	82	44	0.266106	Keratin, type II cytoskeletal 59 kDa, component IV (Keratin K6-gamma) (Fragment)	Intermediate filament family
NODE_31037_length_825_cov_6.138298_g24887_i0.p1	NODE_31037_length_825_cov_6.138298_g24887_i0	Q90479	42	139	51	183	54	185	1e-15	83	69	64	0.380595	Neural cell adhesion molecule L1.2 (N-CAM-L1.2) (NCAM-L1.2) (Fragment)	Immunoglobulin superfamily, L1/neurofascin/NgCAM family
NODE_72961_length_577_cov_8.349206_g61756_i0.p1	NODE_72961_length_577_cov_8.349206_g61756_i0	Q9NQG1	55	71	1	70	1	71	4e-16	83	84	84	0.533913	Protein MANBAL	UPF0239 family
NODE_58988_length_634_cov_444.322638_g49293_i0.p1	NODE_58988_length_634_cov_444.322638_g49293_i0	Q4VBI2	63	64	31	94	1	64	6e-16	83	62	78	4.93299	Immediate early response 3-interacting protein 1	YOS1 family
NODE_372297_length_283_cov_0.733333_g354226_i0.p1	NODE_372297_length_283_cov_0.733333_g354226_i0	Q805F5	77	52	21	72	1	52	2e-16	84	55	47	0.090019	Disintegrin piscivostatin-alpha (PVS-alpha)	Disintegrin family, Dimeric disintegrin subfamily
NODE_448912_length_273_cov_0.770000_g430824_i0.p1	NODE_448912_length_273_cov_0.770000_g430824_i0	P06350	52	85	2	86	18	102	2e-16	84	94	41	0.093316	Histone H1 [Cleaved into: Oncorhyncin II]	Histone H1/H5 family
NODE_607387_length_251_cov_0.865169_g589282_i0.p2	NODE_607387_length_251_cov_0.865169_g589282_i0	P0CT64	61	67	16	82	4	70	2e-16	84	81	48	0.101495	40S ribosomal protein S16-A	Universal ribosomal protein uS9 family
NODE_230574_length_336_cov_2.041825_g212642_i0.p1	NODE_230574_length_336_cov_2.041825_g212642_i0	Q5E9U4	43	109	4	111	5	112	3e-16	84	98	42	0.150291	tRNA wybutosine-synthesizing protein 3 homolog (tRNA-yW-synthesizing protein 3) (EC 2.1.1.282) (tRNA(Phe) 7-((3-amino-3-carboxypropyl)-4-demethylwyosine(37)-N(4))-methyltransferase)	TYW3 family
NODE_319752_length_290_cov_0.709677_g301696_i0.p1	NODE_319752_length_290_cov_0.709677_g301696_i0	Q962S7	57	75	8	70	1	75	2e-16	84	104	82	0.160465	60S ribosomal protein L37	Eukaryotic ribosomal protein eL37 family
TRINITY_DN180932_c3_g12_i2.p1	TRINITY_DN180932_c3_g12_i2	P92523	42	115	14	125	19	131	5e-16	84	62	73	0.232045	Uncharacterized mitochondrial protein AtMg00860 (ORF158)	0
NODE_476602_length_269_cov_0.785714_g458509_i0.p1	NODE_476602_length_269_cov_0.785714_g458509_i0	P03983	60	73	17	89	7	79	2e-16	84	82	63	0.252544	Ig heavy chain V region	0
TRINITY_DN63246_c0_g1_i1.p2	TRINITY_DN63246_c0_g1_i1	Q8NIN9	88	43	1	43	63	105	2e-16	84	98	41	0.254753	Hydrophobin-1 (allergen Cla h ?)	Fungal hydrophobin family
TRINITY_DN110273_c0_g2_i1.p8	TRINITY_DN110273_c0_g2_i1	P69592	100	38	1	38	1	38	3e-16	84	97	100	0.265554	DNA-binding protein J (J protein) (Small core protein)	Microviridae J protein family
TRINITY_DN153573_c0_g1_i1.p2	TRINITY_DN153573_c0_g1_i1	P34860	93	43	1	43	2	44	3e-16	84	98	42	0.447293	Cytochrome b (Complex III subunit 3) (Complex III subunit III) (Cytochrome b-c1 complex subunit 3) (Ubiquinol-cytochrome-c reductase complex cytochrome b subunit) (Fragment)	Cytochrome b family
NODE_686921_length_229_cov_3.384615_g668804_i0.p2	NODE_686921_length_229_cov_3.384615_g668804_i0	P55942	72	43	1	43	18	60	3e-16	84	96	70	0.67823	Metallothionein-I, hippocampal (MT-1)	Metallothionein superfamily, Type 1 family
TRINITY_DN145943_c0_g1_i1.p1	TRINITY_DN145943_c0_g1_i1	G1QDE8	70	61	1	60	30	90	3e-16	84	92	66	1.39188	Small integral membrane protein 12	SMIM12 family
NODE_510_length_2790_cov_26.670593_g330_i0.p2	NODE_510_length_2790_cov_26.670593_g330_i0	P56620	55	85	46	128	1	78	2e-16	84	60	83	1.79203	Matrix Gla protein (MGP)	Osteocalcin/matrix Gla protein family
TRINITY_DN158425_c0_g2_i1.p1	TRINITY_DN158425_c0_g2_i1	Q61908	66	61	1	60	1	61	2e-16	84	69	90	2.52896	Cx9C motif-containing protein 4 (Mature T-cell proliferation 1 neighbor protein) (Mature T-cell proliferation-1 type A) (MTCP-1 type A) (Protein p8 MTCP-1) (p8MTCP1)	CMC4 family
TRINITY_DN568632_c0_g1_i1.p4	TRINITY_DN568632_c0_g1_i1	Q28601	91	43	1	43	51	93	3e-16	84	96	45	3.00025	Homeobox protein Hox-C9 (Fragment)	Abd-B homeobox family
TRINITY_DN354660_c1_g1_i1.p2	TRINITY_DN354660_c1_g1_i1	F7BK26	70	53	58	110	54	106	3e-16	84	45	49	57.3298	ATPase inhibitor, mitochondrial (ATP synthase F1 subunit epsilon) (Inhibitor of F(1)F(o)-ATPase) (IF(1)) (IF1)	ATPase inhibitor family
TRINITY_DN1140676_c0_g1_i1.p2	TRINITY_DN1140676_c0_g1_i1	Q3T073	88	49	1	49	2	49	2e-16	85	100	75	0.084918	Stress-associated endoplasmic reticulum protein 2 (Ribosome-associated membrane protein RAMP4-2)	RAMP4 family
TRINITY_DN1107586_c0_g1_i1.p1	TRINITY_DN1107586_c0_g1_i1	Q25520	80	51	43	93	1	51	1e-16	85	55	65	0.135989	Segmentation protein Runt (Fragment)	0
NODE_442937_length_274_cov_0.766169_g424851_i0.p1	NODE_442937_length_274_cov_0.766169_g424851_i0	O35878	58	72	23	91	36	107	2e-16	85	79	40	0.147475	Heat shock protein beta-2 (HspB2)	Small heat shock protein (HSP20) family
NODE_594868_length_253_cov_0.855556_g576764_i0.p1	NODE_594868_length_253_cov_0.855556_g576764_i0	Q28506	49	75	5	79	86	160	2e-16	85	90	47	0.15104	Vitamin K-dependent protein C (EC 3.4.21.69) (Anticoagulant protein C) (Autoprothrombin IIA) (Blood coagulation factor XIV) (Fragment)	Peptidase S1 family
TRINITY_DN76627_c0_g1_i1.p1	TRINITY_DN76627_c0_g1_i1	P83907	51	83	5	87	1	83	2e-16	85	95	70	0.195213	IgW heavy chain V region W26 (Fragment)	0
NODE_409239_length_278_cov_0.751220_g391158_i0.p1	NODE_409239_length_278_cov_0.751220_g391158_i0	P69306	50	86	1	86	1	86	2e-16	85	99	88	0.254448	NADH-ubiquinone oxidoreductase chain 4L (EC 7.1.1.2) (NADH dehydrogenase subunit 4L)	Complex I subunit 4L family
TRINITY_DN1054140_c0_g1_i1.p1	TRINITY_DN1054140_c0_g1_i1	Q9WTQ7	58	69	1	68	77	145	1e-16	85	101	43	0.369763	Growth arrest and DNA damage-inducible protein GADD45 gamma	GADD45 family
NODE_28746_length_851_cov_7.267352_g22929_i0.p3	NODE_28746_length_851_cov_7.267352_g22929_i0	Q2KIB5	81	42	1	42	40	81	1e-16	85	98	52	0.517839	V-type proton ATPase subunit e 2 (V-ATPase subunit e 2) (Vacuolar proton pump subunit e 2)	V-ATPase e1/e2 subunit family
TRINITY_DN56065_c0_g1_i1.p1	TRINITY_DN56065_c0_g1_i1	O97508	40	97	35	131	2	98	1e-16	85	74	92	0.544979	Thioredoxin (Trx)	Thioredoxin family
TRINITY_DN179232_c0_g5_i4.p1	TRINITY_DN179232_c0_g5_i4	P04365	49	79	23	101	53	124	1e-16	85	73	63	1.67746	Inter-alpha-trypsin inhibitor (ITI) (EI-14) (HI-14) (Inhibitory fragment of ITI) (Fragment)	0
TRINITY_DN150968_c0_g1_i1.p2	TRINITY_DN150968_c0_g1_i1	P56277	67	60	1	59	1	60	1e-16	85	100	88	3.41864	Cx9C motif-containing protein 4 (Mature T-cell proliferation 1 neighbor protein) (Mature T-cell proliferation-1 type A) (MTCP-1 type A) (Protein p8 MTCP-1) (p8MTCP1)	CMC4 family
TRINITY_DN155919_c0_g1_i1.p2	TRINITY_DN155919_c0_g1_i1	Q8AYB8	62	65	15	78	13	77	1e-16	85	82	84	4.84447	Homeodomain-only protein	0
NODE_59208_length_633_cov_3652.292857_g49487_i0.p2	NODE_59208_length_633_cov_3652.292857_g49487_i0	A0A023PXC2	68	62	3	64	43	104	1e-16	85	93	54	293.504	Putative uncharacterized membrane protein YEL053W-A	0
NODE_282606_length_306_cov_1.489270_g264590_i0.p2	NODE_282606_length_306_cov_1.489270_g264590_i0	A5WVU9	74	54	1	54	1	54	5e-17	86	98	64	0.08353	Triple QxxK/R motif-containing protein (Triple repetitive-sequence of QXXK/R protein homolog)	TRIQK family
NODE_455405_length_272_cov_0.773869_g437315_i0.p2	NODE_455405_length_272_cov_0.773869_g437315_i0	P05747	74	50	7	56	1	50	9e-17	86	69	85	0.093659	60S ribosomal protein L29 (Large ribosomal subunit protein eL29) (YL43)	Eukaryotic ribosomal protein eL29 family
TRINITY_DN1006541_c0_g1_i1.p1	TRINITY_DN1006541_c0_g1_i1	Q60529	82	51	1	51	1	51	9e-17	86	100	53	0.101467	GTPase HRas (H-Ras-1) (Transforming protein p21) (c-H-ras) (p21ras) [Cleaved into: GTPase HRas, N-terminally processed] (Fragment)	Small GTPase superfamily, Ras family
TRINITY_DN646423_c0_g1_i1.p1	TRINITY_DN646423_c0_g1_i1	Q6CQE5	77	53	10	62	2	54	5e-17	86	85	49	0.120436	Protein TAR1	0
NODE_305066_length_295_cov_1.031532_g287026_i0.p1	NODE_305066_length_295_cov_1.031532_g287026_i0	Q9I9R4	48	95	4	97	67	161	5e-17	86	97	48	0.15717	Snake venom metalloproteinase neuwiedase (SVMP) (EC 3.4.24.-) (Fragment)	Venom metalloproteinase (M12B) family, P-I subfamily
TRINITY_DN814144_c0_g1_i1.p1	TRINITY_DN814144_c0_g1_i1	C9JI98	49	83	6	83	29	111	2e-16	86	49	47	0.214157	Transmembrane protein 238	0
TRINITY_DN1490108_c0_g1_i1.p1	TRINITY_DN1490108_c0_g1_i1	Q32PD7	100	41	10	50	1	41	5e-17	86	61	72	0.222351	COP9 signalosome complex subunit 9	CSN9 family
NODE_128897_length_444_cov_1.423181_g112852_i0.p1	NODE_128897_length_444_cov_1.423181_g112852_i0	Q6D9I4	62	60	32	91	8	67	5e-17	86	65	87	0.281338	UPF0337 protein ECA0631	UPF0337 (CsbD) family
TRINITY_DN550524_c0_g1_i1.p1	TRINITY_DN550524_c0_g1_i1	O79412	53	89	1	89	20	108	7e-17	86	99	51	0.296179	NADH-ubiquinone oxidoreductase chain 6 (EC 7.1.1.2) (NADH dehydrogenase subunit 6)	Complex I subunit 6 family
TRINITY_DN125614_c0_g1_i1.p1	TRINITY_DN125614_c0_g1_i1	Q1A5X6	67	69	2	70	36	99	7e-17	86	64	43	0.304807	IQ domain-containing protein J	0
NODE_208144_length_352_cov_2.433692_g190287_i0.p4	NODE_208144_length_352_cov_2.433692_g190287_i0	Q55BI0	46	82	18	97	105	186	5e-17	86	84	44	0.328333	LIM domain-containing protein DDB_G0271356	0
NODE_501852_length_266_cov_0.797927_g483755_i0.p1	NODE_501852_length_266_cov_0.797927_g483755_i0	Q56K14	84	50	14	63	1	50	5e-17	86	57	44	0.643588	60S acidic ribosomal protein P1	Eukaryotic ribosomal protein P1/P2 family
TRINITY_DN5809_c0_g2_i1.p4	TRINITY_DN5809_c0_g2_i1	Q60397	98	40	1	40	24	63	7e-17	86	98	63	0.951797	Guanine nucleotide-binding protein G(i) subunit alpha (G(i) alpha-3) (Fragment)	G-alpha family, G(i/o/t/z) subfamily
NODE_1506_length_2180_cov_19.015662_g958_i0.p2	NODE_1506_length_2180_cov_19.015662_g958_i0	A7YVI8	57	63	71	131	86	148	9e-17	86	47	41	0.968264	Oxidoreductase-like domain-containing protein 1	0
NODE_88304_length_529_cov_634.899123_g75580_i0.p1	NODE_88304_length_529_cov_634.899123_g75580_i0	Q32KP7	41	97	77	173	44	139	2e-16	86	55	41	3.81846	Uncharacterized protein C17orf64 homolog	0
TRINITY_DN163333_c0_g1_i1.p1	TRINITY_DN163333_c0_g1_i1	Q9WUQ5	50	80	44	120	20	99	7e-17	86	66	81	6.84457	C-X-C motif chemokine 14 (B-cell and monocyte-activating chemokine) (Chemokine BRAK) (Kidney-expressed chemokine CXC) (MIP-2G) (Small-inducible cytokine B14)	Intercrine alpha (chemokine CxC) family
NODE_587621_length_254_cov_0.850829_g569517_i0.p1	NODE_587621_length_254_cov_0.850829_g569517_i0	Q98SJ7	60	75	8	82	3	77	4e-17	87	89	44	0.106983	Translationally-controlled tumor protein homolog (TCTP)	TCTP family
TRINITY_DN57088_c0_g1_i1.p1	TRINITY_DN57088_c0_g1_i1	O61463	60	67	1	67	1	67	2e-17	87	63	61	0.123743	60S acidic ribosomal protein P2	Eukaryotic ribosomal protein P1/P2 family
NODE_105408_length_488_cov_2.826506_g90989_i0.p1	NODE_105408_length_488_cov_2.826506_g90989_i0	A7YWC8	41	124	4	127	1	124	5e-17	87	82	75	0.126884	Vimentin-type intermediate filament-associated coiled-coil protein	0
TRINITY_DN31728_c0_g1_i1.p1	TRINITY_DN31728_c0_g1_i1	Q9P0T4	43	95	109	203	85	178	8e-17	87	46	48	0.155926	Zinc finger protein 581	0
TRINITY_DN19660_c1_g1_i1.p1	TRINITY_DN19660_c1_g1_i1	P46302	93	46	2	47	10	55	3e-17	87	96	71	0.211823	40S ribosomal protein S28	Eukaryotic ribosomal protein eS28 family
TRINITY_DN901684_c0_g1_i1.p1	TRINITY_DN901684_c0_g1_i1	Q96D05	44	124	20	133	1	121	3e-17	87	93	102	0.214981	Protein FAM241B	FAM241 family
NODE_206697_length_353_cov_3.400000_g188850_i0.p1	NODE_206697_length_353_cov_3.400000_g188850_i0	Q07813	50	98	18	115	16	106	4e-17	87	84	51	0.248258	Apoptosis regulator BAX	Bcl-2 family
NODE_222003_length_342_cov_1.672862_g204096_i0.p1	NODE_222003_length_342_cov_1.672862_g204096_i0	Q2XXL4	51	79	19	97	31	109	4e-17	87	70	69	0.369715	Vespryn (Fragment)	Ohanin/vespryn family
TRINITY_DN131057_c0_g1_i1.p1	TRINITY_DN131057_c0_g1_i1	Q8WYQ3	49	101	1	101	46	141	4e-17	87	98	71	0.540997	Coiled-coil-helix-coiled-coil-helix domain-containing protein 10, mitochondrial (Protein N27C7-4)	0
TRINITY_DN153938_c0_g1_i1.p3	TRINITY_DN153938_c0_g1_i1	Q3SZ84	80	50	1	50	60	109	2e-17	87	98	45	0.706001	BolA-like protein 3	BolA/IbaG family
TRINITY_DN168396_c0_g1_i1.p1	TRINITY_DN168396_c0_g1_i1	Q58CQ0	45	125	6	120	1	124	1e-16	87	58	49	1.13025	Protein CUSTOS	CUSTOS family
NODE_46426_length_701_cov_21.348726_g38153_i0.p2	NODE_46426_length_701_cov_21.348726_g38153_i0	Q5EE01	53	77	3	79	12	88	2e-17	87	96	88	1.18867	Centromere protein W (CENP-W) (Cancer-up-regulated gene 2 protein)	CENP-W/WIP1 family
TRINITY_DN2575_c0_g1_i1.p1	TRINITY_DN2575_c0_g1_i1	Q1LWG3	41	120	39	150	1	116	5e-17	87	79	103	8.00376	39S ribosomal protein L36, mitochondrial (L36mt) (MRP-L36)	Bacterial ribosomal protein bL36 family
TRINITY_DN92734_c0_g1_i1.p1	TRINITY_DN92734_c0_g1_i1	Q7SZB4	79	52	3	54	41	92	1e-17	88	95	57	0.078628	60S ribosomal protein L37a	Eukaryotic ribosomal protein eL43 family
TRINITY_DN798326_c0_g1_i1.p2	TRINITY_DN798326_c0_g1_i1	Q28600	98	41	1	41	24	64	1e-17	88	75	58	0.135507	Homeobox protein Hox-A7 (Fragment)	Antp homeobox family
NODE_678823_length_241_cov_0.916667_g660713_i0.p1	NODE_678823_length_241_cov_0.916667_g660713_i0	P62866	75	59	4	62	1	59	1e-17	88	94	100	0.17195	40S ribosomal protein S30	Eukaryotic ribosomal protein eS30 family
NODE_236265_length_332_cov_3.559846_g218321_i0.p1	NODE_236265_length_332_cov_3.559846_g218321_i0	O43169	49	89	1	89	58	146	1e-17	88	98	61	0.191321	Cytochrome b5 type B (Cytochrome b5 outer mitochondrial membrane isoform)	Cytochrome b5 family
TRINITY_DN1039462_c0_g1_i1.p1	TRINITY_DN1039462_c0_g1_i1	P28567	61	76	3	71	1	76	1e-17	88	107	50	0.239048	Cell division control protein 2 homolog 2 (EC 2.7.11.22) (EC 2.7.11.23) (Fragment)	Protein kinase superfamily, CMGC Ser/Thr protein kinase family, CDC2/CDKX subfamily
NODE_85513_length_537_cov_3.915948_g73052_i0.p1	NODE_85513_length_537_cov_3.915948_g73052_i0	Q8WWF6	54	82	25	104	4	85	2e-17	88	54	57	0.525078	DnaJ homolog subfamily B member 3	0
NODE_34323_length_792_cov_29.940195_g27719_i0.p1	NODE_34323_length_792_cov_29.940195_g27719_i0	Q14657	55	80	17	96	63	142	2e-17	88	82	56	1.6343	EKC/KEOPS complex subunit LAGE3 (L antigen family member 3) (Protein ESO-3) (Protein ITBA2)	CTAG/PCC1 family
NODE_67566_length_597_cov_22.062977_g56942_i0.p1	NODE_67566_length_597_cov_22.062977_g56942_i0	F8VTS6	40	132	1	127	140	271	2e-17	88	99	46	3.33106	Ret finger protein-like 4A-like protein 1	0
TRINITY_DN690820_c0_g1_i1.p2	TRINITY_DN690820_c0_g1_i1	Q68EU8	63	60	2	61	51	110	8e-18	89	97	55	0.139942	ER membrane protein complex subunit 6 (Transmembrane protein 93)	EMC6 family
NODE_87425_length_532_cov_2.311547_g74786_i0.p1	NODE_87425_length_532_cov_2.311547_g74786_i0	P31579	41	108	3	107	104	209	8e-18	89	87	40	0.191325	Low choriolytic enzyme (EC 3.4.24.66) (Choriolysin L) (Hatching enzyme zinc-protease subunit LCE)	0
NODE_74133_length_573_cov_6.176000_g62806_i0.p1	NODE_74133_length_573_cov_6.176000_g62806_i0	Q9UKA8	48	110	18	121	4	110	8e-18	89	90	46	0.216469	Calcipressin-3 (Down syndrome candidate region 1-like protein 2) (Myocyte-enriched calcineurin-interacting protein 3) (MCIP3) (Regulator of calcineurin 3)	RCAN family
NODE_117563_length_464_cov_1.611253_g102122_i0.p1	NODE_117563_length_464_cov_1.611253_g102122_i0	P55803	40	102	2	103	42	143	1e-17	89	95	41	0.256767	Myelin-oligodendrocyte glycoprotein	Immunoglobulin superfamily, BTN/MOG family
TRINITY_DN173423_c0_g1_i2.p1	TRINITY_DN173423_c0_g1_i2	Q810Q5	50	80	9	88	5	83	1e-17	89	90	96	0.410594	Normal mucosa of esophagus-specific gene 1 protein	Complex I NDUFA4 subunit family
NODE_81511_length_549_cov_5.457983_g69432_i0.p3	NODE_81511_length_549_cov_5.457983_g69432_i0	Q8NCU8	75	56	1	56	83	138	1e-17	89	98	100	0.416314	Mitoregulin (Small integral membrane protein 37)	Mitoregulin family
NODE_448211_length_273_cov_0.770000_g430123_i0.p1	NODE_448211_length_273_cov_0.770000_g430123_i0	P50664	47	81	11	91	56	136	1e-17	89	89	53	0.462849	NADH-ubiquinone oxidoreductase chain 4 (EC 7.1.1.2) (NADH dehydrogenase subunit 4) (Fragment)	Complex I subunit 4 family
TRINITY_DN744138_c0_g1_i1.p1	TRINITY_DN744138_c0_g1_i1	Q5J6M8	49	94	1	93	121	214	8e-18	89	100	44	0.496626	Reticulon-3-A (RTN3.1)	0
TRINITY_DN174792_c2_g1_i1.p1	TRINITY_DN174792_c2_g1_i1	P0C2B8	45	109	23	129	18	126	1e-17	89	84	87	0.717124	39S ribosomal protein L55, mitochondrial (L55mt) (MRP-L55)	Mitochondrion-specific ribosomal protein mL55 family
NODE_2966_length_1804_cov_26.778741_g2068_i0.p2	NODE_2966_length_1804_cov_26.778741_g2068_i0	Q28I13	49	89	1	88	1	82	8e-18	89	100	109	1.55368	UPF0729 protein C18orf32 homolog	UPF0729 family
NODE_19172_length_997_cov_22.865801_g14729_i0.p1	NODE_19172_length_997_cov_22.865801_g14729_i0	Q32L83	70	56	79	134	68	123	6e-18	89	41	45	1.86768	Brain protein I3	BRI3 family
TRINITY_DN138392_c0_g3_i1.p1	TRINITY_DN138392_c0_g3_i1	Q9CQA6	48	90	37	126	28	117	6e-18	89	70	76	2.17233	Coiled-coil-helix-coiled-coil-helix domain-containing protein 1 (28S ribosomal protein S37, mitochondrial) (MRP-S37)	Mitochondrion-specific ribosomal protein mS37 family
TRINITY_DN495408_c0_g1_i1.p1	TRINITY_DN495408_c0_g1_i1	P97270	58	69	8	76	1	69	5e-18	90	90	69	0.06895	Nitric oxide synthase, endothelial (EC 1.14.13.39) (Constitutive NOS) (cNOS) (EC-NOS) (Endothelial NOS) (eNOS) (NOS type III) (NOSIII) (Fragment)	NOS family
NODE_291843_length_301_cov_1.890351_g273818_i0.p1	NODE_291843_length_301_cov_1.890351_g273818_i0	B2RD01	49	99	1	99	43	139	4e-18	90	100	53	0.084636	CENPB DNA-binding domain-containing protein 1	0
NODE_470493_length_270_cov_0.781726_g452401_i0.p1	NODE_470493_length_270_cov_0.781726_g452401_i0	P14431	53	85	7	88	21	104	5e-18	90	94	43	0.094353	H-2 class I histocompatibility antigen, Q9 alpha chain (Fragment)	MHC class I family
NODE_277454_length_309_cov_0.978814_g259444_i0.p1	NODE_277454_length_309_cov_0.978814_g259444_i0	P40337	47	102	1	102	64	160	4e-18	90	100	48	0.096728	von Hippel-Lindau disease tumor suppressor (Protein G7) (pVHL)	VHL family
NODE_593631_length_253_cov_0.855556_g575527_i0.p1	NODE_593631_length_253_cov_0.855556_g575527_i0	P55783	61	79	6	84	1	79	4e-18	90	94	46	0.100693	NADH-ubiquinone oxidoreductase chain 6 (EC 7.1.1.2) (NADH dehydrogenase subunit 6)	Complex I subunit 6 family
NODE_80696_length_552_cov_2.018789_g68708_i0.p1	NODE_80696_length_552_cov_2.018789_g68708_i0	Q4R7J8	41	131	2	125	137	267	6e-18	90	86	42	0.113608	Synaptonemal complex central element protein 1	SYCE family
NODE_537423_length_261_cov_0.819149_g519324_i0.p1	NODE_537423_length_261_cov_0.819149_g519324_i0	Q6ZWV7	82	56	1	56	43	98	5e-18	90	98	46	0.118429	60S ribosomal protein L35	Universal ribosomal protein uL29 family
TRINITY_DN111107_c0_g1_i1.p1	TRINITY_DN111107_c0_g1_i1	Q8WUH6	45	106	25	130	8	113	5e-18	90	82	91	0.162602	Transmembrane protein 263	TMEM263 family
TRINITY_DN446231_c0_g1_i1.p1	TRINITY_DN446231_c0_g1_i1	Q9GP16	82	50	1	50	11	60	4e-18	90	100	40	0.169836	60S ribosomal protein L31	Eukaryotic ribosomal protein eL31 family
TRINITY_DN1355881_c0_g1_i1.p1	TRINITY_DN1355881_c0_g1_i1	P53449	65	68	1	68	70	137	4e-18	90	99	50	0.227458	Fructose-bisphosphate aldolase C (EC 4.1.2.13) (Brain-type aldolase) (Fragment)	Class I fructose-bisphosphate aldolase family
NODE_193614_length_364_cov_2.103093_g175860_i0.p1	NODE_193614_length_364_cov_2.103093_g175860_i0	P62326	100	44	1	44	1	44	4e-18	90	98	100	0.278782	Thymosin beta-4 (T beta-4) [Cleaved into: Hematopoietic system regulatory peptide (Seraspenide)]	Thymosin beta family
TRINITY_DN21064_c0_g1_i1.p1	TRINITY_DN21064_c0_g1_i1	Q2NKT2	73	60	1	60	1	60	4e-18	90	75	58	0.336158	SOSS complex subunit C (INTS3- and NABP-interacting protein) (Sensor of single-strand DNA complex subunit C) (Sensor of ssDNA subunit C) (SOSS-C) (Single-stranded DNA-binding protein-interacting protein 1) (SSB-interacting protein 1)	SOSS-C family
NODE_45_length_4571_cov_90.143619_g28_i1.p1	NODE_45_length_4571_cov_90.143619_g28_i1	P49416	46	96	91	186	103	197	8e-18	90	51	49	2.55704	Syndecan-4	Syndecan proteoglycan family
TRINITY_DN148906_c0_g1_i1.p1	TRINITY_DN148906_c0_g1_i1	A5PJN1	46	97	24	120	46	137	7e-18	90	62	40	4.66093	Thyroid transcription factor 1-associated protein 26 (TTF-1-associated protein 26) (Coiled-coil domain-containing protein 59)	TAP26 family
TRINITY_DN171332_c0_g1_i1.p2	TRINITY_DN171332_c0_g1_i1	O73777	95	42	1	42	19	60	5e-18	90	74	58	10.9958	Eukaryotic translation initiation factor 4 gamma 2 (eIF-4-gamma 2) (eIF-4G 2) (eIF4G 2) (p97) (Fragment)	Eukaryotic initiation factor 4G family
NODE_496038_length_266_cov_2.383420_g477941_i0.p1	NODE_496038_length_266_cov_2.383420_g477941_i0	Q54SR7	49	83	1	83	51	133	3e-18	91	94	62	0.146426	FK506-binding protein 2 (EC 5.2.1.8) (Peptidyl-prolyl cis-trans isomerase) (PPIase) (Rotamase)	FKBP-type PPIase family
NODE_370326_length_283_cov_1.338095_g352255_i0.p1	NODE_370326_length_283_cov_1.338095_g352255_i0	P37509	73	55	21	74	4	58	3e-18	91	59	70	0.19174	Uncharacterized protein YyaO	0
TRINITY_DN1239577_c0_g1_i1.p2	TRINITY_DN1239577_c0_g1_i1	Q9C2D4	54	70	6	75	1	70	2e-18	91	92	100	0.214623	Probable protein transport protein Sec61 subunit gamma	SecE/SEC61-gamma family
TRINITY_DN459175_c0_g1_i1.p1	TRINITY_DN459175_c0_g1_i1	P0AFZ4	63	71	1	71	31	101	2e-18	91	100	43	0.23698	Stringent starvation protein B	SspB family
TRINITY_DN153492_c0_g2_i2.p1	TRINITY_DN153492_c0_g2_i2	Q8TAE6	46	104	18	120	60	163	2e-18	91	86	63	0.336215	Protein phosphatase 1 regulatory subunit 14C (Kinase-enhanced PP1 inhibitor) (PKC-potentiated PP1 inhibitory protein) (Serologically defined breast cancer antigen NY-BR-81)	PP1 inhibitor family
NODE_76188_length_566_cov_6.093306_g64655_i0.p1	NODE_76188_length_566_cov_6.093306_g64655_i0	Q9HBI5	41	118	4	121	3	120	2e-18	91	96	92	0.388731	Uncharacterized protein C3orf14	0
NODE_476022_length_269_cov_0.785714_g457929_i0.p1	NODE_476022_length_269_cov_0.785714_g457929_i0	Q9ZZ47	82	55	23	77	23	77	2e-18	91	71	47	0.398072	NADH-ubiquinone oxidoreductase chain 3 (EC 7.1.1.2) (NADH dehydrogenase subunit 3)	Complex I subunit 3 family
NODE_12742_length_1157_cov_6.267528_g9564_i0.p1	NODE_12742_length_1157_cov_6.267528_g9564_i0	P31843	42	109	42	148	5	113	9e-18	91	48	77	0.62837	RNA-directed DNA polymerase homolog (EC 2.7.7.48) (Reverse transcriptase homolog)	0
TRINITY_DN125407_c0_g1_i1.p1	TRINITY_DN125407_c0_g1_i1	Q8BTC1	71	58	30	87	1	58	2e-18	91	60	87	0.700733	Uncharacterized protein C12orf73 homolog	0
NODE_144065_length_420_cov_375.956772_g127340_i0.p1	NODE_144065_length_420_cov_375.956772_g127340_i0	Q9UNZ5	56	89	7	91	1	89	3e-18	91	95	90	0.929533	Leydig cell tumor 10 kDa protein homolog	UPF0390 family
TRINITY_DN103750_c0_g1_i1.p2	TRINITY_DN103750_c0_g1_i1	Q68EK9	61	87	15	97	1	86	2e-18	91	88	99	5.29887	Anaphase-promoting complex subunit CDC26 (Cell division cycle protein 26 homolog)	CDC26 family
TRINITY_DN157378_c0_g2_i1.p1	TRINITY_DN157378_c0_g2_i1	A6QPI6	57	77	39	115	47	123	2e-18	91	57	55	6.85698	Mitochondrial import receptor subunit TOM22 homolog (Translocase of outer membrane 22 kDa subunit homolog)	Tom22 family
TRINITY_DN635170_c0_g1_i1.p1	TRINITY_DN635170_c0_g1_i1	Q9BW66	51	98	24	120	7	104	7e-19	92	82	46	0.075567	Cyclin-dependent kinase 2-interacting protein (CDK2-interacting protein)	CINP family
NODE_162225_length_397_cov_1.422840_g144945_i0.p1	NODE_162225_length_397_cov_1.422840_g144945_i0	P31236	82	51	25	75	1	51	1e-18	92	44	91	0.084179	Calsequestrin-1 (Calsequestrin, skeletal muscle isoform) (Fragment)	Calsequestrin family
TRINITY_DN1511497_c0_g1_i1.p1	TRINITY_DN1511497_c0_g1_i1	P29174	83	53	1	53	6	58	1e-18	92	100	46	0.084918	Cold shock domain-containing protein E1 (Protein UNR) (Fragment)	0
NODE_536385_length_261_cov_0.819149_g518286_i0.p1	NODE_536385_length_261_cov_0.819149_g518286_i0	P18741	41	85	2	86	52	136	1e-18	92	99	61	0.093052	Oocyte zinc finger protein XlCOF15 (Fragment)	Krueppel C2H2-type zinc-finger protein family
TRINITY_DN97810_c0_g2_i1.p1	TRINITY_DN97810_c0_g2_i1	P50344	74	65	8	71	1	65	1e-18	92	92	59	0.11849	60S acidic ribosomal protein P1 (Allergen Cla h XII) (allergen Cla h 12)	Eukaryotic ribosomal protein P1/P2 family
NODE_105409_length_488_cov_2.826506_g90990_i0.p1	NODE_105409_length_488_cov_2.826506_g90990_i0	Q2NL98	41	140	4	143	1	137	2e-18	92	92	83	0.12671	Vimentin-type intermediate filament-associated coiled-coil protein	0
NODE_585589_length_254_cov_0.850829_g567485_i0.p1	NODE_585589_length_254_cov_0.850829_g567485_i0	Q640C5	73	59	3	61	60	118	8e-19	92	95	50	0.128045	D-dopachrome decarboxylase-B (EC 4.1.1.84) (D-dopachrome tautomerase-B)	MIF family
NODE_419779_length_277_cov_0.754902_g401698_i0.p1	NODE_419779_length_277_cov_0.754902_g401698_i0	Q9Y0H7	72	57	1	57	27	83	7e-19	92	73	67	0.15696	60S ribosomal protein L37a (Fragment)	Eukaryotic ribosomal protein eL43 family
TRINITY_DN666934_c0_g1_i1.p1	TRINITY_DN666934_c0_g1_i1	Q99N91	80	51	22	72	42	92	7e-19	92	70	55	0.163303	39S ribosomal protein L34, mitochondrial (L34mt) (MRP-L34)	Bacterial ribosomal protein bL34 family
TRINITY_DN150481_c0_g1_i1.p1	TRINITY_DN150481_c0_g1_i1	P62279	98	44	8	51	1	44	1e-18	92	86	41	0.168688	40S ribosomal protein S13 (Fragment)	Universal ribosomal protein uS15 family
TRINITY_DN147940_c0_g1_i1.p3	TRINITY_DN147940_c0_g1_i1	Q32KN5	84	49	1	49	27	75	1e-18	92	100	47	0.169836	Dynein light chain 4, axonemal	Dynein light chain family
TRINITY_DN151138_c0_g1_i1.p3	TRINITY_DN151138_c0_g1_i1	P63026	76	62	2	63	11	72	7e-19	92	93	53	0.173919	Vesicle-associated membrane protein 2 (VAMP-2) (Synaptobrevin-2)	Synaptobrevin family
NODE_159528_length_400_cov_1.856269_g142318_i0.p1	NODE_159528_length_400_cov_1.856269_g142318_i0	Q9MZA9	64	81	56	132	40	119	1e-18	92	61	53	0.192233	Vimentin (Fragment)	Intermediate filament family
NODE_632180_length_247_cov_3.178161_g614075_i0.p1	NODE_632180_length_247_cov_3.178161_g614075_i0	P28206	48	81	2	82	2	82	1e-18	92	99	70	0.19923	Tyrosine-protein phosphatase 14 (EC 3.1.3.48) (Fragment)	Protein-tyrosine phosphatase family
TRINITY_DN1269327_c0_g1_i1.p1	TRINITY_DN1269327_c0_g1_i1	Q6DKE1	84	50	1	50	56	105	8e-19	92	98	48	0.251608	Cytochrome c, testis-specific	Cytochrome c family
NODE_318675_length_290_cov_0.709677_g300619_i0.p1	NODE_318675_length_290_cov_0.709677_g300619_i0	Q9DGK4	56	80	16	95	3	82	1e-18	92	83	47	0.260317	Translationally-controlled tumor protein homolog (TCTP)	TCTP family
NODE_73229_length_576_cov_17.880716_g61995_i0.p1	NODE_73229_length_576_cov_17.880716_g61995_i0	Q0P5C7	44	101	1	99	133	231	1e-18	92	102	44	0.424024	Very-long-chain (3R)-3-hydroxyacyl-CoA dehydratase 4 (EC 4.2.1.134) (3-hydroxyacyl-CoA dehydratase 4) (HACD4) (Protein-tyrosine phosphatase-like A domain-containing protein 2)	Very long-chain fatty acids dehydratase HACD family
NODE_71536_length_582_cov_20.000000_g60487_i0.p1	NODE_71536_length_582_cov_20.000000_g60487_i0	Q8VH31	41	128	61	187	93	220	3e-18	92	66	45	0.487984	Ret finger protein-like 4A	0
TRINITY_DN169740_c0_g3_i2.p1	TRINITY_DN169740_c0_g3_i2	P31261	62	71	23	93	3	73	1e-18	92	43	79	1.43198	Homeobox protein Hox-A2 (Homeobox protein Hbox-2.8) (NvHbox-2.8) (Fragment)	Antp homeobox family
TRINITY_DN179131_c23_g1_i1.p1	TRINITY_DN179131_c23_g1_i1	Q3ZCL8	48	87	32	118	6	92	1e-18	92	71	94	44.3848	SH3 domain-binding glutamic acid-rich-like protein 3	SH3BGR family
NODE_424740_length_276_cov_0.758621_g406658_i0.p2	NODE_424740_length_276_cov_0.758621_g406658_i0	Q3ZCB2	68	57	1	57	55	111	6e-19	93	84	49	0.092302	Placenta-specific gene 8 protein	Cornifelin family
NODE_545161_length_260_cov_0.823529_g527061_i0.p2	NODE_545161_length_260_cov_0.823529_g527061_i0	P9WHJ4	49	86	1	86	24	109	4e-19	93	100	77	0.097982	RNA polymerase-binding protein RbpA	RNA polymerase-binding protein RbpA family
TRINITY_DN994190_c0_g1_i1.p2	TRINITY_DN994190_c0_g1_i1	P31269	52	112	2	102	106	216	6e-19	93	109	41	0.114239	Homeobox protein Hox-A9 (Homeobox protein Hox-1G)	Abd-B homeobox family
TRINITY_DN472735_c0_g1_i1.p2	TRINITY_DN472735_c0_g1_i1	P12274	54	103	3	100	1	103	4e-19	93	102	100	0.189061	Non-histone chromosomal protein HMG-14B	HMGN family
TRINITY_DN1411531_c0_g1_i1.p2	TRINITY_DN1411531_c0_g1_i1	P30757	88	52	19	70	18	69	6e-19	93	74	42	0.203739	Histone H2B	Histone H2B family
TRINITY_DN179898_c0_g2_i1.p1	TRINITY_DN179898_c0_g2_i1	Q9D119	44	111	41	150	26	136	1e-18	93	61	72	0.24579	Protein phosphatase 1 regulatory subunit 27 (Dysferlin-interacting protein 1)	0
NODE_326515_length_289_cov_0.712963_g308454_i0.p1	NODE_326515_length_289_cov_0.712963_g308454_i0	Q90YP9	74	61	1	61	36	96	6e-19	93	98	49	0.26827	40S ribosomal protein S25	Eukaryotic ribosomal protein eS25 family
TRINITY_DN142223_c1_g1_i1.p1	TRINITY_DN142223_c1_g1_i1	Q6J1J1	56	75	1	75	62	136	4e-19	93	100	53	0.276266	Baculoviral IAP repeat-containing protein 5 (Apoptosis inhibitor survivin)	IAP family
NODE_27470_length_867_cov_2.646096_g21815_i0.p1	NODE_27470_length_867_cov_2.646096_g21815_i0	Q0VC85	49	93	98	188	26	118	1e-18	93	46	65	0.282325	Pleckstrin homology-like domain family A member 2 (Imprinted in placenta and liver protein)	PHLDA2 family
TRINITY_DN1257416_c0_g1_i1.p1	TRINITY_DN1257416_c0_g1_i1	C3KJF2	60	70	1	70	67	136	6e-19	93	99	51	0.305659	DNA repair protein SWI5 homolog (Protein SAE3 homolog)	SWI5/SAE3 family
NODE_602548_length_252_cov_0.860335_g584443_i0.p1	NODE_602548_length_252_cov_0.860335_g584443_i0	Q36090	68	65	20	84	69	133	6e-19	93	77	49	0.462465	ATP synthase subunit a (F-ATPase protein 6) (Fragment)	ATPase A chain family
TRINITY_DN130413_c0_g1_i1.p1	TRINITY_DN130413_c0_g1_i1	Q09108	41	122	3	117	40	161	6e-19	93	89	43	0.465272	Kit ligand (Mast cell growth factor) (MGF) (Stem cell factor) (SCF) (c-Kit ligand) [Cleaved into: Processed kit ligand]	SCF family
TRINITY_DN170936_c0_g1_i4.p2	TRINITY_DN170936_c0_g1_i4	P62501	64	85	1	83	58	141	6e-19	93	101	59	0.671174	TSC22 domain family protein 1 (Regulatory protein TSC-22) (TGFB-stimulated clone 22 homolog) (Transforming growth factor beta-1-induced transcript 4 protein)	TSC-22/Dip/Bun family
TRINITY_DN165946_c0_g1_i1.p1	TRINITY_DN165946_c0_g1_i1	Q3ZBU2	52	87	44	128	17	103	4e-19	93	62	82	0.928242	CDGSH iron-sulfur domain-containing protein 1 (MitoNEET)	CISD protein family
TRINITY_DN126336_c0_g1_i1.p1	TRINITY_DN126336_c0_g1_i1	Q13442	51	94	74	167	73	165	1e-18	93	55	52	1.13444	28 kDa heat- and acid-stable phosphoprotein (PDGF-associated protein) (PAP) (PDGFA-associated protein 1) (PAP1)	PDAP1 family
TRINITY_DN174836_c0_g4_i1.p2	TRINITY_DN174836_c0_g4_i1	Q9UFG5	47	106	1	106	1	105	4e-19	93	94	90	1.63582	UPF0449 protein C19orf25	UPF0449 family
NODE_21566_length_952_cov_55292.445961_g16749_i0.p3	NODE_21566_length_952_cov_55292.445961_g16749_i0	P29653	96	46	1	46	43	88	6e-19	93	98	42	184.822	Cytochrome c oxidase subunit 1 (EC 1.9.3.1) (Cytochrome c oxidase polypeptide I) (Fragment)	Heme-copper respiratory oxidase family
NODE_394520_length_280_cov_0.743961_g376444_i0.p1	NODE_394520_length_280_cov_0.743961_g376444_i0	Q6NUH0	67	70	5	74	56	125	3e-19	94	88	56	0.098869	60S ribosomal protein L31	Eukaryotic ribosomal protein eL31 family
TRINITY_DN603380_c0_g1_i1.p1	TRINITY_DN603380_c0_g1_i1	Q925Q4	67	66	33	98	34	99	2e-19	94	49	51	0.142506	Glycoprotein hormone alpha-2 (Putative secreted protein Zsig51) (Thyrostimulin subunit alpha)	Glycoprotein hormones subunit alpha family
NODE_128838_length_444_cov_1.657682_g112793_i0.p2	NODE_128838_length_444_cov_1.657682_g112793_i0	Q32PA8	85	52	1	52	71	122	3e-19	94	98	43	0.186857	Mth938 domain-containing protein	AAMDC family
TRINITY_DN172111_c0_g2_i1.p1	TRINITY_DN172111_c0_g2_i1	Q3SZR9	40	109	28	136	4	112	6e-19	94	65	43	0.20153	Tetraspanin-3 (Tspan-3)	Tetraspanin (TM4SF) family
TRINITY_DN112659_c0_g1_i1.p2	TRINITY_DN112659_c0_g1_i1	Q94793	90	50	1	50	54	103	2e-19	94	100	40	0.21844	60S ribosomal protein L11 (Fragment)	Universal ribosomal protein uL5 family
NODE_71761_length_582_cov_2.110020_g60677_i0.p1	NODE_71761_length_582_cov_2.110020_g60677_i0	P20763	44	102	10	111	6	103	2e-19	94	90	99	0.225443	Ig lambda chain C region	0
TRINITY_DN91386_c0_g2_i1.p2	TRINITY_DN91386_c0_g2_i1	L0R8F8	64	70	54	123	1	70	2e-19	94	56	100	0.278381	MIEF1 upstream open reading frame protein (Alternative MIEF1 protein) (AltMIEF1) (MIEF1 microprotein) (MIEF1-MP)	Complex I LYR family
TRINITY_DN67519_c0_g1_i1.p1	TRINITY_DN67519_c0_g1_i1	P12264	82	50	1	50	2	51	2e-19	94	100	56	0.290419	Erythroid protein 4.1 (Band 4.1) (Fragment)	0
TRINITY_DN57688_c0_g1_i1.p1	TRINITY_DN57688_c0_g1_i1	Q9WU03	41	124	110	227	69	186	1e-18	94	41	49	0.326494	Kunitz-type protease inhibitor 2 (Hepatocyte growth factor activator inhibitor type 2) (HAI-2)	0
NODE_465440_length_270_cov_3.730964_g447348_i0.p1	NODE_465440_length_270_cov_3.730964_g447348_i0	O57414	83	53	12	64	1	53	3e-19	94	60	100	0.341117	Rho GTPase-activating protein 6 (Rho-type GTPase-activating protein 6) (Rho-type GTPase-activating protein RhoGAPX-1) (Fragment)	0
TRINITY_DN1474363_c0_g1_i1.p1	TRINITY_DN1474363_c0_g1_i1	Q9H910	51	107	7	112	2	105	2e-19	94	82	56	0.344584	Jupiter microtubule associated homolog 2 (Hematological and neurological expressed 1-like protein) (HN1-like protein)	JUPITER family
NODE_427319_length_276_cov_0.758621_g409237_i0.p1	NODE_427319_length_276_cov_0.758621_g409237_i0	P21569	61	70	1	70	103	172	2e-19	94	95	41	0.383361	Peptidyl-prolyl cis-trans isomerase (PPIase) (EC 5.2.1.8) (Cyclophilin) (Cyclosporin A-binding protein) (Rotamase)	Cyclophilin-type PPIase family
TRINITY_DN218947_c0_g1_i1.p2	TRINITY_DN218947_c0_g1_i1	P24902	53	78	1	78	85	161	3e-19	94	99	48	0.433959	Actin (Fragment)	Actin family
NODE_76525_length_565_cov_4.341463_g64964_i0.p4	NODE_76525_length_565_cov_4.341463_g64964_i0	Q9H9H4	43	114	17	130	9	122	3e-19	94	74	40	0.484895	Vacuolar protein sorting-associated protein 37B (hVps37B) (ESCRT-I complex subunit VPS37B)	VPS37 family
NODE_601695_length_252_cov_0.860335_g583590_i0.p1	NODE_601695_length_252_cov_0.860335_g583590_i0	P39032	80	61	1	61	45	105	2e-19	94	87	58	0.564097	60S ribosomal protein L36	Eukaryotic ribosomal protein eL36 family
TRINITY_DN171804_c0_g1_i2.p2	TRINITY_DN171804_c0_g1_i2	Q10021	52	86	1	84	1	86	3e-19	94	91	41	0.602102	Probable splicing factor, arginine/serine-rich 5 (CeSC35-2) (RNA-binding protein srp-3)	Splicing factor SR family
TRINITY_DN160092_c0_g2_i1.p1	TRINITY_DN160092_c0_g2_i1	O70404	53	87	15	101	15	101	3e-19	94	85	86	1.22532	Vesicle-associated membrane protein 8 (VAMP-8) (Endobrevin) (Edb)	Synaptobrevin family
NODE_1357_length_2239_cov_25.234072_g838_i0.p1	NODE_1357_length_2239_cov_25.234072_g838_i0	Q5M8Z2	70	61	54	114	47	107	2e-19	94	47	50	1.31052	Protein preY, mitochondrial	PREY family
NODE_570_length_2719_cov_19.812925_g373_i0.p1	NODE_570_length_2719_cov_19.812925_g373_i0	P63217	65	68	59	126	1	68	3e-19	94	54	100	1.498	Guanine nucleotide-binding protein G(I)/G(S)/G(O) subunit gamma-5	G protein gamma family
NODE_118164_length_462_cov_65.406170_g102689_i0.p1	NODE_118164_length_462_cov_65.406170_g102689_i0	O75677	41	135	21	154	132	266	3e-19	94	88	43	2.23681	Ret finger protein-like 1 (RING finger protein 78)	0
TRINITY_DN31878_c0_g1_i1.p1	TRINITY_DN31878_c0_g1_i1	P00130	73	59	7	65	6	64	3e-19	94	87	92	6.48751	Cytochrome b-c1 complex subunit 9 (Complex III subunit 9) (Complex III subunit X) (Cytochrome c1 non-heme 7 kDa protein) (Ubiquinol-cytochrome c reductase complex 7.2 kDa protein)	UQCR10/QCR9 family
TRINITY_DN1139745_c0_g1_i1.p1	TRINITY_DN1139745_c0_g1_i1	Q9BDJ3	49	83	11	93	1	83	3e-19	94	89	79	30.1232	Thioredoxin (Trx)	Thioredoxin family
TRINITY_DN223502_c0_g1_i1.p1	TRINITY_DN223502_c0_g1_i1	Q10352	58	73	10	82	72	144	1e-19	95	88	50	0.102311	Uncharacterized protein C1F12.10c	Cytochrome b5 family
NODE_184198_length_373_cov_2.196667_g166532_i0.p1	NODE_184198_length_373_cov_2.196667_g166532_i0	Q17Q87	65	74	3	76	4	77	2e-19	95	97	85	0.220149	Stannin	Stannin family
TRINITY_DN57875_c0_g1_i1.p1	TRINITY_DN57875_c0_g1_i1	Q9CQE5	49	101	1	101	69	167	1e-19	95	77	56	0.299734	Regulator of G-protein signaling 10 (RGS10)	0
TRINITY_DN164435_c0_g1_i1.p1	TRINITY_DN164435_c0_g1_i1	Q9BGS7	42	104	20	123	30	133	1e-19	95	83	42	0.352914	Myelin-oligodendrocyte glycoprotein	Immunoglobulin superfamily, BTN/MOG family
TRINITY_DN176728_c4_g1_i2.p2	TRINITY_DN176728_c4_g1_i2	Q9AQU1	71	56	7	62	2	57	1e-19	95	60	62	0.813091	Inactive casein kinase II subunit alpha-2 (OsCKA2) (Protein HEADING DATE 6)	Protein kinase superfamily, Ser/Thr protein kinase family, CK2 subfamily
NODE_40523_length_741_cov_7.392216_g33066_i0.p1	NODE_40523_length_741_cov_7.392216_g33066_i0	Q8VCG9	44	122	91	206	96	217	3e-19	95	59	53	0.826614	Regulatory factor X-associated protein (RFX-associated protein)	0
NODE_528_length_2769_cov_22.973665_g340_i0.p1	NODE_528_length_2769_cov_22.973665_g340_i0	Q9CR73	43	144	1	140	1	139	2e-19	95	101	103	5.42677	Proline-rich nuclear receptor coactivator 2	PNRC family, PNRC2 subfamily
NODE_665022_length_243_cov_0.905882_g646914_i0.p1	NODE_665022_length_243_cov_0.905882_g646914_i0	Q9ZS51	47	76	3	78	109	184	9e-20	96	95	40	0.104837	Peroxisomal membrane protein PMP22 (22 kDa peroxisomal membrane protein)	Peroxisomal membrane protein PXMP2/4 family
NODE_241460_length_329_cov_1.796875_g223501_i0.p3	NODE_241460_length_329_cov_1.796875_g223501_i0	F2Z333	50	103	3	102	49	151	9e-20	96	95	46	0.11602	Fibronectin type III domain-containing protein 10	0
NODE_96197_length_509_cov_2.869266_g82671_i0.p1	NODE_96197_length_509_cov_2.869266_g82671_i0	Q8R3Q6	76	58	1	58	86	143	5e-20	96	97	40	0.170086	Coiled-coil domain-containing protein 58	CCDC58 family
NODE_276203_length_309_cov_2.283898_g258193_i0.p1	NODE_276203_length_309_cov_2.283898_g258193_i0	Q96A37	44	102	1	102	113	208	9e-20	96	100	43	0.174645	E3 ubiquitin-protein ligase RNF166 (EC 2.3.2.27) (RING finger protein 166) (RING-type E3 ubiquitin transferase RNF166)	0
NODE_84574_length_540_cov_1.903640_g72208_i0.p5	NODE_84574_length_540_cov_1.903640_g72208_i0	P24480	88	51	1	51	40	90	9e-20	96	78	50	0.187763	Protein S100-A11 (Calgizzarin) (Protein S100-C) (S100 calcium-binding protein A11)	S-100 family
NODE_36259_length_775_cov_3.185185_g29415_i0.p1	NODE_36259_length_775_cov_3.185185_g29415_i0	Q6PBD4	46	146	22	167	158	281	9e-20	96	87	52	0.266295	Transcription factor HES-4 (Hairy and enhancer of split 4) (Protein hairy-2)	0
TRINITY_DN165746_c0_g6_i1.p1	TRINITY_DN165746_c0_g6_i1	Q9D735	48	123	47	163	51	173	1e-19	96	75	71	0.649779	Telomerase RNA component interacting RNase (EC 3.1.13.-) (Exoribonuclease Trir)	0
TRINITY_DN167027_c1_g2_i1.p1	TRINITY_DN167027_c1_g2_i1	Q3UKZ7	60	62	6	67	82	143	5e-20	96	84	41	0.783487	ARL14 effector protein-like	0
NODE_93063_length_517_cov_2.578829_g79832_i0.p1	NODE_93063_length_517_cov_2.578829_g79832_i0	O75679	41	126	2	126	161	286	5e-20	96	88	40	0.894334	Ret finger protein-like 3	0
NODE_98055_length_504_cov_218.587007_g84367_i0.p1	NODE_98055_length_504_cov_218.587007_g84367_i0	P02701	46	121	34	147	29	146	8e-20	96	72	80	9.48888	Avidin	Avidin/streptavidin family
NODE_179477_length_378_cov_1.449180_g161892_i0.p1	NODE_179477_length_378_cov_1.449180_g161892_i0	Q8JIY8	43	127	2	126	122	242	4e-20	97	101	47	0.069946	MKI67 FHA domain-interacting nucleolar phosphoprotein (Nucleolar phosphoprotein NOPP34-like protein)	0
NODE_124568_length_451_cov_2.023810_g108740_i0.p1	NODE_124568_length_451_cov_2.023810_g108740_i0	Q8WXF8	42	140	2	137	61	199	3e-20	97	101	43	0.198738	DNA-binding death effector domain-containing protein 2 (DED-containing protein FLAME-3) (FADD-like anti-apoptotic molecule 3)	0
TRINITY_DN934563_c0_g1_i1.p1	TRINITY_DN934563_c0_g1_i1	Q9NX04	55	92	1	91	1	92	2e-20	97	82	45	0.293973	Uncharacterized protein C1orf109	0
TRINITY_DN176758_c0_g1_i4.p1	TRINITY_DN176758_c0_g1_i4	Q4V8A0	44	105	11	109	140	243	4e-20	97	95	43	0.355264	E3 SUMO-protein ligase NSE2 (EC 2.3.2.-) (E3 SUMO-protein transferase NSE2) (MMS21 homolog) (Non-structural maintenance of chromosomes element 2 homolog) (Non-SMC element 2 homolog)	NSE2 family
NODE_412175_length_278_cov_0.751220_g394094_i0.p1	NODE_412175_length_278_cov_0.751220_g394094_i0	O21521	53	91	1	91	73	163	3e-20	97	99	44	0.738093	NADH-ubiquinone oxidoreductase chain 4 (EC 7.1.1.2) (NADH dehydrogenase subunit 4) (Fragment)	Complex I subunit 4 family
NODE_214406_length_347_cov_20.036496_g196526_i0.p1	NODE_214406_length_347_cov_20.036496_g196526_i0	Q6ZP80	41	114	5	115	48	161	4e-20	97	99	50	0.753248	Transmembrane protein 182	TMEM182 family
TRINITY_DN173695_c0_g1_i1.p1	TRINITY_DN173695_c0_g1_i1	Q9D1Q4	53	92	1	92	1	92	4e-20	97	92	100	1.64114	Dolichol-phosphate mannosyltransferase subunit 3 (Dolichol-phosphate mannose synthase subunit 3) (DPM synthase subunit 3) (Dolichyl-phosphate beta-D-mannosyltransferase subunit 3) (Mannose-P-dolichol synthase subunit 3) (MPD synthase subunit 3)	DPM3 family
NODE_478576_length_269_cov_0.785714_g460483_i0.p1	NODE_478576_length_269_cov_0.785714_g460483_i0	Q58DW3	75	61	1	61	1	61	2e-20	97	98	40	1.64343	60S ribosomal protein L29	Eukaryotic ribosomal protein eL29 family
TRINITY_DN149762_c0_g3_i1.p1	TRINITY_DN149762_c0_g3_i1	Q2KIN1	54	83	1	83	1	83	3e-20	97	98	99	2.57095	Dolichol phosphate-mannose biosynthesis regulatory protein (Dolichol-phosphate mannose synthase subunit 2) (DPM synthase subunit 2)	DPM2 family
TRINITY_DN152141_c0_g1_i2.p1	TRINITY_DN152141_c0_g1_i2	Q5TGZ0	57	76	1	76	1	76	3e-20	97	96	97	3.9321	MICOS complex subunit MIC10 (Mitochondrial inner membrane organizing system protein 1)	MICOS complex subunit Mic10 family
TRINITY_DN170659_c0_g1_i1.p1	TRINITY_DN170659_c0_g1_i1	Q5XG64	58	86	6	91	9	90	4e-20	97	87	89	11.7421	Essential MCU regulator, mitochondrial (Single-pass membrane protein with aspartate-rich tail 1, mitochondrial)	SMDT1/EMRE family
TRINITY_DN207994_c1_g1_i1.p1	TRINITY_DN207994_c1_g1_i1	Q1L8Y6	82	55	1	55	1	55	3e-20	97	82	76	11.8928	BBSome-interacting protein 1 (BBSome-interacting protein of 10 kDa)	BBIP10 family
TRINITY_DN778800_c1_g1_i1.p1	TRINITY_DN778800_c1_g1_i1	P07737	41	135	27	158	3	136	6e-20	97	83	96	67.7261	Profilin-1 (Epididymis tissue protein Li 184a) (Profilin I)	Profilin family
NODE_617533_length_250_cov_0.870056_g599428_i0.p2	NODE_617533_length_250_cov_0.870056_g599428_i0	Q90YQ4	70	70	2	71	76	145	2e-20	98	85	48	0.081861	40S ribosomal protein S19	Eukaryotic ribosomal protein eS19 family
NODE_403741_length_279_cov_0.747573_g385662_i0.p2	NODE_403741_length_279_cov_0.747573_g385662_i0	P55143	83	54	1	54	49	102	2e-20	98	98	53	0.091309	Glutaredoxin	Glutaredoxin family, CPYC subfamily
NODE_207514_length_353_cov_1.221429_g189666_i0.p1	NODE_207514_length_353_cov_1.221429_g189666_i0	Q55G28	44	117	1	117	8	123	1e-20	98	100	54	0.103	Nucleoside triphosphate pyrophosphatase (EC 3.6.1.9) (Maf-like protein DDB_G0267852) (Nucleotide pyrophosphatase) (Nucleotide PPase)	Maf family
TRINITY_DN161818_c0_g3_i1.p1	TRINITY_DN161818_c0_g3_i1	P81556	43	108	17	119	22	128	2e-20	98	68	48	0.113224	Metalloproteinase inhibitor 4 (Tissue inhibitor of metalloproteinases 4) (TIMP-4)	Protease inhibitor I35 (TIMP) family
NODE_226466_length_339_cov_1.443609_g208547_i0.p1	NODE_226466_length_339_cov_1.443609_g208547_i0	Q7YRL5	41	113	1	112	66	178	1e-20	98	101	41	0.159221	Tumor necrosis factor receptor superfamily member 5 (B-cell surface antigen CD40) (CD40L receptor) (CD antigen CD40)	0
TRINITY_DN714704_c0_g1_i1.p1	TRINITY_DN714704_c0_g1_i1	P70445	64	76	1	75	47	120	1e-20	98	100	63	0.166612	Eukaryotic translation initiation factor 4E-binding protein 2 (4E-BP2) (eIF4E-binding protein 2) (Phosphorylated heat- and acid-stable protein regulated by insulin 2) (PHAS-II)	EIF4E-binding protein family
TRINITY_DN54873_c0_g1_i1.p2	TRINITY_DN54873_c0_g1_i1	P40643	90	49	1	49	4	52	2e-20	98	100	91	0.169836	SRY-related protein AMA3 (Fragment)	0
NODE_131128_length_440_cov_2.185286_g114967_i0.p1	NODE_131128_length_440_cov_2.185286_g114967_i0	P33717	49	109	2	109	79	187	2e-20	98	99	58	0.169836	Insulin-like growth factor II (IGF-II)	Insulin family
TRINITY_DN1258455_c0_g1_i1.p1	TRINITY_DN1258455_c0_g1_i1	P69201	92	52	1	52	24	75	2e-20	98	100	41	0.174139	Ubiquitin-60S ribosomal protein L40 [Cleaved into: Ubiquitin; 60S ribosomal protein L40 (CEP52)]	Ubiquitin family; Eukaryotic ribosomal protein eL40 family
TRINITY_DN1482407_c0_g1_i1.p4	TRINITY_DN1482407_c0_g1_i1	Q28GD1	71	62	1	62	64	125	1e-20	98	98	50	0.179377	39S ribosomal protein L51, mitochondrial (L51mt) (MRP-L51)	Mitochondrion-specific ribosomal protein mL51 family
NODE_583114_length_254_cov_2.397790_g565010_i0.p1	NODE_583114_length_254_cov_2.397790_g565010_i0	P70397	58	74	1	74	102	175	1e-20	98	99	42	0.194241	Homeobox protein DLX-6	Distal-less homeobox family
TRINITY_DN1020526_c0_g1_i1.p2	TRINITY_DN1020526_c0_g1_i1	Q29318	73	62	2	63	4	65	2e-20	98	98	64	0.200068	Sorbitol dehydrogenase (SDH) (EC 1.1.1.-) (L-iditol 2-dehydrogenase) (EC 1.1.1.14) (Polyol dehydrogenase) (Xylitol dehydrogenase) (XDH) (EC 1.1.1.9) (Fragment)	Zinc-containing alcohol dehydrogenase family
NODE_295156_length_300_cov_0.779736_g277130_i0.p1	NODE_295156_length_300_cov_0.779736_g277130_i0	Q5JNZ5	75	59	2	60	45	103	1e-20	98	97	51	0.214559	Putative 40S ribosomal protein S26-like 1	Eukaryotic ribosomal protein eS26 family
TRINITY_DN1342864_c0_g1_i1.p1	TRINITY_DN1342864_c0_g1_i1	Q5T035	44	135	4	138	1	124	3e-20	98	75	69	0.235822	Putative uncharacterized protein C9orf129	0
TRINITY_DN48561_c0_g2_i1.p3	TRINITY_DN48561_c0_g2_i1	L0R819	69	70	13	82	24	93	1e-20	98	84	73	0.244219	ASNSD1 upstream open reading frame protein (ASNSD1 small/short open reading frame-encoded polypeptide) (ASNSD1-SEP)	0
TRINITY_DN440990_c0_g1_i1.p2	TRINITY_DN440990_c0_g1_i1	Q9CQN7	72	64	1	64	72	135	2e-20	98	98	47	0.303939	39S ribosomal protein L41, mitochondrial (L41mt) (MRP-L41)	Mitochondrion-specific ribosomal protein mL41 family
NODE_478184_length_269_cov_0.785714_g460091_i0.p1	NODE_478184_length_269_cov_0.785714_g460091_i0	Q33752	64	70	4	73	2	71	2e-20	98	93	64	0.3785	Cytochrome c oxidase subunit 3 (EC 1.9.3.1) (Cytochrome c oxidase polypeptide III) (Fragment)	Cytochrome c oxidase subunit 3 family
TRINITY_DN872188_c0_g1_i1.p1	TRINITY_DN872188_c0_g1_i1	O36041	49	103	2	104	84	184	2e-20	98	97	49	0.405425	Eukaryotic translation initiation factor 2 subunit gamma (eIF-2-gamma) (Fragment)	TRAFAC class translation factor GTPase superfamily, Classic translation factor GTPase family, EIF2G subfamily
TRINITY_DN157634_c0_g1_i1.p2	TRINITY_DN157634_c0_g1_i1	P20560	68	72	1	72	7	78	2e-20	98	95	92	0.633146	Uncharacterized 8.3 kDa protein	0
TRINITY_DN39517_c0_g1_i1.p1	TRINITY_DN39517_c0_g1_i1	Q86XR7	41	121	12	131	102	222	5e-20	98	57	51	0.832008	TIR domain-containing adapter molecule 2 (TICAM-2) (Putative NF-kappa-B-activating protein 502) (TRIF-related adapter molecule) (Toll-like receptor adaptor protein 3) (Toll/interleukin-1 receptor domain-containing protein) (MyD88-4)	0
TRINITY_DN730539_c0_g1_i1.p2	TRINITY_DN730539_c0_g1_i1	Q92623	60	89	11	98	49	135	2e-20	98	82	40	1.63348	Tetratricopeptide repeat protein 9A (TPR repeat protein 9A)	TTC9 family
TRINITY_DN85616_c1_g1_i1.p1	TRINITY_DN85616_c1_g1_i1	Q2ACH7	42	117	18	127	1	117	2e-20	98	89	99	10.4626	MICOS complex subunit MIC13 (Protein P117)	MICOS complex subunit Mic13 family
TRINITY_DN117828_c0_g2_i1.p1	TRINITY_DN117828_c0_g2_i1	Q9P0U1	78	55	1	55	1	55	1e-20	98	98	100	14.0522	Mitochondrial import receptor subunit TOM7 homolog (Translocase of outer membrane 7 kDa subunit homolog)	Tom7 family
TRINITY_DN1116676_c1_g1_i1.p2	TRINITY_DN1116676_c1_g1_i1	Q6DD38	55	78	18	95	1	78	2e-20	98	80	100	14.6465	TP53-regulated inhibitor of apoptosis 1-B (p53-inducible cell-survival factor-B) (p53csv-B)	TRIAP1/MDM35 family
TRINITY_DN190637_c0_g1_i1.p2	TRINITY_DN190637_c0_g1_i1	P0CT83	63	75	1	75	93	165	8e-21	99	99	45	0.092976	60S ribosomal protein L12-A	Universal ribosomal protein uL11 family
NODE_643241_length_246_cov_0.890173_g625135_i0.p3	NODE_643241_length_246_cov_0.890173_g625135_i0	Q6BHV8	84	51	11	61	1	51	1e-20	99	82	100	0.103558	60S ribosomal protein L39	Eukaryotic ribosomal protein eL39 family
NODE_312944_length_291_cov_1.467890_g294890_i0.p1	NODE_312944_length_291_cov_1.467890_g294890_i0	Q8BP07	49	97	2	96	63	159	1e-20	99	101	58	0.131316	Transmembrane protein 220	0
TRINITY_DN1341667_c0_g1_i1.p1	TRINITY_DN1341667_c0_g1_i1	Q40592	79	62	1	62	23	84	6e-21	99	100	41	0.140441	60S ribosomal protein L10 (QM protein homolog) (Fragment)	Universal ribosomal protein uL16 family
TRINITY_DN1491775_c0_g1_i1.p1	TRINITY_DN1491775_c0_g1_i1	O09198	69	67	14	80	6	72	8e-21	99	84	44	0.151782	Myelin and lymphocyte protein (T-lymphocyte maturation-associated protein)	MAL family
NODE_258909_length_319_cov_1.203252_g240923_i0.p1	NODE_258909_length_319_cov_1.203252_g240923_i0	Q9CR24	53	92	2	93	108	199	6e-21	99	87	44	0.155729	Nucleoside diphosphate-linked moiety X motif 8 (Nudix motif 8) (EC 3.6.1.-)	Nudix hydrolase family
NODE_26443_length_880_cov_1.790582_g20924_i0.p1	NODE_26443_length_880_cov_1.790582_g20924_i0	Q28654	56	90	12	101	12	100	6e-21	99	89	55	0.1598	Serine/threonine-protein phosphatase 2A 56 kDa regulatory subunit epsilon isoform (PP2A B subunit isoform B'-delta) (PP2A B subunit isoform B'-epsilon) (PP2A B subunit isoform B56-epsilon) (PP2A B subunit isoform PR61-epsilon) (PP2A B subunit isoform R5-epsilon) (Fragment)	Phosphatase 2A regulatory subunit B56 family
NODE_380956_length_282_cov_0.736842_g362885_i0.p1	NODE_380956_length_282_cov_0.736842_g362885_i0	P29660	81	59	1	59	1	59	8e-21	99	98	80	0.171642	Cytochrome c oxidase subunit 2 (EC 1.9.3.1) (Cytochrome c oxidase polypeptide II) (Fragment)	Cytochrome c oxidase subunit 2 family
TRINITY_DN519171_c0_g1_i1.p1	TRINITY_DN519171_c0_g1_i1	Q58094	42	125	30	153	133	257	9e-21	99	77	46	0.223843	Putative transketolase N-terminal section (TK) (EC 2.2.1.1)	Transketolase family
TRINITY_DN64131_c0_g1_i1.p2	TRINITY_DN64131_c0_g1_i1	Q8JZX9	55	106	1	101	15	117	6e-21	99	104	50	0.267395	Cdc42 effector protein 2 (Binder of Rho GTPases 1)	BORG/CEP family
TRINITY_DN1426084_c0_g1_i1.p2	TRINITY_DN1426084_c0_g1_i1	P09132	81	58	1	58	79	136	6e-21	99	98	40	0.280701	Signal recognition particle 19 kDa protein (SRP19)	SRP19 family
TRINITY_DN1489436_c0_g1_i1.p1	TRINITY_DN1489436_c0_g1_i1	Q5ZLV2	48	93	2	94	67	159	8e-21	99	73	58	0.318166	Peptidyl-prolyl cis-trans isomerase-like 3 (PPIase) (EC 5.2.1.8) (Cyclophilin-like protein PPIL3) (Rotamase PPIL3)	Cyclophilin-type PPIase family, PPIL3 subfamily
NODE_266465_length_314_cov_3.755187_g248468_i0.p2	NODE_266465_length_314_cov_3.755187_g248468_i0	Q25515	60	68	2	69	5	72	6e-21	99	65	89	0.364416	Protein krueppel (Fragment)	Krueppel C2H2-type zinc-finger protein family
TRINITY_DN172627_c1_g10_i1.p2	TRINITY_DN172627_c1_g10_i1	Q86U02	75	60	1	60	58	117	1e-20	99	98	51	0.407181	Putative uncharacterized protein encoded by LINC00596	0
TRINITY_DN116914_c0_g1_i1.p1	TRINITY_DN116914_c0_g1_i1	Q17QA0	45	124	1	124	5	123	1e-20	99	98	99	0.411454	Gem-associated protein 7 (Gemin-7)	Gemin-7 family
TRINITY_DN83961_c0_g1_i1.p1	TRINITY_DN83961_c0_g1_i1	Q8BI08	50	98	2	99	80	174	6e-21	99	97	56	0.479131	Protein MAL2	MAL family
NODE_147341_length_416_cov_1.848397_g130492_i0.p1	NODE_147341_length_416_cov_1.848397_g130492_i0	P18863	100	45	25	69	32	76	6e-21	99	49	49	0.541987	Homeobox protein Hox-B8 (Homeobox protein R1A) (Fragment)	Antp homeobox family
NODE_21163_length_960_cov_6.090192_g16405_i0.p1	NODE_21163_length_960_cov_6.090192_g16405_i0	Q2KJ84	54	97	2	94	1	97	1e-20	99	73	43	0.561372	Transmembrane emp24 domain-containing protein 5 (p24 family protein gamma 2) (p24gamma2)	EMP24/GP25L family
TRINITY_DN172571_c0_g1_i2.p1	TRINITY_DN172571_c0_g1_i2	A8MTT3	58	73	36	108	3	75	1e-20	99	63	91	0.791789	Protein CEBPZOS (CEBPZ antisense RNA 1) (CEBPZ opposite strand)	0
TRINITY_DN156473_c0_g1_i1.p1	TRINITY_DN156473_c0_g1_i1	O73881	63	80	16	91	1	80	8e-21	99	87	74	0.962667	UPF0184 protein C9orf16 homolog	UPF0184 (EST00098) family
TRINITY_DN152354_c0_g2_i1.p1	TRINITY_DN152354_c0_g2_i1	Q90ZN1	45	117	103	216	68	177	3e-20	99	54	66	1.50997	Anti-apoptotic protein NR13 (Apoptosis regulator Nr-13)	Bcl-2 family
TRINITY_DN166701_c0_g2_i1.p1	TRINITY_DN166701_c0_g2_i1	Q8C1Q6	67	73	5	77	5	75	8e-21	99	90	91	1.57317	Small integral membrane protein 4 (Small nucleolar RNA host gene 8)	SMIM4 family
TRINITY_DN232624_c0_g1_i1.p1	TRINITY_DN232624_c0_g1_i1	Q9D937	55	103	3	104	4	106	6e-21	99	87	84	2.34598	Uncharacterized protein C11orf98 homolog	0
TRINITY_DN132630_c0_g2_i1.p2	TRINITY_DN132630_c0_g2_i1	P56394	86	50	18	67	14	63	6e-21	99	74	79	2.86181	Cytochrome c oxidase copper chaperone	COX17 family
NODE_74071_length_573_cov_198.376000_g19157_i1.p1	NODE_74071_length_573_cov_198.376000_g19157_i1	P49255	41	129	8	136	8	136	1e-20	99	94	58	18.9961	Serum amyloid P-component (SAP)	Pentraxin family
NODE_366643_length_284_cov_0.729858_g348573_i0.p1	NODE_366643_length_284_cov_0.729858_g348573_i0	Q9FLB6	53	91	3	93	105	195	5e-21	100	97	42	0.089702	PRA1 family protein B3 (AtPRA1.B3) (Prenylated Rab acceptor 2)	PRA1 family
NODE_200031_length_359_cov_1.062937_g182237_i0.p1	NODE_200031_length_359_cov_1.062937_g182237_i0	Q5E9F7	76	66	53	118	1	66	5e-21	100	55	40	0.140978	Cofilin-1 (Cofilin, non-muscle isoform)	Actin-binding proteins ADF family
NODE_92072_length_520_cov_1.894855_g78933_i0.p1	NODE_92072_length_520_cov_1.894855_g78933_i0	Q6DBU1	60	94	65	152	8	99	7e-21	100	59	85	0.160772	Proline-rich protein 15-like protein A (Protein ATAD4-A)	PRR15 family
NODE_406927_length_278_cov_1.336585_g388846_i0.p1	NODE_406927_length_278_cov_1.336585_g388846_i0	Q91VC0	53	92	1	92	30	121	5e-21	100	100	54	0.17289	dCTP pyrophosphatase 1 (EC 3.6.1.12) (Deoxycytidine-triphosphatase 1) (dCTPase 1) (RS21-C6)	0
NODE_162833_length_396_cov_2.114551_g145544_i0.p1	NODE_162833_length_396_cov_2.114551_g145544_i0	P10599	54	84	1	84	21	104	5e-21	100	89	80	0.182162	Thioredoxin (Trx) (ATL-derived factor) (ADF) (Surface-associated sulphydryl protein) (SASP)	Thioredoxin family
TRINITY_DN763014_c0_g1_i1.p2	TRINITY_DN763014_c0_g1_i1	Q6P6Z4	80	56	30	85	1	56	4e-21	100	52	71	0.201253	Calcium/calmodulin-dependent protein kinase II inhibitor 2	CAMK2N family
NODE_230658_length_336_cov_1.806084_g212726_i0.p1	NODE_230658_length_336_cov_1.806084_g212726_i0	Q9D2X0	62	76	36	111	1	75	4e-21	100	68	42	0.204965	Ankyrin repeat domain-containing protein 39	ANKRD39 family
NODE_74534_length_572_cov_2.623246_g63174_i0.p1	NODE_74534_length_572_cov_2.623246_g63174_i0	Q9CWM2	51	119	30	144	1	108	6e-21	100	63	50	0.225507	Cell division cycle-associated protein 4 (Hematopoietic progenitor protein)	0
TRINITY_DN1312733_c0_g1_i1.p1	TRINITY_DN1312733_c0_g1_i1	Q28BZ2	62	66	1	66	86	151	5e-21	100	87	43	0.273899	Histidine triad nucleotide-binding protein 3 (HINT-3) (EC 3.-.-.-)	HINT family
NODE_60983_length_625_cov_4.137681_g51051_i0.p2	NODE_60983_length_625_cov_4.137681_g51051_i0	Q95ZE9	43	115	2	113	166	280	2e-21	100	100	41	0.279507	Negative elongation factor E	RRM NELF-E family
NODE_123227_length_453_cov_3.465789_g107449_i0.p1	NODE_123227_length_453_cov_3.465789_g107449_i0	P09633	47	111	6	111	52	162	6e-21	100	74	43	0.280904	Homeobox protein Hox-C9 (Homeobox protein Hox-3.2)	Abd-B homeobox family
NODE_13527_length_1133_cov_3.804717_g10166_i0.p2	NODE_13527_length_1133_cov_3.804717_g10166_i0	F7C1E2	46	127	34	156	196	319	6e-21	100	81	40	0.31906	Store-operated calcium entry-associated regulatory factor (SARAF) (SOCE-associated regulatory factor) (Transmembrane protein 66)	SARAF family
TRINITY_DN1521404_c0_g1_i1.p1	TRINITY_DN1521404_c0_g1_i1	Q5D016	77	64	1	64	4	67	3e-21	100	86	52	0.322665	Prefoldin subunit 1	Prefoldin subunit beta family
NODE_404142_length_279_cov_0.747573_g386063_i0.p1	NODE_404142_length_279_cov_0.747573_g386063_i0	P29669	87	53	1	53	25	77	3e-21	100	98	53	0.331453	Cytochrome b (Complex III subunit 3) (Complex III subunit III) (Cytochrome b-c1 complex subunit 3) (Ubiquinol-cytochrome-c reductase complex cytochrome b subunit) (Fragment)	Cytochrome b family
TRINITY_DN1541482_c0_g1_i1.p2	TRINITY_DN1541482_c0_g1_i1	Q0VG62	53	97	1	97	43	139	4e-21	100	99	70	0.343052	Ribosomal biogenesis factor	0
TRINITY_DN169833_c0_g1_i1.p1	TRINITY_DN169833_c0_g1_i1	P36579	55	91	21	111	88	177	2e-21	100	75	51	0.453858	ADP-ribosylation factor 1	Small GTPase superfamily, Arf family
TRINITY_DN252926_c0_g1_i1.p2	TRINITY_DN252926_c0_g1_i1	Q36967	79	63	1	63	2	64	3e-21	100	98	60	0.474308	ATP synthase subunit a (F-ATPase protein 6) (Fragment)	ATPase A chain family
TRINITY_DN944765_c0_g1_i1.p1	TRINITY_DN944765_c0_g1_i1	Q5R9K2	57	79	1	78	1	79	5e-21	100	100	99	0.486023	Cytochrome c oxidase subunit 7B, mitochondrial (Cytochrome c oxidase polypeptide VIIb)	Cytochrome c oxidase VIIb family
TRINITY_DN593527_c0_g1_i1.p1	TRINITY_DN593527_c0_g1_i1	Q6P5R6	72	64	6	69	10	73	3e-21	100	72	52	0.674711	60S ribosomal protein L22-like 1 (Large ribosomal subunit protein eL22-like 1)	Eukaryotic ribosomal protein eL22 family
TRINITY_DN144008_c0_g1_i1.p1	TRINITY_DN144008_c0_g1_i1	Q9C002	60	84	36	119	1	83	3e-21	100	70	101	0.985507	Normal mucosa of esophagus-specific gene 1 protein (Protein FOAP-11)	Complex I NDUFA4 subunit family
NODE_266237_length_315_cov_0.946281_g248242_i0.p1	NODE_266237_length_315_cov_0.946281_g248242_i0	Q36150	51	100	1	100	35	134	2e-21	100	96	60	1.16081	NADH-ubiquinone oxidoreductase chain 4 (EC 7.1.1.2) (NADH dehydrogenase subunit 4) (Fragment)	Complex I subunit 4 family
TRINITY_DN136641_c0_g1_i1.p1	TRINITY_DN136641_c0_g1_i1	O14519	80	61	32	92	55	115	3e-21	100	64	53	1.22748	Cyclin-dependent kinase 2-associated protein 1 (CDK2-associated protein 1) (Deleted in oral cancer 1) (DOC-1) (Putative oral cancer suppressor)	CDK2AP family
TRINITY_DN172948_c1_g2_i1.p1	TRINITY_DN172948_c1_g2_i1	Q02378	77	57	21	77	1	57	2e-21	100	73	100	6.56186	NADH dehydrogenase [ubiquinone] 1 beta subcomplex subunit 1 (Complex I-MNLL) (CI-MNLL) (NADH-ubiquinone oxidoreductase MNLL subunit)	Complex I NDUFB1 subunit family
TRINITY_DN1203458_c0_g1_i1.p1	TRINITY_DN1203458_c0_g1_i1	Q3B748	59	82	22	98	22	103	4e-21	100	68	65	9.31414	Protein LLP homolog (Protein LAPS18-like)	Learning-associated protein family
TRINITY_DN180177_c8_g118_i3.p1	TRINITY_DN180177_c8_g118_i3	P48199	46	108	10	117	112	218	5e-21	100	86	47	17.2729	C-reactive protein	Pentraxin family
NODE_402385_length_279_cov_0.747573_g384306_i0.p1	NODE_402385_length_279_cov_0.747573_g384306_i0	P31247	96	50	44	93	1	50	2e-21	101	54	83	0.090092	Homeobox protein Hox-B3 (XlHox-2.7) (Fragment)	Antp homeobox family
NODE_29035_length_848_cov_3.165161_g23173_i0.p1	NODE_29035_length_848_cov_3.165161_g23173_i0	P50591	40	132	28	154	148	278	2e-21	101	84	47	0.255338	Tumor necrosis factor ligand superfamily member 10 (Apo-2 ligand) (Apo-2L) (TNF-related apoptosis-inducing ligand) (Protein TRAIL) (CD antigen CD253)	Tumor necrosis factor family
TRINITY_DN1510845_c0_g1_i1.p1	TRINITY_DN1510845_c0_g1_i1	P18734	67	63	2	64	76	138	2e-21	101	98	45	0.301785	Gastrula zinc finger protein XlCGF67.1 (Fragment)	Krueppel C2H2-type zinc-finger protein family
TRINITY_DN471256_c0_g1_i1.p2	TRINITY_DN471256_c0_g1_i1	A8E4L3	61	87	1	86	133	217	1e-21	101	99	40	0.3431	UPF0598 protein C8orf82 homolog	UPF0598 family
TRINITY_DN169663_c0_g1_i1.p1	TRINITY_DN169663_c0_g1_i1	Q5F410	72	67	1	67	76	142	2e-21	101	94	47	0.574031	Transmembrane protein 18	TMEM18 family
TRINITY_DN1118436_c0_g1_i1.p1	TRINITY_DN1118436_c0_g1_i1	P22845	55	94	1	94	1	93	3e-21	101	53	48	0.947324	Histone H1.0-A (H1-SB) (H1E) (Histone H1(0)-1) (Histone H5B) (XlH5B)	Histone H1/H5 family
TRINITY_DN177124_c4_g1_i1.p1	TRINITY_DN177124_c4_g1_i1	Q0MQA6	55	102	1	101	15	113	2e-21	101	100	90	2.95388	NADH dehydrogenase [ubiquinone] 1 alpha subcomplex subunit 7 (Complex I-B14.5a) (CI-B14.5a) (NADH-ubiquinone oxidoreductase subunit B14.5a)	Complex I NDUFA7 subunit family
TRINITY_DN42016_c0_g1_i1.p2	TRINITY_DN42016_c0_g1_i1	Q7YRK5	73	62	20	81	2	63	1e-21	101	76	98	37.5161	Cytochrome c oxidase subunit 7C, mitochondrial (Cytochrome c oxidase polypeptide VIIc)	Cytochrome c oxidase VIIc family
NODE_567083_length_257_cov_0.836957_g548982_i0.p1	NODE_567083_length_257_cov_0.836957_g548982_i0	Q0P5A5	92	49	2	50	28	76	5e-22	102	88	62	0.099126	Cyclin-dependent kinases regulatory subunit 1 (CKS-1)	CKS family
NODE_215026_length_347_cov_1.715328_g197142_i0.p1	NODE_215026_length_347_cov_1.715328_g197142_i0	Q8VHW1	54	91	5	95	94	184	6e-22	102	83	44	0.116487	Voltage-dependent calcium channel gamma-like subunit (Neuronal voltage-gated calcium channel gamma-like subunit) (Transmembrane protein 37)	PMP-22/EMP/MP20 family, CACNG subfamily
TRINITY_DN1066420_c0_g1_i1.p1	TRINITY_DN1066420_c0_g1_i1	Q5EBF8	51	100	1	100	53	150	7e-22	102	93	61	0.138176	Type-1 angiotensin II receptor-associated protein-like	0
TRINITY_DN294563_c0_g1_i1.p1	TRINITY_DN294563_c0_g1_i1	P0AFN4	100	50	1	50	1	50	6e-22	102	100	42	0.140489	Phage shock protein C	Phageshock PspC family
TRINITY_DN710788_c0_g1_i1.p2	TRINITY_DN710788_c0_g1_i1	O15574	73	63	6	68	65	127	9e-22	102	93	40	0.142662	60S ribosomal protein L8 (60S ribosomal protein L2) (Fragment)	Universal ribosomal protein uL2 family
NODE_112085_length_474_cov_3.546135_g97047_i0.p1	NODE_112085_length_474_cov_3.546135_g97047_i0	Q9I8F4	61	94	69	157	6	99	1e-21	102	60	45	0.176028	Tumor protein D53 homolog (Tumor protein D52-like 1)	TPD52 family
NODE_296864_length_299_cov_1.022124_g278836_i0.p1	NODE_296864_length_299_cov_1.022124_g278836_i0	P01772	51	101	2	99	16	116	6e-22	102	102	86	0.18006	Immunoglobulin heavy variable 3-33 (Ig heavy chain V-III region HIL) (Ig heavy chain V-III region KOL)	0
NODE_303083_length_296_cov_0.946188_g285046_i0.p1	NODE_303083_length_296_cov_0.946188_g285046_i0	Q9D1R9	81	63	1	63	36	98	1e-21	102	98	54	0.183989	60S ribosomal protein L34	Eukaryotic ribosomal protein eL34 family
TRINITY_DN152989_c0_g1_i4.p1	TRINITY_DN152989_c0_g1_i4	Q6IUP3	42	171	15	178	30	193	1e-21	102	83	54	0.192388	Elongator complex protein 5 (Dermal papilla-derived protein 6 homolog) (Retinoic acid-induced protein 12)	ELP5 family
TRINITY_DN883893_c0_g1_i1.p1	TRINITY_DN883893_c0_g1_i1	O77636	78	63	1	62	50	112	7e-22	102	41	56	0.198567	Disintegrin and metalloproteinase domain-containing protein 17 (ADAM 17) (EC 3.4.24.86) (TNF-alpha convertase) (TNF-alpha-converting enzyme) (CD antigen CD156b) (Fragment)	0
NODE_70968_length_585_cov_1.609375_g59993_i0.p1	NODE_70968_length_585_cov_1.609375_g59993_i0	A7Z070	47	115	1	115	1	113	2e-21	102	64	53	0.201262	Transmembrane gamma-carboxyglutamic acid protein 1 (Proline-rich gamma-carboxyglutamic acid protein 1) (Proline-rich Gla protein 1)	0
NODE_662204_length_243_cov_0.935294_g644096_i0.p1	NODE_662204_length_243_cov_0.935294_g644096_i0	Q5E992	62	76	1	76	57	132	6e-22	102	95	46	0.209674	Peptidyl-prolyl cis-trans isomerase-like 1 (PPIase) (EC 5.2.1.8) (Rotamase PPIL1)	Cyclophilin-type PPIase family, PPIL1 subfamily
NODE_425379_length_276_cov_0.758621_g407297_i0.p1	NODE_425379_length_276_cov_0.758621_g407297_i0	Q6PBI5	86	59	1	59	41	99	9e-22	102	97	48	0.43745	40S ribosomal protein S25	Eukaryotic ribosomal protein eS25 family
TRINITY_DN104974_c2_g1_i1.p1	TRINITY_DN104974_c2_g1_i1	Q8K0W9	73	63	21	83	21	82	9e-22	102	75	77	0.769906	DPH3 homolog (CSL-type zinc finger-containing protein 2) (DelGEF-interacting protein 1) (DelGIP1)	DPH3 family
TRINITY_DN68325_c0_g1_i1.p1	TRINITY_DN68325_c0_g1_i1	P63028	62	79	3	80	30	108	6e-22	102	99	46	0.898191	Translationally-controlled tumor protein (TCTP) (21 kDa polypeptide) (p21) (p23)	TCTP family
TRINITY_DN178514_c0_g2_i3.p2	TRINITY_DN178514_c0_g2_i3	Q95L14	66	70	1	70	77	146	9e-22	102	90	46	1.19549	Prostaglandin E synthase (EC 5.3.99.3) (Microsomal prostaglandin E synthase 1) (MPGES-1)	MAPEG family
TRINITY_DN1474439_c0_g1_i1.p1	TRINITY_DN1474439_c0_g1_i1	Q28IH8	41	143	19	153	189	329	1e-21	102	92	42	1.30047	Cilia- and flagella-associated protein 36 (Coiled-coil domain-containing protein 104)	CFAP36 family
TRINITY_DN172273_c0_g1_i2.p1	TRINITY_DN172273_c0_g1_i2	Q6P9U3	61	79	6	83	117	195	9e-22	102	94	41	1.34264	COMM domain-containing protein 3	0
TRINITY_DN171796_c0_g3_i1.p1	TRINITY_DN171796_c0_g3_i1	Q03515	41	173	52	216	106	272	3e-21	102	68	53	2.1866	GPI-linked NAD(P)(+)--arginine ADP-ribosyltransferase 1 (EC 2.4.2.31) (ADP-ribosyltransferase C2 and C3 toxin-like 1) (ARTC1) (Mono(ADP-ribosyl)transferase 1) (CD antigen CD296)	Arg-specific ADP-ribosyltransferase family
TRINITY_DN141239_c0_g2_i1.p1	TRINITY_DN141239_c0_g2_i1	Q3T104	78	68	25	92	1	68	5e-22	102	73	100	16.8008	Protein transport protein Sec61 subunit gamma	SecE/SEC61-gamma family
NODE_326464_length_289_cov_0.712963_g308403_i0.p1	NODE_326464_length_289_cov_0.712963_g308403_i0	P00174	77	64	1	64	75	138	4e-22	103	98	46	0.08815	Cytochrome b5	Cytochrome b5 family
NODE_561008_length_258_cov_0.832432_g542908_i0.p1	NODE_561008_length_258_cov_0.832432_g542908_i0	P44203	58	86	1	86	56	140	3e-22	103	100	51	0.098742	Uncharacterized protein HI_1456	0
TRINITY_DN242313_c0_g1_i1.p1	TRINITY_DN242313_c0_g1_i1	Q18CF8	82	61	1	61	7	67	2e-22	103	100	64	0.137705	50S ribosomal protein L23	Universal ribosomal protein uL23 family
TRINITY_DN1567858_c0_g1_i1.p1	TRINITY_DN1567858_c0_g1_i1	Q1RMR0	48	112	1	109	53	158	3e-22	103	103	51	0.155033	DNA-directed RNA polymerase III subunit RPC7-like (RNA polymerase III subunit C7-like) (DNA-directed RNA polymerase III subunit G-like)	Eukaryotic RPC7 RNA polymerase subunit family
NODE_399081_length_279_cov_1.495146_g381002_i0.p1	NODE_399081_length_279_cov_1.495146_g381002_i0	Q6UWF9	61	92	2	93	43	134	2e-22	103	99	53	0.182619	Protein FAM180A	FAM180 family
TRINITY_DN101241_c0_g2_i1.p1	TRINITY_DN101241_c0_g2_i1	Q2VL79	45	143	48	184	13	151	9e-22	103	77	48	0.326025	Homeobox protein MSX-1 (Msh homeobox 1-like protein) (Fragment)	Msh homeobox family
NODE_6482_length_1446_cov_3.851420_g4695_i0.p1	NODE_6482_length_1446_cov_3.851420_g4695_i0	Q8R197	44	105	5	109	160	264	2e-22	103	95	40	0.356565	S-acyl fatty acid synthase thioesterase, medium chain (EC 3.1.2.14) (Oleoyl-ACP hydrolase) (Thioesterase II) (Thioesterase domain-containing protein 1)	Thioesterase family
NODE_395745_length_280_cov_0.743961_g377669_i0.p1	NODE_395745_length_280_cov_0.743961_g377669_i0	P68200	61	93	1	93	24	116	2e-22	103	100	60	0.367573	Ubiquitin-40S ribosomal protein S27a (Ubiquitin carboxyl extension protein 80) [Cleaved into: Ubiquitin; 40S ribosomal protein S27a]	Ubiquitin family; Eukaryotic ribosomal protein eS31 family
TRINITY_DN422079_c0_g1_i1.p2	TRINITY_DN422079_c0_g1_i1	P28135	92	49	1	49	71	119	3e-22	103	69	41	0.463533	Protein Wnt-4 (Fragment)	Wnt family
TRINITY_DN179130_c6_g3_i1.p2	TRINITY_DN179130_c6_g3_i1	Q9D3P8	63	75	1	75	73	147	3e-22	103	99	51	0.627573	Plasminogen receptor (KT) (Plg-R(KT))	0
TRINITY_DN166847_c0_g1_i1.p1	TRINITY_DN166847_c0_g1_i1	Q8IWZ4	41	117	13	128	12	128	4e-22	103	89	56	0.98811	Tripartite motif-containing protein 48 (RING finger protein 101)	TRIM/RBCC family
TRINITY_DN176845_c1_g2_i5.p1	TRINITY_DN176845_c1_g2_i5	Q3SZ31	48	122	15	136	1	121	4e-22	103	89	101	1.1688	Anaphase-promoting complex subunit 15 (APC15)	APC15 family
TRINITY_DN1064279_c0_g1_i1.p1	TRINITY_DN1064279_c0_g1_i1	Q56VL3	66	73	35	107	38	110	6e-22	103	43	47	4.79682	OCIA domain-containing protein 2 (Ovarian carcinoma immunoreactive antigen-like protein)	0
TRINITY_DN152425_c0_g1_i1.p1	TRINITY_DN152425_c0_g1_i1	P83468	43	120	44	158	4	123	4e-22	103	75	96	5.00035	14 kDa phosphohistidine phosphatase (EC 3.9.1.3) (Phosphohistidine phosphatase 1) (PHPT1) (Protein histidine phosphatase) (PHP)	Janus family
TRINITY_DN162620_c2_g1_i1.p1	TRINITY_DN162620_c2_g1_i1	Q0D840	42	113	2	112	7	115	3e-22	103	91	93	40.7833	Thioredoxin H1 (OsTrxh1) (Phloem sap 13 kDa protein 1)	Thioredoxin family, Plant H-type subfamily
NODE_554212_length_258_cov_3.459459_g536112_i0.p1	NODE_554212_length_258_cov_3.459459_g536112_i0	Q9NZF1	52	87	1	84	8	94	2e-22	104	102	76	0.093805	Placenta-specific gene 8 protein (Protein C15)	Cornifelin family
NODE_501068_length_266_cov_0.797927_g482971_i0.p1	NODE_501068_length_266_cov_0.797927_g482971_i0	P20912	63	86	1	86	28	110	2e-22	104	98	77	0.095772	POU domain, class 2, transcription factor 3 (Homeotic protein NRL-16) (XlNRL-16) (Homeotic protein NRL-21) (XlNRL-21) (Fragment)	POU transcription factor family, Class-2 subfamily
NODE_138466_length_429_cov_0.865169_g121967_i0.p1	NODE_138466_length_429_cov_0.865169_g121967_i0	Q9H4K1	40	141	2	142	167	306	2e-22	104	99	46	0.118766	RIB43A-like with coiled-coils protein 2	RIB43A family
NODE_13995_length_1119_cov_2.325048_g10540_i0.p1	NODE_13995_length_1119_cov_2.325048_g10540_i0	A5D7J1	65	75	1	75	1	75	2e-22	104	93	96	0.16957	LYR motif-containing protein 9	Complex I LYR family, LYRM9 subfamily
NODE_389707_length_281_cov_0.740385_g371632_i0.p2	NODE_389707_length_281_cov_0.740385_g371632_i0	O79406	63	93	1	93	95	187	2e-22	104	100	41	0.180413	ATP synthase subunit a (F-ATPase protein 6)	ATPase A chain family
TRINITY_DN157288_c0_g1_i1.p1	TRINITY_DN157288_c0_g1_i1	P50658	77	64	2	65	16	79	1e-22	104	78	55	0.298849	NADH-ubiquinone oxidoreductase chain 1 (EC 7.1.1.2) (NADH dehydrogenase subunit 1) (Fragment)	Complex I subunit 1 family
TRINITY_DN13019_c0_g2_i1.p1	TRINITY_DN13019_c0_g2_i1	P48375	51	101	48	148	2	102	3e-22	104	64	94	0.487168	12 kDa FK506-binding protein (FKBP) (EC 5.2.1.8) (Macrolide-binding protein) (Peptidyl-prolyl cis-trans isomerase) (PPIase) (Rotamase)	FKBP-type PPIase family, FKBP1 subfamily
TRINITY_DN169964_c0_g1_i1.p1	TRINITY_DN169964_c0_g1_i1	Q80VJ3	71	73	1	73	79	151	2e-22	104	99	42	0.973016	2'-deoxynucleoside 5'-phosphate N-hydrolase 1 (EC 3.2.2.-) (c-Myc-responsive protein Rcl)	2'-deoxynucleoside 5'-phosphate N-hydrolase 1 family
TRINITY_DN133624_c0_g1_i1.p1	TRINITY_DN133624_c0_g1_i1	Q7ZYF2	58	85	1	84	88	172	1e-22	104	100	49	1.38422	Translationally-controlled tumor protein homolog (TCTP)	TCTP family
TRINITY_DN148222_c0_g2_i1.p1	TRINITY_DN148222_c0_g2_i1	Q9H3K6	63	82	4	85	3	84	2e-22	104	87	95	4.37363	BolA-like protein 2	BolA/IbaG family
TRINITY_DN24741_c1_g1_i1.p2	TRINITY_DN24741_c1_g1_i1	Q802F3	61	83	9	91	1	83	2e-22	104	90	54	18.7684	Selenoprotein F (15 kDa selenoprotein)	Selenoprotein M/F family
NODE_50335_length_679_cov_1.641914_g41596_i0.p1	NODE_50335_length_679_cov_1.641914_g41596_i0	Q0VFM5	44	126	9	126	30	155	1e-22	105	99	81	0.170649	Protein FAM163B	FAM163 family
NODE_127942_length_445_cov_3.263441_g111937_i0.p2	NODE_127942_length_445_cov_3.263441_g111937_i0	P79691	80	61	33	93	3	63	1e-22	105	62	50	0.20552	Sonic hedgehog protein (SHH) (Fragments)	Hedgehog family
TRINITY_DN799625_c0_g1_i1.p1	TRINITY_DN799625_c0_g1_i1	Q76MS9	68	78	20	97	1	78	7e-23	105	80	100	0.216279	Musculoskeletal embryonic nuclear protein 1	MUSTANG family
TRINITY_DN1310875_c0_g1_i1.p1	TRINITY_DN1310875_c0_g1_i1	B2RYU6	83	59	1	59	81	139	6e-23	105	98	42	0.326989	Trafficking protein particle complex subunit 2-like protein	TRAPP small subunits family, Sedlin subfamily
NODE_450078_length_273_cov_0.770000_g431990_i0.p1	NODE_450078_length_273_cov_0.770000_g431990_i0	Q95913	62	91	1	91	97	187	7e-23	105	100	40	0.367666	ATP synthase subunit a (F-ATPase protein 6)	ATPase A chain family
TRINITY_DN1003208_c0_g1_i1.p1	TRINITY_DN1003208_c0_g1_i1	P0CB87	47	97	9	105	1	97	7e-23	105	89	92	0.451796	NADH dehydrogenase [ubiquinone] iron-sulfur protein 5 (Complex I-15 kDa) (CI-15 kDa) (NADH-ubiquinone oxidoreductase 15 kDa subunit)	Complex I NDUFS5 subunit family
TRINITY_DN77_c0_g1_i1.p1	TRINITY_DN77_c0_g1_i1	Q9NVX0	41	132	1	132	68	199	6e-23	105	94	56	0.456074	HAUS augmin-like complex subunit 2 (Centrosomal protein of 27 kDa) (Cep27)	HAUS2 family
NODE_76491_length_565_cov_5.560976_g64934_i0.p1	NODE_76491_length_565_cov_5.560976_g64934_i0	Q9W6S8	41	162	1	155	120	276	1e-22	105	101	58	0.507478	Survival motor neuron protein 1	SMN family
NODE_7182_length_1399_cov_6.612368_g5228_i0.p1	NODE_7182_length_1399_cov_6.612368_g5228_i0	P52655	44	170	1	161	109	267	4e-22	105	58	45	0.58277	Transcription initiation factor IIA subunit 1 (General transcription factor IIA subunit 1) (TFIIAL) (Transcription initiation factor TFIIA 42 kDa subunit) (TFIIA-42) [Cleaved into: Transcription initiation factor IIA alpha chain (TFIIA p35 subunit); Transcription initiation factor IIA beta chain (TFIIA p19 subunit)]	TFIIA subunit 1 family
TRINITY_DN1539143_c0_g1_i1.p1	TRINITY_DN1539143_c0_g1_i1	E1BHC3	63	72	2	73	2	73	6e-23	105	89	95	1.79212	Protein PET100 homolog, mitochondrial	PET100 family
TRINITY_DN126792_c0_g1_i1.p1	TRINITY_DN126792_c0_g1_i1	A3KNM5	70	74	16	89	1	74	1e-22	105	82	100	2.1953	Small integral membrane protein 15	SMIM15 family
NODE_161522_length_397_cov_676.515432_g144264_i0.p2	NODE_161522_length_397_cov_676.515432_g144264_i0	Q29218	57	94	39	131	7	100	1e-22	105	71	88	8.08033	Keratin, type I cytoskeletal 20 (Cytokeratin-20) (CK-20) (Keratin-20) (K20) (Fragment)	Intermediate filament family
NODE_83708_length_542_cov_424.445629_g71424_i0.p1	NODE_83708_length_542_cov_424.445629_g71424_i0	P48771	62	81	24	104	2	82	1e-22	105	77	98	17.6626	Cytochrome c oxidase subunit 7A2, mitochondrial (Cytochrome c oxidase subunit VIIa-liver/heart) (Cytochrome c oxidase subunit VIIa-L)	Cytochrome c oxidase VIIa family
NODE_177_length_3496_cov_722.158633_g114_i0.p7	NODE_177_length_3496_cov_722.158633_g114_i0	O79553	88	58	20	77	18	75	9e-23	105	74	51	197.861	NADH-ubiquinone oxidoreductase chain 3 (EC 7.1.1.2) (NADH dehydrogenase subunit 3)	Complex I subunit 3 family
NODE_468884_length_270_cov_0.781726_g450792_i0.p1	NODE_468884_length_270_cov_0.781726_g450792_i0	Q5LGR6	86	58	1	58	1	58	5e-23	106	100	65	0.094353	50S ribosomal protein L27	Bacterial ribosomal protein bL27 family
NODE_602447_length_252_cov_0.860335_g584342_i0.p1	NODE_602447_length_252_cov_0.860335_g584342_i0	Q90YU1	85	61	1	61	76	136	5e-23	106	98	45	0.096105	60S ribosomal protein L27	Eukaryotic ribosomal protein eL27 family
NODE_88609_length_529_cov_1.673246_g75848_i0.p2	NODE_88609_length_529_cov_1.673246_g75848_i0	P55812	69	74	1	74	1	74	4e-23	106	55	100	0.14367	Ubiquitin-like protein FUBI	Ubiquitin family
NODE_586867_length_254_cov_0.850829_g568763_i0.p1	NODE_586867_length_254_cov_0.850829_g568763_i0	Q32PB9	89	62	1	62	8	69	5e-23	106	97	89	0.162146	60S ribosomal protein L38	Eukaryotic ribosomal protein eL38 family
TRINITY_DN142738_c0_g2_i1.p1	TRINITY_DN142738_c0_g2_i1	Q9BX40	45	157	26	179	191	339	7e-23	106	88	41	0.223546	Protein LSM14 homolog B (Protein FAM61B) (RNA-associated protein 55B) (hRAP55B)	LSM14 family
NODE_404123_length_279_cov_0.747573_g386044_i0.p1	NODE_404123_length_279_cov_0.747573_g386044_i0	Q90YR7	70	79	1	79	103	181	5e-23	106	92	41	0.289755	40S ribosomal protein S7	Eukaryotic ribosomal protein eS7 family
TRINITY_DN161733_c0_g1_i1.p1	TRINITY_DN161733_c0_g1_i1	Q6TLE4	82	60	1	60	23	82	4e-23	106	45	46	0.295129	Membrane magnesium transporter 1 (ER membrane protein complex subunit 5) (Transmembrane protein 32)	Membrane magnesium transporter (TC 1.A.67) family
NODE_127872_length_445_cov_4.513441_g111872_i0.p2	NODE_127872_length_445_cov_4.513441_g111872_i0	P18724	57	76	1	76	13	88	5e-23	106	97	54	0.617391	Gastrula zinc finger protein XlCGF49.1 (Fragment)	Krueppel C2H2-type zinc-finger protein family
TRINITY_DN162771_c0_g1_i1.p1	TRINITY_DN162771_c0_g1_i1	Q9R0L9	44	143	44	180	56	197	1e-22	106	79	73	1.26832	Sialomucin core protein 24 (MUC-24) (Endolyn) (Multi-glycosylated core protein 24) (MGC-24) (MGC-24v) (CD antigen CD164)	CD164 family
TRINITY_DN151419_c0_g1_i3.p2	TRINITY_DN151419_c0_g1_i3	Q6DRH5	77	62	1	62	1	62	4e-23	106	95	97	1.98871	H/ACA ribonucleoprotein complex subunit 3 (Nucleolar protein 10) (Nucleolar protein family A member 3) (snoRNP protein NOP10)	NOP10 family
NODE_434906_length_275_cov_0.762376_g416823_i0.p1	NODE_434906_length_275_cov_0.762376_g416823_i0	Q35826	73	62	1	62	64	125	5e-23	106	98	42	2.23565	Cytochrome c oxidase subunit 3 (EC 1.9.3.1) (Cytochrome c oxidase polypeptide III) (Fragment)	Cytochrome c oxidase subunit 3 family
NODE_44388_length_714_cov_5567.720749_g36366_i0.p2	NODE_44388_length_714_cov_5567.720749_g36366_i0	Q3T051	96	51	1	51	1	51	4e-23	106	98	100	194.136	60S ribosomal protein L39	Eukaryotic ribosomal protein eL39 family
NODE_126188_length_448_cov_2.776000_g110277_i0.p1	NODE_126188_length_448_cov_2.776000_g110277_i0	P18731	44	115	16	130	55	169	3e-23	107	77	68	0.08138	Gastrula zinc finger protein XlCGF62.1 (Fragment)	Krueppel C2H2-type zinc-finger protein family
TRINITY_DN332987_c0_g1_i1.p1	TRINITY_DN332987_c0_g1_i1	M5AXY1	58	89	2	89	10	98	2e-23	107	99	44	0.093659	Retinol binding protein 4 (Feline conceptus protein 1) (fCP1) (Plasma retinol-binding protein) (PRBP) (RBP)	Calycin superfamily, Lipocalin family
TRINITY_DN1222604_c0_g1_i1.p1	TRINITY_DN1222604_c0_g1_i1	Q9BRV8	65	82	2	81	67	148	2e-23	107	100	40	0.102723	Suppressor of IKBKE 1 (Suppressor of IKK-epsilon)	SIKE family
NODE_681416_length_239_cov_2.759036_g663306_i0.p1	NODE_681416_length_239_cov_2.759036_g663306_i0	Q2M2S5	69	62	18	79	1	62	2e-23	107	78	78	0.106591	Cytochrome c oxidase assembly factor 6 homolog	Cytochrome c oxidase subunit 6B family
NODE_395628_length_280_cov_0.743961_g377552_i0.p1	NODE_395628_length_280_cov_0.743961_g377552_i0	P29662	84	64	1	64	1	64	2e-23	107	98	100	0.1067	Cytochrome c oxidase subunit 2 (EC 1.9.3.1) (Cytochrome c oxidase polypeptide II) (Fragment)	Cytochrome c oxidase subunit 2 family
NODE_470950_length_270_cov_0.781726_g452858_i0.p1	NODE_470950_length_270_cov_0.781726_g452858_i0	Q0VCN3	67	75	1	75	1	75	2e-23	107	100	40	0.133667	Intraflagellar transport protein 27 homolog (IFT27) (Putative GTP-binding protein RAY-like) (Rab-like protein 4)	Small GTPase superfamily, Rab family
NODE_467850_length_270_cov_1.111675_g449758_i0.p1	NODE_467850_length_270_cov_1.111675_g449758_i0	Q6GMV1	60	84	1	84	74	156	2e-23	107	95	45	0.137756	Putative glycosyltransferase ALG1-like (EC 2.4.1.-)	Glycosyltransferase group 1 family, Glycosyltransferase 33 subfamily
NODE_86054_length_536_cov_1.321814_g73551_i0.p1	NODE_86054_length_536_cov_1.321814_g73551_i0	Q5ZLH9	61	92	90	178	90	181	6e-23	107	52	45	0.165717	Protein CDV3 homolog	CDV3 family
NODE_432750_length_275_cov_0.762376_g414667_i0.p2	NODE_432750_length_275_cov_0.762376_g414667_i0	Q90YQ2	84	62	1	62	1	62	2e-23	107	97	75	0.243205	40S ribosomal protein S21	Eukaryotic ribosomal protein eS21 family
NODE_100741_length_498_cov_3.503529_g86803_i0.p1	NODE_100741_length_498_cov_3.503529_g86803_i0	Q28024	79	67	2	68	6	72	2e-23	107	97	93	0.261404	Guanine nucleotide-binding protein G(I)/G(S)/G(O) subunit gamma-12 (Gamma-S1)	G protein gamma family
TRINITY_DN1376461_c0_g1_i1.p2	TRINITY_DN1376461_c0_g1_i1	Q8CGP1	84	64	1	64	63	126	2e-23	107	98	51	0.285528	Histone H2B type 1-K	Histone H2B family
NODE_115199_length_468_cov_3.060759_g99924_i0.p1	NODE_115199_length_468_cov_3.060759_g99924_i0	Q8BGS2	67	78	4	81	3	80	2e-23	107	83	91	0.405356	BolA-like protein 2	BolA/IbaG family
TRINITY_DN1303191_c0_g1_i1.p3	TRINITY_DN1303191_c0_g1_i1	P67881	96	50	1	50	1	50	2e-23	107	100	48	0.408738	Cytochrome c	Cytochrome c family
TRINITY_DN62349_c0_g2_i1.p1	TRINITY_DN62349_c0_g2_i1	Q9GZY4	47	118	14	131	20	136	3e-23	107	86	81	0.450927	Cytochrome c oxidase assembly factor 1 homolog (Mitochondrial translation regulation assembly intermediate of cytochrome c oxidase protein of 15 kDa)	COA1 family
TRINITY_DN85711_c0_g1_i1.p1	TRINITY_DN85711_c0_g1_i1	Q9XST2	72	67	3	69	65	131	2e-23	107	70	41	0.570578	Solute carrier family 2, facilitated glucose transporter member 4 (Glucose transporter type 4, insulin-responsive) (GLUT-4) (Fragment)	Major facilitator superfamily, Sugar transporter (TC 2.A.1.1) family, Glucose transporter subfamily
NODE_28977_length_848_cov_11.803871_g23120_i0.p1	NODE_28977_length_848_cov_11.803871_g23120_i0	Q9ZZ43	61	84	1	84	1	84	2e-23	107	99	49	0.809466	NADH-ubiquinone oxidoreductase chain 6 (EC 7.1.1.2) (NADH dehydrogenase subunit 6)	Complex I subunit 6 family
TRINITY_DN53994_c0_g1_i1.p1	TRINITY_DN53994_c0_g1_i1	Q6X9Z5	76	71	1	71	3	73	2e-23	107	100	62	1.13543	60S acidic ribosomal protein P2	Eukaryotic ribosomal protein P1/P2 family
TRINITY_DN177862_c2_g1_i3.p1	TRINITY_DN177862_c2_g1_i3	Q60772	48	116	6	121	8	122	2e-23	107	90	69	1.4671	Cyclin-dependent kinase 4 inhibitor C (Cyclin-dependent kinase 6 inhibitor) (p18-INK4c) (p18-INK6)	CDKN2 cyclin-dependent kinase inhibitor family
TRINITY_DN599253_c0_g1_i1.p1	TRINITY_DN599253_c0_g1_i1	P80585	56	108	1	108	1	108	2e-23	107	99	100	3.27432	Tubulin-specific chaperone A (TCP1-chaperonin cofactor A) (Tubulin-folding cofactor A) (CFA)	TBCA family
TRINITY_DN150328_c0_g2_i1.p1	TRINITY_DN150328_c0_g2_i1	Q9GZT3	56	88	6	93	8	95	3e-23	107	80	81	5.7927	SRA stem-loop-interacting RNA-binding protein, mitochondrial	0
NODE_33477_length_800_cov_147.027510_g26977_i0.p1	NODE_33477_length_800_cov_147.027510_g26977_i0	Q9Y6H1	53	106	60	165	50	150	5e-23	107	63	70	6.2593	Coiled-coil-helix-coiled-coil-helix domain-containing protein 2 (Aging-associated gene 10 protein) (HCV NS2 trans-regulated protein) (NS2TP)	0
TRINITY_DN129820_c0_g1_i2.p1	TRINITY_DN129820_c0_g1_i2	P02693	41	133	1	133	1	132	2e-23	107	99	101	10.2731	Fatty acid-binding protein, intestinal (Fatty acid-binding protein 2) (Intestinal-type fatty acid-binding protein) (I-FABP)	Calycin superfamily, Fatty-acid binding protein (FABP) family
TRINITY_DN1363815_c13_g1_i1.p1	TRINITY_DN1363815_c13_g1_i1	Q60435	66	74	27	100	1	74	3e-23	107	46	100	211.843	Ubiquitin-like protein FUBI (Arsenite-resistance protein)	Ubiquitin family
NODE_471351_length_270_cov_0.781726_g453259_i0.p1	NODE_471351_length_270_cov_0.781726_g453259_i0	Q09196	59	85	4	88	5	89	8e-24	108	96	60	0.094353	Myosin regulatory light chain cdc4	0
NODE_404383_length_279_cov_0.747573_g386304_i0.p1	NODE_404383_length_279_cov_0.747573_g386304_i0	P41092	58	84	4	87	17	100	1e-23	108	90	56	0.097701	60S ribosomal protein L27a	Universal ribosomal protein uL15 family
NODE_637252_length_247_cov_0.885057_g619147_i0.p1	NODE_637252_length_247_cov_0.885057_g619147_i0	Q6NT99	60	78	4	81	5	82	1e-23	108	96	52	0.103139	Dual specificity protein phosphatase 23 (EC 3.1.3.16) (EC 3.1.3.48) (Low molecular mass dual specificity phosphatase 3) (LDP-3)	Protein-tyrosine phosphatase family, Non-receptor class dual specificity subfamily
NODE_211984_length_349_cov_2.681159_g194112_i0.p1	NODE_211984_length_349_cov_2.681159_g194112_i0	Q9ZZ46	58	96	21	116	1	96	1e-23	108	83	98	0.123727	NADH-ubiquinone oxidoreductase chain 4L (EC 7.1.1.2) (NADH dehydrogenase subunit 4L)	Complex I subunit 4L family
NODE_40310_length_743_cov_2.311940_g27900_i1.p1	NODE_40310_length_743_cov_2.311940_g27900_i1	Q6DJ35	64	78	32	109	64	141	1e-23	108	71	55	0.159626	Protein C19orf12 homolog	0
TRINITY_DN44915_c0_g2_i1.p1	TRINITY_DN44915_c0_g2_i1	Q8R1E7	65	77	1	77	54	130	8e-24	108	94	55	0.177322	Transmembrane protein 234	TMEM234 family
NODE_20956_length_964_cov_3.047138_g16228_i0.p1	NODE_20956_length_964_cov_3.047138_g16228_i0	P97440	48	119	64	182	54	170	2e-23	108	65	43	0.204256	Histone RNA hairpin-binding protein (Histone stem-loop-binding protein)	SLBP family
TRINITY_DN161839_c0_g2_i1.p1	TRINITY_DN161839_c0_g2_i1	P56812	81	70	22	91	22	89	1e-23	108	76	56	0.210578	Programmed cell death protein 5 (TF-1 cell apoptosis-related protein 19) (Protein TFAR19)	PDCD5 family
NODE_449745_length_273_cov_0.770000_g431657_i0.p1	NODE_449745_length_273_cov_0.770000_g431657_i0	Q6PBC1	93	59	1	59	38	96	8e-24	108	77	48	0.245111	60S ribosomal protein L35	Universal ribosomal protein uL29 family
TRINITY_DN72346_c1_g1_i1.p1	TRINITY_DN72346_c1_g1_i1	Q8BVN7	42	138	1	138	173	308	1e-23	108	98	44	0.252032	Solute carrier family 25 member 41	Mitochondrial carrier (TC 2.A.29) family
TRINITY_DN12662_c0_g1_i1.p1	TRINITY_DN12662_c0_g1_i1	Q96GR4	43	127	1	127	137	261	1e-23	108	98	48	0.252477	Probable palmitoyltransferase ZDHHC12 (EC 2.3.1.225) (Zinc finger DHHC domain-containing protein 12) (DHHC-12) (Zinc finger protein 400)	DHHC palmitoyltransferase family
TRINITY_DN1105126_c0_g1_i1.p1	TRINITY_DN1105126_c0_g1_i1	Q0P4J3	57	99	1	97	1	98	1e-23	108	86	49	0.273842	RILP-like protein 2 (Rab-interacting lysosomal-like protein 2)	RILPL family
NODE_399439_length_279_cov_1.344660_g381360_i0.p1	NODE_399439_length_279_cov_1.344660_g381360_i0	P01721	58	88	1	88	29	116	8e-24	108	96	75	0.28032	Immunoglobulin lambda variable 6-57 (Ig lambda chain V-VI region AR) (Ig lambda chain V-VI region EB4) (Ig lambda chain V-VI region NIG-48) (Ig lambda chain V-VI region SUT) (Ig lambda chain V-VI region WLT)	0
TRINITY_DN110715_c0_g1_i1.p1	TRINITY_DN110715_c0_g1_i1	Q53RY4	43	127	25	147	108	232	1e-23	108	85	53	0.281532	Keratinocyte-associated protein 3 (KCP-3)	TMEM54 family
TRINITY_DN963988_c0_g1_i1.p1	TRINITY_DN963988_c0_g1_i1	Q99PA3	54	107	5	110	142	248	8e-24	108	96	43	0.32097	Basigin (CD antigen CD147) (Fragment)	0
NODE_39257_length_750_cov_7.132939_g31978_i0.p1	NODE_39257_length_750_cov_7.132939_g31978_i0	Q5HZD4	64	75	26	100	42	116	2e-23	108	41	40	0.499837	Transmembrane protein 17A	TMEM17 family
NODE_41489_length_734_cov_7.116490_g33888_i0.p1	NODE_41489_length_734_cov_7.116490_g33888_i0	B5X5N3	53	98	14	111	1	98	8e-24	108	74	43	0.532086	Spindle and kinetochore-associated protein 2 (Protein FAM33A)	SKA2 family
TRINITY_DN728188_c0_g1_i1.p2	TRINITY_DN728188_c0_g1_i1	Q6AZL2	63	92	19	107	21	111	1e-23	108	75	74	0.96115	PCNA-associated factor (PCNA-associated factor of 15 kDa) (PAF15) (p15PAF) (PCNA-clamp-associated factor)	0
NODE_3410_length_1735_cov_182.260529_g2399_i0.p1	NODE_3410_length_1735_cov_182.260529_g2399_i0	Q3ZCH6	41	212	54	254	141	347	4e-23	108	83	61	19.9556	Cyclic AMP-dependent transcription factor ATF-4 (cAMP-dependent transcription factor ATF-4) (Activating transcription factor 4)	BZIP family
TRINITY_DN910166_c0_g1_i1.p1	TRINITY_DN910166_c0_g1_i1	P56393	58	78	1	77	1	78	8e-24	108	98	98	19.9898	Cytochrome c oxidase subunit 7B, mitochondrial (Cytochrome c oxidase polypeptide VIIb)	Cytochrome c oxidase VIIb family
TRINITY_DN141400_c0_g1_i1.p1	TRINITY_DN141400_c0_g1_i1	Q9JK95	43	127	61	182	67	193	3e-23	108	69	66	23.1865	p53 apoptosis effector related to PMP-22 (Keratinocyte-associated protein 1) (KCP-1)	TMEM47 family
NODE_157262_length_403_cov_1.439394_g140106_i0.p1	NODE_157262_length_403_cov_1.439394_g140106_i0	Q58DM3	42	116	1	115	102	210	6e-24	109	93	53	0.096498	Leukocyte surface antigen CD53 (Cell surface glycoprotein CD53) (CD antigen CD53)	Tetraspanin (TM4SF) family
TRINITY_DN1003758_c0_g1_i1.p1	TRINITY_DN1003758_c0_g1_i1	Q969Q0	84	62	1	62	27	88	6e-24	109	97	58	0.134453	60S ribosomal protein L36a-like (Large ribosomal subunit protein eL42-like)	Eukaryotic ribosomal protein eL42 family
TRINITY_DN16769_c0_g1_i1.p1	TRINITY_DN16769_c0_g1_i1	Q6CGG3	49	105	43	147	37	141	8e-24	109	62	73	0.134674	FK506-binding protein 2 (EC 5.2.1.8) (Peptidyl-prolyl cis-trans isomerase) (PPIase) (Rotamase)	FKBP-type PPIase family, FKBP2 subfamily
NODE_318338_length_290_cov_0.709677_g300282_i0.p1	NODE_318338_length_290_cov_0.709677_g300282_i0	P62847	65	84	10	93	49	132	6e-24	109	88	63	0.173642	40S ribosomal protein S24 (Small ribosomal subunit protein eS24)	Eukaryotic ribosomal protein eS24 family
NODE_163196_length_396_cov_1.145511_g145906_i0.p1	NODE_163196_length_396_cov_1.145511_g145906_i0	P26617	42	111	1	109	29	136	6e-24	109	92	68	0.189778	Vascular endothelial growth factor A (VEGF-A) (Vascular permeability factor) (VPF)	PDGF/VEGF growth factor family
NODE_286874_length_304_cov_1.134199_g268854_i0.p2	NODE_286874_length_304_cov_1.134199_g268854_i0	P18738	56	73	2	74	4	76	4e-24	109	99	65	0.206149	Gastrula zinc finger protein XlCGF9.1 (Fragment)	Krueppel C2H2-type zinc-finger protein family
NODE_397182_length_280_cov_0.743961_g379106_i0.p1	NODE_397182_length_280_cov_0.743961_g379106_i0	Q6DET9	61	97	1	92	80	176	6e-24	109	105	43	0.229278	Elongation factor 1-beta (EF-1-beta)	EF-1-beta/EF-1-delta family
NODE_68429_length_594_cov_3.527831_g57713_i0.p1	NODE_68429_length_594_cov_3.527831_g57713_i0	P57690	56	100	19	118	92	190	1e-23	109	51	49	0.258399	Doublesex- and mab-3-related transcription factor 1 (Fragment)	DMRT family
NODE_6081_length_1472_cov_5.418156_g4400_i0.p1	NODE_6081_length_1472_cov_5.418156_g4400_i0	P50209	83	64	32	95	80	143	5e-24	109	65	45	0.265176	Homeobox protein Hox-A9 (Fragment)	Abd-B homeobox family
TRINITY_DN995338_c0_g1_i1.p1	TRINITY_DN995338_c0_g1_i1	O62846	68	84	12	95	1	83	4e-24	109	88	40	0.385207	cAMP-dependent protein kinase catalytic subunit gamma (PKA C-gamma) (EC 2.7.11.11) (Fragment)	Protein kinase superfamily, AGC Ser/Thr protein kinase family, cAMP subfamily
TRINITY_DN140978_c0_g2_i1.p1	TRINITY_DN140978_c0_g2_i1	Q2NKS2	55	101	6	105	4	100	4e-24	109	89	94	0.445369	Cytochrome c oxidase assembly protein COX16 homolog, mitochondrial	COX16 family
TRINITY_DN339476_c0_g1_i1.p1	TRINITY_DN339476_c0_g1_i1	Q9D9F8	53	115	1	115	95	208	6e-24	109	97	41	0.569914	Mirror-image polydactyly gene 1 protein homolog	0
TRINITY_DN532021_c0_g1_i1.p1	TRINITY_DN532021_c0_g1_i1	Q5BK20	51	112	7	113	2	113	8e-24	109	63	59	0.733657	Jupiter microtubule associated homolog 2 (Hematological and neurological expressed 1-like protein) (HN1-like protein)	JUPITER family
NODE_1282_length_2275_cov_58.638056_g776_i0.p2	NODE_1282_length_2275_cov_58.638056_g776_i0	O79557	55	100	4	103	1	95	6e-24	109	86	60	2.65274	NADH-ubiquinone oxidoreductase chain 6 (EC 7.1.1.2) (NADH dehydrogenase subunit 6)	Complex I subunit 6 family
NODE_21519_length_953_cov_31.387500_g16706_i0.p2	NODE_21519_length_953_cov_31.387500_g16706_i0	P61457	84	58	2	59	45	102	6e-24	109	95	56	3.1593	Pterin-4-alpha-carbinolamine dehydratase (PHS) (EC 4.2.1.96) (4-alpha-hydroxy-tetrahydropterin dehydratase) (Dimerization cofactor of hepatocyte nuclear factor 1-alpha) (DCoH) (Dimerization cofactor of HNF1) (Phenylalanine hydroxylase-stimulating protein) (Pterin carbinolamine dehydratase) (PCD)	Pterin-4-alpha-carbinolamine dehydratase family
TRINITY_DN175583_c0_g2_i2.p3	TRINITY_DN175583_c0_g2_i2	Q4RGM4	85	65	17	81	1	65	4e-24	109	79	100	3.47744	39S ribosomal protein L33, mitochondrial (L33mt) (MRP-L33)	Bacterial ribosomal protein bL33 family
TRINITY_DN632533_c0_g1_i1.p2	TRINITY_DN632533_c0_g1_i1	P99028	57	89	2	90	1	89	6e-24	109	98	100	42.9126	Cytochrome b-c1 complex subunit 6, mitochondrial (Complex III subunit 6) (Complex III subunit VIII) (Cytochrome c1 non-heme 11 kDa protein) (Mitochondrial hinge protein) (Ubiquinol-cytochrome c reductase complex 11 kDa protein)	UQCRH/QCR6 family
NODE_227707_length_338_cov_1.735849_g209787_i0.p1	NODE_227707_length_338_cov_1.735849_g209787_i0	Q8NCL8	52	103	4	106	123	224	3e-24	110	95	42	0.129075	Transmembrane protein 116	0
TRINITY_DN265739_c0_g1_i1.p2	TRINITY_DN265739_c0_g1_i1	Q4KM31	59	88	2	82	22	109	2e-24	110	98	69	0.155337	LIM domain-containing protein 2	0
NODE_48698_length_688_cov_2.619512_g40147_i0.p1	NODE_48698_length_688_cov_2.619512_g40147_i0	Q6UXL0	40	136	38	172	35	170	6e-24	110	79	44	0.170988	Interleukin-20 receptor subunit beta (IL-20 receptor subunit beta) (IL-20R-beta) (IL-20RB) (Fibronectin type III domain containing 6) (FNDC6) (IL-20R2)	Type II cytokine receptor family
TRINITY_DN142345_c2_g1_i1.p1	TRINITY_DN142345_c2_g1_i1	A7E3W5	54	92	27	118	15	106	3e-24	110	77	41	0.201916	Synaptogyrin-2 (Cellugyrin)	Synaptogyrin family
NODE_212913_length_349_cov_0.971014_g195040_i0.p1	NODE_212913_length_349_cov_0.971014_g195040_i0	O35819	50	121	1	116	29	149	3e-24	110	104	43	0.217283	Krueppel-like factor 6 (Core promoter element-binding protein) (Transcription factor Zf9)	Krueppel C2H2-type zinc-finger protein family
TRINITY_DN4848_c0_g1_i1.p1	TRINITY_DN4848_c0_g1_i1	Q3T0I4	61	108	1	106	150	257	3e-24	110	101	42	0.217792	THO complex subunit 4 (Tho4) (Ally of AML-1 and LEF-1) (Aly/REF export factor) (Transcriptional coactivator Aly/REF) (bZIP-enhancing factor BEF)	ALYREF family
NODE_64021_length_612_cov_2.927644_g53763_i0.p1	NODE_64021_length_612_cov_2.927644_g53763_i0	Q8L6J4	50	103	1	103	21	120	5e-24	110	66	66	0.239837	DNA-directed RNA polymerase 1A (EC 2.7.7.6) (NictaRpoT1-syl) (T7 bacteriophage-type single subunit RNA polymerase 1A) (Fragment)	Phage and mitochondrial RNA polymerase family
TRINITY_DN1407652_c0_g1_i1.p1	TRINITY_DN1407652_c0_g1_i1	P79280	43	139	11	149	1	139	5e-24	110	68	100	0.340556	Myosin light chain kinase, smooth muscle (MLCK) (EC 2.7.11.18) (Fragment)	Protein kinase superfamily, CAMK Ser/Thr protein kinase family
TRINITY_DN931300_c0_g1_i1.p1	TRINITY_DN931300_c0_g1_i1	Q32L86	51	96	1	96	95	190	3e-24	110	99	49	0.358123	Transmembrane protein 126A	TMEM126 family
TRINITY_DN127021_c0_g2_i1.p3	TRINITY_DN127021_c0_g2_i1	Q2YDI3	94	54	1	54	1	54	2e-24	110	98	45	0.378026	Protein yippee-like 2	Yippee family
NODE_27046_length_872_cov_4.692115_g21450_i0.p1	NODE_27046_length_872_cov_4.692115_g21450_i0	A2VDK9	59	103	12	114	1	101	3e-24	110	90	102	0.400243	Vacuolar ATPase assembly integral membrane protein VMA21	VMA21 family
TRINITY_DN745289_c0_g1_i1.p1	TRINITY_DN745289_c0_g1_i1	Q98TF5	100	51	4	54	1	51	3e-24	110	93	100	0.439535	60S ribosomal protein L39	Eukaryotic ribosomal protein eL39 family
NODE_387185_length_281_cov_0.740385_g369110_i0.p1	NODE_387185_length_281_cov_0.740385_g369110_i0	P34189	62	92	1	92	1	92	2e-24	110	99	40	0.464479	Cytochrome c oxidase subunit 2 (EC 1.9.3.1) (Cytochrome c oxidase polypeptide II)	Cytochrome c oxidase subunit 2 family
TRINITY_DN674686_c0_g1_i1.p1	TRINITY_DN674686_c0_g1_i1	P62312	100	54	1	54	1	54	2e-24	110	100	68	0.479482	U6 snRNA-associated Sm-like protein LSm6	SnRNP Sm proteins family, SmF/LSm6 subfamily
TRINITY_DN871777_c0_g1_i1.p1	TRINITY_DN871777_c0_g1_i1	Q8K199	63	75	1	75	1	75	2e-24	110	99	95	0.621398	COX assembly mitochondrial protein 2 homolog	CMC family
TRINITY_DN180039_c0_g1_i1.p1	TRINITY_DN180039_c0_g1_i1	O00165	41	174	72	245	84	248	2e-23	110	56	62	0.816148	HCLS1-associated protein X-1 (HS1-associating protein X-1) (HAX-1) (HS1-binding protein 1) (HSP1BP-1)	HAX1 family
TRINITY_DN132694_c0_g1_i1.p3	TRINITY_DN132694_c0_g1_i1	Q56JX6	100	55	1	55	1	55	2e-24	110	79	80	1.02105	40S ribosomal protein S28	Eukaryotic ribosomal protein eS28 family
TRINITY_DN165710_c0_g1_i1.p1	TRINITY_DN165710_c0_g1_i1	Q3V5Z9	44	158	99	247	93	249	1e-23	110	52	40	1.55558	Homeobox protein Hox-D3	Antp homeobox family
TRINITY_DN179750_c4_g1_i1.p1	TRINITY_DN179750_c4_g1_i1	Q5VUM1	69	70	63	132	39	108	3e-24	110	53	65	1.94794	Succinate dehydrogenase assembly factor 4, mitochondrial (SDH assembly factor 4) (SDHAF4)	SDHAF4 family
TRINITY_DN163745_c0_g1_i1.p1	TRINITY_DN163745_c0_g1_i1	Q4QQV3	61	84	48	131	64	147	2e-24	110	58	54	2.5542	Protein FAM162A (E2-induced gene 5 protein homolog)	UPF0389 family
TRINITY_DN470357_c0_g1_i1.p1	TRINITY_DN470357_c0_g1_i1	Q32PB1	41	124	1	124	14	136	3e-24	110	98	91	2.74528	Profilin-3	Profilin family
TRINITY_DN910050_c0_g1_i1.p1	TRINITY_DN910050_c0_g1_i1	Q2HJF1	51	109	15	123	1	107	2e-24	110	88	97	2.92402	39S ribosomal protein L53, mitochondrial (L53mt) (MRP-L53)	Mitochondrion-specific ribosomal protein mL53 family
TRINITY_DN133668_c0_g1_i1.p3	TRINITY_DN133668_c0_g1_i1	Q3T0E0	81	68	1	68	1	68	2e-24	110	99	100	3.53136	Copper transport protein ATOX1 (Metal transport protein ATX1)	ATX1 family
TRINITY_DN1473829_c0_g1_i1.p1	TRINITY_DN1473829_c0_g1_i1	O35623	62	94	15	108	25	118	3e-24	110	86	80	5.31738	BET1 homolog (mBET1) (Golgi vesicular membrane-trafficking protein p18)	BET1 family
TRINITY_DN779641_c0_g1_i1.p1	TRINITY_DN779641_c0_g1_i1	Q9CR20	67	82	26	107	1	82	2e-24	110	76	100	45.9849	Immediate early response 3-interacting protein 1	YOS1 family
NODE_206481_length_354_cov_0.943060_g188642_i0.p1	NODE_206481_length_354_cov_0.943060_g188642_i0	A9UL70	62	90	30	117	1	90	1e-24	111	77	86	0.138583	DNA repair protein SWI5 homolog (Protein SAE3 homolog)	SWI5/SAE3 family
NODE_157996_length_402_cov_1.592705_g140820_i0.p1	NODE_157996_length_402_cov_1.592705_g140820_i0	Q80UG6	50	117	3	118	34	148	2e-24	111	96	77	0.16626	ALK and LTK ligand 2 (Protein FAM150B)	FAM150 family
TRINITY_DN863326_c0_g1_i1.p1	TRINITY_DN863326_c0_g1_i1	P14117	81	62	1	62	24	85	2e-24	111	100	65	0.326192	60S ribosomal protein L4 (L1) (Fragment)	Universal ribosomal protein uL4 family
NODE_161681_length_397_cov_3.496914_g144410_i0.p1	NODE_161681_length_397_cov_3.496914_g144410_i0	P52841	44	131	1	130	3	133	1e-24	111	100	46	0.42245	3-beta-hydroxysteroid sulfotransferase (EC 2.8.2.2) (Alcohol sulfotransferase) (Hydroxysteroid sulfotransferase 2) (HST2) (Pregnenolone sulfotransferase)	Sulfotransferase 1 family
TRINITY_DN158800_c0_g5_i1.p1	TRINITY_DN158800_c0_g5_i1	Q5EAX4	73	74	2	75	25	98	1e-24	111	93	73	0.5528	Small ubiquitin-related modifier 1-B (SUMO-1-B)	Ubiquitin family, SUMO subfamily
NODE_26628_length_877_cov_14.952736_g9185_i1.p1	NODE_26628_length_877_cov_14.952736_g9185_i1	Q62946	65	82	29	110	6	87	1e-24	111	68	63	0.89775	Melanoma-derived growth regulatory protein (Cartilage-derived retinoic acid-sensitive protein) (CD-RAP) (Melanoma inhibitory activity protein)	MIA/OTOR family
TRINITY_DN178016_c0_g1_i1.p1	TRINITY_DN178016_c0_g1_i1	Q96HQ2	46	111	22	127	3	113	2e-24	111	86	96	1.23127	CDKN2AIP N-terminal-like protein (CDKN2A-interacting protein N-terminal-like protein)	CARF family
TRINITY_DN1321496_c0_g1_i1.p2	TRINITY_DN1321496_c0_g1_i1	P0C7P0	53	91	11	101	35	125	1e-24	111	85	72	1.90905	CDGSH iron-sulfur domain-containing protein 3, mitochondrial (MitoNEET-related protein 2) (Miner2) (Mitochondrial inner NEET protein) (MiNT)	CISD protein family
TRINITY_DN168955_c2_g2_i1.p3	TRINITY_DN168955_c2_g2_i1	Q6NVR1	85	62	18	79	18	79	1e-24	111	78	50	4.2694	Alpha-endosulfine	Endosulfine family
NODE_260_length_3218_cov_186.672178_g90_i1.p2	NODE_260_length_3218_cov_186.672178_g90_i1	P39674	57	95	1	95	7	101	2e-24	111	75	66	5.09876	Allergen MAG29 (Fragment)	Heat shock protein 70 family
TRINITY_DN4253_c0_g1_i1.p1	TRINITY_DN4253_c0_g1_i1	J7FQE8	49	96	19	114	5	100	1e-24	111	83	96	7.27359	Cystatin-B (RbCyt-B) (Stefin-B)	Cystatin family
TRINITY_DN15824_c0_g1_i1.p3	TRINITY_DN15824_c0_g1_i1	O35683	70	70	1	70	1	70	1e-24	111	99	100	14.3252	NADH dehydrogenase [ubiquinone] 1 alpha subcomplex subunit 1 (Complex I-MWFE) (CI-MWFE) (NADH-ubiquinone oxidoreductase MWFE subunit)	Complex I NDUFA1 subunit family
NODE_595212_length_253_cov_0.855556_g577108_i0.p1	NODE_595212_length_253_cov_0.855556_g577108_i0	P68432	97	58	1	58	1	58	7e-25	112	100	43	0.099686	Histone H3.1	Histone H3 family
TRINITY_DN1364331_c0_g1_i1.p1	TRINITY_DN1364331_c0_g1_i1	Q32L19	56	98	24	121	82	179	7e-25	112	81	48	0.11435	Meiotic nuclear division protein 1 homolog	MND1 family
NODE_185718_length_372_cov_1.030100_g168043_i0.p1	NODE_185718_length_372_cov_1.030100_g168043_i0	Q9JIX3	68	75	1	75	75	149	5e-25	112	99	50	0.136051	Bis(5'-adenosyl)-triphosphatase (EC 3.6.1.29) (AP3A hydrolase) (AP3Aase) (Diadenosine 5',5'''-P1,P3-triphosphate hydrolase) (Dinucleosidetriphosphatase) (Fragile histidine triad protein)	0
TRINITY_DN58694_c0_g1_i1.p1	TRINITY_DN58694_c0_g1_i1	Q8N0U8	50	102	15	115	1	102	9e-25	112	83	58	0.148246	Vitamin K epoxide reductase complex subunit 1-like protein 1 (VKORC1-like protein 1) (EC 1.17.4.4)	VKOR family
TRINITY_DN150127_c0_g3_i1.p1	TRINITY_DN150127_c0_g3_i1	P29451	49	104	12	115	1	104	5e-25	112	83	99	0.167558	Thioredoxin (Trx)	Thioredoxin family
NODE_48560_length_689_cov_1.694805_g40022_i0.p1	NODE_48560_length_689_cov_1.694805_g40022_i0	Q29S05	58	85	3	86	49	133	7e-25	112	75	49	0.176984	NEDD4-binding protein 2-like 1	0
NODE_160549_length_399_cov_1.306748_g143317_i0.p1	NODE_160549_length_399_cov_1.306748_g143317_i0	Q9IA96	42	117	15	129	31	147	7e-25	112	89	40	0.191331	Secreted frizzled-related protein 2 (sFRP-2)	Secreted frizzled-related protein (sFRP) family
TRINITY_DN161794_c0_g1_i2.p1	TRINITY_DN161794_c0_g1_i2	Q1LY51	42	199	1	189	1	188	2e-24	112	96	40	0.209204	Zinc finger protein 704	0
NODE_515821_length_264_cov_0.806283_g497724_i0.p1	NODE_515821_length_264_cov_0.806283_g497724_i0	Q6PBK3	83	69	1	69	1	69	5e-25	112	99	100	0.216187	40S ribosomal protein S28	Eukaryotic ribosomal protein eS28 family
NODE_129187_length_443_cov_3.227027_g113122_i0.p1	NODE_129187_length_443_cov_3.227027_g113122_i0	Q9D531	54	95	1	95	1	95	7e-25	112	100	61	0.310631	Nucleoredoxin-like protein 2 (Rod-derived cone viability factor 2) (RdCVF2)	Nucleoredoxin family
NODE_6928_length_1415_cov_4.304769_g5025_i0.p1	NODE_6928_length_1415_cov_4.304769_g5025_i0	Q6QNY0	40	188	35	214	16	190	2e-24	112	86	93	0.369107	Biogenesis of lysosome-related organelles complex 1 subunit 3 (BLOC-1 subunit 3)	BLOC1S3 family
TRINITY_DN88090_c0_g1_i1.p1	TRINITY_DN88090_c0_g1_i1	Q86WV5	45	121	25	145	2	122	1e-24	112	77	98	0.454059	CST complex subunit TEN1 (Protein telomeric pathways with STN1 homolog) (Telomere length regulation protein TEN1 homolog)	TEN1 family
TRINITY_DN187334_c0_g1_i1.p1	TRINITY_DN187334_c0_g1_i1	P00765	51	101	1	100	132	232	7e-25	112	93	43	0.480585	Trypsin-1 (EC 3.4.21.4) (Trypsin I)	Peptidase S1 family
TRINITY_DN134079_c0_g1_i1.p1	TRINITY_DN134079_c0_g1_i1	Q63199	42	134	28	159	33	163	8e-25	112	82	41	0.499894	Tumor necrosis factor receptor superfamily member 6 (Apo-1 antigen) (Apoptosis-mediating surface antigen FAS) (FASLG receptor) (CD antigen CD95)	0
TRINITY_DN68383_c0_g1_i1.p1	TRINITY_DN68383_c0_g1_i1	O74496	54	99	1	99	1	99	7e-25	112	99	41	0.500327	Coatomer subunit delta (Delta-coat protein) (Delta-COP)	Adaptor complexes medium subunit family, Delta-COP subfamily
TRINITY_DN170716_c0_g1_i1.p2	TRINITY_DN170716_c0_g1_i1	Q9D3J5	58	93	1	93	97	189	9e-25	112	96	49	0.749757	Ankyrin repeat domain-containing protein 22	0
TRINITY_DN173439_c0_g2_i1.p1	TRINITY_DN173439_c0_g2_i1	Q9CQF4	52	111	131	241	130	240	3e-24	112	46	46	1.02872	Mitochondrial transcription rescue factor 1	0
TRINITY_DN180049_c2_g2_i4.p1	TRINITY_DN180049_c2_g2_i4	Q16653	42	119	17	135	26	144	5e-25	112	86	48	1.30342	Myelin-oligodendrocyte glycoprotein	Immunoglobulin superfamily, BTN/MOG family
TRINITY_DN175106_c0_g1_i1.p1	TRINITY_DN175106_c0_g1_i1	Q63345	40	134	28	157	9	142	8e-25	112	84	55	1.9085	Myelin-oligodendrocyte glycoprotein	Immunoglobulin superfamily, BTN/MOG family
TRINITY_DN69413_c0_g1_i1.p1	TRINITY_DN69413_c0_g1_i1	Q9HD34	66	86	7	92	1	86	7e-25	112	91	95	2.60315	LYR motif-containing protein 4	Complex I LYR family
TRINITY_DN55610_c0_g1_i1.p1	TRINITY_DN55610_c0_g1_i1	Q96KP6	44	162	1	153	64	222	4e-24	112	60	50	2.88078	TNFAIP3-interacting protein 3 (A20-binding inhibitor of NF-kappa-B activation 3) (ABIN-3) (Listeria-induced gene protein)	0
TRINITY_DN154615_c0_g1_i1.p1	TRINITY_DN154615_c0_g1_i1	P49962	65	86	1	86	1	86	7e-25	112	99	100	3.33019	Signal recognition particle 9 kDa protein (SRP9)	SRP9 family
TRINITY_DN141401_c0_g1_i1.p1	TRINITY_DN141401_c0_g1_i1	P02721	58	89	1	89	1	87	9e-25	112	82	82	30.2445	ATP synthase-coupling factor 6, mitochondrial (ATPase subunit F6) (ATP synthase peripheral stalk subunit F6)	Eukaryotic ATPase subunit F6 family
TRINITY_DN87547_c1_g1_i1.p1	TRINITY_DN87547_c1_g1_i1	A4IHJ3	68	81	24	104	1	81	5e-25	112	77	100	46.7568	Costars family protein ABRACL (ABRA C-terminal-like protein)	Costars family
NODE_417414_length_277_cov_0.754902_g399333_i0.p1	NODE_417414_length_277_cov_0.754902_g399333_i0	A2Y5G8	74	77	1	77	64	140	4e-25	113	85	47	0.091969	Probable histone H2A.4	Histone H2A family
NODE_156477_length_404_cov_1.220544_g139344_i0.p1	NODE_156477_length_404_cov_1.220544_g139344_i0	O95139	44	117	3	119	3	119	3e-25	113	89	91	0.145243	NADH dehydrogenase [ubiquinone] 1 beta subcomplex subunit 6 (Complex I-B17) (CI-B17) (NADH-ubiquinone oxidoreductase B17 subunit)	Complex I NDUFB6 subunit family
NODE_406359_length_278_cov_1.502439_g388278_i0.p3	NODE_406359_length_278_cov_1.502439_g388278_i0	Q6P5S7	78	68	1	68	70	137	3e-25	113	99	50	0.186941	Ribonuclease kappa (RNase K) (RNase kappa) (EC 3.1.-.-)	RNase K family
TRINITY_DN1040597_c0_g1_i1.p1	TRINITY_DN1040597_c0_g1_i1	P47964	72	79	1	79	8	86	4e-25	113	100	75	0.218788	60S ribosomal protein L36	Eukaryotic ribosomal protein eL36 family
TRINITY_DN155714_c0_g1_i1.p1	TRINITY_DN155714_c0_g1_i1	Q96CJ1	40	191	1	191	81	260	9e-25	113	99	73	0.753804	ELL-associated factor 2 (Testosterone-regulated apoptosis inducer and tumor suppressor protein)	EAF family
NODE_140513_length_425_cov_113.644886_g123924_i0.p1	NODE_140513_length_425_cov_113.644886_g123924_i0	P04440	43	125	1	122	130	252	4e-25	113	89	48	0.794936	HLA class II histocompatibility antigen, DP beta 1 chain (HLA class II histocompatibility antigen, DP(W4) beta chain) (MHC class II antigen DPB1)	MHC class II family
NODE_8202_length_1339_cov_11.229858_g6037_i0.p2	NODE_8202_length_1339_cov_11.229858_g6037_i0	Q9D0S9	72	68	2	69	96	163	4e-25	113	97	42	0.889245	Histidine triad nucleotide-binding protein 2, mitochondrial (HINT-2) (EC 3.-.-.-) (HINT-3)	HINT family
NODE_2027_length_2002_cov_11.525661_g1350_i0.p1	NODE_2027_length_2002_cov_11.525661_g1350_i0	O77736	42	139	83	219	32	164	9e-25	113	62	42	0.914042	Tumor necrosis factor receptor superfamily member 6 (Apo-1 antigen) (Apoptosis-mediating surface antigen FAS) (FASLG receptor) (CD antigen CD95)	0
NODE_16298_length_1061_cov_38.165992_g1777_i2.p1	NODE_16298_length_1061_cov_38.165992_g1777_i2	P24055	41	158	96	249	41	195	2e-24	113	61	54	1.24884	Tissue factor (TF) (Coagulation factor III) (CD antigen CD142)	Tissue factor family
TRINITY_DN71455_c0_g1_i1.p1	TRINITY_DN71455_c0_g1_i1	P02686	45	151	3	150	53	194	4e-25	113	98	50	1.50093	Myelin basic protein (MBP) (Myelin A1 protein) (Myelin membrane encephalitogenic protein)	Myelin basic protein family
NODE_966_length_2425_cov_25.290816_g593_i0.p1	NODE_966_length_2425_cov_25.290816_g593_i0	Q9D1J3	58	111	6	113	99	209	4e-25	113	97	53	3.55009	SAP domain-containing ribonucleoprotein (Nuclear protein Hcc-1)	0
TRINITY_DN673231_c0_g1_i1.p2	TRINITY_DN673231_c0_g1_i1	Q9CQ91	56	80	7	86	5	84	3e-25	113	92	95	19.4932	NADH dehydrogenase [ubiquinone] 1 alpha subcomplex subunit 3 (Complex I-B9) (CI-B9) (NADH-ubiquinone oxidoreductase B9 subunit)	Complex I NDUFA3 subunit family
NODE_1460_length_2198_cov_17297.682824_g880_i1.p4	NODE_1460_length_2198_cov_17297.682824_g880_i1	P29658	92	61	1	61	1	61	3e-25	113	98	85	49.0075	Cytochrome c oxidase subunit 2 (EC 1.9.3.1) (Cytochrome c oxidase polypeptide II) (Fragment)	Cytochrome c oxidase subunit 2 family
NODE_359255_length_285_cov_0.726415_g341189_i0.p2	NODE_359255_length_285_cov_0.726415_g341189_i0	Q6TEK5	57	89	2	90	76	164	1e-25	114	95	51	0.084918	Vitamin K epoxide reductase complex subunit 1-like protein 1 (VKORC1-like protein 1) (EC 1.17.4.4)	VKOR family
NODE_382839_length_282_cov_0.736842_g364768_i0.p1	NODE_382839_length_282_cov_0.736842_g364768_i0	O78682	63	92	3	94	58	149	2e-25	114	98	40	0.085821	Cytochrome c oxidase subunit 2 (EC 1.9.3.1) (Cytochrome c oxidase polypeptide II)	Cytochrome c oxidase subunit 2 family
NODE_517379_length_264_cov_0.806283_g499282_i0.p1	NODE_517379_length_264_cov_0.806283_g499282_i0	P49592	69	84	1	82	70	153	2e-25	114	101	53	0.096498	Protein Dr1 homolog (Negative cofactor 2-beta homolog) (NC2-beta homolog)	NC2 beta/DR1 family
NODE_648668_length_245_cov_0.895349_g630561_i0.p1	NODE_648668_length_245_cov_0.895349_g630561_i0	Q6P435	71	82	1	81	53	134	1e-25	114	101	52	0.103981	Putative uncharacterized SMG1-like protein	0
TRINITY_DN503527_c0_g1_i1.p1	TRINITY_DN503527_c0_g1_i1	Q27I66	84	69	1	69	48	116	2e-25	114	78	48	0.114158	TSC22 domain family protein 1 (Transforming growth factor beta-1-induced transcript 4 protein)	TSC-22/Dip/Bun family
NODE_262560_length_317_cov_1.045082_g244570_i0.p2	NODE_262560_length_317_cov_1.045082_g244570_i0	P80944	74	66	38	103	1	66	2e-25	114	63	45	0.123225	Zinc finger X-chromosomal protein (Fragment)	Krueppel C2H2-type zinc-finger protein family, ZFX/ZFY subfamily
TRINITY_DN410317_c0_g1_i1.p1	TRINITY_DN410317_c0_g1_i1	P63210	78	69	1	68	6	74	1e-25	114	100	93	0.137745	Guanine nucleotide-binding protein G(T) subunit gamma-T1 (Transducin gamma chain)	G protein gamma family
NODE_269816_length_313_cov_0.933333_g251816_i0.p1	NODE_269816_length_313_cov_0.933333_g251816_i0	P81942	55	98	7	104	89	184	1e-25	114	94	47	0.162782	Glutathione S-transferase P 1 (EC 2.5.1.18) (BBGSTP1-1) (GST class-pi)	GST superfamily, Pi family
NODE_71413_length_583_cov_2.911765_g60379_i0.p2	NODE_71413_length_583_cov_2.911765_g60379_i0	Q0PGJ6	42	154	5	153	9	161	3e-25	114	101	49	0.212659	NADPH-dependent aldo-keto reductase, chloroplastic (AtChlAKR) (EC 1.1.1.-) (Aldo-keto reductase family 4 member C9)	Aldo/keto reductase family
TRINITY_DN1179436_c0_g1_i1.p3	TRINITY_DN1179436_c0_g1_i1	P56616	77	74	2	75	3	74	1e-25	114	97	41	0.367746	Ubiquitin-conjugating enzyme E2 C (EC 2.3.2.23) ((E3-independent) E2 ubiquitin-conjugating enzyme C) (EC 2.3.2.24) (E2 ubiquitin-conjugating enzyme C) (UBC-X) (Ubiquitin carrier protein C) (Ubiquitin-protein ligase C)	Ubiquitin-conjugating enzyme family
TRINITY_DN175520_c0_g1_i1.p1	TRINITY_DN175520_c0_g1_i1	Q8C6C7	50	110	116	225	127	236	6e-25	114	49	47	0.453158	Protein FAM204A	0
NODE_7393_length_1388_cov_7.069202_g5385_i0.p1	NODE_7393_length_1388_cov_7.069202_g5385_i0	Q9R123	41	174	1	160	124	289	8e-25	114	54	55	0.463979	N-alpha-acetyltransferase 80 (EC 2.3.1.-) (N-acetyltransferase 6) (Protein fusion-2 homolog) (Protein fus-2)	Acetyltransferase family
TRINITY_DN171291_c0_g1_i1.p1	TRINITY_DN171291_c0_g1_i1	P0CG13	67	79	19	97	1	77	2e-25	114	52	65	0.872436	Chromosome transmission fidelity protein 8 homolog (hCTF8)	CTF8 family
TRINITY_DN1137325_c0_g1_i1.p1	TRINITY_DN1137325_c0_g1_i1	P23570	42	161	1	155	66	220	6e-25	114	60	49	1.11565	Interferon regulatory factor 1 (IRF-1)	IRF family
NODE_7357_length_1389_cov_34.382219_g5363_i0.p1	NODE_7357_length_1389_cov_34.382219_g5363_i0	Q2KIE2	40	176	80	253	84	248	1e-24	114	55	63	1.17243	HCLS1-associated protein X-1 (HS1-associating protein X-1) (HAX-1)	HAX1 family
TRINITY_DN174793_c1_g1_i1.p1	TRINITY_DN174793_c1_g1_i1	Q9DCJ7	42	144	60	203	60	198	6e-25	114	68	72	1.32215	Aurora kinase A-interacting protein (AURKA-interacting protein) (28S ribosomal protein S38, mitochondrial) (MRP-S38)	Mitochondrion-specific ribosomal protein mS38 family
TRINITY_DN60139_c0_g1_i1.p1	TRINITY_DN60139_c0_g1_i1	Q5ZII6	78	72	1	72	1	72	1e-25	114	99	100	2.6827	Protein kish-A (Transmembrane protein 167) (Transmembrane protein 167A)	KISH family
NODE_1386_length_2227_cov_47.628134_g855_i0.p6	NODE_1386_length_2227_cov_47.628134_g855_i0	Q9BUK0	58	85	1	85	1	85	1e-25	114	99	100	3.84686	Coiled-coil-helix-coiled-coil-helix domain-containing protein 7	CHCHD7 family
TRINITY_DN164209_c0_g1_i2.p1	TRINITY_DN164209_c0_g1_i2	P35754	54	105	23	127	1	105	2e-25	114	81	99	10.0166	Glutaredoxin-1 (Thioltransferase-1) (TTase-1)	Glutaredoxin family
TRINITY_DN69575_c0_g1_i1.p1	TRINITY_DN69575_c0_g1_i1	P79251	51	118	11	128	1	118	2e-25	114	91	100	30.8577	V-type proton ATPase subunit G 1 (V-ATPase subunit G 1) (V-ATPase 13 kDa subunit 1) (Vacuolar proton pump subunit G 1) (Vacuolar proton pump subunit M16)	V-ATPase G subunit family
NODE_114337_length_470_cov_1.848866_g99114_i0.p1	NODE_114337_length_470_cov_1.848866_g99114_i0	Q4L9U2	46	142	4	144	24	162	8e-26	115	91	54	0.084918	Putative hydro-lyase SH0274 (EC 4.2.1.-)	D-glutamate cyclase family
NODE_421928_length_276_cov_1.300493_g403846_i0.p1	NODE_421928_length_276_cov_1.300493_g403846_i0	P14174	66	80	12	91	28	107	6e-26	115	88	70	0.092302	Macrophage migration inhibitory factor (MIF) (EC 5.3.2.1) (Glycosylation-inhibiting factor) (GIF) (L-dopachrome isomerase) (L-dopachrome tautomerase) (EC 5.3.3.12) (Phenylpyruvate tautomerase)	MIF family
NODE_507833_length_265_cov_0.802083_g489736_i0.p1	NODE_507833_length_265_cov_0.802083_g489736_i0	Q25379	57	86	2	87	70	155	8e-26	115	98	50	0.096133	Actin, cytoskeletal 3 (LPC3) (Fragment)	Actin family
TRINITY_DN537427_c0_g1_i1.p1	TRINITY_DN537427_c0_g1_i1	Q9JKW1	68	82	2	79	11	92	8e-26	115	104	43	0.107039	Mitochondrial import inner membrane translocase subunit Tim22	Tim17/Tim22/Tim23 family
NODE_341446_length_287_cov_0.915888_g323384_i0.p1	NODE_341446_length_287_cov_0.915888_g323384_i0	Q9DCJ5	60	94	2	95	63	156	6e-26	115	99	55	0.131667	NADH dehydrogenase [ubiquinone] 1 alpha subcomplex subunit 8 (Complex I-19kD) (CI-19kD) (Complex I-PGIV) (CI-PGIV) (NADH-ubiquinone oxidoreductase 19 kDa subunit)	Complex I NDUFA8 subunit family
TRINITY_DN1473153_c0_g1_i1.p1	TRINITY_DN1473153_c0_g1_i1	Q5E9D6	49	104	4	107	8	111	8e-26	115	97	41	0.135219	Haloacid dehalogenase-like hydrolase domain-containing protein 3	HAD-like hydrolase superfamily
TRINITY_DN727241_c0_g1_i1.p2	TRINITY_DN727241_c0_g1_i1	P24479	81	68	1	68	25	92	6e-26	115	83	67	0.136142	Protein S100-A11 (Calgizzarin) (S100 calcium-binding protein A11)	S-100 family
TRINITY_DN1136561_c0_g1_i1.p1	TRINITY_DN1136561_c0_g1_i1	Q63251	69	71	61	131	31	101	8e-26	115	54	70	0.145922	Forkhead box protein D1 (Brain factor 2) (BF-2) (HFH-BF-2) (Fragment)	0
NODE_151953_length_410_cov_1.029674_g134950_i0.p1	NODE_151953_length_410_cov_1.029674_g134950_i0	Q86AV5	49	134	1	133	45	174	6e-26	115	99	45	0.172114	Mitochondrial substrate carrier family protein X	Mitochondrial carrier (TC 2.A.29) family
NODE_196123_length_362_cov_1.602076_g178349_i0.p1	NODE_196123_length_362_cov_1.602076_g178349_i0	Q3SZV8	71	79	12	90	1	79	1e-25	115	87	100	0.176404	Reactive oxygen species modulator 1 (ROS modulator 1) (Protein MGR2 homolog)	MGR2 family
TRINITY_DN28250_c0_g1_i1.p3	TRINITY_DN28250_c0_g1_i1	Q9XT10	60	92	1	92	82	173	1e-25	115	61	53	0.214646	Solute carrier family 2, facilitated glucose transporter member 4 (Glucose transporter type 4, insulin-responsive) (GLUT-4) (Fragment)	Major facilitator superfamily, Sugar transporter (TC 2.A.1.1) family, Glucose transporter subfamily
NODE_462243_length_271_cov_0.777778_g444151_i0.p2	NODE_462243_length_271_cov_0.777778_g444151_i0	P70081	98	59	32	90	22	80	6e-26	115	66	57	0.259454	Histone H4 type VIII	Histone H4 family
TRINITY_DN89176_c0_g1_i1.p1	TRINITY_DN89176_c0_g1_i1	Q96A00	53	113	4	110	8	120	1e-25	115	97	77	0.339826	Protein phosphatase 1 regulatory subunit 14A (17 kDa PKC-potentiated inhibitory protein of PP1) (Protein kinase C-potentiated inhibitor protein of 17 kDa) (CPI-17)	PP1 inhibitor family
NODE_52300_length_668_cov_4.611765_g43343_i0.p1	NODE_52300_length_668_cov_4.611765_g43343_i0	Q9DA03	67	81	40	120	1	81	1e-25	115	58	78	0.4304	Complex III assembly factor LYRM7 (LYR motif-containing protein 7)	Complex I LYR family
NODE_23835_length_916_cov_5.698695_g18704_i0.p1	NODE_23835_length_916_cov_5.698695_g18704_i0	B2GV91	61	87	9	95	1	87	1e-25	115	91	99	0.460064	LYR motif-containing protein 2	Complex I LYR family
TRINITY_DN177409_c0_g11_i1.p1	TRINITY_DN177409_c0_g11_i1	Q9H246	72	74	62	135	48	121	6e-26	115	54	61	1.25329	Uncharacterized protein C1orf21 (Cell proliferation-inducing gene 13 protein)	0
TRINITY_DN1325260_c0_g1_i1.p1	TRINITY_DN1325260_c0_g1_i1	Q29375	87	63	1	63	61	123	6e-26	115	100	48	1.4664	60S ribosomal protein L7a (Fragment)	Eukaryotic ribosomal protein eL8 family
NODE_349234_length_286_cov_0.723005_g331169_i0.p1	NODE_349234_length_286_cov_0.723005_g331169_i0	P22392	73	75	1	75	76	150	4e-26	116	99	49	0.089075	Nucleoside diphosphate kinase B (NDK B) (NDP kinase B) (EC 2.7.4.6) (C-myc purine-binding transcription factor PUF) (Histidine protein kinase NDKB) (EC 2.7.13.3) (nm23-H2)	NDK family
NODE_195498_length_362_cov_7.498270_g177729_i0.p2	NODE_195498_length_362_cov_7.498270_g177729_i0	Q66KA5	55	104	1	101	1	104	4e-26	116	103	41	0.091552	Protein YIPF5 (YIP1 family member 5)	YIP1 family
NODE_486707_length_268_cov_0.789744_g468614_i0.p1	NODE_486707_length_268_cov_0.789744_g468614_i0	Q8KP10	61	87	1	87	14	100	4e-26	116	98	47	0.095057	Methanol dehydrogenase activator (EC 3.-.-.-) (MDH activator)	Nudix hydrolase family
TRINITY_DN110398_c0_g1_i1.p1	TRINITY_DN110398_c0_g1_i1	Q6ZLC4	46	133	22	154	22	154	6e-26	116	81	71	0.122364	Phosphopantetheine adenylyltransferase 1 (EC 2.7.7.3) (Dephospho-CoA pyrophosphorylase 1) (Pantetheine-phosphate adenylyltransferase 1)	Eukaryotic CoaD family
NODE_187509_length_370_cov_1.744108_g169812_i0.p1	NODE_187509_length_370_cov_1.744108_g169812_i0	Q01741	43	121	3	122	42	162	5e-26	116	98	47	0.154918	Cytochrome P450 1A2 (EC 1.14.14.1) (CYPIA2) (Fragment)	Cytochrome P450 family
TRINITY_DN945071_c0_g1_i1.p2	TRINITY_DN945071_c0_g1_i1	Q5ZJQ3	95	60	1	60	53	112	4e-26	116	98	54	0.169836	Protein lin-52 homolog	Lin-52 family
NODE_164817_length_394_cov_1.317757_g147488_i0.p1	NODE_164817_length_394_cov_1.317757_g147488_i0	Q6B411	68	81	51	131	19	96	5e-26	116	62	55	0.192897	Lysozyme C, milk isozyme (EC 3.2.1.17) (1,4-beta-N-acetylmuramidase C)	Glycosyl hydrolase 22 family
NODE_633052_length_247_cov_1.752874_g614947_i0.p1	NODE_633052_length_247_cov_1.752874_g614947_i0	A1KXE4	63	82	1	82	112	193	4e-26	116	100	42	0.205247	Myelin-associated neurite-outgrowth inhibitor (Mani) (p20)	FAM168 family
TRINITY_DN160122_c0_g2_i2.p1	TRINITY_DN160122_c0_g2_i2	Q2SVP3	42	153	4	156	18	170	6e-26	116	98	50	0.216839	Nod factor export ATP-binding protein I (EC 7.6.2.-) (Nodulation ATP-binding protein I)	ABC transporter superfamily, Lipooligosaccharide exporter (TC 3.A.1.102) family
NODE_277847_length_308_cov_4.570213_g259837_i0.p1	NODE_277847_length_308_cov_4.570213_g259837_i0	P51452	71	77	13	89	44	120	5e-26	116	78	42	0.256132	Dual specificity protein phosphatase 3 (EC 3.1.3.16) (EC 3.1.3.48) (Dual specificity protein phosphatase VHR) (Vaccinia H1-related phosphatase) (VHR)	Protein-tyrosine phosphatase family, Non-receptor class dual specificity subfamily
NODE_19443_length_992_cov_5.984766_g14958_i0.p2	NODE_19443_length_992_cov_5.984766_g14958_i0	Q5F336	52	115	1	109	34	148	4e-26	116	102	42	0.45521	Metallo-beta-lactamase domain-containing protein 2 (EC 3.-.-.-)	Metallo-beta-lactamase superfamily, Glyoxalase II family
NODE_38603_length_755_cov_8.680352_g31409_i0.p3	NODE_38603_length_755_cov_8.680352_g31409_i0	O95989	74	72	1	72	1	72	5e-26	116	96	42	0.544318	Diphosphoinositol polyphosphate phosphohydrolase 1 (DIPP-1) (EC 3.6.1.52) (Diadenosine 5',5'''-P1,P6-hexaphosphate hydrolase 1) (EC 3.6.1.-) (Nucleoside diphosphate-linked moiety X motif 3) (Nudix motif 3)	Nudix hydrolase family, DIPP subfamily
TRINITY_DN101628_c0_g2_i1.p1	TRINITY_DN101628_c0_g2_i1	E1BXS0	59	101	85	184	122	222	8e-26	116	55	46	0.982558	Swi5-dependent recombination DNA repair protein 1 homolog (Meiosis protein 5 homolog)	SFR1/MEI5 family
TRINITY_DN158565_c0_g1_i1.p1	TRINITY_DN158565_c0_g1_i1	Q9CXP8	81	68	1	68	1	68	5e-26	116	99	100	1.10793	Guanine nucleotide-binding protein G(I)/G(S)/G(O) subunit gamma-10	G protein gamma family
NODE_62229_length_619_cov_39907.141026_g52161_i0.p2	NODE_62229_length_619_cov_39907.141026_g52161_i0	P00849	71	90	1	90	137	226	4e-26	116	99	40	104.916	ATP synthase subunit a (F-ATPase protein 6)	ATPase A chain family
NODE_502405_length_266_cov_0.797927_g484308_i0.p1	NODE_502405_length_266_cov_0.797927_g484308_i0	Q9SUI5	100	59	30	88	9	67	2e-26	117	67	45	0.102476	Photosystem I reaction center subunit psaK, chloroplastic (PSI-K) (Photosystem I subunit X)	PsaG/PsaK family
TRINITY_DN657435_c0_g1_i1.p1	TRINITY_DN657435_c0_g1_i1	B3DMA0	70	81	15	95	1	81	3e-26	117	85	43	0.113591	Tumor protein p53-inducible protein 11 (p53-induced gene 11 protein)	0
NODE_248467_length_325_cov_1.349206_g230499_i0.p1	NODE_248467_length_325_cov_1.349206_g230499_i0	P83876	90	61	1	61	1	61	3e-26	117	68	43	0.167243	Thioredoxin-like protein 4A (DIM1 protein homolog) (Spliceosomal U5 snRNP-specific 15 kDa protein) (Thioredoxin-like U5 snRNP protein U5-15kD)	DIM1 family
TRINITY_DN146804_c0_g3_i1.p1	TRINITY_DN146804_c0_g3_i1	O88824	41	134	13	143	15	146	3e-26	117	93	92	0.181717	Protein JTB	JTB family
NODE_75953_length_567_cov_3.398785_g64438_i0.p1	NODE_75953_length_567_cov_3.398785_g64438_i0	Q0P4J6	57	106	84	187	41	146	4e-26	117	56	40	0.192423	Mitochondrial calcium uniporter regulator 1 (MCU regulator 1) (Coiled-coil domain-containing protein 90A, mitochondrial)	CCDC90 family
TRINITY_DN1117253_c0_g1_i1.p2	TRINITY_DN1117253_c0_g1_i1	Q8UW29	96	52	1	52	41	92	2e-26	117	98	57	0.200957	Long neurotoxin 1	Snake three-finger toxin family, Long-chain subfamily, Type II alpha-neurotoxin sub-subfamily
TRINITY_DN1155492_c0_g1_i1.p1	TRINITY_DN1155492_c0_g1_i1	Q9BQR3	41	144	19	161	21	164	3e-26	117	88	50	0.231862	Serine protease 27 (EC 3.4.21.-) (Marapsin) (Pancreasin)	Peptidase S1 family
TRINITY_DN162915_c0_g3_i1.p1	TRINITY_DN162915_c0_g3_i1	O54786	45	145	69	213	60	203	6e-26	117	68	44	0.373374	DNA fragmentation factor subunit alpha (DNA fragmentation factor 45 kDa subunit) (DFF-45) (Inhibitor of CAD) (ICAD)	0
TRINITY_DN180639_c11_g1_i1.p2	TRINITY_DN180639_c11_g1_i1	Q9Y3C4	76	74	1	74	1	74	2e-26	117	100	42	0.630842	EKC/KEOPS complex subunit TPRKB (PRPK-binding protein) (TP53RK-binding protein)	CGI121/TPRKB family
NODE_469636_length_270_cov_0.781726_g451544_i0.p1	NODE_469636_length_270_cov_0.781726_g451544_i0	P29644	83	70	1	70	31	100	3e-26	117	99	45	0.657641	Cytochrome c oxidase subunit 1 (EC 1.9.3.1) (Cytochrome c oxidase polypeptide I) (Fragment)	Heme-copper respiratory oxidase family
NODE_48063_length_691_cov_13.009709_g39580_i0.p1	NODE_48063_length_691_cov_13.009709_g39580_i0	Q5BJC4	42	157	55	206	44	197	8e-26	117	72	73	0.764445	UPF0488 protein C8orf33 homolog	UPF0488 family
TRINITY_DN121508_c0_g1_i1.p1	TRINITY_DN121508_c0_g1_i1	Q9NWT8	41	181	6	184	28	197	6e-26	117	94	91	1.53925	Aurora kinase A-interacting protein (AURKA-interacting protein) (28S ribosomal protein S38, mitochondrial) (MRP-S38) (Mitochondrial small ribosomal subunit protein mS38)	Mitochondrion-specific ribosomal protein mS38 family
TRINITY_DN178794_c1_g2_i1.p1	TRINITY_DN178794_c1_g2_i1	Q8N8N0	57	115	1	113	93	203	2e-26	117	101	57	1.81581	E3 ubiquitin-protein ligase RNF152 (EC 2.3.2.27) (RING finger protein 152) (RING-type E3 ubiquitin transferase RNF152)	RNF152 family
TRINITY_DN152238_c0_g1_i1.p1	TRINITY_DN152238_c0_g1_i1	Q8N8J7	61	101	5	98	33	132	3e-26	117	102	77	1.87678	Uncharacterized protein FAM241A	FAM241 family
TRINITY_DN153643_c0_g1_i1.p1	TRINITY_DN153643_c0_g1_i1	Q80W89	60	92	1	92	50	141	2e-26	117	99	65	3.50157	NADH dehydrogenase [ubiquinone] 1 alpha subcomplex subunit 11 (Complex I-B14.7) (CI-B14.7) (NADH-ubiquinone oxidoreductase subunit B14.7)	Complex I NDUFA11 subunit family
TRINITY_DN167893_c0_g2_i1.p1	TRINITY_DN167893_c0_g2_i1	Q02827	46	112	24	135	9	120	3e-26	117	82	93	3.778	NADH dehydrogenase [ubiquinone] 1 subunit C2 (Complex I-B14.5b) (CI-B14.5b) (NADH-ubiquinone oxidoreductase subunit B14.5b)	Complex I NDUFC2 subunit family
TRINITY_DN673610_c0_g1_i1.p1	TRINITY_DN673610_c0_g1_i1	Q1LXI5	62	84	48	131	51	134	2e-26	117	63	62	4.51518	39S ribosomal protein L54, mitochondrial (L54mt) (MRP-L54)	0
NODE_222_length_3329_cov_984.200246_g146_i0.p3	NODE_222_length_3329_cov_984.200246_g146_i0	Q8TGM7	93	57	1	57	1	57	2e-26	117	73	93	6.7976	Putative uncharacterized protein ART2 (Antisense to ribosomal RNA transcript protein 2)	ART2/RRT15 family
TRINITY_DN154005_c0_g1_i1.p1	TRINITY_DN154005_c0_g1_i1	A4IGU9	55	111	1	103	1	110	2e-26	117	107	98	33.2475	Pancreatic progenitor cell differentiation and proliferation factor (Exocrine differentiation and proliferation factor)	PPDPF family
NODE_464736_length_271_cov_0.777778_g446644_i0.p1	NODE_464736_length_271_cov_0.777778_g446644_i0	Q93VI3	71	80	8	87	81	160	1e-26	118	90	45	0.094005	60S ribosomal protein L17-1	Universal ribosomal protein uL22 family
NODE_564721_length_257_cov_0.836957_g546620_i0.p1	NODE_564721_length_257_cov_0.836957_g546620_i0	P01597	83	69	1	69	49	117	1e-26	118	88	59	0.099126	Immunoglobulin kappa variable 1-39 (Ig kappa chain V-I region DEE) (Ig kappa chain V-I region Hau) (Ig kappa chain V-I region Mev) (Ig kappa chain V-I region OU) (Ig kappa chain V-I region Walker)	0
NODE_137609_length_430_cov_1.725490_g121144_i0.p1	NODE_137609_length_430_cov_1.725490_g121144_i0	Q8N8I0	53	113	18	129	1	111	1e-26	118	84	56	0.138078	Sterile alpha motif domain-containing protein 12 (SAM domain-containing protein 12)	0
NODE_351757_length_286_cov_0.723005_g333692_i0.p1	NODE_351757_length_286_cov_0.723005_g333692_i0	Q8N2A0	72	89	6	94	77	165	1e-26	118	94	51	0.166866	Putative uncharacterized protein encoded by LINC00269	0
TRINITY_DN841059_c0_g1_i1.p2	TRINITY_DN841059_c0_g1_i1	P60889	65	84	12	95	1	84	1e-26	118	85	53	0.176789	Chromobox protein homolog 7	0
NODE_138081_length_429_cov_2.522472_g121584_i0.p1	NODE_138081_length_429_cov_2.522472_g121584_i0	Q9UKR3	44	124	12	133	140	262	1e-26	118	92	45	0.187514	Kallikrein-13 (EC 3.4.21.-) (Kallikrein-like protein 4) (KLK-L4)	Peptidase S1 family, Kallikrein subfamily
NODE_60447_length_628_cov_1.380180_g50576_i0.p2	NODE_60447_length_628_cov_1.380180_g50576_i0	P18890	85	65	22	86	37	101	1e-26	118	75	64	0.188902	Rho GTPase-activating protein 39 (Preoptic regulatory factor 2) (PORF-2) (Fragment)	0
NODE_166387_length_392_cov_1.689655_g149025_i0.p1	NODE_166387_length_392_cov_1.689655_g149025_i0	Q9DDB0	53	134	1	130	134	260	1e-26	118	103	47	0.202763	Ventral anterior homeobox 1b	EMX homeobox family
TRINITY_DN177177_c0_g1_i3.p1	TRINITY_DN177177_c0_g1_i3	Q7ZYY4	60	94	1	94	93	186	1e-26	118	99	41	0.204608	Protein FAM3C	FAM3 family
TRINITY_DN432483_c0_g1_i1.p1	TRINITY_DN432483_c0_g1_i1	Q839F7	93	61	1	61	84	144	1e-26	118	98	42	0.219615	50S ribosomal protein L16	Universal ribosomal protein uL16 family
TRINITY_DN337842_c0_g1_i1.p1	TRINITY_DN337842_c0_g1_i1	Q8R3G9	50	120	1	118	1	119	1e-26	118	95	51	0.368159	Tetraspanin-8 (Tspan-8)	Tetraspanin (TM4SF) family
NODE_149809_length_412_cov_6.584071_g132873_i0.p1	NODE_149809_length_412_cov_6.584071_g132873_i0	Q32PA5	71	78	2	79	99	176	1e-26	118	98	44	0.497569	Ubiquitin-conjugating enzyme E2 C (EC 2.3.2.23) ((E3-independent) E2 ubiquitin-conjugating enzyme C) (EC 2.3.2.24) (E2 ubiquitin-conjugating enzyme C) (Ubiquitin carrier protein C) (Ubiquitin-protein ligase C)	Ubiquitin-conjugating enzyme family
TRINITY_DN168689_c0_g1_i1.p1	TRINITY_DN168689_c0_g1_i1	Q9D0Y8	50	110	27	136	12	119	1e-26	118	74	91	1.00672	39S ribosomal protein L52, mitochondrial (L52mt) (MRP-L52)	Mitochondrion-specific ribosomal protein mL52 family
TRINITY_DN744241_c0_g1_i1.p1	TRINITY_DN744241_c0_g1_i1	Q7T339	65	92	1	92	129	220	1e-26	118	99	42	1.09443	Charged multivesicular body protein 5 (Chromatin-modifying protein 5)	SNF7 family
NODE_656_length_2626_cov_183.931845_g430_i0.p1	NODE_656_length_2626_cov_183.931845_g430_i0	Q29RM9	47	116	39	152	18	129	3e-26	118	64	57	6.03351	Regulator of G-protein signaling 4 (RGS4)	0
TRINITY_DN120781_c35_g1_i1.p3	TRINITY_DN120781_c35_g1_i1	P29656	91	64	1	64	1	64	1e-26	118	98	89	3098.6	Cytochrome c oxidase subunit 2 (EC 1.9.3.1) (Cytochrome c oxidase polypeptide II) (Fragment)	Cytochrome c oxidase subunit 2 family
NODE_356928_length_285_cov_0.778302_g338862_i0.p2	NODE_356928_length_285_cov_0.778302_g338862_i0	Q9UQX0	61	93	2	94	20	110	7e-27	119	99	43	0.084918	Superoxide dismutase [Mn], mitochondrial (EC 1.15.1.1)	Iron/manganese superoxide dismutase family
NODE_422902_length_276_cov_0.955665_g404820_i0.p2	NODE_422902_length_276_cov_0.955665_g404820_i0	O57425	63	91	1	91	93	183	7e-27	119	100	48	0.092302	Hyaluronan synthase 3 (EC 2.4.1.212) (Hyaluronate synthase 3) (Hyaluronic acid synthase 3) (CHAS3) (HA synthase 3) (Fragment)	NodC/HAS family
NODE_43219_length_723_cov_2.166154_g35352_i0.p2	NODE_43219_length_723_cov_2.166154_g35352_i0	Q8VCK7	43	127	22	148	7	133	7e-27	119	85	95	0.228797	Syncollin	0
TRINITY_DN871303_c0_g1_i1.p2	TRINITY_DN871303_c0_g1_i1	Q91879	93	57	1	57	23	79	4e-27	119	98	72	0.249022	Cyclin-dependent kinases regulatory subunit 2 (Xe-p9)	CKS family
TRINITY_DN691844_c0_g1_i1.p1	TRINITY_DN691844_c0_g1_i1	Q63245	72	69	19	87	22	90	6e-27	119	67	68	0.327657	Forkhead box protein D3 (HNF3/FH transcription factor genesis) (Hepatocyte nuclear factor 3 forkhead homolog 2) (HFH-2) (Fragment)	0
TRINITY_DN178228_c15_g4_i1.p1	TRINITY_DN178228_c15_g4_i1	P34790	78	69	1	69	89	157	6e-27	119	99	40	0.575285	Peptidyl-prolyl cis-trans isomerase CYP18-3 (PPIase CYP18-3) (EC 5.2.1.8) (Cyclophilin of 18 kDa 3) (Cyclosporin A-binding protein) (Rotamase cyclophilin-1)	Cyclophilin-type PPIase family
TRINITY_DN57847_c0_g2_i1.p1	TRINITY_DN57847_c0_g2_i1	Q15649	46	149	3	143	10	155	5e-27	119	99	96	0.584099	Zinc finger HIT domain-containing protein 3 (HNF-4a coactivator) (Thyroid hormone receptor interactor 3) (Thyroid receptor-interacting protein 3) (TR-interacting protein 3) (TRIP-3)	0
NODE_37635_length_763_cov_7.334783_g30579_i0.p1	NODE_37635_length_763_cov_7.334783_g30579_i0	Q09632	41	135	13	147	2	135	6e-27	119	88	42	0.607744	Uncharacterized oxidoreductase ZK1290.5 (EC 1.-.-.-)	Aldo/keto reductase family
TRINITY_DN77416_c0_g2_i1.p1	TRINITY_DN77416_c0_g2_i1	Q6AZF8	46	148	5	146	30	175	8e-27	119	85	43	0.723316	High mobility group protein 20A (HMG box-containing protein 20A)	0
TRINITY_DN1549162_c0_g1_i1.p1	TRINITY_DN1549162_c0_g1_i1	Q5XHG6	66	86	3	87	127	212	4e-27	119	98	41	0.814205	Tetraspanin-31-A (Tspan-31-A) (Sarcoma-amplified sequence homolog A)	Tetraspanin (TM4SF) family
NODE_433032_length_275_cov_0.762376_g414949_i0.p1	NODE_433032_length_275_cov_0.762376_g414949_i0	P30742	83	75	1	75	42	115	4e-27	119	99	65	1.03796	40S ribosomal protein S26	Eukaryotic ribosomal protein eS26 family
TRINITY_DN65031_c0_g1_i1.p1	TRINITY_DN65031_c0_g1_i1	P11762	44	125	3	127	5	129	4e-27	119	93	93	1.06367	Galectin-1 (Gal-1) (14 kDa lectin) (Beta-galactoside-binding lectin L-14-I) (Galaptin) (Lactose-binding lectin 1) (Lectin galactoside-binding soluble 1) (RL 14.5) (S-Lac lectin 1)	0
TRINITY_DN173394_c0_g1_i2.p1	TRINITY_DN173394_c0_g1_i2	P0C1I7	60	96	1	96	1	95	6e-27	119	91	55	1.99732	Peptidyl-prolyl cis-trans isomerase cyp5 (PPIase cyp5) (EC 5.2.1.8) (Cyclophilin cyp5) (Rotamase cyp5)	Cyclophilin-type PPIase family
TRINITY_DN1320824_c0_g1_i1.p1	TRINITY_DN1320824_c0_g1_i1	P61282	82	76	1	76	1	76	6e-27	119	96	94	2.93137	NEDD8 (Neddylin) (Ubiquitin-like protein Nedd8)	Ubiquitin family
TRINITY_DN123371_c0_g1_i1.p1	TRINITY_DN123371_c0_g1_i1	Q6JP77	41	169	113	276	35	203	2e-26	119	61	48	3.04327	A-kinase anchor protein 7 isoforms delta and gamma (AKAP-7 isoforms delta and gamma) (A-kinase anchor protein 18) (AKAP-18) (Protein kinase A-anchoring protein 7 isoforms delta and gamma) (PRKA7 isoforms delta and gamma)	0
TRINITY_DN163657_c0_g1_i1.p1	TRINITY_DN163657_c0_g1_i1	Q924Z5	42	148	17	163	221	368	7e-27	119	89	40	3.44873	Translocating chain-associated membrane protein 2	TRAM family
TRINITY_DN145456_c0_g1_i1.p1	TRINITY_DN145456_c0_g1_i1	Q9NR33	61	95	24	118	23	117	7e-27	119	80	81	4.15226	DNA polymerase epsilon subunit 4 (DNA polymerase II subunit 4) (DNA polymerase epsilon subunit p12)	0
TRINITY_DN332035_c0_g1_i1.p1	TRINITY_DN332035_c0_g1_i1	Q0MQC7	64	89	24	111	16	104	3e-27	120	79	85	0.084918	NADH dehydrogenase [ubiquinone] 1 beta subcomplex subunit 2, mitochondrial (Complex I-AGGG) (CI-AGGG) (NADH-ubiquinone oxidoreductase AGGG subunit)	Complex I NDUFB2 subunit family
NODE_129044_length_443_cov_7.181081_g112990_i0.p3	NODE_129044_length_443_cov_7.181081_g112990_i0	P30044	54	105	1	105	104	207	3e-27	120	93	49	0.202805	Peroxiredoxin-5, mitochondrial (EC 1.11.1.15) (Alu corepressor 1) (Antioxidant enzyme B166) (AOEB166) (Liver tissue 2D-page spot 71B) (PLP) (Peroxiredoxin V) (Prx-V) (Peroxisomal antioxidant enzyme) (TPx type VI) (Thioredoxin peroxidase PMP20)	Peroxiredoxin family, Prx5 subfamily
NODE_620689_length_249_cov_0.926136_g602584_i0.p1	NODE_620689_length_249_cov_0.926136_g602584_i0	A1XQU9	86	69	1	69	51	119	3e-27	120	92	58	0.205644	40S ribosomal protein S20	Universal ribosomal protein uS10 family
NODE_83022_length_545_cov_1.601695_g70804_i0.p1	NODE_83022_length_545_cov_1.601695_g70804_i0	Q06390	41	139	1	138	154	292	3e-27	120	81	45	0.231974	Methylated RNA-binding protein 1 (PHOsphate metabolism protein 92) (YTH domain-containing protein PHO92)	0
TRINITY_DN835667_c0_g1_i1.p1	TRINITY_DN835667_c0_g1_i1	P25469	82	73	1	73	54	126	3e-27	120	55	50	0.278397	Histone H2A.1 (LeH2A-1)	Histone H2A family
NODE_9086_length_1294_cov_3.011466_g6744_i0.p1	NODE_9086_length_1294_cov_3.011466_g6744_i0	Q7M6Y2	46	164	5	165	234	395	4e-27	120	99	42	0.298033	Transcription factor SOX-11	0
TRINITY_DN65025_c0_g2_i1.p1	TRINITY_DN65025_c0_g2_i1	Q4V7R0	41	168	1	167	106	266	6e-27	120	99	61	0.701478	Fructose-2,6-bisphosphatase TIGAR (EC 3.1.3.46) (TP53-induced glycolysis and apoptosis regulator)	Phosphoglycerate mutase family
NODE_33324_length_802_cov_5.065844_g26845_i0.p1	NODE_33324_length_802_cov_5.065844_g26845_i0	P35072	42	148	4	151	53	199	5e-27	120	94	54	0.78046	Transposable element Tcb1 transposase (Transposable element Barney transposase)	Transposase 5 family
TRINITY_DN175408_c0_g4_i1.p1	TRINITY_DN175408_c0_g4_i1	Q91WN1	54	113	1	113	127	239	2e-27	120	84	44	0.783952	DnaJ homolog subfamily C member 9	0
TRINITY_DN175555_c0_g1_i1.p1	TRINITY_DN175555_c0_g1_i1	Q28IB3	42	230	108	333	76	289	1e-26	120	69	80	1.67678	UAP56-interacting factor (Forty-two-three domain-containing protein 1) (Protein 40-2-3)	UIF family
NODE_3811_length_1685_cov_14.767990_g2695_i0.p2	NODE_3811_length_1685_cov_14.767990_g2695_i0	P27213	73	77	1	77	68	144	3e-27	120	99	53	1.8319	6-pyruvoyl tetrahydrobiopterin synthase (PTP synthase) (PTPS) (EC 4.2.3.12)	PTPS family
TRINITY_DN391253_c0_g1_i1.p2	TRINITY_DN391253_c0_g1_i1	Q9WUF4	64	97	6	102	3	99	2e-27	120	94	97	6.88103	Vesicle-associated membrane protein 8 (VAMP-8) (Endobrevin) (EDB)	Synaptobrevin family
TRINITY_DN445388_c0_g1_i1.p1	TRINITY_DN445388_c0_g1_i1	P56179	86	72	1	72	49	120	1e-27	121	97	41	0.084918	Homeobox protein DLX-6	Distal-less homeobox family
NODE_87315_length_532_cov_3.714597_g74682_i0.p1	NODE_87315_length_532_cov_3.714597_g74682_i0	Q9DCI3	47	136	13	148	11	142	1e-27	121	92	58	0.100454	STARD3 N-terminal-like protein (MLN64 N-terminal domain homolog)	STARD3 family
NODE_600238_length_252_cov_0.860335_g582133_i0.p1	NODE_600238_length_252_cov_0.860335_g582133_i0	P14854	74	68	1	68	19	86	1e-27	121	99	79	0.101093	Cytochrome c oxidase subunit 6B1 (Cytochrome c oxidase subunit VIb isoform 1) (COX VIb-1)	Cytochrome c oxidase subunit 6B family
NODE_588808_length_254_cov_0.850829_g570704_i0.p2	NODE_588808_length_254_cov_0.850829_g570704_i0	P33190	97	62	1	62	15	76	2e-27	121	97	48	0.106314	Ubiquitin-60S ribosomal protein L40 [Cleaved into: Ubiquitin; 60S ribosomal protein L40 (CEP52) (CEP53)]	Ubiquitin family; Eukaryotic ribosomal protein eL40 family
NODE_90563_length_524_cov_1.252772_g77599_i0.p2	NODE_90563_length_524_cov_1.252772_g77599_i0	Q7Z7J9	71	79	1	79	1	78	1e-27	121	99	101	0.166432	Calcium/calmodulin-dependent protein kinase II inhibitor 1 (CaMKII inhibitory protein alpha) (CaMKIIN-alpha)	CAMK2N family
NODE_424298_length_276_cov_0.758621_g406216_i0.p1	NODE_424298_length_276_cov_0.758621_g406216_i0	Q3T171	84	75	1	75	31	105	2e-27	121	99	71	0.189219	60S ribosomal protein L36	Eukaryotic ribosomal protein eL36 family
TRINITY_DN164645_c0_g2_i1.p1	TRINITY_DN164645_c0_g2_i1	Q91ZF0	73	75	28	102	55	129	2e-27	121	68	51	0.233836	DnaJ homolog subfamily C member 24 (CSL-type zinc finger-containing protein 3) (Diphthamide biosynthesis protein 4) (J domain protein DjC7)	DPH4 family
TRINITY_DN157796_c0_g1_i1.p1	TRINITY_DN157796_c0_g1_i1	Q1L673	44	177	49	219	77	248	3e-27	121	79	42	0.241086	Vitamin D3 receptor B (VDR-B) (1,25-dihydroxyvitamin D3 receptor B) (Nuclear receptor subfamily 1 group I member 1-B)	Nuclear hormone receptor family
TRINITY_DN149313_c0_g1_i1.p1	TRINITY_DN149313_c0_g1_i1	Q9Y3D0	63	98	1	98	20	117	1e-27	121	96	60	0.243735	Cytosolic iron-sulfur assembly component 2B (MSS19-interacting protein of 18 kDa) (Mitotic spindle-associated MMXD complex subunit MIP18) (Protein FAM96B)	MIP18 family
NODE_77569_length_562_cov_2.333333_g65913_i0.p1	NODE_77569_length_562_cov_2.333333_g65913_i0	P00918	53	107	3	106	154	260	1e-27	121	100	41	0.271374	Carbonic anhydrase 2 (EC 4.2.1.1) (Carbonate dehydratase II) (Carbonic anhydrase C) (CAC) (Carbonic anhydrase II) (CA-II)	Alpha-carbonic anhydrase family
TRINITY_DN692445_c0_g1_i1.p1	TRINITY_DN692445_c0_g1_i1	Q91399	60	109	39	143	1	102	2e-27	121	69	92	0.354636	DNA-binding protein inhibitor ID-3-A (Inhibitor of DNA binding 3) (XId3) (XIdI) (XIdIa) (XIdIb) (XIdx) (Inhibitor of differentiation 3-A)	0
TRINITY_DN145553_c0_g1_i1.p1	TRINITY_DN145553_c0_g1_i1	Q3SXD3	64	90	1	90	101	190	1e-27	121	87	45	0.438909	HD domain-containing protein 2	HDDC2 family
NODE_7567_length_1377_cov_4.582822_g5519_i0.p1	NODE_7567_length_1377_cov_4.582822_g5519_i0	Q5REJ0	42	178	1	175	102	269	3e-27	121	101	66	0.488679	UPF0739 protein C1orf74 homolog	UPF0739 family
TRINITY_DN178864_c0_g1_i4.p1	TRINITY_DN178864_c0_g1_i4	Q8R3W5	51	123	30	147	42	164	2e-27	121	75	73	0.70996	tRNA-splicing endonuclease subunit Sen15 (tRNA-intron endonuclease Sen15)	SEN15 family
NODE_3013_length_1796_cov_12.978526_g2107_i0.p2	NODE_3013_length_1796_cov_12.978526_g2107_i0	Q4V921	63	92	24	115	13	104	1e-27	121	79	88	0.721895	Small integral membrane protein 19	SMIM19 family
NODE_67570_length_597_cov_16.135496_g56944_i0.p1	NODE_67570_length_597_cov_16.135496_g56944_i0	Q6ZUT1	50	133	61	190	1	129	4e-27	121	67	46	0.757015	Uncharacterized protein NKAPD1 (NKAP domain containing protein 1)	0
TRINITY_DN175832_c1_g2_i2.p2	TRINITY_DN175832_c1_g2_i2	Q17QE5	75	76	11	86	116	191	1e-27	121	87	40	2.08784	Calcium and integrin-binding protein 1 (Calmyrin)	0
TRINITY_DN171468_c0_g2_i1.p3	TRINITY_DN171468_c0_g2_i1	Q3ZBR1	89	66	35	100	1	66	1e-27	121	65	100	2.19997	Stress-associated endoplasmic reticulum protein 1 (Ribosome-attached membrane protein 4)	RAMP4 family
TRINITY_DN177124_c5_g2_i1.p1	TRINITY_DN177124_c5_g2_i1	Q05752	56	116	5	119	1	113	1e-27	121	97	103	2.3043	NADH dehydrogenase [ubiquinone] 1 alpha subcomplex subunit 7 (Complex I-B14.5a) (CI-B14.5a) (NADH-ubiquinone oxidoreductase subunit B14.5a)	Complex I NDUFA7 subunit family
TRINITY_DN491196_c0_g1_i1.p2	TRINITY_DN491196_c0_g1_i1	Q2L897	69	81	1	81	1	81	1e-27	121	98	99	4.91396	Cytochrome b-c1 complex subunit 8 (Complex III subunit 8) (Complex III subunit VIII) (Ubiquinol-cytochrome c reductase complex 9.5 kDa protein) (Ubiquinol-cytochrome c reductase complex ubiquinone-binding protein QP-C)	UQCRQ/QCR8 family
TRINITY_DN178228_c15_g9_i1.p2	TRINITY_DN178228_c15_g9_i1	P52011	81	69	1	69	89	157	1e-27	121	99	40	17.3847	Peptidyl-prolyl cis-trans isomerase 3 (PPIase 3) (EC 5.2.1.8) (Cyclophilin-3) (Rotamase 3)	Cyclophilin-type PPIase family
NODE_408012_length_278_cov_0.936585_g389931_i0.p1	NODE_408012_length_278_cov_0.936585_g389931_i0	Q3T0Z2	61	92	1	92	31	122	7e-28	122	100	72	0.091638	Gastrotropin (GT) (Fatty acid-binding protein 6) (Ileal lipid-binding protein) (ILBP)	Calycin superfamily, Fatty-acid binding protein (FABP) family
TRINITY_DN125882_c0_g2_i1.p1	TRINITY_DN125882_c0_g2_i1	Q9NUS5	51	129	56	184	42	170	2e-27	122	69	65	0.092315	AP-5 complex subunit sigma-1 (Adaptor-related protein complex 5 sigma subunit) (Sigma5)	0
TRINITY_DN178161_c0_g2_i1.p1	TRINITY_DN178161_c0_g2_i1	P04462	53	118	8	125	4	121	5e-28	122	94	46	0.108459	Myosin-8 (Myosin heavy chain 8) (Myosin heavy chain, skeletal muscle, perinatal) (MyHC-perinatal) (Fragment)	0
NODE_15987_length_1069_cov_2.168675_g12123_i0.p1	NODE_15987_length_1069_cov_2.168675_g12123_i0	Q6DCC7	43	165	25	189	1	159	3e-27	122	54	57	0.178082	LysM and putative peptidoglycan-binding domain-containing protein 4	0
NODE_85615_length_537_cov_2.500000_g73147_i0.p1	NODE_85615_length_537_cov_2.500000_g73147_i0	Q0P5N5	49	122	1	120	103	224	9e-28	122	95	54	0.182565	GrpE protein homolog 2, mitochondrial (Mt-GrpE#2)	GrpE family
TRINITY_DN710022_c0_g1_i1.p1	TRINITY_DN710022_c0_g1_i1	P61148	53	111	1	111	28	138	9e-28	122	100	72	0.183777	Fibroblast growth factor 1 (FGF-1) (Acidic fibroblast growth factor) (aFGF) (Heparin-binding growth factor 1) (HBGF-1)	Heparin-binding growth factors family
NODE_71106_length_584_cov_3.706458_g60114_i0.p1	NODE_71106_length_584_cov_3.706458_g60114_i0	Q9NQX5	42	173	4	176	144	314	1e-27	122	96	53	0.22858	Neural proliferation differentiation and control protein 1 (NPDC-1)	NPDC1/cab-1 family
TRINITY_DN1375056_c0_g1_i1.p1	TRINITY_DN1375056_c0_g1_i1	P05387	81	75	16	90	1	75	5e-28	122	82	65	0.268601	60S acidic ribosomal protein P2 (Large ribosomal subunit protein P2) (Renal carcinoma antigen NY-REN-44)	Eukaryotic ribosomal protein P1/P2 family
TRINITY_DN1387200_c0_g1_i1.p1	TRINITY_DN1387200_c0_g1_i1	O57429	43	147	87	232	17	161	3e-27	122	63	41	0.334954	Ubiquitin carboxyl-terminal hydrolase 2 (EC 3.4.19.12) (41 kDa ubiquitin-specific protease) (Deubiquitinating enzyme 2) (Ubiquitin thioesterase 2) (Ubiquitin-specific-processing protease 2)	Peptidase C19 family, USP2 subfamily
TRINITY_DN61989_c0_g1_i1.p1	TRINITY_DN61989_c0_g1_i1	Q86VZ4	42	201	1	184	311	500	2e-27	122	109	40	0.444021	Low-density lipoprotein receptor-related protein 11 (LRP-11)	LDLR family
TRINITY_DN872686_c0_g1_i1.p1	TRINITY_DN872686_c0_g1_i1	P79152	53	102	2	103	107	207	5e-28	122	92	47	0.489616	Cytochrome P450 3A19 (EC 1.14.14.1) (CYPIIIA19) (Fragment)	Cytochrome P450 family
NODE_28127_length_858_cov_11.084076_g22388_i0.p1	NODE_28127_length_858_cov_11.084076_g22388_i0	P18562	43	125	1	125	90	214	7e-28	122	87	58	0.534011	Uracil phosphoribosyltransferase (UPRTase) (EC 2.4.2.9) (UMP pyrophosphorylase)	UPRTase family
TRINITY_DN179794_c0_g3_i1.p3	TRINITY_DN179794_c0_g3_i1	Q568K2	62	102	19	117	11	108	9e-28	122	84	84	1.33133	E3 ubiquitin-protein ligase PPP1R11 (EC 2.3.2.27) (Protein phosphatase 1 regulatory subunit 11)	0
TRINITY_DN147747_c0_g2_i1.p1	TRINITY_DN147747_c0_g2_i1	Q3SZ85	55	115	4	112	15	129	9e-28	122	93	82	2.74689	Putative peptidyl-tRNA hydrolase PTRHD1 (EC 3.1.1.29) (Peptidyl-tRNA hydrolase domain-containing protein 1)	PTH2 family, PTRHD1 subfamily
TRINITY_DN83438_c0_g1_i1.p1	TRINITY_DN83438_c0_g1_i1	Q3ZBC0	93	58	3	60	1	58	5e-28	122	95	100	5.1979	DNA-directed RNA polymerases I, II, and III subunit RPABC4 (RNA polymerases I, II, and III subunit ABC4) (DNA-directed RNA polymerase II subunit K)	Archaeal RpoP/eukaryotic RPC10 RNA polymerase subunit family
NODE_13436_length_1135_cov_173.903955_g10097_i0.p1	NODE_13436_length_1135_cov_173.903955_g10097_i0	Q32P84	98	61	1	61	1	61	7e-28	122	76	77	35.0249	Transmembrane protein 258 (Dolichyl-diphosphooligosaccharide--protein glycosyltransferase subunit TMEM258) (Oligosaccharyl transferase subunit TMEM258)	OST5 family
TRINITY_DN120672_c1_g1_i1.p2	TRINITY_DN120672_c1_g1_i1	P56134	64	85	14	98	10	94	9e-28	122	86	90	95.4434	ATP synthase subunit f, mitochondrial (ATP synthase membrane subunit f)	ATPase F chain family
NODE_203651_length_356_cov_1.102473_g185833_i0.p2	NODE_203651_length_356_cov_1.102473_g185833_i0	Q7ZYI9	50	117	4	118	25	141	3e-28	123	99	47	0.079828	U6 snRNA phosphodiesterase (EC 3.1.4.-)	2H phosphoesterase superfamily, USB1 family
TRINITY_DN422611_c0_g1_i1.p1	TRINITY_DN422611_c0_g1_i1	Q9H3J6	85	66	1	66	60	125	4e-28	123	100	40	0.137831	Probable peptide chain release factor C12orf65, mitochondrial	Prokaryotic/mitochondrial release factor family
NODE_553368_length_259_cov_0.827957_g535268_i0.p1	NODE_553368_length_259_cov_0.827957_g535268_i0	Q9GIP4	64	86	1	86	79	164	4e-28	123	100	45	0.141311	Putative L-type amino acid transporter 1-like protein IMAA (hLAT1 3-transmembrane protein IMAA) (hLAT1 3TM IMAA) (hLAT1 3-transmembrane protein MMAA) (hLAT1 3TM MMAA)	Amino acid-polyamine-organocation (APC) superfamily, L-type amino acid transporter (LAT) (TC 2.A.3.8) family
NODE_355005_length_285_cov_1.452830_g336939_i0.p1	NODE_355005_length_285_cov_1.452830_g336939_i0	Q8VDS3	87	63	1	63	22	84	4e-28	123	97	40	0.160748	Chromobox protein homolog 7	0
TRINITY_DN180045_c8_g1_i2.p1	TRINITY_DN180045_c8_g1_i2	Q6ZJ05	41	168	29	195	23	188	2e-27	123	51	52	0.179985	Probable uridine nucleosidase 1 (EC 3.2.2.3) (Uridine ribohydrolase 1)	IUNH family
TRINITY_DN68807_c0_g2_i1.p1	TRINITY_DN68807_c0_g2_i1	B9DLK2	53	112	45	156	3	110	5e-28	123	68	56	0.227641	Adenylyl-sulfate kinase (EC 2.7.1.25) (APS kinase) (ATP adenosine-5'-phosphosulfate 3'-phosphotransferase) (Adenosine-5'-phosphosulfate kinase)	APS kinase family
TRINITY_DN1040341_c0_g1_i1.p1	TRINITY_DN1040341_c0_g1_i1	Q9JMG6	48	142	62	196	54	193	1e-27	123	63	55	0.229959	TCF3 fusion partner homolog (Protein amida)	0
NODE_40019_length_745_cov_2.214286_g32628_i0.p1	NODE_40019_length_745_cov_2.214286_g32628_i0	Q98SV0	52	113	1	113	86	197	4e-28	123	99	43	0.24364	Selenoprotein Pb (zSelPb)	0
TRINITY_DN1161688_c0_g2_i1.p1	TRINITY_DN1161688_c0_g2_i1	Q93077	84	76	4	79	1	76	4e-28	123	96	58	0.273435	Histone H2A type 1-C (Histone H2A/l)	Histone H2A family
TRINITY_DN155824_c0_g1_i1.p1	TRINITY_DN155824_c0_g1_i1	Q08AG7	89	71	8	78	11	81	3e-28	123	89	87	0.304826	Mitotic-spindle organizing protein 1 (Mitotic-spindle organizing protein associated with a ring of gamma-tubulin 1)	MOZART1 family
NODE_365074_length_284_cov_0.729858_g347004_i0.p2	NODE_365074_length_284_cov_0.729858_g347004_i0	Q8HXB9	86	70	1	70	1	70	4e-28	123	99	100	0.3612	60S ribosomal protein L38	Eukaryotic ribosomal protein eL38 family
TRINITY_DN130255_c0_g1_i2.p1	TRINITY_DN130255_c0_g1_i2	Q62627	48	176	6	175	130	304	8e-28	123	97	53	0.387997	PRKC apoptosis WT1 regulator protein (Prostate apoptosis response 4 protein) (Par-4) (Transcriptional repressor Par-4-like protein PAWR)	0
NODE_64183_length_611_cov_8.446097_g53911_i0.p1	NODE_64183_length_611_cov_8.446097_g53911_i0	Q05AU4	72	82	1	82	1	82	4e-28	123	53	62	0.419217	Membrane magnesium transporter 1-B (ER membrane protein complex subunit 5-B) (Transmembrane protein 32-B)	Membrane magnesium transporter (TC 1.A.67) family
[truncated: 4,764 more rows]

## Sheet: Himleo_TxP
Query ID1	Query ID2	ToxProt ID	ID	alignmentlen	qStart	qStop	sStart	sStop	eval	score	qCov	sCov	TPM_Exp	Toxin name	Toxin family	KEGG_gene	KEGG_KO	KEGG_map	KEGG_drug
[truncated: 160 more rows]

## Sheet: ToxFam
Toxin family C.43	Count	AbsExp	RelExp		*Toxin families obtained from ToxProt reduced to superfamily level where possible
[truncated: 44 more rows]

[truncated: 1 more sheets: FunAnn]
