# Supplementary material for: Stingray Venom Proteins: Mechanisms of Action Revealed Using a Novel Network Pharmacology Approach
Source: Mar Drugs. 2021 Dec 24;20(1):27. doi: 10.3390/md20010027 (PMC8781517; doi:10.3390/md20010027)
Supplement: Supplementary file 1 [file marinedrugs-20-00027-s001.zip › Dataset_S4_Daspas_Raw.xlsx]

## Sheet: Legend
Abbreviation	Definition
Potmot	Potamotrygon motoro
Himleo	Himantura leoparda
Daspas	Dasyatis pastinaca
Ptevio	Pteroplatytrygon violacea
Potleo	Potamotrygon leopoldi
SiPotmot	Potamotrygon motoro(Silva et al., 2018)
OliPotfal	Potamotrygon falkneri (Oliveira et al., 2016)
OliPotama	Potamotrygon amandae (Oliveira et al., 2016)
FW	Freshwater
Mar	Marine
WhoTisExt	Whole Tissue Extract
TxP	ToxProt
TR	Transcriptome
HCS	High-content screening
ToxFam	Toxin family
FunAnn	Functional annotation against KEGG
Query	Contig
ID	Identity
alignmentlen	Alignment length
qStart	Query Start = start of alignment in the contig sequence
qStop	Query Stop = end of alignment in the contig sequence
sStart	Subject Start = start of alignment in the Uniprot or ToxProt sequence
sStop	Subject Stop = end of alignment in the Uniprot or ToxProt sequence
eval	E-Value
score	Bit score
qCov	Query Coverage
sCov	Subject Coverage
TPM_Exp	Expression value
AbsExp	Absolute expression = Sum of all expression values in this category
RelExp	Relative expression = Sum of all expression values in this category relateive to the number of hits
C.	Count = Number of hits against one category (e.g. Protein family)
KEGG_gene	Annotated gene in KEGG database
KEGG_KO	Functional group to which the KEGG_gene belongs
KEGG_map	Annotated pathway for the KEGG functional group
KEGG_Drug	Related drug to the annotated KEGG pathways

## Sheet: Daspas_WhoTisExt
Query ID	Query ID2	UniProt ID	ID	alignmentlen	qStart	qStop	sStart	sStop	eval	score	qCov	sCov	TPM_Exp	Protein name	Protein family	KEGG_gene	KEGG_KO	KEGG_map	KEGG_drug
TRINITY_DN72298_c0_g1_i1.p3	TRINITY_DN72298_c0_g1_i1	Q9H8V8	41	56	4	59	79	131	3.4	30	93	41	0.055851	Putative uncharacterized protein FLJ13197	0
NODE_49862_length_316_cov_4.769547_g44596_i0.p2	NODE_49862_length_316_cov_4.769547_g44596_i0	Q8DC44	46	35	3	37	51	85	4.5	30	73	41	0.064163	Probable oxaloacetate decarboxylase gamma chain (EC 7.2.4.2)	OadG family
NODE_57123_length_290_cov_6.267281_g51847_i0.p2	NODE_57123_length_290_cov_6.267281_g51847_i0	P0DN74	44	34	6	35	9	42	5.9	30	49	40	0.065656	Uncharacterized protein YtiA	0
TRINITY_DN11480_c0_g2_i1.p1	TRINITY_DN11480_c0_g2_i1	Q4QMP8	47	32	29	60	6	36	5.9	30	40	44	0.071644	Cell division protein ZapB	ZapB family
TRINITY_DN13591_c0_g1_i1.p1	TRINITY_DN13591_c0_g1_i1	Q8QL32	44	45	1	42	41	83	6	30	92	54	0.076734	Uncharacterized protein 84	0
NODE_67367_length_286_cov_0.723005_g62087_i0.p1	NODE_67367_length_286_cov_0.723005_g62087_i0	Q87EF7	40	47	34	79	27	72	3.4	30	49	48	0.08049	FAD assembly factor SdhE	SdhE FAD assembly factor family
TRINITY_DN169106_c0_g1_i1.p3	TRINITY_DN169106_c0_g1_i1	Q03F58	45	33	8	40	28	60	3.5	30	67	54	0.083128	30S ribosomal protein S21	Bacterial ribosomal protein bS21 family
NODE_97704_length_270_cov_0.781726_g92420_i0.p4	NODE_97704_length_270_cov_0.781726_g92420_i0	C0HKB2	45	29	9	37	4	32	6	30	74	88	0.08526	Potassium channel toxin alpha-KTx 24.1 (Potassium channel-blocking toxin 5) (Pi5)	Short scorpion toxin superfamily, Potassium channel inhibitor family, Alpha-KTx 24 subfamily
NODE_101483_length_268_cov_0.789744_g96199_i0.p1	NODE_101483_length_268_cov_0.789744_g96199_i0	C1F634	42	36	22	57	2	32	4.6	30	41	40	0.085896	50S ribosomal protein L29	Universal ribosomal protein uL29 family
TRINITY_DN370166_c18886_g1_i1.p3	TRINITY_DN370166_c18886_g1_i1	A9QLM3	53	30	9	38	13	41	4.6	30	77	46	0.086246	Toxin KTx8 (LmKTx8)	Short scorpion toxin superfamily, Potassium channel inhibitor family, Alpha-KTx 11 subfamily
NODE_125578_length_256_cov_0.841530_g120294_i0.p2	NODE_125578_length_256_cov_0.841530_g120294_i0	Q85FK7	50	24	33	56	1	24	5.8	30	40	63	0.086925	Photosystem II reaction center protein L (PSII-L)	PsbL family
NODE_110040_length_264_cov_0.806283_g104756_i0.p2	NODE_110040_length_264_cov_0.806283_g104756_i0	Q48414	46	41	34	73	22	62	6	30	54	50	0.087198	Uncharacterized protein in ramA 3'region	0
NODE_71565_length_284_cov_0.729858_g66285_i0.p5	NODE_71565_length_284_cov_0.729858_g66285_i0	Q91V82	54	26	9	34	29	51	6	30	72	43	0.087812	Beta-defensin 8 (BD-8) (mBD-8) (Defensin, beta 8) (Defensin-related peptide) (Defr1)	Beta-defensin family
NODE_94726_length_272_cov_0.773869_g89442_i0.p2	NODE_94726_length_272_cov_0.773869_g89442_i0	Q9BQ08	41	44	30	73	1	43	3.5	30	54	40	0.089429	Resistin-like beta (Colon and small intestine-specific cysteine-rich protein) (Colon carcinoma-related gene protein) (Cysteine-rich secreted protein A12-alpha-like 1) (Cysteine-rich secreted protein FIZZ2) (RELMbeta)	Resistin/FIZZ family
NODE_155269_length_241_cov_1.375000_g149981_i0.p3	NODE_155269_length_241_cov_1.375000_g149981_i0	Q8I0L5	47	38	1	36	9	40	6	30	103	64	0.095519	Potassium channel toxin alpha-KTx 15.2 (BmTX3) (BmTX3A)	Short scorpion toxin superfamily, Potassium channel inhibitor family, Alpha-KTx 15 subfamily
NODE_80557_length_279_cov_1.300971_g75275_i0.p1	NODE_80557_length_279_cov_1.300971_g75275_i0	F4ISE1	45	31	13	43	41	71	6	30	40	43	0.097361	Protein RALF-like 12	Plant rapid alkalinization factor (RALF) family
NODE_150990_length_243_cov_0.905882_g145703_i0.p1	NODE_150990_length_243_cov_0.905882_g145703_i0	Q5QV44	41	32	11	42	14	45	4.6	30	60	44	0.09947	50S ribosomal protein L31	Bacterial ribosomal protein bL31 family, Type A subfamily
NODE_140400_length_248_cov_1.320000_g135114_i0.p1	NODE_140400_length_248_cov_1.320000_g135114_i0	Q57687	41	44	17	59	20	63	3.5	30	54	54	0.09994	Uncharacterized protein MJ0235	0
TRINITY_DN737148_c0_g1_i1.p1	TRINITY_DN737148_c0_g1_i1	P83302	42	31	15	39	25	55	5.8	30	66	54	0.102312	Neurotoxin Oh9-1 (OMEGA-neurotoxin Oh9-1) (Three-finger toxin) (3FTx)	Snake three-finger toxin family, Short-chain subfamily
TRINITY_DN58903_c0_g1_i1.p5	TRINITY_DN58903_c0_g1_i1	Q86HV3	54	26	4	29	27	52	6	30	65	47	0.102349	Uncharacterized protein DDB_G0276467	0
NODE_154463_length_242_cov_0.911243_g149176_i0.p1	NODE_154463_length_242_cov_0.911243_g149176_i0	Q82UL7	43	30	15	44	20	49	4.5	30	67	59	0.103844	50S ribosomal protein L33	Bacterial ribosomal protein bL33 family
TRINITY_DN171251_c0_g1_i1.p2	TRINITY_DN171251_c0_g1_i1	Q96T75	45	40	3	39	20	59	4.5	30	91	41	0.106916	Down syndrome critical region protein 8 (Cancer/testis antigen 25) (CT25) (DCR1-24.0) (Malignant melanoma-associated protein 1) (MMA-1) (Protein MTAG2)	0
TRINITY_DN74598_c1_g8_i1.p1	TRINITY_DN74598_c1_g8_i1	Q2P2E2	41	41	3	43	23	63	4.5	30	45	43	0.117634	Putative membrane protein insertion efficiency factor	UPF0161 family
NODE_89117_length_275_cov_0.762376_g83833_i0.p1	NODE_89117_length_275_cov_0.762376_g83833_i0	Q9BSF0	44	39	7	43	30	68	5.9	30	87	41	0.118589	Small membrane A-kinase anchor protein (Small membrane AKAP) (smAKAP)	Small membrane AKAP family
NODE_76172_length_282_cov_0.736842_g70891_i0.p2	NODE_76172_length_282_cov_0.736842_g70891_i0	Q54LA2	52	23	12	34	5	27	6.1	30	68	55	0.121586	Uncharacterized transmembrane protein DDB_G0286783	0
TRINITY_DN73541_c3_g30_i1.p2	TRINITY_DN73541_c3_g30_i1	A0A0J1BDH3	44	34	6	39	18	49	3.5	30	60	43	0.125482	Prokaryotic ubiquitin-like protein UBact	Ubiquitin-like protein UBact family
TRINITY_DN74454_c0_g2_i1.p2	TRINITY_DN74454_c0_g2_i1	P0C756	41	37	4	40	23	59	5.9	30	67	52	0.126735	Protein DP71L (MyD116 homolog)	Asfivirus DP71L family
NODE_117697_length_260_cov_0.823529_g112413_i0.p2	NODE_117697_length_260_cov_0.823529_g112413_i0	Q3YEG6	44	36	25	53	40	75	5.9	30	64	47	0.131038	Conotoxin LiC42	Conotoxin O1 superfamily
NODE_119453_length_259_cov_0.827957_g114169_i0.p1	NODE_119453_length_259_cov_0.827957_g114169_i0	Q9ZZW3	50	34	15	41	11	42	4.5	30	76	68	0.140432	Putative uncharacterized protein Q0143, mitochondrial	0
TRINITY_DN707712_c28004_g1_i1.p3	TRINITY_DN707712_c28004_g1_i1	Q7M1I4	48	25	1	25	8	29	6	30	71	83	0.140679	136 kDa hydroxyproline-rich cell wall glycoprotein, major component (Fragment)	0
NODE_100346_length_269_cov_0.785714_g95062_i0.p3	NODE_100346_length_269_cov_0.785714_g95062_i0	B6DD56	42	45	16	55	24	68	4.5	30	80	56	0.140965	U19-lycotoxin-Ls1a (Toxin-like structure LSTX-P5)	Neurotoxin 02 (plectoxin) family, 05 (U19-lycotoxin) subfamily
TRINITY_DN546928_c0_g1_i1.p3	TRINITY_DN546928_c0_g1_i1	P35997	41	44	4	42	37	79	3.5	30	83	54	0.1421	40S ribosomal protein S27-A (RP61) (Small ribosomal subunit protein eS27-A) (YS20)	Eukaryotic ribosomal protein eS27 family
TRINITY_DN245612_c0_g1_i1.p1	TRINITY_DN245612_c0_g1_i1	Q0V822	43	35	17	50	29	60	4.6	30	46	46	0.145474	Protein RALF-like 26	Plant rapid alkalinization factor (RALF) family
TRINITY_DN230035_c0_g1_i1.p2	TRINITY_DN230035_c0_g1_i1	P26552	44	36	3	38	32	67	3.5	30	72	47	0.151448	Probable protein E5	Papillomaviridae E5 protein family
TRINITY_DN513556_c0_g1_i1.p3	TRINITY_DN513556_c0_g1_i1	Q8WNZ5	42	26	6	31	7	32	6	30	72	54	0.152181	Sperm protamine P1	Protamine P1 family
TRINITY_DN741436_c0_g1_i1.p1	TRINITY_DN741436_c0_g1_i1	Q55720	43	42	15	49	49	90	3.5	30	86	40	0.153468	Ycf49-like protein	Ycf49 family
TRINITY_DN538150_c0_g1_i1.p1	TRINITY_DN538150_c0_g1_i1	C0H3Y6	58	24	16	39	24	47	6	30	49	44	0.153468	Uncharacterized membrane protein YizD	0
TRINITY_DN245361_c0_g1_i1.p2	TRINITY_DN245361_c0_g1_i1	A2C4B8	41	37	27	63	17	53	5.9	30	54	41	0.153468	50S ribosomal protein L27	Bacterial ribosomal protein bL27 family
TRINITY_DN47126_c0_g4_i1.p5	TRINITY_DN47126_c0_g4_i1	Q10041	48	31	6	36	38	66	3.5	30	82	41	0.154501	Uncharacterized protein K01A12.2	0
TRINITY_DN635292_c0_g1_i1.p1	TRINITY_DN635292_c0_g1_i1	Q06FL6	50	26	23	48	7	32	6	30	48	70	0.164204	Photosystem I reaction center subunit VIII (PSI-I)	PsaI family
TRINITY_DN288122_c0_g1_i1.p1	TRINITY_DN288122_c0_g1_i1	A0KTL9	40	47	12	55	11	57	3.5	30	43	67	0.18544	Protein SlyX homolog	SlyX family
TRINITY_DN166875_c0_g1_i1.p1	TRINITY_DN166875_c0_g1_i1	P83259	61	18	21	35	16	33	3.5	30	45	49	0.187742	Delta-amaurobitoxin-Pl1d (Delta-AMATX-Pl1d) (Delta-palutoxin IT4) (Delta-paluIT4)	Neurotoxin 07 (Beta/delta-agtx) family, 01 (aga-2) subfamily
TRINITY_DN74803_c1_g48_i1.p1	TRINITY_DN74803_c1_g48_i1	O12995	52	31	12	38	20	50	5.9	30	54	60	0.19364	Alpha-crystallin B chain (Alpha(B)-crystallin) (Fragment)	Small heat shock protein (HSP20) family
TRINITY_DN73005_c142_g1_i1.p1	TRINITY_DN73005_c142_g1_i1	Q2FI20	45	38	7	37	49	86	6	30	97	40	0.194392	Probable quinol oxidase subunit 4 (EC 1.10.3.-) (Quinol oxidase polypeptide IV)	Cytochrome c oxidase bacterial subunit 4 family
NODE_148752_length_244_cov_1.122807_g143465_i0.p2	NODE_148752_length_244_cov_1.122807_g143465_i0	P84646	43	28	4	31	23	50	3.5	30	65	43	0.195294	Alpha-toxin OD1	Long (4 C-C) scorpion toxin superfamily, Sodium channel inhibitor family, Alpha subfamily
TRINITY_DN692949_c0_g1_i1.p3	TRINITY_DN692949_c0_g1_i1	Q7M3P2	41	54	11	64	36	82	6	30	70	56	0.195916	Gastrolith matrix protein (Fragment)	0
TRINITY_DN12056_c0_g1_i1.p5	TRINITY_DN12056_c0_g1_i1	C0HJU5	52	23	7	29	2	24	4.6	30	61	66	0.196319	Antimicrobial peptide 3 (SmAMP3)	0
NODE_81516_length_279_cov_0.747573_g76234_i0.p3	NODE_81516_length_279_cov_0.747573_g76234_i0	B3R884	41	46	11	54	40	85	3.5	30	82	49	0.207099	Putative membrane protein insertion efficiency factor	UPF0161 family
TRINITY_DN335537_c0_g1_i1.p1	TRINITY_DN335537_c0_g1_i1	Q8TFI0	44	43	2	44	15	52	4.6	30	86	42	0.208716	Uncharacterized protein C1751.04	0
TRINITY_DN710534_c0_g1_i1.p2	TRINITY_DN710534_c0_g1_i1	Q87P91	41	41	10	50	3	41	3.5	30	77	46	0.208754	Acylphosphatase (EC 3.6.1.7) (Acylphosphate phosphohydrolase)	Acylphosphatase family
TRINITY_DN545537_c0_g1_i1.p5	TRINITY_DN545537_c0_g1_i1	C0HL31	41	29	11	39	3	26	5.9	30	66	97	0.215653	Cyclotide psyleio E	Cyclotide family, Moebius subfamily
TRINITY_DN84560_c1_g3_i1.p1	TRINITY_DN84560_c1_g3_i1	A5V5Z4	42	31	3	33	34	64	6	30	48	46	0.216179	50S ribosomal protein L29	Universal ribosomal protein uL29 family
NODE_14973_length_826_cov_3.895086_g11824_i0.p2	NODE_14973_length_826_cov_3.895086_g11824_i0	P59358	52	33	35	67	15	43	6	30	42	72	0.217861	Ligatoxin-B	Plant thionin (TC 1.C.44) family
TRINITY_DN72117_c0_g1_i3.p8	TRINITY_DN72117_c0_g1_i3	Q29307	42	43	8	50	19	61	6	30	69	40	0.21822	ATPase inhibitor, mitochondrial (ATP synthase F1 subunit epsilon) (Inhibitor of F(1)F(o)-ATPase) (IF(1)) (IF1)	ATPase inhibitor family
TRINITY_DN50509_c2_g1_i1.p3	TRINITY_DN50509_c2_g1_i1	P25461	45	33	9	35	23	55	4.5	30	80	50	0.224822	50S ribosomal protein L33, chloroplastic	Bacterial ribosomal protein bL33 family
TRINITY_DN470904_c0_g1_i1.p2	TRINITY_DN470904_c0_g1_i1	P00268	46	24	11	34	8	31	6	30	49	44	0.230201	Rubredoxin (Rd)	Rubredoxin family
NODE_44260_length_342_cov_3.420074_g39008_i0.p2	NODE_44260_length_342_cov_3.420074_g39008_i0	Q7NMA9	59	22	16	36	1	22	6	30	43	43	0.235362	Cytochrome b559 subunit beta (PSII reaction center subunit VI)	PsbE/PsbF family
TRINITY_DN297448_c0_g1_i1.p2	TRINITY_DN297448_c0_g1_i1	Q74EQ6	53	32	5	35	16	47	4.6	30	89	48	0.240647	30S ribosomal protein S21 1	Bacterial ribosomal protein bS21 family
TRINITY_DN29826_c0_g2_i1.p2	TRINITY_DN29826_c0_g2_i1	P10713	43	47	21	65	35	76	3.5	30	63	55	0.241745	Conidiation-specific protein 10	Con-10 family
TRINITY_DN64088_c0_g3_i1.p1	TRINITY_DN64088_c0_g3_i1	P89113	48	33	20	52	1	33	3.4	30	54	54	0.246142	Protein DDR2	0
TRINITY_DN6443_c1_g1_i1.p3	TRINITY_DN6443_c1_g1_i1	Q7TLC4	45	31	19	49	31	61	5.9	30	53	40	0.24695	ICP47 protein (Immediate-early protein IE12) (Immediate-early-5) (Infected cell protein 47) (US12 protein) (Vmw12)	Herpesviridae US12 family
NODE_29182_length_467_cov_3.461929_g24350_i0.p3	NODE_29182_length_467_cov_3.461929_g24350_i0	P09191	55	20	10	29	3	22	5.8	30	63	45	0.247865	Cytochrome b559 subunit beta (PSII reaction center subunit VI)	PsbE/PsbF family
TRINITY_DN62711_c0_g2_i1.p4	TRINITY_DN62711_c0_g2_i1	Q5VSD8	42	33	11	39	19	51	3.4	30	69	42	0.250219	Putative uncharacterized protein LOC401522	0
TRINITY_DN73586_c1_g11_i1.p5	TRINITY_DN73586_c1_g11_i1	P03939	46	37	1	33	11	47	3.5	30	86	64	0.256193	Uncharacterized basic polypeptide	0
NODE_86415_length_276_cov_0.773399_g81131_i0.p1	NODE_86415_length_276_cov_0.773399_g81131_i0	Q54QZ8	45	44	1	43	6	49	5.9	30	56	61	0.266622	Putative uncharacterized protein DDB_G0283467	0
TRINITY_DN51904_c0_g1_i1.p1	TRINITY_DN51904_c0_g1_i1	P32730	49	37	22	53	3	39	4.5	30	67	40	0.27569	Uncharacterized protein YlxP (ORF5)	0
TRINITY_DN29763_c0_g2_i1.p3	TRINITY_DN29763_c0_g2_i1	B4S099	48	31	35	65	24	54	4.5	30	45	49	0.282239	50S ribosomal protein L29	Universal ribosomal protein uL29 family
NODE_11762_length_1015_cov_8.211253_g9177_i0.p5	NODE_11762_length_1015_cov_8.211253_g9177_i0	A0A0U1RRE5	50	36	3	30	29	64	5.9	30	52	53	0.2892	Negative regulator of P-body association (P-body dissociating protein) (Protein NoBody)	0
TRINITY_DN267_c0_g1_i1.p4	TRINITY_DN267_c0_g1_i1	Q28466	47	34	13	46	7	40	3.5	30	69	45	0.306424	POU domain, class 2, transcription factor 1 (NF-A1) (Octamer-binding protein 1) (Oct-1) (Octamer-binding transcription factor 1) (OTF-1) (Fragment)	POU transcription factor family, Class-2 subfamily
TRINITY_DN359304_c0_g1_i1.p1	TRINITY_DN359304_c0_g1_i1	P56679	41	34	4	35	23	56	3.5	30	69	47	0.306935	Seed trypsin/chymotrypsin inhibitor IVB (PSTI-IVB) [Cleaved into: Seed trypsin/chymotrypsin inhibitor II (PSTI II)]	Bowman-Birk serine protease inhibitor family
TRINITY_DN42490_c0_g1_i1.p1	TRINITY_DN42490_c0_g1_i1	Q99282	47	30	9	38	24	53	6	30	61	48	0.306935	Histone H1.2, embryonic (Fragments)	Histone H1/H5 family
TRINITY_DN1431_c1_g1_i1.p1	TRINITY_DN1431_c1_g1_i1	B8DJG5	44	32	9	40	17	48	4.6	30	64	46	0.306935	50S ribosomal protein L28	Bacterial ribosomal protein bL28 family
TRINITY_DN108149_c0_g1_i1.p1	TRINITY_DN108149_c0_g1_i1	B2Y1X7	60	25	19	40	4	28	4.5	30	60	81	0.306935	Cytochrome b6-f complex subunit 6 (Cytochrome b6-f complex subunit PetL) (Cytochrome b6-f complex subunit VI)	PetL family
TRINITY_DN12674_c0_g2_i1.p4	TRINITY_DN12674_c0_g2_i1	Q3MGW8	50	32	4	35	24	47	3.5	30	80	41	0.312555	50S ribosomal protein L28	Bacterial ribosomal protein bL28 family
NODE_54077_length_300_cov_2.365639_g48806_i0.p4	NODE_54077_length_300_cov_2.365639_g48806_i0	Q7LZB6	45	29	6	34	2	30	4.6	30	73	51	0.317678	Sperm protamine P1-type (Protamine II)	Protamine P1 family
TRINITY_DN244116_c0_g1_i1.p4	TRINITY_DN244116_c0_g1_i1	P16777	45	31	14	44	22	52	5.8	30	66	42	0.317958	Uncharacterized protein UL12	0
TRINITY_DN72057_c0_g2_i9.p5	TRINITY_DN72057_c0_g2_i9	A4STA4	44	34	11	44	25	58	5.8	30	47	48	0.334241	Cell division protein ZapB	ZapB family
TRINITY_DN65081_c0_g1_i1.p1	TRINITY_DN65081_c0_g1_i1	Q32PB5	41	58	29	85	42	94	3.5	30	41	43	0.338011	Uncharacterized protein C3orf22 homolog	0
NODE_151866_length_243_cov_0.905882_g146579_i0.p2	NODE_151866_length_243_cov_0.905882_g146579_i0	Q9SRP7	41	34	3	36	18	51	3.5	30	94	41	0.345144	Probable calcium-binding protein CML28 (Calmodulin-like protein 28)	0
TRINITY_DN465696_c0_g1_i1.p2	TRINITY_DN465696_c0_g1_i1	P66282	44	34	5	38	15	48	3.4	30	76	52	0.349378	50S ribosomal protein L35	Bacterial ribosomal protein bL35 family
TRINITY_DN51751_c0_g2_i1.p1	TRINITY_DN51751_c0_g2_i1	P25517	48	29	29	57	5	31	3.5	30	45	48	0.349906	Cytotoxin 5 (CTX M5) (CTX V)	Snake three-finger toxin family, Short-chain subfamily, Type IA cytotoxin sub-subfamily
TRINITY_DN328581_c0_g1_i1.p2	TRINITY_DN328581_c0_g1_i1	A3MTA8	46	28	3	30	32	59	6	30	74	45	0.353604	50S ribosomal protein L24e	Eukaryotic ribosomal protein eL24 family
TRINITY_DN614150_c0_g1_i1.p1	TRINITY_DN614150_c0_g1_i1	P62652	44	27	25	51	22	47	4.6	30	53	45	0.373854	50S ribosomal protein L32	Bacterial ribosomal protein bL32 family
TRINITY_DN74349_c14_g34_i1.p1	TRINITY_DN74349_c14_g34_i1	Q38040	40	42	21	58	33	74	3.5	30	68	56	0.379956	Lysis protein (E protein) (GPE)	0
TRINITY_DN44634_c0_g1_i1.p2	TRINITY_DN44634_c0_g1_i1	P68991	42	36	11	46	26	59	3.5	30	73	61	0.392141	Insulin [Cleaved into: Insulin B chain; Insulin A chain]	Insulin family
NODE_5455_length_1720_cov_10.298725_g4252_i0.p7	NODE_5455_length_1720_cov_10.298725_g4252_i0	Q75G40	44	34	2	35	7	40	6	30	85	71	0.392209	ATP synthase protein 8 (F-ATPase subunit 8)	ATPase protein 8 family
TRINITY_DN301849_c0_g1_i1.p1	TRINITY_DN301849_c0_g1_i1	Q9Z6W9	42	52	24	75	5	55	4.5	30	55	51	0.392658	30S ribosomal protein S14	Universal ribosomal protein uS14 family
TRINITY_DN547954_c0_g1_i1.p1	TRINITY_DN547954_c0_g1_i1	P83762	44	39	21	59	15	53	4.6	30	45	44	0.413389	Submaxillary mucin (CSM) (Fragment)	0
NODE_35289_length_402_cov_5.620061_g30161_i0.p1	NODE_35289_length_402_cov_5.620061_g30161_i0	Q02855	51	39	27	65	2	39	5.9	30	49	45	0.423854	Elongation factor Ts, chloroplastic (EF-Ts) (Fragment)	EF-Ts family
TRINITY_DN85975_c0_g1_i1.p1	TRINITY_DN85975_c0_g1_i1	Q7VD17	44	36	1	34	35	70	6	30	97	46	0.435464	NAD(P)H-quinone oxidoreductase subunit L (EC 7.1.1.-) (NAD(P)H dehydrogenase I subunit L) (NDH-1 subunit L) (NDH-L)	Complex I NdhL subunit family
NODE_13648_length_896_cov_5.979344_g10722_i0.p7	NODE_13648_length_896_cov_5.979344_g10722_i0	Q56209	42	38	15	51	53	90	3.5	30	73	42	0.448492	Molybdopterin synthase sulfur carrier subunit (MPT synthase subunit 1) (Molybdenum cofactor biosynthesis protein D) (Molybdopterin-converting factor small subunit) (Molybdopterin-converting factor subunit 1) (Sulfur carrier protein MoaD)	MoaD family
TRINITY_DN70622_c4_g16_i3.p5	TRINITY_DN70622_c4_g16_i3	P0C230	43	49	5	51	6	51	3.5	30	94	46	0.455343	Protamine	0
TRINITY_DN470863_c0_g1_i1.p2	TRINITY_DN470863_c0_g1_i1	P0C8S5	44	36	1	36	38	72	4.5	30	80	42	0.455432	Alpha-conotoxin PrXA (Alpha-C-PrXA)	0
TRINITY_DN71795_c0_g7_i1.p2	TRINITY_DN71795_c0_g7_i1	P59627	41	29	6	34	14	42	6	30	81	58	0.456066	50S ribosomal protein L33 2	Bacterial ribosomal protein bL33 family
TRINITY_DN26548_c1_g1_i1.p4	TRINITY_DN26548_c1_g1_i1	P04101	46	26	15	40	10	35	4.6	30	53	52	0.460403	Sperm protamine P1 (Cysteine-rich protamine)	Protamine P1 family
TRINITY_DN15000_c1_g1_i1.p1	TRINITY_DN15000_c1_g1_i1	Q2NEK1	40	42	9	50	9	49	3.5	30	84	55	0.460403	DNA-directed RNA polymerase subunit H (EC 2.7.7.6)	Archaeal RpoH/eukaryotic RPB5 RNA polymerase subunit family
TRINITY_DN247845_c0_g1_i1.p1	TRINITY_DN247845_c0_g1_i1	Q7NB34	45	29	15	43	3	31	5.9	30	66	55	0.46127	50S ribosomal protein L33 1	Bacterial ribosomal protein bL33 family
TRINITY_DN58252_c0_g5_i2.p2	TRINITY_DN58252_c0_g5_i2	P82102	41	41	18	58	51	88	6	30	53	43	0.465666	Myticin-B	0
NODE_60088_length_289_cov_0.712963_g54811_i0.p4	NODE_60088_length_289_cov_0.712963_g54811_i0	P83258	60	20	16	32	13	32	3.4	30	61	56	0.493327	Delta-amaurobitoxin-Pl1c (Delta-AMATX-Pl1c) (Delta-palutoxin IT3) (Delta-paluIT3)	Neurotoxin 07 (Beta/delta-agtx) family
TRINITY_DN73112_c4_g6_i1.p1	TRINITY_DN73112_c4_g6_i1	Q7VC09	46	35	11	45	23	57	4.6	30	67	45	0.509454	50S ribosomal protein L28	Bacterial ribosomal protein bL28 family
NODE_23894_length_551_cov_4.468619_g19545_i0.p3	NODE_23894_length_551_cov_4.468619_g19545_i0	Q7M1F2	52	21	11	31	22	42	4.6	30	53	43	0.511884	Defensin-like protein 1 (Cysteine-rich antimicrobial protein 1) (Defensin AMP1) (CtAMP1)	DEFL family
NODE_90792_length_274_cov_0.766169_g85508_i0.p1	NODE_90792_length_274_cov_0.766169_g85508_i0	P20405	41	34	27	60	14	47	4.6	30	55	65	0.522014	Gene 5.9 protein	0
NODE_76240_length_282_cov_0.736842_g70959_i0.p1	NODE_76240_length_282_cov_0.736842_g70959_i0	C7DQX6	44	32	11	42	41	65	4.5	30	53	45	0.525708	Conotoxin Lt11.3	Conotoxin I2 superfamily
TRINITY_DN68199_c1_g3_i1.p1	TRINITY_DN68199_c1_g3_i1	P78744	43	42	19	60	3	41	6	30	54	58	0.532989	Mating-type pheromone BBP1(3)	0
TRINITY_DN302819_c0_g1_i1.p2	TRINITY_DN302819_c0_g1_i1	Q04PV1	45	33	16	46	22	54	6	30	67	54	0.537137	30S ribosomal protein S14 type Z	Universal ribosomal protein uS14 family, Zinc-binding uS14 subfamily
NODE_4411_length_1917_cov_10.206616_g3419_i0.p9	NODE_4411_length_1917_cov_10.206616_g3419_i0	C0HL51	65	23	3	24	29	51	4.6	30	66	43	0.541477	Kazal-type inhibitor-like protein (KTIL)	0
TRINITY_DN62469_c0_g2_i1.p5	TRINITY_DN62469_c0_g2_i1	C1DAT9	44	25	22	46	3	27	6	30	49	68	0.545249	50S ribosomal protein L36	Bacterial ribosomal protein bL36 family
TRINITY_DN63720_c1_g2_i1.p2	TRINITY_DN63720_c1_g2_i1	Q2V3S0	43	37	12	48	3	39	5.9	30	52	48	0.554471	Putative defensin-like protein 30	DEFL family
TRINITY_DN38588_c0_g2_i1.p1	TRINITY_DN38588_c0_g2_i1	Q9CJR2	41	54	9	62	7	57	4.6	30	87	76	0.559381	Deleted.	0
TRINITY_DN53842_c0_g1_i1.p2	TRINITY_DN53842_c0_g1_i1	P24649	40	57	3	59	4	59	3.5	30	90	88	0.570737	DNA-binding protein (Arginine-rich protein 8.1 kDa) (Basic viral core protein) (Nucleocapsid protein)	0
TRINITY_DN70252_c0_g1_i4.p5	TRINITY_DN70252_c0_g1_i4	P47059	48	42	16	53	22	63	5.8	30	69	40	0.587396	Putative uncharacterized protein YJL032W	0
TRINITY_DN2525_c0_g5_i1.p1	TRINITY_DN2525_c0_g5_i1	Q8PR66	41	34	1	34	15	48	3.4	30	74	55	0.590737	UPF0337 protein XAC0100	UPF0337 (CsbD) family
TRINITY_DN14192_c0_g2_i1.p3	TRINITY_DN14192_c0_g2_i1	Q8WNY8	46	35	2	33	12	46	5.8	30	106	74	0.641601	Sperm protamine P1	Protamine P1 family
TRINITY_DN56346_c0_g2_i1.p2	TRINITY_DN56346_c0_g2_i1	Q90WT7	40	42	11	48	1	41	6	30	67	48	0.714756	Bladder cancer-associated protein (BC-10 protein)	BLCAP family
TRINITY_DN73294_c21_g77_i1.p1	TRINITY_DN73294_c21_g77_i1	Q8WNZ7	41	37	20	56	13	49	4.5	30	65	71	0.720715	Sperm protamine P1	Protamine P1 family
TRINITY_DN74883_c0_g11_i8.p3	TRINITY_DN74883_c0_g11_i8	Q9RSL5	41	51	2	52	34	80	6	30	96	57	0.853257	30S ribosomal protein S14	Universal ribosomal protein uS14 family
NODE_155569_length_241_cov_0.916667_g150281_i0.p1	NODE_155569_length_241_cov_0.916667_g150281_i0	P06923	44	41	11	51	14	49	3.5	30	51	49	0.863614	Protein E4	Papillomaviridae E4 protein family
TRINITY_DN74406_c0_g2_i2.p8	TRINITY_DN74406_c0_g2_i2	O54329	48	21	14	34	15	35	6	30	40	40	1.09358	Lantibiotic mutacin-2 (Lantibiotic mutacin H-29B) (Mutacin II)	Type A lantibiotic family
TRINITY_DN569456_c0_g1_i1.p1	TRINITY_DN569456_c0_g1_i1	Q8U232	45	33	19	49	4	35	6	30	66	89	1.28836	50S ribosomal protein L41e (Large ribosomal subunit protein eL41)	Eukaryotic ribosomal protein eL41 family
TRINITY_DN516_c0_g14_i1.p4	TRINITY_DN516_c0_g14_i1	Q6C4U6	42	66	8	68	55	120	4.5	30	93	43	1.33671	60S ribosomal protein L24	Eukaryotic ribosomal protein eL24 family
TRINITY_DN2217_c7_g16_i1.p1	TRINITY_DN2217_c7_g16_i1	P52727	54	24	27	46	35	58	3.5	30	47	40	1.53949	Metallothionein A (MT A)	Metallothionein superfamily, Type 1 family
NODE_99804_length_269_cov_0.785714_g94520_i0.p2	NODE_99804_length_269_cov_0.785714_g94520_i0	Q5L7M0	42	38	3	40	53	89	5.9	30	88	43	1.60513	30S ribosomal protein S15	Universal ribosomal protein uS15 family
NODE_145302_length_246_cov_0.890173_g140015_i0.p1	NODE_145302_length_246_cov_0.890173_g140015_i0	P83631	41	34	7	39	28	61	3.5	30	41	56	1.78047	Calprismin (Fragment)	0
NODE_2586_length_2381_cov_39.551127_g1992_i0.p4	NODE_2586_length_2381_cov_39.551127_g1992_i0	P0C5N9	47	34	17	50	30	61	5.9	30	60	47	2.01372	Putative uncharacterized protein YJL156W-A	0
NODE_7383_length_1445_cov_80.015306_g5732_i0.p2	NODE_7383_length_1445_cov_80.015306_g5732_i0	Q8RDA2	41	41	49	88	12	52	5.8	30	42	59	2.05762	50S ribosomal protein L31	Bacterial ribosomal protein bL31 family, Type A subfamily
TRINITY_DN74543_c5_g59_i7.p2	TRINITY_DN74543_c5_g59_i7	A2BXQ1	42	36	5	40	3	38	4.5	30	42	80	2.74668	50S ribosomal protein L34	Bacterial ribosomal protein bL34 family
TRINITY_DN73550_c1_g2_i3.p6	TRINITY_DN73550_c1_g2_i3	P81929	48	29	5	31	17	45	3.5	30	67	63	3.25233	Defensin-1 (Antifungal protein Psd1) (Defense-related peptide 1)	DEFL family
TRINITY_DN51875_c0_g1_i1.p4	TRINITY_DN51875_c0_g1_i1	Q1ACN8	59	22	17	38	7	28	4.6	30	56	76	3.40055	Cytochrome b6-f complex subunit 8 (Cytochrome b6-f complex subunit PetN) (Cytochrome b6-f complex subunit VIII)	PetN family
TRINITY_DN74143_c1_g2_i2.p3	TRINITY_DN74143_c1_g2_i2	P43392	44	36	8	39	7	42	4.5	30	77	80	3.58309	Metallothionein-like protein 1A (MT-1A) (MT-2) (MT-Q) (Protein LIGHT STRESS-REGULATED 4)	Metallothionein superfamily, Type 15 family
TRINITY_DN47254_c0_g1_i1.p2	TRINITY_DN47254_c0_g1_i1	P81798	45	31	31	61	2	29	3.5	30	49	107	7.68767	Snaclec multactivase regulatory subunit (Fragment)	Snaclec family
TRINITY_DN74277_c2_g1_i1.p9	TRINITY_DN74277_c2_g1_i1	P03290	40	47	13	59	73	115	3.4	30	64	41	9.83422	Uncharacterized protein E-115	0
TRINITY_DN547470_c0_g1_i1.p2	TRINITY_DN547470_c0_g1_i1	P11956	60	20	23	42	10	29	2.7	31	40	47	0.076734	Metallothionein-2 (MT-2) (Metallothionein B)	Metallothionein superfamily, Type 5 family
NODE_64774_length_287_cov_0.719626_g59495_i0.p1	NODE_64774_length_287_cov_0.719626_g59495_i0	Q00608	43	44	22	62	5	47	2.6	31	62	92	0.08021	ATP synthase protein 8 (A6L) (F-ATPase subunit 8)	ATPase protein 8 family
NODE_99138_length_269_cov_1.571429_g93854_i0.p4	NODE_99138_length_269_cov_1.571429_g93854_i0	P0C8W6	44	34	10	43	10	43	2.6	31	72	74	0.083009	Pape peptide	Non-disulfide-bridged peptide (NDBP) superfamily
NODE_56520_length_292_cov_2.383562_g51246_i0.p1	NODE_56520_length_292_cov_2.383562_g51246_i0	P22576	45	42	10	49	26	67	2.6	31	43	41	0.088296	Saimiri transformation-associated protein (Collagen-like protein) (stpC)	0
NODE_116712_length_260_cov_0.823529_g111428_i0.p2	NODE_116712_length_260_cov_0.823529_g111428_i0	P69199	47	34	22	55	34	67	2	31	40	41	0.088539	Polcalcin Bra r 2 (Calcium-binding pollen allergen Bra r 2) (allergen Bra r 2)	0
NODE_140804_length_248_cov_0.880000_g135518_i0.p3	NODE_140804_length_248_cov_0.880000_g135518_i0	A4FMJ9	43	37	27	58	2	38	2	31	50	62	0.092514	50S ribosomal protein L32 2	Bacterial ribosomal protein bL32 family
TRINITY_DN122098_c0_g1_i1.p2	TRINITY_DN122098_c0_g1_i1	B4F168	41	44	5	48	24	65	2	31	81	55	0.102149	Cell division protein ZapB	ZapB family
NODE_43374_length_347_cov_2.138686_g38124_i0.p5	NODE_43374_length_347_cov_2.138686_g38124_i0	P35310	45	33	17	49	11	43	2.7	31	67	65	0.103246	Sperm protamine P1 (Cysteine-rich protamine)	Protamine P1 family
NODE_51498_length_310_cov_1.118143_g46230_i0.p1	NODE_51498_length_310_cov_1.118143_g46230_i0	Q863G8	43	37	28	64	8	38	2.7	31	56	54	0.11114	Cytochrome c oxidase subunit 8A, mitochondrial (Cytochrome c oxidase polypeptide VIII-liver) (Cytochrome c oxidase subunit 8-2)	Cytochrome c oxidase VIII family
NODE_96745_length_271_cov_0.777778_g91461_i0.p1	NODE_96745_length_271_cov_0.777778_g91461_i0	P27005	41	39	2	40	3	41	2.7	31	93	44	0.11949	Protein S100-A8 (Calgranulin-A) (Chemotactic cytokine CP-10) (Leukocyte L1 complex light chain) (Migration inhibitory factor-related protein 8) (MRP-8) (p8) (Pro-inflammatory S100 cytokine) (S100 calcium-binding protein A8)	S-100 family
TRINITY_DN73632_c0_g8_i1.p4	TRINITY_DN73632_c0_g8_i1	A8F4S4	53	34	2	32	24	56	2.6	31	103	56	0.121173	30S ribosomal protein S14 type Z	Universal ribosomal protein uS14 family, Zinc-binding uS14 subfamily
TRINITY_DN150942_c0_g2_i1.p5	TRINITY_DN150942_c0_g2_i1	H2A0N0	43	23	12	34	29	51	2.1	31	62	40	0.125332	Uncharacterized shell protein 5 (Prism uncharacterized shell protein 20) (PUSP20)	0
TRINITY_DN595372_c0_g1_i1.p2	TRINITY_DN595372_c0_g1_i1	Q2QYL2	40	47	1	47	12	54	2.6	31	98	40	0.1386	Non-specific lipid-transfer protein 2B (LTP 2B) (LTP B1)	Plant LTP family
NODE_34232_length_412_cov_1.135693_g29149_i0.p1	NODE_34232_length_412_cov_1.135693_g29149_i0	Q8TGP4	47	32	28	59	12	43	2	31	47	60	0.139499	Putative uncharacterized protein YEL032C-A	0
TRINITY_DN31922_c0_g2_i1.p1	TRINITY_DN31922_c0_g2_i1	P83799	43	35	19	53	24	56	2	31	41	55	0.143816	Bubble protein	0
TRINITY_DN2866_c0_g1_i1.p1	TRINITY_DN2866_c0_g1_i1	P55948	45	29	6	31	29	57	2.1	31	58	50	0.153468	Metallothionein (MT)	Metallothionein superfamily, Type 3 family
TRINITY_DN400228_c0_g1_i1.p2	TRINITY_DN400228_c0_g1_i1	Q47S79	44	32	4	35	8	39	2.1	31	65	55	0.161141	50S ribosomal protein L32	Bacterial ribosomal protein bL32 family
TRINITY_DN182427_c0_g1_i1.p2	TRINITY_DN182427_c0_g1_i1	Q8K0G7	40	47	11	57	36	74	2	31	59	52	0.163997	Proline, histidine and glycine-rich protein 1	0
TRINITY_DN72857_c2_g12_i4.p1	TRINITY_DN72857_c2_g12_i4	Q9BYE3	47	38	29	62	41	74	2.6	31	40	41	0.172172	Late cornified envelope protein 3D (Late envelope protein 16) (Small proline-rich-like epidermal differentiation complex protein 6A) (Small proline-rich-like epidermal differentiation complex protein 6B)	LCE family
TRINITY_DN276694_c0_g1_i1.p3	TRINITY_DN276694_c0_g1_i1	Q3E827	44	41	11	49	23	63	2.7	31	65	44	0.182638	Protein LSO1 (Late-annotated small open reading frame 1)	0
NODE_15501_length_800_cov_7.323246_g12266_i0.p3	NODE_15501_length_800_cov_7.323246_g12266_i0	P21122	50	42	28	67	9	48	2.7	31	62	60	0.19285	Uncharacterized 7.9 kDa protein	0
NODE_157270_length_239_cov_3.246988_g151981_i0.p5	NODE_157270_length_239_cov_3.246988_g151981_i0	Q05890	44	27	20	46	19	42	2.7	31	41	44	0.216717	Metallothionein (MT) (XlMT-A)	Metallothionein superfamily, Type 1 family
TRINITY_DN266832_c0_g1_i1.p1	TRINITY_DN266832_c0_g1_i1	Q35537	48	33	17	49	13	45	2.1	31	66	60	0.230201	ATP synthase protein 8 (A6L) (F-ATPase subunit 8)	ATPase protein 8 family
TRINITY_DN16893_c0_g1_i1.p4	TRINITY_DN16893_c0_g1_i1	P67833	44	32	6	37	5	36	2.7	31	82	63	0.230201	Sperm protamine P1 (Cysteine-rich protamine)	Protamine P1 family
TRINITY_DN410273_c0_g1_i1.p2	TRINITY_DN410273_c0_g1_i1	P20552	42	38	8	45	14	51	2.1	31	76	55	0.237768	Uncharacterized 7.3 kDa protein	0
TRINITY_DN62225_c0_g4_i1.p2	TRINITY_DN62225_c0_g4_i1	O13560	41	49	6	54	45	91	2.1	31	78	49	0.240631	Putative uncharacterized protein YLR444C	0
NODE_25007_length_530_cov_2.566740_g20551_i0.p2	NODE_25007_length_530_cov_2.566740_g20551_i0	P48880	44	41	5	45	3	41	2	31	50	54	0.24694	ATP synthase subunit 9, mitochondrial (Lipid-binding protein)	ATPase C chain family
NODE_24756_length_535_cov_1.759740_g20331_i0.p4	NODE_24756_length_535_cov_1.759740_g20331_i0	P34451	43	37	28	64	36	69	2.6	31	53	52	0.254773	Uncharacterized protein F54F2.6	0
TRINITY_DN59573_c1_g1_i1.p2	TRINITY_DN59573_c1_g1_i1	C4Z282	43	40	37	76	32	70	2.6	31	41	55	0.255814	Translational regulator CsrA	CsrA/RsmA family
TRINITY_DN433167_c0_g1_i1.p4	TRINITY_DN433167_c0_g1_i1	P02885	45	20	12	31	12	30	2.7	31	54	67	0.269067	Sillucin	0
TRINITY_DN64132_c0_g7_i1.p1	TRINITY_DN64132_c0_g7_i1	Q5T7P6	41	54	4	57	49	98	2.1	31	84	40	0.291498	Transmembrane protein 78	0
NODE_115478_length_261_cov_0.819149_g110194_i0.p3	NODE_115478_length_261_cov_0.819149_g110194_i0	Q32ZI0	43	46	2	46	25	64	2	31	96	67	0.292764	Beta-defensin 11 (BD-11) (Defensin, beta 11)	Beta-defensin family
NODE_21685_length_600_cov_2.658444_g17552_i0.p2	NODE_21685_length_600_cov_2.658444_g17552_i0	Q8WHX2	42	38	4	41	28	65	2.7	31	88	44	0.292867	30S ribosomal protein S15, chloroplastic	Universal ribosomal protein uS15 family
TRINITY_DN257731_c1_g1_i1.p6	TRINITY_DN257731_c1_g1_i1	Q01157	43	47	3	49	1	39	2.1	31	96	109	0.298296	Glycine-rich cell wall structural protein (Clone W10-1) (Fragment)	0
TRINITY_DN209594_c0_g1_i1.p2	TRINITY_DN209594_c0_g1_i1	P43401	43	44	5	44	34	74	2.7	31	88	57	0.302362	EC protein homolog (Zinc metallothionein class II)	Metallothionein superfamily, Type 15 family
TRINITY_DN37826_c1_g1_i1.p2	TRINITY_DN37826_c1_g1_i1	P24832	42	36	6	41	12	43	2.7	31	72	40	0.306424	Probable protein E4	Papillomaviridae E4 protein family
TRINITY_DN42498_c0_g1_i1.p1	TRINITY_DN42498_c0_g1_i1	C0H403	52	33	8	40	29	61	2.7	31	66	44	0.306935	Uncharacterized protein YkzQ	0
TRINITY_DN11041_c1_g1_i1.p2	TRINITY_DN11041_c1_g1_i1	P83516	41	29	4	31	34	62	2.7	31	59	45	0.306935	Chymotrypsin-elastase inhibitor ixodidin	Serine protease inhibitor-like (TIL domain-containing) family
TRINITY_DN108109_c0_g1_i1.p2	TRINITY_DN108109_c0_g1_i1	Q32618	50	26	3	27	4	29	2.6	31	90	52	0.306935	Uncharacterized 6.4 kDa protein in atpA-psbA intergenic region (ORF50)	0
NODE_28180_length_480_cov_3.815725_g23420_i0.p5	NODE_28180_length_480_cov_3.815725_g23420_i0	Q8WNY9	42	33	3	35	14	46	2.1	31	87	72	0.31301	Sperm protamine P1	Protamine P1 family
TRINITY_DN14005_c0_g3_i1.p3	TRINITY_DN14005_c0_g3_i1	Q1AVZ4	43	42	4	43	65	106	2	31	93	40	0.318514	DNA-directed RNA polymerase subunit omega (RNAP omega subunit) (EC 2.7.7.6) (RNA polymerase omega subunit) (Transcriptase subunit omega)	RNA polymerase subunit omega family
TRINITY_DN722987_c0_g1_i1.p2	TRINITY_DN722987_c0_g1_i1	O63913	43	42	2	42	8	49	2.7	31	81	78	0.318591	ATP synthase protein 8 (A6L) (F-ATPase subunit 8)	ATPase protein 8 family
TRINITY_DN463330_c0_g1_i1.p4	TRINITY_DN463330_c0_g1_i1	O70562	41	29	20	48	8	36	2.7	31	56	43	0.331919	Small proline-rich protein 2K	Cornifin (SPRR) family
NODE_73613_length_283_cov_0.733333_g68333_i0.p2	NODE_73613_length_283_cov_0.733333_g68333_i0	P07765	44	32	4	33	6	37	2.1	31	64	46	0.345438	PPF2L antigen (Fragment)	0
NODE_84700_length_277_cov_0.754902_g79416_i0.p1	NODE_84700_length_277_cov_0.754902_g79416_i0	O93221	47	32	16	47	21	52	2	31	48	42	0.345883	Dermaseptin AA-1-1	Frog skin active peptide (FSAP) family, Dermaseptin subfamily
TRINITY_DN367022_c0_g1_i1.p3	TRINITY_DN367022_c0_g1_i1	Q8TGT9	58	26	28	49	14	39	2.7	31	52	49	0.352173	Uncharacterized protein YGR146C-A	0
TRINITY_DN73983_c12_g180_i3.p2	TRINITY_DN73983_c12_g180_i3	Q54340	44	41	15	51	20	60	2.1	31	41	56	0.357507	Aminopeptidase G (EC 3.4.11.-) (Fragment)	Peptidase M1 family
TRINITY_DN50158_c0_g3_i1.p1	TRINITY_DN50158_c0_g3_i1	P18243	42	31	21	51	24	54	2.7	31	40	42	0.375382	Uncharacterized protein ORF43.1 in regA 3'region	0
NODE_76431_length_281_cov_3.432692_g71149_i0.p1	NODE_76431_length_281_cov_3.432692_g71149_i0	Q9UBP8	47	38	18	55	32	66	2	31	41	45	0.387219	Kidney-associated antigen 1 (RU2 antisense gene protein)	0
TRINITY_DN74864_c3_g5_i1.p2	TRINITY_DN74864_c3_g5_i1	A8FDQ0	45	33	8	40	14	46	2.7	31	41	43	0.396088	UPF0291 protein BPUM_1689	UPF0291 family
TRINITY_DN26218_c0_g1_i1.p4	TRINITY_DN26218_c0_g1_i1	A1A041	44	32	2	33	14	45	2.1	31	89	57	0.414098	50S ribosomal protein L33	Bacterial ribosomal protein bL33 family
TRINITY_DN403482_c0_g1_i1.p1	TRINITY_DN403482_c0_g1_i1	Q01645	48	29	5	31	26	54	2.7	31	58	40	0.451423	Male-specific sperm protein Mst84Dd	MST(3)CGP family
NODE_9676_length_1184_cov_4.397840_g7535_i0.p5	NODE_9676_length_1184_cov_4.397840_g7535_i0	P81511	44	39	9	44	8	46	2	31	67	48	0.457303	Metallocarboxypeptidase inhibitor (Leech carboxypeptidase inhibitor) (LCI)	Protease inhibitor I46 family
TRINITY_DN202574_c0_g1_i1.p4	TRINITY_DN202574_c0_g1_i1	B0RZS5	42	59	3	56	65	118	2.7	31	66	49	0.546215	50S ribosomal protein L18	Universal ribosomal protein uL18 family
NODE_7014_length_1495_cov_4.426160_g5436_i0.p5	NODE_7014_length_1495_cov_4.426160_g5436_i0	P06792	41	29	19	41	11	39	2.7	31	54	40	0.569594	Probable protein E5	Papillomaviridae E5 protein family
TRINITY_DN74625_c0_g2_i5.p8	TRINITY_DN74625_c0_g2_i5	P80248	44	32	9	40	37	62	2.6	31	55	44	0.609175	Metallothionein 10-III (MT-10-III)	Metallothionein superfamily, Type 2 family
TRINITY_DN72674_c2_g1_i1.p3	TRINITY_DN72674_c2_g1_i1	P60743	50	34	5	34	13	46	2.1	31	87	43	0.692476	50S ribosomal protein L24	Universal ribosomal protein uL24 family
NODE_3942_length_2011_cov_16.549536_g3052_i0.p5	NODE_3942_length_2011_cov_16.549536_g3052_i0	P0C171	43	40	5	43	38	75	2	31	44	40	0.775629	Tuberoinfundibular peptide of 39 residues (TIP39) (Parathyroid hormone 2)	Parathyroid hormone family
TRINITY_DN71525_c0_g1_i2.p6	TRINITY_DN71525_c0_g1_i2	P46169	43	35	1	35	1	35	2.1	31	97	58	0.854235	Beta-defensin 11 (BNBD-11) (BNDB-11) (Neutrophil beta-defensin 11)	Beta-defensin family
TRINITY_DN74863_c28_g274_i1.p2	TRINITY_DN74863_c28_g274_i1	P46520	48	42	2	42	45	84	2.6	31	91	44	0.875194	Embryonic abundant protein 1	Small hydrophilic plant seed protein family
NODE_5520_length_1708_cov_21.103976_g4300_i0.p2	NODE_5520_length_1708_cov_21.103976_g4300_i0	P22876	49	45	47	91	8	48	2.7	31	49	46	1.07336	Probable excisionase	0
TRINITY_DN196521_c0_g1_i1.p4	TRINITY_DN196521_c0_g1_i1	Q9M0F1	44	39	10	42	35	73	2.7	31	59	51	1.17994	Defensin-like protein 161 (Low-molecular-weight cysteine-rich protein 27) (Protein LCR27)	DEFL family
NODE_3439_length_2138_cov_19.001937_g2647_i0.p7	NODE_3439_length_2138_cov_19.001937_g2647_i0	Q3J5J7	41	44	1	44	7	44	2.6	31	77	41	1.25325	UPF0060 membrane protein RHOS4_03690	UPF0060 family
TRINITY_DN74630_c0_g3_i1.p7	TRINITY_DN74630_c0_g3_i1	P0DMZ0	43	30	10	39	26	55	2.7	31	44	50	2.04054	U-actitoxin-Avd12b (U-AITX-Avd12b) (Gigantoxin-5) (Gigt 5) (Fragment)	EGF domain peptide family
TRINITY_DN7437_c0_g1_i1.p1	TRINITY_DN7437_c0_g1_i1	A6TXE8	45	29	1	29	41	69	0.91	32	67	42	0.076734	Putative membrane protein insertion efficiency factor	UPF0161 family
NODE_91298_length_273_cov_2.950000_g86014_i0.p3	NODE_91298_length_273_cov_2.950000_g86014_i0	P84578	74	19	1	19	27	45	1.2	32	63	40	0.084323	ATP-dependent zinc metalloprotease FTSH, chloroplastic (EC 3.4.24.-) (Fragments)	AAA ATPase family; Peptidase M41 family
NODE_71633_length_284_cov_0.729858_g66353_i0.p1	NODE_71633_length_284_cov_0.729858_g66353_i0	Q312I9	45	38	2	39	3	40	0.91	32	40	52	0.08592	Protein SlyX homolog	SlyX family
NODE_113186_length_262_cov_0.814815_g107902_i0.p3	NODE_113186_length_262_cov_0.814815_g107902_i0	P80976	87	15	3	17	5	19	1.2	32	47	44	0.087906	Cytochrome c oxidase subunit 6B (Cytochrome c oxidase subunit VIb) (COX VIb) (Fragments)	Cytochrome c oxidase subunit 6B family
TRINITY_DN516669_c0_g1_i1.p3	TRINITY_DN516669_c0_g1_i1	O55724	48	29	33	61	28	56	1.6	32	46	51	0.120524	Uncharacterized protein 106L	0
TRINITY_DN677710_c0_g1_i1.p1	TRINITY_DN677710_c0_g1_i1	P30240	42	45	2	45	1	45	1.2	32	88	79	0.123102	Non-structural protein 3a (ns3a) (Accessory protein 3a)	0
NODE_128467_length_254_cov_0.850829_g123183_i0.p2	NODE_128467_length_254_cov_0.850829_g123183_i0	Q9ZT16	40	57	18	69	50	104	1.5	32	68	42	0.130508	Classical arabinogalactan protein 4	Classical AGP family
TRINITY_DN177280_c0_g1_i1.p1	TRINITY_DN177280_c0_g1_i1	A8MI83	43	37	1	37	20	56	1.6	32	67	58	0.144223	50S ribosomal protein L35	Bacterial ribosomal protein bL35 family
TRINITY_DN35088_c0_g1_i1.p1	TRINITY_DN35088_c0_g1_i1	P49271	45	22	5	26	11	32	1.6	32	44	69	0.153468	U3-cyrtautoxin-As1a (U3-CUTX-As1a) (Aptotoxin VII) (Aptotoxin-7) (Paralytic peptide VII) (PP VII)	Neurotoxin 14 (magi-1) family
TRINITY_DN229762_c0_g2_i1.p1	TRINITY_DN229762_c0_g2_i1	Q1GAM0	42	43	2	44	8	46	0.9	32	91	68	0.164125	50S ribosomal protein L32	Bacterial ribosomal protein bL32 family
TRINITY_DN55241_c0_g5_i1.p2	TRINITY_DN55241_c0_g5_i1	P52265	46	26	1	26	6	31	1.2	32	48	48	0.195796	Ovomucoid (Fragment)	0
TRINITY_DN64951_c15_g3_i1.p1	TRINITY_DN64951_c15_g3_i1	P84977	48	27	1	27	22	48	0.93	32	75	56	0.206658	Glycine-rich RNA-binding protein 3 (Fragments)	0
TRINITY_DN31761_c0_g1_i1.p2	TRINITY_DN31761_c0_g1_i1	Q9P1D8	44	34	43	76	29	62	0.91	32	43	53	0.207056	Putative uncharacterized protein PRO2289	0
NODE_143165_length_247_cov_0.885057_g137879_i0.p1	NODE_143165_length_247_cov_0.885057_g137879_i0	O31445	41	39	14	52	13	51	1.2	32	48	41	0.20759	Uncharacterized protein YbfE	0
TRINITY_DN7290_c1_g1_i1.p1	TRINITY_DN7290_c1_g1_i1	Q57720	50	30	25	54	1	30	0.91	32	54	45	0.218147	Uncharacterized HTH-type transcriptional regulator MJ0272	0
NODE_84224_length_277_cov_1.946078_g78940_i0.p4	NODE_84224_length_277_cov_1.946078_g78940_i0	P37265	40	47	2	43	51	91	1.5	32	102	43	0.2471	Uncharacterized protein YCR041W	0
NODE_138051_length_249_cov_1.823864_g132765_i0.p2	NODE_138051_length_249_cov_1.823864_g132765_i0	Q07475	46	35	6	40	31	63	1.5	32	76	51	0.263638	Neuronal regeneration-related protein (Neuronal protein 3.1) (Protein p311)	0
NODE_146898_length_245_cov_0.895349_g141611_i0.p1	NODE_146898_length_245_cov_0.895349_g141611_i0	Q91061	45	38	36	71	52	89	1.2	32	48	41	0.269351	Ictacalcin	S-100 family
TRINITY_DN494588_c0_g1_i1.p1	TRINITY_DN494588_c0_g1_i1	Q8CYD7	42	45	3	46	10	54	1.2	32	90	67	0.306935	UPF0337 protein spr1626	UPF0337 (CsbD) family
TRINITY_DN381066_c0_g1_i1.p3	TRINITY_DN381066_c0_g1_i1	P26553	41	37	7	43	48	83	1.2	32	86	44	0.306935	Probable protein E5	Papillomaviridae E5 protein family
NODE_24091_length_547_cov_4.651899_g19726_i0.p4	NODE_24091_length_547_cov_4.651899_g19726_i0	P56678	46	28	16	43	21	48	0.93	32	57	42	0.31007	Alpha-like toxin Lqh3 (Lqh III) (LqhIII)	Long (4 C-C) scorpion toxin superfamily, Sodium channel inhibitor family, Alpha subfamily
NODE_36107_length_396_cov_3.659443_g30938_i0.p1	NODE_36107_length_396_cov_3.659443_g30938_i0	P43437	41	54	49	102	54	105	1.2	32	41	46	0.323115	V-type sodium ATPase subunit F (Na(+)-translocating ATPase subunit F) (V-type sodium pump subunit F)	V-ATPase G subunit family
NODE_4956_length_1811_cov_8.336594_g3134_i1.p3	NODE_4956_length_1811_cov_8.336594_g3134_i1	P57085	52	29	8	36	23	51	0.93	32	47	47	0.358593	30S ribosomal protein S21	Bacterial ribosomal protein bS21 family
TRINITY_DN64899_c2_g1_i1.p3	TRINITY_DN64899_c2_g1_i1	Q5T7P3	42	50	39	82	55	101	1.2	32	52	42	0.378206	Late cornified envelope protein 1B (Late envelope protein 2) (Small proline-rich-like epidermal differentiation complex protein 2A)	LCE family
TRINITY_DN59909_c0_g1_i1.p1	TRINITY_DN59909_c0_g1_i1	A8GVB6	42	53	19	71	9	59	1.2	32	61	54	0.389429	50S ribosomal protein L23	Universal ribosomal protein uL23 family
TRINITY_DN66296_c0_g2_i1.p1	TRINITY_DN66296_c0_g2_i1	P15340	48	54	20	69	12	57	1.2	32	50	87	0.390512	Sperm histone (Galline) (Protamine)	Protamine P1 family
TRINITY_DN72602_c0_g5_i1.p1	TRINITY_DN72602_c0_g5_i1	Q6LKQ1	41	44	1	44	14	51	1.5	32	52	43	0.446895	UPF0145 protein PBPRB0184	UPF0145 family
TRINITY_DN743619_c0_g1_i1.p2	TRINITY_DN743619_c0_g1_i1	Q54L43	47	38	1	38	42	72	1.5	32	81	49	0.471671	Putative uncharacterized protein DDB_G0286915	0
NODE_95745_length_271_cov_0.777778_g90461_i0.p1	NODE_95745_length_271_cov_0.777778_g90461_i0	P12101	45	40	44	83	2	41	0.92	32	45	63	0.498911	Ice-structuring protein AB2 (ISP AB2) (Antifreeze peptide AB2)	Type-III AFP family
NODE_13423_length_908_cov_10.346108_g180_i1.p3	NODE_13423_length_908_cov_10.346108_g180_i1	O51077	44	48	2	49	13	54	1.6	32	75	86	0.620018	Uncharacterized protein BB_0048	0
TRINITY_DN48741_c0_g1_i1.p2	TRINITY_DN48741_c0_g1_i1	Q5F5T6	45	40	3	40	41	80	0.91	32	48	46	0.64419	30S ribosomal protein S17	Universal ribosomal protein uS17 family
NODE_37624_length_384_cov_5.794212_g32423_i0.p2	NODE_37624_length_384_cov_5.794212_g32423_i0	Q54KD2	47	32	18	49	9	40	1.6	32	64	60	0.698483	Putative uncharacterized protein DDB_G0287419	0
NODE_144523_length_246_cov_1.595376_g139236_i0.p4	NODE_144523_length_246_cov_1.595376_g139236_i0	P42147	47	43	9	51	14	55	1.6	32	54	62	0.710242	Sperm protamine P1	Protamine P1 family
NODE_24985_length_530_cov_6.711160_g20531_i0.p3	NODE_24985_length_530_cov_6.711160_g20531_i0	Q5JDU6	42	33	1	33	40	72	1.5	32	69	43	0.79405	Putative antitoxin TK1752	UPF0330 family
TRINITY_DN11545_c0_g1_i1.p1	TRINITY_DN11545_c0_g1_i1	P0C5Q0	56	27	3	29	18	44	1.6	32	50	59	0.855478	Putative uncharacterized protein YLR154W-F	0
TRINITY_DN24956_c0_g2_i1.p1	TRINITY_DN24956_c0_g2_i1	Q7LZK6	45	31	38	68	2	30	1.2	32	42	78	1.21715	Snaclec tokaracetin subunit alpha (Fragment)	Snaclec family
TRINITY_DN68068_c0_g18_i1.p2	TRINITY_DN68068_c0_g18_i1	Q8TGJ7	52	27	3	29	21	47	1.6	32	48	48	1.70614	Uncharacterized protein YLL066W-B	0
TRINITY_DN62986_c0_g2_i2.p3	TRINITY_DN62986_c0_g2_i2	P42138	45	49	4	52	8	53	1.6	32	94	79	2.80519	Sperm protamine P1	Protamine P1 family
NODE_5920_length_1643_cov_224.358599_g4610_i0.p5	NODE_5920_length_1643_cov_224.358599_g4610_i0	P0C8E5	40	42	26	64	23	64	1.6	32	63	50	3.24588	NAD(P)H-quinone oxidoreductase subunit L (EC 7.1.1.-) (NAD(P)H dehydrogenase I subunit L) (NDH-1 subunit L) (NDH-L)	Complex I NdhL subunit family
TRINITY_DN44670_c0_g1_i1.p1	TRINITY_DN44670_c0_g1_i1	Q8DCP7	41	39	2	40	23	61	0.55	33	80	49	0.06241	Cell division protein ZapB	ZapB family
NODE_101537_length_268_cov_0.789744_g96253_i0.p1	NODE_101537_length_268_cov_0.789744_g96253_i0	P18719	42	48	12	57	8	53	0.54	33	55	43	0.10193	Gastrula zinc finger protein XlCGF32.1 (Fragment)	Krueppel C2H2-type zinc-finger protein family
TRINITY_DN680559_c0_g1_i1.p1	TRINITY_DN680559_c0_g1_i1	O27342	41	44	21	61	8	51	0.53	33	53	54	0.103939	UPF0248 protein MTH_1281	UPF0248 family
TRINITY_DN64093_c0_g2_i1.p1	TRINITY_DN64093_c0_g2_i1	B7VLN0	46	35	1	35	30	64	0.71	33	71	44	0.110497	Cell division protein ZapB	ZapB family
NODE_129138_length_254_cov_0.850829_g123854_i0.p1	NODE_129138_length_254_cov_0.850829_g123854_i0	Q9ZZ50	45	29	6	34	21	49	0.71	33	83	53	0.117518	ATP synthase protein 8 (A6L) (F-ATPase subunit 8)	ATPase protein 8 family
NODE_78855_length_280_cov_0.908213_g73573_i0.p2	NODE_78855_length_280_cov_0.908213_g73573_i0	F5CPE2	43	35	21	55	24	58	0.7	33	63	43	0.121678	Three-finger toxin MALT0063C (3FTx MALT0063C)	Snake three-finger toxin family, Short-chain subfamily
NODE_41359_length_359_cov_1.076923_g36124_i0.p3	NODE_41359_length_359_cov_1.076923_g36124_i0	P41307	43	40	17	56	3	42	0.53	33	70	41	0.128246	NADH-ubiquinone oxidoreductase chain 4L (EC 7.1.1.2) (NADH dehydrogenase subunit 4L)	Complex I subunit 4L family
NODE_128811_length_254_cov_0.850829_g123527_i0.p4	NODE_128811_length_254_cov_0.850829_g123527_i0	P51421	63	24	6	29	1	24	0.53	33	83	57	0.144707	60S ribosomal protein L32 (Fragment)	Eukaryotic ribosomal protein eL32 family
TRINITY_DN38693_c1_g1_i1.p1	TRINITY_DN38693_c1_g1_i1	O18745	54	37	1	34	24	60	0.71	33	57	60	0.153468	Sperm protamine P1	Protamine P1 family
TRINITY_DN93526_c0_g1_i1.p2	TRINITY_DN93526_c0_g1_i1	P35311	44	39	17	55	27	65	0.69	33	65	57	0.213337	Sperm protamine P1	Protamine P1 family
TRINITY_DN16068_c1_g1_i1.p3	TRINITY_DN16068_c1_g1_i1	P81499	50	22	5	25	26	47	0.71	33	45	46	0.230201	Piguamerin	Protease inhibitor I15 (antistasin) family
TRINITY_DN6390_c1_g1_i1.p2	TRINITY_DN6390_c1_g1_i1	P60083	41	41	9	49	1	41	0.55	33	84	68	0.232759	UPF0291 protein CTC_01690.1	UPF0291 family
TRINITY_DN68973_c0_g3_i1.p1	TRINITY_DN68973_c0_g3_i1	A1SRX7	42	45	45	89	13	51	0.54	33	45	43	0.234116	UPF0145 protein Ping_0381	UPF0145 family
TRINITY_DN62143_c2_g1_i1.p4	TRINITY_DN62143_c2_g1_i1	Q01777	42	26	30	55	11	36	0.71	33	42	46	0.237811	Protein hunchback (Fragment)	Hunchback C2H2-type zinc-finger protein family
TRINITY_DN736743_c0_g1_i1.p3	TRINITY_DN736743_c0_g1_i1	P04139	43	44	6	49	16	59	0.54	33	86	73	0.239502	Putative mercuric resistance protein	0
NODE_27945_length_483_cov_5.356098_g23202_i1.p4	NODE_27945_length_483_cov_5.356098_g23202_i1	P83651	42	33	17	48	3	33	0.55	33	53	97	0.248256	Antimicrobial peptide Alo-1	AMP family
TRINITY_DN80433_c0_g1_i1.p4	TRINITY_DN80433_c0_g1_i1	P14309	41	46	2	47	10	54	0.71	33	90	59	0.290981	Sperm-specific protein Phi-0	0
TRINITY_DN290686_c0_g1_i1.p2	TRINITY_DN290686_c0_g1_i1	P83211	42	45	7	50	62	106	0.54	33	90	42	0.437072	Sperm protamine P1	0
NODE_25939_length_514_cov_4.351474_g21390_i0.p2	NODE_25939_length_514_cov_4.351474_g21390_i0	Q14PJ9	44	34	21	51	20	53	0.71	33	44	56	0.483841	30S ribosomal protein S14 type Z	Universal ribosomal protein uS14 family, Zinc-binding uS14 subfamily
TRINITY_DN732209_c0_g1_i1.p1	TRINITY_DN732209_c0_g1_i1	Q8MKD0	41	37	2	37	53	89	0.7	33	88	41	0.53346	C-C motif chemokine 5 (Small-inducible cytokine A5) (T-cell-specific protein RANTES)	Intercrine beta (chemokine CC) family
TRINITY_DN46805_c1_g1_i1.p3	TRINITY_DN46805_c1_g1_i1	Q5REZ1	47	36	1	36	4	39	0.69	33	61	55	0.595437	Stress-associated endoplasmic reticulum protein 1 (Ribosome-attached membrane protein 4)	RAMP4 family
NODE_13231_length_919_cov_15.219858_g10378_i0.p4	NODE_13231_length_919_cov_15.219858_g10378_i0	P83183	43	40	10	49	11	47	0.54	33	73	48	0.6015	Cysteine-rich protamine	0
TRINITY_DN68791_c0_g2_i1.p4	TRINITY_DN68791_c0_g2_i1	Q52282	41	54	53	106	4	53	0.69	33	50	62	0.705054	Putative protein KleG	0
TRINITY_DN71240_c0_g2_i4.p5	TRINITY_DN71240_c0_g2_i4	P32903	47	34	3	36	6	35	0.7	33	83	85	1.01623	Plasma membrane ATPase proteolipid 1	0
NODE_208_length_4589_cov_54.713242_g141_i0.p4	NODE_208_length_4589_cov_54.713242_g141_i0	P91913	43	54	33	86	20	70	0.69	33	47	49	1.45377	60S acidic ribosomal protein P1 (Ribosomal protein large subunit P1)	Eukaryotic ribosomal protein P1/P2 family
TRINITY_DN403303_c0_g2_i1.p2	TRINITY_DN403303_c0_g2_i1	Q20689	51	35	4	30	43	74	0.69	33	106	42	2.16686	Protein kreg-1	0
TRINITY_DN228574_c0_g1_i1.p2	TRINITY_DN228574_c0_g1_i1	Q09FZ4	43	40	34	73	58	97	0.53	33	54	40	50.1024	NAD(P)H-quinone oxidoreductase subunit 4L, chloroplastic (EC 7.1.1.-) (NAD(P)H dehydrogenase subunit 4L) (NADH-plastoquinone oxidoreductase subunit 4L)	Complex I subunit 4L family
TRINITY_DN422282_c0_g1_i1.p1	TRINITY_DN422282_c0_g1_i1	P56529	47	30	6	35	46	72	0.41	34	77	40	0.076734	Psi-conotoxin PIIIE (Psi-conotoxin P3.8)	Conotoxin M superfamily
NODE_157533_length_238_cov_2.800000_g152244_i0.p3	NODE_157533_length_238_cov_2.800000_g152244_i0	Q9ZE67	45	31	1	31	7	37	0.24	34	57	62	0.090275	Uncharacterized protein RP080	0
NODE_110612_length_263_cov_1.621053_g105328_i0.p1	NODE_110612_length_263_cov_1.621053_g105328_i0	Q8TGP2	50	36	52	87	2	37	0.24	34	41	51	0.131294	Putative uncharacterized protein YER023C-A	0
TRINITY_DN731894_c0_g1_i1.p1	TRINITY_DN731894_c0_g1_i1	Q27976	47	34	29	62	40	73	0.25	34	55	41	0.136416	Non-muscle caldesmon (CDM) (L-caldesmon) (Fragment)	0
TRINITY_DN206534_c0_g1_i1.p1	TRINITY_DN206534_c0_g1_i1	P80251	50	30	11	36	14	43	0.41	34	55	42	0.143933	Metallothionein 20-I isoforms A and B (MT-20-IA and MT-20-IB)	Metallothionein superfamily, Type 2 family
TRINITY_DN50157_c0_g2_i1.p2	TRINITY_DN50157_c0_g2_i1	Q6ZFW0	48	40	8	47	37	75	0.24	34	78	43	0.148517	Non-specific lipid-transfer protein C4 (OsC4)	Plant LTP family
TRINITY_DN80022_c0_g1_i1.p1	TRINITY_DN80022_c0_g1_i1	P18612	45	44	6	49	15	56	0.42	34	88	67	0.153468	Stress-induced protein KIN1	0
TRINITY_DN66050_c0_g2_i1.p1	TRINITY_DN66050_c0_g2_i1	Q7VGE5	44	43	13	51	39	81	0.31	34	45	42	0.153468	30S ribosomal protein S10	Universal ribosomal protein uS10 family
TRINITY_DN144307_c0_g1_i1.p1	TRINITY_DN144307_c0_g1_i1	P25347	44	45	6	50	58	101	0.24	34	76	43	0.153468	Uncharacterized protein YCR001W	0
TRINITY_DN97016_c0_g1_i1.p1	TRINITY_DN97016_c0_g1_i1	Q5ZIK2	40	57	3	54	59	115	0.41	34	56	41	0.183019	PDZ domain-containing protein 11	0
NODE_157097_length_240_cov_2.485030_g151809_i0.p3	NODE_157097_length_240_cov_2.485030_g151809_i0	B8D9T9	44	41	29	64	14	54	0.41	34	57	63	0.188637	50S ribosomal protein L29	Universal ribosomal protein uL29 family
TRINITY_DN55827_c0_g2_i1.p2	TRINITY_DN55827_c0_g2_i1	O46590	68	22	9	30	20	41	0.41	34	73	40	0.198159	Cytochrome c oxidase subunit 4 isoform 1, mitochondrial (Cytochrome c oxidase polypeptide IV) (Cytochrome c oxidase subunit IV isoform 1) (COX IV-1) (Fragment)	Cytochrome c oxidase IV family
NODE_32719_length_426_cov_3.518414_g27687_i0.p1	NODE_32719_length_426_cov_3.518414_g27687_i0	A1AVW2	43	47	9	55	8	53	0.32	34	61	45	0.211343	Phosphoribosyl-ATP pyrophosphatase (PRA-PH) (EC 3.6.1.31)	PRA-PH family
NODE_159017_length_232_cov_3.874214_g153728_i0.p3	NODE_159017_length_232_cov_3.874214_g153728_i0	B0UM25	44	32	38	69	35	66	0.24	34	42	48	0.248062	UPF0434 protein M446_0487	UPF0434 family
TRINITY_DN76145_c0_g1_i1.p2	TRINITY_DN76145_c0_g1_i1	Q86HA0	42	31	4	34	33	63	0.42	34	89	48	0.269968	Putative uncharacterized protein DDB_G0275565	0
TRINITY_DN702467_c0_g1_i1.p4	TRINITY_DN702467_c0_g1_i1	Q96RM1	45	29	1	29	37	65	0.24	34	100	40	0.361252	Small proline-rich protein 2F (SPR-2F)	Cornifin (SPRR) family
TRINITY_DN16854_c1_g1_i1.p1	TRINITY_DN16854_c1_g1_i1	A4WE56	41	51	1	50	63	113	0.24	34	102	40	0.383669	Glycine cleavage system H protein	GcvH family
TRINITY_DN146173_c0_g1_i1.p2	TRINITY_DN146173_c0_g1_i1	O70555	41	39	35	73	46	78	0.42	34	52	46	0.445805	Small proline-rich protein 2D	Cornifin (SPRR) family
TRINITY_DN54678_c0_g1_i1.p3	TRINITY_DN54678_c0_g1_i1	P0DJB5	50	22	21	42	1	22	0.24	34	46	69	0.459891	Conotoxin Cltx-4	0
NODE_139672_length_249_cov_0.875000_g134386_i0.p3	NODE_139672_length_249_cov_0.875000_g134386_i0	Q29288	55	22	3	24	27	48	0.41	34	48	44	0.466874	C-C motif chemokine 5 (SIS-delta) (Small-inducible cytokine A5) (T-cell-specific protein RANTES) (Fragment)	Intercrine beta (chemokine CC) family
TRINITY_DN42510_c0_g1_i1.p2	TRINITY_DN42510_c0_g1_i1	Q7LZB2	44	48	1	48	5	52	0.24	34	89	81	0.522176	Sperm protamine P1-type (Protamine I-1)	Protamine P1 family
TRINITY_DN64536_c1_g4_i1.p1	TRINITY_DN64536_c1_g4_i1	Q30KL6	44	36	48	82	30	65	0.4	34	42	54	1.52986	Beta-defensin 110 (Beta-defensin 111) (Defensin, beta 110) (Defensin, beta 111)	Beta-defensin family
NODE_64516_length_287_cov_0.864486_g59237_i0.p1	NODE_64516_length_287_cov_0.864486_g59237_i0	C9JFL3	42	45	44	88	22	62	0.11	35	47	55	0.083406	Proline, histidine and glycine-rich protein 1	0
TRINITY_DN36611_c0_g1_i1.p4	TRINITY_DN36611_c0_g1_i1	P11860	41	41	21	61	2	42	0.19	35	53	91	0.087451	Sperm-specific protein Phi-3 (PL-IV)	0
TRINITY_DN18646_c0_g1_i1.p1	TRINITY_DN18646_c0_g1_i1	A9A6I9	59	32	2	31	33	64	0.19	35	94	48	0.105081	30S ribosomal protein S27ae	Eukaryotic ribosomal protein eS31 family
TRINITY_DN52314_c0_g2_i1.p1	TRINITY_DN52314_c0_g2_i1	P08441	43	37	53	85	40	76	0.14	35	43	46	0.11087	Growth factor (Secreted epidermal growth factor-like)	0
NODE_64485_length_287_cov_0.934579_g59206_i0.p1	NODE_64485_length_287_cov_0.934579_g59206_i0	Q3E742	45	38	45	78	26	63	0.14	35	42	56	0.117159	Uncharacterized protein YLR412C-A	0
NODE_114337_length_261_cov_1.638298_g109053_i0.p1	NODE_114337_length_261_cov_1.638298_g109053_i0	Q925H3	43	49	3	50	31	71	0.14	35	88	63	0.1323	Keratin-associated protein 6-5 (Keratin-associated protein 16-8) (Keratin-associated protein 16.8)	KRTAP type 6 family
TRINITY_DN11213_c0_g1_i1.p2	TRINITY_DN11213_c0_g1_i1	Q7T2B9	40	47	2	48	48	93	0.19	35	96	40	0.153468	Myotrophin	Myotrophin family
TRINITY_DN19396_c0_g1_i1.p2	TRINITY_DN19396_c0_g1_i1	A0T104	45	42	1	42	55	94	0.19	35	86	41	0.153468	30S ribosomal protein S6, chloroplastic	Bacterial ribosomal protein bS6 family
TRINITY_DN18810_c0_g1_i1.p2	TRINITY_DN18810_c0_g1_i1	P26460	60	25	16	40	4	28	0.19	35	50	48	0.153468	Creatine kinase B-type (EC 2.7.3.2) (B-CK) (Creatine kinase B chain) (Fragments)	ATP:guanido phosphotransferase family
TRINITY_DN538831_c0_g1_i1.p1	TRINITY_DN538831_c0_g1_i1	P83213	43	40	36	75	15	54	0.11	35	52	74	0.168814	Sperm protamine P3	0
NODE_24167_length_546_cov_3.355180_g19795_i0.p2	NODE_24167_length_546_cov_3.355180_g19795_i0	P41012	40	57	35	85	41	97	0.18	35	66	43	0.1812	ATP synthase epsilon chain (ATP synthase F1 sector epsilon subunit) (F-ATPase epsilon subunit)	ATPase epsilon chain family
TRINITY_DN455107_c0_g1_i1.p1	TRINITY_DN455107_c0_g1_i1	A3PBC8	52	33	4	36	1	33	0.19	35	92	42	0.181251	Putative membrane protein insertion efficiency factor	UPF0161 family
TRINITY_DN64758_c0_g1_i1.p5	TRINITY_DN64758_c0_g1_i1	P15974	42	38	3	39	2	37	0.19	35	70	40	0.191698	Putative per-hexamer repeat protein 4	0
TRINITY_DN395653_c0_g1_i1.p2	TRINITY_DN395653_c0_g1_i1	Q9ZDH6	57	30	22	51	14	43	0.19	35	58	70	0.233366	Uncharacterized protein RP352	0
TRINITY_DN28465_c5_g2_i1.p1	TRINITY_DN28465_c5_g2_i1	Q14JB5	40	47	2	48	64	110	0.11	35	89	42	0.23744	50S ribosomal protein L22	Universal ribosomal protein uL22 family
TRINITY_DN562427_c0_g1_i1.p3	TRINITY_DN562427_c0_g1_i1	A0A1B0GUW7	40	42	1	42	1	42	0.18	35	93	76	0.312828	Small integral membrane protein 27 (TOPORS antisense RNA 1)	0
TRINITY_DN137093_c0_g1_i1.p1	TRINITY_DN137093_c0_g1_i1	B2SC52	41	46	65	110	9	54	0.14	35	41	68	0.372772	Protein SlyX homolog	SlyX family
TRINITY_DN58881_c0_g1_i1.p1	TRINITY_DN58881_c0_g1_i1	P09678	45	62	28	83	39	96	0.16	35	43	41	0.502574	Superoxide dismutase [Cu-Zn] (EC 1.15.1.1)	Cu-Zn superoxide dismutase family
TRINITY_DN125427_c0_g1_i1.p1	TRINITY_DN125427_c0_g1_i1	Q3MHP3	40	57	1	57	19	71	0.11	35	89	55	0.513009	Protein S100-A14 (S100 calcium-binding protein A14)	S-100 family
NODE_130955_length_253_cov_0.855556_g125670_i0.p2	NODE_130955_length_253_cov_0.855556_g125670_i0	Q9DET5	53	30	1	30	14	43	0.14	35	41	67	0.514693	Thymosin beta-15A homolog (Thymosin beta)	Thymosin beta family
TRINITY_DN70812_c0_g1_i1.p2	TRINITY_DN70812_c0_g1_i1	Q9UIG4	42	60	87	141	28	85	0.23	35	40	44	0.569435	Psoriasis susceptibility 1 candidate gene 2 protein (Protein SPR1)	0
TRINITY_DN73349_c0_g2_i1.p1	TRINITY_DN73349_c0_g2_i1	Q9JLR9	42	48	38	78	3	47	0.18	35	51	51	0.657487	HIG1 domain family member 1A, mitochondrial (Hypoxia-inducible gene 1 protein)	0
TRINITY_DN66941_c0_g2_i1.p2	TRINITY_DN66941_c0_g2_i1	P58234	40	67	24	89	6	71	0.18	35	57	47	0.702654	40S ribosomal protein S19-A (S16-A)	Eukaryotic ribosomal protein eS19 family
NODE_62647_length_288_cov_0.716279_g57370_i0.p1	NODE_62647_length_288_cov_0.716279_g57370_i0	A0A023PYJ0	43	44	36	77	46	89	0.11	35	52	41	0.742826	Putative uncharacterized membrane protein YML009C-A	0
TRINITY_DN40778_c0_g1_i1.p2	TRINITY_DN40778_c0_g1_i1	P83212	45	33	1	33	7	39	0.11	35	79	57	2.38221	Sperm protamine P2	0
NODE_8522_length_1303_cov_133.871545_g6623_i0.p3	NODE_8522_length_1303_cov_133.871545_g6623_i0	Q91VE1	43	53	3	53	53	105	0.18	35	96	50	5.25019	Protamine-2 (Sperm histone P2) (Sperm protamine P2)	Protamine P2 family
NODE_18485_length_691_cov_435.770227_g14777_i0.p4	NODE_18485_length_691_cov_435.770227_g14777_i0	Q8T697	47	38	22	59	1	33	0.19	35	49	86	12.7752	Thymosin beta (Beta-thymosin)	Thymosin beta family
NODE_138524_length_249_cov_0.875000_g133238_i0.p3	NODE_138524_length_249_cov_0.875000_g133238_i0	Q03293	44	54	25	78	42	94	0.082	36	66	43	0.09245	Period circadian protein (Fragment)	0
NODE_57434_length_290_cov_1.760369_g52158_i0.p2	NODE_57434_length_290_cov_1.760369_g52158_i0	Q01642	42	43	1	38	23	62	0.081	36	45	68	0.101474	Male-specific sperm protein Mst84Da	MST(3)CGP family
NODE_50682_length_313_cov_1.854167_g45414_i0.p3	NODE_50682_length_313_cov_1.854167_g45414_i0	B1V902	49	41	22	62	27	64	0.064	36	55	54	0.216473	Acyl carrier protein (ACP)	Acyl carrier protein (ACP) family
TRINITY_DN184476_c0_g1_i1.p1	TRINITY_DN184476_c0_g1_i1	Q02034	42	31	17	47	10	40	0.084	36	63	67	0.238898	Protein krueppel (Fragment)	Krueppel C2H2-type zinc-finger protein family
TRINITY_DN33695_c0_g1_i1.p2	TRINITY_DN33695_c0_g1_i1	Q02415	41	29	1	29	2	30	0.084	36	58	63	0.362695	Protein krueppel (Fragment)	Krueppel C2H2-type zinc-finger protein family
TRINITY_DN35440_c0_g1_i1.p2	TRINITY_DN35440_c0_g1_i1	P58726	54	28	8	35	1	28	0.082	36	64	40	0.560285	Cold shock-like protein CspJ	0
TRINITY_DN46921_c0_g1_i1.p1	TRINITY_DN46921_c0_g1_i1	P74858	42	60	17	75	43	102	0.063	36	46	48	0.637837	Secretion system apparatus protein SsaO	0
TRINITY_DN131398_c0_g1_i1.p1	TRINITY_DN131398_c0_g1_i1	Q15651	44	43	8	49	45	87	0.065	36	88	43	0.715717	High mobility group nucleosome-binding domain-containing protein 3 (Thyroid receptor-interacting protein 7) (TR-interacting protein 7) (TRIP-7)	HMGN family
TRINITY_DN654834_c4_g1_i1.p2	TRINITY_DN654834_c4_g1_i1	P54031	55	29	2	30	16	42	0.082	36	94	48	0.865153	30S ribosomal protein S27ae	Eukaryotic ribosomal protein eS31 family
TRINITY_DN70267_c1_g8_i2.p4	TRINITY_DN70267_c1_g8_i2	Q82XW4	41	34	1	34	1	33	0.083	36	85	67	2.88771	UPF0337 protein NE0131	UPF0337 (CsbD) family
TRINITY_DN241438_c0_g1_i1.p1	TRINITY_DN241438_c0_g1_i1	P30442	41	34	1	34	21	54	0.049	37	69	63	0.076734	Beta-2-microglobulin (Fragment)	Beta-2-microglobulin family
NODE_145126_length_246_cov_0.890173_g139839_i0.p1	NODE_145126_length_246_cov_0.890173_g139839_i0	P11732	47	38	29	66	9	43	0.028	37	47	46	0.113697	Cytochrome c5	Cytochrome c family
NODE_119094_length_259_cov_0.827957_g113810_i0.p1	NODE_119094_length_259_cov_0.827957_g113810_i0	F2Z398	45	49	7	55	61	105	0.037	37	71	40	0.122656	LMO7 downstream neighbor protein	0
TRINITY_DN248634_c0_g1_i1.p1	TRINITY_DN248634_c0_g1_i1	Q929L4	57	28	1	28	29	56	0.038	37	74	46	0.137845	UPF0337 protein lmo2158	UPF0337 (CsbD) family
NODE_157389_length_239_cov_2.066265_g152100_i0.p3	NODE_157389_length_239_cov_2.066265_g152100_i0	P11160	50	30	1	30	39	68	0.037	37	97	44	0.236409	Lipopolysaccharide export system ATP-binding protein LptB (EC 7.5.2.-) (Fragment)	ABC transporter superfamily, Outer membrane lipopolysaccharide export (TC 1.B.42) family
NODE_70679_length_284_cov_0.810427_g65399_i0.p2	NODE_70679_length_284_cov_0.810427_g65399_i0	P0A980	44	41	2	42	31	67	0.029	37	79	59	0.240198	Cold shock-like protein CspG (CPS-G)	0
TRINITY_DN73944_c7_g142_i1.p3	TRINITY_DN73944_c7_g142_i1	P33248	68	22	13	34	9	30	0.049	37	42	50	0.257687	Thymosin beta-12	Thymosin beta family
NODE_20896_length_620_cov_4.374771_g16863_i0.p1	NODE_20896_length_620_cov_4.374771_g16863_i0	P72761	45	44	6	49	4	47	0.037	37	46	43	0.325479	Carbon dioxide-concentrating mechanism protein CcmK homolog 2	Bacterial microcompartments protein family
TRINITY_DN54343_c0_g1_i1.p2	TRINITY_DN54343_c0_g1_i1	P80145	75	20	11	30	11	30	0.048	37	63	63	0.329723	Ferritin heavy chain (Ferritin H subunit) (EC 1.16.3.1) (Prosome-like particle) (PLP) (RNP particle) (Fragments)	Ferritin family
NODE_143468_length_247_cov_0.885057_g138182_i0.p3	NODE_143468_length_247_cov_0.885057_g138182_i0	P84064	47	34	10	37	2	35	0.029	37	55	94	0.481062	Glycine-rich protein GWK [Cleaved into: Glycine-rich protein GWK isoform 1; Glycine-rich protein GWK isoform 2; Glycine-rich protein GWK isoform 3; Glycine-rich protein GWK isoform 4]	0
TRINITY_DN24546_c0_g2_i1.p3	TRINITY_DN24546_c0_g2_i1	Q5T871	44	43	5	47	60	93	0.028	37	91	44	0.879676	Late cornified envelope-like proline-rich protein 1 (Novel small proline-rich protein)	Cornifin (SPRR) family
TRINITY_DN62871_c1_g1_i1.p2	TRINITY_DN62871_c1_g1_i1	Q9BYP8	43	58	3	59	37	90	0.016	38	98	55	0.114749	Keratin-associated protein 17-1 (Keratin-associated protein 16.1)	0
NODE_149497_length_244_cov_0.900585_g144210_i0.p2	NODE_149497_length_244_cov_0.900585_g144210_i0	P79342	40	47	1	47	6	52	0.017	38	92	48	0.123592	Protein S100-A13 (8 kDa amlexanox-binding protein) (S100 calcium-binding protein A13)	S-100 family
NODE_101350_length_268_cov_1.015385_g96066_i0.p3	NODE_101350_length_268_cov_1.015385_g96066_i0	Q01643	44	39	35	73	12	48	0.017	38	50	53	0.15948	Male-specific sperm protein Mst84Db	MST(3)CGP family
TRINITY_DN541351_c0_g1_i1.p2	TRINITY_DN541351_c0_g1_i1	P11470	41	44	5	48	12	55	0.017	38	65	59	0.197544	Spore germination protein GerE	0
NODE_121639_length_258_cov_0.832432_g116355_i0.p2	NODE_121639_length_258_cov_0.832432_g116355_i0	P26351	57	28	1	28	15	42	0.016	38	85	67	0.21533	Thymosin beta-11	Thymosin beta family
TRINITY_DN11228_c0_g1_i1.p2	TRINITY_DN11228_c0_g1_i1	B7V4H5	40	47	3	49	49	92	0.022	38	96	43	0.379577	Thiosulfate sulfurtransferase GlpE (EC 2.8.1.1)	GlpE family
NODE_18858_length_678_cov_7.895868_g15100_i0.p1	NODE_18858_length_678_cov_7.895868_g15100_i0	P18399	45	44	13	56	1	44	0.017	38	40	80	0.658292	Nitrogen fixation protein FixS	0
TRINITY_DN74349_c14_g204_i1.p3	TRINITY_DN74349_c14_g204_i1	Q7YRC3	63	27	17	43	9	35	0.017	38	63	61	3.599	Thymosin beta-4 (T beta-4) [Cleaved into: Hematopoietic system regulatory peptide (Seraspenide)]	Thymosin beta family
TRINITY_DN666727_c0_g1_i1.p2	TRINITY_DN666727_c0_g1_i1	Q04537	41	61	7	63	22	82	0.01	39	94	43	0.07222	Period circadian protein (Fragment)	0
NODE_89273_length_275_cov_0.762376_g83989_i0.p5	NODE_89273_length_275_cov_0.762376_g83989_i0	Q53391	64	22	12	33	1	22	0.013	39	54	96	0.110497	Fimbrial protein (Pilin) (Fragment)	N-Me-Phe pilin family
NODE_111240_length_263_cov_0.810526_g105956_i0.p2	NODE_111240_length_263_cov_0.810526_g105956_i0	P27003	43	54	1	52	16	69	0.01	39	100	56	0.115247	Protein S100-A10 (Calpactin I light chain) (Calpactin-1 light chain) (Cellular ligand of annexin II) (S100 calcium-binding protein A10) (p10 protein) (p11)	S-100 family
TRINITY_DN594590_c0_g1_i1.p4	TRINITY_DN594590_c0_g1_i1	P00123	50	38	1	38	50	86	0.01	39	97	44	0.136214	Cytochrome c-555 (Cytochrome c555)	0
NODE_60372_length_289_cov_0.712963_g55095_i0.p1	NODE_60372_length_289_cov_0.712963_g55095_i0	C3N178	48	46	11	56	25	70	0.01	39	62	58	0.215598	50S ribosomal protein L13e	Eukaryotic ribosomal protein eL13 family
NODE_40822_length_362_cov_3.435986_g35588_i0.p2	NODE_40822_length_362_cov_3.435986_g35588_i0	A4II29	40	52	41	88	17	68	0.01	39	58	46	0.220757	Notch-regulated ankyrin repeat-containing protein	NRARP family
NODE_39690_length_370_cov_2.828283_g34464_i0.p3	NODE_39690_length_370_cov_2.828283_g34464_i0	P10175	42	60	10	69	9	66	0.01	39	83	86	0.245548	Cytochrome c oxidase subunit 8B, mitochondrial (Cytochrome c oxidase polypeptide VIII-heart) (Cytochrome c oxidase subunit 8-1) (Cytochrome c oxidase subunit 8H) (IX) (VIIIb)	Cytochrome c oxidase VIII family
TRINITY_DN19765_c0_g1_i1.p2	TRINITY_DN19765_c0_g1_i1	P27583	46	52	51	102	16	66	0.007	39	46	49	0.28306	3-oxoacyl-[acyl-carrier-protein] reductase (EC 1.1.1.100) (3-ketoacyl-acyl carrier protein reductase) (Fragments)	Short-chain dehydrogenases/reductases (SDR) family
TRINITY_DN74349_c14_g34_i1.p3	TRINITY_DN74349_c14_g34_i1	Q9I955	50	36	26	61	6	41	0.007	39	59	78	0.379956	Thymosin beta-a	Thymosin beta family
TRINITY_DN706420_c0_g1_i1.p2	TRINITY_DN706420_c0_g1_i1	P17589	47	49	2	43	3	51	0.008	39	94	46	1.28307	Latency-related protein 2	0
TRINITY_DN258403_c0_g1_i1.p3	TRINITY_DN258403_c0_g1_i1	P53820	64	25	6	30	24	47	0.013	39	81	48	1.86847	Putative uncharacterized protein YNL338W	0
TRINITY_DN73591_c203_g9_i1.p2	TRINITY_DN73591_c203_g9_i1	Q9CMZ6	60	30	1	30	37	66	0.01	39	97	43	3.10962	Deleted.	0
TRINITY_DN73944_c7_g115_i1.p3	TRINITY_DN73944_c7_g115_i1	Q9DFJ9	53	32	16	47	8	39	0.013	39	67	73	4.72194	Thymosin beta	Thymosin beta family
NODE_76056_length_282_cov_0.736842_g70775_i0.p3	NODE_76056_length_282_cov_0.736842_g70775_i0	B9M2R9	56	27	2	28	30	56	0.004	40	90	46	0.081632	DNA gyrase inhibitor YacG	DNA gyrase inhibitor YacG family
NODE_113886_length_262_cov_0.814815_g108602_i0.p2	NODE_113886_length_262_cov_0.814815_g108602_i0	P13920	43	47	5	51	2	45	0.006	40	90	104	0.097821	Protein CopG (Protein RepA)	Transcriptional regulatory CopG/NikR family
TRINITY_DN66730_c1_g3_i1.p1	TRINITY_DN66730_c1_g3_i1	P92555	45	55	23	72	25	79	0.006	40	68	45	0.110838	Uncharacterized mitochondrial protein AtMg01250 (ORF102)	0
TRINITY_DN71363_c10_g33_i1.p4	TRINITY_DN71363_c10_g33_i1	Q54KT2	42	38	3	40	9	43	0.003	40	88	53	0.138852	Putative uncharacterized protein DDB_G0287191	0
TRINITY_DN25460_c0_g1_i1.p2	TRINITY_DN25460_c0_g1_i1	O34588	45	44	9	49	27	70	0.004	40	90	56	0.152956	Uncharacterized protein YkuJ	0
TRINITY_DN3127_c0_g1_i1.p1	TRINITY_DN3127_c0_g1_i1	P57017	51	37	1	37	14	48	0.004	40	82	63	0.153468	Uncharacterized 6.4 kDa protein in sieA-mnt intergenic region (ORF59A)	0
NODE_23787_length_553_cov_5.995833_g19448_i0.p6	NODE_23787_length_553_cov_5.995833_g19448_i0	Q2YKD6	61	23	1	23	1	23	0.006	40	55	45	0.208021	Cytochrome bd ubiquinol oxidase subunit X (EC 7.1.1.7)	Cytochrome ubiquinol oxidase subunit X family
TRINITY_DN31502_c0_g1_i1.p1	TRINITY_DN31502_c0_g1_i1	Q64204	53	40	15	49	1	39	0.004	40	82	48	0.230201	Homeobox protein DLX-2 (DLX-5) (Fragment)	Distal-less homeobox family
TRINITY_DN203230_c0_g1_i1.p1	TRINITY_DN203230_c0_g1_i1	A0A087WTH1	47	45	28	72	33	77	0.003	40	43	42	0.4545	Transmembrane protein 265	CD225/Dispanin family
NODE_73508_length_283_cov_0.733333_g68228_i0.p2	NODE_73508_length_283_cov_0.733333_g68228_i0	Q6NV32	57	42	1	41	1	41	0.003	40	100	40	0.461759	Prothymosin alpha-A	Pro/parathymosin family
TRINITY_DN57874_c0_g2_i1.p2	TRINITY_DN57874_c0_g2_i1	P17992	51	39	31	69	3	38	0.004	40	56	57	0.612457	C-hordein (Clone PC-919) (Fragment)	0
TRINITY_DN72709_c0_g1_i1.p1	TRINITY_DN72709_c0_g1_i1	Q05266	44	45	12	56	17	61	0.006	40	71	44	0.694934	Gene 56 protein (Gp56)	0
NODE_73039_length_283_cov_0.733333_g67759_i0.p3	NODE_73039_length_283_cov_0.733333_g67759_i0	P67783	43	46	1	46	1	46	0.003	40	98	47	0.741308	NADH-ubiquinone oxidoreductase chain 4L (EC 7.1.1.2) (NADH dehydrogenase subunit 4L)	Complex I subunit 4L family
TRINITY_DN72418_c1_g2_i2.p3	TRINITY_DN72418_c1_g2_i2	P31786	50	40	39	78	2	41	0.003	40	51	46	0.795657	Acyl-CoA-binding protein (ACBP) (Diazepam-binding inhibitor) (DBI) (Endozepine) (EP)	ACBP family
NODE_5416_length_1726_cov_12.586812_g4225_i0.p1	NODE_5416_length_1726_cov_12.586812_g4225_i0	Q65212	42	52	55	101	4	55	0.006	40	42	73	0.828746	Protein DP71L (MyD116 homolog)	Asfivirus DP71L family
TRINITY_DN6993_c0_g10_i1.p1	TRINITY_DN6993_c0_g10_i1	P80511	44	43	3	43	32	74	0.006	40	65	47	1.90968	Protein S100-A12 (CGRP) (Calcium-binding protein in amniotic fluid 1) (CAAF1) (Calgranulin-C) (CAGC) (Extracellular newly identified RAGE-binding protein) (EN-RAGE) (Migration inhibitory factor-related protein 6) (MRP-6) (p6) (Neutrophil S100 protein) (S100 calcium-binding protein A12) [Cleaved into: Calcitermin]	S-100 family
TRINITY_DN172450_c0_g1_i1.p3	TRINITY_DN172450_c0_g1_i1	P0DKM8	46	35	23	57	1	35	0.002	41	61	74	0.133064	Turripeptide Ici9.1 (Turripeptide OL11-like) (Fragment)	Conopeptide P-like superfamily
TRINITY_DN36977_c0_g1_i1.p1	TRINITY_DN36977_c0_g1_i1	P54510	42	53	1	50	63	114	0.002	41	106	42	0.153468	Uncharacterized protein YqhL	0
TRINITY_DN253053_c0_g1_i1.p2	TRINITY_DN253053_c0_g1_i1	P45690	51	51	1	49	1	51	0.002	41	74	46	0.275513	Major carboxysome shell protein 1B	Bacterial microcompartments protein family
TRINITY_DN319695_c0_g1_i1.p1	TRINITY_DN319695_c0_g1_i1	O60575	45	42	8	49	43	84	0.002	41	86	49	0.305401	Serine protease inhibitor Kazal-type 4 (Peptide PEC-60 homolog)	0
NODE_81933_length_279_cov_0.747573_g76651_i0.p2	NODE_81933_length_279_cov_0.747573_g76651_i0	P19606	44	45	45	89	20	64	0.003	41	50	49	0.313261	Ice-structuring protein lambda OP-3 (ISP lambda OP-3) (Antifreeze protein lambda OP-3)	Type-III AFP family
TRINITY_DN221527_c0_g1_i1.p1	TRINITY_DN221527_c0_g1_i1	O55735	40	42	10	51	45	84	0.002	41	59	47	0.318713	Putative RING finger protein 121R	0
NODE_161205_length_219_cov_9.993151_g155916_i0.p1	NODE_161205_length_219_cov_9.993151_g155916_i0	P06028	61	38	15	52	52	89	0.002	41	61	42	0.362996	Glycophorin-B (PAS-3) (SS-active sialoglycoprotein) (Sialoglycoprotein delta) (CD antigen CD235b)	Glycophorin-A family
TRINITY_DN501356_c0_g1_i1.p1	TRINITY_DN501356_c0_g1_i1	O35439	51	39	30	68	1	39	0.003	41	57	51	0.372885	Monocarboxylate transporter 1 (MCT 1) (Solute carrier family 16 member 1) (Fragment)	Major facilitator superfamily, Monocarboxylate porter (TC 2.A.1.13) family
TRINITY_DN68968_c0_g1_i1.p6	TRINITY_DN68968_c0_g1_i1	O15172	61	31	1	31	25	55	0.002	41	65	43	0.44108	Putative phosphoserine phosphatase-like protein (L-3-phosphoserine-phosphatase homolog)	HAD-like hydrolase superfamily, SerB family
NODE_61014_length_289_cov_0.712963_g55737_i0.p1	NODE_61014_length_289_cov_0.712963_g55737_i0	P12100	40	52	6	57	2	53	0.003	41	72	83	0.926913	Ice-structuring protein AB1 (ISP AB1) (Antifreeze peptide AB1)	Type-III AFP family
TRINITY_DN604804_c0_g1_i1.p1	TRINITY_DN604804_c0_g1_i1	Q9M7X7	54	37	52	88	5	40	0.002	41	42	61	6.3546	60S ribosomal protein L29-1	Eukaryotic ribosomal protein eL29 family
TRINITY_DN67796_c7_g3_i1.p1	TRINITY_DN67796_c7_g3_i1	Q62401	41	63	52	113	33	91	0.002	41	47	61	222.745	C-C motif chemokine 12 (MCP-1-related chemokine) (Monocyte chemoattractant protein 5) (Monocyte chemotactic protein 5) (MCP-5) (Small-inducible cytokine A12)	Intercrine beta (chemokine CC) family
TRINITY_DN10680_c0_g2_i1.p1	TRINITY_DN10680_c0_g2_i1	P03984	40	57	6	61	49	104	0.002	42	90	55	0.076734	Ig kappa chain b5 variant C region	0
TRINITY_DN162317_c0_g1_i1.p1	TRINITY_DN162317_c0_g1_i1	Q28597	53	38	19	56	36	72	0.0009	42	63	50	0.165655	Proteolipid protein 2 (Differentiation-dependent protein A4) (Intestinal membrane A4 protein) (Fragment)	0
NODE_134695_length_251_cov_0.865169_g129410_i0.p1	NODE_134695_length_251_cov_0.865169_g129410_i0	Q2EN75	47	38	4	41	5	42	0.0009	42	58	42	0.169059	Protein S100-A6 (Calcyclin) (S100 calcium-binding protein A6)	S-100 family
NODE_153412_length_242_cov_0.911243_g148125_i0.p1	NODE_153412_length_242_cov_0.911243_g148125_i0	P01843	42	48	19	66	2	48	0.0009	42	60	46	0.184859	Ig lambda-1 chain C region	0
NODE_38855_length_376_cov_1.940594_g33638_i0.p1	NODE_38855_length_376_cov_1.940594_g33638_i0	P28905	41	63	4	63	5	67	0.001	42	75	43	0.209794	DNA polymerase III subunit chi (EC 2.7.7.7)	0
TRINITY_DN651852_c0_g1_i1.p3	TRINITY_DN651852_c0_g1_i1	P41392	75	24	26	49	1	24	0.002	42	49	56	0.228155	Methionine aminopeptidase (MAP) (MetAP) (EC 3.4.11.18) (Peptidase M) (Fragment)	Peptidase M24A family, Methionine aminopeptidase type 1 subfamily
TRINITY_DN64668_c0_g2_i2.p7	TRINITY_DN64668_c0_g2_i2	P55853	46	39	4	42	44	82	0.001	42	75	43	0.237436	Small ubiquitin-related modifier (SUMO) (Ubiquitin-like protein SMT3)	Ubiquitin family, SUMO subfamily
NODE_146226_length_245_cov_4.976744_g140939_i0.p1	NODE_146226_length_245_cov_4.976744_g140939_i0	Q9X450	49	41	3	43	10	50	0.001	42	51	75	0.240814	Enoyl-[acyl-carrier-protein] reductase [NADH] FabI (ENR) (EC 1.3.1.9) (NADH-dependent enoyl-ACP reductase) (Fragment)	Short-chain dehydrogenases/reductases (SDR) family, FabI subfamily
TRINITY_DN59235_c37_g1_i1.p4	TRINITY_DN59235_c37_g1_i1	P55823	78	27	1	27	5	31	0.001	42	90	77	0.264107	Elongation factor 2 (EF-2) (Fragment)	GTP-binding elongation factor family, EF-G/EF-2 subfamily
TRINITY_DN34350_c1_g1_i1.p1	TRINITY_DN34350_c1_g1_i1	P06628	43	49	1	49	7	55	0.001	42	100	40	0.306935	Sporulation initiation phosphotransferase F (EC 2.7.-.-) (Stage 0 sporulation protein F)	0
NODE_70141_length_284_cov_3.279621_g64861_i0.p1	NODE_70141_length_284_cov_3.279621_g64861_i0	P0A1V2	44	45	2	46	3	47	0.0009	42	69	42	0.310853	Insertion element IS629 uncharacterized 12 kDa protein S4062	Transposase 8 family
TRINITY_DN23588_c1_g1_i1.p1	TRINITY_DN23588_c1_g1_i1	A0A0B4J1U3	43	49	1	49	44	88	0.002	42	100	42	0.383669	Immunoglobulin lambda variable 1-36	0
TRINITY_DN49881_c0_g2_i1.p1	TRINITY_DN49881_c0_g2_i1	Q9PSM9	40	52	24	75	2	51	0.0009	42	60	40	0.452826	Snaclec coagulation factor IX/factor X-binding protein subunit A (IX/X-BP subunit A) (ECLV IX/X-BP subunit A)	Snaclec family
TRINITY_DN73944_c7_g185_i1.p2	TRINITY_DN73944_c7_g185_i1	P21752	61	33	21	53	9	41	0.001	42	62	79	0.922179	Thymosin beta-10 (Thymosin beta-9) [Cleaved into: Thymosin beta-8]	Thymosin beta family
NODE_95897_length_271_cov_0.777778_g90613_i0.p1	NODE_95897_length_271_cov_0.777778_g90613_i0	P01041	50	40	22	61	3	42	0.001	42	65	41	1.39848	Cystatin-B (Cystatin-beta) (Liver thiol proteinase inhibitor) (Stefin-B)	Cystatin family
NODE_8809_length_1269_cov_53.678094_g6858_i0.p3	NODE_8809_length_1269_cov_53.678094_g6858_i0	P58511	41	58	19	76	1	56	0.0009	42	73	100	1.8166	Small integral membrane protein 11A	SMIM11 family
TRINITY_DN26426_c0_g1_i1.p1	TRINITY_DN26426_c0_g1_i1	P81185	63	30	1	30	1	30	0.0005	43	61	100	0.306935	Propionyl-CoA carboxylase alpha chain (PCCase) (EC 6.4.1.3) (Propanoyl-CoA:carbon dioxide ligase) (Fragment)	0
TRINITY_DN289664_c0_g1_i1.p1	TRINITY_DN289664_c0_g1_i1	P49628	77	26	19	44	3	28	0.0005	43	59	79	0.387554	60S ribosomal protein L21 (Fragment)	Eukaryotic ribosomal protein eL21 family
TRINITY_DN65195_c1_g4_i1.p1	TRINITY_DN65195_c1_g4_i1	P0ADB6	43	40	9	48	1	40	0.0007	43	71	98	0.540285	Entericidin A	EcnA/EcnB lipoprotein family
NODE_152239_length_243_cov_0.905882_g146952_i0.p1	NODE_152239_length_243_cov_0.905882_g146952_i0	P51777	41	64	6	68	4	66	0.0003	44	79	97	0.094733	Cold shock protein CspD	0
TRINITY_DN247604_c0_g1_i1.p3	TRINITY_DN247604_c0_g1_i1	Q6XFR6	45	53	1	52	43	95	0.0004	44	100	56	0.123764	Glycophorin-C (CD antigen CD236)	Glycophorin-C family
NODE_48839_length_320_cov_12.348178_g43576_i0.p1	NODE_48839_length_320_cov_12.348178_g43576_i0	P01696	50	44	43	86	66	107	0.0002	44	42	40	0.126134	Ig kappa chain V region K29-213	0
NODE_19792_length_651_cov_2.249135_g15904_i0.p2	NODE_19792_length_651_cov_2.249135_g15904_i0	Q5U5A6	46	48	1	48	53	100	0.0003	44	80	42	0.181285	Notch-regulated ankyrin repeat-containing protein	NRARP family
TRINITY_DN30756_c0_g1_i1.p1	TRINITY_DN30756_c0_g1_i1	F1M2Z5	41	73	3	75	4	73	0.0002	44	94	73	0.272135	Noncompact myelin-associated protein (Myelin protein of 11 kDa) (MP11)	0
TRINITY_DN45778_c24_g14_i1.p1	TRINITY_DN45778_c24_g14_i1	P18686	63	27	2	28	9	35	0.0004	44	75	63	0.278742	Ferritin light chain (Ferritin L subunit) (Fragment)	Ferritin family
TRINITY_DN321392_c0_g1_i1.p1	TRINITY_DN321392_c0_g1_i1	Q9CHZ4	41	54	3	56	1	54	0.0003	44	87	89	0.309056	Probable tautomerase LL0574 (EC 5.3.2.-)	4-oxalocrotonate tautomerase family
TRINITY_DN44654_c0_g1_i1.p2	TRINITY_DN44654_c0_g1_i1	P51586	46	56	13	67	3	58	0.0004	44	84	43	0.336797	Uncharacterized 14.6 kDa protein in sodA1 3'region (ORF131)	0
NODE_44936_length_339_cov_0.789474_g39683_i0.p2	NODE_44936_length_339_cov_0.789474_g39683_i0	P93779	42	48	1	48	26	73	0.0002	44	77	40	0.61518	60S ribosomal protein L5 (Fragment)	Universal ribosomal protein uL18 family
TRINITY_DN72631_c0_g1_i1.p1	TRINITY_DN72631_c0_g1_i1	Q96A22	49	53	55	106	74	123	0.0002	44	50	43	0.620277	Uncharacterized protein C11orf52	0
NODE_136805_length_250_cov_0.870056_g131519_i0.p2	NODE_136805_length_250_cov_0.870056_g131519_i0	Q99584	45	47	1	47	6	52	0.0004	44	87	48	0.623385	Protein S100-A13 (S100 calcium-binding protein A13)	S-100 family
TRINITY_DN74195_c0_g1_i3.p1	TRINITY_DN74195_c0_g1_i3	Q9NPJ4	40	82	40	121	60	137	0.0002	44	66	59	0.66739	Proline-rich nuclear receptor coactivator 2	PNRC family, PNRC2 subfamily
TRINITY_DN53916_c0_g1_i1.p1	TRINITY_DN53916_c0_g1_i1	Q5ZJI6	43	60	22	78	13	72	0.0002	44	76	55	0.723299	Protein NATD1 (N-acetyltransferase domain-containing protein 1)	NATD1 family
NODE_94361_length_272_cov_0.773869_g89077_i0.p1	NODE_94361_length_272_cov_0.773869_g89077_i0	Q4L6A7	49	45	6	50	23	63	0.0003	44	50	68	0.811347	Cold shock protein CspA	0
TRINITY_DN41930_c0_g1_i1.p2	TRINITY_DN41930_c0_g1_i1	P56551	43	42	18	59	2	43	0.0003	44	67	95	1.11118	Entericidin A	EcnA/EcnB lipoprotein family
TRINITY_DN54980_c110_g1_i1.p1	TRINITY_DN54980_c110_g1_i1	Q8TY92	55	38	2	39	48	85	0.0001	45	95	40	0.076734	50S ribosomal protein L23	Universal ribosomal protein uL23 family
NODE_134226_length_251_cov_1.297753_g128941_i0.p2	NODE_134226_length_251_cov_1.297753_g128941_i0	P9WQG4	40	62	19	80	74	135	0.0001	45	75	40	0.091714	Uncharacterized N-acetyltransferase MT2743 (EC 2.3.1.-)	Acetyltransferase family
NODE_53402_length_302_cov_5.209607_g48132_i0.p4	NODE_53402_length_302_cov_5.209607_g48132_i0	P13113	46	48	14	61	15	62	0.0001	45	57	53	0.094733	Mercuric transport protein periplasmic component (Mercury scavenger protein) (Periplasmic mercury ion-binding protein)	MerP family
NODE_126629_length_255_cov_0.846154_g121345_i0.p2	NODE_126629_length_255_cov_0.846154_g121345_i0	P49629	84	25	1	25	9	33	0.0002	45	71	76	0.104117	60S ribosomal protein L26 (Fragment)	Universal ribosomal protein uL24 family
TRINITY_DN74923_c4_g28_i1.p1	TRINITY_DN74923_c4_g28_i1	P20766	47	47	39	85	6	51	0.0002	45	49	45	0.136422	Ig lambda-1 chain C region	0
TRINITY_DN450601_c0_g1_i1.p1	TRINITY_DN450601_c0_g1_i1	P16939	45	53	3	55	44	94	0.0002	45	96	53	0.139516	Insertion element IS600 uncharacterized 11 kDa protein (ISO-S3 11 kDa protein)	Transposase 8 family
NODE_114451_length_261_cov_1.420213_g109167_i0.p2	NODE_114451_length_261_cov_1.420213_g109167_i0	P01650	41	54	21	74	4	53	0.0002	45	71	50	0.220793	Ig kappa chain V-V region UPC 61	0
TRINITY_DN17092_c0_g1_i1.p4	TRINITY_DN17092_c0_g1_i1	Q92366	57	30	1	30	1	30	0.0002	45	97	49	0.224817	60S ribosomal protein L29 (L43)	Eukaryotic ribosomal protein eL29 family
NODE_53816_length_301_cov_2.008772_g48545_i0.p1	NODE_53816_length_301_cov_2.008772_g48545_i0	Q2SA36	47	45	19	63	13	57	0.0001	45	59	49	0.233006	UPF0250 protein HCH_05838	UPF0250 family
TRINITY_DN25225_c0_g1_i1.p1	TRINITY_DN25225_c0_g1_i1	P0C885	49	41	27	67	4	44	0.0001	45	54	60	0.246205	Copper chaperone CopZ	0
NODE_133339_length_252_cov_0.860335_g128054_i0.p1	NODE_133339_length_252_cov_0.860335_g128054_i0	P11632	48	42	2	43	49	90	0.0002	45	51	45	0.25243	Non-histone chromosomal protein 6A	NHP6 family
TRINITY_DN21298_c0_g1_i1.p1	TRINITY_DN21298_c0_g1_i1	O32072	40	47	4	50	45	91	0.0001	45	94	46	0.306424	Putative sulfurtransferase YtwF (EC 2.8.1.-)	0
TRINITY_DN198292_c0_g1_i1.p2	TRINITY_DN198292_c0_g1_i1	P0DKT2	44	45	3	47	26	70	0.0002	45	92	64	0.306935	Turripeptide Gsg9.2	Conopeptide P-like superfamily
TRINITY_DN73513_c5_g2_i1.p2	TRINITY_DN73513_c5_g2_i1	P56567	42	50	9	58	1	50	0.0001	45	86	52	0.373534	Cystatin-A (Cystatin-A1) (Stefin-A)	Cystatin family
TRINITY_DN60337_c0_g1_i1.p1	TRINITY_DN60337_c0_g1_i1	P24072	41	49	2	49	22	70	0.0001	45	98	41	0.3806	Chemotaxis protein CheY	0
TRINITY_DN44572_c0_g1_i2.p1	TRINITY_DN44572_c0_g1_i2	P81786	87	23	1	23	1	23	0.0001	45	52	100	0.431222	NAD-dependent alcohol dehydrogenase (ADH) (EC 1.1.1.1) (Fragment)	Zinc-containing alcohol dehydrogenase family
TRINITY_DN64750_c0_g2_i1.p2	TRINITY_DN64750_c0_g2_i1	P0C5P9	50	52	1	52	1	52	0.0001	45	78	96	0.474546	Putative uncharacterized protein YLR154W-B	0
TRINITY_DN72002_c1_g1_i1.p3	TRINITY_DN72002_c1_g1_i1	Q5T292	40	42	21	62	29	70	0.0001	45	53	40	1.44132	Transmembrane protein 273	0
NODE_10245_length_1131_cov_45.433837_g7975_i0.p1	NODE_10245_length_1131_cov_45.433837_g7975_i0	P16709	42	57	57	113	23	76	0.0002	45	49	74	1.52801	viral Ubiquitin	Ubiquitin family
TRINITY_DN68279_c0_g4_i1.p1	TRINITY_DN68279_c0_g4_i1	Q9NRQ5	46	57	1	57	1	57	0.0001	45	97	97	1.8068	Single-pass membrane and coiled-coil domain-containing protein 4 (Protein FN5)	SMCO4 family
TRINITY_DN179756_c0_g1_i1.p1	TRINITY_DN179756_c0_g1_i1	P73455	44	45	6	50	6	50	8e-05	46	90	50	0.076734	Uncharacterized protein ssl3177	0
TRINITY_DN307131_c0_g1_i1.p2	TRINITY_DN307131_c0_g1_i1	P0CI21	61	38	17	54	1	38	6e-05	46	69	100	0.215978	Augerpeptide hhe53	0
NODE_57287_length_290_cov_2.594470_g52011_i0.p1	NODE_57287_length_290_cov_2.594470_g52011_i0	Q46036	43	82	1	80	29	108	6e-05	46	85	46	0.238139	Outer membrane lipoprotein Blc	Calycin superfamily, Lipocalin family
TRINITY_DN182393_c0_g1_i1.p1	TRINITY_DN182393_c0_g1_i1	P97816	46	54	3	54	12	62	8e-05	46	96	68	0.246943	Protein S100-G (Calbindin-D9k) (S100 calcium-binding protein G) (Vitamin D-dependent calcium-binding protein, intestinal) (CABP)	S-100 family
TRINITY_DN414537_c0_g1_i1.p1	TRINITY_DN414537_c0_g1_i1	Q9Z0X0	42	65	31	92	23	85	6e-05	46	55	43	0.427102	Cdc42 effector protein 5 (Binder of Rho GTPases 3)	BORG/CEP family
NODE_84010_length_277_cov_4.529412_g78726_i0.p1	NODE_84010_length_277_cov_4.529412_g78726_i0	O31844	54	46	23	68	14	59	8e-05	46	59	43	0.498631	HTH-type transcriptional repressor CzrA	0
TRINITY_DN603440_c0_g1_i1.p2	TRINITY_DN603440_c0_g1_i1	P00168	50	36	20	55	7	42	6e-05	46	65	41	1.03182	Cytochrome b5 (Fragment)	Cytochrome b5 family
TRINITY_DN46302_c0_g1_i1.p2	TRINITY_DN46302_c0_g1_i1	P12796	44	73	2	71	35	105	6e-05	46	103	41	2.6675	Eggshell protein (Chorion protein)	0
TRINITY_DN120979_c0_g1_i1.p2	TRINITY_DN120979_c0_g1_i1	P28200	46	52	5	53	1	52	3e-05	47	98	46	0.1451	Tyrosine-protein phosphatase 8 (EC 3.1.3.48) (Fragment)	Protein-tyrosine phosphatase family
TRINITY_DN61840_c0_g2_i1.p2	TRINITY_DN61840_c0_g2_i1	P13570	55	40	11	50	1	40	4e-05	47	74	80	0.150297	Bacterioferritin (BFR) (EC 1.16.3.1) (Cytochrome b-559) (Fragment)	Bacterioferritin family
TRINITY_DN450707_c0_g1_i1.p1	TRINITY_DN450707_c0_g1_i1	A4IJI3	50	48	1	48	4	51	4e-05	47	96	59	0.153468	Putative ribosomal protein L7Ae-like	Eukaryotic ribosomal protein eL8 family
NODE_40882_length_362_cov_1.598616_g35648_i0.p3	NODE_40882_length_362_cov_1.598616_g35648_i0	P15858	65	31	5	35	37	67	4e-05	47	44	42	0.153468	Homeobox protein H40 (Fragment)	0
TRINITY_DN15531_c1_g1_i1.p1	TRINITY_DN15531_c1_g1_i1	P68573	51	45	2	46	46	90	3e-05	47	90	49	0.158072	SPbeta prophage-derived DNA-binding protein HU 2	Bacterial histone-like protein family
TRINITY_DN67271_c13_g1_i1.p2	TRINITY_DN67271_c13_g1_i1	P30370	91	23	2	24	1	23	4e-05	47	77	62	0.162948	Cellular retinoic acid-binding protein 2 (Cellular retinoic acid-binding protein II) (CRABP-II) (Fragment)	Calycin superfamily, Fatty-acid binding protein (FABP) family
TRINITY_DN16841_c0_g2_i1.p3	TRINITY_DN16841_c0_g2_i1	Q810Q5	41	51	1	51	18	66	5e-05	47	100	61	0.166834	Normal mucosa of esophagus-specific gene 1 protein	Complex I NDUFA4 subunit family
TRINITY_DN456947_c0_g1_i1.p2	TRINITY_DN456947_c0_g1_i1	A7X6S3	42	60	3	59	6	65	3e-05	47	79	88	0.174683	Copper chaperone CopZ	0
TRINITY_DN73591_c468_g1_i1.p3	TRINITY_DN73591_c468_g1_i1	P49689	84	25	10	34	2	26	5e-05	47	74	40	0.19277	40S ribosomal protein S30	Eukaryotic ribosomal protein eS30 family
NODE_13833_length_885_cov_5.883005_g10882_i0.p9	NODE_13833_length_885_cov_5.883005_g10882_i0	A5F376	47	57	1	57	85	141	5e-05	47	98	40	0.240389	Ribosome association toxin RatA	Ribosome association toxin RatA family
TRINITY_DN62711_c0_g3_i1.p1	TRINITY_DN62711_c0_g3_i1	P43008	43	63	1	61	65	126	4e-05	47	68	42	0.29513	Biopolymer transport protein ExbB	ExbB/TolQ family
NODE_22686_length_577_cov_5.759921_g18458_i0.p2	NODE_22686_length_577_cov_5.759921_g18458_i0	Q9FLP5	49	47	27	73	40	86	5e-05	47	57	42	0.297116	Small ubiquitin-related modifier 3 (AtSUMO3)	Ubiquitin family, SUMO subfamily
TRINITY_DN522255_c0_g1_i1.p2	TRINITY_DN522255_c0_g1_i1	Q44556	52	46	1	46	2	47	3e-05	47	92	49	0.316143	Putative RNA-binding protein RbpD	0
TRINITY_DN54398_c0_g1_i1.p5	TRINITY_DN54398_c0_g1_i1	Q9W7M8	51	43	1	43	1	43	5e-05	47	93	96	0.368039	Thymosin beta	Thymosin beta family
NODE_98526_length_270_cov_0.781726_g93242_i0.p2	NODE_98526_length_270_cov_0.781726_g93242_i0	P22217	47	43	1	43	44	86	5e-05	47	88	42	0.391656	Thioredoxin-1 (Thioredoxin I) (TR-I) (Thioredoxin-2)	Thioredoxin family
TRINITY_DN12452_c1_g1_i1.p2	TRINITY_DN12452_c1_g1_i1	Q07947	43	46	2	47	2	45	5e-05	47	94	43	0.459891	Benzene 1,2-dioxygenase system ferredoxin subunit	Bacterial ring-hydroxylating dioxygenase ferredoxin component family
TRINITY_DN63337_c0_g5_i1.p1	TRINITY_DN63337_c0_g5_i1	P81188	58	36	41	76	4	39	3e-05	47	43	90	0.578455	67 kDa serum albumin (Alb-1) (Fragment)	ALB/AFP/VDB family
TRINITY_DN516527_c0_g1_i1.p1	TRINITY_DN516527_c0_g1_i1	P62865	70	30	21	50	1	30	4e-05	47	60	41	0.673005	Ubiquitin-like protein FUBI	Ubiquitin family
TRINITY_DN415111_c0_g1_i1.p1	TRINITY_DN415111_c0_g1_i1	P23939	42	60	3	61	31	90	3e-05	47	95	59	0.727345	BamHI control element	0
NODE_114647_length_261_cov_0.888298_g109363_i0.p3	NODE_114647_length_261_cov_0.888298_g109363_i0	Q8LFJ6	64	33	1	33	35	67	2e-05	48	83	46	0.0882	DNA-directed RNA polymerases II, IV and V subunit 10 (DNA-directed RNA Polymerase II subunit L)	Archaeal RpoN/eukaryotic RPB10 RNA polymerase subunit family
NODE_130995_length_253_cov_0.855556_g125710_i0.p1	NODE_130995_length_253_cov_0.855556_g125710_i0	Q6NHD4	43	60	3	61	54	113	2e-05	48	77	42	0.090989	Oxoglutarate dehydrogenase inhibitor	0
NODE_51734_length_309_cov_1.233051_g46466_i0.p1	NODE_51734_length_309_cov_1.233051_g46466_i0	M5A8F1	41	64	5	68	61	118	2e-05	48	63	40	0.09347	Suppressyn (Endogenous retrovirus group 48 member 1) (NDUFV3 antisense RNA 1) (endogenous retrovirus group Fb member 1)	0
TRINITY_DN614255_c0_g1_i1.p1	TRINITY_DN614255_c0_g1_i1	Q8EQY4	43	46	2	47	56	101	2e-05	48	94	45	0.138676	Flagellar hook-basal body complex protein FliE	FliE family
TRINITY_DN14122_c0_g1_i1.p1	TRINITY_DN14122_c0_g1_i1	P96673	41	54	3	56	56	109	2e-05	48	68	42	0.143876	Uncharacterized HTH-type transcriptional regulator YdeP	0
TRINITY_DN2486_c0_g1_i1.p2	TRINITY_DN2486_c0_g1_i1	Q8J256	58	33	17	49	2	34	2e-05	48	67	47	0.153468	pH-response transcription factor pacC/RIM101 (Fragment)	PacC/RIM101 family
TRINITY_DN56919_c1_g1_i1.p1	TRINITY_DN56919_c1_g1_i1	Q8UAA8	53	47	4	50	18	64	2e-05	48	94	40	0.153468	Biofilm growth-associated repressor	0
NODE_86710_length_276_cov_0.758621_g81426_i0.p1	NODE_86710_length_276_cov_0.758621_g81426_i0	O32242	42	55	10	64	2	55	2e-05	48	60	61	0.156645	Transcriptional repressor SdpR	0
TRINITY_DN376306_c0_g1_i1.p1	TRINITY_DN376306_c0_g1_i1	Q34076	46	50	30	79	56	105	2e-05	48	63	45	0.160744	NADH-ubiquinone oxidoreductase chain 4 (EC 7.1.1.2) (NADH dehydrogenase subunit 4) (Fragment)	Complex I subunit 4 family
TRINITY_DN516549_c0_g1_i1.p2	TRINITY_DN516549_c0_g1_i1	P48588	45	55	1	55	62	116	2e-05	48	98	47	0.207633	40S ribosomal protein S25	Eukaryotic ribosomal protein eS25 family
TRINITY_DN67646_c1_g1_i1.p1	TRINITY_DN67646_c1_g1_i1	Q89UE4	59	34	25	58	1	34	2e-05	48	58	52	0.221487	UPF0337 protein bsl1473	UPF0337 (CsbD) family
TRINITY_DN21896_c0_g1_i1.p2	TRINITY_DN21896_c0_g1_i1	P0DM61	51	47	1	47	30	74	2e-05	48	96	41	0.230201	Astacin-like metalloprotease toxin 4 (EC 3.4.24.-) (Loxosceles astacin-like protease 4) (LALP4) (Fragment)	0
TRINITY_DN230024_c0_g1_i1.p2	TRINITY_DN230024_c0_g1_i1	P46780	84	25	2	26	9	33	2e-05	48	66	76	0.359176	60S ribosomal protein L28 (Fragment)	Eukaryotic ribosomal protein eL28 family
NODE_19052_length_672_cov_5.540902_g15272_i0.p2	NODE_19052_length_672_cov_5.540902_g15272_i0	Q29S17	51	57	1	56	31	84	2e-05	48	80	58	0.398992	snRNA-activating protein complex subunit 5 (SNAPc subunit 5) (Small nuclear RNA-activating complex polypeptide 5)	0
NODE_84486_length_277_cov_1.127451_g79202_i0.p2	NODE_84486_length_277_cov_1.127451_g79202_i0	P41692	91	22	24	45	16	37	2e-05	48	48	54	0.488936	40S ribosomal protein S26 (Fragment)	Eukaryotic ribosomal protein eS26 family
TRINITY_DN214086_c0_g1_i1.p1	TRINITY_DN214086_c0_g1_i1	Q9M0S4	41	63	1	62	34	94	2e-05	48	94	50	0.525903	Classical arabinogalactan protein 10	Classical AGP family
TRINITY_DN494912_c0_g1_i1.p1	TRINITY_DN494912_c0_g1_i1	Q8DZG5	43	47	1	47	1	47	2e-05	48	64	72	0.599269	UPF0337 protein SAG1136	UPF0337 (CsbD) family
TRINITY_DN66498_c0_g2_i1.p1	TRINITY_DN66498_c0_g2_i1	Q9Z2P4	48	61	62	122	77	137	2e-05	48	49	45	0.637157	Regulator of cell cycle RGCC (Response gene to complement 32 protein) (RGC-32)	0
NODE_38618_length_377_cov_6.144737_g33403_i0.p2	NODE_38618_length_377_cov_6.144737_g33403_i0	P12967	48	52	1	48	36	87	2e-05	48	102	58	0.823616	Islet amyloid polypeptide (Amylin)	Calcitonin family
TRINITY_DN18035_c0_g1_i1.p1	TRINITY_DN18035_c0_g1_i1	P47831	77	30	2	31	24	53	2e-05	48	68	48	1.80636	60S ribosomal protein L28 (L27A) (L29) (Fragment)	Universal ribosomal protein uL15 family
TRINITY_DN71441_c12_g3_i1.p1	TRINITY_DN71441_c12_g3_i1	P29429	41	54	2	55	53	106	2e-05	48	75	49	2.27123	Thioredoxin (Trx)	Thioredoxin family
TRINITY_DN70758_c16_g13_i2.p1	TRINITY_DN70758_c16_g13_i2	Q7LZK8	42	69	23	91	4	69	2e-05	48	68	55	13.9427	Snaclec bitiscetin subunit beta	Snaclec family
NODE_122755_length_257_cov_0.836957_g117471_i0.p1	NODE_122755_length_257_cov_0.836957_g117471_i0	Q25515	45	40	41	80	9	48	1e-05	49	47	53	0.089573	Protein krueppel (Fragment)	Krueppel C2H2-type zinc-finger protein family
TRINITY_DN231541_c0_g1_i1.p1	TRINITY_DN231541_c0_g1_i1	P81719	45	51	6	56	3	50	9e-06	49	89	81	0.131544	Protease 2 small chain (EC 3.4.21.-) (APII) (Protease II small chain) (Fragment)	Peptidase S8 family
TRINITY_DN482283_c0_g1_i1.p1	TRINITY_DN482283_c0_g1_i1	B3DHU2	40	89	3	89	3	89	1e-05	49	100	42	0.139516	Transmembrane protein 65	0
TRINITY_DN425988_c0_g1_i1.p1	TRINITY_DN425988_c0_g1_i1	P35544	63	35	1	35	40	74	1e-05	49	71	47	0.146764	Ubiquitin-like protein FUBI	Ubiquitin family
TRINITY_DN344059_c0_g1_i1.p1	TRINITY_DN344059_c0_g1_i1	P24341	50	48	2	45	45	92	1e-05	49	102	51	0.153468	Homeobox protein Hox-D10 (Chox-4D) (Homeobox protein Hox-4.5) (Chox-4.5) (Fragment)	Abd-B homeobox family
TRINITY_DN51114_c0_g1_i1.p2	TRINITY_DN51114_c0_g1_i1	Q9TTF3	51	49	13	61	2	50	9e-06	49	60	98	0.153468	Zinc transporter 4 (ZnT-4) (Solute carrier family 30 member 4) (Fragment)	Cation diffusion facilitator (CDF) transporter (TC 2.A.4) family, SLC30A subfamily
TRINITY_DN478013_c0_g1_i1.p1	TRINITY_DN478013_c0_g1_i1	P54454	50	50	1	50	32	81	1e-05	49	100	52	0.162164	Probable RNA-binding protein YqeI	0
TRINITY_DN98065_c0_g1_i1.p2	TRINITY_DN98065_c0_g1_i1	P75512	50	42	1	42	26	67	1e-05	49	79	41	0.184881	Thioredoxin (Trx)	Thioredoxin family
NODE_50858_length_312_cov_2.652720_g45590_i0.p3	NODE_50858_length_312_cov_2.652720_g45590_i0	Q5LTB0	81	26	1	26	1	26	9e-06	49	84	74	0.192449	Coenzyme PQQ synthesis protein A (Pyrroloquinoline quinone biosynthesis protein A)	PqqA family
TRINITY_DN391136_c0_g1_i1.p1	TRINITY_DN391136_c0_g1_i1	P56989	41	64	3	66	14	73	7e-06	49	97	59	0.208716	FK506-binding protein (EC 5.2.1.8) (Peptidyl-prolyl cis-trans isomerase) (PPIase) (Rotamase)	FKBP-type PPIase family
TRINITY_DN199157_c0_g1_i1.p4	TRINITY_DN199157_c0_g1_i1	Q11116	63	24	3	26	9	32	7e-06	49	77	59	0.24606	Uncharacterized protein C03B1.10	0
TRINITY_DN132553_c0_g1_i1.p1	TRINITY_DN132553_c0_g1_i1	Q0MQ98	62	37	13	49	1	37	7e-06	49	76	46	0.249641	Cytochrome c oxidase subunit NDUFA4	Complex IV NDUFA4 subunit family
TRINITY_DN228629_c0_g1_i1.p1	TRINITY_DN228629_c0_g1_i1	P52820	68	34	8	41	4	37	1e-05	49	68	92	0.260895	40S ribosomal protein S15 (Fragment)	Universal ribosomal protein uS19 family
TRINITY_DN33125_c0_g1_i1.p2	TRINITY_DN33125_c0_g1_i1	P16221	50	42	28	69	25	66	1e-05	49	55	60	0.293109	Cytochrome c oxidase subunit 8B, mitochondrial (Cytochrome c oxidase polypeptide VIII-heart) (Cytochrome c oxidase subunit 8-1) (Cytochrome c oxidase subunit 8H)	Cytochrome c oxidase VIII family
TRINITY_DN432475_c0_g1_i1.p1	TRINITY_DN432475_c0_g1_i1	P42772	41	78	8	83	57	134	9e-06	49	52	57	0.295802	Cyclin-dependent kinase 4 inhibitor B (Multiple tumor suppressor 2) (MTS-2) (p14-INK4b) (p15-INK4b) (p15INK4B)	CDKN2 cyclin-dependent kinase inhibitor family
TRINITY_DN69490_c0_g1_i2.p3	TRINITY_DN69490_c0_g1_i2	P14839	61	38	2	38	39	76	7e-06	49	90	45	0.319724	Homeobox protein Hox-B6 (Homeobox protein Hox-2.2) (Ghox-2.2) (Fragment)	Antp homeobox family
NODE_80429_length_279_cov_1.834951_g75147_i0.p1	NODE_80429_length_279_cov_1.834951_g75147_i0	Q8N769	54	56	5	53	35	90	7e-06	49	104	46	0.34078	Uncharacterized protein C14orf178	0
TRINITY_DN74427_c3_g1_i3.p2	TRINITY_DN74427_c3_g1_i3	Q9NZT1	46	59	3	59	11	69	1e-05	49	62	40	0.350654	Calmodulin-like protein 5 (Calmodulin-like skin protein)	0
NODE_19808_length_650_cov_4.935875_g15919_i0.p1	NODE_19808_length_650_cov_4.935875_g15919_i0	P56734	43	67	76	140	81	144	1e-05	49	43	45	0.497688	Avidin-related protein 4/5	Avidin/streptavidin family
TRINITY_DN74675_c32_g147_i1.p1	TRINITY_DN74675_c32_g147_i1	A8MV57	45	60	1	60	73	127	7e-06	49	100	44	3.30558	Putative mucosal pentraxin homolog	Pentraxin family
TRINITY_DN62649_c15_g1_i1.p3	TRINITY_DN62649_c15_g1_i1	P81301	42	74	43	116	6	79	9e-06	49	63	83	130.045	Uncharacterized protein MJ0323	0
TRINITY_DN665561_c0_g1_i1.p3	TRINITY_DN665561_c0_g1_i1	P86246	48	54	1	54	11	64	6e-06	50	95	49	0.088032	Keratin, type I cytoskeletal 19 (Cytokeratin-19) (CK-19) (Keratin-19) (K19) (Fragments)	Intermediate filament family
TRINITY_DN2598_c0_g2_i1.p1	TRINITY_DN2598_c0_g2_i1	P0A511	46	54	13	66	11	64	4e-06	50	65	76	0.132808	Biotinylated protein TB7.3	0
TRINITY_DN370439_c1_g1_i1.p1	TRINITY_DN370439_c1_g1_i1	Q9HBI5	41	54	1	52	72	125	4e-06	50	65	42	0.136904	Uncharacterized protein C3orf14	0
TRINITY_DN536810_c0_g1_i1.p1	TRINITY_DN536810_c0_g1_i1	Q84ZX5	48	54	6	55	77	128	6e-06	50	98	41	0.147523	Major pollen allergen Art v 1 (Defensin-like protein 1) (allergen Art v 1)	DEFL family
TRINITY_DN34592_c1_g1_i1.p1	TRINITY_DN34592_c1_g1_i1	P39274	51	47	1	47	45	90	3e-06	50	96	52	0.153468	Uncharacterized protein YjdJ	0
NODE_62019_length_288_cov_1.906977_g56742_i0.p1	NODE_62019_length_288_cov_1.906977_g56742_i0	Q3T0F7	41	76	1	70	26	101	4e-06	50	80	64	0.156665	Myotrophin	Myotrophin family
NODE_56615_length_292_cov_1.383562_g51341_i0.p1	NODE_56615_length_292_cov_1.383562_g51341_i0	C0H463	54	41	28	68	24	64	4e-06	50	59	62	0.157672	Uncharacterized membrane protein YrzS	0
TRINITY_DN439626_c0_g1_i1.p2	TRINITY_DN439626_c0_g1_i1	Q32L75	53	45	4	48	57	101	6e-06	50	92	45	0.197598	Uncharacterized protein C1orf189 homolog	0
TRINITY_DN44720_c0_g1_i1.p2	TRINITY_DN44720_c0_g1_i1	Q805D3	43	74	1	72	1	74	3e-06	50	69	62	0.213966	C-type natriuretic peptide 4	Natriuretic peptide family
TRINITY_DN29095_c0_g1_i1.p1	TRINITY_DN29095_c0_g1_i1	P43338	48	48	2	49	55	102	3e-06	50	96	40	0.230201	Uncharacterized Nudix hydrolase NudL (EC 3.6.1.-) (Fragment)	Nudix hydrolase family, PCD1 subfamily
TRINITY_DN245246_c0_g1_i1.p3	TRINITY_DN245246_c0_g1_i1	Q9HVV4	43	67	1	65	77	143	3e-06	50	85	44	0.230722	Nitrogen regulatory protein (Enzyme IIA-NTR) [Includes: Phosphotransferase enzyme IIA component (PTS system EIIA component)]	0
TRINITY_DN39157_c0_g1_i1.p1	TRINITY_DN39157_c0_g1_i1	Q86WC6	41	64	14	77	67	130	4e-06	50	62	42	0.254927	Protein phosphatase 1 regulatory subunit 27 (Dysferlin-interacting protein 1) (Toonin)	0
TRINITY_DN98437_c0_g1_i1.p1	TRINITY_DN98437_c0_g1_i1	O66611	41	61	4	64	44	104	6e-06	50	91	42	0.257726	Uncharacterized protein aq_250	0
TRINITY_DN60187_c0_g3_i1.p3	TRINITY_DN60187_c0_g3_i1	Q8PB24	85	26	32	57	32	57	4e-06	50	45	46	0.403943	UPF0391 membrane protein XCC1302	UPF0391 family
NODE_104493_length_266_cov_4.492228_g99209_i0.p1	NODE_104493_length_266_cov_4.492228_g99209_i0	Q9JMS8	60	35	1	35	29	63	3e-06	50	44	51	0.456076	Uncharacterized protein YuaL	0
TRINITY_DN642650_c0_g1_i1.p1	TRINITY_DN642650_c0_g1_i1	P19943	73	30	20	49	1	30	3e-06	50	61	68	0.514646	60S acidic ribosomal protein P2 (Acidic phosphoprotein P3) (Fragment)	Eukaryotic ribosomal protein P1/P2 family
TRINITY_DN28478_c1_g1_i1.p1	TRINITY_DN28478_c1_g1_i1	P43290	47	45	1	45	10	54	6e-06	50	90	50	0.613359	Cell division control protein 2 homolog (EC 2.7.11.22) (EC 2.7.11.23) (p34cdc2) (Fragment)	Protein kinase superfamily, CMGC Ser/Thr protein kinase family, CDC2/CDKX subfamily
TRINITY_DN61224_c0_g3_i1.p3	TRINITY_DN61224_c0_g3_i1	Q9F646	42	67	9	75	1	66	4e-06	50	79	45	1.17121	Azurin	0
TRINITY_DN72425_c0_g3_i1.p1	TRINITY_DN72425_c0_g3_i1	Q8NHG7	52	50	1	50	1	47	4e-06	50	60	65	2.33968	Small VCP/p97-interacting protein	SVIP family
TRINITY_DN69204_c1_g1_i1.p3	TRINITY_DN69204_c1_g1_i1	A0A023PYD7	40	99	15	111	5	103	4e-06	50	88	58	11.7806	Putative uncharacterized membrane protein YDR187C	0
NODE_147931_length_245_cov_0.895349_g142644_i0.p1	NODE_147931_length_245_cov_0.895349_g142644_i0	O97508	52	44	15	58	4	47	2e-06	51	75	42	0.082058	Thioredoxin (Trx)	Thioredoxin family
NODE_148530_length_244_cov_1.801170_g143243_i0.p1	NODE_148530_length_244_cov_1.801170_g143243_i0	Q9P805	42	65	7	71	8	71	2e-06	51	88	51	0.094345	mRNA-decapping enzyme subunit 1	DCP1 family
NODE_141462_length_248_cov_0.880000_g136176_i0.p2	NODE_141462_length_248_cov_0.880000_g136176_i0	O97680	55	42	15	56	4	45	2e-06	51	72	40	0.143876	Thioredoxin (Trx)	Thioredoxin family
TRINITY_DN5431_c1_g1_i1.p3	TRINITY_DN5431_c1_g1_i1	Q7LL14	50	44	1	44	10	53	2e-06	51	90	40	0.153468	Probable U2 small nuclear ribonucleoprotein B'' (U2 snRNP B'')	0
NODE_133827_length_251_cov_2.595506_g128542_i0.p1	NODE_133827_length_251_cov_2.595506_g128542_i0	Q2RSB3	43	72	12	83	69	139	2e-06	51	87	52	0.183427	NAD(P) transhydrogenase subunit alpha part 2 (EC 7.1.1.1) (Nicotinamide nucleotide transhydrogenase subunit alpha 2) (Proton-translocating transhydrogenase component 2) (Pyridine nucleotide transhydrogenase subunit alpha 2) (dII)	0
TRINITY_DN26419_c1_g1_i1.p2	TRINITY_DN26419_c1_g1_i1	Q37082	50	58	1	58	17	74	3e-06	51	92	42	0.203785	Uncharacterized protein ycf72 (ORF137)	Ycf72 family
NODE_148395_length_244_cov_2.251462_g143108_i0.p1	NODE_148395_length_244_cov_2.251462_g143108_i0	Q68AX7	41	71	2	72	48	117	2e-06	51	88	45	0.212276	Regenerating islet-derived protein 4 (REG-4)	0
TRINITY_DN554054_c0_g1_i1.p2	TRINITY_DN554054_c0_g1_i1	P05115	53	45	1	45	21	65	2e-06	51	87	64	0.235109	Biotin carboxyl carrier protein of acetyl-CoA carboxylase (BCCP) (Fragment)	0
TRINITY_DN172001_c0_g1_i1.p1	TRINITY_DN172001_c0_g1_i1	O34719	41	61	3	62	1	61	2e-06	51	44	94	0.237954	Uncharacterized membrane protein YvlC	0
NODE_59480_length_289_cov_2.074074_g54203_i0.p1	NODE_59480_length_289_cov_2.074074_g54203_i0	P20097	45	44	1	44	35	78	2e-06	51	46	54	0.238432	Saposin-C (Co-beta-glucosidase) (Glucosylceramidase activator) (Sphingolipid activator protein 2) (SAP-2)	0
TRINITY_DN581328_c0_g1_i1.p1	TRINITY_DN581328_c0_g1_i1	Q9GL23	63	38	1	36	12	49	2e-06	51	43	76	0.259979	Apoptotic protease-activating factor 1 (APAF-1) (Fragment)	0
TRINITY_DN313349_c0_g1_i1.p1	TRINITY_DN313349_c0_g1_i1	A0A087WSX0	50	50	1	44	25	71	3e-06	51	100	41	0.306424	Immunoglobulin lambda variable 5-45	0
NODE_34971_length_405_cov_1.439759_g29861_i0.p1	NODE_34971_length_405_cov_1.439759_g29861_i0	A6NIU2	74	34	10	43	20	53	2e-06	51	76	46	0.425352	Putative uncharacterized protein encoded by LINC01549	0
NODE_6004_length_1630_cov_17.858060_g4674_i1.p1	NODE_6004_length_1630_cov_17.858060_g4674_i1	Q8WWR9	45	66	52	117	1	63	2e-06	51	49	79	0.871098	Pancreatic progenitor cell differentiation and proliferation factor-like protein (Exocrine differentiation and proliferation factor-like protein)	PPDPF family
TRINITY_DN68296_c5_g3_i1.p4	TRINITY_DN68296_c5_g3_i1	P26352	57	47	1	47	1	41	2e-06	51	89	109	167.269	Thymosin beta-12	Thymosin beta family
NODE_47707_length_326_cov_0.909091_g42446_i0.p1	NODE_47707_length_326_cov_0.909091_g42446_i0	Q8R412	41	66	38	103	25	90	1e-06	52	61	73	0.105686	Interferon alpha-inducible protein 27-like protein 2A (Interferon-stimulated gene 12 protein) (ISG12)	IFI6/IFI27 family
TRINITY_DN649478_c0_g1_i1.p1	TRINITY_DN649478_c0_g1_i1	P10179	53	43	50	91	30	72	9e-07	52	47	40	0.116491	Homeobox protein HB4 (Fragment)	Abd-B homeobox family
TRINITY_DN86094_c0_g1_i1.p1	TRINITY_DN86094_c0_g1_i1	Q0I3K4	46	48	7	54	16	63	1e-06	52	81	49	0.127183	Integration host factor subunit alpha (IHF-alpha)	Bacterial histone-like protein family
TRINITY_DN378979_c0_g1_i1.p1	TRINITY_DN378979_c0_g1_i1	P80503	71	35	3	37	4	38	8e-07	52	59	88	0.171044	Dihydrolipoyl dehydrogenase (EC 1.8.1.4) (Dihydrolipoamide dehydrogenase) (Fragment)	Class-I pyridine nucleotide-disulfide oxidoreductase family
TRINITY_DN6099_c0_g1_i1.p2	TRINITY_DN6099_c0_g1_i1	P82885	53	45	5	49	52	96	1e-06	52	90	42	0.175465	Thaicobrin	Ohanin/vespryn family
TRINITY_DN469828_c0_g1_i1.p2	TRINITY_DN469828_c0_g1_i1	O32166	42	69	1	69	46	114	1e-06	52	93	55	0.196753	Uncharacterized protein YurZ	0
TRINITY_DN568370_c0_g1_i1.p1	TRINITY_DN568370_c0_g1_i1	P0ADX0	49	41	2	42	1	41	1e-06	52	60	62	0.202821	Uncharacterized protein YheV	0
TRINITY_DN110100_c0_g1_i1.p1	TRINITY_DN110100_c0_g1_i1	Q08DN6	41	87	21	103	118	197	9e-07	52	84	41	0.22488	Cdc42 effector protein 2 (Binder of Rho GTPases 1)	BORG/CEP family
TRINITY_DN41559_c0_g1_i1.p2	TRINITY_DN41559_c0_g1_i1	B7MA31	41	66	2	66	33	98	1e-06	52	81	48	0.227876	Cysteine desulfuration protein SufE	SufE family
NODE_27624_length_488_cov_2.371084_g22916_i0.p3	NODE_27624_length_488_cov_2.371084_g22916_i0	P12552	53	53	31	80	32	84	9e-07	52	65	60	0.228287	Uncharacterized protein ORF88 (Putative DNA-binding protein)	0
TRINITY_DN700_c1_g1_i1.p2	TRINITY_DN700_c1_g1_i1	Q92AC0	60	45	1	40	67	111	9e-07	52	92	40	0.230201	Cell cycle protein GpsB (Guiding PBP1-shuttling protein)	GpsB family
TRINITY_DN34023_c0_g1_i1.p3	TRINITY_DN34023_c0_g1_i1	F4K494	44	55	2	56	66	120	1e-06	52	79	45	0.263752	Putative MOB kinase activator-like 2B (Mob1 homolog 2B) (Mps one binder kinase activator-like 2B)	MOB1/phocein family
NODE_19998_length_644_cov_4.763573_g16090_i0.p1	NODE_19998_length_644_cov_4.763573_g16090_i0	P14730	48	44	10	51	29	72	9e-07	52	83	59	0.283876	WAP four-disulfide core domain protein 18 (Extracellular peptidase inhibitor) (Protein WDNM1) (Fragment)	0
NODE_9426_length_1207_cov_34.062610_g7353_i0.p4	NODE_9426_length_1207_cov_34.062610_g7353_i0	Q04504	51	57	1	57	3	53	1e-06	52	98	108	0.309585	Lupus La protein homolog (La autoantigen homolog) (La ribonucleoprotein) (Fragment)	0
TRINITY_DN582028_c0_g1_i1.p3	TRINITY_DN582028_c0_g1_i1	P0DKM7	43	51	15	65	20	70	1e-06	52	71	73	0.313911	Turripeptide Lol9.1 (Turripeptide OL11)	Conopeptide P-like superfamily
TRINITY_DN25380_c0_g1_i1.p1	TRINITY_DN25380_c0_g1_i1	P42817	57	47	1	47	40	86	9e-07	52	96	41	0.383157	Bifunctional protein GlmU [Includes: UDP-N-acetylglucosamine pyrophosphorylase (EC 2.7.7.23) (N-acetylglucosamine-1-phosphate uridyltransferase); Glucosamine-1-phosphate N-acetyltransferase (EC 2.3.1.157)] (Fragment)	N-acetylglucosamine-1-phosphate uridyltransferase family; Transferase hexapeptide repeat family
TRINITY_DN155615_c0_g1_i1.p3	TRINITY_DN155615_c0_g1_i1	O31679	47	59	14	72	6	64	1e-06	52	66	50	0.420209	Uncharacterized HTH-type transcriptional regulator YkvN	0
TRINITY_DN12893_c0_g2_i1.p2	TRINITY_DN12893_c0_g2_i1	Q9MYT8	80	30	1	30	1	30	8e-07	52	100	42	0.511643	ATP synthase subunit e, mitochondrial (ATPase subunit e) (ATP synthase membrane subunit e)	ATPase e subunit family
TRINITY_DN84410_c0_g1_i1.p1	TRINITY_DN84410_c0_g1_i1	Q9M1N8	44	57	2	58	71	126	8e-07	52	50	40	0.551047	Putative histone deacetylase 10 (EC 3.5.1.98)	Histone deacetylase family
TRINITY_DN56070_c0_g1_i1.p5	TRINITY_DN56070_c0_g1_i1	P68473	49	53	1	53	55	107	1e-06	52	98	50	0.63568	Uncharacterized 11.8 kDa protein	0
TRINITY_DN74659_c0_g3_i1.p1	TRINITY_DN74659_c0_g3_i1	Q9SHE7	43	63	3	65	79	138	1e-06	52	48	40	1.00302	Ubiquitin-NEDD8-like protein RUB1 [Cleaved into: Ubiquitin; NEDD8-like protein RUB1 (Ubiquitin-related protein 1) (AtRUB1)]	Ubiquitin family
NODE_12561_length_961_cov_24.740991_g9834_i0.p1	NODE_12561_length_961_cov_24.740991_g9834_i0	Q69YL0	44	75	12	85	12	86	1e-06	52	82	76	1.35153	Protein NCBP2AS2 (Hypoxia-induced angiogenesis regulator) (NCBP2 antisense gene protein 2)	0
NODE_7320_length_1451_cov_39.819303_g5682_i0.p1	NODE_7320_length_1451_cov_39.819303_g5682_i0	A6NJY4	58	36	37	72	41	76	1e-06	52	40	46	1.69267	Putative transmembrane protein LOC100289255	0
NODE_116901_length_260_cov_0.823529_g111617_i0.p3	NODE_116901_length_260_cov_0.823529_g111617_i0	Q06059	55	40	1	40	41	80	9e-07	52	98	49	2.82498	NADH-ubiquinone oxidoreductase chain 6 (EC 7.1.1.2) (NADH dehydrogenase subunit 6) (Fragment)	Complex I subunit 6 family
TRINITY_DN74038_c11_g1_i1.p1	TRINITY_DN74038_c11_g1_i1	Q8IV56	48	71	39	106	54	123	1e-06	52	65	55	9.50411	Proline-rich protein 15	PRR15 family
NODE_48023_length_324_cov_2.884462_g42760_i0.p3	NODE_48023_length_324_cov_2.884462_g42760_i0	Q3BV87	48	58	2	59	22	78	5e-07	53	97	74	0.142783	Protein SlyX homolog	SlyX family
TRINITY_DN44305_c0_g1_i1.p1	TRINITY_DN44305_c0_g1_i1	Q8TGR5	69	42	1	42	16	57	7e-07	53	86	40	0.151923	Putative uncharacterized protein YEL030C-A	0
TRINITY_DN703118_c0_g1_i1.p1	TRINITY_DN703118_c0_g1_i1	O67461	47	49	1	49	43	91	5e-07	53	79	52	0.220186	DNA-binding protein HU	Bacterial histone-like protein family
TRINITY_DN22075_c1_g1_i1.p1	TRINITY_DN22075_c1_g1_i1	B6YR09	77	35	15	49	41	75	5e-07	53	71	43	0.230201	ATP synthase subunit c (ATP synthase F(0) sector subunit c) (F-type ATPase subunit c) (F-ATPase subunit c) (Lipid-binding protein)	ATPase C chain family
TRINITY_DN503150_c0_g1_i1.p1	TRINITY_DN503150_c0_g1_i1	P32986	40	77	4	80	33	108	7e-07	53	96	45	0.286239	Uncharacterized protein in bps2 5'region (ORF2) (Fragment)	IUNH family
NODE_44276_length_342_cov_2.918216_g39024_i0.p1	NODE_44276_length_342_cov_2.918216_g39024_i0	P20763	43	58	2	59	49	103	6e-07	53	95	56	0.288537	Ig lambda chain C region	0
NODE_26192_length_510_cov_2.986270_g21614_i0.p1	NODE_26192_length_510_cov_2.986270_g21614_i0	A6QPD8	55	38	30	67	6	43	5e-07	53	55	75	0.307101	Putative UPF0730 protein encoded by LINC00643 homolog	UPF0730 family
NODE_33807_length_415_cov_33.681287_g28738_i1.p4	NODE_33807_length_415_cov_33.681287_g28738_i1	Q5VXD3	46	59	28	86	47	104	6e-07	53	61	48	0.488326	Sterile alpha motif domain-containing protein 13 (SAM domain-containing protein 13)	0
TRINITY_DN2355_c1_g1_i1.p3	TRINITY_DN2355_c1_g1_i1	B6YT14	51	49	1	49	8	56	7e-07	53	100	60	0.767338	DNA-directed RNA polymerase subunit H (EC 2.7.7.6)	Archaeal RpoH/eukaryotic RPB5 RNA polymerase subunit family
TRINITY_DN57471_c1_g8_i1.p1	TRINITY_DN57471_c1_g8_i1	P05632	80	30	26	55	1	30	7e-07	53	55	59	1.78046	ATP synthase subunit epsilon, mitochondrial (ATPase subunit epsilon) (ATP synthase F1 subunit epsilon)	Eukaryotic ATPase epsilon family
NODE_33479_length_418_cov_302.510145_g28419_i0.p1	NODE_33479_length_418_cov_302.510145_g28419_i0	Q1LUK1	42	55	42	96	1	55	5e-07	53	57	50	2.71907	MICOS complex subunit MIC13	MICOS complex subunit Mic13 family
NODE_127052_length_255_cov_0.846154_g121768_i0.p3	NODE_127052_length_255_cov_0.846154_g121768_i0	P0A0T2	45	55	8	62	75	129	3e-07	54	87	40	0.090275	Lactoylglutathione lyase (EC 4.4.1.5) (Aldoketomutase) (Glyoxalase I) (Glx I) (Ketone-aldehyde mutase) (Methylglyoxalase) (S-D-lactoylglutathione methylglyoxal lyase)	Glyoxalase I family
NODE_87197_length_276_cov_0.758621_g81913_i0.p1	NODE_87197_length_276_cov_0.758621_g81913_i0	P45244	45	77	6	81	102	178	2e-07	54	84	42	0.094249	Putative NAD(P)H nitroreductase HI_1542 (EC 1.-.-.-)	Nitroreductase family
NODE_68493_length_285_cov_1.075472_g63213_i0.p2	NODE_68493_length_285_cov_1.075472_g63213_i0	P57533	41	61	3	63	87	147	4e-07	54	64	42	0.099081	Diaminohydroxyphosphoribosylamino-pyrimidine deaminase (DRAP deaminase) (EC 3.5.4.26) (Riboflavin-specific deaminase)	Cytidine and deoxycytidylate deaminase family
TRINITY_DN58601_c0_g1_i1.p2	TRINITY_DN58601_c0_g1_i1	O06930	46	59	43	101	11	69	4e-07	54	54	86	0.119472	Biotin carrier protein MADF (EC 4.1.1.-)	0
TRINITY_DN645835_c0_g1_i1.p1	TRINITY_DN645835_c0_g1_i1	P31507	43	46	1	46	11	56	2e-07	54	94	62	0.153468	Protein krueppel (Fragment)	Krueppel C2H2-type zinc-finger protein family
NODE_56306_length_293_cov_1.272727_g51032_i0.p1	NODE_56306_length_293_cov_1.272727_g51032_i0	A5FL65	70	37	19	52	20	56	4e-07	54	66	63	0.156872	Sec-independent protein translocase protein TatA	TatA/E family
TRINITY_DN524107_c0_g1_i1.p1	TRINITY_DN524107_c0_g1_i1	P86247	54	50	14	63	45	90	2e-07	54	72	45	0.173843	Keratin, type II cytoskeletal 8 (Cytokeratin-8) (CK-8) (Keratin-8) (K8) (Fragments)	Intermediate filament family
TRINITY_DN53045_c1_g1_i1.p1	TRINITY_DN53045_c1_g1_i1	Q8RB30	45	74	3	72	9	82	2e-07	54	95	42	0.174395	Macro domain-containing protein TTE0995	0
NODE_48962_length_320_cov_1.878543_g43699_i0.p1	NODE_48962_length_320_cov_1.878543_g43699_i0	Q8CF66	66	41	12	52	59	99	2e-07	54	77	41	0.205743	Ragulator complex protein LAMTOR4 (Late endosomal/lysosomal adaptor and MAPK and MTOR activator 4) [Cleaved into: Ragulator complex protein LAMTOR4, N-terminally processed]	LAMTOR4 family
NODE_39112_length_374_cov_2.272425_g33893_i0.p1	NODE_39112_length_374_cov_2.272425_g33893_i0	Q8Y2K1	43	68	2	69	81	147	3e-07	54	55	40	0.206317	Macro domain-containing protein RSc0334	0
TRINITY_DN271936_c0_g1_i1.p1	TRINITY_DN271936_c0_g1_i1	C0H419	51	49	26	74	19	67	3e-07	54	64	67	0.309246	Biotin/lipoyl attachment protein (BLAP)	0
TRINITY_DN228864_c0_g1_i1.p1	TRINITY_DN228864_c0_g1_i1	Q8FEM8	55	42	4	45	16	57	3e-07	54	93	41	0.311083	mRNA interferase HigB (EC 3.1.-.-) (Endoribonuclease HigB) (Toxin HigB)	HigB mRNA interferase family
NODE_93204_length_272_cov_2.814070_g87920_i0.p3	NODE_93204_length_272_cov_2.814070_g87920_i0	P01715	45	60	6	65	7	66	2e-07	54	85	52	0.322733	Immunoglobulin lambda variable 3-1 (Ig lambda chain V-IV region Bau) (Ig lambda chain V-IV region MOL) (Ig lambda chain V-IV region X)	0
TRINITY_DN74653_c1_g1_i1.p2	TRINITY_DN74653_c1_g1_i1	Q92445	48	46	7	52	3	48	3e-07	54	85	58	0.34489	Ornithine decarboxylase (ODC) (EC 4.1.1.17) (Fragment)	Orn/Lys/Arg decarboxylase class-II family
TRINITY_DN83956_c0_g1_i1.p2	TRINITY_DN83956_c0_g1_i1	Q01871	41	56	42	97	7	62	4e-07	54	43	76	0.375249	Protein krueppel (Fragment)	Krueppel C2H2-type zinc-finger protein family
NODE_86374_length_276_cov_0.857143_g81090_i0.p1	NODE_86374_length_276_cov_0.857143_g81090_i0	Q08066	69	42	12	53	1	42	2e-07	54	78	68	0.385059	60S ribosomal protein L19 (Fragment)	Eukaryotic ribosomal protein eL19 family
NODE_36211_length_395_cov_6.975155_g31040_i0.p1	NODE_36211_length_395_cov_6.975155_g31040_i0	P80748	44	70	1	67	1	67	2e-07	54	62	60	0.873794	Immunoglobulin lambda variable 3-21 (Ig lambda chain V-III region LOI) (Ig lambda chain V-V region DEL) (Ig lambda chain V-VII region MOT)	0
TRINITY_DN735217_c0_g1_i1.p1	TRINITY_DN735217_c0_g1_i1	Q6PGF2	42	65	50	110	62	126	5e-07	54	42	45	2.44705	MORN repeat-containing protein 4	0
TRINITY_DN68667_c0_g1_i1.p2	TRINITY_DN68667_c0_g1_i1	A5JSS4	59	49	1	49	1	49	2e-07	54	75	83	4.16845	Small EDRK-rich factor 2	SERF family
NODE_86541_length_276_cov_0.758621_g81257_i0.p2	NODE_86541_length_276_cov_0.758621_g81257_i0	P28017	87	30	4	33	1	30	1e-07	55	91	44	0.083406	Bifunctional protein GlmU [Includes: UDP-N-acetylglucosamine pyrophosphorylase (EC 2.7.7.23) (N-acetylglucosamine-1-phosphate uridyltransferase); Glucosamine-1-phosphate N-acetyltransferase (EC 2.3.1.157)] (Fragment)	N-acetylglucosamine-1-phosphate uridyltransferase family; Transferase hexapeptide repeat family
NODE_104927_length_266_cov_1.336788_g99643_i0.p1	NODE_104927_length_266_cov_1.336788_g99643_i0	O31617	43	65	18	81	2	66	2e-07	55	79	98	0.086542	Sulfur carrier protein ThiS (Thiamine biosynthesis protein ThiS)	Sulfur carrier protein ThiS family
NODE_24549_length_539_cov_1.648069_g20143_i0.p2	NODE_24549_length_539_cov_1.648069_g20143_i0	P44191	42	62	1	62	1	60	2e-07	55	79	64	0.114816	Uncharacterized protein HI_1420	0
NODE_46066_length_333_cov_4.288462_g40811_i0.p1	NODE_46066_length_333_cov_4.288462_g40811_i0	P19765	46	54	47	100	6	59	2e-07	55	49	41	0.119188	Insertion element IS1 protein InsB	Transposase 27 family
TRINITY_DN741605_c0_g1_i1.p3	TRINITY_DN741605_c0_g1_i1	O88892	86	29	21	49	1	29	2e-07	55	58	47	0.151448	Small EDRK-rich factor 1 (Protein 4F5) (m4F5)	SERF family
NODE_88040_length_275_cov_1.183168_g82756_i0.p1	NODE_88040_length_275_cov_1.183168_g82756_i0	A0A075B6I0	49	57	16	67	19	75	2e-07	55	78	47	0.167419	Immunoglobulin lambda variable 8-61	0
NODE_17389_length_729_cov_3.589939_g13830_i0.p1	NODE_17389_length_729_cov_3.589939_g13830_i0	P81278	44	57	22	78	4	56	2e-07	55	49	69	0.191408	Prolactin-releasing peptide (PrRP) (Prolactin-releasing hormone) [Cleaved into: Prolactin-releasing peptide PrRP31; Prolactin-releasing peptide PrRP20]	0
TRINITY_DN53594_c0_g1_i1.p1	TRINITY_DN53594_c0_g1_i1	Q978J0	41	80	5	84	86	164	2e-07	55	95	42	0.195489	Putative ankyrin repeat protein TV1425	0
TRINITY_DN5570_c0_g1_i1.p1	TRINITY_DN5570_c0_g1_i1	B7ZFT1	54	48	3	50	19	63	2e-07	55	96	48	0.230201	Glutaredoxin-1 (Glutathione-dependent oxidoreductase 1)	Glutaredoxin family
TRINITY_DN42228_c0_g1_i1.p1	TRINITY_DN42228_c0_g1_i1	Q8ER00	58	40	1	40	35	74	1e-07	55	91	53	0.230201	UPF0109 protein OB1533	UPF0109 family
NODE_100307_length_269_cov_0.785714_g95023_i0.p3	NODE_100307_length_269_cov_0.785714_g95023_i0	P47839	87	31	6	36	14	44	2e-07	55	82	70	0.339169	40S ribosomal protein S7 (Fragment)	Eukaryotic ribosomal protein eS7 family
NODE_54915_length_297_cov_4.602679_g49641_i0.p1	NODE_54915_length_297_cov_4.602679_g49641_i0	Q01792	53	45	52	96	3	43	2e-07	55	46	61	0.386124	Protein krueppel (Fragment)	Krueppel C2H2-type zinc-finger protein family
TRINITY_DN71116_c0_g1_i1.p2	TRINITY_DN71116_c0_g1_i1	Q63251	51	47	66	112	3	49	2e-07	55	40	47	0.424126	Forkhead box protein D1 (Brain factor 2) (BF-2) (HFH-BF-2) (Fragment)	0
TRINITY_DN23221_c0_g1_i1.p1	TRINITY_DN23221_c0_g1_i1	P81277	51	49	1	49	30	78	2e-07	55	98	56	0.460403	Prolactin-releasing peptide (PrRP) (Prolactin-releasing hormone) [Cleaved into: Prolactin-releasing peptide PrRP31; Prolactin-releasing peptide PrRP20]	0
TRINITY_DN70509_c1_g1_i1.p1	TRINITY_DN70509_c1_g1_i1	P41059	42	62	11	72	12	68	2e-07	55	82	83	1.3677	Uncharacterized 8.5 kDa protein in gpA 5'region	0
NODE_86664_length_276_cov_0.758621_g81380_i0.p1	NODE_86664_length_276_cov_0.758621_g81380_i0	P0CG34	57	49	1	49	1	44	6e-08	56	94	109	0.083406	Thymosin beta-15A (NB thymosin beta) (Thymosin-like protein 8)	Thymosin beta family
NODE_91320_length_273_cov_2.685000_g86036_i0.p2	NODE_91320_length_273_cov_2.685000_g86036_i0	A5F2W6	45	67	11	76	1	67	6e-08	56	74	48	0.087783	HTH-type transcriptional regulator CueR (Copper efflux regulator) (Copper export regulator)	0
TRINITY_DN43584_c0_g2_i1.p2	TRINITY_DN43584_c0_g2_i1	P0A4L1	41	59	2	60	48	106	1e-07	56	77	55	0.117587	Thioredoxin 1 (Trx-1) (Thioredoxin-M)	Thioredoxin family
NODE_38154_length_381_cov_0.948052_g32949_i0.p1	NODE_38154_length_381_cov_0.948052_g32949_i0	O53478	45	69	48	116	11	79	1e-07	56	57	64	0.117618	HTH-type transcriptional regulator Rv2034	0
TRINITY_DN303890_c0_g1_i1.p2	TRINITY_DN303890_c0_g1_i1	A0R5E1	68	41	1	40	18	58	6e-08	56	100	61	0.119897	Probable cold shock protein A	0
TRINITY_DN278072_c0_g1_i1.p2	TRINITY_DN278072_c0_g1_i1	Q0MQC8	63	48	5	50	12	59	6e-08	56	96	46	0.133504	NADH dehydrogenase [ubiquinone] 1 beta subcomplex subunit 2, mitochondrial (Complex I-AGGG) (CI-AGGG) (NADH-ubiquinone oxidoreductase AGGG subunit)	Complex I NDUFB2 subunit family
TRINITY_DN20032_c0_g1_i1.p3	TRINITY_DN20032_c0_g1_i1	Q9I7B1	58	45	19	63	58	102	8e-08	56	62	43	0.14636	TPR repeat-containing protein PA0015	0
TRINITY_DN466844_c0_g1_i1.p1	TRINITY_DN466844_c0_g1_i1	O19175	52	50	1	50	73	121	6e-08	56	100	40	0.153468	Casein kinase I isoform alpha (CKI-alpha) (EC 2.7.11.1) (CK1) (Fragment)	Protein kinase superfamily, CK1 Ser/Thr protein kinase family, Casein kinase I subfamily
TRINITY_DN3446_c1_g1_i1.p1	TRINITY_DN3446_c1_g1_i1	C0H412	60	43	8	50	1	43	6e-08	56	86	61	0.153468	Swarming motility protein SwrD	0
TRINITY_DN673655_c0_g1_i1.p1	TRINITY_DN673655_c0_g1_i1	P40446	45	60	7	66	51	109	8e-08	56	91	50	0.172651	Putative nitrilase-like protein YIL165C	Carbon-nitrogen hydrolase superfamily, Nitrilase family
NODE_14848_length_831_cov_10.058047_g11716_i0.p2	NODE_14848_length_831_cov_10.058047_g11716_i0	P24508	40	82	19	100	2	79	6e-08	56	79	87	0.190225	Sucrose operon repressor (Scr operon regulatory protein)	0
TRINITY_DN7175_c0_g1_i1.p1	TRINITY_DN7175_c0_g1_i1	Q6BP84	52	60	5	64	33	90	1e-07	56	94	44	0.207693	FK506-binding protein 2 (EC 5.2.1.8) (Peptidyl-prolyl cis-trans isomerase) (PPIase) (Rotamase)	FKBP-type PPIase family, FKBP2 subfamily
NODE_68709_length_285_cov_0.726415_g63429_i0.p2	NODE_68709_length_285_cov_0.726415_g63429_i0	P05785	59	44	1	44	7	50	1e-07	56	73	47	0.216739	Keratin, type I cytoskeletal 14 (Cytokeratin VII) (Cytokeratin-14) (CK-14) (Cytokeratin-7) (Keratin-14) (K14) (Fragment)	Intermediate filament family
TRINITY_DN74825_c1_g6_i1.p1	TRINITY_DN74825_c1_g6_i1	P01717	42	74	19	89	20	93	1e-07	56	57	66	0.219188	Immunoglobulin lambda variable 3-25 (Ig lambda chain V-IV region Hil)	0
TRINITY_DN34730_c0_g1_i1.p1	TRINITY_DN34730_c0_g1_i1	P0A4H6	47	47	4	50	26	72	1e-07	56	94	40	0.273172	Chemotaxis protein CheY	0
TRINITY_DN87298_c0_g1_i1.p1	TRINITY_DN87298_c0_g1_i1	Q9HV61	43	58	3	56	2	59	8e-08	56	77	89	0.294694	UPF0337 protein PA4738	UPF0337 (CsbD) family
TRINITY_DN363238_c0_g1_i1.p2	TRINITY_DN363238_c0_g1_i1	P16117	47	62	5	66	2	63	8e-08	56	94	65	0.344918	Repressor protein CI (Fragment)	0
NODE_82017_length_279_cov_0.747573_g76735_i0.p4	NODE_82017_length_279_cov_0.747573_g76735_i0	Q08068	69	32	1	32	24	55	1e-07	56	100	53	0.362217	40S ribosomal protein S20 (S22) (Fragment)	Universal ribosomal protein uS10 family
TRINITY_DN223007_c0_g1_i1.p4	TRINITY_DN223007_c0_g1_i1	P0AFX2	56	48	3	50	48	95	1e-07	56	79	51	0.403637	Ribosome hibernation promoting factor (HPF) (Hibernation factor HPF)	HPF/YfiA ribosome-associated protein family, Short HPF subfamily
TRINITY_DN335848_c0_g1_i1.p1	TRINITY_DN335848_c0_g1_i1	P20086	41	73	5	70	3	75	6e-08	56	85	74	0.735456	Mobilization protein MobS	0
NODE_40922_length_361_cov_70.368056_g35688_i0.p1	NODE_40922_length_361_cov_70.368056_g35688_i0	Q13021	52	61	1	60	1	59	8e-08	56	102	40	1.03305	MAL-like protein (Protein BENE)	MAL family
NODE_102014_length_268_cov_0.789744_g96730_i0.p3	NODE_102014_length_268_cov_0.789744_g96730_i0	P29655	84	31	1	31	6	36	6e-08	56	97	42	3.11774	Cytochrome c oxidase subunit 2 (EC 1.9.3.1) (Cytochrome c oxidase polypeptide II) (Fragment)	Cytochrome c oxidase subunit 2 family
TRINITY_DN71461_c5_g42_i2.p1	TRINITY_DN71461_c5_g42_i2	P08935	40	72	3	68	34	104	6e-08	56	86	65	10.6415	Cystatin	Cystatin family
NODE_50540_length_313_cov_32950.162500_g45272_i0.p1	NODE_50540_length_313_cov_32950.162500_g45272_i0	P02634	45	66	13	76	12	74	6e-08	56	79	84	28.7256	Protein S100-G (9 kDa CaBP) (Calbindin-D9k) (Cholecalcin) (S100 calcium-binding protein G) (Vitamin D-dependent calcium-binding protein, intestinal) (CABP)	S-100 family
NODE_79758_length_280_cov_0.743961_g74476_i0.p1	NODE_79758_length_280_cov_0.743961_g74476_i0	Q9Z9W1	42	71	23	92	22	92	3e-08	57	76	63	0.081941	Uncharacterized HTH-type transcriptional regulator BH0655	0
NODE_83221_length_278_cov_0.751220_g77937_i0.p1	NODE_83221_length_278_cov_0.751220_g77937_i0	P52620	42	73	19	91	44	113	5e-08	57	79	50	0.082806	Beta sliding clamp (Beta clamp) (Sliding clamp) (Beta-clamp processivity factor) (DNA polymerase III beta sliding clamp subunit) (DNA polymerase III subunit beta) (Fragment)	Beta sliding clamp family
NODE_104386_length_267_cov_0.793814_g99102_i0.p2	NODE_104386_length_267_cov_0.793814_g99102_i0	A7HZZ5	61	41	1	41	29	69	3e-08	57	100	52	0.087655	Acyl carrier protein (ACP)	Acyl carrier protein (ACP) family
NODE_120911_length_258_cov_0.832432_g115627_i0.p1	NODE_120911_length_258_cov_0.832432_g115627_i0	Q9HYV6	40	84	1	84	33	116	3e-08	57	99	49	0.089225	Putative ankyrin repeat protein PA3287	0
NODE_124852_length_256_cov_0.841530_g119568_i0.p1	NODE_124852_length_256_cov_0.841530_g119568_i0	P54455	41	76	13	85	33	108	3e-08	57	89	40	0.089922	Nicotinate-nucleotide adenylyltransferase (EC 2.7.7.18) (Deamido-NAD(+) diphosphorylase) (Deamido-NAD(+) pyrophosphorylase) (Nicotinate mononucleotide adenylyltransferase) (NaMN adenylyltransferase)	NadD family
NODE_158128_length_236_cov_2.552147_g152839_i0.p1	NODE_158128_length_236_cov_2.552147_g152839_i0	P83234	40	77	2	78	78	150	3e-08	57	99	41	0.097543	Ohanin	Ohanin/vespryn family
NODE_46888_length_330_cov_1.015564_g41629_i0.p1	NODE_46888_length_330_cov_1.015564_g41629_i0	Q3ZBJ8	43	74	14	87	1	69	5e-08	57	67	43	0.127425	Mitoferrin-1 (Mitochondrial iron transporter 1) (Solute carrier family 25 member 37)	Mitochondrial carrier (TC 2.A.29) family
NODE_57746_length_290_cov_1.009217_g52470_i0.p2	NODE_57746_length_290_cov_1.009217_g52470_i0	Q9KLC1	43	72	1	65	98	169	3e-08	57	95	42	0.127537	L-2,4-diaminobutyric acid acetyltransferase (DABA acetyltransferase) (EC 2.3.1.178)	Acetyltransferase family, EctA subfamily
TRINITY_DN352550_c0_g1_i1.p2	TRINITY_DN352550_c0_g1_i1	O32067	72	36	1	36	1	36	4e-08	57	82	49	0.139736	Uncharacterized HTH-type transcriptional regulator YtzE	0
TRINITY_DN357166_c0_g1_i1.p2	TRINITY_DN357166_c0_g1_i1	P0ABJ7	56	45	5	48	9	53	4e-08	57	92	41	0.153468	Cytochrome bo(3) ubiquinol oxidase subunit 4 (Cytochrome o ubiquinol oxidase subunit 4) (Cytochrome o subunit 4) (Oxidase bo(3) subunit 4) (Ubiquinol oxidase chain D) (Ubiquinol oxidase polypeptide IV) (Ubiquinol oxidase subunit 4)	Cytochrome c oxidase bacterial subunit 4 family
TRINITY_DN522550_c0_g1_i1.p1	TRINITY_DN522550_c0_g1_i1	P26799	52	65	1	64	32	95	4e-08	57	100	54	0.159793	Adenosylhomocysteinase (EC 3.3.1.1) (S-adenosyl-L-homocysteine hydrolase) (AdoHcyase) (Fragment)	Adenosylhomocysteinase family
TRINITY_DN350472_c0_g1_i1.p1	TRINITY_DN350472_c0_g1_i1	P64591	50	54	9	62	65	118	4e-08	57	86	45	0.16276	Inner membrane protein YhaH	0
TRINITY_DN70015_c0_g12_i1.p3	TRINITY_DN70015_c0_g12_i1	P0A9Y8	68	38	1	38	32	69	5e-08	57	97	55	0.166613	Cold shock-like protein CspC (CSP-C)	0
TRINITY_DN365518_c0_g1_i1.p1	TRINITY_DN365518_c0_g1_i1	Q2P6W1	46	69	4	72	4	72	3e-08	57	86	42	0.206705	Cyclic pyranopterin monophosphate synthase (EC 4.6.1.17) (Molybdenum cofactor biosynthesis protein C)	MoaC family
TRINITY_DN426018_c0_g1_i1.p2	TRINITY_DN426018_c0_g1_i1	P52926	52	58	3	60	26	82	3e-08	57	73	53	0.207227	High mobility group protein HMGI-C (High mobility group AT-hook protein 2)	HMGA family
TRINITY_DN287425_c0_g1_i1.p1	TRINITY_DN287425_c0_g1_i1	P86219	48	60	1	58	44	103	5e-08	57	87	41	0.219921	Dihydrolipoyllysine-residue succinyltransferase component of 2-oxoglutarate dehydrogenase complex, mitochondrial (EC 2.3.1.61) (2-oxoglutarate dehydrogenase complex component E2) (OGDC-E2) (Dihydrolipoamide succinyltransferase component of 2-oxoglutarate dehydrogenase complex) (E2K) (Fragments)	2-oxoacid dehydrogenase family
TRINITY_DN159912_c0_g1_i1.p3	TRINITY_DN159912_c0_g1_i1	Q09668	53	51	22	72	10	60	3e-08	57	71	44	0.267081	60S ribosomal protein L22	Eukaryotic ribosomal protein eL22 family
TRINITY_DN119126_c0_g1_i1.p1	TRINITY_DN119126_c0_g1_i1	Q9LJA0	42	77	25	100	2	76	3e-08	57	76	41	0.277319	Putative inactive cysteine synthase 2 (Beta-substituted Ala synthase 1;2) (ARAth-Bsas1;2) (O-acetylserine (thiol)-lyase 4)	Cysteine synthase/cystathionine beta-synthase family
NODE_143458_length_247_cov_0.885057_g138172_i0.p1	NODE_143458_length_247_cov_0.885057_g138172_i0	Q6DDC6	63	51	1	51	23	73	5e-08	57	63	61	0.286742	40S ribosomal protein S21	Eukaryotic ribosomal protein eS21 family
TRINITY_DN258948_c0_g1_i1.p3	TRINITY_DN258948_c0_g1_i1	B4SSV0	100	25	1	25	12	36	3e-08	57	63	61	0.320376	50S ribosomal protein L36	Bacterial ribosomal protein bL36 family
NODE_17973_length_708_cov_4.760630_g14333_i0.p2	NODE_17973_length_708_cov_4.760630_g14333_i0	P20765	41	71	40	110	16	86	4e-08	57	53	68	0.34001	Immunoglobulin lambda-like polypeptide 1 (CD179 antigen-like family member B) (Ig lambda-5) (CD antigen CD179b) (Fragment)	0
TRINITY_DN53404_c0_g2_i1.p2	TRINITY_DN53404_c0_g2_i1	F1QQI2	50	54	1	54	42	95	4e-08	57	84	53	0.415501	Spexin (Spexin hormone) [Cleaved into: Spexin-1]	0
TRINITY_DN15200_c1_g1_i1.p1	TRINITY_DN15200_c1_g1_i1	Q8TGM5	72	39	10	48	8	46	5e-08	57	78	58	0.460403	Putative uncharacterized protein ART3 (Antisense to ribosomal RNA transcript protein 3)	0
TRINITY_DN5137_c0_g1_i1.p1	TRINITY_DN5137_c0_g1_i1	Q14IF3	41	91	9	95	6	88	9e-08	57	45	95	0.634496	50S ribosomal protein L25	Bacterial ribosomal protein bL25 family
TRINITY_DN476036_c0_g1_i1.p1	TRINITY_DN476036_c0_g1_i1	P02584	42	85	1	81	9	93	4e-08	57	100	61	2.82318	Profilin-1 (Profilin I)	Profilin family
TRINITY_DN226904_c0_g1_i1.p2	TRINITY_DN226904_c0_g1_i1	P01768	59	51	3	50	61	111	2e-08	58	102	44	0.076734	Immunoglobulin heavy variable 3-30 (Ig heavy chain V-III region BUR) (Ig heavy chain V-III region CAM) (Ig heavy chain V-III region GA) (Ig heavy chain V-III region NIE)	0
TRINITY_DN215218_c0_g1_i1.p1	TRINITY_DN215218_c0_g1_i1	P25508	53	49	1	49	1	49	2e-08	58	98	57	0.076734	Collagen alpha-1(XII) chain (Fragments)	Fibril-associated collagens with interrupted helices (FACIT) family
TRINITY_DN465169_c0_g1_i1.p3	TRINITY_DN465169_c0_g1_i1	P94456	45	66	15	80	40	105	2e-08	58	81	57	0.094345	Potassium-transporting ATPase potassium-binding subunit (ATP phosphohydrolase [potassium-transporting] A chain) (Potassium-binding and translocating subunit A) (Potassium-translocating ATPase A chain) (Fragment)	KdpA family
NODE_28143_length_481_cov_1.620098_g23388_i0.p1	NODE_28143_length_481_cov_1.620098_g23388_i0	P82903	54	54	49	102	3	55	2e-08	58	49	61	0.269058	Cytochrome c-552 (Cytochrome c552)	Cytochrome c family
TRINITY_DN382931_c0_g1_i1.p1	TRINITY_DN382931_c0_g1_i1	P0DKL8	58	36	1	36	23	58	2e-08	58	86	55	0.342527	Kunitz-type serine protease inhibitor Vur-KIn [Cleaved into: Kunitz-type serine protease inhibitor Vur-KIn, truncated]	Venom Kunitz-type family
TRINITY_DN554543_c0_g1_i1.p2	TRINITY_DN554543_c0_g1_i1	Q47948	57	47	3	49	46	92	2e-08	58	96	51	0.382646	Anaerobic regulatory protein (Fragment)	0
NODE_143966_length_247_cov_0.885057_g138680_i0.p1	NODE_143966_length_247_cov_0.885057_g138680_i0	O78689	40	82	1	82	1	82	2e-08	58	100	47	0.38398	NADH-ubiquinone oxidoreductase chain 6 (EC 7.1.1.2) (NADH dehydrogenase subunit 6)	Complex I subunit 6 family
TRINITY_DN53047_c2_g1_i1.p4	TRINITY_DN53047_c2_g1_i1	P91759	63	43	1	42	53	95	2e-08	58	75	43	0.460403	Fructose-bisphosphate aldolase (EC 4.1.2.13) (Fragment)	Class I fructose-bisphosphate aldolase family
TRINITY_DN66384_c0_g2_i1.p1	TRINITY_DN66384_c0_g2_i1	Q926Y8	44	79	1	75	3	81	3e-08	58	42	45	0.501577	Macro domain-containing protein lin2902	0
NODE_38873_length_376_cov_1.524752_g33656_i0.p1	NODE_38873_length_376_cov_1.524752_g33656_i0	Q9RMT1	47	60	1	60	1	56	7e-09	59	88	45	0.078882	Biopolymer transport protein ExbD	ExbD/TolR family
TRINITY_DN464823_c0_g1_i1.p2	TRINITY_DN464823_c0_g1_i1	Q51647	57	47	1	47	41	87	9e-09	59	94	44	0.153468	Insertion element IS401 uncharacterized 12.4 kDa protein	Transposase 8 family
TRINITY_DN60806_c0_g2_i1.p1	TRINITY_DN60806_c0_g2_i1	P71357	43	68	2	69	11	76	7e-09	59	77	69	0.155851	Putative antitoxin RelB	RelB/DinJ antitoxin family
TRINITY_DN493107_c0_g1_i1.p1	TRINITY_DN493107_c0_g1_i1	P25124	52	48	1	48	41	88	7e-09	59	81	52	0.176106	Uncharacterized protein in scsB 5'region (ORFA) (Fragment)	Ycf81 family
NODE_53776_length_301_cov_2.614035_g48505_i0.p2	NODE_53776_length_301_cov_2.614035_g48505_i0	Q5RK28	58	38	12	49	46	83	9e-09	59	76	46	0.204199	Normal mucosa of esophagus-specific gene 1 protein	Complex I NDUFA4 subunit family
NODE_133311_length_252_cov_0.860335_g128026_i0.p1	NODE_133311_length_252_cov_0.860335_g128026_i0	Q7QEH1	54	61	1	61	92	152	7e-09	59	97	40	0.207668	40S ribosomal protein S14a	Universal ribosomal protein uS11 family
TRINITY_DN61909_c0_g2_i2.p1	TRINITY_DN61909_c0_g2_i2	Q8IXH6	42	101	55	155	115	209	9e-09	59	65	46	0.213226	Tumor protein p53-inducible nuclear protein 2 (Diabetes and obesity-regulated gene) (p53-inducible protein U) (PIG-U)	0
NODE_20376_length_634_cov_2.971480_g16422_i0.p1	NODE_20376_length_634_cov_2.971480_g16422_i0	Q60397	54	57	1	56	6	62	9e-09	59	98	90	0.237645	Guanine nucleotide-binding protein G(i) subunit alpha (G(i) alpha-3) (Fragment)	G-alpha family, G(i/o/t/z) subfamily
TRINITY_DN736743_c0_g1_i1.p2	TRINITY_DN736743_c0_g1_i1	Q9X5V4	45	66	11	76	1	66	1e-08	59	67	51	0.239502	HTH-type transcriptional regulator HmrR (Copper efflux regulator) (Copper export regulator)	0
NODE_55670_length_295_cov_1.495495_g50396_i0.p1	NODE_55670_length_295_cov_1.495495_g50396_i0	Q8KG93	50	50	37	86	25	74	7e-09	59	57	46	0.239912	Cytochrome c-555 (Cytochrome c555)	0
TRINITY_DN272107_c0_g1_i1.p3	TRINITY_DN272107_c0_g1_i1	A5FMZ2	85	34	1	34	30	63	9e-09	59	97	54	0.247083	50S ribosomal protein L29	Universal ribosomal protein uL29 family
TRINITY_DN740528_c0_g2_i1.p1	TRINITY_DN740528_c0_g2_i1	P50543	43	70	1	68	4	73	7e-09	59	103	71	0.336861	Protein S100-A11 (Calgizzarin) (Endothelial monocyte-activating polypeptide) (EMAP) (Protein S100-C) (S100 calcium-binding protein A11)	S-100 family
NODE_16414_length_762_cov_5.705370_g13032_i0.p1	NODE_16414_length_762_cov_5.705370_g13032_i0	Q99PE5	50	52	9	60	9	60	7e-09	59	79	87	0.363284	Small integral membrane protein 3 (NGF-induced differentiation clone 67 protein) (Small membrane protein NID67)	0
NODE_12679_length_954_cov_7.230420_g9927_i0.p4	NODE_12679_length_954_cov_7.230420_g9927_i0	P39758	48	66	1	66	1	66	9e-09	59	78	72	0.392037	Putative transition state regulator Abh	0
TRINITY_DN71949_c0_g1_i4.p2	TRINITY_DN71949_c0_g1_i4	Q9SK39	46	65	53	113	3	67	7e-09	59	57	65	0.396049	Probable steroid-binding protein 3 (AtMP3) (Membrane-associated progesterone-binding protein 2) (AtMAPR2)	Cytochrome b5 family, MAPR subfamily
NODE_84052_length_277_cov_3.568627_g78768_i0.p1	NODE_84052_length_277_cov_3.568627_g78768_i0	Q6BIS8	55	62	1	62	17	77	7e-09	59	89	64	0.403614	Protein TOS6	TOS6 family
TRINITY_DN443675_c0_g1_i1.p1	TRINITY_DN443675_c0_g1_i1	P32729	54	56	1	56	40	95	1e-08	59	79	56	0.520818	Probable ribosomal protein YlxQ	Eukaryotic ribosomal protein eL8 family
TRINITY_DN69330_c0_g2_i1.p1	TRINITY_DN69330_c0_g2_i1	O97067	42	76	59	134	68	140	9e-09	59	55	41	0.615689	Probable peptidyl-tRNA hydrolase 2 (PTH 2) (EC 3.1.1.29)	PTH2 family
TRINITY_DN67391_c0_g2_i1.p2	TRINITY_DN67391_c0_g2_i1	O18926	48	65	9	72	19	83	1e-08	59	90	45	0.629664	Cadherin-3 (Placental cadherin) (P-cadherin) (Fragment)	0
TRINITY_DN58542_c0_g1_i1.p2	TRINITY_DN58542_c0_g1_i1	Q6W8Q3	54	59	4	62	11	64	1e-08	59	87	87	0.733169	Purkinje cell protein 4-like protein 1 (PCP4-like protein 1)	PCP4 family
NODE_4903_length_1822_cov_16.704403_g3802_i0.p1	NODE_4903_length_1822_cov_16.704403_g3802_i0	B1WB17	43	82	80	157	106	187	2e-08	59	48	41	0.873161	Partner of Y14 and mago (PYM homolog 1 exon junction complex-associated factor) (Protein wibg homolog)	Pym family
TRINITY_DN177921_c0_g1_i1.p1	TRINITY_DN177921_c0_g1_i1	B8V7P3	50	62	1	60	81	142	4e-09	60	94	42	0.052934	Putative carbonic anhydrase (EC 4.2.1.1) (Carbonate dehydratase) (Fragment)	Alpha-carbonic anhydrase family
NODE_91675_length_273_cov_1.155000_g86391_i0.p1	NODE_91675_length_273_cov_1.155000_g86391_i0	A0A140NAP5	45	55	6	60	37	91	5e-09	60	89	60	0.077892	mRNA interferase toxin YafQ (EC 3.1.-.-) (Endoribonuclease YafQ) (Toxin YafQ)	RelE toxin family, YafQ subfamily
NODE_112023_length_263_cov_0.810526_g106739_i0.p1	NODE_112023_length_263_cov_0.810526_g106739_i0	Q9CM94	46	68	1	68	89	154	5e-09	60	78	43	0.087529	Anaerobic ribonucleoside-triphosphate reductase-activating protein (EC 1.97.1.-) (Class III anaerobic ribonucleotide reductase small component)	Organic radical-activating enzymes family
TRINITY_DN321567_c0_g1_i1.p2	TRINITY_DN321567_c0_g1_i1	A7X3W1	53	53	1	52	57	109	4e-09	60	102	48	0.143876	C-type lectin lectoxin-Enh1 (CTL)	True venom lectin family
TRINITY_DN22661_c0_g2_i1.p1	TRINITY_DN22661_c0_g2_i1	P52665	42	74	5	78	3	76	5e-09	60	90	52	0.16803	HTH-type transcriptional regulator BudR (Bud operon transcriptional regulator) (Fragment)	LysR transcriptional regulatory family
NODE_150636_length_243_cov_1.429412_g145349_i0.p1	NODE_150636_length_243_cov_1.429412_g145349_i0	P02639	48	67	1	65	21	87	4e-09	60	84	71	0.230201	Protein S100-A1 (S-100 protein alpha chain) (S-100 protein subunit alpha) (S100 calcium-binding protein A1)	S-100 family
NODE_10421_length_1116_cov_2.569511_g8116_i0.p1	NODE_10421_length_1116_cov_2.569511_g8116_i0	A0PJX4	41	98	1	98	146	238	5e-09	60	82	41	0.241753	Protein shisa-3 homolog	Shisa family
TRINITY_DN56468_c0_g2_i1.p1	TRINITY_DN56468_c0_g2_i1	P81548	48	42	2	43	14	55	5e-09	60	58	72	0.250975	PI-actitoxin-Axm2b (PI-AITX-Axm2b) (Kunitz-type proteinase inhibitor AXPI-II)	Venom Kunitz-type family, Sea anemone type 2 potassium channel toxin subfamily
NODE_34739_length_407_cov_2.511976_g29640_i0.p1	NODE_34739_length_407_cov_2.511976_g29640_i0	P0DKT1	42	57	14	70	14	70	5e-09	60	42	81	0.328026	Turripeptide Pal9.2	Conopeptide P-like superfamily
NODE_9290_length_1224_cov_7.894005_g7241_i0.p1	NODE_9290_length_1224_cov_7.894005_g7241_i0	Q8MJK1	51	63	2	64	65	127	5e-09	60	97	50	0.397597	Protein chibby homolog 1 (Cytosolic leucine-rich protein) (PIGEA-14) (PKD2 interactor, Golgi and endoplasmic reticulum-associated 1)	Chibby family
TRINITY_DN60485_c0_g1_i1.p1	TRINITY_DN60485_c0_g1_i1	Q9HFV1	44	78	42	117	5	78	4e-09	60	63	60	0.425113	Cytochrome b5	Cytochrome b5 family
NODE_134566_length_251_cov_0.865169_g129281_i0.p1	NODE_134566_length_251_cov_0.865169_g129281_i0	P02632	48	63	1	63	13	74	4e-09	60	82	80	0.552117	Protein S100-G (Calbindin-D9k) (S100 calcium-binding protein G) (Vitamin D-dependent calcium-binding protein, intestinal) (CABP) [Cleaved into: Protein S100-G, minor isoform]	S-100 family
TRINITY_DN244422_c0_g1_i1.p1	TRINITY_DN244422_c0_g1_i1	Q6PI98	40	89	24	101	17	105	4e-09	60	88	46	0.936507	INO80 complex subunit C (IES6 homolog) (hIes6)	0
NODE_140576_length_248_cov_0.902857_g135290_i0.p1	NODE_140576_length_248_cov_0.902857_g135290_i0	P50657	67	39	1	39	1	39	5e-09	60	68	45	2.3902	Cytochrome c oxidase subunit 3 (EC 1.9.3.1) (Cytochrome c oxidase polypeptide III) (Fragment)	Cytochrome c oxidase subunit 3 family
TRINITY_DN703217_c0_g1_i1.p1	TRINITY_DN703217_c0_g1_i1	P43455	66	44	1	44	60	103	2e-09	61	98	43	0.124433	V-type sodium ATPase subunit G (Na(+)-translocating ATPase subunit G) (V-type sodium pump subunit G)	V-ATPase F subunit family
TRINITY_DN12714_c1_g1_i1.p1	TRINITY_DN12714_c1_g1_i1	Q56247	53	49	1	49	44	91	3e-09	61	100	44	0.153468	Cytochrome c-551 (Cytochrome c551)	0
TRINITY_DN122260_c0_g1_i1.p1	TRINITY_DN122260_c0_g1_i1	P39588	45	65	1	65	1	65	2e-09	61	96	100	0.193447	Uncharacterized protein YwbE	0
TRINITY_DN131522_c0_g1_i1.p2	TRINITY_DN131522_c0_g1_i1	Q31652	97	30	8	37	1	30	2e-09	61	79	41	0.212713	Cytochrome b (Complex III subunit 3) (Complex III subunit III) (Cytochrome b-c1 complex subunit 3) (Ubiquinol-cytochrome-c reductase complex cytochrome b subunit) (Fragment)	Cytochrome b family
TRINITY_DN5441_c0_g1_i1.p1	TRINITY_DN5441_c0_g1_i1	O77717	68	40	1	40	51	90	3e-09	61	82	44	0.230201	Metalloproteinase inhibitor 2 (Tissue inhibitor of metalloproteinases 2) (TIMP-2) (Fragment)	Protease inhibitor I35 (TIMP) family
TRINITY_DN691504_c0_g1_i1.p3	TRINITY_DN691504_c0_g1_i1	P55757	55	51	10	60	23	73	2e-09	61	82	56	0.238179	Uncharacterized protein in bioA 5'region	FrmR/RcnR family
TRINITY_DN649432_c0_g1_i1.p1	TRINITY_DN649432_c0_g1_i1	O00585	47	64	63	124	29	92	2e-09	61	51	48	0.240351	C-C motif chemokine 21 (6Ckine) (Beta-chemokine exodus-2) (Secondary lymphoid-tissue chemokine) (SLC) (Small-inducible cytokine A21)	Intercrine beta (chemokine CC) family
NODE_21799_length_597_cov_4.578244_g17656_i0.p1	NODE_21799_length_597_cov_4.578244_g17656_i0	C9Y0V8	46	79	49	123	5	83	5e-09	61	46	45	0.30912	O-acetyl-ADP-ribose deacetylase (EC 3.1.1.106) (Regulator of RNase III activity)	YmdB family
NODE_76080_length_282_cov_0.736842_g70799_i0.p1	NODE_76080_length_282_cov_0.736842_g70799_i0	Q93083	42	59	9	67	2	60	3e-09	61	86	97	0.381764	Metallothionein-1L (MT-1L) (Metallothionein-IL) (MT-IL)	Metallothionein superfamily, Type 1 family
TRINITY_DN50124_c0_g3_i1.p2	TRINITY_DN50124_c0_g3_i1	Q1ECT8	41	63	6	68	55	117	2e-09	61	86	47	0.553748	Protein CCSMST1 (Cattle cerebrum and skeletal muscle-specific protein 1)	CCSMST1 family
TRINITY_DN71131_c3_g1_i1.p1	TRINITY_DN71131_c3_g1_i1	P86979	81	36	26	61	2	37	2e-09	61	44	97	1.12081	Fructose-bisphosphate aldolase A (EC 4.1.2.13) (Muscle-type aldolase) (allergen Thu a 3.0101) (Fragment)	Class I fructose-bisphosphate aldolase family
TRINITY_DN71441_c12_g8_i1.p2	TRINITY_DN71441_c12_g8_i1	Q38879	42	62	1	62	71	132	3e-09	61	84	47	111.411	Thioredoxin H2 (AtTrxh2) (Thioredoxin 2) (AtTRX2)	Thioredoxin family, Plant H-type subfamily
TRINITY_DN632992_c0_g1_i1.p1	TRINITY_DN632992_c0_g1_i1	P44672	61	49	1	49	36	84	8e-10	62	100	46	0.076734	Iron-binding protein IscA (Iron-sulfur cluster assembly protein)	HesB/IscA family
NODE_77946_length_281_cov_0.740385_g72664_i0.p1	NODE_77946_length_281_cov_0.740385_g72664_i0	P29090	48	66	4	67	2	63	1e-09	62	71	105	0.081922	Beta-glucosidase A-3 (EC 3.2.1.21) (Beta-D-glucoside glucohydrolase) (Cellobiase) (Gentiobiase) (Fragment)	Glycosyl hydrolase 3 family
NODE_94402_length_272_cov_0.773869_g89118_i0.p1	NODE_94402_length_272_cov_0.773869_g89118_i0	Q45063	40	62	1	62	1	62	1e-09	62	98	65	0.084633	Uncharacterized protein YneR	HesB/IscA family
TRINITY_DN67831_c0_g2_i1.p2	TRINITY_DN67831_c0_g2_i1	Q63ZV7	70	40	1	40	38	77	8e-10	62	82	45	0.101033	DNA repair protein SWI5 homolog (Protein SAE3 homolog)	SWI5/SAE3 family
TRINITY_DN65812_c0_g3_i1.p1	TRINITY_DN65812_c0_g3_i1	P32185	77	35	47	81	1	35	1e-09	62	40	100	0.107772	3-hydroxyisobutyrate dehydrogenase (HIBADH) (EC 1.1.1.31) (Fragment)	HIBADH-related family, 3-hydroxyisobutyrate dehydrogenase subfamily
TRINITY_DN119139_c0_g1_i1.p1	TRINITY_DN119139_c0_g1_i1	P02633	52	64	1	62	14	74	8e-10	62	102	81	0.137203	Protein S100-G (Calbindin-D9k) (S100 calcium-binding protein G) (Vitamin D-dependent calcium-binding protein, intestinal) (CABP)	S-100 family
TRINITY_DN444472_c0_g1_i1.p1	TRINITY_DN444472_c0_g1_i1	Q1WRF8	94	32	1	32	13	44	1e-09	62	97	73	0.148352	50S ribosomal protein L34	Bacterial ribosomal protein bL34 family
TRINITY_DN21638_c1_g1_i1.p2	TRINITY_DN21638_c1_g1_i1	P0DJ87	48	48	1	48	40	87	8e-10	62	98	52	0.153468	Zinc metalloproteinase-disintegrin-like leucurogin (EC 3.4.24.-) (Snake venom metalloproteinase) (SVMP) (Fragment)	Venom metalloproteinase (M12B) family, P-III subfamily, P-IIIa sub-subfamily
TRINITY_DN64185_c0_g2_i2.p1	TRINITY_DN64185_c0_g2_i2	A4G8P1	55	64	40	103	19	77	1e-09	62	62	44	0.202598	3-dehydroquinate dehydratase (3-dehydroquinase) (EC 4.2.1.10) (Type II DHQase)	Type-II 3-dehydroquinase family
TRINITY_DN245549_c0_g1_i1.p1	TRINITY_DN245549_c0_g1_i1	A6THX5	46	63	4	66	92	154	1e-09	62	90	40	0.205537	UPF0442 protein KPN78578_47350	UPF0442 family
NODE_26187_length_510_cov_3.475973_g21609_i0.p2	NODE_26187_length_510_cov_3.475973_g21609_i0	P72941	42	90	21	108	95	181	2e-09	62	59	40	0.224033	Putative biopolymer transport protein ExbB-like 2	ExbB/TolQ family
TRINITY_DN26405_c0_g1_i1.p1	TRINITY_DN26405_c0_g1_i1	Q8TGK9	66	47	4	49	1	47	1e-09	62	94	82	0.230201	Putative uncharacterized protein YPL135C-A	0
TRINITY_DN556716_c0_g1_i1.p2	TRINITY_DN556716_c0_g1_i1	P47967	47	74	1	74	15	82	8e-10	62	89	51	0.239103	Galectin-5 (Gal-5) (RL-18)	0
NODE_78471_length_280_cov_2.231884_g73189_i0.p1	NODE_78471_length_280_cov_2.231884_g73189_i0	Q9FGT8	42	93	2	91	49	138	1e-09	62	100	50	0.246644	Temperature-induced lipocalin-1 (AtTIL1)	Calycin superfamily, Lipocalin family
TRINITY_DN21972_c1_g1_i1.p1	TRINITY_DN21972_c1_g1_i1	P12343	87	31	19	49	1	31	1e-09	62	62	100	0.306424	Aspartate aminotransferase, cytoplasmic (cAspAT) (EC 2.6.1.1) (EC 2.6.1.3) (Cysteine aminotransferase, cytoplasmic) (Cysteine transaminase, cytoplasmic) (cCAT) (Glutamate oxaloacetate transaminase 1) (Transaminase A) (Fragment)	Class-I pyridoxal-phosphate-dependent aminotransferase family
TRINITY_DN68565_c0_g1_i1.p1	TRINITY_DN68565_c0_g1_i1	P46694	41	91	30	118	28	115	3e-09	62	45	59	0.372474	Radiation-inducible immediate-early gene IEX-1 (Immediate early protein GLY96) (Immediate early response 3 protein)	IER3 family
TRINITY_DN408793_c0_g1_i1.p2	TRINITY_DN408793_c0_g1_i1	P19133	60	45	1	45	34	78	1e-09	62	94	58	0.38711	Ferritin light chain (Ferritin L subunit) (Fragment)	Ferritin family
TRINITY_DN50306_c0_g2_i1.p1	TRINITY_DN50306_c0_g2_i1	P30791	48	58	15	72	5	62	8e-10	62	49	92	0.411577	Uncharacterized HTH-type transcriptional regulator in himA 3'region (Fragment)	0
TRINITY_DN36738_c0_g2_i1.p2	TRINITY_DN36738_c0_g2_i1	A0A075B6J6	51	57	10	66	11	67	8e-10	62	79	50	0.452246	Immunoglobulin lambda variable 3-22	0
TRINITY_DN51105_c0_g1_i1.p1	TRINITY_DN51105_c0_g1_i1	C0H3X9	46	63	49	111	3	65	8e-10	62	56	95	0.596575	Uncharacterized HTH-type transcriptional regulator YgzD	0
NODE_17752_length_715_cov_9.001558_g14134_i0.p1	NODE_17752_length_715_cov_9.001558_g14134_i0	A0A1B0GTI8	42	67	80	144	47	111	1e-09	62	43	55	0.628663	Transmembrane protein 272	0
NODE_61476_length_289_cov_0.712963_g56199_i0.p1	NODE_61476_length_289_cov_0.712963_g56199_i0	Q865V3	44	78	1	76	4	78	1e-09	62	86	99	1.24765	Protein S100-G (Calbindin-D9k) (S100 calcium-binding protein G) (Vitamin D-dependent calcium-binding protein, intestinal) (CABP)	S-100 family
TRINITY_DN71729_c0_g1_i1.p1	TRINITY_DN71729_c0_g1_i1	Q02376	48	52	18	69	25	76	1e-09	62	74	68	4.62268	NADH dehydrogenase [ubiquinone] 1 subunit C1, mitochondrial (Complex I-KFYI) (CI-KFYI) (NADH-ubiquinone oxidoreductase KFYI subunit)	Complex I NDUFC1 subunit family
TRINITY_DN510279_c0_g1_i1.p1	TRINITY_DN510279_c0_g1_i1	Q9W7E9	42	93	19	104	17	109	1e-09	62	89	85	4.68307	Somatostatin-2 (PSS2) (Somatostatin II) [Cleaved into: [Pro17]-somatostatin-29; [Pro2]-somatostatin-14]	Somatostatin family
NODE_31762_length_436_cov_59.239669_g26771_i0.p1	NODE_31762_length_436_cov_59.239669_g26771_i0	P09577	46	59	33	91	2	60	1e-09	62	63	97	6.90244	Metallothionein-1B (MT-1B) (Metallothionein-IB) (MT-IB)	Metallothionein superfamily, Type 1 family
NODE_91973_length_273_cov_0.770000_g86689_i0.p1	NODE_91973_length_273_cov_0.770000_g86689_i0	P05747	76	37	15	51	1	37	5e-10	63	71	63	0.11496	60S ribosomal protein L29 (Large ribosomal subunit protein eL29) (YL43)	Eukaryotic ribosomal protein eL29 family
TRINITY_DN273248_c0_g1_i1.p1	TRINITY_DN273248_c0_g1_i1	O52787	46	57	1	57	86	142	6e-10	63	98	40	0.129327	Low molecular weight protein-tyrosine-phosphatase Ptp (EC 3.1.3.48)	Low molecular weight phosphotyrosine protein phosphatase family
NODE_139955_length_248_cov_3.760000_g134669_i0.p1	NODE_139955_length_248_cov_3.760000_g134669_i0	P76231	41	73	1	73	1	68	6e-10	63	99	81	0.135367	Uncharacterized protein YeaC	0
TRINITY_DN528137_c0_g1_i1.p3	TRINITY_DN528137_c0_g1_i1	P20460	97	30	1	30	1	30	5e-10	63	100	43	0.140407	Eukaryotic translation initiation factor 2 subunit 1 (Eukaryotic translation initiation factor 2 subunit alpha) (eIF-2-alpha) (eIF-2A) (eIF-2alpha) (Fragment)	EIF-2-alpha family
NODE_86235_length_276_cov_1.201970_g80951_i0.p2	NODE_86235_length_276_cov_1.201970_g80951_i0	Q96CB5	50	64	15	73	44	107	5e-10	63	78	40	0.169871	Putative uncharacterized protein C8orf44	0
TRINITY_DN197408_c0_g1_i1.p1	TRINITY_DN197408_c0_g1_i1	Q2NQL1	44	70	7	76	39	108	6e-10	63	91	54	0.196753	Sulfurtransferase TusD (EC 2.8.1.-) (tRNA 2-thiouridine synthesizing protein D)	DsrE/TusD family
TRINITY_DN329350_c0_g1_i1.p3	TRINITY_DN329350_c0_g1_i1	P53777	45	47	3	49	25	71	6e-10	63	96	51	0.205647	Muscle LIM protein 1	0
NODE_13833_length_885_cov_5.883005_g10882_i0.p7	NODE_13833_length_885_cov_5.883005_g10882_i0	Q9PAZ9	44	78	6	83	1	78	5e-10	63	91	98	0.240389	UPF0125 protein XF_2346	UPF0125 (RnfH) family
TRINITY_DN37031_c1_g1_i1.p2	TRINITY_DN37031_c1_g1_i1	Q7LZT1	63	46	1	46	49	94	5e-10	63	94	48	0.313586	Protein S100-A1 (S-100 protein alpha chain) (S-100 protein subunit alpha) (S100 calcium-binding protein A1)	S-100 family
TRINITY_DN66432_c1_g1_i2.p2	TRINITY_DN66432_c1_g1_i2	Q9CQP3	49	53	14	66	49	101	5e-10	63	77	48	0.362703	Coiled-coil-helix-coiled-coil-helix domain-containing protein 5	0
TRINITY_DN73611_c3_g1_i8.p2	TRINITY_DN73611_c3_g1_i8	Q15486	50	64	4	67	18	79	7e-10	63	45	46	0.397545	Putative inactive beta-glucuronidase-like protein SMA3	Glycosyl hydrolase 2 family
NODE_71231_length_284_cov_0.729858_g65951_i0.p2	NODE_71231_length_284_cov_0.729858_g65951_i0	P41959	82	34	13	46	17	50	5e-10	63	72	41	0.596308	40S ribosomal protein S26 (Fragment)	Eukaryotic ribosomal protein eS26 family
TRINITY_DN67191_c7_g3_i2.p1	TRINITY_DN67191_c7_g3_i2	Q9D7H4	49	70	12	81	12	79	6e-10	63	47	49	81.1927	Arginine vasopressin-induced protein 1 (AVP-induced protein 1) (Arginine vasopressin-induced transcript 32 protein) (VIP32) (VIT32)	0
TRINITY_DN292360_c0_g1_i1.p1	TRINITY_DN292360_c0_g1_i1	P43795	65	49	1	49	15	63	3e-10	64	100	44	0.076734	Nitrogen regulatory protein P-II	P(II) protein family
NODE_123128_length_257_cov_0.836957_g117844_i0.p1	NODE_123128_length_257_cov_0.836957_g117844_i0	P39619	42	83	3	85	2	84	2e-10	64	98	67	0.089573	UPF0382 membrane protein YwdK	UPF0382 family
TRINITY_DN137506_c0_g1_i1.p3	TRINITY_DN137506_c0_g1_i1	Q65PB7	59	59	1	59	65	123	4e-10	64	98	48	0.125109	50S ribosomal protein L7/L12	Bacterial ribosomal protein bL12 family
TRINITY_DN52352_c0_g1_i1.p2	TRINITY_DN52352_c0_g1_i1	P71403	44	71	1	71	51	121	3e-10	64	70	57	0.132511	Chemotaxis protein CheY1	0
TRINITY_DN172037_c0_g1_i1.p3	TRINITY_DN172037_c0_g1_i1	Q6F6S7	67	49	1	49	4	52	4e-10	64	98	94	0.140222	UPF0391 membrane protein ACIAD3602	UPF0391 family
TRINITY_DN637324_c0_g1_i1.p1	TRINITY_DN637324_c0_g1_i1	P9WGF8	43	91	1	90	13	100	3e-10	64	101	58	0.16989	Uncharacterized protein MT1313 (EC 3.1.3.-)	SixA phosphatase family
NODE_119724_length_259_cov_0.827957_g114440_i0.p1	NODE_119724_length_259_cov_0.827957_g114440_i0	Q31651	46	85	2	86	59	142	4e-10	64	99	40	0.176577	NADH-ubiquinone oxidoreductase chain 5 (EC 7.1.1.2) (NADH dehydrogenase subunit 5) (Fragment)	Complex I subunit 5 family
NODE_55400_length_296_cov_1.197309_g50126_i0.p1	NODE_55400_length_296_cov_1.197309_g50126_i0	Q925G0	40	77	14	90	3	79	4e-10	64	79	50	0.182761	RNA-binding protein 3 (RNA-binding motif protein 3)	0
TRINITY_DN74835_c1_g16_i3.p1	TRINITY_DN74835_c1_g16_i3	P01701	41	73	47	119	19	87	4e-10	64	61	62	0.21412	Immunoglobulin lambda variable 1-51 (Ig lambda chain V-I region BL2) (Ig lambda chain V-I region EPS) (Ig lambda chain V-I region NEW) (Ig lambda chain V-I region NIG-64)	0
NODE_112140_length_263_cov_0.810526_g106856_i0.p1	NODE_112140_length_263_cov_0.810526_g106856_i0	P07229	43	87	1	87	58	138	4e-10	64	100	49	0.224783	Ferritin, higher subunit (Ferritin H) (EC 1.16.3.1)	Ferritin family
TRINITY_DN168309_c0_g1_i1.p2	TRINITY_DN168309_c0_g1_i1	Q4UV74	75	36	2	37	30	65	4e-10	64	73	42	0.297344	FAD assembly factor SdhE	SdhE FAD assembly factor family
TRINITY_DN475937_c0_g1_i1.p1	TRINITY_DN475937_c0_g1_i1	Q8TTB0	44	85	3	87	87	171	2e-10	64	98	40	0.350408	Dimethylamine corrinoid protein 1	Methylamine corrinoid protein family
TRINITY_DN50124_c0_g2_i1.p1	TRINITY_DN50124_c0_g2_i1	Q4G0I0	41	75	79	153	50	123	5e-10	64	43	57	0.848807	Protein CCSMST1	CCSMST1 family
TRINITY_DN68583_c0_g2_i1.p1	TRINITY_DN68583_c0_g2_i1	Q9BDR7	50	72	29	98	5	75	2e-10	64	51	85	1.00895	High affinity immunoglobulin epsilon receptor subunit gamma (Fc receptor gamma-chain) (FcRgamma) (Fc-epsilon RI-gamma) (IgE Fc receptor subunit gamma) (FceRI gamma)	CD3Z/FCER1G family
TRINITY_DN625923_c0_g1_i1.p1	TRINITY_DN625923_c0_g1_i1	Q09062	43	72	4	75	6	76	1e-10	65	70	94	0.074259	Integrin beta-2 (Fragment)	Integrin beta chain family
NODE_101146_length_268_cov_1.579487_g95862_i0.p1	NODE_101146_length_268_cov_1.579487_g95862_i0	P29941	46	83	11	88	6	88	2e-10	65	93	47	0.085896	Uncharacterized 19.2 kDa protein in cobO 3'region (ORF8)	0
NODE_142385_length_247_cov_1.764368_g137099_i0.p2	NODE_142385_length_247_cov_1.764368_g137099_i0	Q90YU6	48	65	19	82	10	74	2e-10	65	79	51	0.091853	60S ribosomal protein L22	Eukaryotic ribosomal protein eL22 family
NODE_104972_length_266_cov_1.196891_g99688_i0.p1	NODE_104972_length_266_cov_1.196891_g99688_i0	Q8R8L3	42	89	2	88	86	174	2e-10	65	101	45	0.139909	50S ribosomal protein L25 (General stress protein CTC)	Bacterial ribosomal protein bL25 family, CTC subfamily
TRINITY_DN39386_c0_g1_i1.p1	TRINITY_DN39386_c0_g1_i1	Q0TM10	81	37	1	37	42	78	2e-10	65	90	46	0.153468	30S ribosomal protein S18	Bacterial ribosomal protein bS18 family
TRINITY_DN48075_c0_g2_i1.p2	TRINITY_DN48075_c0_g2_i1	Q9H521	55	66	1	66	17	78	1e-10	65	59	84	0.183398	Putative uncharacterized protein LOC645739	0
TRINITY_DN581564_c0_g1_i1.p1	TRINITY_DN581564_c0_g1_i1	P22577	49	70	6	75	11	74	1e-10	65	89	68	0.194263	Uncharacterized 9.5 kDa protein in DHFR 3'region (ORF3)	0
NODE_35399_length_401_cov_3774.862805_g21631_i12.p1	NODE_35399_length_401_cov_3774.862805_g21631_i12	Q9TUI5	44	61	45	105	1	61	1e-10	65	47	98	0.203789	Metallothionein-4 (MT-4) (Metallothionein-IV) (MT-IV)	Metallothionein superfamily, Type 1 family
NODE_104562_length_266_cov_3.145078_g99278_i0.p1	NODE_104562_length_266_cov_3.145078_g99278_i0	Q97UU4	41	85	1	85	27	107	2e-10	65	97	48	0.266212	Uncharacterized protein SSO2899	0
TRINITY_DN9715_c1_g1_i1.p3	TRINITY_DN9715_c1_g1_i1	P49166	70	43	1	43	44	86	1e-10	65	98	49	0.320148	60S ribosomal protein L37-A (L43) (Large ribosomal subunit protein eL37-A) (YL35) (YP55)	Eukaryotic ribosomal protein eL37 family
NODE_52881_length_304_cov_3.298701_g47611_i0.p1	NODE_52881_length_304_cov_3.298701_g47611_i0	Q9NQF3	45	83	20	99	97	178	2e-10	65	82	41	0.320175	Serine hydrolase-like protein (SHL) (EC 3.1.-.-)	AB hydrolase superfamily
TRINITY_DN439976_c0_g1_i1.p1	TRINITY_DN439976_c0_g1_i1	O79553	57	58	18	75	18	75	1e-10	65	76	51	0.339408	NADH-ubiquinone oxidoreductase chain 3 (EC 7.1.1.2) (NADH dehydrogenase subunit 3)	Complex I subunit 3 family
NODE_74374_length_282_cov_3.684211_g69093_i0.p1	NODE_74374_length_282_cov_3.684211_g69093_i0	P0AEM2	42	72	4	75	75	145	1e-10	65	87	48	0.408159	FKBP-type 16 kDa peptidyl-prolyl cis-trans isomerase (PPIase) (EC 5.2.1.8) (Rotamase)	FKBP-type PPIase family
TRINITY_DN52810_c0_g1_i1.p1	TRINITY_DN52810_c0_g1_i1	Q58721	50	60	4	63	9	68	2e-10	65	94	67	0.413182	Uncharacterized HTH-type transcriptional regulator MJ1325	0
NODE_74364_length_282_cov_3.913876_g69083_i0.p1	NODE_74364_length_282_cov_3.913876_g69083_i0	Q8CSR9	41	68	26	93	3	70	2e-10	65	73	43	0.451695	Glutathione peroxidase homolog BsaA (EC 1.-.-.-)	Glutathione peroxidase family
TRINITY_DN183655_c0_g1_i1.p1	TRINITY_DN183655_c0_g1_i1	Q9MIY2	72	43	2	44	56	98	1e-10	65	96	44	1.47928	NADH-ubiquinone oxidoreductase chain 4L (EC 7.1.1.2) (NADH dehydrogenase subunit 4L)	Complex I subunit 4L family
TRINITY_DN51964_c0_g1_i1.p1	TRINITY_DN51964_c0_g1_i1	Q5VTU8	62	50	22	71	1	50	1e-10	65	69	98	57.8409	ATP synthase subunit epsilon-like protein, mitochondrial (ATP synthase F1 subunit epsilon pseudogene 2)	Eukaryotic ATPase epsilon family
TRINITY_DN346238_c0_g1_i1.p1	TRINITY_DN346238_c0_g1_i1	Q28852	62	50	1	50	31	80	8e-11	66	100	49	0.091057	ATP synthase subunit g, mitochondrial (ATPase subunit g) (ATP synthase membrane subunit g)	ATPase g subunit family
NODE_121480_length_258_cov_0.832432_g116196_i0.p1	NODE_121480_length_258_cov_0.832432_g116196_i0	P28839	83	36	23	58	1	36	1e-10	66	43	100	0.094281	Cytosol aminopeptidase (EC 3.4.11.1) (Leucine aminopeptidase 3) (LAP-3) (Leucyl aminopeptidase) (Proline aminopeptidase) (EC 3.4.11.5) (Prolyl aminopeptidase) (Fragment)	Peptidase M17 family
NODE_132458_length_252_cov_0.860335_g127173_i0.p2	NODE_132458_length_252_cov_0.860335_g127173_i0	C0ZEY6	75	40	1	40	1	40	7e-11	66	98	51	0.096526	RNA-binding protein Hfq	Hfq family
NODE_156808_length_241_cov_0.916667_g151520_i0.p1	NODE_156808_length_241_cov_0.916667_g151520_i0	P50358	41	63	1	63	46	108	1e-10	66	79	50	0.100932	Uncharacterized protein y4sN	0
TRINITY_DN626459_c0_g1_i1.p1	TRINITY_DN626459_c0_g1_i1	B2RLY3	71	42	1	42	9	50	7e-11	66	89	50	0.143876	30S ribosomal protein S17	Universal ribosomal protein uS17 family
TRINITY_DN72349_c0_g3_i1.p2	TRINITY_DN72349_c0_g3_i1	Q9ZPV8	46	81	4	84	82	158	6e-11	66	85	46	0.149864	Phosphopantetheine adenylyltransferase (EC 2.7.7.3) (AtCoaD) (Dephospho-CoA pyrophosphorylase) (Pantetheine-phosphate adenylyltransferase)	Eukaryotic CoaD family
NODE_80813_length_279_cov_0.747573_g75531_i0.p3	NODE_80813_length_279_cov_0.747573_g75531_i0	Q9P1C3	77	35	1	35	12	46	1e-10	66	97	76	0.150167	Putative uncharacterized protein PRO2829	0
NODE_26606_length_503_cov_3.202326_g21995_i0.p4	NODE_26606_length_503_cov_3.202326_g21995_i0	P55739	83	35	1	35	8	42	8e-11	66	97	83	0.187487	Serine/threonine-protein phosphatase 5 (PP5) (EC 3.1.3.16) (Protein phosphatase T) (PPT) (Fragment)	PPP phosphatase family, PP-5 (PP-T) subfamily
NODE_54117_length_300_cov_1.845815_g48846_i0.p1	NODE_54117_length_300_cov_1.845815_g48846_i0	P32472	50	56	2	57	76	131	8e-11	66	56	41	0.191579	Peptidyl-prolyl cis-trans isomerase FPR2 (PPIase FPR2) (EC 5.2.1.8) (FK506-binding protein 2) (FKBP proline rotamase 2) (FKBP-13) (FKBP-15)	FKBP-type PPIase family, FKBP2 subfamily
TRINITY_DN31471_c1_g1_i1.p3	TRINITY_DN31471_c1_g1_i1	Q9V429	60	50	1	49	34	83	1e-10	66	102	47	0.230201	Thioredoxin-2 (DmTrx-2)	Thioredoxin family
TRINITY_DN33760_c0_g1_i1.p3	TRINITY_DN33760_c0_g1_i1	P0AAS7	57	60	24	83	11	70	1e-10	66	70	86	0.28154	Uncharacterized protein YbcJ	0
NODE_12901_length_940_cov_4.583622_g10100_i0.p1	NODE_12901_length_940_cov_4.583622_g10100_i0	P43221	42	89	110	195	47	135	1e-10	66	44	40	0.283902	Thiol:disulfide interchange protein TlpA (Cytochrome c biogenesis protein TlpA)	Thioredoxin family
TRINITY_DN48450_c0_g1_i1.p4	TRINITY_DN48450_c0_g1_i1	Q60529	60	48	19	66	3	50	6e-11	66	72	50	0.345235	GTPase HRas (H-Ras-1) (Transforming protein p21) (c-H-ras) (p21ras) [Cleaved into: GTPase HRas, N-terminally processed] (Fragment)	Small GTPase superfamily, Ras family
TRINITY_DN71947_c0_g15_i3.p1	TRINITY_DN71947_c0_g15_i3	P0CF74	40	84	3	86	7	89	6e-11	66	81	79	0.371409	Immunoglobulin lambda constant 6 (Ig lambda-6 chain C region)	0
NODE_28970_length_470_cov_3.128463_g24147_i0.p1	NODE_28970_length_470_cov_3.128463_g24147_i0	P01839	43	88	54	140	3	89	8e-11	66	56	83	0.425791	Ig kappa-b4 chain C region	0
TRINITY_DN69983_c0_g1_i1.p1	TRINITY_DN69983_c0_g1_i1	Q05146	46	89	1	89	107	193	7e-11	66	86	46	0.428094	Outer membrane protein A	Outer membrane OOP (TC 1.B.6) superfamily
TRINITY_DN73898_c0_g10_i1.p1	TRINITY_DN73898_c0_g10_i1	P19180	53	60	28	87	6	65	8e-11	66	69	51	0.938536	Ig heavy chain V region 3	0
NODE_81847_length_279_cov_0.747573_g76565_i0.p1	NODE_81847_length_279_cov_0.747573_g76565_i0	Q29333	87	31	1	31	24	54	6e-11	66	78	57	1.18071	60S ribosomal protein L27a (Fragment)	Universal ribosomal protein uL15 family
NODE_38592_length_377_cov_678.276316_g33380_i0.p1	NODE_38592_length_377_cov_678.276316_g33380_i0	P29034	42	79	7	83	15	93	1e-10	66	89	81	2.32545	Protein S100-A2 (CAN19) (Protein S-100L) (S100 calcium-binding protein A2)	S-100 family
NODE_835_length_3338_cov_61.171822_g643_i0.p1	NODE_835_length_3338_cov_61.171822_g643_i0	Q06234	47	81	42	117	94	174	6e-11	66	61	41	2.9783	Achaete-scute homolog 1 (XASH1)	0
TRINITY_DN68703_c1_g1_i2.p4	TRINITY_DN68703_c1_g1_i2	Q8TDP1	41	81	7	87	12	92	6e-11	66	58	49	6.45626	Ribonuclease H2 subunit C (RNase H2 subunit C) (Aicardi-Goutieres syndrome 3 protein) (AGS3) (RNase H1 small subunit) (Ribonuclease HI subunit C)	RNase H2 subunit C family
TRINITY_DN74595_c5_g84_i5.p1	TRINITY_DN74595_c5_g84_i5	O59413	42	78	37	114	51	127	3e-11	67	68	47	0.073865	Deglycase PH1704 (EC 3.5.1.124) (Intracellular protease PH1704) (EC 3.4.22.-)	Peptidase C56 family
TRINITY_DN39939_c1_g1_i1.p3	TRINITY_DN39939_c1_g1_i1	P37584	70	50	1	49	1	50	3e-11	67	102	45	0.076734	Probable chaperone CsaA	0
TRINITY_DN60924_c0_g4_i1.p1	TRINITY_DN60924_c0_g4_i1	P0C0Q9	76	38	10	47	14	51	4e-11	67	79	40	0.076734	DNA gyrase subunit A (EC 5.6.2.2) (Fragment)	Type II topoisomerase GyrA/ParC subunit family
NODE_145350_length_246_cov_0.890173_g140063_i0.p2	NODE_145350_length_246_cov_0.890173_g140063_i0	Q6ZT77	56	70	6	75	24	93	4e-11	67	86	40	0.076734	Putative zinc finger protein 826	0
TRINITY_DN666073_c0_g1_i1.p3	TRINITY_DN666073_c0_g1_i1	Q9PTL1	76	37	1	37	40	76	3e-11	67	97	49	0.082134	Protein sprouty homolog 1 (Spry-1) (Fragment)	Sprouty family
NODE_38242_length_380_cov_2.302932_g33036_i0.p3	NODE_38242_length_380_cov_2.302932_g33036_i0	Q54433	43	83	9	89	68	150	4e-11	67	66	46	0.11639	Probable phosphopantothenoylcysteine decarboxylase (PPCDC) (EC 4.1.1.36)	HFCD (homooligomeric flavin containing Cys decarboxylase) superfamily
NODE_151773_length_243_cov_0.905882_g146486_i0.p1	NODE_151773_length_243_cov_0.905882_g146486_i0	P29657	65	51	1	51	13	63	4e-11	67	96	80	0.134205	Cytochrome c oxidase subunit 2 (EC 1.9.3.1) (Cytochrome c oxidase polypeptide II) (Fragment)	Cytochrome c oxidase subunit 2 family
NODE_150795_length_243_cov_1.082353_g145508_i0.p1	NODE_150795_length_243_cov_1.082353_g145508_i0	Q6P1S6	44	78	3	80	22	97	4e-11	67	98	66	0.141784	Myotrophin	Myotrophin family
TRINITY_DN441360_c0_g1_i1.p1	TRINITY_DN441360_c0_g1_i1	Q9MZA9	45	98	20	114	31	127	3e-11	67	86	64	0.14395	Vimentin (Fragment)	Intermediate filament family
NODE_49985_length_316_cov_1.724280_g44719_i0.p4	NODE_49985_length_316_cov_1.724280_g44719_i0	P44754	58	57	11	67	6	62	3e-11	67	85	44	0.14509	Heat shock protein 15 homolog (HSP15)	HSP15 family
NODE_142206_length_247_cov_2.655172_g136920_i0.p4	NODE_142206_length_247_cov_2.655172_g136920_i0	P71394	51	57	1	57	50	106	3e-11	67	79	49	0.151	RutC family protein HI_1627	RutC family
TRINITY_DN15611_c0_g1_i1.p2	TRINITY_DN15611_c0_g1_i1	Q3E792	61	49	1	49	33	81	3e-11	67	100	45	0.153468	40S ribosomal protein S25-A (RP45) (S31) (Small ribosomal subunit protein eS25-A) (YS23)	Eukaryotic ribosomal protein eS25 family
NODE_40464_length_365_cov_1.496575_g35232_i0.p2	NODE_40464_length_365_cov_1.496575_g35232_i0	Q58A44	41	82	37	115	35	107	3e-11	67	68	77	0.160005	Prostate collagen triple helix protein (C1QTNF9B antisense RNA 1) (C1QTNF9B antisense gene protein 1)	0
NODE_76694_length_281_cov_1.480769_g71412_i0.p1	NODE_76694_length_281_cov_1.480769_g71412_i0	P9WFQ0	56	64	1	63	32	95	3e-11	67	89	63	0.163844	UPF0045 protein MT1949	UPF0045 family
NODE_66183_length_286_cov_1.441315_g60903_i0.p1	NODE_66183_length_286_cov_1.441315_g60903_i0	A5F3G7	49	76	13	88	2	74	3e-11	67	80	44	0.1697	Co-chaperone protein HscB homolog	HscB family
TRINITY_DN615173_c0_g1_i1.p1	TRINITY_DN615173_c0_g1_i1	Q9X1T8	49	76	2	77	12	83	3e-11	67	99	43	0.188883	Probable transcription repressor NiaR	0
TRINITY_DN71719_c0_g1_i3.p7	TRINITY_DN71719_c0_g1_i3	P26634	90	30	1	30	33	62	4e-11	67	77	48	0.206392	E3 SUMO-protein ligase EGR2 (EC 2.3.2.-) (E3 SUMO-protein transferase ERG2) (Early growth response protein 2) (EGR-2) (Zinc finger protein Krox-20) (Fragment)	EGR C2H2-type zinc-finger protein family
NODE_37012_length_389_cov_1.325949_g31829_i0.p1	NODE_37012_length_389_cov_1.325949_g31829_i0	A9B4J6	41	115	1	107	11	119	3e-11	67	89	44	0.219155	Tryptophan 2,3-dioxygenase (TDO) (EC 1.13.11.11) (Tryptamin 2,3-dioxygenase) (Tryptophan oxygenase) (TO) (TRPO) (Tryptophan pyrrolase) (Tryptophanase)	Tryptophan 2,3-dioxygenase family
NODE_46952_length_329_cov_3.765625_g41693_i0.p1	NODE_46952_length_329_cov_3.765625_g41693_i0	Q1QEI0	69	51	1	51	1	51	4e-11	67	65	100	0.222272	UPF0391 membrane protein Pcryo_0139	UPF0391 family
TRINITY_DN364363_c0_g1_i1.p1	TRINITY_DN364363_c0_g1_i1	A0M0A2	89	35	3	37	2	36	4e-11	67	95	67	0.248866	50S ribosomal protein L34	Bacterial ribosomal protein bL34 family
TRINITY_DN395849_c0_g1_i1.p2	TRINITY_DN395849_c0_g1_i1	A3MZK5	63	49	12	60	10	58	4e-11	67	64	52	0.258354	50S ribosomal protein L25	Bacterial ribosomal protein bL25 family
NODE_128321_length_254_cov_0.928177_g123037_i0.p1	NODE_128321_length_254_cov_0.928177_g123037_i0	P23297	41	80	6	83	3	82	3e-11	67	95	85	0.274308	Protein S100-A1 (S-100 protein alpha chain) (S-100 protein subunit alpha) (S100 calcium-binding protein A1)	S-100 family
NODE_57367_length_290_cov_2.119816_g52091_i0.p1	NODE_57367_length_290_cov_2.119816_g52091_i0	P44041	52	60	3	58	39	98	4e-11	67	97	59	0.317784	Putative toxin YafQ	RelE toxin family, YafQ subfamily
TRINITY_DN49020_c0_g2_i1.p1	TRINITY_DN49020_c0_g2_i1	Q96MX0	43	84	3	81	12	95	3e-11	67	100	46	0.338424	CKLF-like MARVEL transmembrane domain-containing protein 3 (Chemokine-like factor superfamily member 3)	Chemokine-like factor family
TRINITY_DN54347_c0_g1_i1.p3	TRINITY_DN54347_c0_g1_i1	B4SQZ7	71	51	1	51	1	51	3e-11	67	76	59	0.37001	Exodeoxyribonuclease 7 small subunit (EC 3.1.11.6) (Exodeoxyribonuclease VII small subunit) (Exonuclease VII small subunit)	XseB family
TRINITY_DN74717_c0_g3_i4.p2	TRINITY_DN74717_c0_g3_i4	Q54QR7	45	62	31	88	65	126	3e-11	67	67	48	0.377021	Granulin	Granulin family
TRINITY_DN19176_c0_g1_i1.p1	TRINITY_DN19176_c0_g1_i1	O62786	53	49	1	49	71	119	4e-11	67	100	41	0.383669	Solute carrier family 2, facilitated glucose transporter member 2 (Glucose transporter type 2, liver) (GLUT-2)	Major facilitator superfamily, Sugar transporter (TC 2.A.1.1) family, Glucose transporter subfamily
NODE_38328_length_379_cov_4.663399_g33120_i0.p2	NODE_38328_length_379_cov_4.663399_g33120_i0	Q8WPD0	46	67	15	78	98	162	3e-11	67	81	40	0.413195	Alpha-N-acetylgalactosamine-specific lectin (Alpha-N-acetylgalactosamine-binding lectin) (GalNAc-specific lectin) (Lectin) (ApL) (Tn antigen-specific lectin)	0
TRINITY_DN697236_c0_g1_i1.p1	TRINITY_DN697236_c0_g1_i1	B7V796	58	53	38	90	33	85	3e-11	67	54	62	0.444144	ATP synthase subunit c (ATP synthase F(0) sector subunit c) (F-type ATPase subunit c) (F-ATPase subunit c) (Lipid-binding protein)	ATPase C chain family
TRINITY_DN64847_c0_g3_i1.p7	TRINITY_DN64847_c0_g3_i1	Q7CLW2	71	49	13	61	1	49	3e-11	67	77	94	0.451087	UPF0391 membrane protein XCC0220	UPF0391 family
TRINITY_DN74309_c0_g13_i1.p2	TRINITY_DN74309_c0_g13_i1	A5WHK1	94	35	1	35	1	35	4e-11	67	100	69	0.563649	UPF0391 membrane protein PsycPRwf_2202	UPF0391 family
NODE_35930_length_397_cov_19.756173_g30766_i0.p1	NODE_35930_length_397_cov_19.756173_g30766_i0	P0DOY3	40	84	41	124	7	89	4e-11	67	64	79	0.673595	Immunoglobulin lambda constant 3 (Ig lambda chain C region DOT) (Ig lambda chain C region NEWM) (Ig lambda-3 chain C regions)	0
TRINITY_DN69668_c0_g2_i1.p3	TRINITY_DN69668_c0_g2_i1	Q90641	60	62	1	60	1	62	3e-11	67	82	82	1.62603	cAMP-dependent protein kinase inhibitor alpha (PKI-alpha) (cAMP-dependent protein kinase inhibitor, kidney isoform)	PKI family
TRINITY_DN66237_c0_g2_i1.p1	TRINITY_DN66237_c0_g2_i1	Q8WXC3	44	86	27	112	3	88	7e-11	67	40	97	3.68103	Pyrin domain-containing protein 1 (PAAD-only protein 1) (Pyrin-only protein 1) (cellular POP1) (cPOP1)	0
TRINITY_DN351350_c0_g1_i1.p1	TRINITY_DN351350_c0_g1_i1	P29927	58	50	1	50	19	68	2e-11	68	100	45	0.076734	UvrABC system protein A (UvrA protein) (Excinuclease ABC subunit A) (Fragment)	ABC transporter superfamily, UvrA family
NODE_140192_length_248_cov_1.760000_g134906_i0.p1	NODE_140192_length_248_cov_1.760000_g134906_i0	Q9FE58	51	61	22	82	10	70	2e-11	68	74	49	0.094576	60S ribosomal protein L22-3	Eukaryotic ribosomal protein eL22 family
NODE_143462_length_247_cov_0.885057_g138176_i0.p1	NODE_143462_length_247_cov_0.885057_g138176_i0	P92520	44	79	1	79	54	130	1e-11	68	96	46	0.095063	Uncharacterized mitochondrial protein AtMg00820 (ORF170)	0
TRINITY_DN716828_c0_g1_i1.p2	TRINITY_DN716828_c0_g1_i1	Q8FAL8	60	50	1	50	22	71	2e-11	68	100	48	0.153468	Guanidinium exporter	Drug/metabolite transporter (DMT) superfamily, Small multidrug resistance (SMR) (TC 2.A.7.1) family, Gdx/SugE subfamily
TRINITY_DN12436_c0_g1_i1.p3	TRINITY_DN12436_c0_g1_i1	P97273	68	47	3	49	5	51	2e-11	68	96	42	0.153468	Thyroid transcription factor 1 (TTF-1) (Homeobox protein Nkx-2.1) (Thyroid nuclear factor 1) (Fragment)	NK-2 homeobox family
TRINITY_DN190050_c0_g1_i1.p1	TRINITY_DN190050_c0_g1_i1	P00208	59	46	2	47	37	82	2e-11	68	87	55	0.202328	Ferredoxin (2[4Fe-4S] ferredoxin)	0
NODE_72470_length_283_cov_1.466667_g67190_i0.p1	NODE_72470_length_283_cov_1.466667_g67190_i0	Q8XB75	51	61	23	82	77	137	2e-11	68	73	45	0.222987	5-hydroxyisourate hydrolase (HIU hydrolase) (HIUHase) (EC 3.5.2.17) (Transthyretin-like protein) (TLP)	Transthyretin family, 5-hydroxyisourate hydrolase subfamily
TRINITY_DN232569_c0_g1_i1.p1	TRINITY_DN232569_c0_g1_i1	P07515	81	42	1	42	41	82	2e-11	68	86	48	0.243502	Phosphocarrier protein HPr (Histidine-containing protein)	HPr family
TRINITY_DN308203_c0_g1_i1.p3	TRINITY_DN308203_c0_g1_i1	Q01936	41	78	1	78	10	87	2e-11	68	100	69	0.245032	Lactose operon repressor (Fragment)	0
TRINITY_DN72018_c5_g43_i1.p1	TRINITY_DN72018_c5_g43_i1	Q6NVU6	51	67	1	65	63	129	1e-11	68	93	47	0.246703	Inactive Ufm1-specific protease 1 (UfSP1)	Peptidase C78 family
NODE_131786_length_252_cov_2.636872_g126501_i0.p1	NODE_131786_length_252_cov_2.636872_g126501_i0	P58826	43	72	1	72	22	93	1e-11	68	87	44	0.250603	P2Y purinoceptor 4 (P2Y4) (P2Y4 metabotropic purinergic receptor) (Fragment)	G-protein coupled receptor 1 family
NODE_103411_length_267_cov_0.793814_g98127_i0.p1	NODE_103411_length_267_cov_0.793814_g98127_i0	P49214	76	38	10	47	1	38	2e-11	68	44	49	0.341955	40S ribosomal protein S9 (S4) (Fragment)	Universal ribosomal protein uS4 family
TRINITY_DN64011_c0_g3_i1.p2	TRINITY_DN64011_c0_g3_i1	Q54G70	41	87	4	88	8	92	2e-11	68	97	57	0.361877	Superoxide dismutase [Cu-Zn] 5 (EC 1.15.1.1)	Cu-Zn superoxide dismutase family
TRINITY_DN314756_c0_g1_i1.p2	TRINITY_DN314756_c0_g1_i1	P26633	100	29	1	29	14	42	2e-11	68	59	47	0.369755	E3 SUMO-protein ligase EGR2 (EC 2.3.2.-) (E3 SUMO-protein transferase ERG2) (Early growth response protein 2) (EGR-2) (Zinc finger protein Krox-20) (Fragment)	EGR C2H2-type zinc-finger protein family
NODE_86154_length_276_cov_1.463054_g80870_i0.p1	NODE_86154_length_276_cov_1.463054_g80870_i0	P19949	46	72	3	74	30	101	2e-11	68	96	71	0.739258	60S ribosomal protein L5 (Fragments)	Universal ribosomal protein uL18 family
NODE_10908_length_1079_cov_10.262425_g8490_i0.p1	NODE_10908_length_1079_cov_10.262425_g8490_i0	P36925	49	61	53	113	31	91	1e-11	68	49	60	0.757797	Interleukin-8 (IL-8) (C-X-C motif chemokine 8) (Chemokine (C-X-C motif) ligand 8)	Intercrine alpha (chemokine CxC) family
TRINITY_DN71085_c0_g1_i2.p1	TRINITY_DN71085_c0_g1_i2	Q56JY4	83	36	31	66	37	72	2e-11	68	52	49	5.13171	Mitochondrial import receptor subunit TOM6 homolog (Overexpressed breast tumor protein homolog) (Translocase of outer membrane 6 kDa subunit homolog)	Tom6 family
TRINITY_DN74595_c5_g58_i3.p1	TRINITY_DN74595_c5_g58_i3	Q9V1F8	41	82	10	91	47	127	9e-12	69	90	49	0.115537	Deglycase PYRAB04690 (EC 3.5.1.124) (Intracellular protease PYRAB04690) (EC 3.4.22.-)	Peptidase C56 family
TRINITY_DN32417_c1_g1_i1.p2	TRINITY_DN32417_c1_g1_i1	P81192	70	46	1	46	23	68	9e-12	69	94	58	0.153468	Homeobox protein Hox-A4 (LsHox 4) (Fragment)	Antp homeobox family, Deformed subfamily
TRINITY_DN626504_c0_g1_i1.p4	TRINITY_DN626504_c0_g1_i1	P03639	85	40	1	40	26	65	9e-12	69	98	44	0.19226	Lysis protein E (Protein E) (GPE)	Microvirus E protein family
TRINITY_DN14258_c1_g1_i1.p4	TRINITY_DN14258_c1_g1_i1	Q9HV71	56	64	3	66	51	112	9e-12	69	97	40	0.207409	2-amino-4-hydroxy-6-hydroxymethyldihydropteridine pyrophosphokinase (EC 2.7.6.3) (6-hydroxymethyl-7,8-dihydropterin pyrophosphokinase) (PPPK) (7,8-dihydro-6-hydroxymethylpterin-pyrophosphokinase) (HPPK)	HPPK family
TRINITY_DN534597_c0_g1_i1.p1	TRINITY_DN534597_c0_g1_i1	Q7ZUG5	66	50	1	50	32	81	9e-12	69	94	62	0.216429	40S ribosomal protein S21	Eukaryotic ribosomal protein eS21 family
TRINITY_DN68077_c0_g1_i1.p1	TRINITY_DN68077_c0_g1_i1	Q4FQZ9	70	47	1	47	1	47	9e-12	69	100	92	0.27515	50S ribosomal protein L33	Bacterial ribosomal protein bL33 family
TRINITY_DN9643_c0_g1_i1.p3	TRINITY_DN9643_c0_g1_i1	P62985	91	32	1	32	38	69	9e-12	69	97	46	0.30004	Ubiquitin-60S ribosomal protein L40 (Ubiquitin A-52 residue ribosomal protein fusion product 1) [Cleaved into: Ubiquitin; 60S ribosomal protein L40 (CEP52)] (Fragment)	Ubiquitin family; Eukaryotic ribosomal protein eL40 family
NODE_36534_length_393_cov_2.371875_g31359_i0.p1	NODE_36534_length_393_cov_2.371875_g31359_i0	P21362	40	87	45	130	6	92	7e-12	69	67	52	0.300882	Protein YciF	0
TRINITY_DN404378_c0_g1_i1.p1	TRINITY_DN404378_c0_g1_i1	Q6PBI2	62	52	1	52	16	66	1e-11	69	98	45	0.336041	Pancreatic progenitor cell differentiation and proliferation factor B (Exocrine differentiation and proliferation factor B)	PPDPF family
TRINITY_DN62493_c0_g1_i1.p1	TRINITY_DN62493_c0_g1_i1	P09341	43	84	25	107	18	100	7e-12	69	76	79	0.363948	Growth-regulated alpha protein (C-X-C motif chemokine 1) (GRO-alpha(1-73)) (Melanoma growth stimulatory activity) (MGSA) (Neutrophil-activating protein 3) (NAP-3) [Cleaved into: GRO-alpha(4-73); GRO-alpha(5-73); GRO-alpha(6-73)]	Intercrine alpha (chemokine CxC) family
NODE_1891_length_2658_cov_8.212766_g1450_i0.p3	NODE_1891_length_2658_cov_8.212766_g1450_i0	Q38WY3	45	74	9	82	1	74	9e-12	69	89	100	0.434428	UPF0346 protein LCA_0996	UPF0346 family
TRINITY_DN527733_c0_g1_i1.p4	TRINITY_DN527733_c0_g1_i1	P03845	100	31	1	31	12	42	7e-12	69	97	74	0.449178	Putative uncharacterized protein 1	0
TRINITY_DN41153_c0_g1_i1.p1	TRINITY_DN41153_c0_g1_i1	P10462	49	72	1	70	22	93	9e-12	69	96	74	0.471087	Protein S100-A2 (Protein S-100L) (S100 calcium-binding protein A2)	S-100 family
TRINITY_DN71735_c0_g1_i3.p1	TRINITY_DN71735_c0_g1_i3	Q3SZ97	78	41	1	41	1	41	9e-12	69	84	55	0.649925	Small integral membrane protein 7	SMIM7 family
NODE_26712_length_501_cov_5.343458_g22084_i0.p2	NODE_26712_length_501_cov_5.343458_g22084_i0	P0AFM5	51	77	19	91	27	103	1e-11	69	82	73	0.69719	Phosphate starvation-inducible protein PsiF	0
TRINITY_DN27768_c0_g1_i1.p2	TRINITY_DN27768_c0_g1_i1	P29672	85	40	2	41	2	41	7e-12	69	95	41	0.773637	Cytochrome b (Complex III subunit 3) (Complex III subunit III) (Cytochrome b-c1 complex subunit 3) (Ubiquinol-cytochrome-c reductase complex cytochrome b subunit) (Fragment)	Cytochrome b family
TRINITY_DN59618_c0_g1_i1.p1	TRINITY_DN59618_c0_g1_i1	Q9LT82	45	65	34	98	23	87	7e-12	69	55	63	0.8092	Maternally expressed PAB C-terminal protein (Poly(A)-binding protein-like)	0
TRINITY_DN61182_c0_g2_i1.p1	TRINITY_DN61182_c0_g2_i1	Q00361	52	71	1	71	1	71	9e-12	69	99	100	20.0113	ATP synthase subunit e, mitochondrial (ATPase subunit e) (ATP synthase membrane subunit e)	ATPase e subunit family
TRINITY_DN63520_c1_g1_i1.p1	TRINITY_DN63520_c1_g1_i1	P80977	52	71	5	75	3	73	1e-11	69	89	93	158.992	Cytochrome c oxidase subunit 6C-1 (Cytochrome c oxidase polypeptide VIc-1)	Cytochrome c oxidase subunit 6c family
NODE_111927_length_263_cov_0.810526_g106643_i0.p1	NODE_111927_length_263_cov_0.810526_g106643_i0	P0CV92	77	43	3	45	9	46	4e-12	70	49	61	0.087529	Glutaminyl-peptide cyclotransferase (EC 2.3.2.5) (Glutaminyl cyclase) (QC) (Fragments)	Glutaminyl-peptide cyclotransferase family
NODE_120990_length_258_cov_0.832432_g115706_i0.p2	NODE_120990_length_258_cov_0.832432_g115706_i0	P31734	53	66	18	83	15	80	5e-12	70	77	46	0.089225	Type II secretion system protein G (T2SS protein G) (General secretion pathway protein G)	GSP G family
TRINITY_DN612023_c0_g1_i1.p1	TRINITY_DN612023_c0_g1_i1	Q9NS18	48	67	1	67	86	152	4e-12	70	82	41	0.096319	Glutaredoxin-2, mitochondrial	Glutaredoxin family
NODE_108724_length_264_cov_1.602094_g103440_i0.p1	NODE_108724_length_264_cov_1.602094_g103440_i0	Q15P32	47	72	13	84	16	87	5e-12	70	82	78	0.108586	Cell division protein FtsB	FtsB family
TRINITY_DN358870_c0_g1_i1.p1	TRINITY_DN358870_c0_g1_i1	P24178	53	60	1	60	6	65	5e-12	70	95	51	0.120524	Protein YffB	ArsC family
NODE_43888_length_344_cov_2.841328_g38636_i0.p1	NODE_43888_length_344_cov_2.841328_g38636_i0	A6VM24	49	63	37	99	17	79	5e-12	70	64	64	0.133615	DNA-binding protein Fis	Transcriptional regulatory Fis family
TRINITY_DN72349_c0_g3_i1.p1	TRINITY_DN72349_c0_g3_i1	Q6ZLC4	44	81	23	103	5	82	5e-12	70	77	43	0.149864	Phosphopantetheine adenylyltransferase 1 (EC 2.7.7.3) (Dephospho-CoA pyrophosphorylase 1) (Pantetheine-phosphate adenylyltransferase 1)	Eukaryotic CoaD family
NODE_156531_length_241_cov_0.916667_g151243_i0.p1	NODE_156531_length_241_cov_0.916667_g151243_i0	P20370	46	78	1	78	2	78	4e-12	70	99	58	0.179258	4-carboxymuconolactone decarboxylase (CMD) (EC 4.1.1.44)	0
TRINITY_DN71101_c0_g1_i1.p1	TRINITY_DN71101_c0_g1_i1	Q9NI62	41	101	1	101	61	152	4e-12	70	94	65	0.194804	Peptidyl-prolyl cis-trans isomerase cypE (PPIase cypE) (EC 5.2.1.8) (Cyclophilin cypE) (Rotamase cypE)	Cyclophilin-type PPIase family
NODE_116395_length_260_cov_1.641711_g111111_i0.p3	NODE_116395_length_260_cov_1.641711_g111111_i0	Q9GME3	50	72	5	76	2	73	5e-12	70	90	54	0.196261	Estradiol 17-beta-dehydrogenase 8 (EC 1.1.1.62) (17-beta-hydroxysteroid dehydrogenase 8) (17-beta-HSD 8) (3-ketoacyl-[acyl-carrier-protein] reductase alpha subunit) (KAR alpha subunit) (3-oxoacyl-[acyl-carrier-protein] reductase) (EC 1.1.1.-) (Testosterone 17-beta-dehydrogenase 8) (EC 1.1.1.239) (Fragment)	Short-chain dehydrogenases/reductases (SDR) family
TRINITY_DN18778_c1_g1_i1.p1	TRINITY_DN18778_c1_g1_i1	Q8K9A4	56	59	16	74	2	60	4e-12	70	80	40	0.208516	Diaminohydroxyphosphoribosylamino-pyrimidine deaminase (DRAP deaminase) (EC 3.5.4.26) (Riboflavin-specific deaminase)	Cytidine and deoxycytidylate deaminase family
NODE_68851_length_285_cov_0.726415_g63571_i0.p2	NODE_68851_length_285_cov_0.726415_g63571_i0	P16362	86	35	1	35	32	66	5e-12	70	97	44	0.210222	Cytochrome b (Complex III subunit 3) (Complex III subunit III) (Cytochrome b-c1 complex subunit 3) (Ubiquinol-cytochrome-c reductase complex cytochrome b subunit) (Fragment)	Cytochrome b family
TRINITY_DN19449_c0_g1_i1.p1	TRINITY_DN19449_c0_g1_i1	P46230	65	48	1	48	33	80	5e-12	70	98	48	0.239409	Adenine DNA glycosylase (EC 3.2.2.31) (Fragment)	Nth/MutY family
TRINITY_DN68519_c0_g3_i1.p1	TRINITY_DN68519_c0_g3_i1	P20764	42	90	101	190	93	182	1e-11	70	42	43	0.28507	Immunoglobulin lambda-like polypeptide 1 (CD179 antigen-like family member B) (Ig lambda-5) (CD antigen CD179b)	0
TRINITY_DN588682_c1_g2_i1.p2	TRINITY_DN588682_c1_g2_i1	P52816	89	35	28	62	5	39	5e-12	70	56	73	0.371598	60S ribosomal protein L23 (Fragment)	Universal ribosomal protein uL14 family
NODE_37216_length_387_cov_4.111465_g32022_i0.p2	NODE_37216_length_387_cov_4.111465_g32022_i0	Q50136	42	101	12	112	25	123	5e-12	70	84	43	0.380298	Transcriptional regulatory protein PrrA	0
TRINITY_DN15725_c0_g1_i1.p1	TRINITY_DN15725_c0_g1_i1	A0A1B0GVY4	51	70	1	70	1	70	4e-12	70	97	99	0.400554	Small integral membrane protein 31	0
NODE_91869_length_273_cov_0.780000_g86585_i0.p2	NODE_91869_length_273_cov_0.780000_g86585_i0	Q9Y0H7	86	37	1	37	13	49	5e-12	70	97	44	0.813716	60S ribosomal protein L37a (Fragment)	Eukaryotic ribosomal protein eL43 family
NODE_125440_length_256_cov_0.841530_g120156_i0.p2	NODE_125440_length_256_cov_0.841530_g120156_i0	Q3T0B7	67	48	1	48	33	80	4e-12	70	98	57	0.98495	40S ribosomal protein S27-like	Eukaryotic ribosomal protein eS27 family
TRINITY_DN54728_c0_g1_i1.p1	TRINITY_DN54728_c0_g1_i1	P58468	43	101	53	151	46	145	1e-11	70	51	46	0.98575	Protein FAM207A	FAM207 family
TRINITY_DN70411_c0_g2_i1.p1	TRINITY_DN70411_c0_g2_i1	A1L188	53	62	40	101	7	68	5e-12	70	60	84	2.66065	NADH dehydrogenase [ubiquinone] 1 alpha subcomplex assembly factor 8	0
TRINITY_DN2217_c7_g3_i1.p2	TRINITY_DN2217_c7_g3_i1	Q29303	97	34	9	42	13	46	5e-12	70	69	43	2.97164	40S ribosomal protein S14 (Fragment)	Universal ribosomal protein uS11 family
NODE_67907_length_286_cov_0.723005_g62627_i0.p2	NODE_67907_length_286_cov_0.723005_g62627_i0	Q40592	55	60	1	60	64	123	3e-12	71	97	40	0.085319	60S ribosomal protein L10 (QM protein homolog) (Fragment)	Universal ribosomal protein uL16 family
NODE_83731_length_278_cov_0.751220_g78447_i0.p1	NODE_83731_length_278_cov_0.751220_g78447_i0	A6TDZ7	43	77	16	92	2	78	2e-12	71	84	47	0.087775	UPF0114 protein KPN78578_33570	UPF0114 family
TRINITY_DN50598_c0_g2_i1.p2	TRINITY_DN50598_c0_g2_i1	P35675	41	86	5	90	2	86	2e-12	71	91	52	0.121702	Uncharacterized protein in galE 3'region (Fragment)	NAD(P)-dependent epimerase/dehydratase family
NODE_76639_length_281_cov_1.850962_g71357_i0.p1	NODE_76639_length_281_cov_1.850962_g71357_i0	A0A1B0GW35	42	85	4	87	63	147	2e-12	71	91	49	0.122883	Exocyst complex component 1-like	0
NODE_78616_length_280_cov_1.487923_g73334_i0.p1	NODE_78616_length_280_cov_1.487923_g73334_i0	Q8L5E0	42	97	2	92	46	140	2e-12	71	104	64	0.16443	Superoxide dismutase [Cu-Zn] 2 (EC 1.15.1.1) (Allergen Ole e V) (allergen Ole e 5)	Cu-Zn superoxide dismutase family
NODE_152518_length_242_cov_2.721893_g147231_i0.p2	NODE_152518_length_242_cov_2.721893_g147231_i0	P0AAQ8	55	58	10	67	1	58	2e-12	71	73	50	0.171594	Uncharacterized protein YbaA	0
TRINITY_DN138736_c0_g1_i1.p1	TRINITY_DN138736_c0_g1_i1	B2VBZ3	45	78	7	84	21	98	2e-12	71	87	47	0.183765	DNA protection during starvation protein (EC 1.16.-.-)	Dps family
NODE_47993_length_324_cov_3.764940_g42730_i0.p1	NODE_47993_length_324_cov_3.764940_g42730_i0	Q95LI8	46	74	4	77	93	163	3e-12	71	88	43	0.191835	T-cell surface glycoprotein CD3 delta chain (T-cell receptor T3 delta chain) (CD antigen CD3d)	0
TRINITY_DN710764_c0_g1_i1.p2	TRINITY_DN710764_c0_g1_i1	P0AC17	46	69	1	69	9	77	3e-12	71	97	57	0.194834	Dihydroneopterin aldolase (DHNA) (EC 4.1.2.25) (7,8-dihydroneopterin 2'-epimerase) (7,8-dihydroneopterin aldolase) (7,8-dihydroneopterin epimerase) (EC 5.1.99.8) (Dihydroneopterin epimerase)	DHNA family
TRINITY_DN481199_c0_g1_i1.p3	TRINITY_DN481199_c0_g1_i1	P0CT62	62	60	1	60	1	60	3e-12	71	95	98	0.199309	40S ribosomal protein S30-A	Eukaryotic ribosomal protein eS30 family
TRINITY_DN554677_c0_g1_i1.p1	TRINITY_DN554677_c0_g1_i1	Q92108	49	80	1	80	49	128	2e-12	71	86	62	0.203379	Annexin A1 (Annexin I) (Annexin-1) (Calpactin II) (Calpactin-2) (Chromobindin-9) (Lipocortin I) (Phospholipase A2 inhibitory protein) (p35) (Fragment)	Annexin family
NODE_25494_length_521_cov_5.457589_g20980_i0.p1	NODE_25494_length_521_cov_5.457589_g20980_i0	P92523	44	84	4	87	49	131	4e-12	71	49	53	0.20563	Uncharacterized mitochondrial protein AtMg00860 (ORF158)	0
TRINITY_DN395528_c0_g1_i1.p1	TRINITY_DN395528_c0_g1_i1	Q4FU55	65	54	1	54	82	135	2e-12	71	98	40	0.220288	NADH-quinone oxidoreductase subunit K (EC 7.1.1.-) (NADH dehydrogenase I subunit K) (NDH-1 subunit K)	Complex I subunit 4L family
TRINITY_DN228763_c0_g1_i1.p3	TRINITY_DN228763_c0_g1_i1	P80892	80	40	1	40	4	43	3e-12	71	70	89	0.246253	Thioredoxin reductase (TRXR) (EC 1.8.1.9) (Fragment)	Class-II pyridine nucleotide-disulfide oxidoreductase family
NODE_15532_length_799_cov_3.910468_g12295_i0.p3	NODE_15532_length_799_cov_3.910468_g12295_i0	B5Y8S2	54	59	8	66	9	67	2e-12	71	77	46	0.250072	Glycine cleavage system H protein	GcvH family
NODE_78252_length_281_cov_0.740385_g72970_i0.p2	NODE_78252_length_281_cov_0.740385_g72970_i0	P34860	67	48	1	48	19	66	2e-12	71	100	47	0.25232	Cytochrome b (Complex III subunit 3) (Complex III subunit III) (Cytochrome b-c1 complex subunit 3) (Ubiquinol-cytochrome-c reductase complex cytochrome b subunit) (Fragment)	Cytochrome b family
TRINITY_DN72995_c4_g2_i1.p1	TRINITY_DN72995_c4_g2_i1	Q8N782	45	80	32	111	48	127	2e-12	71	72	41	0.252534	Zinc finger protein 525	Krueppel C2H2-type zinc-finger protein family
TRINITY_DN575870_c0_g1_i1.p1	TRINITY_DN575870_c0_g1_i1	P48384	47	70	43	112	89	157	2e-12	71	47	41	0.286372	Thioredoxin M-type, chloroplastic (Trx-M)	Thioredoxin family, Plant M-type subfamily
NODE_23637_length_556_cov_6.002070_g19309_i0.p5	NODE_23637_length_556_cov_6.002070_g19309_i0	B4SP13	83	41	1	41	1	41	2e-12	71	73	47	0.286866	50S ribosomal protein L27	Bacterial ribosomal protein bL27 family
TRINITY_DN684828_c0_g1_i1.p1	TRINITY_DN684828_c0_g1_i1	P86198	64	55	1	55	81	128	3e-12	71	74	42	0.308312	D-beta-hydroxybutyrate dehydrogenase, mitochondrial (EC 1.1.1.30) (3-hydroxybutyrate dehydrogenase) (BDH) (Fragments)	Short-chain dehydrogenases/reductases (SDR) family
TRINITY_DN55917_c0_g1_i1.p2	TRINITY_DN55917_c0_g1_i1	Q53700	40	97	3	98	104	194	3e-12	71	92	40	0.405487	NAD-dependent protein deacetylase (EC 2.3.1.286) (Regulatory protein SIR2 homolog)	Sirtuin family, Class U subfamily
TRINITY_DN448589_c0_g1_i1.p2	TRINITY_DN448589_c0_g1_i1	B8JDY7	53	59	1	59	70	128	3e-12	71	97	46	0.420722	Glycine cleavage system H protein	GcvH family
TRINITY_DN48011_c0_g3_i1.p2	TRINITY_DN48011_c0_g3_i1	Q8SQI1	44	84	18	100	112	194	2e-12	71	79	40	0.431154	Probable DNA-3-methyladenine glycosylase (EC 3.2.2.21) (3-methyladenine DNA glycosidase)	DNA glycosylase MPG family
TRINITY_DN36926_c0_g1_i1.p2	TRINITY_DN36926_c0_g1_i1	Q751L1	80	40	1	40	1	40	2e-12	71	100	43	0.460403	60S ribosomal protein L43	Eukaryotic ribosomal protein eL43 family
TRINITY_DN53121_c0_g1_i1.p1	TRINITY_DN53121_c0_g1_i1	Q9UL19	52	69	5	71	3	71	2e-12	71	97	42	0.501192	Phospholipase A and acyltransferase 4 (EC 2.3.1.-) (EC 3.1.1.32) (EC 3.1.1.4) (HRAS-like suppressor 4) (HRSL4) (RAR-responsive protein TIG3) (Retinoic acid receptor responder protein 3) (Retinoid-inducible gene 1 protein) (Tazarotene-induced gene 3 protein)	H-rev107 family
TRINITY_DN575738_c0_g1_i1.p2	TRINITY_DN575738_c0_g1_i1	B9MB98	72	50	38	87	33	82	3e-12	71	51	61	0.528887	ATP synthase subunit c (ATP synthase F(0) sector subunit c) (F-type ATPase subunit c) (F-ATPase subunit c) (Lipid-binding protein)	ATPase C chain family
TRINITY_DN61837_c0_g2_i3.p3	TRINITY_DN61837_c0_g2_i3	Q57134	49	69	40	108	42	110	2e-12	71	52	62	0.763571	Uncharacterized protein HI_1008	0
TRINITY_DN68642_c0_g1_i1.p1	TRINITY_DN68642_c0_g1_i1	Q9CQ00	49	75	9	82	35	109	2e-12	71	76	68	1.35719	Distal membrane-arm assembly complex protein 1 (Transmembrane protein 261)	0
NODE_4965_length_1809_cov_35.348502_g3853_i0.p3	NODE_4965_length_1809_cov_35.348502_g3853_i0	O60356	54	63	12	74	16	78	3e-12	71	82	77	1.49083	Nuclear protein 1 (Candidate of metastasis 1) (Protein p8)	NUPR family
TRINITY_DN67766_c0_g3_i1.p1	TRINITY_DN67766_c0_g3_i1	P00285	50	62	32	93	3	64	2e-12	71	61	48	1.61351	Azurin	0
NODE_1493_length_2864_cov_96.473665_g1137_i0.p1	NODE_1493_length_2864_cov_96.473665_g1137_i0	Q8TAD2	45	82	71	151	89	170	4e-12	71	52	41	4.48445	Interleukin-17D (IL-17D) (Interleukin-27) (IL-27)	IL-17 family
NODE_117681_length_260_cov_0.823529_g112397_i0.p1	NODE_117681_length_260_cov_0.823529_g112397_i0	Q6ZQV5	79	42	2	43	22	63	8e-13	72	86	51	0.088539	Putative KRAB domain-containing protein ZNF788 (Zinc finger family member 788, pseudogene)	0
NODE_108477_length_264_cov_2.643979_g103193_i0.p1	NODE_108477_length_264_cov_2.643979_g103193_i0	P59271	46	87	1	87	4	90	8e-13	72	99	56	0.115101	Ubiquitin-40S ribosomal protein S27a-1 [Cleaved into: Ubiquitin; 40S ribosomal protein S27a-1]	Ubiquitin family; Eukaryotic ribosomal protein eS31 family
NODE_100962_length_268_cov_2.353846_g95678_i0.p1	NODE_100962_length_268_cov_2.353846_g95678_i0	O54457	69	52	10	61	9	60	1e-12	72	58	85	0.128844	Phosphoenolpyruvate synthase (PEP synthase) (EC 2.7.9.2) (Pyruvate, water dikinase) (Fragment)	PEP-utilizing enzyme family
TRINITY_DN230420_c0_g1_i1.p2	TRINITY_DN230420_c0_g1_i1	Q16609	55	55	2	56	56	109	1e-12	72	98	42	0.133838	Putative apolipoprotein(a)-like protein 2 (Apo(a)-like protein 2) (Lp(a)-liker protein 2) (Apolipoprotein a-related gene C protein) (Apo(a)rg-C)	0
TRINITY_DN145858_c0_g1_i1.p1	TRINITY_DN145858_c0_g1_i1	Q640C5	69	49	1	49	26	74	8e-13	72	100	42	0.168184	D-dopachrome decarboxylase-B (EC 4.1.1.84) (D-dopachrome tautomerase-B)	MIF family
TRINITY_DN33544_c0_g1_i1.p2	TRINITY_DN33544_c0_g1_i1	Q8ND94	44	101	1	100	72	171	8e-13	72	95	42	0.17785	LRRN4 C-terminal-like protein	0
TRINITY_DN350858_c0_g1_i1.p1	TRINITY_DN350858_c0_g1_i1	Q9CGW5	53	70	2	71	1	69	1e-12	72	99	97	0.214141	Glutaredoxin-like protein NrdH	Glutaredoxin family
TRINITY_DN470247_c0_g1_i1.p1	TRINITY_DN470247_c0_g1_i1	Q6D624	45	76	20	94	14	89	8e-13	72	81	55	0.223423	Cysteine desulfuration protein SufE	SufE family
TRINITY_DN18485_c0_g2_i1.p1	TRINITY_DN18485_c0_g2_i1	P86733	46	61	28	88	4	64	1e-12	72	59	48	0.251252	BPTI/Kunitz domain-containing protein (Fragment)	0
TRINITY_DN493514_c0_g1_i1.p1	TRINITY_DN493514_c0_g1_i1	Q5M8L8	46	93	1	87	2	94	1e-12	72	99	40	0.251263	Voltage-gated hydrogen channel 1 (Hydrogen voltage-gated channel 1) (HV1)	Hydrogen channel family
NODE_40352_length_365_cov_11.047945_g35121_i0.p2	NODE_40352_length_365_cov_11.047945_g35121_i0	Q2YIT7	44	70	5	74	20	89	1e-12	72	69	60	0.278905	Type IV secretion system protein virB3	VirB3 family
TRINITY_DN229483_c0_g1_i1.p1	TRINITY_DN229483_c0_g1_i1	P47732	41	88	24	106	24	111	1e-12	72	62	42	0.335944	Apoptosis inhibitor 193R	IIV-6 193R family
TRINITY_DN72508_c0_g1_i1.p1	TRINITY_DN72508_c0_g1_i1	A0A023PYI2	62	68	10	77	3	69	1e-12	72	65	62	0.36076	Putative uncharacterized protein YIL142C-A	0
TRINITY_DN53507_c1_g1_i1.p1	TRINITY_DN53507_c1_g1_i1	P11681	84	38	1	38	37	74	8e-13	72	78	51	0.422036	Tyrosine-protein kinase ABL (EC 2.7.10.2) (Fragment)	Protein kinase superfamily, Tyr protein kinase family, ABL subfamily
TRINITY_DN74199_c2_g4_i2.p2	TRINITY_DN74199_c2_g4_i2	Q2M2S9	61	54	2	55	50	103	1e-12	72	93	52	0.500713	Complex III assembly factor LYRM7 (LYR motif-containing protein 7)	Complex I LYR family
NODE_10034_length_1151_cov_8.811688_g7823_i0.p8	NODE_10034_length_1151_cov_8.811688_g7823_i0	B3E9W9	59	49	1	49	70	118	1e-12	72	98	42	0.856838	NADH-quinone oxidoreductase subunit A (EC 7.1.1.-) (NADH dehydrogenase I subunit A) (NDH-1 subunit A) (NUO1)	Complex I subunit 3 family
TRINITY_DN65307_c1_g1_i1.p1	TRINITY_DN65307_c1_g1_i1	Q66I79	70	44	13	56	1	44	1e-12	72	42	47	2.62346	Selenoprotein K (SelK)	Selenoprotein K family
TRINITY_DN74770_c0_g1_i1.p2	TRINITY_DN74770_c0_g1_i1	Q9W6I9	40	97	1	96	121	217	8e-13	72	84	45	3.0968	Thyroid hormone receptor alpha (Nuclear receptor subfamily 1 group A member 1) (Fragment)	Nuclear hormone receptor family, NR1 subfamily
NODE_19762_length_651_cov_244.448097_g6297_i1.p1	NODE_19762_length_651_cov_244.448097_g6297_i1	P25712	52	63	36	98	50	108	1e-12	72	63	58	9.42146	NADH dehydrogenase [ubiquinone] flavoprotein 3, mitochondrial (Complex I-9kD) (CI-9kD) (NADH-ubiquinone oxidoreductase 9 kDa subunit)	Complex I NDUFV3 subunit family
NODE_11123_length_1064_cov_5831.698285_g8669_i0.p5	NODE_11123_length_1064_cov_5831.698285_g8669_i0	P87267	65	54	3	56	43	96	8e-13	72	95	44	86.0821	Putative uncharacterized protein YDR417C	0
NODE_65977_length_286_cov_2.234742_g60697_i0.p3	NODE_65977_length_286_cov_2.234742_g60697_i0	P48028	49	73	12	83	5	77	5e-13	73	84	43	0.080222	Cysteine synthase B (CSase B) (EC 2.5.1.47) (O-acetylserine (thiol)-lyase B) (OAS-TL B) (O-acetylserine sulfhydrylase B) (Fragment)	Cysteine synthase/cystathionine beta-synthase family
TRINITY_DN702062_c0_g1_i1.p1	TRINITY_DN702062_c0_g1_i1	Q6FEZ6	63	41	16	56	7	47	6e-13	73	71	60	0.144797	DNA gyrase inhibitor YacG	DNA gyrase inhibitor YacG family
TRINITY_DN291549_c0_g1_i1.p2	TRINITY_DN291549_c0_g1_i1	P32090	47	76	2	77	21	96	6e-13	73	94	68	0.149171	8-oxo-dGTP diphosphatase (8-oxo-dGTPase) (EC 3.6.1.55) (7,8-dihydro-8-oxoguanine-triphosphatase) (Mutator protein MutT) (dGTP pyrophosphohydrolase)	Nudix hydrolase family
TRINITY_DN18916_c0_g1_i1.p1	TRINITY_DN18916_c0_g1_i1	O79409	79	42	3	44	57	98	6e-13	73	93	43	0.274121	NADH-ubiquinone oxidoreductase chain 4L (EC 7.1.1.2) (NADH dehydrogenase subunit 4L)	Complex I subunit 4L family
TRINITY_DN66689_c1_g1_i2.p1	TRINITY_DN66689_c1_g1_i2	Q0D2G3	42	76	9	84	48	123	5e-13	73	89	61	0.288008	Transmembrane protein 254	0
NODE_129905_length_253_cov_2.100000_g124620_i0.p2	NODE_129905_length_253_cov_2.100000_g124620_i0	Q54UG4	69	42	1	42	39	80	6e-13	73	51	46	0.353046	60S ribosomal protein L37a	Eukaryotic ribosomal protein eL43 family
TRINITY_DN382714_c0_g1_i1.p1	TRINITY_DN382714_c0_g1_i1	P56599	42	96	18	111	20	115	6e-13	73	84	45	0.481068	Galactokinase (EC 2.7.1.6) (Galactose kinase) (Fragment)	GHMP kinase family, GalK subfamily
NODE_1884_length_2660_cov_18.101276_g1444_i0.p2	NODE_1884_length_2660_cov_18.101276_g1444_i0	Q1ECW6	42	71	7	77	90	160	5e-13	73	86	43	1.05984	Galectin-related protein (Lectin galactoside-binding-like protein)	0
TRINITY_DN68470_c0_g1_i1.p3	TRINITY_DN68470_c0_g1_i1	Q2KI08	83	36	1	36	20	55	6e-13	73	97	65	3.35899	Mitochondrial import receptor subunit TOM7 homolog (Translocase of outer membrane 7 kDa subunit homolog)	Tom7 family
TRINITY_DN69868_c1_g1_i2.p1	TRINITY_DN69868_c1_g1_i2	A8E7D3	60	60	1	58	1	60	5e-13	73	102	100	17.0573	Cytochrome c oxidase assembly protein COX14 homolog	0
NODE_80668_length_279_cov_1.067961_g75386_i0.p1	NODE_80668_length_279_cov_1.067961_g75386_i0	P0ABV0	40	94	2	93	53	146	3e-13	74	101	41	0.082509	Tol-Pal system protein TolQ	ExbB/TolQ family
NODE_88533_length_275_cov_0.762376_g83249_i0.p1	NODE_88533_length_275_cov_0.762376_g83249_i0	P47131	58	62	1	62	18	79	3e-13	74	100	59	0.08371	TMEM14 protein homolog YJR085C	TMEM14 family
NODE_151347_length_243_cov_0.905882_g146060_i0.p2	NODE_151347_length_243_cov_0.905882_g146060_i0	P31668	46	80	1	80	103	182	3e-13	74	100	41	0.094733	Phosphinothricin N-acetyltransferase (PPT N-acetyltransferase) (EC 2.3.1.183) (Phosphinothricin-resistance protein)	Acetyltransferase family, PAT/BAR subfamily
TRINITY_DN13864_c0_g1_i1.p2	TRINITY_DN13864_c0_g1_i1	O13085	67	48	2	49	25	72	2e-13	74	98	47	0.099011	Cytochrome c oxidase subunit 6A, mitochondrial (Cytochrome c oxidase polypeptide VIa)	Cytochrome c oxidase subunit 6A family
TRINITY_DN145751_c0_g1_i1.p1	TRINITY_DN145751_c0_g1_i1	O73694	63	48	3	50	1	48	2e-13	74	77	81	0.109359	Early growth response protein 1 (EGR-1) (Zinc finger protein ZENK) (Fragment)	EGR C2H2-type zinc-finger protein family
NODE_93387_length_272_cov_1.547739_g88103_i0.p1	NODE_93387_length_272_cov_1.547739_g88103_i0	P39155	44	87	1	87	9	95	4e-13	74	97	58	0.126949	Protein-arginine-phosphatase (PAP) (EC 3.9.1.2) (Phosphoarginine phosphatase)	Low molecular weight phosphotyrosine protein phosphatase family
TRINITY_DN85243_c0_g1_i1.p1	TRINITY_DN85243_c0_g1_i1	P58091	52	66	2	67	3	68	4e-13	74	78	75	0.13162	Antitoxin ParD1	ParD antitoxin family
TRINITY_DN570115_c0_g1_i1.p1	TRINITY_DN570115_c0_g1_i1	Q7LZQ3	56	57	1	57	66	122	2e-13	74	100	44	0.134621	Lysozyme C (EC 3.2.1.17) (1,4-beta-N-acetylmuramidase C)	Glycosyl hydrolase 22 family
TRINITY_DN644054_c0_g1_i1.p1	TRINITY_DN644054_c0_g1_i1	Q9X3W1	58	52	2	53	54	105	2e-13	74	98	42	0.152508	Phosphoribosyl-AMP cyclohydrolase (PRA-CH) (EC 3.5.4.19)	PRA-CH family
TRINITY_DN272625_c0_g1_i1.p1	TRINITY_DN272625_c0_g1_i1	P64487	48	80	3	80	1	80	3e-13	74	94	98	0.189578	UPF0410 protein YeaQ	UPF0410 family
TRINITY_DN47250_c0_g2_i1.p3	TRINITY_DN47250_c0_g2_i1	P80870	55	58	17	74	19	76	3e-13	74	77	45	0.203678	General stress protein 13 (GSP13)	0
TRINITY_DN483367_c0_g1_i1.p2	TRINITY_DN483367_c0_g1_i1	B8I176	82	44	1	44	1	44	2e-13	74	98	43	0.219669	50S ribosomal protein L21	Bacterial ribosomal protein bL21 family
NODE_40441_length_365_cov_1.969178_g35209_i0.p1	NODE_40441_length_365_cov_1.969178_g35209_i0	P80647	71	52	6	57	7	53	2e-13	74	59	98	0.222684	Dihydrolipoyl dehydrogenase (EC 1.8.1.4) (Dihydrolipoamide dehydrogenase) (Fragment)	Class-I pyridine nucleotide-disulfide oxidoreductase family
NODE_59449_length_289_cov_2.134259_g54172_i0.p1	NODE_59449_length_289_cov_2.134259_g54172_i0	B2GJF5	61	70	7	75	42	111	2e-13	74	90	62	0.231529	Ribonuclease P protein component (RNase P protein) (RNaseP protein) (EC 3.1.26.5) (Protein C5)	RnpA family
NODE_89570_length_274_cov_2.348259_g84286_i0.p1	NODE_89570_length_274_cov_2.348259_g84286_i0	Q6TGV7	70	53	1	53	29	81	4e-13	74	98	65	0.245998	Costars family protein ABRACL (ABRA C-terminal-like protein)	Costars family
NODE_29241_length_466_cov_4.709924_g24407_i0.p2	NODE_29241_length_466_cov_4.709924_g24407_i0	P00105	48	86	3	85	1	82	2e-13	74	89	104	0.283635	Cytochrome c-554(548) (Cytochrome c554)	0
TRINITY_DN72820_c0_g1_i2.p1	TRINITY_DN72820_c0_g1_i2	Q42540	53	70	13	75	31	100	4e-13	74	92	42	0.317117	Ubiquitin-conjugating enzyme E2 7 (EC 2.3.2.23) (E2 ubiquitin-conjugating enzyme 7) (Ubiquitin carrier protein 7) (Ubiquitin-protein ligase 7)	Ubiquitin-conjugating enzyme family
TRINITY_DN66793_c0_g2_i2.p3	TRINITY_DN66793_c0_g2_i2	P83978	79	47	3	49	3	49	3e-13	74	94	96	0.3201	IgW transmembrane form Tm2T7/Tm7T7/Tm3T3 (Fragment)	0
TRINITY_DN61257_c0_g1_i3.p3	TRINITY_DN61257_c0_g1_i3	B2GV91	61	57	5	61	1	57	2e-13	74	86	65	0.323915	LYR motif-containing protein 2	Complex I LYR family
NODE_24049_length_548_cov_3.240000_g19689_i0.p3	NODE_24049_length_548_cov_3.240000_g19689_i0	P69306	72	46	1	46	1	46	3e-13	74	98	47	0.344385	NADH-ubiquinone oxidoreductase chain 4L (EC 7.1.1.2) (NADH dehydrogenase subunit 4L)	Complex I subunit 4L family
TRINITY_DN44389_c0_g1_i1.p1	TRINITY_DN44389_c0_g1_i1	A1L170	42	122	97	217	1	118	8e-13	74	56	45	0.348647	Uncharacterized protein C1orf226	0
TRINITY_DN74835_c1_g16_i1.p1	TRINITY_DN74835_c1_g16_i1	P01700	49	71	47	117	19	85	2e-13	74	61	61	0.433897	Immunoglobulin lambda variable 1-47 (Ig lambda chain V-I region HA) (Ig lambda chain V-I region WAH)	0
NODE_3323_length_2171_cov_9.418970_g2552_i0.p1	NODE_3323_length_2171_cov_9.418970_g2552_i0	Q9SZT0	41	109	2	103	167	261	2e-13	74	79	40	0.614046	Probable prolyl 4-hydroxylase 11 (AtP4H11) (EC 1.14.11.2)	P4HA family
TRINITY_DN67987_c2_g2_i1.p1	TRINITY_DN67987_c2_g2_i1	Q16626	46	82	51	129	95	176	2e-13	74	63	44	1.10021	Male-enhanced antigen 1 (MEA-1)	0
TRINITY_DN71461_c5_g58_i1.p1	TRINITY_DN71461_c5_g58_i1	O97862	42	79	2	80	36	114	3e-13	74	96	53	1.34525	Cystatin-C (Cystatin-3)	Cystatin family
TRINITY_DN68028_c0_g2_i2.p1	TRINITY_DN68028_c0_g2_i2	Q61585	62	52	25	76	1	52	4e-13	74	45	50	3.91543	G0/G1 switch protein 2 (G0S2-like protein)	0
TRINITY_DN31325_c0_g2_i1.p2	TRINITY_DN31325_c0_g2_i1	P02268	71	52	2	53	1	52	2e-13	75	98	42	0.078652	Histone H2A	Histone H2A family
NODE_66797_length_286_cov_0.723005_g61517_i0.p1	NODE_66797_length_286_cov_0.723005_g61517_i0	Q9CK02	45	95	1	95	83	172	2e-13	75	100	43	0.08049	Dual-specificity RNA pseudouridine synthase RluA (EC 5.4.99.28) (EC 5.4.99.29) (23S rRNA pseudouridine(746) synthase) (Ribosomal large subunit pseudouridine synthase A) (rRNA pseudouridylate synthase A) (rRNA-uridine isomerase A) (tRNA pseudouridine(32) synthase)	Pseudouridine synthase RluA family
NODE_137991_length_249_cov_2.187500_g132705_i0.p1	NODE_137991_length_249_cov_2.187500_g132705_i0	P77296	45	82	2	82	57	138	2e-13	75	100	45	0.084746	Sel1-repeat-containing protein YbeT	0
NODE_41220_length_359_cov_7.346154_g35985_i0.p2	NODE_41220_length_359_cov_7.346154_g35985_i0	Q53228	48	81	25	102	56	136	2e-13	75	73	44	0.092693	Photosynthetic apparatus regulatory protein RegA (Response regulator PrrA)	0
NODE_47929_length_325_cov_0.865079_g42666_i0.p1	NODE_47929_length_325_cov_0.865079_g42666_i0	Q0VLR6	44	108	2	107	5	112	2e-13	75	101	44	0.113094	Biosynthetic peptidoglycan transglycosylase (EC 2.4.1.129) (Glycan polymerase) (Peptidoglycan glycosyltransferase MtgA) (PGT)	Glycosyltransferase 51 family
TRINITY_DN121548_c0_g1_i1.p1	TRINITY_DN121548_c0_g1_i1	P83743	53	62	1	62	14	75	2e-13	75	67	47	0.125285	IgW chain C region, secreted form 2 (Fragment)	0
TRINITY_DN221363_c0_g1_i1.p1	TRINITY_DN221363_c0_g1_i1	P9WM26	44	93	33	124	1	88	1e-13	75	74	95	0.179845	Uncharacterized protein MT1363.1	0
NODE_137861_length_249_cov_3.448864_g132575_i0.p1	NODE_137861_length_249_cov_3.448864_g132575_i0	Q38W56	67	48	25	72	25	72	1e-13	75	66	63	0.184593	UPF0154 protein LCA_1273	UPF0154 family
NODE_105610_length_266_cov_0.797927_g100326_i0.p2	NODE_105610_length_266_cov_0.797927_g100326_i0	P0C6T2	100	37	1	37	1	37	1e-13	75	97	100	0.204527	Dolichyl-diphosphooligosaccharide--protein glycosyltransferase subunit 4	OST4 family
TRINITY_DN295716_c0_g1_i1.p1	TRINITY_DN295716_c0_g1_i1	O34762	50	82	1	81	53	132	1e-13	75	101	58	0.207559	Organic hydroperoxide resistance protein OhrA	OsmC/Ohr family
TRINITY_DN597076_c0_g1_i1.p2	TRINITY_DN597076_c0_g1_i1	Q89AR8	61	49	1	49	52	100	2e-13	75	100	45	0.230201	Glutaredoxin 4 (Grx4) (Monothiol glutaredoxin)	Glutaredoxin family, Monothiol subfamily
TRINITY_DN59424_c1_g1_i1.p1	TRINITY_DN59424_c1_g1_i1	F8VTS6	42	115	1	112	149	261	1e-13	75	101	40	0.311282	Ret finger protein-like 4A-like protein 1	0
NODE_27118_length_495_cov_3.594787_g22445_i0.p1	NODE_27118_length_495_cov_3.594787_g22445_i0	P10280	55	51	27	77	5	55	2e-13	75	60	82	0.336647	KappaPI-actitoxin-Avd3a (KappaPI-AITX-Avd3a) (Kunitz-type proteinase inhibitor 5 II) (SA5 II)	Venom Kunitz-type family, Sea anemone type 2 potassium channel toxin subfamily
NODE_77871_length_281_cov_0.740385_g72589_i0.p2	NODE_77871_length_281_cov_0.740385_g72589_i0	Q6AZJ9	82	45	2	46	19	63	1e-13	75	96	54	0.352812	40S ribosomal protein S21	Eukaryotic ribosomal protein eS21 family
NODE_39646_length_370_cov_5.787879_g34420_i0.p2	NODE_39646_length_370_cov_5.787879_g34420_i0	B5F6G3	49	68	3	70	29	96	2e-13	75	80	62	0.364071	Spermidine export protein MdtI	Drug/metabolite transporter (DMT) superfamily, Small multidrug resistance (SMR) (TC 2.A.7.1) family, MdtI subfamily
TRINITY_DN567798_c0_g1_i1.p6	TRINITY_DN567798_c0_g1_i1	P69594	100	37	20	56	20	56	1e-13	75	65	66	0.434008	Protein K	Microvirus K protein family
TRINITY_DN72092_c0_g1_i2.p2	TRINITY_DN72092_c0_g1_i2	Q9CX66	42	113	9	117	26	138	5e-13	75	52	61	0.491074	Uncharacterized protein C12orf45 homolog	0
TRINITY_DN73522_c0_g2_i1.p1	TRINITY_DN73522_c0_g2_i1	Q13442	48	81	84	164	73	152	3e-13	75	45	45	1.04022	28 kDa heat- and acid-stable phosphoprotein (PDGF-associated protein) (PAP) (PDGFA-associated protein 1) (PAP1)	PDAP1 family
NODE_54481_length_299_cov_1.336283_g49210_i0.p1	NODE_54481_length_299_cov_1.336283_g49210_i0	Q2MJU7	58	64	1	64	61	124	6e-14	76	65	52	0.080503	Outer dense fiber protein 2 (84 kDa outer dense fiber protein) (Cenexin) (Outer dense fiber of sperm tails protein 2) (Fragment)	ODF2 family
NODE_84694_length_277_cov_0.754902_g79410_i0.p2	NODE_84694_length_277_cov_0.754902_g79410_i0	Q9P6M2	42	81	1	81	108	185	7e-14	76	88	42	0.083105	Uncharacterized protein C688.03c	0
NODE_116760_length_260_cov_0.823529_g111476_i0.p1	NODE_116760_length_260_cov_0.823529_g111476_i0	P45362	51	74	12	85	5	78	7e-14	76	86	69	0.088539	Acetyl-CoA acetyltransferase (EC 2.3.1.9) (Acetoacetyl-CoA thiolase) (Fragment)	Thiolase-like superfamily, Thiolase family
NODE_136743_length_250_cov_0.870056_g131457_i0.p1	NODE_136743_length_250_cov_0.870056_g131457_i0	Q9ZZM2	51	81	1	81	1	81	9e-14	76	99	47	0.090392	NADH-ubiquinone oxidoreductase chain 6 (EC 7.1.1.2) (NADH dehydrogenase subunit 6)	Complex I subunit 6 family
NODE_156340_length_241_cov_0.916667_g151052_i0.p1	NODE_156340_length_241_cov_0.916667_g151052_i0	O34569	46	81	1	80	82	162	6e-14	76	101	46	0.095519	Uncharacterized N-acetyltransferase YoaA (EC 2.3.1.-)	Acetyltransferase family
NODE_128102_length_254_cov_1.497238_g122818_i0.p1	NODE_128102_length_254_cov_1.497238_g122818_i0	Q925Q4	55	67	20	84	3	69	5e-14	76	80	52	0.105736	Glycoprotein hormone alpha-2 (Putative secreted protein Zsig51) (Thyrostimulin subunit alpha)	Glycoprotein hormones subunit alpha family
NODE_150257_length_243_cov_3.276471_g144970_i0.p1	NODE_150257_length_243_cov_3.276471_g144970_i0	P04215	46	82	1	80	13	86	6e-14	76	103	92	0.111474	Ig heavy chain V region HC-3 (Fragment)	0
TRINITY_DN56970_c0_g1_i2.p1	TRINITY_DN56970_c0_g1_i2	A2T767	42	112	1	112	92	194	7e-14	76	94	55	0.112138	Securin (Pituitary tumor-transforming gene 1 protein)	Securin family
TRINITY_DN168292_c0_g1_i1.p2	TRINITY_DN168292_c0_g1_i1	Q36090	69	54	1	54	58	111	6e-14	76	100	41	0.148789	ATP synthase subunit a (F-ATPase protein 6) (Fragment)	ATPase A chain family
TRINITY_DN74624_c0_g4_i1.p1	TRINITY_DN74624_c0_g4_i1	P01846	49	76	13	88	6	80	7e-14	76	86	72	0.202114	Ig lambda chain C region	0
TRINITY_DN44342_c0_g1_i1.p1	TRINITY_DN44342_c0_g1_i1	A9B327	43	86	84	169	12	97	1e-13	76	49	52	0.226947	Cyclic pyranopterin monophosphate synthase (EC 4.6.1.17) (Molybdenum cofactor biosynthesis protein C)	MoaC family
NODE_13882_length_882_cov_4.705810_g10922_i0.p1	NODE_13882_length_882_cov_4.705810_g10922_i0	Q7Z4S9	42	113	70	177	10	118	2e-13	76	49	65	0.252198	SH2 domain-containing protein 6	0
TRINITY_DN42228_c1_g1_i1.p2	TRINITY_DN42228_c1_g1_i1	Q65JQ0	73	45	2	46	46	90	9e-14	76	96	50	0.26908	30S ribosomal protein S16	Bacterial ribosomal protein bS16 family
NODE_77831_length_281_cov_0.740385_g72549_i0.p1	NODE_77831_length_281_cov_0.740385_g72549_i0	P0C2F1	55	67	26	92	7	73	7e-14	76	72	91	0.294101	Ubiquitin-like protein FUBI	Ubiquitin family
TRINITY_DN15622_c0_g1_i1.p1	TRINITY_DN15622_c0_g1_i1	P72314	60	50	1	50	19	68	1e-13	76	100	74	0.306935	Alkyl hydroperoxide reductase C (EC 1.11.1.15) (Peroxiredoxin) (Thioredoxin peroxidase) (Fragment)	Peroxiredoxin family, AhpC/Prx1 subfamily
NODE_38605_length_377_cov_11.766447_g33391_i0.p1	NODE_38605_length_377_cov_11.766447_g33391_i0	P01714	48	82	4	85	7	81	5e-14	76	96	73	0.322616	Immunoglobulin lambda variable 3-19 (Ig lambda chain V-III region SH)	0
TRINITY_DN741369_c0_g1_i1.p1	TRINITY_DN741369_c0_g1_i1	B8F8H4	69	51	2	52	5	55	7e-14	76	81	62	0.361573	Sulfur carrier protein TusA	Sulfur carrier protein TusA family
TRINITY_DN11256_c1_g1_i1.p2	TRINITY_DN11256_c1_g1_i1	O07513	56	63	8	70	82	142	6e-14	76	84	43	0.407161	Protein hit	0
TRINITY_DN72930_c1_g2_i1.p2	TRINITY_DN72930_c1_g2_i1	Q8N1I8	43	100	3	102	71	170	1e-13	76	70	47	0.647408	Putative uncharacterized protein encoded by CACTIN-AS1 (Cactin antisense RNA 1)	0
TRINITY_DN62717_c0_g1_i2.p1	TRINITY_DN62717_c0_g1_i2	Q8N5G0	49	67	1	67	1	67	7e-14	76	99	100	2.77391	Small integral membrane protein 20 (Mitochondrial translation regulation assembly intermediate of cytochrome c oxidase protein of 7 kDa) (MITRAC7)	0
TRINITY_DN59163_c1_g1_i1.p1	TRINITY_DN59163_c1_g1_i1	P04631	42	88	5	90	2	89	9e-14	76	85	96	56.3713	Protein S100-B (S-100 protein beta chain) (S-100 protein subunit beta) (S100 calcium-binding protein B)	S-100 family
NODE_10917_length_1078_cov_4057.249751_g8499_i0.p2	NODE_10917_length_1078_cov_4057.249751_g8499_i0	Q9ZZ47	63	59	4	62	1	59	6e-14	76	73	51	211.777	NADH-ubiquinone oxidoreductase chain 3 (EC 7.1.1.2) (NADH dehydrogenase subunit 3)	Complex I subunit 3 family
NODE_104125_length_267_cov_0.793814_g98841_i0.p1	NODE_104125_length_267_cov_0.793814_g98841_i0	Q7UK08	61	54	16	69	2	55	3e-14	77	61	79	0.086218	UPF0337 protein RB10934	UPF0337 (CsbD) family
NODE_36992_length_389_cov_1.901899_g31809_i0.p1	NODE_36992_length_389_cov_1.901899_g31809_i0	B9EB57	41	88	22	109	61	148	3e-14	77	72	51	0.089617	Cell division protein SepF	SepF family
NODE_133123_length_252_cov_0.860335_g127838_i0.p2	NODE_133123_length_252_cov_0.860335_g127838_i0	P56614	68	53	1	51	1	53	3e-14	77	93	93	0.09135	Uncharacterized protein YmdF	Con-10 family
NODE_32869_length_425_cov_1.292614_g27834_i0.p1	NODE_32869_length_425_cov_1.292614_g27834_i0	Q3B8H0	60	62	5	66	5	66	3e-14	77	83	44	0.114063	Transmembrane protein 107	0
TRINITY_DN365065_c0_g1_i1.p2	TRINITY_DN365065_c0_g1_i1	P41961	65	49	2	50	1	49	3e-14	77	96	69	0.114602	60S ribosomal protein L15 (Fragment)	Eukaryotic ribosomal protein eL15 family
NODE_39722_length_370_cov_1.922559_g34496_i0.p1	NODE_39722_length_370_cov_1.922559_g34496_i0	P69347	49	81	20	100	1	81	2e-14	77	70	98	0.139158	Antitoxin YefM	PhD/YefM antitoxin family
TRINITY_DN22693_c0_g2_i1.p1	TRINITY_DN22693_c0_g2_i1	Q15SX9	43	93	1	90	3	95	2e-14	77	100	95	0.178925	Integration host factor subunit alpha (IHF-alpha)	Bacterial histone-like protein family
TRINITY_DN251006_c0_g1_i1.p1	TRINITY_DN251006_c0_g1_i1	Q9I3N0	47	77	1	77	9	85	4e-14	77	100	50	0.196753	Cytochrome c-type biogenesis protein CcmH	CcmH/CycL/Ccl2/NrfF family
NODE_83434_length_278_cov_0.751220_g78150_i0.p1	NODE_83434_length_278_cov_0.751220_g78150_i0	Q36150	52	79	1	79	1	79	4e-14	77	98	47	0.216952	NADH-ubiquinone oxidoreductase chain 4 (EC 7.1.1.2) (NADH dehydrogenase subunit 4) (Fragment)	Complex I subunit 4 family
NODE_80337_length_279_cov_2.242718_g75055_i0.p2	NODE_80337_length_279_cov_2.242718_g75055_i0	B0SXP0	72	50	43	92	5	54	4e-14	77	54	50	0.226076	50S ribosomal protein L28	Bacterial ribosomal protein bL28 family
TRINITY_DN487709_c0_g1_i1.p1	TRINITY_DN487709_c0_g1_i1	Q2KIH1	46	79	29	107	100	178	3e-14	77	69	44	0.311158	Zinc finger HIT domain-containing protein 3	0
TRINITY_DN697062_c0_g1_i1.p1	TRINITY_DN697062_c0_g1_i1	Q65M01	59	61	1	61	1	60	3e-14	77	100	43	0.317897	HTH-type transcriptional regulator NsrR	0
NODE_23474_length_560_cov_2.802875_g19177_i0.p2	NODE_23474_length_560_cov_2.802875_g19177_i0	A5D7T0	65	60	2	61	20	79	3e-14	77	97	76	0.319222	Calcium/calmodulin-dependent protein kinase II inhibitor 2 (CaM-KII inhibitory protein) (CaM-KIIN)	CAMK2N family
NODE_24637_length_537_cov_3.920259_g20222_i0.p1	NODE_24637_length_537_cov_3.920259_g20222_i0	O89093	48	75	29	103	23	96	4e-14	77	71	77	0.32937	C-C motif chemokine 20 (Beta-chemokine exodus-1) (CC chemokine LARC) (CC chemokine ST38) (Liver and activation-regulated chemokine) (Macrophage inflammatory protein 3 alpha) (MIP-3-alpha) (Small-inducible cytokine A20)	Intercrine beta (chemokine CC) family
TRINITY_DN127989_c0_g1_i1.p1	TRINITY_DN127989_c0_g1_i1	A0R6J8	42	93	27	119	2	91	4e-14	77	78	58	0.361119	UPF0678 fatty acid-binding protein-like protein MSMEG_6574/MSMEI_6396	UPF0678 family
TRINITY_DN71974_c1_g2_i3.p1	TRINITY_DN71974_c1_g2_i3	B5DF11	47	92	41	126	77	167	3e-14	77	59	43	0.376443	AN1-type zinc finger protein 5 (Zinc finger protein 216)	0
TRINITY_DN6352_c0_g1_i1.p2	TRINITY_DN6352_c0_g1_i1	A0A0H2XI17	43	88	94	181	4	87	5e-14	77	48	100	0.397987	Fe-S protein maturation auxiliary factor SufT (Fe-S protein maturation accessory factor SufT) (Iron-sulfur cluster assembly factor SufT)	MIP18 family
TRINITY_DN14933_c0_g1_i1.p1	TRINITY_DN14933_c0_g1_i1	A0A096LPI5	76	46	10	55	53	98	4e-14	77	64	43	0.432837	Protein GVQW2 (GVQW motif-containing protein 2)	0
TRINITY_DN170786_c0_g1_i1.p1	TRINITY_DN170786_c0_g1_i1	A0A0K0MJ13	57	60	2	61	3	62	4e-14	77	98	45	0.442744	Fatty acid-binding protein 5 (Epidermal-type fatty acid-binding protein) (E-FABP) (Fatty acid-binding protein, epidermal)	Calycin superfamily, Fatty-acid binding protein (FABP) family
TRINITY_DN61877_c0_g1_i1.p1	TRINITY_DN61877_c0_g1_i1	Q8WPI3	49	80	14	92	4	83	4e-14	77	73	56	0.477215	Boophilin-G2	0
NODE_24513_length_539_cov_6.596567_g20109_i0.p2	NODE_24513_length_539_cov_6.596567_g20109_i0	P02701	41	117	1	110	32	145	4e-14	77	88	77	0.826988	Avidin	Avidin/streptavidin family
TRINITY_DN65862_c0_g1_i1.p1	TRINITY_DN65862_c0_g1_i1	Q6AXU4	43	72	69	140	63	132	6e-14	77	42	44	1.51917	E3 ubiquitin-protein ligase RNF181 (EC 2.3.2.27) (RING finger protein 181) (RING-type E3 ubiquitin transferase RNF181)	RNF181 family
TRINITY_DN68113_c0_g1_i1.p1	TRINITY_DN68113_c0_g1_i1	Q5VY09	42	137	131	250	200	327	2e-13	77	55	42	2.99698	Immediate early response gene 5 protein	IER family
TRINITY_DN2736_c0_g1_i1.p2	TRINITY_DN2736_c0_g1_i1	O62787	43	89	5	93	16	104	2e-14	78	96	86	0.153468	Solute carrier family 2, facilitated glucose transporter member 3 (Glucose transporter type 3, brain) (GLUT-3)	Major facilitator superfamily, Sugar transporter (TC 2.A.1.1) family, Glucose transporter subfamily
TRINITY_DN476538_c0_g1_i1.p1	TRINITY_DN476538_c0_g1_i1	P94063	42	98	5	100	82	179	1e-14	78	90	49	0.192068	Probable phosphopantothenoylcysteine decarboxylase (EC 4.1.1.36) (AtCoaC2) (Halotolerance protein Hal3b) (AtHal3b)	HFCD (homooligomeric flavin containing Cys decarboxylase) superfamily
NODE_110377_length_263_cov_3.042105_g105093_i0.p1	NODE_110377_length_263_cov_3.042105_g105093_i0	P45277	44	85	3	87	25	109	1e-14	78	98	63	0.231368	HTH-type transcriptional regulator ZntR homolog	0
TRINITY_DN62157_c0_g1_i1.p2	TRINITY_DN62157_c0_g1_i1	Q6FFK5	73	49	34	82	33	81	1e-14	78	59	60	0.31132	ATP synthase subunit c (ATP synthase F(0) sector subunit c) (F-type ATPase subunit c) (F-ATPase subunit c) (Lipid-binding protein)	ATPase C chain family
TRINITY_DN62955_c0_g3_i1.p3	TRINITY_DN62955_c0_g3_i1	B4SPG2	100	38	1	38	9	46	2e-14	78	97	83	0.355842	50S ribosomal protein L34	Bacterial ribosomal protein bL34 family
NODE_73745_length_283_cov_0.733333_g68465_i0.p1	NODE_73745_length_283_cov_0.733333_g68465_i0	O79406	49	93	2	94	120	212	1e-14	78	99	41	0.364201	ATP synthase subunit a (F-ATPase protein 6)	ATPase A chain family
TRINITY_DN702020_c0_g1_i1.p1	TRINITY_DN702020_c0_g1_i1	Q6NUH0	70	54	1	54	72	125	2e-14	78	98	43	0.536672	60S ribosomal protein L31	Eukaryotic ribosomal protein eL31 family
TRINITY_DN55997_c0_g1_i1.p1	TRINITY_DN55997_c0_g1_i1	P06100	41	88	41	127	103	190	2e-14	78	60	46	0.819549	General negative regulator of transcription subunit 2 (cell division cycle protein 36)	CNOT2/3/5 family
TRINITY_DN73245_c1_g18_i1.p1	TRINITY_DN73245_c1_g18_i1	Q9BQB6	50	74	2	75	11	84	2e-14	78	46	45	0.857691	Vitamin K epoxide reductase complex subunit 1 (EC 1.17.4.4) (Vitamin K1 2,3-epoxide reductase subunit 1)	VKOR family
TRINITY_DN66759_c0_g1_i1.p2	TRINITY_DN66759_c0_g1_i1	Q9CWM4	61	67	3	69	56	122	2e-14	78	96	55	1.03768	Prefoldin subunit 1	Prefoldin subunit beta family
TRINITY_DN52121_c1_g1_i1.p1	TRINITY_DN52121_c1_g1_i1	Q95313	45	91	62	149	84	174	2e-14	78	60	52	4.41645	Male-enhanced antigen 1 (MEA-1)	0
TRINITY_DN55308_c0_g2_i1.p2	TRINITY_DN55308_c0_g2_i1	Q3ZBR6	59	70	1	70	1	70	2e-14	78	99	100	7.21582	26S proteasome complex subunit SEM1 (26S proteasome complex subunit DSS1) (Split hand/foot malformation type 1 protein homolog)	DSS1/SEM1 family
TRINITY_DN49696_c2_g1_i1.p3	TRINITY_DN49696_c2_g1_i1	Q99PE3	47	78	20	97	1	78	1e-14	79	71	95	0.075224	P2Y purinoceptor 2 (P2Y2) (Fragment)	G-protein coupled receptor 1 family
NODE_65846_length_286_cov_4.112676_g60566_i0.p2	NODE_65846_length_286_cov_4.112676_g60566_i0	P45388	49	84	6	89	2	84	1e-14	79	89	61	0.081072	Peptidyl-tRNA hydrolase ArfB (PTH) (EC 3.1.1.29) (Alternative ribosome-rescue factor B)	Prokaryotic/mitochondrial release factor family
NODE_144912_length_246_cov_0.890173_g139625_i0.p3	NODE_144912_length_246_cov_0.890173_g139625_i0	Q9BHU1	66	61	1	59	42	102	7e-15	79	79	49	0.093578	40S ribosomal protein S26	Eukaryotic ribosomal protein eS26 family
TRINITY_DN253391_c0_g1_i1.p1	TRINITY_DN253391_c0_g1_i1	P29174	74	50	1	50	56	105	1e-14	79	100	44	0.100266	Cold shock domain-containing protein E1 (Protein UNR) (Fragment)	0
TRINITY_DN716819_c0_g1_i1.p1	TRINITY_DN716819_c0_g1_i1	Q29576	78	45	1	45	60	104	9e-15	79	92	43	0.109985	Proteasome subunit beta type-8 (EC 3.4.25.1) (Macropain subunit C13) (Multicatalytic endopeptidase complex subunit C13) (Proteasome component C13) (Proteasome subunit beta-5i) (Fragment)	Peptidase T1B family
TRINITY_DN717603_c0_g1_i1.p1	TRINITY_DN717603_c0_g1_i1	P07781	73	48	4	51	7	54	9e-15	79	91	51	0.144781	PqqA binding protein (Coenzyme PQQ synthesis protein D) (Coenzyme PQQ synthesis protein II) (Pyrroloquinoline quinone biosynthesis protein D)	PqqD family
TRINITY_DN28402_c0_g1_i1.p1	TRINITY_DN28402_c0_g1_i1	Q1WS98	95	42	2	43	21	62	6e-15	79	89	66	0.153468	50S ribosomal protein L29	Universal ribosomal protein uL29 family
TRINITY_DN522645_c0_g1_i1.p1	TRINITY_DN522645_c0_g1_i1	P0A5Z7	41	110	1	107	119	228	1e-14	79	94	47	0.159158	Transcriptional regulatory protein PrrA	0
TRINITY_DN54253_c0_g1_i1.p2	TRINITY_DN54253_c0_g1_i1	Q9KQS9	70	50	1	50	37	86	1e-14	79	89	56	0.19524	DNA-binding protein HU-beta	Bacterial histone-like protein family
NODE_98070_length_270_cov_0.781726_g92786_i0.p1	NODE_98070_length_270_cov_0.781726_g92786_i0	O78686	56	70	1	70	36	105	8e-15	79	99	60	0.198371	NADH-ubiquinone oxidoreductase chain 3 (EC 7.1.1.2) (NADH dehydrogenase subunit 3)	Complex I subunit 3 family
TRINITY_DN433284_c0_g1_i1.p2	TRINITY_DN433284_c0_g1_i1	Q0BYC7	65	66	1	66	3	68	1e-14	79	100	65	0.227922	30S ribosomal protein S14	Universal ribosomal protein uS14 family
TRINITY_DN43891_c0_g1_i2.p3	TRINITY_DN43891_c0_g1_i2	P0ABX4	47	95	1	95	1	94	6e-15	79	100	71	0.244108	Flagellar basal-body rod protein FlgC (Putative proximal rod protein)	Flagella basal body rod proteins family
NODE_64001_length_287_cov_3.453271_g58722_i0.p1	NODE_64001_length_287_cov_3.453271_g58722_i0	P76090	51	88	8	95	1	86	1e-14	79	93	44	0.280733	Inner membrane protein YnbA	0
TRINITY_DN63928_c0_g3_i1.p1	TRINITY_DN63928_c0_g3_i1	Q9UHA2	57	61	10	70	1	61	1e-14	79	87	79	0.329195	SS18-like protein 2 (SYT homolog 2)	SS18 family
TRINITY_DN5148_c0_g1_i1.p1	TRINITY_DN5148_c0_g1_i1	Q8EQM4	64	64	5	68	7	69	8e-15	79	93	83	0.343722	UPF0291 protein OB1671	UPF0291 family
NODE_30713_length_448_cov_5.429333_g25781_i0.p1	NODE_30713_length_448_cov_5.429333_g25781_i0	P81018	41	87	4	90	83	169	1e-14	79	82	46	0.521261	Ladderlectin	0
NODE_107384_length_265_cov_0.802083_g102100_i0.p1	NODE_107384_length_265_cov_0.802083_g102100_i0	O79408	49	79	1	79	28	106	1e-14	79	99	68	0.647749	NADH-ubiquinone oxidoreductase chain 3 (EC 7.1.1.2) (NADH dehydrogenase subunit 3)	Complex I subunit 3 family
NODE_142401_length_247_cov_1.741379_g137115_i0.p1	NODE_142401_length_247_cov_1.741379_g137115_i0	P08628	56	66	13	78	1	66	6e-15	79	80	63	1.06371	Thioredoxin (Trx)	Thioredoxin family
TRINITY_DN73385_c1_g4_i1.p1	TRINITY_DN73385_c1_g4_i1	Q9M8K7	42	91	36	126	76	166	3e-14	79	42	54	1.18743	Dual specificity protein phosphatase 1B (AtDsPTP1B) (EC 3.1.3.16) (EC 3.1.3.48) (MAPK phosphatase 2) (AtMKP2)	Protein-tyrosine phosphatase family, Non-receptor class dual specificity subfamily
TRINITY_DN74618_c2_g3_i4.p2	TRINITY_DN74618_c2_g3_i4	Q6NZY7	66	64	1	61	1	62	7e-15	79	52	43	1.27891	Cdc42 effector protein 5 (Binder of Rho GTPases 3)	BORG/CEP family
TRINITY_DN32700_c0_g1_i1.p1	TRINITY_DN32700_c0_g1_i1	O93235	54	71	34	103	6	76	1e-14	79	63	43	1.35322	Cold-inducible RNA-binding protein A (Cold-inducible RNA-binding protein) (XCIRP) (Cold-inducible RNA-binding protein 1) (XCIRP-1) (Glycine-rich RNA-binding protein CIRP-A)	0
TRINITY_DN57101_c0_g2_i1.p2	TRINITY_DN57101_c0_g2_i1	A8YXZ8	75	51	1	51	1	51	7e-15	79	98	100	3.13078	Mitochondrial import receptor subunit TOM5 homolog	Tom5 family
TRINITY_DN63786_c0_g4_i1.p1	TRINITY_DN63786_c0_g4_i1	B3DFW5	72	46	23	68	1	46	8e-15	79	64	100	12.9191	Short transmembrane mitochondrial protein 1	STMP1 family
TRINITY_DN61927_c2_g1_i1.p1	TRINITY_DN61927_c2_g1_i1	Q4R319	60	63	57	119	31	92	9e-15	79	53	68	19.1675	39S ribosomal protein L34, mitochondrial (L34mt) (MRP-L34)	Bacterial ribosomal protein bL34 family
TRINITY_DN49422_c1_g1_i1.p1	TRINITY_DN49422_c1_g1_i1	P07552	62	55	25	79	1	55	1e-14	79	69	98	26.8922	Cytochrome b-c1 complex subunit 10 (Complex III subunit 10) (Complex III subunit XI) (Ubiquinol-cytochrome c reductase complex 6.4 kDa protein)	UQCR11/QCR10 family
NODE_12538_length_963_cov_372.929213_g9817_i0.p1	NODE_12538_length_963_cov_372.929213_g9817_i0	Q78IK2	73	51	1	51	1	51	9e-15	79	82	88	40.2965	ATP synthase membrane subunit DAPIT, mitochondrial (Diabetes-associated protein in insulin-sensitive tissues) (Up-regulated during skeletal muscle growth protein 5)	0
TRINITY_DN382230_c0_g1_i1.p1	TRINITY_DN382230_c0_g1_i1	O02703	43	83	3	84	84	166	5e-15	80	99	43	0.090275	Apoptosis regulator BAX	Bcl-2 family
NODE_27134_length_495_cov_2.796209_g22461_i0.p1	NODE_27134_length_495_cov_2.796209_g22461_i0	Q5L9P9	43	106	27	131	102	206	8e-15	80	64	40	0.092856	Phosphonoacetaldehyde hydrolase (Phosphonatase) (EC 3.11.1.1) (Phosphonoacetaldehyde phosphonohydrolase)	HAD-like hydrolase superfamily, PhnX family
TRINITY_DN278041_c0_g1_i1.p1	TRINITY_DN278041_c0_g1_i1	P33717	48	86	1	85	93	178	5e-15	80	100	46	0.097672	Insulin-like growth factor II (IGF-II)	Insulin family
NODE_93432_length_272_cov_1.547739_g88148_i0.p1	NODE_93432_length_272_cov_1.547739_g88148_i0	P76002	46	80	4	83	15	94	5e-15	80	89	60	0.143876	Inhibitor of g-type lysozyme	0
TRINITY_DN518774_c0_g1_i1.p4	TRINITY_DN518774_c0_g1_i1	Q56JX6	100	39	1	39	1	39	4e-15	80	100	57	0.148022	40S ribosomal protein S28	Eukaryotic ribosomal protein eS28 family
TRINITY_DN671401_c0_g1_i1.p2	TRINITY_DN671401_c0_g1_i1	Q9Z5X0	78	49	1	49	22	70	4e-15	80	100	42	0.153468	Ribonuclease T (EC 3.1.13.-) (Exoribonuclease T) (RNase T) (Fragment)	RNase T family
NODE_132573_length_252_cov_0.860335_g127288_i0.p2	NODE_132573_length_252_cov_0.860335_g127288_i0	P32046	65	57	1	57	35	91	4e-15	80	97	62	0.211931	60S ribosomal protein L37a	Eukaryotic ribosomal protein eL43 family
TRINITY_DN434586_c0_g1_i1.p3	TRINITY_DN434586_c0_g1_i1	Q02365	67	48	2	49	14	61	4e-15	80	98	49	0.265499	NADH dehydrogenase [ubiquinone] 1 beta subcomplex subunit 3 (Complex I-B12) (CI-B12) (NADH-ubiquinone oxidoreductase B12 subunit)	Complex I NDUFB3 subunit family
TRINITY_DN625939_c0_g1_i1.p1	TRINITY_DN625939_c0_g1_i1	C0HJR3	45	83	1	83	47	129	5e-15	80	92	61	0.277866	Galectin-1 (Gal-1) (14 kDa lectin) (Beta-galactoside-binding lectin L-14-I) (Galaptin) (Lactose-binding lectin 1) (Lectin galactoside-binding soluble 1) (S-Lac lectin 1)	0
NODE_25922_length_514_cov_9.820862_g21373_i0.p1	NODE_25922_length_514_cov_9.820862_g21373_i0	Q9WVJ4	46	79	8	86	18	96	7e-15	80	46	54	0.284866	Synaptojanin-2-binding protein (Mitochondrial outer membrane protein 25) (NPW16)	0
TRINITY_DN603515_c0_g1_i1.p4	TRINITY_DN603515_c0_g1_i1	P0ADZ9	42	84	2	84	24	107	4e-15	80	94	76	0.317057	Sec translocon accessory complex subunit YajC	YajC family
NODE_39057_length_374_cov_4.275748_g33839_i0.p1	NODE_39057_length_374_cov_4.275748_g33839_i0	O31485	42	90	15	104	4	93	5e-15	80	80	94	0.398031	Uncharacterized membrane protein YdzA	0
TRINITY_DN582_c0_g2_i1.p1	TRINITY_DN582_c0_g2_i1	Q8N0U8	45	83	14	95	1	83	4e-15	80	87	47	0.418159	Vitamin K epoxide reductase complex subunit 1-like protein 1 (VKORC1-like protein 1) (EC 1.17.4.4)	VKOR family
TRINITY_DN43227_c1_g1_i1.p1	TRINITY_DN43227_c1_g1_i1	Q6Q547	86	42	8	49	1	42	4e-15	80	86	72	0.459891	H/ACA ribonucleoprotein complex subunit NOP10 (Nucleolar protein 10) (Nucleolar protein family A member 3) (snoRNP protein NOP10)	NOP10 family
NODE_31982_length_434_cov_5.055402_g26981_i0.p1	NODE_31982_length_434_cov_5.055402_g26981_i0	Q10352	46	85	8	92	24	107	5e-15	80	91	58	0.502748	Uncharacterized protein C1F12.10c	Cytochrome b5 family
TRINITY_DN61897_c1_g1_i1.p5	TRINITY_DN61897_c1_g1_i1	P05934	95	40	1	40	41	80	5e-15	80	98	50	9.77177	Calmodulin (CaM) (Fragment)	Calmodulin family
TRINITY_DN71321_c2_g4_i1.p1	TRINITY_DN71321_c2_g4_i1	O19092	41	78	1	78	66	143	5e-15	80	93	53	49.0078	Cystatin-C (Cystatin-3)	Cystatin family
NODE_103100_length_267_cov_1.190722_g97816_i0.p2	NODE_103100_length_267_cov_1.190722_g97816_i0	Q05945	89	45	1	45	8	52	2e-15	81	98	41	0.082482	Heat shock 70 kDa protein (Fragment)	Heat shock protein 70 family
NODE_86646_length_276_cov_0.758621_g81362_i0.p1	NODE_86646_length_276_cov_0.758621_g81362_i0	P32750	56	70	2	71	73	141	3e-15	81	76	50	0.083406	Cholinesterase (EC 3.1.1.8) (Acylcholine acylhydrolase) (Butyrylcholine esterase) (Choline esterase II) (Pseudocholinesterase) (Fragment)	Type-B carboxylesterase/lipase family
NODE_41148_length_360_cov_2.167247_g35914_i0.p1	NODE_41148_length_360_cov_2.167247_g35914_i0	Q68XG4	46	82	4	85	8	89	2e-15	81	93	79	0.083412	Glutaredoxin 1	Glutaredoxin family
NODE_47611_length_326_cov_2.723320_g42350_i0.p1	NODE_47611_length_326_cov_2.723320_g42350_i0	Q6P1G6	46	99	1	93	30	128	2e-15	81	92	46	0.168701	Protein FAM167A	FAM167 (SEC) family
NODE_16143_length_773_cov_2.554286_g12802_i1.p1	NODE_16143_length_773_cov_2.554286_g12802_i1	Q9CX60	54	91	1	91	18	103	2e-15	81	71	87	0.182785	Protein LBH (Limb bud and heart-expressed protein)	LBH family
NODE_84518_length_277_cov_1.034314_g79234_i0.p1	NODE_84518_length_277_cov_1.034314_g79234_i0	B2Z449	47	74	18	91	3	76	2e-15	81	81	76	0.191142	Cystatin-B (PoCystatin-B) (Stefin-B)	Cystatin family
TRINITY_DN22365_c0_g1_i1.p3	TRINITY_DN22365_c0_g1_i1	Q9PTW1	41	111	28	136	69	177	3e-15	81	82	58	0.205121	Frizzled-6 (Fz-6) (cFz-6) (Fragment)	G-protein coupled receptor Fz/Smo family
NODE_59529_length_289_cov_1.763889_g54252_i0.p3	NODE_59529_length_289_cov_1.763889_g54252_i0	P0AF68	41	94	1	92	53	145	2e-15	81	100	61	0.208695	tRNA threonylcarbamoyladenosine biosynthesis protein TsaE (t(6)A37 threonylcarbamoyladenosine biosynthesis protein TsaE)	TsaE family
TRINITY_DN735229_c0_g1_i1.p1	TRINITY_DN735229_c0_g1_i1	Q01528	46	69	1	67	65	133	2e-15	81	96	40	0.211194	Hemagglutinin/amebocyte aggregation factor (18K-LAF)	Dermatopontin family
TRINITY_DN684050_c0_g1_i1.p1	TRINITY_DN684050_c0_g1_i1	P42597	52	67	3	69	26	92	3e-15	81	97	40	0.220288	UTP pyrophosphatase (EC 3.6.1.-)	0
TRINITY_DN546933_c0_g1_i1.p1	TRINITY_DN546933_c0_g1_i1	Q4UKL7	44	87	4	90	8	94	2e-15	81	69	85	0.243403	Glutaredoxin 1	Glutaredoxin family
TRINITY_DN25591_c0_g1_i1.p1	TRINITY_DN25591_c0_g1_i1	Q4FQG4	65	68	1	68	90	157	2e-15	81	99	43	0.269593	30S ribosomal protein S7	Universal ribosomal protein uS7 family
TRINITY_DN258051_c0_g1_i1.p2	TRINITY_DN258051_c0_g1_i1	P50734	41	105	3	107	91	193	2e-15	81	94	54	0.270966	Adapter protein MecA 2	MecA family
TRINITY_DN602053_c0_g1_i1.p1	TRINITY_DN602053_c0_g1_i1	Q8WZ33	46	84	27	110	42	124	2e-15	81	76	68	0.30111	MaFF-interacting protein (Tektin-4 like protein PP5644)	Tektin family
TRINITY_DN403849_c0_g1_i1.p1	TRINITY_DN403849_c0_g1_i1	Q9H3K6	64	59	35	93	3	61	2e-15	81	63	69	0.362019	BolA-like protein 2	BolA/IbaG family
NODE_23948_length_550_cov_2.798742_g19596_i0.p1	NODE_23948_length_550_cov_2.798742_g19596_i0	Q64349	43	100	1	100	57	153	3e-15	81	98	65	0.376693	Myelin and lymphocyte protein (17 kDa myelin vesicular protein) (MVP17) (NS 3) (T-lymphocyte maturation-associated protein)	MAL family
TRINITY_DN245771_c0_g1_i1.p2	TRINITY_DN245771_c0_g1_i1	Q6F7T3	100	38	1	38	1	38	3e-15	81	97	100	0.447545	50S ribosomal protein L36	Bacterial ribosomal protein bL36 family
TRINITY_DN74568_c2_g13_i1.p1	TRINITY_DN74568_c2_g13_i1	P18738	44	71	1	71	19	89	2e-15	81	100	63	0.479185	Gastrula zinc finger protein XlCGF9.1 (Fragment)	Krueppel C2H2-type zinc-finger protein family
NODE_148864_length_244_cov_0.900585_g143577_i0.p2	NODE_148864_length_244_cov_0.900585_g143577_i0	Q3ZCB6	79	48	1	48	1	48	2e-15	81	100	41	0.689975	Pancreatic progenitor cell differentiation and proliferation factor (Exocrine differentiation and proliferation factor)	PPDPF family
NODE_21569_length_602_cov_61.746692_g17450_i0.p1	NODE_21569_length_602_cov_61.746692_g17450_i0	P15982	42	106	95	198	91	194	5e-15	81	53	41	1.76686	SLA class II histocompatibility antigen, DQ haplotype C beta chain	MHC class II family
TRINITY_DN74760_c3_g2_i1.p1	TRINITY_DN74760_c3_g2_i1	Q6DBW9	42	120	101	212	128	246	5e-15	81	56	48	4.3894	CD99 antigen-like protein 2 (CD antigen CD99)	CD99 family
TRINITY_DN61460_c0_g1_i2.p2	TRINITY_DN61460_c0_g1_i2	Q59GN2	85	41	40	80	11	51	3e-15	81	51	80	12.4234	Putative 60S ribosomal protein L39-like 5 (60S ribosomal protein L39 pseudogene 5)	Eukaryotic ribosomal protein eL39 family
NODE_26561_length_503_cov_3526.967442_g21954_i0.p1	NODE_26561_length_503_cov_3526.967442_g21954_i0	P24480	44	96	2	94	5	100	2e-15	81	98	94	86.4222	Protein S100-A11 (Calgizzarin) (Protein S100-C) (S100 calcium-binding protein A11)	S-100 family
NODE_9280_length_1224_cov_3418.276281_g7234_i0.p2	NODE_9280_length_1224_cov_3418.276281_g7234_i0	P25815	43	87	1	85	1	87	3e-15	81	89	92	88.7486	Protein S100-P (Migration-inducing gene 9 protein) (MIG9) (Protein S100-E) (S100 calcium-binding protein P)	S-100 family
TRINITY_DN15231_c0_g1_i1.p1	TRINITY_DN15231_c0_g1_i1	Q66IB8	63	54	1	54	39	92	1e-15	82	95	43	0.076734	UPF0538 protein C2orf76 homolog	UPF0538 family
NODE_93550_length_272_cov_1.160804_g88266_i0.p1	NODE_93550_length_272_cov_1.160804_g88266_i0	P30540	54	72	1	72	37	108	8e-16	82	80	67	0.084633	Uncharacterized protein in glgB 5'region (Fragment)	0
NODE_156269_length_241_cov_0.916667_g150981_i0.p1	NODE_156269_length_241_cov_0.916667_g150981_i0	O34844	58	66	14	79	5	70	1e-15	82	84	59	0.096872	HTH-type transcriptional regulator YodB	0
TRINITY_DN138376_c0_g1_i1.p1	TRINITY_DN138376_c0_g1_i1	P0AA97	52	83	1	82	2	83	8e-16	82	101	46	0.138121	Uncharacterized protein YaeQ	0
NODE_87721_length_275_cov_2.485149_g82437_i0.p1	NODE_87721_length_275_cov_2.485149_g82437_i0	F8S122	43	90	2	91	66	155	8e-16	82	99	41	0.144484	Vespryn	Ohanin/vespryn family
NODE_100051_length_269_cov_0.785714_g94767_i0.p1	NODE_100051_length_269_cov_0.785714_g94767_i0	Q8KP10	47	81	3	83	5	85	8e-16	82	98	44	0.174006	Methanol dehydrogenase activator (EC 3.-.-.-) (MDH activator)	Nudix hydrolase family
NODE_36243_length_395_cov_3.475155_g31072_i0.p1	NODE_36243_length_395_cov_3.475155_g31072_i0	P37478	42	96	13	108	22	114	8e-16	82	79	41	0.198266	Transcriptional regulatory protein WalR	0
TRINITY_DN443365_c0_g1_i1.p2	TRINITY_DN443365_c0_g1_i1	P24340	100	39	1	39	12	50	1e-15	82	67	65	0.213149	Homeobox protein Hox-D9 (Homeobox protein Hox-4.4) (Chox-4.4) (Fragment)	Abd-B homeobox family
NODE_139417_length_249_cov_0.875000_g134131_i0.p1	NODE_139417_length_249_cov_0.875000_g134131_i0	Q28988	49	67	7	73	9	75	1e-15	82	91	65	0.232359	Cystatin-A1 (Stefin-A1)	Cystatin family
NODE_45453_length_336_cov_2.410646_g40199_i0.p1	NODE_45453_length_336_cov_2.410646_g40199_i0	P68398	57	74	23	96	4	75	8e-16	82	66	44	0.234392	tRNA-specific adenosine deaminase (EC 3.5.4.33)	Cytidine and deoxycytidylate deaminase family
NODE_33762_length_416_cov_2.591837_g28695_i0.p2	NODE_33762_length_416_cov_2.591837_g28695_i0	Q9I980	91	44	1	44	1	44	1e-15	82	98	100	0.236358	Thymosin beta-10 (Thymb10)	Thymosin beta family
TRINITY_DN281879_c0_g1_i1.p2	TRINITY_DN281879_c0_g1_i1	Q5WLN8	100	37	1	37	1	37	1e-15	82	97	100	0.252864	50S ribosomal protein L36	Bacterial ribosomal protein bL36 family
TRINITY_DN61631_c0_g2_i1.p1	TRINITY_DN61631_c0_g2_i1	Q4FVF4	100	42	12	53	1	42	8e-16	82	69	82	0.257726	UPF0391 membrane protein Psyc_0130	UPF0391 family
NODE_121267_length_258_cov_0.832432_g115983_i0.p2	NODE_121267_length_258_cov_0.832432_g115983_i0	D3ZAF6	57	65	2	66	24	88	8e-16	82	97	74	0.262025	ATP synthase subunit f, mitochondrial (ATP synthase membrane subunit f)	ATPase F chain family
TRINITY_DN51703_c0_g1_i1.p1	TRINITY_DN51703_c0_g1_i1	Q5XAQ7	52	82	7	87	2	83	1e-15	82	90	45	0.312377	Ribosome hibernation promotion factor (HPF) (Ribosome-associated factor Y)	HPF/YfiA ribosome-associated protein family, Long HPF subfamily
TRINITY_DN67972_c0_g1_i4.p2	TRINITY_DN67972_c0_g1_i4	Q502H1	69	51	1	51	41	91	1e-15	82	45	42	0.323389	Mth938 domain-containing protein	AAMDC family
TRINITY_DN29086_c0_g1_i1.p1	TRINITY_DN29086_c0_g1_i1	Q9ULR5	58	66	1	65	37	102	1e-15	82	102	54	0.330963	Polyadenylate-binding protein-interacting protein 2B (PABP-interacting protein 2B) (PAIP-2B) (Poly(A)-binding protein-interacting protein 2B)	PAIP2 family
NODE_84082_length_277_cov_3.019608_g78798_i0.p1	NODE_84082_length_277_cov_3.019608_g78798_i0	O32175	51	83	2	84	35	117	8e-16	82	95	70	0.332421	Uncharacterized protein YusI	ArsC family
TRINITY_DN73898_c0_g7_i1.p1	TRINITY_DN73898_c0_g7_i1	P01772	53	74	32	104	10	83	1e-15	82	71	63	0.441281	Immunoglobulin heavy variable 3-33 (Ig heavy chain V-III region HIL) (Ig heavy chain V-III region KOL)	0
NODE_69929_length_285_cov_0.726415_g64649_i0.p1	NODE_69929_length_285_cov_0.726415_g64649_i0	Q6NVV1	78	49	1	49	14	62	8e-16	82	98	48	0.446672	Putative 60S ribosomal protein L13a protein RPL13AP3 (60S ribosomal protein L13a pseudogene 3)	Universal ribosomal protein uL13 family
TRINITY_DN55647_c0_g1_i1.p2	TRINITY_DN55647_c0_g1_i1	P83981	74	53	11	63	1	53	1e-15	82	83	100	0.472044	IgW transmembrane form Tm1T3/Tm6T3/Tm3C4 (Fragment)	0
TRINITY_DN332205_c0_g1_i1.p1	TRINITY_DN332205_c0_g1_i1	O89085	67	63	35	92	8	70	1e-15	82	45	54	0.541047	cAMP-specific 3',5'-cyclic phosphodiesterase 4A (EC 3.1.4.53) (Fragment)	Cyclic nucleotide phosphodiesterase family, PDE4 subfamily
TRINITY_DN64512_c0_g2_i1.p3	TRINITY_DN64512_c0_g2_i1	Q1QDG5	100	38	1	38	1	38	1e-15	82	97	100	0.566982	50S ribosomal protein L36	Bacterial ribosomal protein bL36 family
TRINITY_DN71228_c0_g2_i1.p1	TRINITY_DN71228_c0_g2_i1	B5X8I6	64	59	25	83	29	87	1e-15	82	69	66	0.644119	Neuropeptide-like protein C4orf48 homolog	0
NODE_7437_length_1440_cov_34.507681_g5773_i0.p1	NODE_7437_length_1440_cov_34.507681_g5773_i0	Q640V3	41	130	86	211	87	212	3e-15	82	60	60	1.34373	Nucleolar protein 12	RRP17 family
TRINITY_DN70227_c0_g1_i1.p1	TRINITY_DN70227_c0_g1_i1	Q9WUQ5	49	80	44	120	20	99	1e-15	82	66	81	2.44498	C-X-C motif chemokine 14 (B-cell and monocyte-activating chemokine) (Chemokine BRAK) (Kidney-expressed chemokine CXC) (MIP-2G) (Small-inducible cytokine B14)	Intercrine alpha (chemokine CxC) family
TRINITY_DN71363_c8_g5_i1.p1	TRINITY_DN71363_c8_g5_i1	Q2XXL4	47	86	6	91	29	114	6e-16	83	89	75	0.130313	Vespryn (Fragment)	Ohanin/vespryn family
TRINITY_DN671660_c0_g1_i1.p1	TRINITY_DN671660_c0_g1_i1	B7GW11	93	42	1	42	35	76	5e-16	83	81	49	0.139516	30S ribosomal protein S17	Universal ribosomal protein uS17 family
TRINITY_DN37357_c0_g1_i1.p1	TRINITY_DN37357_c0_g1_i1	Q5HPW7	100	38	12	49	1	38	5e-16	83	78	61	0.153468	50S ribosomal protein L28	Bacterial ribosomal protein bL28 family
TRINITY_DN575249_c0_g1_i1.p1	TRINITY_DN575249_c0_g1_i1	P50656	74	57	1	57	10	66	4e-16	83	100	56	0.186543	Cytochrome c oxidase subunit 1 (EC 1.9.3.1) (Cytochrome c oxidase polypeptide I) (Fragment)	Heme-copper respiratory oxidase family
TRINITY_DN138773_c0_g1_i1.p2	TRINITY_DN138773_c0_g1_i1	P08655	53	74	1	74	107	180	5e-16	83	97	41	0.19845	Uncharacterized 19.7 kDa protein in mercuric resistance operon	0
NODE_36113_length_396_cov_3.452012_g30944_i0.p1	NODE_36113_length_396_cov_3.452012_g30944_i0	P35853	44	124	9	131	1	114	6e-16	83	94	64	0.222257	Amidophosphoribosyltransferase (ATase) (EC 2.4.2.14) (Glutamine phosphoribosylpyrophosphate amidotransferase) (GPATase) (Fragment)	Purine/pyrimidine phosphoribosyltransferase family
NODE_47568_length_326_cov_3.652174_g42307_i0.p1	NODE_47568_length_326_cov_3.652174_g42307_i0	Q51732	44	90	1	90	65	153	4e-16	83	93	54	0.224788	Deglycase PfpI (EC 3.5.1.124) (Intracellular protease I) (EC 3.4.22.-)	Peptidase C56 family
NODE_61971_length_288_cov_2.144186_g56694_i0.p2	NODE_61971_length_288_cov_2.144186_g56694_i0	Q945U1	47	89	7	95	14	99	4e-16	83	94	58	0.239527	40S ribosomal protein S15	Universal ribosomal protein uS19 family
NODE_78503_length_280_cov_2.227053_g73221_i0.p1	NODE_78503_length_280_cov_2.227053_g73221_i0	P16923	44	87	1	87	24	110	4e-16	83	94	41	0.24637	N-(5'-phosphoribosyl)anthranilate isomerase (PRAI) (EC 5.3.1.24)	TrpF family
TRINITY_DN319409_c0_g1_i1.p1	TRINITY_DN319409_c0_g1_i1	Q852K5	49	69	1	69	93	160	4e-16	83	99	43	0.294422	Zinc finger A20 and AN1 domain-containing stress-associated protein 6 (OsSAP6)	0
TRINITY_DN66551_c0_g1_i2.p1	TRINITY_DN66551_c0_g1_i2	Q5U1Y9	43	114	52	162	40	153	1e-15	83	56	44	0.33767	Protein FAM216A	FAM216 family
TRINITY_DN57528_c0_g2_i1.p1	TRINITY_DN57528_c0_g2_i1	Q9HU55	54	82	5	86	4	83	6e-16	83	93	98	0.454652	Glutaredoxin	Glutaredoxin family
TRINITY_DN29367_c0_g1_i1.p2	TRINITY_DN29367_c0_g1_i1	Q25520	82	49	1	49	16	64	6e-16	83	100	62	0.459891	Segmentation protein Runt (Fragment)	0
NODE_30378_length_452_cov_3.923483_g25467_i0.p1	NODE_30378_length_452_cov_3.923483_g25467_i0	P35467	44	90	29	118	5	94	6e-16	83	74	96	0.519311	Protein S100-A1 (S-100 protein alpha chain) (S-100 protein subunit alpha) (S100 calcium-binding protein A1)	S-100 family
NODE_22950_length_571_cov_6.680723_g18701_i0.p1	NODE_22950_length_571_cov_6.680723_g18701_i0	Q504U0	65	60	47	106	52	111	5e-16	83	55	53	0.575366	Renal cancer differentiation gene 1 protein	0
NODE_27297_length_492_cov_6.035800_g22611_i0.p1	NODE_27297_length_492_cov_6.035800_g22611_i0	P02638	42	86	1	86	1	86	6e-16	83	86	93	0.582366	Protein S100-B (S-100 protein beta chain) (S-100 protein subunit beta) (S100 calcium-binding protein B)	S-100 family
TRINITY_DN19691_c0_g1_i1.p2	TRINITY_DN19691_c0_g1_i1	P31287	69	52	1	52	78	129	4e-16	83	74	40	0.613136	Protein Wnt-6 (XWnt-6) (Fragment)	Wnt family
TRINITY_DN52775_c0_g1_i1.p2	TRINITY_DN52775_c0_g1_i1	O95670	60	60	3	62	58	117	6e-16	83	94	51	0.656227	V-type proton ATPase subunit G 2 (V-ATPase subunit G 2) (V-ATPase 13 kDa subunit 2) (Vacuolar proton pump subunit G 2)	V-ATPase G subunit family
TRINITY_DN69614_c0_g1_i1.p3	TRINITY_DN69614_c0_g1_i1	Q2KIY0	64	58	1	58	28	85	6e-16	83	98	68	0.942017	COMM domain-containing protein 6	0
TRINITY_DN73714_c0_g2_i2.p2	TRINITY_DN73714_c0_g2_i2	Q06615	46	96	129	224	137	232	1e-15	83	42	41	1.08384	Homeobox protein notochord (Xnot)	0
TRINITY_DN70767_c0_g1_i1.p2	TRINITY_DN70767_c0_g1_i1	P56277	65	60	1	59	1	60	4e-16	83	100	88	2.35213	Cx9C motif-containing protein 4 (Mature T-cell proliferation 1 neighbor protein) (Mature T-cell proliferation-1 type A) (MTCP-1 type A) (Protein p8 MTCP-1) (p8MTCP1)	CMC4 family
TRINITY_DN71060_c1_g1_i1.p2	TRINITY_DN71060_c1_g1_i1	P0DMW4	61	70	14	81	9	78	6e-16	83	83	90	5.04854	Small integral membrane protein 10-like protein 2A	0
TRINITY_DN183460_c0_g1_i1.p2	TRINITY_DN183460_c0_g1_i1	P33190	77	57	1	57	24	80	3e-16	84	100	44	0.076734	Ubiquitin-60S ribosomal protein L40 [Cleaved into: Ubiquitin; 60S ribosomal protein L40 (CEP52) (CEP53)]	Ubiquitin family; Eukaryotic ribosomal protein eL40 family
NODE_28691_length_473_cov_3.462500_g23888_i0.p1	NODE_28691_length_473_cov_3.462500_g23888_i0	P81926	47	109	9	116	14	117	3e-16	84	80	72	0.134324	Superoxide dismutase [Cu-Zn] (EC 1.15.1.1)	Cu-Zn superoxide dismutase family
NODE_33054_length_423_cov_1.077143_g28012_i0.p1	NODE_33054_length_423_cov_1.077143_g28012_i0	Q78HU7	81	47	47	93	49	95	3e-16	84	50	49	0.162719	Glycophorin-C (CD antigen CD236)	Glycophorin-C family
TRINITY_DN66669_c0_g2_i1.p1	TRINITY_DN66669_c0_g2_i1	B4SP15	72	65	8	72	1	65	2e-16	84	75	73	0.190119	30S ribosomal protein S20	Bacterial ribosomal protein bS20 family
TRINITY_DN72007_c1_g3_i5.p1	TRINITY_DN72007_c1_g3_i5	A4FVI0	45	109	1	104	16	124	6e-16	84	55	78	0.221962	Zinc finger SWIM domain-containing protein 7	SWS1 family
TRINITY_DN33278_c0_g1_i1.p1	TRINITY_DN33278_c0_g1_i1	P69821	40	102	1	101	23	120	3e-16	84	99	66	0.222059	Ascorbate-specific PTS system EIIA component (Ascorbate-specific phosphotransferase enzyme IIA component)	0
NODE_31849_length_435_cov_20.124309_g26857_i0.p4	NODE_31849_length_435_cov_20.124309_g26857_i0	B2FPA7	100	41	1	41	6	46	2e-16	84	98	89	0.225945	50S ribosomal protein L34	Bacterial ribosomal protein bL34 family
TRINITY_DN186529_c0_g1_i1.p1	TRINITY_DN186529_c0_g1_i1	P80432	100	39	1	39	25	63	3e-16	84	98	62	0.230201	Cytochrome c oxidase subunit 7C, mitochondrial (Cytochrome c oxidase polypeptide VIIIA) (Cytochrome c oxidase polypeptide VIIc)	Cytochrome c oxidase VIIc family
TRINITY_DN45780_c0_g1_i1.p1	TRINITY_DN45780_c0_g1_i1	Q8VCH2	46	96	31	123	36	131	2e-16	84	75	43	0.267822	CMRF35-like molecule 5 (CLM-5) (CD300 antigen like family member D) (Leukocyte mono-Ig-like receptor 4) (Myeloid-associated immunoglobulin-like receptor 4) (MAIR-4) (MAIR-IV)	CD300 family
TRINITY_DN332294_c0_g1_i1.p1	TRINITY_DN332294_c0_g1_i1	A0A0A0MRZ9	52	69	1	68	54	122	3e-16	84	80	56	0.285096	Immunoglobulin lambda variable 5-52	0
TRINITY_DN72155_c0_g3_i1.p1	TRINITY_DN72155_c0_g3_i1	P47958	55	74	29	101	3	76	3e-16	84	63	41	0.287872	Adenine phosphoribosyltransferase (APRT) (EC 2.4.2.7)	Purine/pyrimidine phosphoribosyltransferase family
NODE_23992_length_549_cov_3.338235_g19637_i0.p3	NODE_23992_length_549_cov_3.338235_g19637_i0	Q6R4R9	54	70	1	69	1	70	3e-16	84	99	47	0.290093	Truncated transcription factor CAULIFLOWER A (BobCAL-a) (Agamous-like MADS-box protein CAL-A)	0
NODE_38800_length_376_cov_2.993399_g33584_i0.p1	NODE_38800_length_376_cov_2.993399_g33584_i0	P52563	49	101	3	103	112	206	3e-16	84	89	46	0.296935	N-(5'-phosphoribosyl)anthranilate isomerase (PRAI) (EC 5.3.1.24)	TrpF family
TRINITY_DN415848_c0_g1_i1.p2	TRINITY_DN415848_c0_g1_i1	A7HRI8	53	70	2	71	20	83	3e-16	84	96	46	0.300979	UPF0260 protein Plav_0898	UPF0260 family
TRINITY_DN238321_c0_g1_i1.p1	TRINITY_DN238321_c0_g1_i1	A5WI39	59	70	24	93	6	75	3e-16	84	74	54	0.367343	Ribonuclease P protein component (RNase P protein) (RNaseP protein) (EC 3.1.26.5) (Protein C5)	RnpA family
TRINITY_DN70583_c0_g1_i5.p1	TRINITY_DN70583_c0_g1_i5	P26187	41	93	20	112	5	97	3e-16	84	69	44	0.419432	Methylated-DNA--protein-cysteine methyltransferase (EC 2.1.1.63) (6-O-methylguanine-DNA methyltransferase) (MGMT) (O-6-methylguanine-DNA-alkyltransferase)	MGMT family
NODE_138683_length_249_cov_0.875000_g133397_i0.p1	NODE_138683_length_249_cov_0.875000_g133397_i0	A1XQU7	82	51	32	82	1	51	2e-16	84	62	45	0.428908	60S acidic ribosomal protein P1	Eukaryotic ribosomal protein P1/P2 family
NODE_50963_length_312_cov_0.962343_g45695_i0.p1	NODE_50963_length_312_cov_0.962343_g45695_i0	P34191	52	103	1	103	123	225	3e-16	84	100	45	0.442548	ATP synthase subunit a (F-ATPase protein 6)	ATPase A chain family
TRINITY_DN66145_c0_g3_i1.p3	TRINITY_DN66145_c0_g3_i1	Q63ZY7	53	72	28	99	84	155	3e-16	84	69	46	0.502627	Protein UXT (Ubiquitously expressed transcript protein)	UXT family
TRINITY_DN74523_c0_g2_i3.p1	TRINITY_DN74523_c0_g2_i3	P02251	45	94	44	137	33	126	5e-16	84	59	44	0.807165	Histone H1.3	Histone H1/H5 family
TRINITY_DN60456_c1_g1_i1.p2	TRINITY_DN60456_c1_g1_i1	Q3E811	98	40	1	40	1	40	2e-16	84	82	65	1.10106	Regulator of rDNA transcription protein 15	ART2/RRT15 family
NODE_1050_length_3158_cov_29.568882_g807_i0.p1	NODE_1050_length_3158_cov_29.568882_g807_i0	Q9CQY2	41	111	1	105	1	108	2e-16	84	105	93	1.47423	RNA guanine-N7 methyltransferase activating subunit (Protein FAM103A1) (RNA guanine-7 methyltransferase activating subunit) (RNMT-activating mRNA cap methylating subunit) (RNMT-activating mRNA cap methyltransferase subunit) (RNMT-activating mini protein) (RAM)	RAM family
TRINITY_DN57047_c1_g1_i1.p1	TRINITY_DN57047_c1_g1_i1	Q802F3	51	83	1	83	1	83	3e-16	84	99	54	19.1926	Selenoprotein F (15 kDa selenoprotein)	Selenoprotein M/F family
TRINITY_DN66916_c2_g1_i1.p1	TRINITY_DN66916_c2_g1_i1	Q8AYB8	56	75	5	78	3	77	2e-16	84	95	97	23.819	Homeodomain-only protein	0
TRINITY_DN73916_c2_g10_i1.p1	TRINITY_DN73916_c2_g10_i1	P62756	62	60	1	60	26	85	1e-16	85	100	49	0.076734	Inter-alpha-trypsin inhibitor (ITI) (GIK-14) (Inhibitory fragment of ITI) (Fragment)	0
NODE_117151_length_260_cov_0.823529_g111867_i0.p1	NODE_117151_length_260_cov_0.823529_g111867_i0	Q02SH2	56	73	1	73	37	109	1e-16	85	85	62	0.088539	Ribosomal silencing factor RsfS	Iojap/RsfS family
NODE_43032_length_349_cov_1.597826_g37784_i0.p1	NODE_43032_length_349_cov_1.597826_g37784_i0	Q53229	54	71	1	69	16	86	2e-16	85	69	43	0.196562	UPF0093 membrane protein RHOS4_28450 (ORF1)	UPF0093 family
NODE_10819_length_1086_cov_7.092794_g8420_i0.p1	NODE_10819_length_1086_cov_7.092794_g8420_i0	Q90479	42	124	173	291	64	185	6e-16	85	40	57	0.391347	Neural cell adhesion molecule L1.2 (N-CAM-L1.2) (NCAM-L1.2) (Fragment)	Immunoglobulin superfamily, L1/neurofascin/NgCAM family
NODE_10176_length_1138_cov_6.717371_g7926_i0.p1	NODE_10176_length_1138_cov_6.717371_g7926_i0	P42962	42	115	140	252	135	249	5e-16	85	45	46	0.435782	5-amino-6-(5-phospho-D-ribitylamino)uracil phosphatase YcsE (EC 3.1.3.104)	HAD-like hydrolase superfamily, Cof family
TRINITY_DN67952_c0_g2_i1.p1	TRINITY_DN67952_c0_g2_i1	Q28601	91	43	1	43	51	93	1e-16	85	96	45	0.525747	Homeobox protein Hox-C9 (Fragment)	Abd-B homeobox family
NODE_7448_length_1439_cov_18.338214_g5783_i0.p1	NODE_7448_length_1439_cov_18.338214_g5783_i0	Q58CQ0	43	125	8	122	1	124	7e-16	85	44	49	0.869101	Protein CUSTOS	CUSTOS family
NODE_7916_length_1377_cov_23.226994_g6143_i0.p2	NODE_7916_length_1377_cov_23.226994_g6143_i0	Q9NQG1	56	71	1	70	1	71	2e-16	85	84	84	1.22643	Protein MANBAL	UPF0239 family
TRINITY_DN74292_c0_g1_i2.p2	TRINITY_DN74292_c0_g1_i2	Q96BZ8	44	135	16	143	43	175	4e-16	85	64	51	1.27323	Leukocyte receptor cluster member 1	0
TRINITY_DN70079_c0_g2_i1.p1	TRINITY_DN70079_c0_g2_i1	C1C488	43	143	187	321	137	275	9e-16	85	44	52	1.84064	UAP56-interacting factor (Forty-two-three domain-containing protein 1) (Protein 40-2-3)	UIF family
NODE_102200_length_268_cov_0.789744_g96916_i0.p1	NODE_102200_length_268_cov_0.789744_g96916_i0	Q68FU5	53	74	1	74	68	141	5e-17	86	84	48	0.085896	Uncharacterized protein C9orf85 homolog	0
NODE_132698_length_252_cov_0.860335_g127413_i0.p1	NODE_132698_length_252_cov_0.860335_g127413_i0	B0S174	77	52	1	52	1	52	5e-17	86	96	83	0.09135	50S ribosomal protein L35	Bacterial ribosomal protein bL35 family
NODE_147823_length_245_cov_0.895349_g142536_i0.p1	NODE_147823_length_245_cov_0.895349_g142536_i0	Q90YU3	63	78	1	78	66	143	9e-17	86	96	50	0.150022	60S ribosomal protein L24	Eukaryotic ribosomal protein eL24 family
NODE_142421_length_247_cov_1.660920_g137135_i0.p1	NODE_142421_length_247_cov_1.660920_g137135_i0	A5WCE5	66	64	1	64	57	120	5e-17	86	82	45	0.153095	Large-conductance mechanosensitive channel	MscL family
TRINITY_DN18576_c1_g1_i1.p2	TRINITY_DN18576_c1_g1_i1	A6GZ86	93	42	1	42	48	89	5e-17	86	98	47	0.153468	30S ribosomal protein S14	Universal ribosomal protein uS14 family
TRINITY_DN320538_c0_g1_i1.p2	TRINITY_DN320538_c0_g1_i1	Q8XGY4	60	73	28	100	9	79	9e-17	86	72	42	0.166209	tRNA-specific adenosine deaminase (EC 3.5.4.33)	Cytidine and deoxycytidylate deaminase family
TRINITY_DN650030_c0_g1_i1.p1	TRINITY_DN650030_c0_g1_i1	P93377	95	43	1	43	13	55	7e-17	86	78	65	0.187039	40S ribosomal protein S14 (Fragment)	Universal ribosomal protein uS11 family
NODE_84839_length_277_cov_0.754902_g79555_i0.p1	NODE_84839_length_277_cov_0.754902_g79555_i0	Q9DGK4	55	76	17	92	1	76	7e-17	86	83	44	0.196405	Translationally-controlled tumor protein homolog (TCTP)	TCTP family
TRINITY_DN71024_c0_g1_i3.p4	TRINITY_DN71024_c0_g1_i3	Q6GR66	66	61	1	61	1	61	7e-17	86	100	49	0.205093	Mitochondrial import inner membrane translocase subunit Tim10 B (Mitochondrial import inner membrane translocase subunit Tim9 B)	Small Tim family
TRINITY_DN30052_c0_g1_i1.p1	TRINITY_DN30052_c0_g1_i1	P0AFU6	100	39	1	39	34	72	5e-17	86	98	54	0.230201	Uncharacterized protein YiiF	0
NODE_37389_length_386_cov_2.722045_g32191_i0.p1	NODE_37389_length_386_cov_2.722045_g32191_i0	Q568G4	48	79	49	127	5	83	7e-17	86	62	47	0.238963	EF-hand calcium-binding domain-containing protein 11	0
TRINITY_DN105145_c0_g1_i1.p1	TRINITY_DN105145_c0_g1_i1	Q07813	50	100	26	125	16	108	5e-17	86	80	52	0.250148	Apoptosis regulator BAX	Bcl-2 family
NODE_29998_length_457_cov_2.744792_g25116_i0.p2	NODE_29998_length_457_cov_2.744792_g25116_i0	P56620	49	102	19	111	1	102	7e-17	86	89	100	0.292831	Matrix Gla protein (MGP)	Osteocalcin/matrix Gla protein family
TRINITY_DN34751_c0_g2_i1.p3	TRINITY_DN34751_c0_g2_i1	P79081	48	87	1	87	76	162	7e-17	86	98	52	0.298057	N-acetyltransferase ats1 (EC 2.3.1.-)	Acetyltransferase family
TRINITY_DN72409_c1_g1_i2.p2	TRINITY_DN72409_c1_g1_i2	Q9D882	49	93	1	85	1	91	9e-17	86	70	78	0.356076	Protein FAM241B	FAM241 family
NODE_82121_length_278_cov_3.756098_g76837_i0.p2	NODE_82121_length_278_cov_3.756098_g76837_i0	Q1QE84	74	53	1	53	24	76	9e-17	86	88	43	0.423968	Putative fluoride ion transporter CrcB	CrcB (TC 9.B.71) family
TRINITY_DN66857_c0_g1_i1.p1	TRINITY_DN66857_c0_g1_i1	A7YVI8	59	63	71	131	86	148	9e-17	86	47	41	0.460508	Oxidoreductase-like domain-containing protein 1	0
NODE_8118_length_1352_cov_8.344019_g6312_i0.p2	NODE_8118_length_1352_cov_8.344019_g6312_i0	Q0VBW2	44	87	17	103	22	108	9e-17	86	81	78	0.597275	Cornifelin	Cornifelin family
NODE_11791_length_1012_cov_48.127796_g9201_i0.p1	NODE_11791_length_1012_cov_48.127796_g9201_i0	A1L3N6	86	43	51	93	33	75	7e-17	86	46	57	0.633245	Cytochrome c oxidase assembly factor 5	PET191 family
TRINITY_DN70834_c1_g2_i4.p1	TRINITY_DN70834_c1_g2_i4	Q3SYV1	44	107	10	115	1	105	5e-17	86	87	92	0.783754	Transmembrane protein 263	TMEM263 family
TRINITY_DN72360_c1_g1_i1.p1	TRINITY_DN72360_c1_g1_i1	C9JI98	49	83	6	83	29	111	2e-16	86	49	47	1.23904	Transmembrane protein 238	0
TRINITY_DN74314_c7_g20_i1.p1	TRINITY_DN74314_c7_g20_i1	P15981	43	115	124	237	113	226	3e-16	86	49	45	1.42168	SLA class II histocompatibility antigen, DQ haplotype D alpha chain	MHC class II family
TRINITY_DN64392_c0_g1_i1.p3	TRINITY_DN64392_c0_g1_i1	Q3ZBS8	86	50	1	49	48	97	7e-17	86	100	52	1.63081	Mitochondrial import inner membrane translocase subunit Tim8 A	Small Tim family
TRINITY_DN73627_c5_g1_i1.p1	TRINITY_DN73627_c5_g1_i1	P79255	47	85	1	85	1	85	7e-17	86	87	84	1.72912	Interleukin-8 (IL-8) (C-X-C motif chemokine 8) (Chemokine (C-X-C motif) ligand 8)	Intercrine alpha (chemokine CxC) family
TRINITY_DN67402_c0_g2_i1.p1	TRINITY_DN67402_c0_g2_i1	P01592	48	97	20	115	1	94	9e-17	86	74	61	1.77273	Immunoglobulin J chain	0
TRINITY_DN70250_c0_g3_i1.p2	TRINITY_DN70250_c0_g3_i1	Q14657	57	76	17	92	63	138	9e-17	86	78	53	8.32247	EKC/KEOPS complex subunit LAGE3 (L antigen family member 3) (Protein ESO-3) (Protein ITBA2)	CTAG/PCC1 family
TRINITY_DN65489_c12_g3_i1.p3	TRINITY_DN65489_c12_g3_i1	A0A023PXC2	69	62	3	64	43	104	5e-17	86	63	54	352.053	Putative uncharacterized membrane protein YEL053W-A	0
NODE_123002_length_257_cov_0.836957_g117718_i0.p1	NODE_123002_length_257_cov_0.836957_g117718_i0	P0A106	67	57	1	57	11	67	4e-17	87	93	83	0.089573	Cold shock protein CapB (C8.0) (Cold acclimation protein B)	0
NODE_126537_length_255_cov_0.846154_g121253_i0.p1	NODE_126537_length_255_cov_0.846154_g121253_i0	P80639	50	84	1	84	73	153	3e-17	87	100	53	0.090275	Eukaryotic translation initiation factor 5A (eIF-5A) (eIF-4D)	EIF-5A family
TRINITY_DN65141_c0_g5_i1.p1	TRINITY_DN65141_c0_g5_i1	P49390	50	76	16	91	14	89	3e-17	87	70	85	0.119897	Cytochrome b (Complex III subunit 3) (Complex III subunit III) (Cytochrome b-c1 complex subunit 3) (Ubiquinol-cytochrome-c reductase complex cytochrome b subunit) (Fragment)	Cytochrome b family
TRINITY_DN432302_c0_g1_i1.p1	TRINITY_DN432302_c0_g1_i1	Q9NW97	43	137	2	131	127	252	3e-17	87	103	54	0.141549	Transmembrane protein 51	0
NODE_31105_length_444_cov_4.816712_g26135_i0.p1	NODE_31105_length_444_cov_4.816712_g26135_i0	Q99P96	43	144	10	146	67	203	5e-17	87	98	61	0.147505	Histone deacetylase 7 (HD7) (EC 3.5.1.98) (Histone deacetylase 7A) (HD7a) (Fragment)	Histone deacetylase family, HD type 2 subfamily
TRINITY_DN15393_c0_g1_i1.p1	TRINITY_DN15393_c0_g1_i1	A8FFM6	77	48	2	49	1	48	3e-17	87	96	51	0.153468	UPF0473 protein BPUM_2377	UPF0473 family
NODE_45213_length_337_cov_4.465909_g39959_i0.p1	NODE_45213_length_337_cov_4.465909_g39959_i0	A7MEY6	41	105	7	111	21	125	3e-17	87	95	63	0.182489	DNA protection during starvation protein (EC 1.16.-.-)	Dps family
TRINITY_DN111857_c0_g1_i1.p3	TRINITY_DN111857_c0_g1_i1	A4G836	78	51	1	51	44	94	2e-17	87	94	53	0.251586	10 kDa chaperonin (GroES protein) (Protein Cpn10)	GroES chaperonin family
TRINITY_DN71521_c0_g1_i6.p1	TRINITY_DN71521_c0_g1_i6	Q7T392	50	88	11	98	1	86	1e-16	87	44	40	0.388391	Transmembrane protein 179B	TMEM179 family
TRINITY_DN72933_c0_g2_i6.p1	TRINITY_DN72933_c0_g2_i6	Q8UCK6	45	98	35	132	36	133	2e-17	87	74	60	0.723644	DNA protection during starvation protein (EC 1.16.-.-)	Dps family
NODE_11806_length_1011_cov_20.961620_g9215_i0.p5	NODE_11806_length_1011_cov_20.961620_g9215_i0	Q5HN74	44	91	9	99	24	114	3e-17	87	84	61	0.773797	Peroxide-responsive repressor PerR	Fur family
TRINITY_DN69577_c0_g1_i1.p1	TRINITY_DN69577_c0_g1_i1	Q8QGW7	50	72	92	163	77	148	6e-17	87	44	49	0.882433	Lipopolysaccharide-induced tumor necrosis factor-alpha factor homolog (LPS-induced TNF-alpha factor homolog) (Small integral membrane protein of lysosome/late endosome)	CDIP1/LITAF family
TRINITY_DN72409_c1_g1_i7.p1	TRINITY_DN72409_c1_g1_i7	Q96D05	44	124	44	157	1	121	3e-17	87	78	102	0.977766	Protein FAM241B	FAM241 family
TRINITY_DN73134_c0_g1_i5.p1	TRINITY_DN73134_c0_g1_i5	Q28I13	63	59	1	59	1	59	4e-17	87	66	72	1.20798	UPF0729 protein C18orf32 homolog	UPF0729 family
NODE_83579_length_278_cov_0.751220_g78295_i0.p1	NODE_83579_length_278_cov_0.751220_g78295_i0	P54430	44	86	7	92	54	139	2e-17	88	93	46	0.082806	Uncharacterized protein YrkC	0
TRINITY_DN420626_c0_g1_i1.p1	TRINITY_DN420626_c0_g1_i1	Q45099	85	46	1	46	1	46	2e-17	88	100	70	0.134621	Cold shock-like protein CspD	0
NODE_66325_length_286_cov_1.084507_g61045_i0.p2	NODE_66325_length_286_cov_1.084507_g61045_i0	Q04668	60	70	8	77	22	91	1e-17	88	74	77	0.160443	Pyruvate kinase (PK) (EC 2.7.1.40) (Fragment)	Pyruvate kinase family
TRINITY_DN51102_c0_g2_i1.p1	TRINITY_DN51102_c0_g2_i1	P33989	52	77	8	84	1	77	2e-17	88	85	93	0.16714	Uncharacterized protein in rpoN-murA intergenic region (ORF3)	BolA/IbaG family
TRINITY_DN614162_c0_g1_i1.p2	TRINITY_DN614162_c0_g1_i1	Q7ZV34	52	86	1	86	58	136	1e-17	88	100	48	0.189178	Malignant T-cell-amplified sequence 1 (MCT-1)	MCTS1 family
NODE_44952_length_338_cov_350.033962_g39699_i0.p1	NODE_44952_length_338_cov_350.033962_g39699_i0	Q6D9I4	55	67	1	67	1	67	2e-17	88	99	97	0.200228	UPF0337 protein ECA0631	UPF0337 (CsbD) family
TRINITY_DN58833_c0_g1_i1.p1	TRINITY_DN58833_c0_g1_i1	A1L4L8	43	101	3	103	63	157	1e-17	88	94	57	0.278414	PLAC8-like protein 1	Cornifelin family
TRINITY_DN74017_c0_g2_i2.p1	TRINITY_DN74017_c0_g2_i2	P85420	45	96	1	96	59	154	2e-17	88	67	48	0.399016	Snake venom metalloproteinase atroxlysin-1 (SVMP) (EC 3.4.24.-) (Atroxlysin-I)	Venom metalloproteinase (M12B) family, P-I subfamily
TRINITY_DN44014_c1_g1_i1.p2	TRINITY_DN44014_c1_g1_i1	P0DKW5	82	51	1	51	49	99	1e-17	88	100	40	0.451375	Apolipoprotein E (Apo-E)	Apolipoprotein A1/A4/E family
NODE_101218_length_268_cov_1.394872_g95934_i0.p1	NODE_101218_length_268_cov_1.394872_g95934_i0	P39032	71	58	1	58	1	58	1e-17	88	98	55	0.618738	60S ribosomal protein L36	Eukaryotic ribosomal protein eL36 family
TRINITY_DN67201_c0_g1_i2.p1	TRINITY_DN67201_c0_g1_i2	Q8NCU8	68	60	5	64	79	138	2e-17	88	92	107	0.906861	Mitoregulin (Small integral membrane protein 37)	Mitoregulin family
TRINITY_DN229758_c0_g1_i1.p2	TRINITY_DN229758_c0_g1_i1	P18736	64	59	1	59	69	127	1e-17	89	94	42	0.087454	Gastrula zinc finger protein XlCGF71.1 (Fragment)	Krueppel C2H2-type zinc-finger protein family
NODE_146019_length_246_cov_0.890173_g140732_i0.p2	NODE_146019_length_246_cov_0.890173_g140732_i0	A6NHG4	57	75	6	80	1	75	8e-18	89	93	56	0.093578	D-dopachrome decarboxylase-like protein (EC 4.1.1.-) (D-dopachrome tautomerase-like protein)	MIF family
NODE_121111_length_258_cov_0.832432_g115827_i0.p1	NODE_121111_length_258_cov_0.832432_g115827_i0	B1KDK4	49	73	14	86	36	108	8e-18	89	85	50	0.094281	UPF0260 protein Swoo_2117	UPF0260 family
TRINITY_DN74249_c0_g1_i1.p1	TRINITY_DN74249_c0_g1_i1	Q8MKI5	41	119	6	124	61	177	6e-18	89	86	43	0.137476	Caspase-3 (CASP-3) (EC 3.4.22.56) [Cleaved into: Caspase-3 subunit p17; Caspase-3 subunit p12]	Peptidase C14A family
TRINITY_DN264169_c0_g1_i1.p4	TRINITY_DN264169_c0_g1_i1	Q8PQ10	93	45	1	45	46	90	8e-18	89	96	50	0.145433	Putative Fis-like DNA-binding protein	Transcriptional regulatory Fis family
TRINITY_DN128832_c0_g1_i1.p5	TRINITY_DN128832_c0_g1_i1	B4SKW7	98	42	1	42	37	78	1e-17	89	78	47	0.153695	30S ribosomal protein S19	Universal ribosomal protein uS19 family
NODE_29587_length_462_cov_2.316195_g24732_i0.p1	NODE_29587_length_462_cov_2.316195_g24732_i0	A0A075B6J1	41	116	7	121	6	120	8e-18	89	88	94	0.169661	Immunoglobulin lambda variable 5-37	0
TRINITY_DN332877_c0_g1_i1.p1	TRINITY_DN332877_c0_g1_i1	Q91605	66	70	1	70	83	152	1e-17	89	99	46	0.182612	Transcription factor XE1.1 (Fragment)	0
TRINITY_DN309041_c0_g1_i1.p1	TRINITY_DN309041_c0_g1_i1	P31051	75	57	24	80	1	57	1e-17	89	70	98	0.18792	Dihydrolipoyllysine-residue succinyltransferase component of 2-oxoglutarate dehydrogenase complex (EC 2.3.1.61) (2-oxoglutarate dehydrogenase complex component E2) (OGDC-E2) (Dihydrolipoamide succinyltransferase component of 2-oxoglutarate dehydrogenase complex) (Fragment)	2-oxoacid dehydrogenase family
NODE_62027_length_288_cov_1.841860_g56750_i0.p1	NODE_62027_length_288_cov_1.841860_g56750_i0	Q9CR51	68	74	1	74	1	74	8e-18	89	100	63	0.191035	V-type proton ATPase subunit G 1 (V-ATPase subunit G 1) (V-ATPase 13 kDa subunit 1) (Vacuolar proton pump subunit G 1)	V-ATPase G subunit family
TRINITY_DN257649_c0_g1_i1.p1	TRINITY_DN257649_c0_g1_i1	P03852	78	58	1	58	75	132	6e-18	89	98	44	0.199619	Uncharacterized 15.3 kDa protein	0
TRINITY_DN28681_c0_g2_i1.p1	TRINITY_DN28681_c0_g2_i1	Q09118	43	103	110	212	107	208	2e-17	89	48	50	0.208687	Proheparin-binding EGF-like growth factor [Cleaved into: Heparin-binding EGF-like growth factor (HB-EGF) (HBEGF) (Diphtheria toxin receptor) (DT-R)]	0
TRINITY_DN35517_c0_g1_i1.p2	TRINITY_DN35517_c0_g1_i1	Q9XGL4	60	70	1	70	51	119	1e-17	89	97	59	0.220856	60S ribosomal protein L31	Eukaryotic ribosomal protein eL31 family
TRINITY_DN690948_c0_g1_i1.p1	TRINITY_DN690948_c0_g1_i1	B7H3I4	77	60	1	60	29	88	6e-18	89	98	68	0.229056	30S ribosomal protein S20	Bacterial ribosomal protein bS20 family
TRINITY_DN20177_c0_g1_i1.p1	TRINITY_DN20177_c0_g1_i1	A8MQ11	72	57	2	58	18	74	6e-18	89	46	43	0.274267	Postmeiotic segregation increased 2-like protein 5 (Postmeiotic segregation increased protein 4) (Postmeiotic segregation increased protein 7) (Putative postmeiotic segregation increased 2 pseudogene 5)	DNA mismatch repair MutL/HexB family
TRINITY_DN67464_c0_g1_i1.p1	TRINITY_DN67464_c0_g1_i1	P74615	40	144	80	220	40	176	2e-17	89	56	80	0.343265	Uncharacterized protein sll1483	0
TRINITY_DN72370_c0_g1_i3.p1	TRINITY_DN72370_c0_g1_i3	Q5R9M3	47	81	11	91	1	81	1e-17	89	49	76	0.377688	Thioredoxin (Trx)	Thioredoxin family
TRINITY_DN60629_c0_g2_i1.p2	TRINITY_DN60629_c0_g2_i1	P0CT79	88	50	13	62	5	54	6e-18	89	65	74	0.479222	40S ribosomal protein S28-A (S33)	Eukaryotic ribosomal protein eS28 family
TRINITY_DN62893_c0_g1_i2.p1	TRINITY_DN62893_c0_g1_i2	Q96IY1	43	116	2	110	42	155	9e-18	89	81	41	0.511787	Kinetochore-associated protein NSL1 homolog	0
TRINITY_DN65797_c0_g2_i1.p1	TRINITY_DN65797_c0_g2_i1	Q688C4	64	70	43	108	1	70	8e-18	89	57	59	0.526393	DNA-binding protein inhibitor ID-3 (Inhibitor of DNA binding 3) (Inhibitor of differentiation 3)	0
TRINITY_DN72247_c0_g6_i3.p1	TRINITY_DN72247_c0_g6_i3	P30219	40	136	48	183	89	215	2e-17	89	73	63	0.773776	Heat shock protein 30D	Small heat shock protein (HSP20) family
TRINITY_DN74194_c1_g3_i1.p1	TRINITY_DN74194_c1_g3_i1	A0M8Q6	48	93	2	93	1	92	1e-17	89	85	88	0.832643	Immunoglobulin lambda constant 7 (Ig lambda-7 chain C region)	0
TRINITY_DN68918_c0_g1_i3.p2	TRINITY_DN68918_c0_g1_i3	P67234	59	74	21	94	1	74	1e-17	89	75	97	0.864618	UPF0109 protein lmo1796	UPF0109 family
NODE_10192_length_1137_cov_11.935150_g7937_i0.p1	NODE_10192_length_1137_cov_11.935150_g7937_i0	A0A0G2JS06	43	107	16	121	15	118	2e-17	89	44	87	0.893676	Immunoglobulin lambda variable 5-39	0
TRINITY_DN67510_c0_g1_i1.p1	TRINITY_DN67510_c0_g1_i1	A6NL82	41	120	4	123	5	124	6e-18	89	90	90	1.04677	Protein FAM183A	FAM183 family
TRINITY_DN68314_c0_g2_i1.p1	TRINITY_DN68314_c0_g2_i1	Q32L83	70	56	79	134	68	123	6e-18	89	41	45	3.9071	Brain protein I3	BRI3 family
TRINITY_DN62604_c0_g1_i2.p1	TRINITY_DN62604_c0_g1_i2	Q1LWG3	46	118	3	114	1	116	8e-18	89	103	102	7.96119	39S ribosomal protein L36, mitochondrial (L36mt) (MRP-L36)	Bacterial ribosomal protein bL36 family
TRINITY_DN55439_c0_g2_i1.p2	TRINITY_DN55439_c0_g2_i1	P00126	51	91	21	108	1	91	6e-18	89	83	100	34.9048	Cytochrome b-c1 complex subunit 6, mitochondrial (Complex III subunit 6) (Complex III subunit VIII) (Cytochrome c1 non-heme 11 kDa protein) (Mitochondrial hinge protein) (Ubiquinol-cytochrome c reductase complex 11 kDa protein)	UQCRH/QCR6 family
NODE_142265_length_247_cov_2.212644_g136979_i0.p1	NODE_142265_length_247_cov_2.212644_g136979_i0	Q9Z9N7	53	80	1	80	52	131	4e-18	90	99	51	0.074248	Glutathione peroxidase homolog BsaA (EC 1.-.-.-)	Glutathione peroxidase family
TRINITY_DN376871_c0_g1_i1.p1	TRINITY_DN376871_c0_g1_i1	A6H7B0	52	83	1	83	79	161	5e-18	90	97	46	0.087949	Plasmolipin (Plasma membrane proteolipid)	MAL family
NODE_124252_length_256_cov_0.967213_g118968_i0.p1	NODE_124252_length_256_cov_0.967213_g118968_i0	Q1IFM0	59	70	1	70	19	88	5e-18	90	83	44	0.089922	6,7-dimethyl-8-ribityllumazine synthase (DMRL synthase) (LS) (Lumazine synthase) (EC 2.5.1.78)	DMRL synthase family
TRINITY_DN625956_c1_g1_i1.p1	TRINITY_DN625956_c1_g1_i1	P29652	66	71	1	71	89	159	5e-18	90	100	44	0.110664	Cytochrome c oxidase subunit 1 (EC 1.9.3.1) (Cytochrome c oxidase polypeptide I) (Fragment)	Heme-copper respiratory oxidase family
NODE_24549_length_539_cov_1.648069_g20143_i0.p1	NODE_24549_length_539_cov_1.648069_g20143_i0	P44190	54	83	4	86	5	87	4e-18	90	82	84	0.114816	Uncharacterized protein HI_1419	0
NODE_41159_length_360_cov_2.000000_g35925_i0.p1	NODE_41159_length_360_cov_2.000000_g35925_i0	Q6CQE5	75	57	1	57	8	64	5e-18	90	98	52	0.126262	Protein TAR1	0
TRINITY_DN637745_c0_g1_i1.p1	TRINITY_DN637745_c0_g1_i1	C1DKZ1	48	90	1	87	41	130	5e-18	90	102	43	0.178758	Outer-membrane lipoprotein carrier protein	LolA family
TRINITY_DN29898_c0_g2_i1.p1	TRINITY_DN29898_c0_g2_i1	Q9D6K5	49	91	7	97	12	102	5e-18	90	65	63	0.179904	Synaptojanin-2-binding protein (Activin receptor-interacting protein 2) (Activin receptor-interacting protein 4) (Mitochondrial outer membrane protein 25)	0
NODE_34114_length_413_cov_1.411765_g29039_i0.p1	NODE_34114_length_413_cov_1.411765_g29039_i0	Q6ZSU1	49	87	1	85	60	146	4e-18	90	101	60	0.216638	Putative inactive cytochrome P450 2G1 (Cytochrome P450 2G1 pseudogene)	Cytochrome P450 family
TRINITY_DN160756_c0_g1_i1.p1	TRINITY_DN160756_c0_g1_i1	P29670	84	49	1	49	19	67	4e-18	90	98	58	0.428391	Cytochrome b (Complex III subunit 3) (Complex III subunit III) (Cytochrome b-c1 complex subunit 3) (Ubiquinol-cytochrome-c reductase complex cytochrome b subunit) (Fragment)	Cytochrome b family
TRINITY_DN51286_c0_g2_i1.p1	TRINITY_DN51286_c0_g2_i1	Q96EN9	41	123	61	181	84	201	8e-18	90	66	61	0.44093	Required for excision 1-B domain-containing protein	0
TRINITY_DN45782_c0_g1_i1.p1	TRINITY_DN45782_c0_g1_i1	Q4FPR4	100	44	1	44	1	44	4e-18	90	98	100	0.483068	50S ribosomal protein L34	Bacterial ribosomal protein bL34 family
TRINITY_DN524415_c0_g1_i1.p2	TRINITY_DN524415_c0_g1_i1	Q6ZXX3	98	45	1	45	59	103	4e-18	90	98	44	0.537137	Histone H4	Histone H4 family
NODE_11508_length_1033_cov_24.559375_g8982_i0.p2	NODE_11508_length_1033_cov_24.559375_g8982_i0	Q9UFG5	45	106	1	106	1	105	4e-18	90	94	90	1.11869	UPF0449 protein C19orf25	UPF0449 family
TRINITY_DN67964_c0_g1_i1.p2	TRINITY_DN67964_c0_g1_i1	Q9NYJ1	56	71	44	114	15	85	5e-18	90	61	82	6.73479	Cytochrome c oxidase assembly factor 4 homolog, mitochondrial (Coiled-coil-helix-coiled-coil-helix domain-containing protein 8) (E2-induced gene 2 protein)	COA4 family
TRINITY_DN69647_c2_g1_i1.p1	TRINITY_DN69647_c2_g1_i1	Q9H4I9	68	62	41	102	39	100	4e-18	90	56	58	11.6138	Essential MCU regulator, mitochondrial (Single-pass membrane protein with aspartate-rich tail 1, mitochondrial)	SMDT1/EMRE family
TRINITY_DN58151_c0_g3_i1.p2	TRINITY_DN58151_c0_g3_i1	Q9UNZ5	56	87	11	93	1	87	5e-18	90	89	88	15.6202	Leydig cell tumor 10 kDa protein homolog	UPF0390 family
NODE_46784_length_330_cov_2.953307_g41525_i0.p1	NODE_46784_length_330_cov_2.953307_g41525_i0	P51963	69	64	1	64	91	154	2e-18	91	88	41	0.07165	6,7-dimethyl-8-ribityllumazine synthase (DMRL synthase) (LS) (Lumazine synthase) (EC 2.5.1.78)	DMRL synthase family
TRINITY_DN26344_c0_g1_i1.p1	TRINITY_DN26344_c0_g1_i1	P61485	82	50	1	50	7	56	3e-18	91	100	47	0.076734	60S ribosomal protein L36a	Eukaryotic ribosomal protein eL42 family
NODE_102215_length_268_cov_0.789744_g96931_i0.p1	NODE_102215_length_268_cov_0.789744_g96931_i0	P11116	55	67	3	69	4	70	2e-18	91	96	50	0.085896	Galectin-1 (Gal-1) (14 kDa lectin) (Beta-galactoside-binding lectin L-14-I) (Galaptin) (Lactose-binding lectin 1) (Lectin galactoside-binding soluble 1) (S-Lac lectin 1)	0
NODE_125034_length_256_cov_0.841530_g119750_i0.p1	NODE_125034_length_256_cov_0.841530_g119750_i0	P45949	67	63	20	82	7	69	3e-18	91	75	60	0.089922	Arsenical resistance operon repressor	0
NODE_87788_length_275_cov_2.277228_g82504_i0.p1	NODE_87788_length_275_cov_2.277228_g82504_i0	P0AEL2	45	91	1	91	10	100	2e-18	91	100	43	0.167001	Formate dehydrogenase, cytochrome b556(fdo) subunit (Aerobic formate dehydrogenase cytochrome b556 subunit) (FDH-Z subunit gamma) (Formate dehydrogenase-O subunit gamma)	Formate dehydrogenase gamma subunit family
NODE_30001_length_457_cov_2.523438_g25119_i0.p2	NODE_30001_length_457_cov_2.523438_g25119_i0	A5G6S0	44	104	2	105	22	125	2e-18	91	99	44	0.174239	Protein-L-isoaspartate O-methyltransferase 3 (EC 2.1.1.77) (L-isoaspartyl protein carboxyl methyltransferase 3) (Protein L-isoaspartyl methyltransferase 3) (Protein-beta-aspartate methyltransferase 3) (PIMT 3)	Methyltransferase superfamily, L-isoaspartyl/D-aspartyl protein methyltransferase family
NODE_20329_length_635_cov_3.122776_g16382_i0.p1	NODE_20329_length_635_cov_3.122776_g16382_i0	Q9TU18	51	77	78	153	50	126	2e-18	91	48	57	0.178527	Agouti-related protein	0
TRINITY_DN4401_c0_g1_i1.p1	TRINITY_DN4401_c0_g1_i1	C0K3N5	43	106	4	106	70	169	2e-18	91	79	55	0.183334	Vascular endothelial growth factor A	PDGF/VEGF growth factor family
NODE_33782_length_416_cov_1.889213_g28715_i0.p1	NODE_33782_length_416_cov_1.889213_g28715_i0	Q6IQE9	46	105	1	105	122	222	2e-18	91	88	45	0.188053	Alpha-ketoglutarate-dependent dioxygenase alkB homolog 6 (EC 1.14.11.-) (Alkylated DNA repair protein alkB homolog 6)	AlkB family
NODE_41456_length_358_cov_2.463158_g36220_i0.p1	NODE_41456_length_358_cov_2.463158_g36220_i0	P76004	42	104	2	104	115	218	2e-18	91	98	47	0.192049	Uncharacterized protein YcgM	FAH family
NODE_24965_length_531_cov_2.873362_g20514_i0.p2	NODE_24965_length_531_cov_2.873362_g20514_i0	Q839E6	76	59	1	59	1	59	2e-18	91	97	100	0.218051	50S ribosomal protein L30	Universal ribosomal protein uL30 family
TRINITY_DN38330_c0_g1_i1.p2	TRINITY_DN38330_c0_g1_i1	Q9PTW3	85	48	1	48	28	75	2e-18	91	98	63	0.230201	Frizzled-3 (Fz-3) (cFz-3) (Fragment)	G-protein coupled receptor Fz/Smo family
TRINITY_DN74028_c7_g20_i4.p1	TRINITY_DN74028_c7_g20_i4	Q9VLU0	64	67	53	119	4	70	3e-18	91	56	74	0.253942	Barrier-to-autointegration factor	BAF family
NODE_102793_length_267_cov_2.381443_g97509_i0.p2	NODE_102793_length_267_cov_2.381443_g97509_i0	Q8VRZ1	63	67	6	72	49	115	3e-18	91	76	48	0.258653	Pyrophosphate-energized proton pump (EC 7.1.3.1) (Membrane-bound proton-translocating pyrophosphatase) (Pyrophosphate-energized inorganic pyrophosphatase) (H(+)-PPase) (Fragment)	H(+)-translocating pyrophosphatase (TC 3.A.10) family
TRINITY_DN38638_c0_g2_i1.p1	TRINITY_DN38638_c0_g2_i1	O31698	40	112	1	112	35	146	3e-18	91	88	76	0.272639	CBS domain-containing protein YkuL	0
TRINITY_DN62921_c1_g1_i1.p1	TRINITY_DN62921_c1_g1_i1	Q9BQI0	70	60	1	60	60	119	3e-18	91	97	40	0.290846	Allograft inflammatory factor 1-like (Ionized calcium-binding adapter molecule 2)	0
TRINITY_DN670867_c0_g1_i1.p1	TRINITY_DN670867_c0_g1_i1	Q3I5F7	44	105	2	104	81	185	2e-18	91	101	51	0.293697	Putative acyl-coenzyme A thioesterase 6 (Putative acyl-CoA thioesterase 6) (EC 3.1.2.-)	C/M/P thioester hydrolase family
TRINITY_DN33529_c0_g2_i1.p1	TRINITY_DN33529_c0_g2_i1	Q55371	47	81	3	83	57	137	2e-18	91	92	56	0.300666	Uncharacterized protein slr0903	0
TRINITY_DN287985_c0_g1_i1.p1	TRINITY_DN287985_c0_g1_i1	Q44903	77	56	2	57	53	108	2e-18	91	82	50	0.309344	Flagellar motor switch protein FliN	FliN/MopA/SpaO family
NODE_47973_length_324_cov_4.812749_g42710_i0.p1	NODE_47973_length_324_cov_4.812749_g42710_i0	B0BML1	45	107	1	107	71	171	2e-18	91	100	56	0.320435	Probable gluconokinase (EC 2.7.1.12) (Gluconate kinase)	Gluconokinase GntK/GntV family
TRINITY_DN56261_c0_g1_i1.p2	TRINITY_DN56261_c0_g1_i1	P0ACS6	41	132	10	138	4	134	4e-18	91	85	94	0.358392	HTH-type transcriptional regulator ZntR (Zn(II)-responsive regulator of zntA)	0
NODE_26533_length_504_cov_3.545244_g21928_i0.p1	NODE_26533_length_504_cov_3.545244_g21928_i0	Q6IFY7	46	93	68	160	22	114	4e-18	91	56	45	0.409856	Reticulon-1-A (RTN1.1) (xRTN1) (XRTN1-C.1)	0
TRINITY_DN35378_c1_g1_i1.p1	TRINITY_DN35378_c1_g1_i1	B1YGV4	100	42	8	49	1	42	2e-18	91	86	46	0.460403	30S ribosomal protein S19	Universal ribosomal protein uS19 family
TRINITY_DN56841_c0_g2_i2.p1	TRINITY_DN56841_c0_g2_i2	Q5EAX4	76	58	1	58	41	98	2e-18	91	92	57	0.633901	Small ubiquitin-related modifier 1-B (SUMO-1-B)	Ubiquitin family, SUMO subfamily
TRINITY_DN74197_c1_g1_i1.p1	TRINITY_DN74197_c1_g1_i1	A5D7J1	57	75	1	75	1	75	2e-18	91	93	96	0.759953	LYR motif-containing protein 9	Complex I LYR family, LYRM9 subfamily
TRINITY_DN58214_c0_g1_i1.p1	TRINITY_DN58214_c0_g1_i1	P52943	52	83	1	82	1	76	2e-18	91	92	40	1.02999	Cysteine-rich protein 2 (CRP-2) (Protein ESP1)	0
TRINITY_DN63578_c0_g1_i2.p2	TRINITY_DN63578_c0_g1_i2	Q68EK9	61	87	11	93	1	86	2e-18	91	92	99	1.25135	Anaphase-promoting complex subunit CDC26 (Cell division cycle protein 26 homolog)	CDC26 family
TRINITY_DN66135_c0_g1_i1.p1	TRINITY_DN66135_c0_g1_i1	A8MT69	58	72	18	89	10	81	3e-18	91	80	89	1.58682	Centromere protein X (CENP-X) (FANCM-associated histone fold protein 2) (FANCM-interacting histone fold protein 2) (Fanconi anemia-associated polypeptide of 10 kDa) (Retinoic acid-inducible gene D9 protein homolog) (Stimulated by retinoic acid gene 13 protein homolog)	CENP-X/MHF2 family
TRINITY_DN68931_c0_g2_i2.p1	TRINITY_DN68931_c0_g2_i2	Q2KIB5	80	46	24	69	36	81	2e-18	91	66	57	2.12701	V-type proton ATPase subunit e 2 (V-ATPase subunit e 2) (Vacuolar proton pump subunit e 2)	V-ATPase e1/e2 subunit family
TRINITY_DN64706_c0_g1_i1.p1	TRINITY_DN64706_c0_g1_i1	Q5EE01	55	77	27	103	12	88	3e-18	91	74	88	3.60843	Centromere protein W (CENP-W) (Cancer-up-regulated gene 2 protein)	CENP-W/WIP1 family
NODE_16220_length_769_cov_431.616379_g10535_i2.p1	NODE_16220_length_769_cov_431.616379_g10535_i2	P01038	41	111	22	132	28	138	3e-18	91	80	80	3.67683	Cystatin (Egg-white cystatin) (Ovocystatin)	Cystatin family
TRINITY_DN71450_c4_g1_i2.p1	TRINITY_DN71450_c4_g1_i2	A6QPI6	57	77	46	122	47	123	2e-18	91	55	55	5.33077	Mitochondrial import receptor subunit TOM22 homolog (Translocase of outer membrane 22 kDa subunit homolog)	Tom22 family
TRINITY_DN68510_c1_g1_i2.p2	TRINITY_DN68510_c1_g1_i2	Q6N233	61	61	1	61	1	61	1e-18	92	92	92	0.076734	UPF0337 protein RPA4217	UPF0337 (CsbD) family
TRINITY_DN625988_c0_g1_i1.p1	TRINITY_DN625988_c0_g1_i1	P54603	56	81	3	82	113	193	8e-19	92	92	41	0.115855	Sortase D (EC 3.4.22.-)	Bacterial sortase family, Class D subfamily
NODE_35896_length_398_cov_1.996923_g30737_i0.p1	NODE_35896_length_398_cov_1.996923_g30737_i0	P69055	40	119	4	117	10	128	1e-18	92	99	92	0.150833	Succinate dehydrogenase cytochrome b556 subunit (Cytochrome b-556)	Cytochrome b560 family
TRINITY_DN12253_c0_g1_i1.p2	TRINITY_DN12253_c0_g1_i1	P05993	80	49	1	49	39	86	1e-18	92	100	51	0.153468	Cysteine proteinase (EC 3.4.22.-) (Clone PLBPC13) (Fragment)	Peptidase C1 family
TRINITY_DN20716_c0_g1_i1.p2	TRINITY_DN20716_c0_g1_i1	A6GZ89	96	49	1	49	15	63	8e-19	92	100	40	0.153468	50S ribosomal protein L14	Universal ribosomal protein uL14 family
TRINITY_DN44807_c0_g3_i1.p2	TRINITY_DN44807_c0_g3_i1	Q5PMJ1	50	96	1	96	8	103	1e-18	92	100	43	0.158214	Virulence transcriptional regulatory protein PhoP	0
TRINITY_DN228837_c0_g1_i1.p1	TRINITY_DN228837_c0_g1_i1	Q1QCM1	100	45	1	45	65	109	7e-19	92	98	41	0.163187	Nucleoid-associated protein Pcryo_0799	YbaB/EbfC family
TRINITY_DN6002_c0_g1_i1.p1	TRINITY_DN6002_c0_g1_i1	P44668	63	62	8	69	1	62	7e-19	92	86	97	0.165613	Protein IscX	IscX family
NODE_114247_length_261_cov_2.308511_g108963_i0.p1	NODE_114247_length_261_cov_2.308511_g108963_i0	P0AFR5	54	84	1	84	115	198	7e-19	92	98	41	0.182294	Uncharacterized protein YciO	SUA5 family
NODE_103239_length_267_cov_0.876289_g97955_i0.p1	NODE_103239_length_267_cov_0.876289_g97955_i0	P79373	56	80	10	89	53	132	1e-18	92	90	44	0.187955	Progesterone receptor (PR) (Nuclear receptor subfamily 3 group C member 3) (Fragment)	Nuclear hormone receptor family, NR3 subfamily
NODE_33921_length_414_cov_5.407625_g28849_i0.p1	NODE_33921_length_414_cov_5.407625_g28849_i0	P41027	48	104	20	119	16	115	8e-19	92	76	57	0.205075	Signal peptidase I (SPase I) (EC 3.4.21.89) (Leader peptidase I)	Peptidase S26 family
TRINITY_DN553365_c0_g1_i1.p1	TRINITY_DN553365_c0_g1_i1	Q29228	64	69	18	86	1	69	7e-19	92	74	100	0.244623	4-trimethylaminobutyraldehyde dehydrogenase (TMABA-DH) (TMABADH) (EC 1.2.1.47) (Aldehyde dehydrogenase family 9 member A1) (EC 1.2.1.3)	Aldehyde dehydrogenase family
TRINITY_DN26633_c0_g1_i1.p2	TRINITY_DN26633_c0_g1_i1	P0C1I4	53	99	8	101	10	108	1e-18	92	97	60	0.248164	Peptidyl-prolyl cis-trans isomerase-like 1 (PPIase) (EC 5.2.1.8) (Rotamase)	Cyclophilin-type PPIase family, PPIL1 subfamily
TRINITY_DN8419_c0_g1_i1.p2	TRINITY_DN8419_c0_g1_i1	Q32L86	49	82	6	87	116	197	1e-18	92	92	42	0.249826	Transmembrane protein 126A	TMEM126 family
TRINITY_DN55743_c0_g2_i1.p1	TRINITY_DN55743_c0_g2_i1	Q8CEF8	51	85	29	110	8	92	1e-18	92	53	40	0.273684	RING finger protein 222	0
NODE_49888_length_316_cov_3.555556_g44622_i0.p1	NODE_49888_length_316_cov_3.555556_g44622_i0	Q5T2L2	55	77	27	103	8	84	7e-19	92	73	60	0.291394	Putative aldo-keto reductase family 1 member C8 (Aldo-keto reductase family 1 member C-like protein 1) (EC 1.1.1.-)	Aldo/keto reductase family
TRINITY_DN70170_c1_g3_i1.p1	TRINITY_DN70170_c1_g3_i1	P48283	40	132	28	158	36	162	3e-18	92	73	43	0.300597	Carbonic anhydrase 4 (EC 4.2.1.1) (Carbonate dehydratase IV) (Carbonic anhydrase IV) (CA-IV)	Alpha-carbonic anhydrase family
TRINITY_DN46671_c0_g1_i1.p1	TRINITY_DN46671_c0_g1_i1	Q5EAL6	41	121	4	122	25	145	2e-18	92	61	46	0.302848	Transmembrane protein 192	TMEM192 family
TRINITY_DN244767_c0_g1_i1.p1	TRINITY_DN244767_c0_g1_i1	P45602	55	85	1	85	54	138	1e-18	92	92	61	0.306381	UDP-glucose 4-epimerase (EC 5.1.3.2) (Galactowaldenase) (UDP-galactose 4-epimerase) (Fragment)	NAD(P)-dependent epimerase/dehydratase family
TRINITY_DN10025_c0_g2_i1.p1	TRINITY_DN10025_c0_g2_i1	Q8WWF6	55	82	17	96	4	85	1e-18	92	62	57	0.373981	DnaJ homolog subfamily B member 3	0
NODE_67685_length_286_cov_0.723005_g62405_i0.p1	NODE_67685_length_286_cov_0.723005_g62405_i0	P35545	57	74	22	95	1	74	1e-18	92	78	100	0.390913	Ubiquitin-like protein FUBI (Monoclonal non-specific suppressor factor beta) (MNSF-beta)	Ubiquitin family
TRINITY_DN59550_c0_g2_i1.p6	TRINITY_DN59550_c0_g2_i1	B4SQH2	100	43	1	43	23	65	1e-18	92	98	66	0.408237	50S ribosomal protein L35	Bacterial ribosomal protein bL35 family
NODE_40681_length_363_cov_3.065517_g35448_i0.p1	NODE_40681_length_363_cov_3.065517_g35448_i0	P68207	58	67	1	67	1	67	1e-18	92	99	97	0.415377	UPF0337 protein YjbJ	UPF0337 (CsbD) family
TRINITY_DN64915_c0_g1_i1.p1	TRINITY_DN64915_c0_g1_i1	P31255	56	71	1	71	82	152	1e-18	92	46	47	0.48673	Ubiquitin-activating enzyme E1 Y (EC 6.2.1.45) (Fragment)	Ubiquitin-activating E1 family
NODE_41060_length_360_cov_16.777003_g35826_i0.p1	NODE_41060_length_360_cov_16.777003_g35826_i0	A6NLU0	43	120	1	119	112	231	1e-18	92	101	42	0.57934	Ret finger protein-like 4A (RING finger protein 210)	0
TRINITY_DN123_c0_g1_i1.p3	TRINITY_DN123_c0_g1_i1	O46377	71	58	1	58	78	135	1e-18	92	67	43	0.624936	Biglycan (Bone/cartilage proteoglycan I) (PG-S1) (Fragment)	Small leucine-rich proteoglycan (SLRP) family, SLRP class I subfamily
TRINITY_DN71264_c0_g2_i3.p2	TRINITY_DN71264_c0_g2_i3	Q0P5C7	45	93	1	93	133	223	7e-19	92	99	40	0.632294	Very-long-chain (3R)-3-hydroxyacyl-CoA dehydratase 4 (EC 4.2.1.134) (3-hydroxyacyl-CoA dehydratase 4) (HACD4) (Protein-tyrosine phosphatase-like A domain-containing protein 2)	Very long-chain fatty acids dehydratase HACD family
TRINITY_DN52194_c0_g1_i2.p3	TRINITY_DN52194_c0_g1_i2	P0A147	51	93	1	93	1	93	1e-18	92	88	91	0.655258	Ribosome hibernation promoting factor (HPF) (Hibernation factor HPF)	HPF/YfiA ribosome-associated protein family, Short HPF subfamily
TRINITY_DN64281_c0_g1_i1.p1	TRINITY_DN64281_c0_g1_i1	Q9UGY1	48	104	23	126	17	120	2e-18	92	60	49	0.857867	Nucleolar protein 12	RRP17 family
TRINITY_DN71711_c0_g1_i1.p1	TRINITY_DN71711_c0_g1_i1	Q2KIV0	47	105	14	118	15	119	2e-18	92	66	49	0.996848	Nucleolar protein 12	RRP17 family
TRINITY_DN66263_c0_g2_i1.p1	TRINITY_DN66263_c0_g2_i1	Q9H246	62	73	1	73	1	70	7e-19	92	66	60	1.10526	Uncharacterized protein C1orf21 (Cell proliferation-inducing gene 13 protein)	0
TRINITY_DN73920_c2_g9_i1.p1	TRINITY_DN73920_c2_g9_i1	P28613	41	116	1	115	1	108	1e-18	92	91	100	1.29737	Ribosome hibernation promoting factor (HPF) (Hibernation factor HPF)	HPF/YfiA ribosome-associated protein family, Short HPF subfamily
NODE_13603_length_898_cov_6263.272727_g10688_i0.p1	NODE_13603_length_898_cov_6263.272727_g10688_i0	P04260	46	100	16	114	1	100	1e-18	92	61	55	2.07935	Keratin, type II cytoskeletal 59 kDa, component IV (Keratin K6-gamma) (Fragment)	Intermediate filament family
NODE_196_length_4642_cov_317.666886_g111_i1.p1	NODE_196_length_4642_cov_317.666886_g111_i1	P49416	48	95	93	187	104	197	2e-18	92	51	48	19.5939	Syndecan-4	Syndecan proteoglycan family
NODE_74263_length_283_cov_0.733333_g68983_i0.p2	NODE_74263_length_283_cov_0.733333_g68983_i0	Q65P89	80	59	1	59	1	59	4e-19	93	95	100	0.094629	50S ribosomal protein L30	Universal ribosomal protein uL30 family
NODE_26556_length_504_cov_1.645012_g21950_i0.p1	NODE_26556_length_504_cov_1.645012_g21950_i0	P11912	41	136	7	137	91	226	6e-19	93	99	60	0.113883	B-cell antigen receptor complex-associated protein alpha chain (Ig-alpha) (MB-1 membrane glycoprotein) (Membrane-bound immunoglobulin-associated protein) (Surface IgM-associated protein) (CD antigen CD79a)	0
NODE_28306_length_478_cov_8.597531_g23526_i0.p1	NODE_28306_length_478_cov_8.597531_g23526_i0	Q9CWQ2	49	98	10	107	5	102	6e-19	93	80	64	0.151152	Zinc finger SWIM domain-containing protein 7 (SWIM domain-containing and Srs2-interacting protein 1 homolog)	SWS1 family
TRINITY_DN28967_c1_g1_i1.p1	TRINITY_DN28967_c1_g1_i1	Q1QCI5	90	48	2	49	47	94	4e-19	93	96	51	0.153468	Pyrimidine/purine nucleoside phosphorylase 2 (EC 2.4.2.2) (Adenosine phosphorylase 2) (Cytidine phosphorylase 2) (Guanosine phosphorylase 2) (EC 2.4.2.15) (Inosine phosphorylase 2) (Thymidine phosphorylase 2) (EC 2.4.2.4) (Uridine phosphorylase 2) (EC 2.4.2.3) (Xanthosine phosphorylase 2)	Nucleoside phosphorylase PpnP family
NODE_59146_length_290_cov_0.709677_g53870_i0.p2	NODE_59146_length_290_cov_0.709677_g53870_i0	P03853	96	47	1	47	1	47	6e-19	93	100	53	0.159818	Uncharacterized 9.2 kDa protein	0
NODE_74717_length_282_cov_1.459330_g69436_i0.p1	NODE_74717_length_282_cov_1.459330_g69436_i0	Q9TU03	56	85	1	83	1	85	6e-19	93	102	43	0.167345	Rho GDP-dissociation inhibitor 2 (Rho GDI 2) (D4-GDP-dissociation inhibitor) (D4-GDI) (Ly-GDI) (Rho-GDI beta)	Rho GDI family
TRINITY_DN128246_c0_g1_i1.p3	TRINITY_DN128246_c0_g1_i1	P03051	100	45	1	45	11	55	4e-19	93	100	71	0.190755	Regulatory protein rop (RNA one modulator) (ROM)	0
TRINITY_DN495379_c0_g1_i1.p1	TRINITY_DN495379_c0_g1_i1	P0C5Y9	100	47	22	68	19	65	6e-19	93	69	41	0.221347	Histone H2A-Bbd type 1 (H2A Barr body-deficient) (H2A.B) (H2A.Bbd)	Histone H2A family
TRINITY_DN7481_c0_g1_i1.p2	TRINITY_DN7481_c0_g1_i1	P0ACV8	100	45	1	45	37	81	6e-19	93	98	56	0.230201	Uncharacterized protein YmjA	0
NODE_21714_length_599_cov_3.500000_g17579_i0.p1	NODE_21714_length_599_cov_3.500000_g17579_i0	P34900	51	108	3	109	98	201	6e-19	93	98	54	0.260946	Syndecan-2 (SYND2) (Fibroglycan) (Heparan sulfate proteoglycan core protein) (HSPG) (CD antigen CD362)	Syndecan proteoglycan family
NODE_26305_length_508_cov_4.549425_g21713_i0.p1	NODE_26305_length_508_cov_4.549425_g21713_i0	Q9PS36	57	61	3	63	46	106	4e-19	93	69	57	0.287047	Follitropin subunit beta (Follicle-stimulating hormone beta subunit) (FSH-B) (FSH-beta) (Follitropin beta chain)	Glycoprotein hormones subunit beta family
TRINITY_DN708372_c0_g1_i1.p1	TRINITY_DN708372_c0_g1_i1	P37799	48	95	1	95	62	156	4e-19	93	99	61	0.287511	Biotin carboxyl carrier protein of acetyl-CoA carboxylase (BCCP)	0
TRINITY_DN22706_c0_g1_i1.p1	TRINITY_DN22706_c0_g1_i1	P43407	41	140	77	216	66	202	1e-18	93	65	69	0.30182	Syndecan-2 (SYND2) (Fibroglycan) (Heparan sulfate proteoglycan core protein) (HSPG) (CD antigen CD362)	Syndecan proteoglycan family
TRINITY_DN64367_c0_g1_i1.p1	TRINITY_DN64367_c0_g1_i1	A5WVU9	60	75	1	75	10	84	6e-19	93	96	89	0.315794	Triple QxxK/R motif-containing protein (Triple repetitive-sequence of QXXK/R protein homolog)	TRIQK family
TRINITY_DN60351_c0_g1_i3.p1	TRINITY_DN60351_c0_g1_i3	Q57350	41	133	13	137	2	120	6e-19	93	90	72	0.344649	Signal peptidase I P (SPase I) (EC 3.4.21.89) (Leader peptidase I)	Peptidase S26 family
NODE_37170_length_387_cov_295.410828_g31980_i0.p1	NODE_37170_length_387_cov_295.410828_g31980_i0	Q8FB32	55	69	1	69	1	69	4e-19	93	87	100	0.378711	UPF0337 protein YjbJ	UPF0337 (CsbD) family
NODE_10761_length_1091_cov_6.556974_g8380_i0.p2	NODE_10761_length_1091_cov_6.556974_g8380_i0	P29653	96	46	1	46	43	88	6e-19	93	98	42	0.552204	Cytochrome c oxidase subunit 1 (EC 1.9.3.1) (Cytochrome c oxidase polypeptide I) (Fragment)	Heme-copper respiratory oxidase family
NODE_75814_length_282_cov_0.736842_g70533_i0.p1	NODE_75814_length_282_cov_0.736842_g70533_i0	P29643	67	79	1	79	84	162	4e-19	93	96	42	0.715366	Cytochrome c oxidase subunit 1 (EC 1.9.3.1) (Cytochrome c oxidase polypeptide I) (Fragment)	Heme-copper respiratory oxidase family
TRINITY_DN67120_c0_g1_i2.p1	TRINITY_DN67120_c0_g1_i2	Q9DCT8	51	90	1	89	1	82	6e-19	93	100	43	0.77167	Cysteine-rich protein 2 (CRP-2) (Heart LIM protein)	0
TRINITY_DN71422_c0_g1_i2.p3	TRINITY_DN71422_c0_g1_i2	L0R8F8	63	70	51	120	1	70	6e-19	93	58	100	0.976543	MIEF1 upstream open reading frame protein (Alternative MIEF1 protein) (AltMIEF1) (MIEF1 microprotein) (MIEF1-MP)	Complex I LYR family
NODE_20094_length_641_cov_6.616197_g16182_i0.p1	NODE_20094_length_641_cov_6.616197_g16182_i0	P17160	48	103	1	102	1	99	6e-19	93	84	96	1.03125	Ribosome hibernation promoting factor (HPF) (Hibernation factor HPF)	HPF/YfiA ribosome-associated protein family, Short HPF subfamily
TRINITY_DN70175_c0_g2_i2.p1	TRINITY_DN70175_c0_g2_i2	Q8BTC1	72	58	1	58	1	58	6e-19	93	85	87	1.14847	Uncharacterized protein C12orf73 homolog	0
TRINITY_DN73962_c1_g1_i1.p1	TRINITY_DN73962_c1_g1_i1	Q5M8Z2	80	54	48	101	56	109	6e-19	93	47	44	2.0576	Protein preY, mitochondrial	PREY family
TRINITY_DN74079_c34_g69_i1.p1	TRINITY_DN74079_c34_g69_i1	P14431	49	100	1	96	25	123	6e-19	93	104	50	7.9778	H-2 class I histocompatibility antigen, Q9 alpha chain (Fragment)	MHC class I family
NODE_126289_length_255_cov_0.972527_g121005_i0.p1	NODE_126289_length_255_cov_0.972527_g121005_i0	C1DLH8	68	68	1	68	19	86	3e-19	94	81	43	0.113446	6,7-dimethyl-8-ribityllumazine synthase (DMRL synthase) (LS) (Lumazine synthase) (EC 2.5.1.78)	DMRL synthase family
TRINITY_DN740777_c0_g1_i1.p2	TRINITY_DN740777_c0_g1_i1	P49205	71	58	1	58	8	65	2e-19	94	100	41	0.130796	40S ribosomal protein S17-1	Eukaryotic ribosomal protein eS17 family
TRINITY_DN633070_c0_g1_i1.p1	TRINITY_DN633070_c0_g1_i1	B2GDV6	82	50	1	50	3	52	3e-19	94	100	82	0.153468	30S ribosomal protein S14 type Z	Universal ribosomal protein uS14 family, Zinc-binding uS14 subfamily
NODE_56606_length_292_cov_1.401826_g51332_i0.p1	NODE_56606_length_292_cov_1.401826_g51332_i0	Q8WXG8	66	67	1	67	33	99	3e-19	94	96	68	0.157147	Protein S100-Z (S100 calcium-binding protein Z)	S-100 family
TRINITY_DN426344_c0_g1_i1.p1	TRINITY_DN426344_c0_g1_i1	Q33752	66	58	1	58	29	86	3e-19	94	100	53	0.167712	Cytochrome c oxidase subunit 3 (EC 1.9.3.1) (Cytochrome c oxidase polypeptide III) (Fragment)	Cytochrome c oxidase subunit 3 family
TRINITY_DN301870_c0_g1_i1.p1	TRINITY_DN301870_c0_g1_i1	B5XXK9	46	111	3	113	32	141	4e-19	94	63	63	0.173852	O-acetyl-ADP-ribose deacetylase (EC 3.1.1.106) (Regulator of RNase III activity)	YmdB family
TRINITY_DN6401_c0_g1_i1.p1	TRINITY_DN6401_c0_g1_i1	Q03GW2	71	65	41	105	91	155	3e-19	94	61	42	0.229826	SsrA-binding protein (Small protein B)	SmpB family
TRINITY_DN48213_c0_g2_i1.p1	TRINITY_DN48213_c0_g2_i1	P00106	43	126	53	178	23	146	7e-19	94	70	63	0.239187	Cytochrome c4	0
TRINITY_DN73948_c0_g1_i4.p1	TRINITY_DN73948_c0_g1_i4	O35819	47	115	18	127	34	148	3e-19	94	67	41	0.245689	Krueppel-like factor 6 (Core promoter element-binding protein) (Transcription factor Zf9)	Krueppel C2H2-type zinc-finger protein family
TRINITY_DN513502_c0_g1_i1.p1	TRINITY_DN513502_c0_g1_i1	Q29318	84	49	1	49	40	88	3e-19	94	100	51	0.306935	Sorbitol dehydrogenase (SDH) (EC 1.1.1.-) (L-iditol 2-dehydrogenase) (EC 1.1.1.14) (Polyol dehydrogenase) (Xylitol dehydrogenase) (XDH) (EC 1.1.1.9) (Fragment)	Zinc-containing alcohol dehydrogenase family
TRINITY_DN672082_c0_g1_i1.p1	TRINITY_DN672082_c0_g1_i1	Q54E20	56	84	1	84	17	100	3e-19	94	100	40	0.365247	60S ribosomal protein L13	Eukaryotic ribosomal protein eL13 family
NODE_29114_length_468_cov_3.658228_g24282_i0.p1	NODE_29114_length_468_cov_3.658228_g24282_i0	Q9AIU0	42	113	10	122	1	113	4e-19	94	76	54	0.366154	HTH-type transcriptional regulator TtgR (Toluene efflux pump ttgABC operon repressor)	0
NODE_21921_length_594_cov_33.341651_g17764_i0.p1	NODE_21921_length_594_cov_33.341651_g17764_i0	Q32PD7	98	45	28	72	1	45	3e-19	94	57	79	0.375719	COP9 signalosome complex subunit 9	CSN9 family
TRINITY_DN47549_c1_g1_i1.p1	TRINITY_DN47549_c1_g1_i1	Q827I4	44	109	2	110	162	270	3e-19	94	83	40	0.377202	Putative hydro-lyase SAV_6940 (EC 4.2.1.-)	D-glutamate cyclase family
TRINITY_DN25764_c0_g1_i1.p1	TRINITY_DN25764_c0_g1_i1	Q62264	66	71	1	71	63	133	2e-19	94	100	47	0.377304	Thyroid hormone-inducible hepatic protein (Spot 14 protein) (S14) (SPOT14)	SPOT14 family
TRINITY_DN46700_c0_g1_i1.p1	TRINITY_DN46700_c0_g1_i1	P24311	67	54	1	54	26	79	3e-19	94	96	68	0.381487	Cytochrome c oxidase subunit 7B, mitochondrial (Cytochrome c oxidase polypeptide VIIb)	Cytochrome c oxidase VIIb family
TRINITY_DN73124_c1_g2_i1.p1	TRINITY_DN73124_c1_g2_i1	Q6PDY0	53	90	1	87	66	155	2e-19	94	103	45	0.392914	Coiled-coil domain-containing protein 85B (Hepatitis delta antigen-interacting protein A homolog) (Delta-interacting protein A homolog)	CCDC85 family
NODE_56341_length_293_cov_1.036364_g51067_i0.p2	NODE_56341_length_293_cov_1.036364_g51067_i0	Q6Y263	54	96	1	96	48	143	3e-19	94	99	61	0.40881	60S ribosomal protein L24	Eukaryotic ribosomal protein eL24 family
TRINITY_DN16256_c0_g1_i1.p1	TRINITY_DN16256_c0_g1_i1	Q8WVK7	43	109	5	113	5	112	8e-19	94	47	90	0.484448	Spindle and kinetochore-associated protein 2 (Protein FAM33A)	SKA2 family
TRINITY_DN61400_c0_g1_i1.p1	TRINITY_DN61400_c0_g1_i1	P35070	41	95	1	95	60	154	3e-19	94	75	53	0.593196	Probetacellulin [Cleaved into: Betacellulin (BTC)]	0
TRINITY_DN68510_c1_g3_i1.p2	TRINITY_DN68510_c1_g3_i1	Q8XEL4	57	67	1	67	2	68	2e-19	94	99	96	0.87467	UPF0337 protein YjbJ	UPF0337 (CsbD) family
NODE_66848_length_286_cov_0.723005_g61568_i0.p1	NODE_66848_length_286_cov_0.723005_g61568_i0	Q9PTT2	46	92	2	93	112	203	3e-19	94	98	41	1.10325	Jeltraxin (Egg jelly pentraxin)	Pentraxin family
TRINITY_DN74166_c0_g1_i1.p1	TRINITY_DN74166_c0_g1_i1	Q2YDH0	41	136	34	166	64	195	6e-19	94	80	69	1.28956	Sialomucin core protein 24 (MUC-24) (Endolyn) (CD antigen CD164)	CD164 family
NODE_50542_length_313_cov_112.900000_g45274_i0.p1	NODE_50542_length_313_cov_112.900000_g45274_i0	A9JSE7	63	68	34	101	1	68	2e-19	94	65	59	1.55645	Macrophage migration inhibitory factor (MIF) (EC 5.3.2.1) (L-dopachrome isomerase) (L-dopachrome tautomerase) (EC 5.3.3.12) (Phenylpyruvate tautomerase)	MIF family
TRINITY_DN68238_c0_g2_i2.p1	TRINITY_DN68238_c0_g2_i2	P0C2B8	47	109	23	129	18	126	2e-19	94	84	87	1.77123	39S ribosomal protein L55, mitochondrial (L55mt) (MRP-L55)	Mitochondrion-specific ribosomal protein mL55 family
TRINITY_DN67405_c0_g1_i1.p2	TRINITY_DN67405_c0_g1_i1	O70404	53	87	15	101	15	101	3e-19	94	85	86	4.16356	Vesicle-associated membrane protein 8 (VAMP-8) (Endobrevin) (Edb)	Synaptobrevin family
TRINITY_DN62971_c0_g1_i1.p2	TRINITY_DN62971_c0_g1_i1	P00130	73	59	8	66	6	64	3e-19	94	86	92	5.64483	Cytochrome b-c1 complex subunit 9 (Complex III subunit 9) (Complex III subunit X) (Cytochrome c1 non-heme 7 kDa protein) (Ubiquinol-cytochrome c reductase complex 7.2 kDa protein)	UQCR10/QCR9 family
TRINITY_DN90467_c3_g1_i1.p2	TRINITY_DN90467_c3_g1_i1	Q3SZV8	61	79	1	79	1	79	2e-19	94	99	100	52.2263	Reactive oxygen species modulator 1 (ROS modulator 1) (Protein MGR2 homolog)	MGR2 family
NODE_135349_length_251_cov_0.865169_g130064_i0.p3	NODE_135349_length_251_cov_0.865169_g130064_i0	P0CR95	51	76	1	76	10	85	1e-19	95	94	86	0.091714	Mitochondrial import inner membrane translocase subunit TIM8	Small Tim family
NODE_107714_length_265_cov_0.802083_g102430_i0.p1	NODE_107714_length_265_cov_0.802083_g102430_i0	P40431	64	72	1	71	1	72	1e-19	95	88	57	0.093239	RutC family protein in vnfA 5'region (ORF1)	RutC family
NODE_149537_length_244_cov_0.900585_g144250_i0.p1	NODE_149537_length_244_cov_0.900585_g144250_i0	B1HMU8	74	61	1	61	1	61	1e-19	95	100	47	0.094345	30S ribosomal protein S9	Universal ribosomal protein uS9 family
NODE_157402_length_239_cov_1.855422_g152113_i0.p2	NODE_157402_length_239_cov_1.855422_g152113_i0	Q2FFN4	56	71	2	72	76	146	1e-19	95	97	48	0.096319	Peroxide-responsive repressor PerR	Fur family
NODE_132214_length_252_cov_1.122905_g126929_i0.p1	NODE_132214_length_252_cov_1.122905_g126929_i0	Q03H06	62	73	1	73	22	94	1e-19	95	99	78	0.151032	10 kDa chaperonin (GroES protein) (Protein Cpn10)	GroES chaperonin family
TRINITY_DN32065_c1_g1_i1.p2	TRINITY_DN32065_c1_g1_i1	P47764	94	49	1	49	49	97	1e-19	95	100	51	0.153468	Lipoprotein NlpD (Fragment)	E.coli NlpD/Haemophilus LppB family
NODE_92196_length_273_cov_0.770000_g86912_i0.p1	NODE_92196_length_273_cov_0.770000_g86912_i0	Q6PBI5	85	52	1	52	32	83	1e-19	95	84	42	0.207996	40S ribosomal protein S25	Eukaryotic ribosomal protein eS25 family
TRINITY_DN553294_c0_g1_i1.p1	TRINITY_DN553294_c0_g1_i1	O73777	96	46	1	46	10	55	1e-19	95	71	63	0.212167	Eukaryotic translation initiation factor 4 gamma 2 (eIF-4-gamma 2) (eIF-4G 2) (eIF4G 2) (p97) (Fragment)	Eukaryotic initiation factor 4G family
TRINITY_DN25700_c0_g1_i1.p3	TRINITY_DN25700_c0_g1_i1	P04255	98	49	1	49	74	122	1e-19	95	98	40	0.232485	Histone H2B 1	Histone H2B family
TRINITY_DN47043_c0_g2_i1.p3	TRINITY_DN47043_c0_g2_i1	Q9CHF9	67	69	8	76	4	71	2e-19	95	86	95	0.327204	Acyl carrier protein (ACP)	Acyl carrier protein (ACP) family
NODE_51339_length_310_cov_3.210970_g46071_i0.p1	NODE_51339_length_310_cov_3.210970_g46071_i0	Q9UTG4	62	78	1	76	37	114	1e-19	95	91	66	0.359164	40S ribosomal protein S26-B	Eukaryotic ribosomal protein eS26 family
NODE_28681_length_473_cov_4.625000_g23878_i0.p1	NODE_28681_length_473_cov_4.625000_g23878_i0	P53605	41	122	31	152	17	138	2e-19	95	80	52	0.416741	Outer membrane protein MIP (EC 5.2.1.8) (Macrophage infectivity potentiator) (Peptidyl-prolyl cis-trans isomerase) (PPIase) (Rotamase)	FKBP-type PPIase family
TRINITY_DN69536_c0_g1_i3.p1	TRINITY_DN69536_c0_g1_i3	P63237	65	65	8	71	5	69	1e-19	95	90	94	0.460013	Cold shock-like protein CspE (CSP-E)	0
TRINITY_DN66195_c0_g1_i1.p3	TRINITY_DN66195_c0_g1_i1	L0R819	64	70	38	107	24	93	1e-19	95	64	73	0.606631	ASNSD1 upstream open reading frame protein (ASNSD1 small/short open reading frame-encoded polypeptide) (ASNSD1-SEP)	0
NODE_1864_length_2670_cov_14.780131_g1427_i0.p2	NODE_1864_length_2670_cov_14.780131_g1427_i0	Q66KZ1	71	68	1	66	1	68	2e-19	95	86	86	0.684282	CDC42 small effector protein 1-A	CDC42SE/SPEC family
TRINITY_DN71045_c0_g1_i4.p1	TRINITY_DN71045_c0_g1_i4	Q2NKS3	53	73	84	156	50	122	2e-19	95	47	60	0.980783	Proteasome assembly chaperone 3	PSMG3 family
TRINITY_DN97782_c0_g1_i1.p5	TRINITY_DN97782_c0_g1_i1	Q90YT5	90	49	1	49	12	60	2e-19	95	100	42	1.07479	60S ribosomal protein L34	Eukaryotic ribosomal protein eL34 family
TRINITY_DN64777_c0_g1_i1.p2	TRINITY_DN64777_c0_g1_i1	Q7Z7J9	57	79	1	79	1	78	1e-19	95	99	101	1.62156	Calcium/calmodulin-dependent protein kinase II inhibitor 1 (CaMKII inhibitory protein alpha) (CaMKIIN-alpha)	CAMK2N family
TRINITY_DN73898_c0_g6_i8.p1	TRINITY_DN73898_c0_g6_i8	P0DP02	64	73	2	71	45	117	5e-20	96	69	62	0.068527	Immunoglobulin heavy variable 3-30-3	0
TRINITY_DN61886_c0_g1_i1.p1	TRINITY_DN61886_c0_g1_i1	P63726	40	119	4	117	10	128	5e-20	96	102	92	0.080008	Succinate dehydrogenase cytochrome b556 subunit (Cytochrome b-556)	Cytochrome b560 family
NODE_67802_length_286_cov_0.723005_g62522_i0.p3	NODE_67802_length_286_cov_0.723005_g62522_i0	P86229	70	67	28	94	1	67	9e-20	96	71	49	0.08049	Keratinocyte-associated protein 2 (KCP-2) (Dolichyl-diphosphooligosaccharide--protein glycosyltransferase subunit KCP2) (Oligosaccharyl transferase subunit KCP2)	KRTCAP2 family
NODE_107990_length_265_cov_0.802083_g102706_i0.p1	NODE_107990_length_265_cov_0.802083_g102706_i0	P50829	55	85	2	86	38	122	5e-20	96	97	51	0.086868	Putative phosphotransferase enzyme IIA component YpqE (Putative PTS system EIIA component)	0
NODE_50410_length_314_cov_2.414938_g45142_i0.p3	NODE_50410_length_314_cov_2.414938_g45142_i0	Q8VNU8	54	103	1	103	23	123	9e-20	96	99	52	0.086998	K(+)-insensitive pyrophosphate-energized proton pump (EC 7.1.3.1) (Membrane-bound proton-translocating pyrophosphatase) (Pyrophosphate-energized inorganic pyrophosphatase) (H(+)-PPase) (Fragment)	H(+)-translocating pyrophosphatase (TC 3.A.10) family, K(+)-insensitive subfamily
NODE_79365_length_280_cov_0.743961_g74083_i0.p3	NODE_79365_length_280_cov_0.743961_g74083_i0	Q3SFZ8	51	92	1	92	77	168	9e-20	96	99	40	0.088518	Biosynthetic peptidoglycan transglycosylase (EC 2.4.1.129) (Glycan polymerase) (Peptidoglycan glycosyltransferase MtgA) (PGT)	Glycosyltransferase 51 family
NODE_131460_length_253_cov_0.855556_g126175_i0.p1	NODE_131460_length_253_cov_0.855556_g126175_i0	P26843	65	72	1	72	54	125	9e-20	96	86	45	0.090989	Elongation factor 4 (EF-4) (EC 3.6.5.n1) (Ribosomal back-translocase LepA) (Fragment)	GTP-binding elongation factor family, LepA subfamily
TRINITY_DN34615_c0_g2_i1.p2	TRINITY_DN34615_c0_g2_i1	P96132	66	62	6	67	1	62	5e-20	96	89	68	0.122843	Thioredoxin (Trx) (Fragment)	Thioredoxin family
NODE_57459_length_290_cov_1.649770_g52183_i0.p1	NODE_57459_length_290_cov_1.649770_g52183_i0	Q9KHS6	67	75	3	77	16	90	9e-20	96	96	83	0.172519	DNA-binding protein HU-beta	Bacterial histone-like protein family
TRINITY_DN370278_c0_g1_i1.p1	TRINITY_DN370278_c0_g1_i1	O42831	63	76	1	72	25	100	9e-20	96	106	48	0.173883	Putative inosine-5'-monophosphate dehydrogenase-like protein YAR075W	IMPDH/GMPR family
TRINITY_DN74627_c0_g3_i5.p1	TRINITY_DN74627_c0_g3_i5	Q61885	41	111	1	111	56	161	9e-20	96	66	45	0.207539	Myelin-oligodendrocyte glycoprotein	Immunoglobulin superfamily, BTN/MOG family
TRINITY_DN309109_c0_g1_i1.p1	TRINITY_DN309109_c0_g1_i1	B7GJ84	70	70	2	71	1	70	5e-20	96	99	42	0.321211	30S ribosomal protein S5	Universal ribosomal protein uS5 family
NODE_48882_length_320_cov_3.643725_g43619_i0.p1	NODE_48882_length_320_cov_3.643725_g43619_i0	Q53547	44	106	1	106	6	110	5e-20	96	100	49	0.322522	Carboxylesterase 2 (EC 3.1.1.1) (Esterase II)	AB hydrolase superfamily, AB hydrolase 2 family
NODE_64042_length_287_cov_2.864486_g58763_i0.p1	NODE_64042_length_287_cov_2.864486_g58763_i0	A8FD68	87	52	1	52	1	52	9e-20	96	93	45	0.367181	50S ribosomal protein L19	Bacterial ribosomal protein bL19 family
TRINITY_DN611816_c0_g1_i1.p2	TRINITY_DN611816_c0_g1_i1	P0DJF2	68	71	11	81	1	71	5e-20	96	82	89	0.371155	Protein PET117 homolog, mitochondrial	PET117 family
TRINITY_DN10056_c0_g1_i1.p1	TRINITY_DN10056_c0_g1_i1	Q6FF13	98	48	1	48	1	48	7e-20	96	100	54	0.435634	30S ribosomal protein S15	Universal ribosomal protein uS15 family
TRINITY_DN54268_c0_g1_i1.p1	TRINITY_DN54268_c0_g1_i1	A4XUX7	50	101	39	135	28	127	7e-20	96	75	49	0.528159	Outer-membrane lipoprotein carrier protein	LolA family
TRINITY_DN72708_c2_g4_i1.p1	TRINITY_DN72708_c2_g4_i1	P53539	48	135	29	148	186	313	1e-19	96	77	40	0.551958	Protein fosB (G0/G1 switch regulatory protein 3)	BZIP family, Fos subfamily
TRINITY_DN709628_c0_g1_i1.p1	TRINITY_DN709628_c0_g1_i1	P0AEK2	43	133	3	134	111	243	9e-20	96	96	55	0.573922	3-oxoacyl-[acyl-carrier-protein] reductase FabG (EC 1.1.1.100) (3-ketoacyl-acyl carrier protein reductase) (Beta-Ketoacyl-acyl carrier protein reductase) (Beta-ketoacyl-ACP reductase)	Short-chain dehydrogenases/reductases (SDR) family
TRINITY_DN16993_c0_g1_i1.p2	TRINITY_DN16993_c0_g1_i1	O52376	48	95	4	97	25	118	5e-20	96	77	44	0.59083	Thiol:disulfide interchange protein DsbA	Thioredoxin family, DsbA subfamily
TRINITY_DN42380_c0_g2_i1.p1	TRINITY_DN42380_c0_g2_i1	Q91V16	78	58	1	58	27	84	9e-20	96	97	67	1.10649	Electron transfer flavoprotein regulatory factor 1 (Growth hormone-inducible soluble protein) (LYR motif-containing protein 5)	Complex I LYR family
TRINITY_DN74782_c0_g17_i1.p1	TRINITY_DN74782_c0_g17_i1	Q17QA0	44	124	1	124	5	123	7e-20	96	98	99	1.15554	Gem-associated protein 7 (Gemin-7)	Gemin-7 family
NODE_7026_length_1491_cov_26.199577_g5444_i1.p1	NODE_7026_length_1491_cov_26.199577_g5444_i1	Q5JGM7	44	109	54	162	47	154	9e-20	96	62	66	1.28054	Deglycase TK1284 (EC 3.5.1.124) (Intracellular protease TK1284) (EC 3.4.22.-)	Peptidase C56 family
NODE_43655_length_345_cov_4552.022059_g21631_i35.p1	NODE_43655_length_345_cov_4552.022059_g21631_i35	P15786	68	53	45	97	1	53	7e-20	96	52	84	1.3356	Metallothionein-1 (MT-1) (Metallothionein-I) (MT-I)	Metallothionein superfamily, Type 1 family
NODE_16643_length_754_cov_32.791483_g13001_i1.p2	NODE_16643_length_754_cov_32.791483_g13001_i1	Q6DBU1	57	94	7	94	8	99	5e-20	96	92	85	1.42271	Proline-rich protein 15-like protein A (Protein ATAD4-A)	PRR15 family
NODE_15401_length_805_cov_68.088798_g12179_i0.p1	NODE_15401_length_805_cov_68.088798_g12179_i0	Q8HXK9	40	159	32	185	5	162	2e-19	96	73	82	2.14207	Apoptosis-associated speck-like protein containing a CARD (PYD and CARD domain-containing protein)	0
TRINITY_DN59584_c0_g1_i1.p1	TRINITY_DN59584_c0_g1_i1	O73881	60	80	21	96	1	80	5e-20	96	82	74	3.20019	UPF0184 protein C9orf16 homolog	UPF0184 (EST00098) family
TRINITY_DN69985_c0_g3_i1.p1	TRINITY_DN69985_c0_g3_i1	Q6MFY6	55	87	19	104	12	97	7e-20	96	71	69	3.50665	E3 ubiquitin-protein ligase PPP1R11 (EC 2.3.2.27) (Protein phosphatase 1 regulatory subunit 11)	0
TRINITY_DN62425_c0_g1_i1.p2	TRINITY_DN62425_c0_g1_i1	Q9D937	49	119	9	122	4	122	7e-20	96	94	97	6.82827	Uncharacterized protein C11orf98 homolog	0
TRINITY_DN1297_c0_g1_i1.p1	TRINITY_DN1297_c0_g1_i1	Q24JY4	75	71	3	72	1	68	3e-20	97	99	46	0.142475	Zinc finger HIT domain-containing protein 1	ZNHIT1 family
TRINITY_DN246361_c0_g1_i1.p1	TRINITY_DN246361_c0_g1_i1	Q7MU00	42	121	14	133	49	168	4e-20	97	91	62	0.143039	Protein GrpE (HSP-70 cofactor)	GrpE family
TRINITY_DN322175_c0_g1_i1.p1	TRINITY_DN322175_c0_g1_i1	Q833P5	90	50	1	50	56	105	2e-20	97	100	43	0.153468	50S ribosomal protein L19	Bacterial ribosomal protein bL19 family
NODE_53188_length_303_cov_2.830435_g47918_i0.p1	NODE_53188_length_303_cov_2.830435_g47918_i0	C6DBI9	63	70	1	70	38	107	2e-20	97	99	65	0.167199	Iron-binding protein IscA (Iron-sulfur cluster assembly protein)	HesB/IscA family
NODE_51555_length_309_cov_4.809322_g46287_i0.p1	NODE_51555_length_309_cov_4.809322_g46287_i0	Q6UWS5	64	81	12	92	1	80	3e-20	97	84	100	0.177928	Protein PET117 homolog, mitochondrial	PET117 family
NODE_39855_length_369_cov_1.804054_g34629_i0.p1	NODE_39855_length_369_cov_1.804054_g34629_i0	P35035	45	122	2	120	160	272	2e-20	97	100	45	0.202752	Trypsin-1 (EC 3.4.21.4) (Antryp1)	Peptidase S1 family
TRINITY_DN8963_c0_g1_i1.p1	TRINITY_DN8963_c0_g1_i1	Q8TBR4	65	66	32	97	29	94	4e-20	97	68	44	0.205762	Putative STAG3-like protein 4 (Stromal antigen 3-like protein 4)	SCC3 family
NODE_53734_length_301_cov_3.508772_g48463_i0.p1	NODE_53734_length_301_cov_3.508772_g48463_i0	P0A1G6	62	78	7	84	22	99	3e-20	97	91	52	0.222426	RNA polymerase-binding transcription factor DksA	DksA family
TRINITY_DN26481_c1_g1_i1.p2	TRINITY_DN26481_c1_g1_i1	O68669	100	49	1	49	15	63	2e-20	97	100	49	0.229178	Gas vesicle protein GvpJ	Gas vesicle protein type A family
NODE_28913_length_471_cov_2.261307_g24095_i0.p1	NODE_28913_length_471_cov_2.261307_g24095_i0	A6H184	84	56	1	56	1	55	2e-20	97	98	64	0.231912	30S ribosomal protein S15	Universal ribosomal protein uS15 family
NODE_34817_length_406_cov_3.423423_g29712_i0.p1	NODE_34817_length_406_cov_3.423423_g29712_i0	Q3SZM3	55	88	3	90	98	185	3e-20	97	93	47	0.276223	Cytochrome b-245 chaperone 1 (Essential for reactive oxygen species protein) (Eros)	CYBC1 family
NODE_21286_length_610_cov_3.959032_g17203_i0.p1	NODE_21286_length_610_cov_3.959032_g17203_i0	Q0VFP3	40	154	1	153	39	184	6e-20	97	76	48	0.282804	Mitochondrial fission regulator 1-like	MTFR1 family
TRINITY_DN74846_c5_g6_i13.p1	TRINITY_DN74846_c5_g6_i13	P31843	45	124	32	150	7	130	8e-20	97	67	87	0.286362	RNA-directed DNA polymerase homolog (EC 2.7.7.48) (Reverse transcriptase homolog)	0
TRINITY_DN448882_c0_g1_i1.p1	TRINITY_DN448882_c0_g1_i1	Q5EAD8	46	97	5	101	94	190	4e-20	97	94	51	0.305191	Leucine-rich repeat-containing protein 51	0
TRINITY_DN34640_c0_g1_i1.p1	TRINITY_DN34640_c0_g1_i1	A6NCN2	41	109	2	110	61	169	4e-20	97	97	43	0.339009	Putative keratin-87 protein (Keratin, hair, basic pseudogene 4) (Keratin-121 pseudogene)	Intermediate filament family
TRINITY_DN67315_c0_g1_i1.p3	TRINITY_DN67315_c0_g1_i1	Q96B96	50	84	13	96	9	92	4e-20	97	85	52	0.344723	Promethin (Transmembrane protein 159)	TMEM159 family
NODE_115090_length_261_cov_0.819149_g109806_i0.p1	NODE_115090_length_261_cov_0.819149_g109806_i0	Q36967	74	62	3	64	2	63	2e-20	97	97	59	0.3797	ATP synthase subunit a (F-ATPase protein 6) (Fragment)	ATPase A chain family
NODE_109507_length_264_cov_0.806283_g104223_i0.p1	NODE_109507_length_264_cov_0.806283_g104223_i0	O21521	54	87	1	87	79	165	2e-20	97	99	42	0.484217	NADH-ubiquinone oxidoreductase chain 4 (EC 7.1.1.2) (NADH dehydrogenase subunit 4) (Fragment)	Complex I subunit 4 family
NODE_70985_length_284_cov_0.729858_g65705_i0.p1	NODE_70985_length_284_cov_0.729858_g65705_i0	P29660	75	64	1	64	1	64	4e-20	97	98	86	0.550916	Cytochrome c oxidase subunit 2 (EC 1.9.3.1) (Cytochrome c oxidase polypeptide II) (Fragment)	Cytochrome c oxidase subunit 2 family
NODE_15872_length_784_cov_22.887482_g12586_i0.p2	NODE_15872_length_784_cov_22.887482_g12586_i0	Q8C1Q6	64	72	5	76	5	76	2e-20	97	89	90	1.21125	Small integral membrane protein 4 (Small nucleolar RNA host gene 8)	SMIM4 family
NODE_21922_length_594_cov_13.715931_g17765_i0.p1	NODE_21922_length_594_cov_13.715931_g17765_i0	Q8VH31	43	117	1	116	138	254	3e-20	97	86	41	1.30395	Ret finger protein-like 4A	0
TRINITY_DN62457_c0_g1_i1.p1	TRINITY_DN62457_c0_g1_i1	Q1L8Y6	84	55	1	55	1	55	2e-20	97	82	76	1.30723	BBSome-interacting protein 1 (BBSome-interacting protein of 10 kDa)	BBIP10 family
NODE_2415_length_2449_cov_72.883418_g1849_i0.p1	NODE_2415_length_2449_cov_72.883418_g1849_i0	Q9CR73	43	144	1	140	1	139	4e-20	97	101	103	1.5441	Proline-rich nuclear receptor coactivator 2	PNRC family, PNRC2 subfamily
TRINITY_DN74190_c10_g5_i4.p1	TRINITY_DN74190_c10_g5_i4	P14436	40	134	69	199	25	154	6e-20	97	67	58	2.94163	H-2 class II histocompatibility antigen, A-R alpha chain	MHC class II family
TRINITY_DN72686_c16_g1_i1.p1	TRINITY_DN72686_c16_g1_i1	Q5VUM1	75	55	71	125	54	108	2e-20	97	44	51	17.6792	Succinate dehydrogenase assembly factor 4, mitochondrial (SDH assembly factor 4) (SDHAF4)	SDHAF4 family
TRINITY_DN60101_c0_g2_i1.p1	TRINITY_DN60101_c0_g2_i1	Q2ACH7	42	117	18	127	1	117	2e-20	97	89	99	18.152	MICOS complex subunit MIC13 (Protein P117)	MICOS complex subunit Mic13 family
NODE_7453_length_1438_cov_52.334066_g1429_i3.p1	NODE_7453_length_1438_cov_52.334066_g1429_i3	P63217	68	68	1	68	1	68	4e-20	97	99	100	20.7797	Guanine nucleotide-binding protein G(I)/G(S)/G(O) subunit gamma-5	G protein gamma family
NODE_117516_length_260_cov_0.823529_g112232_i0.p1	NODE_117516_length_260_cov_0.823529_g112232_i0	Q9CJ30	71	68	1	66	82	149	2e-20	98	100	45	0.088539	Deoxyuridine 5'-triphosphate nucleotidohydrolase (dUTPase) (EC 3.6.1.23) (dUTP pyrophosphatase)	DUTPase family
NODE_123070_length_257_cov_0.836957_g117786_i0.p2	NODE_123070_length_257_cov_0.836957_g117786_i0	Q5R8J7	61	77	2	78	100	176	1e-20	98	96	42	0.089573	Ferritin heavy chain (Ferritin H subunit) (EC 1.16.3.1) [Cleaved into: Ferritin heavy chain, N-terminally processed]	Ferritin family
NODE_91055_length_274_cov_0.766169_g85771_i0.p1	NODE_91055_length_274_cov_0.766169_g85771_i0	P41105	72	68	1	68	65	132	2e-20	98	81	50	0.090176	60S ribosomal protein L28	Eukaryotic ribosomal protein eL28 family
TRINITY_DN740486_c0_g1_i1.p1	TRINITY_DN740486_c0_g1_i1	O96033	62	73	4	76	6	78	1e-20	98	96	83	0.095125	Molybdopterin synthase sulfur carrier subunit (MOCO1-A) (Molybdenum cofactor synthesis protein 2 small subunit) (Molybdenum cofactor synthesis protein 2A) (MOCS2A) (Molybdopterin-synthase small subunit) (Sulfur carrier protein MOCS2A)	MoaD family, MOCS2A subfamily
NODE_158893_length_233_cov_2.343750_g153604_i0.p1	NODE_158893_length_233_cov_2.343750_g153604_i0	C3LEQ2	57	77	1	77	1	77	1e-20	98	100	53	0.098799	UPF0178 protein BAMEG_1545	UPF0178 family
NODE_82384_length_278_cov_1.502439_g77100_i0.p1	NODE_82384_length_278_cov_1.502439_g77100_i0	Q9HFQ4	56	91	1	91	6	96	2e-20	98	99	82	0.168235	60S acidic ribosomal protein P2-B (CaRP2B)	Eukaryotic ribosomal protein P1/P2 family
TRINITY_DN71145_c0_g1_i8.p1	TRINITY_DN71145_c0_g1_i8	Q9WVL0	56	88	2	89	5	85	1e-20	98	69	41	0.18626	Maleylacetoacetate isomerase (MAAI) (EC 5.2.1.2) (GSTZ1-1) (Glutathione S-transferase zeta 1) (EC 2.5.1.18)	GST superfamily, Zeta family
TRINITY_DN238558_c0_g1_i1.p1	TRINITY_DN238558_c0_g1_i1	Q8L6J4	59	70	18	87	51	120	1e-20	98	53	45	0.229651	DNA-directed RNA polymerase 1A (EC 2.7.7.6) (NictaRpoT1-syl) (T7 bacteriophage-type single subunit RNA polymerase 1A) (Fragment)	Phage and mitochondrial RNA polymerase family
NODE_21019_length_617_cov_3.709559_g16973_i0.p1	NODE_21019_length_617_cov_3.709559_g16973_i0	O06433	54	91	49	139	123	213	5e-20	98	44	41	0.246873	Biopolymer transport protein ExbB	ExbB/TolQ family
TRINITY_DN6327_c0_g1_i1.p1	TRINITY_DN6327_c0_g1_i1	P18727	48	90	5	94	106	195	1e-20	98	93	40	0.266586	Gastrula zinc finger protein XlCGF52.1 (Fragment)	Krueppel C2H2-type zinc-finger protein family
TRINITY_DN25857_c0_g2_i1.p1	TRINITY_DN25857_c0_g2_i1	B0RLE8	52	103	14	115	1	103	2e-20	98	90	76	0.559329	Biopolymer transport protein exbD2	ExbD/TolR family
NODE_13480_length_905_cov_11.987981_g10424_i1.p1	NODE_13480_length_905_cov_11.987981_g10424_i1	P42931	41	136	108	240	80	214	6e-20	98	56	64	0.611592	Heat shock protein 30 (HSP 30)	Small heat shock protein (HSP20) family
NODE_11883_length_1007_cov_43.013919_g9271_i0.p1	NODE_11883_length_1007_cov_43.013919_g9271_i0	Q9H910	49	114	7	120	2	112	2e-20	98	72	60	0.897598	Jupiter microtubule associated homolog 2 (Hematological and neurological expressed 1-like protein) (HN1-like protein)	JUPITER family
NODE_34341_length_410_cov_15.329377_g29256_i0.p1	NODE_34341_length_410_cov_15.329377_g29256_i0	P01709	50	105	32	135	3	103	2e-20	98	77	89	1.29324	Immunoglobulin lambda variable 2-8 (Ig lambda chain V-II region BO) (Ig lambda chain V-II region MGC)	0
TRINITY_DN61113_c0_g1_i1.p1	TRINITY_DN61113_c0_g1_i1	Q2KIN1	54	83	1	83	1	83	1e-20	98	98	99	1.85256	Dolichol phosphate-mannose biosynthesis regulatory protein (Dolichol-phosphate mannose synthase subunit 2) (DPM synthase subunit 2)	DPM2 family
NODE_12233_length_983_cov_58.624176_g9558_i0.p1	NODE_12233_length_983_cov_58.624176_g9558_i0	Q9D735	49	123	48	164	51	173	3e-20	98	75	71	2.77517	Telomerase RNA component interacting RNase (EC 3.1.13.-) (Exoribonuclease Trir)	0
NODE_4177_length_1961_cov_236.204979_g3243_i0.p2	NODE_4177_length_1961_cov_236.204979_g3243_i0	P49716	41	152	157	304	118	265	9e-20	98	50	57	2.90335	CCAAT/enhancer-binding protein delta (C/EBP delta) (Nuclear factor NF-IL6-beta) (NF-IL6-beta)	BZIP family, C/EBP subfamily
TRINITY_DN68542_c0_g1_i1.p1	TRINITY_DN68542_c0_g1_i1	Q6DD38	55	78	25	102	1	78	2e-20	98	75	100	3.70397	TP53-regulated inhibitor of apoptosis 1-B (p53-inducible cell-survival factor-B) (p53csv-B)	TRIAP1/MDM35 family
TRINITY_DN60593_c0_g1_i1.p2	TRINITY_DN60593_c0_g1_i1	Q9D1Q4	54	92	15	106	1	92	1e-20	98	81	100	10.8344	Dolichol-phosphate mannosyltransferase subunit 3 (Dolichol-phosphate mannose synthase subunit 3) (DPM synthase subunit 3) (Dolichyl-phosphate beta-D-mannosyltransferase subunit 3) (Mannose-P-dolichol synthase subunit 3) (MPD synthase subunit 3)	DPM3 family
TRINITY_DN63394_c0_g1_i1.p1	TRINITY_DN63394_c0_g1_i1	P12104	40	132	1	132	1	131	1e-20	98	99	100	21.2325	Fatty acid-binding protein, intestinal (Fatty acid-binding protein 2) (Intestinal-type fatty acid-binding protein) (I-FABP)	Calycin superfamily, Fatty-acid binding protein (FABP) family
NODE_120242_length_258_cov_1.281081_g114958_i0.p1	NODE_120242_length_258_cov_1.281081_g114958_i0	Q31FE7	58	73	2	74	30	102	8e-21	99	94	70	0.089225	Pyrimidine/purine nucleoside phosphorylase (EC 2.4.2.2) (Adenosine phosphorylase) (Cytidine phosphorylase) (Guanosine phosphorylase) (EC 2.4.2.15) (Inosine phosphorylase) (Thymidine phosphorylase) (EC 2.4.2.4) (Uridine phosphorylase) (EC 2.4.2.3) (Xanthosine phosphorylase)	Nucleoside phosphorylase PpnP family
NODE_126020_length_255_cov_1.692308_g120736_i0.p2	NODE_126020_length_255_cov_1.692308_g120736_i0	Q4G0W2	61	83	2	83	44	126	1e-20	99	99	47	0.090275	Dual specificity phosphatase 28 (EC 3.1.3.16) (EC 3.1.3.48)	Protein-tyrosine phosphatase family, Non-receptor class dual specificity subfamily
TRINITY_DN657184_c0_g1_i1.p1	TRINITY_DN657184_c0_g1_i1	P32676	100	48	1	48	66	113	8e-21	99	98	42	0.135413	PTS system fructose-like EIIB component 3 (EC 2.7.1.202) (Fructose-like phosphotransferase enzyme IIB component 3)	0
NODE_34235_length_412_cov_0.781711_g29152_i0.p1	NODE_34235_length_412_cov_0.781711_g29152_i0	Q0ZAI3	43	127	2	128	194	319	8e-21	99	96	40	0.137264	Putative antiporter CaxA	Ca(2+):cation antiporter (CaCA) (TC 2.A.19) family
NODE_35201_length_403_cov_2.621212_g30080_i0.p1	NODE_35201_length_403_cov_2.621212_g30080_i0	Q8A485	75	61	3	63	6	66	6e-21	99	95	69	0.15223	30S ribosomal protein S17 1	Universal ribosomal protein uS17 family
NODE_154291_length_242_cov_0.911243_g149004_i0.p1	NODE_154291_length_242_cov_0.911243_g149004_i0	P62866	81	57	24	80	1	57	8e-21	99	71	97	0.155053	40S ribosomal protein S30	Eukaryotic ribosomal protein eS30 family
TRINITY_DN568215_c0_g1_i1.p1	TRINITY_DN568215_c0_g1_i1	P54457	54	79	6	84	1	79	1e-20	99	94	67	0.224915	Ribosomal silencing factor RsfS	Iojap/RsfS family
TRINITY_DN35773_c0_g1_i1.p1	TRINITY_DN35773_c0_g1_i1	Q505B8	52	86	4	89	73	158	1e-20	99	96	50	0.292881	Synaptonemal complex central element protein 2	SYCE family
TRINITY_DN464574_c0_g1_i1.p2	TRINITY_DN464574_c0_g1_i1	P48859	67	66	8	73	1	66	6e-21	99	78	99	0.300657	Cold shock protein ScoF	0
TRINITY_DN13914_c0_g1_i1.p1	TRINITY_DN13914_c0_g1_i1	Q9Y342	47	115	4	118	65	179	1e-20	99	94	63	0.363137	Plasmolipin (Plasma membrane proteolipid)	MAL family
NODE_121223_length_258_cov_0.832432_g115939_i0.p1	NODE_121223_length_258_cov_0.832432_g115939_i0	Q33375	60	84	3	86	104	187	6e-21	99	98	43	0.364859	Cytochrome c oxidase subunit 1 (EC 1.9.3.1) (Cytochrome c oxidase polypeptide I) (Fragment)	Heme-copper respiratory oxidase family
NODE_36240_length_395_cov_3.788820_g31069_i0.p1	NODE_36240_length_395_cov_3.788820_g31069_i0	A1A4P6	45	111	21	131	11	121	8e-21	99	85	78	0.463705	Transmembrane protein 80	0
TRINITY_DN493413_c0_g1_i1.p1	TRINITY_DN493413_c0_g1_i1	O59858	62	69	75	143	24	92	9e-21	99	48	44	0.492273	Glutathione peroxidase-like peroxiredoxin gpx1 (EC 1.11.1.15) (Glutathione peroxidase homolog) (GPx) (Thioredoxin peroxidase gpx1)	Glutathione peroxidase family
TRINITY_DN68030_c0_g1_i1.p1	TRINITY_DN68030_c0_g1_i1	Q8GAV9	41	158	49	205	27	183	2e-20	99	76	63	1.00144	Cyclopentanol dehydrogenase (EC 1.1.1.163)	Short-chain dehydrogenases/reductases (SDR) family
TRINITY_DN60324_c0_g1_i1.p1	TRINITY_DN60324_c0_g1_i1	Q9CWM2	50	119	25	139	1	108	2e-20	99	63	50	1.06791	Cell division cycle-associated protein 4 (Hematopoietic progenitor protein)	0
TRINITY_DN74570_c0_g2_i1.p1	TRINITY_DN74570_c0_g2_i1	Q90ZN1	45	119	104	219	66	177	2e-20	99	54	67	3.12756	Anti-apoptotic protein NR13 (Apoptosis regulator Nr-13)	Bcl-2 family
TRINITY_DN72332_c0_g2_i3.p1	TRINITY_DN72332_c0_g2_i3	C9J7I0	41	140	4	142	1	137	6e-21	99	98	102	3.20375	UBAP1-MVB12-associated (UMA)-domain containing protein 1 (RPA3 antisense RNA 1) (RPA3 opposite strand)	0
TRINITY_DN67547_c0_g1_i1.p1	TRINITY_DN67547_c0_g1_i1	Q28XE2	41	148	2	146	15	159	2e-20	99	59	56	6.24952	Acidic leucine-rich nuclear phosphoprotein 32 family member A	ANP32 family
NODE_8384_length_1315_cov_2038.991143_g6111_i1.p1	NODE_8384_length_1315_cov_2038.991143_g6111_i1	Q96FX8	48	91	96	182	103	193	2e-20	99	50	47	45.2651	p53 apoptosis effector related to PMP-22 (Keratinocyte-associated protein 1) (KCP-1) (P53-induced protein PIGPC1) (Transmembrane protein THW)	TMEM47 family
NODE_67426_length_286_cov_0.723005_g62146_i0.p1	NODE_67426_length_286_cov_0.723005_g62146_i0	Q3SW71	55	95	1	95	17	110	3e-21	100	100	46	0.08049	2,3-bisphosphoglycerate-dependent phosphoglycerate mutase (BPG-dependent PGAM) (PGAM) (Phosphoglyceromutase) (dPGM) (EC 5.4.2.11)	Phosphoglycerate mutase family, BPG-dependent PGAM subfamily
TRINITY_DN459298_c0_g1_i1.p2	TRINITY_DN459298_c0_g1_i1	P39111	74	62	2	63	57	118	3e-21	100	97	53	0.100932	V-type proton ATPase subunit F (V-ATPase subunit F) (V-ATPase 14 kDa subunit) (Vacuolar proton pump subunit F)	V-ATPase F subunit family
NODE_28256_length_479_cov_4.758621_g23482_i0.p2	NODE_28256_length_479_cov_4.758621_g23482_i0	P55611	44	123	1	123	33	151	5e-21	100	79	46	0.13907	Probable trehalose-phosphate phosphatase (TPP) (EC 3.1.3.12) (Trehalose 6-phosphate phosphatase) (Trehalose-phosphatase)	Trehalose phosphatase family
TRINITY_DN621702_c0_g1_i1.p2	TRINITY_DN621702_c0_g1_i1	P28102	96	50	1	50	17	66	2e-21	100	100	41	0.153468	Protein Wnt-3b (Fragment)	Wnt family
NODE_76940_length_281_cov_0.961538_g71658_i0.p1	NODE_76940_length_281_cov_0.961538_g71658_i0	E0TW64	58	92	3	93	1	92	5e-21	100	99	74	0.163298	Quinol oxidase subunit 4 (EC 1.10.3.-) (Quinol oxidase aa3-600, subunit qoxD) (Quinol oxidase polypeptide IV)	Cytochrome c oxidase bacterial subunit 4 family
TRINITY_DN389928_c0_g1_i1.p2	TRINITY_DN389928_c0_g1_i1	Q66KV4	68	71	1	71	20	90	5e-21	100	99	79	0.16989	Barrier-to-autointegration factor B	BAF family
TRINITY_DN129160_c0_g1_i1.p1	TRINITY_DN129160_c0_g1_i1	Q1QDF6	100	47	1	47	14	60	2e-21	100	98	78	0.170022	50S ribosomal protein L32	Bacterial ribosomal protein bL32 family
TRINITY_DN319308_c0_g1_i1.p2	TRINITY_DN319308_c0_g1_i1	P12833	56	86	45	130	1	86	3e-21	100	65	53	0.17572	Dihydrofolate reductase type 3 (EC 1.5.1.3) (Dihydrofolate reductase type III)	Dihydrofolate reductase family
NODE_27198_length_494_cov_1.847981_g22522_i0.p1	NODE_27198_length_494_cov_1.847981_g22522_i0	Q923X4	43	113	17	129	33	145	4e-21	100	78	72	0.183913	Glutaredoxin-2, mitochondrial	Glutaredoxin family
TRINITY_DN24308_c0_g1_i1.p1	TRINITY_DN24308_c0_g1_i1	P0CF66	100	49	1	49	11	59	4e-21	100	100	49	0.230201	Transposase InsE for insertion sequence IS3A	Transposase 8 family
TRINITY_DN16175_c0_g1_i1.p2	TRINITY_DN16175_c0_g1_i1	A8AMJ6	100	50	1	50	12	61	4e-21	100	100	67	0.230201	30S ribosomal protein S18	Bacterial ribosomal protein bS18 family
NODE_42867_length_350_cov_1.707581_g37620_i0.p1	NODE_42867_length_350_cov_1.707581_g37620_i0	P50598	43	114	1	114	37	150	5e-21	100	98	49	0.234367	Tol-Pal system protein TolQ	ExbB/TolQ family
TRINITY_DN649580_c0_g1_i1.p1	TRINITY_DN649580_c0_g1_i1	Q72EK2	70	64	1	64	51	114	3e-21	100	100	45	0.237321	Peptide methionine sulfoxide reductase MsrB (EC 1.8.4.12) (Peptide-methionine (R)-S-oxide reductase)	MsrB Met sulfoxide reductase family
TRINITY_DN65803_c0_g2_i2.p2	TRINITY_DN65803_c0_g2_i2	Q9H0N5	85	54	1	54	77	130	4e-21	100	96	42	0.285155	Pterin-4-alpha-carbinolamine dehydratase 2 (PHS 2) (EC 4.2.1.96) (4-alpha-hydroxy-tetrahydropterin dehydratase 2) (DcoH-like protein DCoHm) (Dimerization cofactor of hepatocyte nuclear factor 1 from muscle) (HNF-1-alpha dimerization cofactor)	Pterin-4-alpha-carbinolamine dehydratase family
TRINITY_DN29693_c0_g1_i1.p2	TRINITY_DN29693_c0_g1_i1	Q6A6N7	100	49	1	49	4	52	4e-21	100	100	40	0.306935	50S ribosomal protein L24	Universal ribosomal protein uL24 family
TRINITY_DN277901_c0_g4_i1.p1	TRINITY_DN277901_c0_g4_i1	P69201	96	51	1	51	16	66	2e-21	100	100	40	0.324914	Ubiquitin-60S ribosomal protein L40 [Cleaved into: Ubiquitin; 60S ribosomal protein L40 (CEP52)]	Ubiquitin family; Eukaryotic ribosomal protein eL40 family
TRINITY_DN20521_c0_g2_i1.p1	TRINITY_DN20521_c0_g2_i1	Q8WUH6	60	78	43	120	8	85	3e-21	100	65	67	0.338221	Transmembrane protein 263	TMEM263 family
TRINITY_DN65820_c0_g2_i2.p1	TRINITY_DN65820_c0_g2_i2	Q7Z309	42	172	1	165	68	228	1e-20	100	92	70	0.349622	Protein FAM122B	FAM122 family
TRINITY_DN47549_c0_g1_i1.p1	TRINITY_DN47549_c0_g1_i1	A6LX31	43	129	1	125	90	212	4e-21	100	100	49	0.513446	Putative hydro-lyase Cbei_2760 (EC 4.2.1.-)	D-glutamate cyclase family
NODE_73129_length_283_cov_0.733333_g67849_i0.p1	NODE_73129_length_283_cov_0.733333_g67849_i0	P00849	62	93	2	94	127	219	2e-21	100	99	41	0.543102	ATP synthase subunit a (F-ATPase protein 6)	ATPase A chain family
TRINITY_DN71839_c0_g1_i2.p1	TRINITY_DN71839_c0_g1_i2	P52655	42	170	36	196	109	267	1e-20	100	52	45	0.596301	Transcription initiation factor IIA subunit 1 (General transcription factor IIA subunit 1) (TFIIAL) (Transcription initiation factor TFIIA 42 kDa subunit) (TFIIA-42) [Cleaved into: Transcription initiation factor IIA alpha chain (TFIIA p35 subunit); Transcription initiation factor IIA beta chain (TFIIA p19 subunit)]	TFIIA subunit 1 family
TRINITY_DN74314_c7_g20_i3.p1	TRINITY_DN74314_c7_g20_i3	P04440	43	102	3	101	115	216	4e-21	100	101	40	0.728009	HLA class II histocompatibility antigen, DP beta 1 chain (HLA class II histocompatibility antigen, DP(W4) beta chain) (MHC class II antigen DPB1)	MHC class II family
TRINITY_DN64782_c0_g1_i1.p2	TRINITY_DN64782_c0_g1_i1	P20560	65	78	20	97	1	78	4e-21	100	77	100	0.73103	Uncharacterized 8.3 kDa protein	0
TRINITY_DN73916_c2_g35_i2.p1	TRINITY_DN73916_c2_g35_i2	P04365	59	71	23	93	2	72	5e-21	100	76	57	0.921079	Inter-alpha-trypsin inhibitor (ITI) (EI-14) (HI-14) (Inhibitory fragment of ITI) (Fragment)	0
NODE_2238_length_2519_cov_31.262061_g1696_i0.p1	NODE_2238_length_2519_cov_31.262061_g1696_i0	Q7SXB3	41	175	77	245	95	263	2e-20	100	71	67	0.924348	Phosphoinositide-3-kinase-interacting protein 1 (Kringle domain-containing protein HGFL)	0
TRINITY_DN70378_c0_g1_i1.p1	TRINITY_DN70378_c0_g1_i1	Q6UW88	44	107	73	179	52	152	9e-21	100	59	69	0.962243	Epigen (Epithelial mitogen) (EPG)	0
NODE_3907_length_2018_cov_75.605141_g2970_i1.p2	NODE_3907_length_2018_cov_75.605141_g2970_i1	Q5EAR6	50	102	13	114	8	104	1e-20	100	45	50	1.21565	Coiled-coil domain-containing protein 115	0
NODE_23256_length_564_cov_95.912424_g18982_i0.p1	NODE_23256_length_564_cov_95.912424_g18982_i0	Q3T0T8	58	76	6	81	54	129	5e-21	100	83	42	1.35317	Regulator of G-protein signaling 5 (RGS5)	0
TRINITY_DN74876_c2_g6_i6.p1	TRINITY_DN74876_c2_g6_i6	O28987	46	116	18	133	51	165	4e-21	100	86	69	1.45641	Uncharacterized protein AF_1281	Peptidase C56 family
TRINITY_DN65351_c0_g1_i1.p1	TRINITY_DN65351_c0_g1_i1	Q0VG62	53	97	1	97	43	139	4e-21	100	99	70	1.49059	Ribosomal biogenesis factor	0
NODE_47677_length_326_cov_1.474308_g42416_i0.p1	NODE_47677_length_326_cov_1.474308_g42416_i0	Q6X9Z5	71	68	1	68	2	69	2e-21	100	63	59	1.61954	60S acidic ribosomal protein P2	Eukaryotic ribosomal protein P1/P2 family
NODE_121086_length_258_cov_0.832432_g115802_i0.p1	NODE_121086_length_258_cov_0.832432_g115802_i0	Q98SJ7	58	85	1	85	9	93	4e-21	100	100	50	2.64226	Translationally-controlled tumor protein homolog (TCTP)	TCTP family
NODE_31673_length_437_cov_1539.747253_g25228_i4.p1	NODE_31673_length_437_cov_1539.747253_g25228_i4	P56135	56	84	6	89	5	88	2e-21	100	93	95	4.56413	ATP synthase subunit f, mitochondrial (ATP synthase membrane subunit f)	ATPase F chain family
TRINITY_DN63556_c0_g1_i1.p1	TRINITY_DN63556_c0_g1_i1	Q5TGZ0	58	76	14	89	1	76	5e-21	100	83	97	9.07125	MICOS complex subunit MIC10 (Mitochondrial inner membrane organizing system protein 1)	MICOS complex subunit Mic10 family
TRINITY_DN68470_c0_g7_i1.p1	TRINITY_DN68470_c0_g7_i1	Q9P0U1	82	55	18	72	1	55	3e-21	100	75	100	10.1177	Mitochondrial import receptor subunit TOM7 homolog (Translocase of outer membrane 7 kDa subunit homolog)	Tom7 family
TRINITY_DN15487_c0_g1_i1.p2	TRINITY_DN15487_c0_g1_i1	P56394	88	50	18	67	14	63	3e-21	100	74	79	11.0134	Cytochrome c oxidase copper chaperone	COX17 family
NODE_13531_length_902_cov_4942.957780_g10629_i0.p1	NODE_13531_length_902_cov_4942.957780_g10629_i0	P48199	51	94	7	100	112	204	5e-21	100	77	41	17.6336	C-reactive protein	Pentraxin family
TRINITY_DN35622_c0_g1_i1.p1	TRINITY_DN35622_c0_g1_i1	Q02378	77	57	1	57	1	57	2e-21	100	98	100	22.0051	NADH dehydrogenase [ubiquinone] 1 beta subcomplex subunit 1 (Complex I-MNLL) (CI-MNLL) (NADH-ubiquinone oxidoreductase MNLL subunit)	Complex I NDUFB1 subunit family
TRINITY_DN203158_c0_g1_i1.p2	TRINITY_DN203158_c0_g1_i1	Q9HZ00	41	145	1	140	140	281	2e-21	101	104	51	0.112458	Putative quercetin 2,3-dioxygenase PA3240 (Putative quercetinase) (EC 1.13.11.24) (Pirin-like protein PA3240)	Pirin family
TRINITY_DN183466_c0_g1_i1.p2	TRINITY_DN183466_c0_g1_i1	Q0C4P9	100	53	1	53	35	87	2e-21	101	98	61	0.1323	30S ribosomal protein S20	Bacterial ribosomal protein bS20 family
TRINITY_DN61684_c0_g1_i1.p1	TRINITY_DN61684_c0_g1_i1	P91882	85	61	1	61	31	91	1e-21	101	100	59	0.175678	Histone H4	Histone H4 family
TRINITY_DN74389_c0_g3_i5.p2	TRINITY_DN74389_c0_g3_i5	P24902	56	87	2	88	52	138	1e-21	101	74	54	0.186907	Actin (Fragment)	Actin family
TRINITY_DN32102_c0_g1_i1.p1	TRINITY_DN32102_c0_g1_i1	Q8NI38	43	138	19	154	166	302	3e-21	101	83	44	0.202319	NF-kappa-B inhibitor delta (I-kappa-B-delta) (IkB-delta) (IkappaBdelta) (IkappaBNS) (T-cell activation NFKB-like protein) (TA-NFKBH)	NF-kappa-B inhibitor family
NODE_39672_length_370_cov_3.760943_g34446_i0.p3	NODE_39672_length_370_cov_3.760943_g34446_i0	P0A9F2	69	74	20	93	9	82	1e-21	101	79	48	0.213503	Transcriptional regulator MntR (Manganese transport regulator)	DtxR/MntR family
NODE_24452_length_541_cov_2.414530_g20052_i0.p1	NODE_24452_length_541_cov_2.414530_g20052_i0	P96695	47	96	23	118	14	109	2e-21	101	81	86	0.214599	Thioredoxin-like protein YdfQ	0
NODE_35759_length_399_cov_2.426380_g30601_i0.p1	NODE_35759_length_399_cov_2.426380_g30601_i0	O85140	45	130	2	130	121	247	1e-21	101	98	42	0.24174	Malonyl CoA-acyl carrier protein transacylase (MCT) (EC 2.3.1.39)	FabD family
NODE_84243_length_277_cov_1.872549_g78959_i0.p2	NODE_84243_length_277_cov_1.872549_g78959_i0	Q9TTT7	74	57	1	57	52	108	2e-21	101	98	52	0.299429	Cytochrome c oxidase subunit 6A1, mitochondrial (Cytochrome c oxidase polypeptide VIa-liver)	Cytochrome c oxidase subunit 6A family
TRINITY_DN73746_c0_g4_i3.p1	TRINITY_DN73746_c0_g4_i3	Q17RN3	41	138	2	139	140	271	2e-21	101	90	40	0.307901	Protein FAM98C	FAM98 family
TRINITY_DN21288_c0_g1_i1.p1	TRINITY_DN21288_c0_g1_i1	P49957	45	114	25	131	54	167	2e-21	101	71	41	0.3231	tRNA (carboxymethyluridine(34)-5-O)-methyltransferase (EC 2.1.1.229) (tRNA (uracil-5-)-methyltransferase TRM9) (tRNA [Um34] methyltransferase) (tRNA methylase 9)	0
NODE_6827_length_1519_cov_7.215768_g5294_i0.p2	NODE_6827_length_1519_cov_7.215768_g5294_i0	Q32LM5	65	71	1	71	17	87	2e-21	101	99	81	0.411002	LYR motif-containing protein 2	Complex I LYR family
TRINITY_DN53349_c0_g1_i1.p1	TRINITY_DN53349_c0_g1_i1	P82909	51	101	4	104	3	103	2e-21	101	96	98	0.495143	28S ribosomal protein S36, mitochondrial (MRP-S36) (S36mt)	0
NODE_81541_length_279_cov_0.747573_g76259_i0.p3	NODE_81541_length_279_cov_0.747573_g76259_i0	Q3T0D5	89	55	1	55	32	86	1e-21	101	98	48	0.510459	60S ribosomal protein L30	Eukaryotic ribosomal protein eL30 family
TRINITY_DN67427_c0_g6_i1.p1	TRINITY_DN67427_c0_g6_i1	Q4R3Q6	51	99	24	122	23	118	4e-21	101	50	47	1.07835	THAP domain-containing protein 1	THAP1 family
TRINITY_DN20798_c0_g1_i1.p1	TRINITY_DN20798_c0_g1_i1	O14519	74	68	13	80	48	115	1e-21	101	82	59	1.121	Cyclin-dependent kinase 2-associated protein 1 (CDK2-associated protein 1) (Deleted in oral cancer 1) (DOC-1) (Putative oral cancer suppressor)	CDK2AP family
NODE_10461_length_1112_cov_21.334937_g8149_i0.p3	NODE_10461_length_1112_cov_21.334937_g8149_i0	A8MTT3	60	73	4	76	3	75	2e-21	101	88	91	1.14081	Protein CEBPZOS (CEBPZ antisense RNA 1) (CEBPZ opposite strand)	0
TRINITY_DN72845_c0_g1_i2.p1	TRINITY_DN72845_c0_g1_i2	Q5R6I4	53	85	39	123	106	190	2e-21	101	64	43	1.30089	Death domain-containing protein CRADD (Caspase and RIP adapter with death domain)	0
TRINITY_DN73831_c0_g1_i1.p1	TRINITY_DN73831_c0_g1_i1	Q2KJD2	94	49	7	55	35	83	1e-21	101	64	47	2.49722	Vesicle-associated membrane protein 3 (VAMP-3) (Synaptobrevin-3)	Synaptobrevin family
NODE_24363_length_542_cov_1595.562900_g19969_i0.p1	NODE_24363_length_542_cov_1595.562900_g19969_i0	P17665	77	60	22	81	4	63	2e-21	101	73	95	3.88934	Cytochrome c oxidase subunit 7C, mitochondrial (Cytochrome c oxidase polypeptide VIIc)	Cytochrome c oxidase VIIc family
NODE_64539_length_287_cov_0.817757_g59260_i0.p1	NODE_64539_length_287_cov_0.817757_g59260_i0	Q28553	51	95	1	95	37	131	7e-22	102	100	49	0.08021	C-X-C chemokine receptor type 4 (CXC-R4) (CXCR-4) (Fusin) (Leukocyte-derived seven transmembrane domain receptor) (LESTR) (Stromal cell-derived factor 1 receptor) (SDF-1 receptor) (CD antigen CD184) (Fragment)	G-protein coupled receptor 1 family
TRINITY_DN196576_c0_g1_i1.p1	TRINITY_DN196576_c0_g1_i1	Q7ZWJ7	83	59	1	59	40	98	7e-22	102	100	50	0.106101	60S ribosomal protein L34	Eukaryotic ribosomal protein eL34 family
TRINITY_DN614573_c0_g1_i1.p1	TRINITY_DN614573_c0_g1_i1	P84217	57	88	3	90	2	89	6e-22	102	98	62	0.110144	Hemoglobin subunit beta (Beta-globin) (Hemoglobin beta chain)	Globin family
NODE_72615_length_283_cov_1.100000_g67335_i0.p1	NODE_72615_length_283_cov_1.100000_g67335_i0	Q52353	52	92	1	92	43	134	7e-22	102	99	48	0.126082	Tellurium resistance protein TerZ	CAPAB/TerDEXZ family
TRINITY_DN426173_c0_g1_i1.p1	TRINITY_DN426173_c0_g1_i1	P31247	96	50	1	50	2	51	1e-21	102	100	83	0.153468	Homeobox protein Hox-B3 (XlHox-2.7) (Fragment)	Antp homeobox family
TRINITY_DN487369_c0_g1_i1.p1	TRINITY_DN487369_c0_g1_i1	Q5PQ92	43	128	1	128	82	205	5e-22	102	97	49	0.202438	UPF0739 protein C1orf74 homolog	UPF0739 family
NODE_12175_length_987_cov_5.600656_g9508_i0.p1	NODE_12175_length_987_cov_5.600656_g9508_i0	P22862	41	128	15	142	145	272	8e-22	102	90	47	0.225809	Arylesterase (EC 3.1.1.2) (Aryl-ester hydrolase) (PFE) (Putative bromoperoxidase) (EC 1.-.-.-)	0
NODE_61860_length_288_cov_2.865116_g56583_i0.p1	NODE_61860_length_288_cov_2.865116_g56583_i0	P79291	51	95	1	95	13	105	7e-22	102	99	42	0.319724	Delta-type opioid receptor (D-OR-1) (DOR-1) (Fragment)	G-protein coupled receptor 1 family
TRINITY_DN69376_c0_g2_i2.p1	TRINITY_DN69376_c0_g2_i2	P50567	74	72	5	76	10	78	6e-22	102	94	56	0.335883	Histone H2A	Histone H2A family
TRINITY_DN313791_c0_g1_i1.p2	TRINITY_DN313791_c0_g1_i1	Q65JW1	48	122	1	117	1	122	7e-22	102	103	81	0.344527	Cell division protein SepF	SepF family
TRINITY_DN590320_c0_g1_i1.p1	TRINITY_DN590320_c0_g1_i1	Q00729	95	55	1	55	73	127	5e-22	102	98	43	0.352208	Histone H2B type 1-A (Histone H2B, testis) (Testis-specific histone H2B)	Histone H2B family
TRINITY_DN29693_c1_g1_i1.p2	TRINITY_DN29693_c1_g1_i1	Q6A6N6	98	50	1	50	66	115	6e-22	102	100	41	0.383157	50S ribosomal protein L14	Universal ribosomal protein uL14 family
NODE_7981_length_1371_cov_6.050077_g6197_i0.p2	NODE_7981_length_1371_cov_6.050077_g6197_i0	C3P1B4	43	124	21	144	10	128	1e-21	102	86	41	0.407833	Polyisoprenyl-teichoic acid--peptidoglycan teichoic acid transferase TagU (EC 2.7.8.-)	LytR/CpsA/Psr (LCP) family
NODE_12424_length_970_cov_9.617614_g9722_i0.p2	NODE_12424_length_970_cov_9.617614_g9722_i0	Q9LEV3	43	118	31	143	88	205	1e-21	102	82	57	0.415839	CBS domain-containing protein CBSX3, mitochondrial	0
NODE_33007_length_423_cov_3.045714_g27966_i0.p1	NODE_33007_length_423_cov_3.045714_g27966_i0	B9A064	44	120	7	124	97	213	7e-22	102	95	56	0.433546	Immunoglobulin lambda-like polypeptide 5 (G lambda-1) (Germline immunoglobulin lambda 1)	0
TRINITY_DN69296_c0_g1_i2.p1	TRINITY_DN69296_c0_g1_i2	Q8R0K4	40	136	51	186	103	230	2e-21	102	56	47	0.434387	Coiled-coil domain-containing protein 137	0
TRINITY_DN619798_c0_g1_i1.p1	TRINITY_DN619798_c0_g1_i1	B7ZAP0	53	100	1	99	133	232	9e-22	102	90	40	0.451344	Rab GTPase-activating protein 1-like, isoform 10	0
TRINITY_DN51027_c0_g1_i1.p1	TRINITY_DN51027_c0_g1_i1	P00275	66	70	1	70	22	91	9e-22	102	82	67	0.515228	Thioredoxin C-1	Thioredoxin family
NODE_6650_length_1543_cov_18.678912_g5169_i0.p1	NODE_6650_length_1543_cov_18.678912_g5169_i0	Q9D7D7	43	142	1	141	1	140	2e-21	102	61	48	0.523533	Claudin-23	Claudin family
TRINITY_DN56754_c0_g1_i1.p1	TRINITY_DN56754_c0_g1_i1	Q8K0W9	73	63	21	83	21	82	9e-22	102	75	77	0.819408	DPH3 homolog (CSL-type zinc finger-containing protein 2) (DelGEF-interacting protein 1) (DelGIP1)	DPH3 family
TRINITY_DN66104_c0_g1_i1.p2	TRINITY_DN66104_c0_g1_i1	P52657	94	50	15	64	60	109	6e-22	102	77	46	1.01941	Transcription initiation factor IIA subunit 2 (General transcription factor IIA subunit 2) (TFIIA p12 subunit) (TFIIA-12) (TFIIAS) (Transcription initiation factor IIA gamma chain) (TFIIA-gamma)	TFIIA subunit 2 family
TRINITY_DN70015_c0_g21_i1.p1	TRINITY_DN70015_c0_g21_i1	Q9KL16	71	63	4	66	1	63	7e-22	102	95	90	1.10023	Cold shock protein CspV	0
NODE_7813_length_1390_cov_29.697798_g6061_i0.p1	NODE_7813_length_1390_cov_29.697798_g6061_i0	Q17Q87	64	83	3	85	4	86	6e-22	102	95	95	1.21318	Stannin	Stannin family
TRINITY_DN63288_c0_g3_i1.p1	TRINITY_DN63288_c0_g3_i1	Q3B748	61	82	22	98	22	103	9e-22	102	68	65	4.78979	Protein LLP homolog (Protein LAPS18-like)	Learning-associated protein family
NODE_34875_length_405_cov_1061.141566_g29768_i0.p2	NODE_34875_length_405_cov_1061.141566_g29768_i0	F7BK26	73	64	1	64	43	106	7e-22	102	88	59	16.7808	ATPase inhibitor, mitochondrial (ATP synthase F1 subunit epsilon) (Inhibitor of F(1)F(o)-ATPase) (IF(1)) (IF1)	ATPase inhibitor family
TRINITY_DN50670_c1_g1_i1.p1	TRINITY_DN50670_c1_g1_i1	Q3T104	78	68	25	92	1	68	5e-22	102	73	100	49.7749	Protein transport protein Sec61 subunit gamma	SecE/SEC61-gamma family
TRINITY_DN15640_c1_g1_i1.p2	TRINITY_DN15640_c1_g1_i1	Q7YRK5	73	63	19	81	1	63	7e-22	102	77	100	103.361	Cytochrome c oxidase subunit 7C, mitochondrial (Cytochrome c oxidase polypeptide VIIc)	Cytochrome c oxidase VIIc family
NODE_40473_length_365_cov_0.982877_g35241_i0.p1	NODE_40473_length_365_cov_0.982877_g35241_i0	Q870C4	47	124	1	120	34	155	4e-22	103	102	51	0.069908	ATP synthase subunit 4, mitochondrial	Eukaryotic ATPase B chain family
NODE_69896_length_285_cov_0.726415_g64616_i0.p1	NODE_69896_length_285_cov_0.726415_g64616_i0	Q90YQ2	81	64	1	64	1	64	2e-22	103	98	77	0.109312	40S ribosomal protein S21	Eukaryotic ribosomal protein eS21 family
NODE_70504_length_284_cov_1.142180_g65224_i0.p1	NODE_70504_length_284_cov_1.142180_g65224_i0	A0R561	61	94	1	94	15	107	4e-22	103	100	58	0.161843	RNA polymerase-binding transcription factor CarD	CarD family
TRINITY_DN58385_c0_g1_i1.p1	TRINITY_DN58385_c0_g1_i1	Q1IC14	65	75	18	92	96	170	4e-22	103	82	41	0.210124	Translation initiation factor IF-3	IF-3 family
TRINITY_DN342598_c0_g1_i1.p1	TRINITY_DN342598_c0_g1_i1	P45771	45	99	7	102	62	160	3e-22	103	97	55	0.223496	Uncharacterized protein YrdD	0
NODE_81942_length_279_cov_0.747573_g76660_i0.p1	NODE_81942_length_279_cov_0.747573_g76660_i0	P12749	71	78	1	78	68	145	3e-22	103	90	54	0.297584	60S ribosomal protein L26	Universal ribosomal protein uL24 family
NODE_21543_length_603_cov_4.081132_g17426_i0.p1	NODE_21543_length_603_cov_4.081132_g17426_i0	Q60772	48	118	6	123	8	124	3e-22	103	91	70	0.31438	Cyclin-dependent kinase 4 inhibitor C (Cyclin-dependent kinase 6 inhibitor) (p18-INK4c) (p18-INK6)	CDKN2 cyclin-dependent kinase inhibitor family
TRINITY_DN60187_c0_g3_i2.p2	TRINITY_DN60187_c0_g3_i2	P23895	51	104	1	104	7	110	2e-22	103	99	95	0.368209	Multidrug transporter EmrE (Efflux-multidrug resistance protein EmrE) (Ethidium resistance protein) (Methyl viologen resistance protein C)	Drug/metabolite transporter (DMT) superfamily, Small multidrug resistance (SMR) (TC 2.A.7.1) family
NODE_21238_length_611_cov_7.966543_g17159_i0.p1	NODE_21238_length_611_cov_7.966543_g17159_i0	Q9AQU1	54	89	8	96	2	90	2e-22	103	74	99	0.39982	Inactive casein kinase II subunit alpha-2 (OsCKA2) (Protein HEADING DATE 6)	Protein kinase superfamily, Ser/Thr protein kinase family, CK2 subfamily
TRINITY_DN342787_c0_g1_i1.p2	TRINITY_DN342787_c0_g1_i1	Q46560	68	77	2	78	8	84	4e-22	103	80	71	0.464692	Virulence-associated protein I	VapA/VapI family
TRINITY_DN73130_c0_g1_i3.p1	TRINITY_DN73130_c0_g1_i3	Q3SZ31	48	122	15	136	1	121	4e-22	103	89	101	1.03764	Anaphase-promoting complex subunit 15 (APC15)	APC15 family
TRINITY_DN58221_c0_g2_i2.p2	TRINITY_DN58221_c0_g2_i2	Q6P9U3	61	80	2	80	116	195	2e-22	103	99	41	1.08869	COMM domain-containing protein 3	0
NODE_12153_length_988_cov_27.572678_g9490_i0.p1	NODE_12153_length_988_cov_27.572678_g9490_i0	Q9NWT8	42	146	59	202	59	197	1e-21	103	70	73	1.20263	Aurora kinase A-interacting protein (AURKA-interacting protein) (28S ribosomal protein S38, mitochondrial) (MRP-S38) (Mitochondrial small ribosomal subunit protein mS38)	Mitochondrion-specific ribosomal protein mS38 family
TRINITY_DN59804_c0_g1_i1.p1	TRINITY_DN59804_c0_g1_i1	Q95L14	62	76	1	76	77	152	4e-22	103	97	50	1.91897	Prostaglandin E synthase (EC 5.3.99.3) (Microsomal prostaglandin E synthase 1) (MPGES-1)	MAPEG family
TRINITY_DN37581_c0_g1_i1.p1	TRINITY_DN37581_c0_g1_i1	A3KNM5	69	74	20	93	1	74	4e-22	103	79	100	2.13529	Small integral membrane protein 15	SMIM15 family
TRINITY_DN65481_c0_g4_i1.p1	TRINITY_DN65481_c0_g4_i1	P83468	43	120	41	155	4	123	5e-22	103	76	96	2.71857	14 kDa phosphohistidine phosphatase (EC 3.9.1.3) (Phosphohistidine phosphatase 1) (PHPT1) (Protein histidine phosphatase) (PHP)	Janus family
TRINITY_DN71400_c0_g1_i1.p3	TRINITY_DN71400_c0_g1_i1	Q9GZT3	58	74	21	94	22	95	3e-22	103	67	68	6.46355	SRA stem-loop-interacting RNA-binding protein, mitochondrial	0
TRINITY_DN74675_c32_g223_i1.p1	TRINITY_DN74675_c32_g223_i1	P14847	49	107	19	125	114	219	4e-22	103	86	48	62.6427	C-reactive protein	Pentraxin family
NODE_41210_length_359_cov_16.604895_g26689_i3.p2	NODE_41210_length_359_cov_16.604895_g26689_i3	A4XSS7	75	76	7	82	1	76	1e-22	104	88	97	0.065512	Acyl carrier protein (ACP)	Acyl carrier protein (ACP) family
TRINITY_DN656231_c0_g1_i1.p2	TRINITY_DN656231_c0_g1_i1	P04908	96	54	1	54	65	118	1e-22	104	100	42	0.076734	Histone H2A type 1-B/E (Histone H2A.2) (Histone H2A/a) (Histone H2A/m)	Histone H2A family
NODE_49761_length_317_cov_1.262295_g44495_i0.p1	NODE_49761_length_317_cov_1.262295_g44495_i0	E5RQL4	59	88	1	88	48	133	2e-22	104	84	60	0.108928	Formiminotransferase N-terminal subdomain-containing protein (Formiminotransferase-cyclodeaminase N-terminal-like protein)	Formiminotransferase family
NODE_31599_length_439_cov_0.838798_g26615_i0.p2	NODE_31599_length_439_cov_0.838798_g26615_i0	P05384	72	75	1	75	1	75	2e-22	104	99	83	0.110469	DNA-binding protein HU-beta	Bacterial histone-like protein family
NODE_140362_length_248_cov_1.388571_g135076_i0.p2	NODE_140362_length_248_cov_1.388571_g135076_i0	B2FUB6	100	54	1	54	1	54	2e-22	104	100	41	0.13119	50S ribosomal protein L19	Bacterial ribosomal protein bL19 family
TRINITY_DN62529_c0_g2_i1.p1	TRINITY_DN62529_c0_g2_i1	P13253	53	112	4	108	5	116	4e-22	104	58	72	0.185401	Fimbrial protein (340 antigen) (Pilin) (Serogroup D)	N-Me-Phe pilin family
NODE_50320_length_314_cov_5.568465_g45052_i0.p1	NODE_50320_length_314_cov_5.568465_g45052_i0	A1WXD7	70	60	6	65	85	144	2e-22	104	66	40	0.190166	Ribonuclease H (RNase H) (EC 3.1.26.4)	RNase H family
TRINITY_DN350333_c0_g1_i1.p1	TRINITY_DN350333_c0_g1_i1	Q9R168	64	72	2	73	86	156	2e-22	104	99	46	0.207389	Secreted frizzled-related protein 1 (sFRP-1) (Fragment)	Secreted frizzled-related protein (sFRP) family
TRINITY_DN456765_c0_g1_i1.p1	TRINITY_DN456765_c0_g1_i1	B9E9M3	69	74	1	74	65	138	2e-22	104	100	51	0.299056	50S ribosomal protein L13	Universal ribosomal protein uL13 family
NODE_146588_length_245_cov_1.587209_g141301_i0.p1	NODE_146588_length_245_cov_1.587209_g141301_i0	P18741	53	81	1	81	2	82	1e-22	104	100	58	0.338407	Oocyte zinc finger protein XlCOF15 (Fragment)	Krueppel C2H2-type zinc-finger protein family
TRINITY_DN502976_c0_g1_i1.p1	TRINITY_DN502976_c0_g1_i1	Q8TC17	65	72	1	72	1	72	2e-22	104	100	61	0.34085	GRB2-related adapter protein-like	GRB2/sem-5/DRK family
NODE_115705_length_261_cov_0.819149_g110421_i0.p1	NODE_115705_length_261_cov_0.819149_g110421_i0	Q56K14	76	67	12	78	1	67	2e-22	104	84	59	0.344273	60S acidic ribosomal protein P1	Eukaryotic ribosomal protein P1/P2 family
NODE_52596_length_305_cov_3.978448_g47326_i0.p1	NODE_52596_length_305_cov_3.978448_g47326_i0	Q88FF8	58	89	14	101	4	92	1e-22	104	88	48	0.452352	Quinone reductase (EC 1.6.5.2) (Chromate reductase) (CHRR) (EC 1.6.-.-) (NAD(P)H dehydrogenase (quinone))	SsuE family
NODE_46726_length_330_cov_4.474708_g41467_i0.p1	NODE_46726_length_330_cov_4.474708_g41467_i0	P40762	46	106	3	108	3	108	1e-22	104	97	63	0.493422	HTH-type transcriptional regulator PchR (Pulcherriminic acid biosynthetis regulator)	0
NODE_98877_length_269_cov_3.811224_g93593_i0.p1	NODE_98877_length_269_cov_3.811224_g93593_i0	Q9D7S7	72	68	22	89	10	77	1e-22	104	76	56	0.52972	60S ribosomal protein L22-like 1	Eukaryotic ribosomal protein eL22 family
TRINITY_DN637393_c0_g1_i1.p1	TRINITY_DN637393_c0_g1_i1	Q8WXS4	51	103	1	103	83	185	2e-22	104	90	54	0.624592	Voltage-dependent calcium channel gamma-like subunit (Neuronal voltage-gated calcium channel gamma-like subunit) (Transmembrane protein 37)	PMP-22/EMP/MP20 family, CACNG subfamily
TRINITY_DN74923_c4_g26_i1.p1	TRINITY_DN74923_c4_g26_i1	P84751	45	132	6	136	82	202	2e-22	104	87	56	0.758979	Ig heavy chain Mem5 (Fragment)	0
NODE_6475_length_1562_cov_528.891202_g5045_i0.p1	NODE_6475_length_1562_cov_528.891202_g5045_i0	Q3ZBY0	46	123	1	120	32	152	1e-22	104	101	80	27.4018	Myelin and lymphocyte protein	MAL family
TRINITY_DN67728_c1_g1_i1.p1	TRINITY_DN67728_c1_g1_i1	P48771	62	81	14	94	2	82	1e-22	104	85	98	109.405	Cytochrome c oxidase subunit 7A2, mitochondrial (Cytochrome c oxidase subunit VIIa-liver/heart) (Cytochrome c oxidase subunit VIIa-L)	Cytochrome c oxidase VIIa family
NODE_85581_length_277_cov_0.754902_g80297_i0.p1	NODE_85581_length_277_cov_0.754902_g80297_i0	Q29293	72	65	19	83	2	66	9e-23	105	74	50	0.083105	60S ribosomal protein L3 (Fragment)	Universal ribosomal protein uL3 family
NODE_113327_length_262_cov_0.814815_g108043_i0.p1	NODE_113327_length_262_cov_0.814815_g108043_i0	P0AFV9	100	54	1	54	20	73	7e-23	105	98	74	0.087863	Phage shock protein D	PspD family
NODE_46644_length_331_cov_1.492248_g41385_i0.p1	NODE_46644_length_331_cov_1.492248_g41385_i0	P28206	43	102	1	102	15	116	1e-22	105	94	88	0.121708	Tyrosine-protein phosphatase 14 (EC 3.1.3.48) (Fragment)	Protein-tyrosine phosphatase family
TRINITY_DN74369_c0_g5_i6.p2	TRINITY_DN74369_c0_g5_i6	P95506	41	131	15	145	6	133	1e-22	105	85	90	0.160172	Oxygen-independent coproporphyrinogen III oxidase (CPO) (EC 1.3.98.3) (Coproporphyrinogen III dehydrogenase) (CPDH) (Fragment)	Anaerobic coproporphyrinogen-III oxidase family
TRINITY_DN684238_c0_g1_i1.p1	TRINITY_DN684238_c0_g1_i1	P02692	100	51	17	67	1	51	9e-23	105	76	40	0.170942	Fatty acid-binding protein, liver (Fatty acid-binding protein 1) (Liver-type fatty acid-binding protein) (L-FABP) (Squalene- and sterol-carrier protein) (SCP) (Z-protein) (p14)	Calycin superfamily, Fatty-acid binding protein (FABP) family
TRINITY_DN612192_c0_g1_i1.p1	TRINITY_DN612192_c0_g1_i1	Q9YH99	69	71	22	92	1	71	6e-23	105	77	60	0.206459	Eyes absent homolog 3 (EC 3.1.3.48) (Fragment)	HAD-like hydrolase superfamily, EYA family
NODE_77305_length_281_cov_0.740385_g72023_i0.p1	NODE_77305_length_281_cov_0.740385_g72023_i0	Q3T171	85	62	9	70	27	88	8e-23	105	87	59	0.207809	60S ribosomal protein L36	Eukaryotic ribosomal protein eL36 family
TRINITY_DN64011_c0_g2_i1.p1	TRINITY_DN64011_c0_g2_i1	O66602	45	116	29	141	57	171	7e-23	105	80	68	0.207949	Superoxide dismutase [Cu-Zn] 2 (EC 1.15.1.1)	Cu-Zn superoxide dismutase family
TRINITY_DN62800_c0_g2_i1.p1	TRINITY_DN62800_c0_g2_i1	P00169	78	59	12	70	8	66	8e-23	105	83	44	0.242034	Cytochrome b5	Cytochrome b5 family
TRINITY_DN81_c0_g2_i1.p1	TRINITY_DN81_c0_g2_i1	Q8NAX2	43	172	7	169	114	283	2e-22	105	102	43	0.371683	Keratinocyte differentiation factor 1	0
TRINITY_DN72365_c0_g1_i1.p1	TRINITY_DN72365_c0_g1_i1	Q29ZQ1	40	142	8	147	1	142	4e-22	105	51	58	0.387951	Myelin-oligodendrocyte glycoprotein	Immunoglobulin superfamily, BTN/MOG family
NODE_8564_length_1299_cov_4.065253_g6661_i0.p2	NODE_8564_length_1299_cov_4.065253_g6661_i0	P26646	41	144	2	141	185	323	9e-23	105	101	44	0.408479	Probable acrylyl-CoA reductase AcuI (EC 1.3.1.84) (Acryloyl-coenzyme A reductase AcuI)	Zinc-containing alcohol dehydrogenase family, Acrylyl-CoA reductase subfamily
NODE_25312_length_524_cov_2306.875831_g20824_i0.p1	NODE_25312_length_524_cov_2306.875831_g20824_i0	Q32PB9	87	62	1	62	1	62	9e-23	105	100	89	0.443543	60S ribosomal protein L38	Eukaryotic ribosomal protein eL38 family
NODE_6533_length_1555_cov_16.164642_g5090_i0.p1	NODE_6533_length_1555_cov_16.164642_g5090_i0	P60007	48	124	19	142	10	132	1e-22	105	87	94	0.526335	Anaphase-promoting complex subunit 15 (APC15)	APC15 family
NODE_74264_length_283_cov_0.733333_g68984_i0.p1	NODE_74264_length_283_cov_0.733333_g68984_i0	P29658	84	61	1	61	1	61	9e-23	105	98	85	0.585671	Cytochrome c oxidase subunit 2 (EC 1.9.3.1) (Cytochrome c oxidase polypeptide II) (Fragment)	Cytochrome c oxidase subunit 2 family
TRINITY_DN74513_c2_g1_i1.p1	TRINITY_DN74513_c2_g1_i1	Q8VCG9	48	131	53	175	96	224	1e-22	105	72	57	1.44353	Regulatory factor X-associated protein (RFX-associated protein)	0
TRINITY_DN69376_c0_g2_i1.p2	TRINITY_DN69376_c0_g2_i1	Q9H5L9	79	61	15	75	76	136	6e-23	105	46	42	2.47584	Putative uncharacterized protein C5orf66	0
NODE_14891_length_829_cov_60.314815_g11752_i0.p1	NODE_14891_length_829_cov_60.314815_g11752_i0	Q9GZY4	45	118	14	131	20	136	1e-22	105	86	81	3.9597	Cytochrome c oxidase assembly factor 1 homolog (Mitochondrial translation regulation assembly intermediate of cytochrome c oxidase protein of 15 kDa)	COA1 family
TRINITY_DN67030_c0_g3_i1.p3	TRINITY_DN67030_c0_g3_i1	Q6DRH5	76	62	1	62	1	62	1e-22	105	95	97	4.83186	H/ACA ribonucleoprotein complex subunit 3 (Nucleolar protein 10) (Nucleolar protein family A member 3) (snoRNP protein NOP10)	NOP10 family
TRINITY_DN67541_c0_g1_i1.p2	TRINITY_DN67541_c0_g1_i1	Q9C002	63	84	40	123	1	83	6e-23	105	68	101	5.84906	Normal mucosa of esophagus-specific gene 1 protein (Protein FOAP-11)	Complex I NDUFA4 subunit family
NODE_33059_length_422_cov_3650.512894_g28017_i0.p1	NODE_33059_length_422_cov_3650.512894_g28017_i0	Q0IHF8	64	78	21	98	1	77	6e-23	105	74	69	9.3102	Pancreatic progenitor cell differentiation and proliferation factor B (Exocrine differentiation and proliferation factor B)	PPDPF family
NODE_121200_length_258_cov_0.832432_g115916_i0.p3	NODE_121200_length_258_cov_0.832432_g115916_i0	P76275	98	48	1	48	16	63	4e-23	106	98	76	0.088631	Uncharacterized protein YebW	0
NODE_90048_length_274_cov_0.766169_g84764_i0.p1	NODE_90048_length_274_cov_0.766169_g84764_i0	Q90YR4	65	85	3	87	31	115	5e-23	106	93	51	0.127703	40S ribosomal protein S10	Eukaryotic ribosomal protein eS10 family
NODE_113572_length_262_cov_0.814815_g108288_i0.p1	NODE_113572_length_262_cov_0.814815_g108288_i0	Q90YT2	72	74	1	74	1	74	4e-23	106	97	70	0.131795	60S ribosomal protein L36	Eukaryotic ribosomal protein eL36 family
NODE_43194_length_348_cov_2.069091_g37944_i0.p1	NODE_43194_length_348_cov_2.069091_g37944_i0	L0R6Q1	63	88	18	105	15	102	4e-23	106	82	85	0.137656	SLC35A4 upstream open reading frame protein	0
TRINITY_DN637659_c0_g1_i1.p1	TRINITY_DN637659_c0_g1_i1	P31261	100	49	1	49	17	65	5e-23	106	100	54	0.144771	Homeobox protein Hox-A2 (Homeobox protein Hbox-2.8) (NvHbox-2.8) (Fragment)	Antp homeobox family
TRINITY_DN325564_c0_g1_i1.p3	TRINITY_DN325564_c0_g1_i1	B1YGV8	100	53	1	53	15	67	4e-23	106	98	79	0.214141	50S ribosomal protein L29	Universal ribosomal protein uL29 family
TRINITY_DN8998_c0_g2_i1.p1	TRINITY_DN8998_c0_g2_i1	Q4FV74	77	71	1	71	1	71	5e-23	106	99	100	0.337946	30S ribosomal protein S21	Bacterial ribosomal protein bS21 family
NODE_73954_length_283_cov_0.733333_g68674_i0.p1	NODE_73954_length_283_cov_0.733333_g68674_i0	P0CH06	87	62	18	79	1	62	5e-23	106	78	48	0.360351	Ubiquitin-60S ribosomal protein L40 [Cleaved into: Ubiquitin; 60S ribosomal protein L40 (CEP52)]	Ubiquitin family; Eukaryotic ribosomal protein eL40 family
NODE_6021_length_1628_cov_6.816077_g4691_i0.p1	NODE_6021_length_1628_cov_6.816077_g4691_i0	O79551	53	113	1	113	110	222	4e-23	106	100	50	0.505205	ATP synthase subunit a (F-ATPase protein 6)	ATPase A chain family
TRINITY_DN61731_c0_g1_i1.p1	TRINITY_DN61731_c0_g1_i1	Q9CYL5	40	147	16	156	9	151	7e-23	106	82	95	0.623622	Golgi-associated plant pathogenesis-related protein 1 (GAPR-1) (Golgi-associated PR-1 protein) (Glioma pathogenesis-related protein 2) (GliPR 2)	CRISP family
NODE_22007_length_592_cov_19.788054_g17848_i0.p2	NODE_22007_length_592_cov_19.788054_g17848_i0	Q6AZL2	55	112	1	107	1	111	4e-23	106	92	90	0.960879	PCNA-associated factor (PCNA-associated factor of 15 kDa) (PAF15) (p15PAF) (PCNA-clamp-associated factor)	0
TRINITY_DN65740_c1_g2_i1.p1	TRINITY_DN65740_c1_g2_i1	Q3T0J3	51	100	1	100	152	251	5e-23	106	99	40	1.12759	39S ribosomal protein L16, mitochondrial (L16mt) (MRP-L16)	Universal ribosomal protein uL16 family
NODE_2337_length_2479_cov_59.238155_g1604_i1.p1	NODE_2337_length_2479_cov_59.238155_g1604_i1	Q9R0L9	46	143	92	228	56	197	2e-22	106	62	73	2.68315	Sialomucin core protein 24 (MUC-24) (Endolyn) (Multi-glycosylated core protein 24) (MGC-24) (MGC-24v) (CD antigen CD164)	CD164 family
TRINITY_DN70070_c0_g1_i1.p1	TRINITY_DN70070_c0_g1_i1	Q56VL3	67	73	43	115	38	110	7e-23	106	41	47	3.27244	OCIA domain-containing protein 2 (Ovarian carcinoma immunoreactive antigen-like protein)	0
NODE_7658_length_1411_cov_99.899851_g5936_i0.p1	NODE_7658_length_1411_cov_99.899851_g5936_i0	Q9D0Y8	57	79	50	128	12	90	9e-23	106	46	65	4.76814	39S ribosomal protein L52, mitochondrial (L52mt) (MRP-L52)	Mitochondrion-specific ribosomal protein mL52 family
NODE_9359_length_1215_cov_77.569177_g7296_i0.p2	NODE_9359_length_1215_cov_77.569177_g7296_i0	A5D6V4	60	77	16	92	43	119	9e-23	106	45	40	12.3275	Transmembrane protein 17B	TMEM17 family
TRINITY_DN53907_c1_g1_i1.p1	TRINITY_DN53907_c1_g1_i1	Q8BGS2	63	82	4	85	3	84	4e-23	106	87	95	47.8847	BolA-like protein 2	BolA/IbaG family
TRINITY_DN60173_c1_g2_i1.p2	TRINITY_DN60173_c1_g2_i1	Q3T051	96	51	17	67	1	51	4e-23	106	75	100	176.921	60S ribosomal protein L39	Eukaryotic ribosomal protein eL39 family
NODE_62618_length_288_cov_0.716279_g57341_i0.p1	NODE_62618_length_288_cov_0.716279_g57341_i0	A1WUI6	59	87	1	87	7	93	2e-23	107	95	85	0.079931	Integration host factor subunit beta (IHF-beta)	Bacterial histone-like protein family
NODE_126384_length_255_cov_0.846154_g121100_i0.p1	NODE_126384_length_255_cov_0.846154_g121100_i0	O60880	57	83	2	83	24	106	3e-23	107	99	65	0.095391	SH2 domain-containing protein 1A (Duncan disease SH2-protein) (Signaling lymphocytic activation molecule-associated protein) (SLAM-associated protein) (T-cell signal transduction molecule SAP)	0
NODE_106814_length_265_cov_1.598958_g101530_i0.p1	NODE_106814_length_265_cov_1.598958_g101530_i0	P23723	62	85	3	87	18	101	2e-23	107	98	53	0.113074	Sodium/proline symporter (Proline permease) (Fragment)	Sodium:solute symporter (SSF) (TC 2.A.21) family
NODE_28410_length_477_cov_2.658416_g23625_i0.p1	NODE_28410_length_477_cov_2.658416_g23625_i0	P73056	52	91	53	143	1	91	3e-23	107	62	85	0.127327	Uncharacterized monothiol glutaredoxin ycf64-like	Glutaredoxin family, Monothiol subfamily
NODE_84552_length_277_cov_0.946078_g79268_i0.p1	NODE_84552_length_277_cov_0.946078_g79268_i0	P54501	55	86	7	92	1	85	3e-23	107	93	41	0.156238	Probable metallo-hydrolase YqgX (EC 3.-.-.-)	Metallo-beta-lactamase superfamily, Glyoxalase II family
TRINITY_DN172205_c0_g1_i1.p1	TRINITY_DN172205_c0_g1_i1	Q90YT4	92	64	2	65	1	64	2e-23	107	98	52	0.160408	60S ribosomal protein L35	Universal ribosomal protein uL29 family
TRINITY_DN56764_c0_g1_i1.p1	TRINITY_DN56764_c0_g1_i1	Q8WW35	77	61	28	88	82	142	2e-23	107	69	43	0.161345	Tctex1 domain-containing protein 2	Dynein light chain Tctex-type family
NODE_34073_length_413_cov_3.188235_g28998_i0.p1	NODE_34073_length_413_cov_3.188235_g28998_i0	Q9CQ44	51	110	27	136	6	114	3e-23	107	80	96	0.171838	Transmembrane protein 218	TMEM218 family
NODE_76541_length_281_cov_2.221154_g71259_i0.p1	NODE_76541_length_281_cov_2.221154_g71259_i0	Q7SDU2	74	73	1	73	44	116	2e-23	107	78	47	0.250682	60S ribosomal protein L24	Eukaryotic ribosomal protein eL24 family
NODE_32024_length_434_cov_2.371191_g27022_i0.p1	NODE_32024_length_434_cov_2.371191_g27022_i0	Q58461	47	132	1	130	168	295	3e-23	107	92	40	0.260435	Uncharacterized membrane protein MJ1061	Polysaccharide synthase family
TRINITY_DN718877_c0_g1_i1.p1	TRINITY_DN718877_c0_g1_i1	P54464	81	69	12	80	1	69	2e-23	107	84	47	0.278469	Uncharacterized protein YqeY	0
TRINITY_DN58304_c0_g2_i1.p1	TRINITY_DN58304_c0_g2_i1	Q2L067	40	181	40	217	79	249	7e-23	107	81	48	0.336139	Glutamate 5-kinase (EC 2.7.2.11) (Gamma-glutamyl kinase) (GK)	Glutamate 5-kinase family
NODE_53352_length_303_cov_0.947826_g48082_i0.p1	NODE_53352_length_303_cov_0.947826_g48082_i0	P51417	68	80	1	80	86	165	2e-23	107	99	48	0.407474	60S ribosomal protein L15 (L10) (Fragment)	Eukaryotic ribosomal protein eL15 family
TRINITY_DN61003_c0_g1_i1.p1	TRINITY_DN61003_c0_g1_i1	Q9CQK1	40	142	9	144	10	145	3e-23	107	99	94	0.457957	Zinc finger HIT domain-containing protein 3 (Thyroid hormone receptor interactor 3) (Thyroid receptor-interacting protein 3) (TR-interacting protein 3) (TRIP-3)	0
TRINITY_DN48098_c0_g1_i1.p1	TRINITY_DN48098_c0_g1_i1	Q60994	44	130	95	222	118	247	5e-23	107	58	53	0.47046	Adiponectin (30 kDa adipocyte complement-related protein) (Adipocyte complement-related 30 kDa protein) (ACRP30) (Adipocyte, C1q and collagen domain-containing protein) (Adipocyte-specific protein AdipoQ)	0
TRINITY_DN71048_c1_g1_i1.p1	TRINITY_DN71048_c1_g1_i1	B3SRQ2	44	126	15	135	2	127	3e-23	107	93	45	0.757107	Myeloid differentiation primary response protein MyD88	0
NODE_14073_length_870_cov_47.739021_g11081_i0.p1	NODE_14073_length_870_cov_47.739021_g11081_i0	P80585	56	108	1	108	1	108	2e-23	107	99	100	2.53573	Tubulin-specific chaperone A (TCP1-chaperonin cofactor A) (Tubulin-folding cofactor A) (CFA)	TBCA family
TRINITY_DN72702_c0_g1_i1.p1	TRINITY_DN72702_c0_g1_i1	Q9KN00	69	70	15	84	1	70	3e-23	107	82	100	2.59234	Cold shock-like protein CspA	0
TRINITY_DN59958_c0_g1_i1.p1	TRINITY_DN59958_c0_g1_i1	Q2NKS2	62	89	1	88	10	94	2e-23	107	87	83	2.98067	Cytochrome c oxidase assembly protein COX16 homolog, mitochondrial	COX16 family
TRINITY_DN71132_c0_g1_i1.p1	TRINITY_DN71132_c0_g1_i1	Q15848	41	146	156	297	94	239	9e-23	107	48	60	3.02952	Adiponectin (30 kDa adipocyte complement-related protein) (Adipocyte complement-related 30 kDa protein) (ACRP30) (Adipocyte, C1q and collagen domain-containing protein) (Adipose most abundant gene transcript 1 protein) (apM-1) (Gelatin-binding protein)	0
TRINITY_DN66758_c1_g1_i1.p1	TRINITY_DN66758_c1_g1_i1	Q9CQA6	50	100	23	122	18	117	3e-23	107	81	85	5.17971	Coiled-coil-helix-coiled-coil-helix domain-containing protein 1 (28S ribosomal protein S37, mitochondrial) (MRP-S37)	Mitochondrion-specific ribosomal protein mS37 family
TRINITY_DN74858_c77_g170_i1.p2	TRINITY_DN74858_c77_g170_i1	Q29218	56	94	119	211	7	100	8e-23	107	44	88	87.0705	Keratin, type I cytoskeletal 20 (Cytokeratin-20) (CK-20) (Keratin-20) (K20) (Fragment)	Intermediate filament family
TRINITY_DN49624_c1_g1_i1.p1	TRINITY_DN49624_c1_g1_i1	P56134	58	85	19	103	10	94	2e-23	107	82	90	136.538	ATP synthase subunit f, mitochondrial (ATP synthase membrane subunit f)	ATPase F chain family
TRINITY_DN45923_c0_g1_i1.p1	TRINITY_DN45923_c0_g1_i1	Q2SBC2	90	58	8	65	1	58	8e-24	108	89	70	0.076734	RNA-binding protein Hfq	Hfq family
NODE_83051_length_278_cov_0.751220_g77767_i0.p1	NODE_83051_length_278_cov_0.751220_g77767_i0	P07887	68	77	15	91	1	77	8e-24	108	84	71	0.082806	Thioredoxin C-2	Thioredoxin family
NODE_108197_length_265_cov_0.802083_g102913_i0.p1	NODE_108197_length_265_cov_0.802083_g102913_i0	J3SE80	90	59	29	87	18	76	1e-23	108	68	43	0.086868	Cystatin-2	Cystatin family
TRINITY_DN684821_c0_g1_i1.p1	TRINITY_DN684821_c0_g1_i1	Q81CG8	59	90	1	90	30	119	1e-23	108	100	41	0.094789	Ribose-5-phosphate isomerase A (EC 5.3.1.6) (Phosphoriboisomerase A) (PRI)	Ribose 5-phosphate isomerase family
NODE_55678_length_295_cov_1.387387_g50404_i0.p1	NODE_55678_length_295_cov_1.387387_g50404_i0	O31608	54	93	2	94	77	169	1e-23	108	96	51	0.096319	Putative murein lytic transglycosylase YjbJ (EC 4.-.-.-)	Transglycosylase Slt family
NODE_31458_length_440_cov_3.397820_g26479_i0.p1	NODE_31458_length_440_cov_3.397820_g26479_i0	Q5XGC7	62	82	1	82	72	153	8e-24	108	99	54	0.104288	Calmodulin-like protein 4	Calmodulin family
NODE_145737_length_246_cov_0.890173_g140450_i0.p1	NODE_145737_length_246_cov_0.890173_g140450_i0	Q90YP9	84	67	15	81	39	105	1e-23	108	83	54	0.132569	40S ribosomal protein S25	Eukaryotic ribosomal protein eS25 family
TRINITY_DN34024_c1_g1_i1.p1	TRINITY_DN34024_c1_g1_i1	Q830Q7	73	75	1	75	60	134	8e-24	108	100	45	0.152449	50S ribosomal protein L10	Universal ribosomal protein uL10 family
TRINITY_DN619791_c0_g1_i1.p2	TRINITY_DN619791_c0_g1_i1	Q5XGW7	64	90	2	87	125	214	1e-23	108	103	40	0.154781	Cbp/p300-interacting transactivator 2	CITED family
NODE_26521_length_504_cov_4.461717_g21917_i0.p3	NODE_26521_length_504_cov_4.461717_g21917_i0	P11350	49	89	2	90	136	224	1e-23	108	88	40	0.159025	Respiratory nitrate reductase 1 gamma chain (EC 1.7.5.1) (Cytochrome B-NR) (Nitrate reductase A subunit gamma) (Quinol-nitrate oxidoreductase subunit gamma)	0
NODE_30521_length_451_cov_1.097884_g25601_i0.p1	NODE_30521_length_451_cov_1.097884_g25601_i0	Q51547	52	108	6	113	10	117	1e-23	108	94	45	0.161464	Phosphate-specific transport system accessory protein PhoU homolog (Pst system accessory protein PhoU homolog)	PhoU family
TRINITY_DN426610_c0_g1_i1.p1	TRINITY_DN426610_c0_g1_i1	Q48835	68	73	1	73	38	110	1e-23	108	94	54	0.17052	Ferric uptake regulation protein (Ferric uptake regulator)	Fur family
TRINITY_DN637848_c0_g1_i1.p1	TRINITY_DN637848_c0_g1_i1	Q3ZBU2	90	50	1	50	56	105	1e-23	108	96	47	0.182539	CDGSH iron-sulfur domain-containing protein 1 (MitoNEET)	CISD protein family
TRINITY_DN594303_c0_g1_i1.p3	TRINITY_DN594303_c0_g1_i1	A1B366	93	56	1	56	47	102	8e-24	108	98	55	0.191995	Integration host factor subunit alpha (IHF-alpha)	Bacterial histone-like protein family
TRINITY_DN165796_c0_g1_i1.p1	TRINITY_DN165796_c0_g1_i1	P19026	65	78	1	78	2	79	8e-24	108	92	53	0.192206	Cell division control protein 2 homolog 1 (EC 2.7.11.22) (EC 2.7.11.23) (p34) (Fragment)	Protein kinase superfamily, CMGC Ser/Thr protein kinase family, CDC2/CDKX subfamily
TRINITY_DN48626_c0_g1_i1.p1	TRINITY_DN48626_c0_g1_i1	Q6FCF4	62	90	14	101	7	91	1e-23	108	89	53	0.206826	Putative 4-hydroxy-4-methyl-2-oxoglutarate aldolase (HMG aldolase) (EC 4.1.3.17) (Oxaloacetate decarboxylase) (OAA decarboxylase) (EC 4.1.1.112) (Regulator of ribonuclease activity homolog) (RraA-like protein)	Class II aldolase/RraA-like family
TRINITY_DN119688_c0_g1_i1.p1	TRINITY_DN119688_c0_g1_i1	P0A358	85	60	2	61	3	62	8e-24	108	87	91	0.237638	Cold shock-like protein CspLB (CspB)	0
TRINITY_DN72247_c0_g6_i7.p1	TRINITY_DN72247_c0_g6_i7	A5JV83	53	110	23	132	96	204	1e-23	108	83	54	0.26005	Heat shock protein beta-11	Small heat shock protein (HSP20) family
TRINITY_DN62692_c0_g1_i1.p1	TRINITY_DN62692_c0_g1_i1	Q9D9E0	42	163	44	202	239	401	3e-23	108	80	41	0.273322	Solute carrier family 22 member 17 (24p3 receptor) (24p3R) (Brain-type organic cation transporter) (Lipocalin-2 receptor)	Major facilitator (TC 2.A.1) superfamily, Organic cation transporter (TC 2.A.1.19) family
TRINITY_DN15745_c0_g1_i1.p1	TRINITY_DN15745_c0_g1_i1	Q8T154	52	99	1	99	121	219	1e-23	108	77	41	0.296602	Uridine-cytidine kinase B (EC 2.7.1.48) (Cytidine monophosphokinase B) (Uridine monophosphokinase B)	Uridine kinase family
NODE_40991_length_361_cov_2.635417_g35757_i0.p1	NODE_40991_length_361_cov_2.635417_g35757_i0	Q6LU12	71	75	1	75	81	155	8e-24	108	89	48	0.310549	6,7-dimethyl-8-ribityllumazine synthase (DMRL synthase) (LS) (Lumazine synthase) (EC 2.5.1.78)	DMRL synthase family
NODE_19661_length_654_cov_5.218589_g15790_i0.p2	NODE_19661_length_654_cov_5.218589_g15790_i0	Q93NB7	41	142	1	140	131	272	1e-23	108	101	52	0.312156	Putative K(+)-stimulated pyrophosphate-energized sodium pump (EC 7.2.3.-) (Membrane-bound sodium-translocating pyrophosphatase) (Pyrophosphate-energized inorganic pyrophosphatase) (Na(+)-PPase) (Fragment)	H(+)-translocating pyrophosphatase (TC 3.A.10) family, K(+)-stimulated subfamily
NODE_29464_length_463_cov_7.192308_g24614_i0.p2	NODE_29464_length_463_cov_7.192308_g24614_i0	Q9YGS6	51	110	1	105	1	106	8e-24	108	104	42	0.357264	Homeobox protein Hox-C9a (Hox-C9)	Abd-B homeobox family
TRINITY_DN25201_c0_g2_i1.p2	TRINITY_DN25201_c0_g2_i1	Q6NVV7	65	71	1	71	35	105	8e-24	108	84	58	0.433966	Cysteine-rich DPF motif domain-containing protein 1	CDPF1 family
TRINITY_DN58864_c0_g1_i2.p1	TRINITY_DN58864_c0_g1_i2	A7Z070	49	115	1	115	1	113	3e-23	108	53	53	0.470215	Transmembrane gamma-carboxyglutamic acid protein 1 (Proline-rich gamma-carboxyglutamic acid protein 1) (Proline-rich Gla protein 1)	0
TRINITY_DN546110_c0_g1_i1.p1	TRINITY_DN546110_c0_g1_i1	Q6PBF4	96	50	1	50	6	55	1e-23	108	100	48	0.4824	Cytochrome c, testis-specific	Cytochrome c family
NODE_38633_length_377_cov_4.621711_g33417_i0.p1	NODE_38633_length_377_cov_4.621711_g33417_i0	P07926	72	82	3	84	62	143	1e-23	108	96	57	0.565225	ATP synthase F(0) complex subunit C2, mitochondrial (ATP synthase lipid-binding protein) (ATP synthase membrane subunit c locus 2) (ATP synthase proteolipid P2) (ATPase protein 9) (ATPase subunit c)	ATPase C chain family
TRINITY_DN69426_c0_g1_i1.p1	TRINITY_DN69426_c0_g1_i1	Q3U0Y2	57	86	9	94	39	124	1e-23	108	78	57	0.660784	Transmembrane protein 35B (ZMYM6 neighbor protein)	DoxX family
TRINITY_DN72728_c0_g3_i1.p1	TRINITY_DN72728_c0_g3_i1	O42877	46	96	2	97	114	209	1e-23	108	83	42	0.672186	rRNA-processing protein fcf2	FCF2 family
TRINITY_DN66438_c0_g3_i1.p1	TRINITY_DN66438_c0_g3_i1	Q9NYF3	42	169	55	216	227	392	2e-23	108	78	43	0.95772	Protein FAM53C	FAM53 family
NODE_14984_length_825_cov_30.815160_g11834_i0.p1	NODE_14984_length_825_cov_30.815160_g11834_i0	Q2HJF1	51	101	14	114	1	101	1e-23	108	81	90	1.4503	39S ribosomal protein L53, mitochondrial (L53mt) (MRP-L53)	Mitochondrion-specific ribosomal protein mL53 family
TRINITY_DN71004_c0_g1_i1.p1	TRINITY_DN71004_c0_g1_i1	Q8CIL4	44	148	136	271	115	262	4e-23	108	51	53	1.45694	Uncharacterized protein C1orf131 homolog	0
NODE_83584_length_278_cov_0.751220_g78300_i0.p1	NODE_83584_length_278_cov_0.751220_g78300_i0	Q35826	68	75	1	75	24	98	1e-23	108	99	51	1.56642	Cytochrome c oxidase subunit 3 (EC 1.9.3.1) (Cytochrome c oxidase polypeptide III) (Fragment)	Cytochrome c oxidase subunit 3 family
TRINITY_DN49736_c0_g2_i1.p1	TRINITY_DN49736_c0_g2_i1	E1BHC3	64	72	14	85	2	73	1e-23	108	77	95	2.28899	Protein PET100 homolog, mitochondrial	PET100 family
TRINITY_DN61134_c1_g2_i1.p1	TRINITY_DN61134_c1_g2_i1	Q9CR63	59	93	12	103	6	94	1e-23	108	79	88	2.53686	Cytochrome c oxidase assembly protein COX16 homolog, mitochondrial	COX16 family
TRINITY_DN9210_c0_g1_i1.p1	TRINITY_DN9210_c0_g1_i1	P60467	61	98	1	98	1	96	1e-23	108	99	102	17.1628	Protein transport protein Sec61 subunit beta	SEC61-beta family
TRINITY_DN66018_c2_g1_i1.p1	TRINITY_DN66018_c2_g1_i1	Q4QQV3	58	84	61	144	64	147	1e-23	108	53	54	20.1012	Protein FAM162A (E2-induced gene 5 protein homolog)	UPF0389 family
TRINITY_DN61208_c0_g1_i1.p2	TRINITY_DN61208_c0_g1_i1	P10575	50	105	1	105	1	105	8e-24	108	97	99	32.5333	Glutaredoxin-1 (Thioltransferase) (TTase)	Glutaredoxin family
TRINITY_DN61432_c1_g1_i1.p1	TRINITY_DN61432_c1_g1_i1	Q9Y6H1	52	106	52	157	50	150	1e-23	108	67	70	36.1879	Coiled-coil-helix-coiled-coil-helix domain-containing protein 2 (Aging-associated gene 10 protein) (HCV NS2 trans-regulated protein) (NS2TP)	0
TRINITY_DN22412_c11_g13_i1.p1	TRINITY_DN22412_c11_g13_i1	Q60435	68	74	22	95	1	74	1e-23	108	48	100	292.076	Ubiquitin-like protein FUBI (Arsenite-resistance protein)	Ubiquitin family
TRINITY_DN411_c0_g1_i1.p2	TRINITY_DN411_c0_g1_i1	P05626	49	108	1	108	81	188	5e-24	109	100	44	0.141228	ATP synthase subunit 4, mitochondrial	Eukaryotic ATPase B chain family
NODE_31935_length_435_cov_2.082873_g26943_i0.p2	NODE_31935_length_435_cov_2.082873_g26943_i0	B4SHI8	79	71	1	71	1	71	4e-24	109	99	100	0.156819	30S ribosomal protein S21	Bacterial ribosomal protein bS21 family
TRINITY_DN581591_c0_g1_i1.p1	TRINITY_DN581591_c0_g1_i1	B7GUW3	71	75	4	78	50	124	6e-24	109	96	48	0.179154	6,7-dimethyl-8-ribityllumazine synthase (DMRL synthase) (LS) (Lumazine synthase) (EC 2.5.1.78)	DMRL synthase family
TRINITY_DN73377_c0_g6_i1.p1	TRINITY_DN73377_c0_g6_i1	P35072	41	137	4	140	53	188	5e-24	109	95	50	0.319694	Transposable element Tcb1 transposase (Transposable element Barney transposase)	Transposase 5 family
TRINITY_DN62905_c0_g1_i1.p2	TRINITY_DN62905_c0_g1_i1	Q9EZI1	75	79	2	80	1	79	4e-24	109	98	100	0.385373	Acyl carrier protein (ACP)	Acyl carrier protein (ACP) family
TRINITY_DN567798_c0_g1_i1.p7	TRINITY_DN567798_c0_g1_i1	P69172	100	52	1	52	1	52	5e-24	109	98	60	0.434008	Protein C	Microviridae C protein family
TRINITY_DN73139_c0_g3_i14.p3	TRINITY_DN73139_c0_g3_i14	P17266	41	149	22	161	24	172	8e-24	109	86	69	0.451686	Outer membrane protein W	OmpW/AlkL family
NODE_42593_length_351_cov_3.776978_g37347_i0.p1	NODE_42593_length_351_cov_3.776978_g37347_i0	Q58DM3	45	115	1	114	47	161	4e-24	109	98	53	0.458217	Leukocyte surface antigen CD53 (Cell surface glycoprotein CD53) (CD antigen CD53)	Tetraspanin (TM4SF) family
TRINITY_DN23831_c0_g1_i1.p1	TRINITY_DN23831_c0_g1_i1	A6QPA3	48	116	12	127	10	121	5e-24	109	91	40	0.487394	BTB/POZ domain-containing protein 19	0
NODE_25366_length_523_cov_12.044444_g20873_i0.p2	NODE_25366_length_523_cov_12.044444_g20873_i0	O34678	48	124	6	128	11	128	5e-24	109	84	44	0.532442	Uncharacterized oxidoreductase YtbE (EC 1.-.-.-)	Aldo/keto reductase family
TRINITY_DN539753_c0_g2_i1.p1	TRINITY_DN539753_c0_g2_i1	P50658	73	71	8	78	9	79	5e-24	109	89	61	0.552294	NADH-ubiquinone oxidoreductase chain 1 (EC 7.1.1.2) (NADH dehydrogenase subunit 1) (Fragment)	Complex I subunit 1 family
NODE_54599_length_298_cov_5.653333_g49326_i0.p1	NODE_54599_length_298_cov_5.653333_g49326_i0	Q3SZ44	80	60	2	61	28	87	6e-24	109	97	69	0.566691	NADH dehydrogenase [ubiquinone] 1 alpha subcomplex subunit 4-like 2	Complex I NDUFA4 subunit family
TRINITY_DN11639_c0_g2_i1.p1	TRINITY_DN11639_c0_g2_i1	P37560	48	122	1	118	1	120	7e-24	109	74	95	0.793845	Uncharacterized protein YabR	Peptidase U57 family
TRINITY_DN59896_c0_g1_i2.p1	TRINITY_DN59896_c0_g1_i2	Q8K199	60	75	1	75	1	75	6e-24	109	99	95	1.90882	COX assembly mitochondrial protein 2 homolog	CMC family
TRINITY_DN50198_c1_g2_i1.p1	TRINITY_DN50198_c1_g2_i1	Q80W89	60	82	7	88	60	141	5e-24	109	92	58	2.97871	NADH dehydrogenase [ubiquinone] 1 alpha subcomplex subunit 11 (Complex I-B14.7) (CI-B14.7) (NADH-ubiquinone oxidoreductase subunit B14.7)	Complex I NDUFA11 subunit family
TRINITY_DN69065_c0_g1_i2.p2	TRINITY_DN69065_c0_g1_i2	Q3T0E0	79	68	1	68	1	68	6e-24	109	99	100	7.25042	Copper transport protein ATOX1 (Metal transport protein ATX1)	ATX1 family
TRINITY_DN279238_c0_g1_i1.p1	TRINITY_DN279238_c0_g1_i1	P0A8Y6	53	107	1	107	164	270	4e-24	110	99	40	0.084945	Sugar phosphatase YidA (EC 3.1.3.23)	HAD-like hydrolase superfamily, Cof family
NODE_111141_length_263_cov_0.810526_g105857_i0.p1	NODE_111141_length_263_cov_0.810526_g105857_i0	O31845	67	73	1	73	106	178	3e-24	110	99	41	0.087529	Uncharacterized membrane protein YozB	0
NODE_114364_length_261_cov_1.638298_g109080_i0.p1	NODE_114364_length_261_cov_1.638298_g109080_i0	P38373	79	62	25	86	38	99	3e-24	110	72	42	0.093198	50S ribosomal protein L15	Universal ribosomal protein uL15 family
NODE_142177_length_247_cov_2.712644_g136891_i0.p1	NODE_142177_length_247_cov_2.712644_g136891_i0	Q6F7N4	68	80	1	80	105	184	3e-24	110	99	40	0.095004	GTP cyclohydrolase-2 (EC 3.5.4.25) (GTP cyclohydrolase II)	GTP cyclohydrolase II family
TRINITY_DN67670_c0_g1_i1.p1	TRINITY_DN67670_c0_g1_i1	Q78S06	68	75	1	75	1	75	2e-24	110	100	48	0.217931	Protein SYS1 homolog	SYS1 family
NODE_52617_length_305_cov_3.306034_g47347_i0.p1	NODE_52617_length_305_cov_3.306034_g47347_i0	O34366	63	97	1	97	64	160	3e-24	110	99	61	0.224541	Putative flagellin YvzB	Bacterial flagellin family
TRINITY_DN702612_c0_g1_i1.p1	TRINITY_DN702612_c0_g1_i1	Q0NZX7	62	74	1	74	11	83	3e-24	110	99	76	0.250395	Zinc metalloproteinase-disintegrin-like bothrojarin-4 (EC 3.4.24.-) (Snake venom metalloproteinase) (SVMP) (Fragment)	Venom metalloproteinase (M12B) family, P-III subfamily, P-IIIa sub-subfamily
NODE_98946_length_269_cov_2.821429_g93662_i0.p3	NODE_98946_length_269_cov_2.821429_g93662_i0	Q87DQ0	70	79	1	79	6	84	2e-24	110	89	89	0.255447	Phosphocarrier protein HPr (Histidine-containing protein)	HPr family
TRINITY_DN74033_c2_g4_i1.p2	TRINITY_DN74033_c2_g4_i1	Q96BS2	56	96	4	98	118	213	3e-24	110	96	45	0.265105	Calcineurin B homologous protein 3 (Tescalcin) (TSC)	Calcineurin regulatory subunit family, CHP subfamily
TRINITY_DN314285_c0_g1_i1.p1	TRINITY_DN314285_c0_g1_i1	Q04ML7	80	64	1	64	43	106	3e-24	110	97	44	0.306168	50S ribosomal protein L15	Universal ribosomal protein uL15 family
NODE_110309_length_263_cov_3.621053_g105025_i0.p1	NODE_110309_length_263_cov_3.621053_g105025_i0	P18732	55	83	1	83	74	156	2e-24	110	95	42	0.38931	Gastrula zinc finger protein XlCGF64.1 (Fragment)	Krueppel C2H2-type zinc-finger protein family
TRINITY_DN2979_c0_g1_i1.p2	TRINITY_DN2979_c0_g1_i1	Q6NXN1	64	95	1	94	1	95	3e-24	110	101	63	0.40618	SUZ domain-containing protein 1	SZRD1 family
NODE_12987_length_934_cov_6.320557_g10175_i0.p1	NODE_12987_length_934_cov_6.320557_g10175_i0	Q96L94	41	158	22	172	1	158	6e-24	110	72	82	0.412725	Sorting nexin-22	Sorting nexin family
NODE_28867_length_471_cov_6.605528_g24050_i0.p1	NODE_28867_length_471_cov_6.605528_g24050_i0	Q9TT92	40	109	1	109	100	207	3e-24	110	70	53	0.43191	A disintegrin and metalloproteinase with thrombospondin motifs 5 (ADAM-TS 5) (ADAM-TS5) (ADAMTS-5) (EC 3.4.24.-) (ADMP-2) (Aggrecanase-2) (Fragment)	0
TRINITY_DN71411_c1_g2_i1.p1	TRINITY_DN71411_c1_g2_i1	Q9XSB7	81	67	1	67	20	85	3e-24	110	64	51	0.575504	Runt-related transcription factor 2 (Core-binding factor subunit alpha-1) (CBF-alpha-1) (Fragment)	0
TRINITY_DN456717_c0_g1_i1.p3	TRINITY_DN456717_c0_g1_i1	P95459	83	60	1	60	10	69	2e-24	110	98	87	0.622343	Major cold shock protein CspA	0
TRINITY_DN70587_c0_g1_i1.p2	TRINITY_DN70587_c0_g1_i1	P0C7P0	53	91	11	101	35	125	3e-24	110	85	72	0.837636	CDGSH iron-sulfur domain-containing protein 3, mitochondrial (MitoNEET-related protein 2) (Miner2) (Mitochondrial inner NEET protein) (MiNT)	CISD protein family
TRINITY_DN68549_c0_g1_i2.p1	TRINITY_DN68549_c0_g1_i2	Q6IP48	76	70	6	75	4	73	3e-24	110	84	64	1.13051	Protein NATD1 (N-acetyltransferase domain-containing protein 1)	NATD1 family
TRINITY_DN73289_c0_g1_i2.p1	TRINITY_DN73289_c0_g1_i2	Q96HQ2	46	110	13	117	3	112	2e-24	110	87	95	1.84884	CDKN2AIP N-terminal-like protein (CDKN2A-interacting protein N-terminal-like protein)	CARF family
TRINITY_DN72903_c0_g1_i3.p1	TRINITY_DN72903_c0_g1_i3	Q4RGM4	85	65	15	79	1	65	3e-24	110	81	100	3.44074	39S ribosomal protein L33, mitochondrial (L33mt) (MRP-L33)	Bacterial ribosomal protein bL33 family
TRINITY_DN48640_c0_g1_i1.p1	TRINITY_DN48640_c0_g1_i1	O35623	63	94	15	108	25	118	3e-24	110	86	80	5.36052	BET1 homolog (mBET1) (Golgi vesicular membrane-trafficking protein p18)	BET1 family
NODE_72763_length_283_cov_0.814286_g67483_i0.p2	NODE_72763_length_283_cov_0.814286_g67483_i0	P29662	83	64	1	64	1	64	3e-24	110	98	100	5.81089	Cytochrome c oxidase subunit 2 (EC 1.9.3.1) (Cytochrome c oxidase polypeptide II) (Fragment)	Cytochrome c oxidase subunit 2 family
NODE_8778_length_1272_cov_1647.054212_g6231_i1.p1	NODE_8778_length_1272_cov_1647.054212_g6231_i1	Q58DW3	71	78	1	76	1	78	3e-24	110	58	51	13.8216	60S ribosomal protein L29	Eukaryotic ribosomal protein eL29 family
TRINITY_DN53452_c0_g1_i1.p1	TRINITY_DN53452_c0_g1_i1	Q9CR20	67	82	8	89	1	82	2e-24	110	91	100	21.343	Immediate early response 3-interacting protein 1	YOS1 family
TRINITY_DN18815_c0_g1_i1.p1	TRINITY_DN18815_c0_g1_i1	P02721	57	89	15	103	1	87	3e-24	110	73	82	26.3274	ATP synthase-coupling factor 6, mitochondrial (ATPase subunit F6) (ATP synthase peripheral stalk subunit F6)	Eukaryotic ATPase subunit F6 family
TRINITY_DN71441_c12_g9_i1.p1	TRINITY_DN71441_c12_g9_i1	Q9BDJ3	50	103	13	115	1	103	3e-24	110	85	98	32.9852	Thioredoxin (Trx)	Thioredoxin family
TRINITY_DN70758_c15_g3_i1.p1	TRINITY_DN70758_c15_g3_i1	D8VNS6	41	135	63	197	26	158	6e-24	110	68	85	34.4644	C-type lectin (CTL)	True venom lectin family
TRINITY_DN51473_c0_g1_i1.p1	TRINITY_DN51473_c0_g1_i1	P56393	59	78	1	77	1	78	3e-24	110	98	98	72.7118	Cytochrome c oxidase subunit 7B, mitochondrial (Cytochrome c oxidase polypeptide VIIb)	Cytochrome c oxidase VIIb family
TRINITY_DN711013_c0_g1_i1.p1	TRINITY_DN711013_c0_g1_i1	P02615	87	63	1	63	22	84	2e-24	111	85	58	0.076734	Parvalbumin beta	Parvalbumin family
NODE_25949_length_514_cov_3.222222_g21397_i1.p1	NODE_25949_length_514_cov_3.222222_g21397_i1	P0ADJ8	47	129	19	147	3	127	2e-24	111	81	89	0.10485	Inner membrane protein YiaA	0
TRINITY_DN188807_c0_g1_i1.p2	TRINITY_DN188807_c0_g1_i1	Q9I106	50	113	2	114	144	256	2e-24	111	98	44	0.188486	Thiol:disulfide interchange protein DsbG	Thioredoxin family, DsbC subfamily
TRINITY_DN358177_c0_g1_i1.p1	TRINITY_DN358177_c0_g1_i1	P54499	77	69	1	69	35	103	2e-24	111	99	66	0.195086	UPF0045 protein YqgV	UPF0045 family
NODE_47240_length_328_cov_1.803922_g41980_i0.p1	NODE_47240_length_328_cov_1.803922_g41980_i0	Q9ZKQ6	58	95	6	100	2	96	2e-24	111	95	76	0.210082	RutC family protein jhp_0879	RutC family
TRINITY_DN395653_c0_g1_i1.p1	TRINITY_DN395653_c0_g1_i1	Q4UVK1	91	58	1	58	7	64	1e-24	111	98	62	0.233366	Putative membrane protein insertion efficiency factor	UPF0161 family
NODE_38942_length_375_cov_2.907285_g33724_i0.p1	NODE_38942_length_375_cov_2.907285_g33724_i0	Q86UD7	46	123	1	123	64	186	1e-24	111	99	49	0.27307	TBC1 domain family member 26	0
TRINITY_DN502867_c0_g1_i1.p2	TRINITY_DN502867_c0_g1_i1	Q9GLN5	69	65	12	76	13	77	1e-24	111	86	46	0.276242	Baculoviral IAP repeat-containing protein 5 (Apoptosis inhibitor survivin)	IAP family
NODE_75841_length_282_cov_0.736842_g70560_i0.p1	NODE_75841_length_282_cov_0.736842_g70560_i0	Q4JQI4	63	93	1	93	1	93	1e-24	111	100	40	0.377683	Cytochrome c oxidase subunit 2 (EC 1.9.3.1) (Cytochrome c oxidase polypeptide II)	Cytochrome c oxidase subunit 2 family
TRINITY_DN35757_c0_g1_i1.p1	TRINITY_DN35757_c0_g1_i1	Q24625	49	105	26	130	1	105	1e-24	111	80	69	0.640664	Glucose-6-phosphate 1-dehydrogenase (G6PD) (EC 1.1.1.49) (Zwischenferment) (Fragment)	Glucose-6-phosphate dehydrogenase family
TRINITY_DN72874_c2_g2_i2.p1	TRINITY_DN72874_c2_g2_i2	P19075	41	141	1	136	21	161	2e-24	111	90	59	0.662746	Tetraspanin-8 (Tspan-8) (Transmembrane 4 superfamily member 3) (Tumor-associated antigen CO-029)	Tetraspanin (TM4SF) family
TRINITY_DN74624_c0_g4_i3.p1	TRINITY_DN74624_c0_g4_i3	P01721	51	116	4	119	3	116	1e-24	111	79	99	0.747742	Immunoglobulin lambda variable 6-57 (Ig lambda chain V-VI region AR) (Ig lambda chain V-VI region EB4) (Ig lambda chain V-VI region NIG-48) (Ig lambda chain V-VI region SUT) (Ig lambda chain V-VI region WLT)	0
TRINITY_DN70312_c0_g1_i3.p2	TRINITY_DN70312_c0_g1_i3	Q9N0M2	98	53	8	60	17	69	2e-24	111	65	40	0.749891	Homeobox protein BarH-like 2 (Fragment)	BAR homeobox family
TRINITY_DN74706_c0_g13_i5.p1	TRINITY_DN74706_c0_g13_i5	Q63345	42	124	20	143	28	151	5e-24	111	56	51	0.834187	Myelin-oligodendrocyte glycoprotein	Immunoglobulin superfamily, BTN/MOG family
TRINITY_DN65333_c0_g2_i1.p1	TRINITY_DN65333_c0_g2_i1	Q3ZAQ7	58	103	14	116	1	101	1e-24	111	88	102	1.8371	Vacuolar ATPase assembly integral membrane protein VMA21 (Myopathy with excessive autophagy protein)	VMA21 family
NODE_6155_length_1608_cov_140.182410_g4798_i0.p4	NODE_6155_length_1608_cov_140.182410_g4798_i0	Q2HJ23	92	61	1	61	60	120	1e-24	111	97	50	3.81407	Microtubule-associated proteins 1A/1B light chain 3A (Autophagy-related protein LC3 A) (Autophagy-related ubiquitin-like modifier LC3 A) (MAP1 light chain 3-like protein 1) (MAP1A/MAP1B light chain 3 A) (MAP1A/MAP1B LC3 A) (Microtubule-associated protein 1 light chain 3 alpha)	ATG8 family
NODE_23926_length_550_cov_1083.654088_g19575_i0.p1	NODE_23926_length_550_cov_1083.654088_g19575_i0	P23398	88	65	27	91	68	132	1e-24	111	69	49	12.6831	Polyubiquitin [Cleaved into: Ubiquitin] (Fragment)	Ubiquitin family
NODE_149656_length_244_cov_0.900585_g144369_i0.p1	NODE_149656_length_244_cov_0.900585_g144369_i0	P96622	74	80	1	80	14	93	7e-25	112	100	69	0.094345	Endoribonuclease EndoA (EC 3.1.27.-) (Toxin EndoA) (mRNA interferase EndoA) (mRNA interferase MazF-bs) (MazF-bs)	PemK/MazF family
NODE_64055_length_287_cov_2.803738_g58776_i0.p1	NODE_64055_length_287_cov_2.803738_g58776_i0	Q57074	84	62	1	62	1	62	7e-25	112	98	49	0.112225	Iron-sulfur cluster assembly scaffold protein IscU (Sulfur acceptor protein IscU)	NifU family
TRINITY_DN326097_c0_g1_i1.p1	TRINITY_DN326097_c0_g1_i1	Q4FVL4	93	59	1	59	68	126	9e-25	112	94	44	0.119897	Ribosome-binding factor A	RbfA family
TRINITY_DN533302_c0_g1_i1.p1	TRINITY_DN533302_c0_g1_i1	P62793	95	58	21	78	22	79	7e-25	112	74	56	0.123523	Histone H4	Histone H4 family
NODE_30857_length_447_cov_2.026738_g25911_i0.p1	NODE_30857_length_447_cov_2.026738_g25911_i0	Q8IUW5	51	118	35	147	25	141	8e-25	112	80	44	0.154154	RELT-like protein 1	RELT family
NODE_26721_length_501_cov_4.359813_g22091_i0.p1	NODE_26721_length_501_cov_4.359813_g22091_i0	Q2KIJ2	42	168	4	166	142	307	1e-24	112	101	45	0.156454	Histidine protein methyltransferase 1 homolog (Methyltransferase-like protein 18) (EC 2.1.1.-)	Methyltransferase superfamily, METTL18 family
TRINITY_DN189833_c0_g1_i1.p1	TRINITY_DN189833_c0_g1_i1	P44790	63	83	1	83	107	189	7e-25	112	92	44	0.16803	ECF RNA polymerase sigma-E factor (RNA polymerase sigma-E factor) (Sigma-24)	Sigma-70 factor family, ECF subfamily
NODE_30148_length_455_cov_3.198953_g25258_i0.p2	NODE_30148_length_455_cov_3.198953_g25258_i0	P18742	54	85	4	88	81	165	9e-25	112	97	51	0.215431	Oocyte zinc finger protein XlCOF19 (Fragment)	Krueppel C2H2-type zinc-finger protein family
TRINITY_DN28989_c0_g1_i1.p2	TRINITY_DN28989_c0_g1_i1	Q9ZL45	51	108	5	112	44	151	5e-25	112	96	61	0.255134	Molybdopterin adenylyltransferase (MPT adenylyltransferase) (EC 2.7.7.75)	MoaB/Mog family
NODE_18824_length_680_cov_2.490939_g15068_i0.p1	NODE_18824_length_680_cov_2.490939_g15068_i0	P0CG11	77	62	10	71	16	77	9e-25	112	49	51	0.285608	Chromosome transmission fidelity protein 8 homolog	CTF8 family
NODE_58337_length_290_cov_0.709677_g53061_i0.p2	NODE_58337_length_290_cov_0.709677_g53061_i0	Q98TR7	92	62	1	62	47	108	9e-25	112	98	42	0.292647	40S ribosomal protein S16	Universal ribosomal protein uS9 family
TRINITY_DN332693_c0_g1_i1.p1	TRINITY_DN332693_c0_g1_i1	P50865	47	114	5	118	130	243	5e-25	112	94	45	0.316342	Probable polysaccharide deacetylase PdaB (EC 3.-.-.-)	Polysaccharide deacetylase family
NODE_109926_length_264_cov_0.806283_g104642_i0.p1	NODE_109926_length_264_cov_0.806283_g104642_i0	O13019	82	66	1	66	67	132	7e-25	112	99	50	0.319143	40S ribosomal protein S12	Eukaryotic ribosomal protein eS12 family
NODE_50126_length_315_cov_2.863636_g44858_i0.p1	NODE_50126_length_315_cov_2.863636_g44858_i0	Q5VZR4	87	62	1	62	66	127	5e-25	112	60	41	0.328859	Hippocampus abundant transcript-like protein 2 (Major facilitator superfamily domain-containing 14C)	Major facilitator superfamily
NODE_28595_length_474_cov_5.977556_g23795_i0.p1	NODE_28595_length_474_cov_5.977556_g23795_i0	Q8LCG7	69	83	20	102	50	130	7e-25	112	81	42	0.35127	Nuclear transcription factor Y subunit C-2 (AtNF-YC-2) (Transcriptional activator HAP5B)	NFYC/HAP5 subunit family
NODE_46576_length_331_cov_2.674419_g41317_i0.p1	NODE_46576_length_331_cov_2.674419_g41317_i0	Q86U02	74	72	5	76	46	117	9e-25	112	94	62	0.41872	Putative uncharacterized protein encoded by LINC00596	0
TRINITY_DN72017_c0_g3_i3.p1	TRINITY_DN72017_c0_g3_i3	A6H7B1	70	81	1	81	1	81	7e-25	112	98	56	0.465069	Mitochondrial import receptor subunit TOM20 homolog (Mitochondrial 20 kDa outer membrane protein) (Outer mitochondrial membrane receptor Tom20)	Tom20 family
NODE_25488_length_521_cov_7.917411_g20974_i0.p1	NODE_25488_length_521_cov_7.917411_g20974_i0	O06006	41	150	2	151	17	160	1e-24	112	93	89	0.499359	Putative cysteine protease YraA (EC 3.2.-.-)	Peptidase C56 family
TRINITY_DN51575_c0_g1_i1.p1	TRINITY_DN51575_c0_g1_i1	Q2HJ75	43	143	4	143	6	144	2e-24	112	73	53	0.52394	RBPJ-interacting and tubulin-associated protein 1 (RBPJ-interacting and tubulin-associated protein)	RITA family
TRINITY_DN73684_c0_g4_i3.p1	TRINITY_DN73684_c0_g4_i3	P0ADE7	49	117	56	168	32	148	2e-24	112	69	79	0.625048	Potassium binding protein Kbp (K(+) binding protein Kbp)	0
TRINITY_DN65585_c0_g1_i1.p1	TRINITY_DN65585_c0_g1_i1	Q86WV5	47	118	1	118	2	119	5e-25	112	88	96	0.650451	CST complex subunit TEN1 (Protein telomeric pathways with STN1 homolog) (Telomere length regulation protein TEN1 homolog)	TEN1 family
NODE_36704_length_391_cov_5.993711_g31526_i0.p1	NODE_36704_length_391_cov_5.993711_g31526_i0	O35205	42	136	1	130	90	223	5e-25	112	105	52	0.668036	Granzyme K (EC 3.4.21.-)	Peptidase S1 family, Granzyme subfamily
NODE_6285_length_1590_cov_23.359262_g4893_i0.p4	NODE_6285_length_1590_cov_23.359262_g4893_i0	P64405	63	87	2	88	1	87	7e-25	112	96	99	0.747746	Uncharacterized protein SP_0007	0
TRINITY_DN70528_c0_g1_i6.p1	TRINITY_DN70528_c0_g1_i6	A2BDB7	42	147	1	147	1	145	1e-24	112	90	47	0.783672	Probable RNA polymerase II nuclear localization protein SLC7A6OS (Solute carrier family 7 member 6 opposite strand transcript homolog)	IWR1/SLC7A6OS family
TRINITY_DN71024_c0_g1_i1.p1	TRINITY_DN71024_c0_g1_i1	Q568N4	64	81	63	143	3	83	8e-25	112	51	40	0.862532	Mitochondrial import inner membrane translocase subunit Tim10 B (Mitochondrial import inner membrane translocase subunit Tim9 B) (TIMM10B) (Tim10b)	Small Tim family
TRINITY_DN63811_c0_g1_i1.p1	TRINITY_DN63811_c0_g1_i1	Q2LGB7	41	158	7	156	72	229	3e-24	112	48	68	0.887578	TIR domain-containing adapter molecule 2 (TICAM-2) (TRIF-related adapter molecule)	0
NODE_69275_length_285_cov_0.726415_g63995_i0.p1	NODE_69275_length_285_cov_0.726415_g63995_i0	P02401	76	75	20	94	1	75	5e-25	112	80	65	1.30878	60S acidic ribosomal protein P2	Eukaryotic ribosomal protein P1/P2 family
TRINITY_DN74429_c0_g1_i1.p1	TRINITY_DN74429_c0_g1_i1	Q9CX19	58	91	1	91	67	157	5e-25	112	99	58	1.34761	Protein FAM162B	UPF0389 family
NODE_52295_length_307_cov_0.769231_g47026_i0.p1	NODE_52295_length_307_cov_0.769231_g47026_i0	Q6PBK3	83	69	9	77	1	69	5e-25	112	88	100	1.39554	40S ribosomal protein S28	Eukaryotic ribosomal protein eS28 family
TRINITY_DN58145_c0_g3_i1.p1	TRINITY_DN58145_c0_g3_i1	B5FZA8	64	84	14	97	1	84	5e-25	112	84	94	3.14783	LYR motif-containing protein 4	Complex I LYR family
TRINITY_DN73620_c0_g2_i1.p2	TRINITY_DN73620_c0_g2_i1	P22845	62	94	1	94	1	93	1e-24	112	52	48	8.70349	Histone H1.0-A (H1-SB) (H1E) (Histone H1(0)-1) (Histone H5B) (XlH5B)	Histone H1/H5 family
TRINITY_DN64541_c0_g1_i1.p2	TRINITY_DN64541_c0_g1_i1	P49962	65	86	1	86	1	86	5e-25	112	99	100	10.9529	Signal recognition particle 9 kDa protein (SRP9)	SRP9 family
TRINITY_DN63297_c5_g1_i1.p1	TRINITY_DN63297_c5_g1_i1	J7FQE8	50	96	21	116	5	100	7e-25	112	82	96	110.793	Cystatin-B (RbCyt-B) (Stefin-B)	Cystatin family
NODE_67981_length_285_cov_75631.400943_g62701_i0.p2	NODE_67981_length_285_cov_75631.400943_g62701_i0	P29656	86	64	1	64	1	64	5e-25	112	98	89	180.765	Cytochrome c oxidase subunit 2 (EC 1.9.3.1) (Cytochrome c oxidase polypeptide II) (Fragment)	Cytochrome c oxidase subunit 2 family
TRINITY_DN140597_c0_g1_i1.p2	TRINITY_DN140597_c0_g1_i1	P28009	89	62	1	62	6	67	4e-25	113	100	53	0.122448	UvrABC system protein A (UvrA protein) (Excinuclease ABC subunit A) (Fragment)	ABC transporter superfamily, UvrA family
NODE_54379_length_299_cov_2.349558_g49108_i0.p1	NODE_54379_length_299_cov_2.349558_g49108_i0	O86223	60	86	1	86	78	162	4e-25	113	98	53	0.136837	Putative uncharacterized protein HI_0221.1	IMPDH/GMPR family
TRINITY_DN71531_c3_g6_i1.p1	TRINITY_DN71531_c3_g6_i1	P0C7U1	49	106	2	107	26	131	4e-25	113	99	64	0.137295	Putative inactive neutral ceramidase B (ASAH2-like protein) (Putative inactive N-acylsphingosine amidohydrolase 2B) (Putative inactive non-lysosomal ceramidase B)	Neutral ceramidase family
TRINITY_DN75249_c0_g1_i1.p1	TRINITY_DN75249_c0_g1_i1	P43487	56	104	32	132	27	130	3e-25	113	77	52	0.16857	Ran-specific GTPase-activating protein (Ran-binding protein 1) (RanBP1)	RANBP1 family
NODE_31066_length_445_cov_1.596774_g26104_i0.p2	NODE_31066_length_445_cov_1.596774_g26104_i0	Q02540	45	133	6	138	20	151	4e-25	113	90	59	0.209203	Transcriptional activator protein CopR	0
TRINITY_DN546057_c0_g1_i1.p1	TRINITY_DN546057_c0_g1_i1	Q5RKJ2	43	153	1	141	138	285	4e-25	113	107	54	0.290643	Cytochrome b reductase 1 (EC 1.-.-.-) (Duodenal cytochrome b)	0
TRINITY_DN376870_c0_g1_i1.p1	TRINITY_DN376870_c0_g1_i1	Q8NI22	68	76	71	146	26	101	5e-25	113	52	52	0.365753	Multiple coagulation factor deficiency protein 2 (Neural stem cell-derived neuronal survival protein)	0
TRINITY_DN46425_c0_g1_i1.p2	TRINITY_DN46425_c0_g1_i1	Q9WU72	45	125	19	140	184	308	3e-25	113	87	40	0.397486	Tumor necrosis factor ligand superfamily member 13B (B-cell-activating factor) (BAFF) (CD antigen CD257) [Cleaved into: Tumor necrosis factor ligand superfamily member 13b, membrane form; Tumor necrosis factor ligand superfamily member 13b, soluble form]	Tumor necrosis factor family
NODE_17484_length_725_cov_8.162577_g13908_i0.p6	NODE_17484_length_725_cov_8.162577_g13908_i0	B2FNE2	98	54	1	54	1	54	4e-25	113	98	100	0.460795	50S ribosomal protein L33	Bacterial ribosomal protein bL33 family
TRINITY_DN73358_c0_g1_i2.p3	TRINITY_DN73358_c0_g1_i2	P53449	61	89	1	89	49	137	3e-25	113	99	65	0.551259	Fructose-bisphosphate aldolase C (EC 4.1.2.13) (Brain-type aldolase) (Fragment)	Class I fructose-bisphosphate aldolase family
TRINITY_DN68881_c0_g2_i6.p2	TRINITY_DN68881_c0_g2_i6	P0A913	47	107	69	175	67	173	6e-25	113	60	62	0.580461	Peptidoglycan-associated lipoprotein (PAL)	Pal lipoprotein family
TRINITY_DN57468_c0_g2_i1.p1	TRINITY_DN57468_c0_g2_i1	Q5E950	71	68	1	68	86	153	4e-25	113	99	44	0.657181	H/ACA ribonucleoprotein complex subunit 2 (Nucleolar protein family A member 2) (snoRNP protein NHP2)	Eukaryotic ribosomal protein eL8 family
NODE_6426_length_1569_cov_12.139706_g5009_i0.p1	NODE_6426_length_1569_cov_12.139706_g5009_i0	B5X601	50	117	11	127	33	138	4e-25	113	91	85	0.661086	DNA repair protein SWI5 homolog (Protein SAE3 homolog)	SWI5/SAE3 family
TRINITY_DN74686_c4_g1_i1.p1	TRINITY_DN74686_c4_g1_i1	Q6QNY0	40	188	29	208	16	190	1e-24	113	88	93	1.41054	Biogenesis of lysosome-related organelles complex 1 subunit 3 (BLOC-1 subunit 3)	BLOC1S3 family
TRINITY_DN448529_c0_g1_i1.p2	TRINITY_DN448529_c0_g1_i1	P80856	80	66	1	66	1	66	2e-25	114	100	52	0.091248	Fatty acid-binding protein, liver (Fatty acid-binding protein 1) (Liver basic FABP) (LB-FABP) (Liver-type fatty acid-binding protein) (L-FABP)	Calycin superfamily, Fatty-acid binding protein (FABP) family
NODE_140814_length_248_cov_0.880000_g135528_i0.p1	NODE_140814_length_248_cov_0.880000_g135528_i0	P40882	67	81	1	81	59	139	1e-25	114	99	47	0.092823	Uncharacterized protein PA3753	Gamma-class carbonic anhydrase family
NODE_111783_length_263_cov_0.810526_g106499_i0.p1	NODE_111783_length_263_cov_0.810526_g106499_i0	P72157	80	70	1	70	40	109	2e-25	114	90	43	0.10108	N5-carboxyaminoimidazole ribonucleotide mutase (N5-CAIR mutase) (EC 5.4.99.18) (5-(carboxyamino)imidazole ribonucleotide mutase)	AIR carboxylase family, Class I subfamily
NODE_67878_length_286_cov_0.723005_g62598_i0.p1	NODE_67878_length_286_cov_0.723005_g62598_i0	P45173	56	93	1	93	14	106	2e-25	114	99	58	0.12154	Uncharacterized protein HI_1349	Dps family
NODE_46160_length_333_cov_2.153846_g40905_i0.p1	NODE_46160_length_333_cov_2.153846_g40905_i0	P19672	53	111	1	110	161	271	2e-25	114	101	40	0.138259	Putative rRNA methyltransferase YqxC (EC 2.1.1.-)	TlyA family
TRINITY_DN73898_c0_g6_i3.p1	TRINITY_DN73898_c0_g6_i3	A0A0C4DH42	57	101	32	130	10	110	1e-25	114	78	87	0.17042	Immunoglobulin heavy variable 3-66	0
NODE_30509_length_451_cov_2.256614_g25591_i0.p1	NODE_30509_length_451_cov_2.256614_g25591_i0	O89098	48	114	26	139	31	144	1e-25	114	81	79	0.189623	Cystatin-F (Cystatin-7) (Cystatin-like metastasis-associated protein) (CMAP) (Leukocystatin)	Cystatin family
TRINITY_DN625811_c0_g1_i1.p2	TRINITY_DN625811_c0_g1_i1	P59101	68	85	1	79	103	187	2e-25	114	106	45	0.236508	Basic helix-loop-helix transcription factor scleraxis	0
TRINITY_DN74333_c0_g1_i4.p3	TRINITY_DN74333_c0_g1_i4	Q9NY35	43	135	2	128	1	134	1e-25	114	105	53	0.256682	Claudin domain-containing protein 1 (Membrane protein GENX-3745)	PMP-22/EMP/MP20 family
NODE_17158_length_737_cov_1.861446_g13639_i0.p1	NODE_17158_length_737_cov_1.861446_g13639_i0	Q3MHZ5	68	84	17	98	1	83	2e-25	114	75	88	0.259955	FXYD domain-containing ion transport regulator 6 (Phosphohippolin)	FXYD family
TRINITY_DN42121_c0_g1_i1.p1	TRINITY_DN42121_c0_g1_i1	Q9UI43	51	106	1	106	132	237	1e-25	114	97	43	0.300913	rRNA methyltransferase 2, mitochondrial (EC 2.1.1.-) (16S rRNA (uridine(1369)-2'-O)-methyltransferase) (16S rRNA [Um1369] 2'-O-methyltransferase) (Protein ftsJ homolog 2)	Class I-like SAM-binding methyltransferase superfamily, RNA methyltransferase RlmE family
TRINITY_DN570254_c0_g1_i1.p1	TRINITY_DN570254_c0_g1_i1	C0H3V8	77	64	2	65	1	64	2e-25	114	96	94	0.308312	Uncharacterized protein YyzM	0
TRINITY_DN350224_c0_g1_i1.p1	TRINITY_DN350224_c0_g1_i1	Q9PU29	48	130	10	127	1	130	1e-25	114	102	100	0.352262	Cholecystokinin (CCK) [Cleaved into: Cholecystokinin-70 (CCK70); Cholecystokinin-8 (CCK8); Cholecystokinin-7 (CCK7)]	Gastrin/cholecystokinin family
TRINITY_DN35203_c0_g1_i1.p1	TRINITY_DN35203_c0_g1_i1	Q61268	100	49	1	49	61	109	2e-25	114	100	40	0.383669	Apolipoprotein C-IV (Apo-CIV) (ApoC-IV) (Apolipoprotein C2-linked) (ACL) (Apolipoprotein C4)	Apolipoprotein C4 family
NODE_84019_length_277_cov_4.210784_g78735_i0.p1	NODE_84019_length_277_cov_4.210784_g78735_i0	P47236	66	94	1	91	90	180	2e-25	114	102	46	0.479794	Paired box protein Pax-1 (Fragment)	0
TRINITY_DN71490_c0_g1_i6.p2	TRINITY_DN71490_c0_g1_i6	O00165	41	174	57	230	84	248	9e-25	114	59	62	0.658765	HCLS1-associated protein X-1 (HS1-associating protein X-1) (HAX-1) (HS1-binding protein 1) (HSP1BP-1)	HAX1 family
TRINITY_DN60499_c0_g1_i2.p3	TRINITY_DN60499_c0_g1_i2	Q5TM18	50	117	1	117	1	117	2e-25	114	98	99	1.01763	V-type proton ATPase subunit G 2 (V-ATPase subunit G 2) (Vacuolar proton pump subunit G 2)	V-ATPase G subunit family
TRINITY_DN73978_c0_g6_i6.p1	TRINITY_DN73978_c0_g6_i6	Q96J88	41	168	1	161	1	167	2e-24	114	44	53	1.2684	Epithelial-stromal interaction protein 1	0
TRINITY_DN67981_c0_g2_i1.p1	TRINITY_DN67981_c0_g2_i1	Q9NRG0	72	83	40	121	25	107	3e-25	114	55	63	1.94059	Chromatin accessibility complex protein 1 (CHRAC-1) (Chromatin accessibility complex 15 kDa protein) (CHRAC-15) (HuCHRAC15) (DNA polymerase epsilon subunit p15)	0
TRINITY_DN74586_c1_g2_i1.p1	TRINITY_DN74586_c1_g2_i1	Q98SV0	51	107	1	107	92	197	1e-25	114	99	40	5.37847	Selenoprotein Pb (zSelPb)	0
TRINITY_DN70943_c0_g1_i2.p1	TRINITY_DN70943_c0_g1_i2	Q8K2Q5	58	85	1	85	1	85	2e-25	114	99	100	5.8529	Coiled-coil-helix-coiled-coil-helix domain-containing protein 7	CHCHD7 family
TRINITY_DN63615_c0_g2_i1.p1	TRINITY_DN63615_c0_g2_i1	Q5ZII6	78	72	1	72	1	72	1e-25	114	99	100	8.39941	Protein kish-A (Transmembrane protein 167) (Transmembrane protein 167A)	KISH family
NODE_102444_length_268_cov_0.789744_g97160_i0.p1	NODE_102444_length_268_cov_0.789744_g97160_i0	Q8FQH8	65	89	1	89	1	89	8e-26	115	100	54	0.08561	Thiol peroxidase (Tpx) (EC 1.11.1.15) (Peroxiredoxin tpx) (Prx) (Thioredoxin peroxidase)	Peroxiredoxin family, Tpx subfamily
NODE_92190_length_273_cov_0.770000_g86906_i0.p3	NODE_92190_length_273_cov_0.770000_g86906_i0	O19005	59	86	1	86	114	199	1e-25	115	96	41	0.117358	Claudin-4 (Clostridium perfringens enterotoxin receptor) (CPE-R) (CPE-receptor)	Claudin family
NODE_145122_length_246_cov_0.890173_g139835_i0.p2	NODE_145122_length_246_cov_0.890173_g139835_i0	P00428	66	71	1	71	56	126	1e-25	115	97	55	0.139119	Cytochrome c oxidase subunit 5B, mitochondrial (Cytochrome c oxidase polypeptide VIa) (Cytochrome c oxidase polypeptide Vb)	Cytochrome c oxidase subunit 5B family
NODE_51387_length_310_cov_2.535865_g46119_i0.p2	NODE_51387_length_310_cov_2.535865_g46119_i0	Q4UP02	65	91	1	91	12	102	8e-26	115	90	47	0.145299	Sec-independent protein translocase protein TatB	TatB family
NODE_86371_length_276_cov_0.871921_g81087_i0.p2	NODE_86371_length_276_cov_0.871921_g81087_i0	Q6A9I2	100	55	1	55	1	55	6e-26	115	98	62	0.150687	50S ribosomal protein L27	Bacterial ribosomal protein bL27 family
TRINITY_DN39619_c0_g1_i1.p2	TRINITY_DN39619_c0_g1_i1	Q6DC17	83	70	23	92	9	78	8e-26	115	76	46	0.191423	Mitotic-spindle organizing protein 2 (Mitotic-spindle organizing protein associated with a ring of gamma-tubulin 2)	MOZART2 family
TRINITY_DN638059_c0_g1_i1.p3	TRINITY_DN638059_c0_g1_i1	B2FQK9	100	55	1	55	73	127	1e-25	115	98	43	0.20364	50S ribosomal protein L17	Bacterial ribosomal protein bL17 family
NODE_31808_length_436_cov_2.793388_g26817_i0.p1	NODE_31808_length_436_cov_2.793388_g26817_i0	Q01333	65	78	1	77	12	89	1e-25	115	54	76	0.203978	Uncharacterized 11.2 kDa protein in crtE 3'region (ORF4)	0
TRINITY_DN516354_c0_g1_i1.p1	TRINITY_DN516354_c0_g1_i1	O34881	77	73	1	73	14	86	6e-26	115	100	66	0.209274	Uncharacterized protein YtvB	0
TRINITY_DN56951_c0_g2_i1.p2	TRINITY_DN56951_c0_g2_i1	P77844	41	159	14	172	167	325	2e-25	115	86	48	0.394305	Phosphate acetyltransferase (EC 2.3.1.8) (Phosphotransacetylase)	Phosphate acetyltransferase and butyryltransferase family
NODE_61821_length_288_cov_3.423256_g56544_i0.p1	NODE_61821_length_288_cov_3.423256_g56544_i0	Q65I80	78	72	1	72	1	72	6e-26	115	97	73	0.408714	Cell cycle protein GpsB (Guiding PBP1-shuttling protein)	GpsB family
NODE_17757_length_715_cov_6.429907_g14139_i0.p1	NODE_17757_length_715_cov_6.429907_g14139_i0	Q15649	42	146	4	143	10	153	1e-25	115	97	94	0.434288	Zinc finger HIT domain-containing protein 3 (HNF-4a coactivator) (Thyroid hormone receptor interactor 3) (Thyroid receptor-interacting protein 3) (TR-interacting protein 3) (TRIP-3)	0
TRINITY_DN68998_c0_g3_i1.p1	TRINITY_DN68998_c0_g3_i1	Q8TF74	41	197	1	193	105	294	4e-25	115	67	45	0.458739	WAS/WASL-interacting protein family member 2 (WASP-interacting protein-related protein) (WIP- and CR16-homologous protein) (WIP-related protein)	Verprolin family
NODE_21934_length_594_cov_5.458733_g17775_i0.p1	NODE_21934_length_594_cov_5.458733_g17775_i0	O88824	42	134	51	181	15	146	1e-25	115	74	92	0.468929	Protein JTB	JTB family
TRINITY_DN66840_c0_g1_i1.p1	TRINITY_DN66840_c0_g1_i1	Q96CP7	46	136	54	186	6	138	1e-25	115	72	55	0.631971	TLC domain-containing protein 1 (Calfacilitin)	0
NODE_83314_length_278_cov_0.751220_g78030_i0.p2	NODE_83314_length_278_cov_0.751220_g78030_i0	P70066	69	85	1	85	22	106	6e-26	115	98	59	0.705233	40S ribosomal protein S15 (RIG protein)	Universal ribosomal protein uS19 family
NODE_2573_length_2386_cov_13.352789_g1984_i0.p1	NODE_2573_length_2386_cov_13.352789_g1984_i0	O35166	65	85	1	85	128	212	1e-25	115	99	40	0.785301	Golgi SNAP receptor complex member 2 (27 kDa Golgi SNARE protein) (Membrin)	GOSR2 family
NODE_1376_length_2926_cov_79.196285_g1040_i0.p5	NODE_1376_length_2926_cov_79.196285_g1040_i0	Q3T073	91	65	19	83	1	64	8e-26	115	76	100	2.43192	Stress-associated endoplasmic reticulum protein 2 (Ribosome-associated membrane protein RAMP4-2)	RAMP4 family
TRINITY_DN44646_c1_g1_i1.p1	TRINITY_DN44646_c1_g1_i1	P79251	51	118	8	125	1	118	1e-25	115	94	100	18.4372	V-type proton ATPase subunit G 1 (V-ATPase subunit G 1) (V-ATPase 13 kDa subunit 1) (Vacuolar proton pump subunit G 1) (Vacuolar proton pump subunit M16)	V-ATPase G subunit family
TRINITY_DN48411_c1_g1_i1.p1	TRINITY_DN48411_c1_g1_i1	A4IHJ3	69	81	29	109	1	81	1e-25	115	74	100	25.3675	Costars family protein ABRACL (ABRA C-terminal-like protein)	Costars family
NODE_29671_length_461_cov_1.731959_g24809_i0.p1	NODE_29671_length_461_cov_1.731959_g24809_i0	Q98N18	75	75	17	91	38	112	4e-26	116	82	67	0.134992	Nitrogen regulatory protein P-II	P(II) protein family
NODE_50493_length_314_cov_1.232365_g45225_i0.p1	NODE_50493_length_314_cov_1.232365_g45225_i0	Q6HDD8	68	79	1	79	1	79	4e-26	116	99	90	0.146625	UPF0297 protein BT9727_4120	UPF0297 family
TRINITY_DN633336_c0_g1_i1.p2	TRINITY_DN633336_c0_g1_i1	P0A9W9	60	89	1	89	40	128	4e-26	116	99	48	0.16989	Protein YrdA	Gamma-class carbonic anhydrase family
TRINITY_DN517877_c0_g1_i1.p1	TRINITY_DN517877_c0_g1_i1	Q4TZH2	68	80	1	80	1	80	5e-26	116	100	60	0.191197	Fatty acid-binding protein, heart (Fatty acid-binding protein 3) (Heart-type fatty acid-binding protein) (H-FABP)	Calycin superfamily, Fatty-acid binding protein (FABP) family
TRINITY_DN182396_c0_g1_i1.p1	TRINITY_DN182396_c0_g1_i1	Q82ZJ1	86	63	1	63	1	63	5e-26	116	100	71	0.200414	30S ribosomal protein S15	Universal ribosomal protein uS15 family
TRINITY_DN475933_c0_g1_i1.p1	TRINITY_DN475933_c0_g1_i1	Q9D7X3	70	79	1	79	16	94	5e-26	116	100	43	0.207714	Dual specificity protein phosphatase 3 (EC 3.1.3.16) (EC 3.1.3.48) (T-DSP11) (Vaccinia H1-related phosphatase) (VHR)	Protein-tyrosine phosphatase family, Non-receptor class dual specificity subfamily
NODE_123924_length_256_cov_1.874317_g118640_i0.p1	NODE_123924_length_256_cov_1.874317_g118640_i0	P16148	62	82	1	82	89	170	4e-26	116	96	45	0.224806	Protein PPLZ12	0
NODE_31193_length_443_cov_4.862162_g26222_i0.p1	NODE_31193_length_443_cov_4.862162_g26222_i0	Q9Y3A4	49	121	25	144	22	142	5e-26	116	82	43	0.232193	Ribosomal RNA-processing protein 7 homolog A (Gastric cancer antigen Zg14)	RRP7 family
NODE_68201_length_285_cov_2.179245_g62921_i0.p1	NODE_68201_length_285_cov_2.179245_g62921_i0	P0A0R2	62	91	1	91	64	154	5e-26	116	96	59	0.242317	Bacterioferritin A (BFR A) (EC 1.16.3.1)	Bacterioferritin family
NODE_115730_length_261_cov_0.819149_g110446_i0.p1	NODE_115730_length_261_cov_0.819149_g110446_i0	Q90YQ8	64	86	1	86	41	126	4e-26	116	99	66	0.48726	40S ribosomal protein S15a	Universal ribosomal protein uS8 family
NODE_88043_length_275_cov_1.173267_g82759_i0.p1	NODE_88043_length_275_cov_1.173267_g82759_i0	Q8N7I0	76	80	2	81	110	188	4e-26	116	88	41	0.488585	Protein GVQW1 (GVQW motif-containing protein 1) (Tigger transposable element-derived 1-like protein 2)	0
TRINITY_DN463853_c0_g1_i1.p1	TRINITY_DN463853_c0_g1_i1	Q96A00	54	113	4	110	8	120	4e-26	116	97	77	0.596213	Protein phosphatase 1 regulatory subunit 14A (17 kDa PKC-potentiated inhibitory protein of PP1) (Protein kinase C-potentiated inhibitor protein of 17 kDa) (CPI-17)	PP1 inhibitor family
TRINITY_DN301625_c0_g1_i1.p1	TRINITY_DN301625_c0_g1_i1	E1BSW7	52	109	1	109	28	136	5e-26	116	96	78	0.677909	Centromere protein S (CENP-S)	TAF9 family, CENP-S/MHF1 subfamily
TRINITY_DN74923_c4_g19_i3.p1	TRINITY_DN74923_c4_g19_i3	P83742	57	96	33	128	1	95	6e-26	116	59	67	0.734132	IgW chain C region, secreted form 1/3 (Fragment)	0
TRINITY_DN351928_c0_g1_i1.p2	TRINITY_DN351928_c0_g1_i1	Q62186	81	68	1	68	72	139	4e-26	116	99	40	0.874545	Translocon-associated protein subunit delta (TRAP-delta) (Signal sequence receptor subunit delta) (SSR-delta)	TRAP-delta family
TRINITY_DN55595_c0_g1_i1.p2	TRINITY_DN55595_c0_g1_i1	A7Z1M9	46	146	1	142	1	143	4e-26	116	97	91	1.21919	Serine-protein kinase RsbW (EC 2.7.11.1) (Anti-sigma-B factor) (Sigma-B negative effector RsbW)	Anti-sigma-factor family
TRINITY_DN69386_c0_g2_i1.p1	TRINITY_DN69386_c0_g2_i1	Q9CXP8	81	68	1	68	1	68	5e-26	116	99	100	2.21679	Guanine nucleotide-binding protein G(I)/G(S)/G(O) subunit gamma-10	G protein gamma family
NODE_32055_length_433_cov_39.500000_g27051_i0.p1	NODE_32055_length_433_cov_39.500000_g27051_i0	Q8TGM6	66	88	6	93	22	109	4e-26	116	82	71	2.40666	Protein TAR1 (Transcript antisense to ribosomal RNA protein 1)	0
TRINITY_DN63194_c8_g1_i1.p1	TRINITY_DN63194_c8_g1_i1	A4IGU9	54	111	1	103	1	110	5e-26	116	107	98	386.152	Pancreatic progenitor cell differentiation and proliferation factor (Exocrine differentiation and proliferation factor)	PPDPF family
NODE_77985_length_281_cov_0.740385_g72703_i0.p1	NODE_77985_length_281_cov_0.740385_g72703_i0	P62169	82	65	1	65	1	65	3e-26	117	98	100	0.081922	Cold shock-like protein CspC	0
NODE_82513_length_278_cov_1.195122_g77229_i0.p1	NODE_82513_length_278_cov_1.195122_g77229_i0	O07434	71	80	10	89	17	96	2e-26	117	89	83	0.165613	Copper-sensing transcriptional repressor RicR (Regulated in copper repressor)	CsoR family
TRINITY_DN202616_c0_g1_i1.p1	TRINITY_DN202616_c0_g1_i1	O15539	61	89	2	90	84	172	2e-26	117	99	49	0.1723	Regulator of G-protein signaling 5 (RGS5)	0
TRINITY_DN449380_c0_g1_i1.p1	TRINITY_DN449380_c0_g1_i1	P18720	55	92	1	92	64	155	2e-26	117	98	55	0.173005	Gastrula zinc finger protein XlCGF42.1 (Fragment)	Krueppel C2H2-type zinc-finger protein family
NODE_71269_length_284_cov_0.729858_g65989_i0.p1	NODE_71269_length_284_cov_0.729858_g65989_i0	P48171	70	92	2	93	1	92	2e-26	117	98	40	0.19913	Cytochrome c oxidase subunit 2 (EC 1.9.3.1) (Cytochrome c oxidase polypeptide II)	Cytochrome c oxidase subunit 2 family
TRINITY_DN426105_c0_g1_i1.p1	TRINITY_DN426105_c0_g1_i1	Q9UUC1	50	107	8	114	1	107	3e-26	117	94	67	0.218379	60S ribosomal protein L21-A	Eukaryotic ribosomal protein eL21 family
TRINITY_DN60108_c0_g2_i1.p1	TRINITY_DN60108_c0_g2_i1	Q2TBK4	43	130	1	130	5	134	3e-26	117	99	47	0.221563	HAUS augmin-like complex subunit 1 (Coiled-coil domain-containing protein 5)	HAUS1 family
TRINITY_DN487773_c0_g1_i1.p2	TRINITY_DN487773_c0_g1_i1	P0AD51	98	57	11	67	1	57	2e-26	117	85	50	0.226799	Ribosome-associated factor Y (pY) (Ribosome associated inhibitor A)	HPF/YfiA ribosome-associated protein family, YfiA subfamily
TRINITY_DN72349_c0_g4_i6.p2	TRINITY_DN72349_c0_g4_i6	Q74FU2	44	142	1	142	10	151	3e-26	117	95	72	0.253536	Dephospho-CoA kinase (EC 2.7.1.24) (Dephosphocoenzyme A kinase)	CoaE family
TRINITY_DN50574_c1_g1_i1.p1	TRINITY_DN50574_c1_g1_i1	P00173	100	55	20	74	1	55	3e-26	117	74	41	0.267147	Cytochrome b5	Cytochrome b5 family
NODE_11084_length_1067_cov_7.755533_g8635_i0.p1	NODE_11084_length_1067_cov_7.755533_g8635_i0	P71241	41	184	6	181	273	454	6e-26	117	88	40	0.344451	UDP-glucose:undecaprenyl-phosphate glucose-1-phosphate transferase (UDP-Glc:Und-P Glc-1-P transferase) (EC 2.7.8.31) (Colanic acid biosynthesis UDP-glucose lipid carrier transferase) (Glucosyl-P-P-undecaprenol synthase)	Bacterial sugar transferase family
TRINITY_DN71190_c1_g1_i1.p3	TRINITY_DN71190_c1_g1_i1	Q4FUD8	97	59	1	59	1	59	2e-26	117	98	100	0.364871	50S ribosomal protein L30	Universal ribosomal protein uL30 family
NODE_65898_length_286_cov_3.023474_g60618_i0.p1	NODE_65898_length_286_cov_3.023474_g60618_i0	P60826	70	82	2	83	3	84	2e-26	117	86	48	0.400304	Cold-inducible RNA-binding protein (A18 hnRNP) (Glycine-rich RNA-binding protein CIRP)	0
TRINITY_DN414721_c0_g1_i1.p1	TRINITY_DN414721_c0_g1_i1	Q9D8F1	51	120	7	126	35	154	2e-26	117	95	40	0.403391	Alpha-ketoglutarate-dependent dioxygenase alkB homolog 4 (Alkylated DNA repair protein alkB homolog 4) (DNA N6-methyl adenine demethylase ALKBH4) (EC 1.14.11.51) (Lysine-specific demethylase ALKBH4) (EC 1.14.11.-)	AlkB family
NODE_18132_length_703_cov_6.538095_g14471_i0.p1	NODE_18132_length_703_cov_6.538095_g14471_i0	Q9D8C4	45	140	3	142	149	284	2e-26	117	98	49	0.416715	Interferon-induced 35 kDa protein homolog (IFP 35) (Ifi-35)	NMI family
TRINITY_DN45899_c0_g2_i1.p1	TRINITY_DN45899_c0_g2_i1	Q4FQ42	98	59	11	69	1	59	2e-26	117	59	66	0.445162	30S ribosomal protein S16	Bacterial ribosomal protein bS16 family
NODE_12223_length_984_cov_6.745335_g9549_i0.p1	NODE_12223_length_984_cov_6.745335_g9549_i0	A8IHN8	57	111	1	110	120	230	3e-26	117	90	46	0.510545	Uncharacterized protein C11orf96 homolog (Protein Ag2)	0
TRINITY_DN70206_c0_g2_i1.p1	TRINITY_DN70206_c0_g2_i1	Q9CQA9	69	81	10	90	109	189	2e-26	117	84	43	0.558884	Cancer-related nucleoside-triphosphatase homolog (NTPase) (EC 3.6.1.15) (Nucleoside triphosphate phosphohydrolase)	THEP1 NTPase family
TRINITY_DN63711_c0_g5_i1.p2	TRINITY_DN63711_c0_g5_i1	Q8PFH4	79	68	1	68	1	68	2e-26	117	92	99	0.611752	UPF0337 protein XAC4007	UPF0337 (CsbD) family
NODE_3475_length_2129_cov_11.192607_g2673_i0.p1	NODE_3475_length_2129_cov_11.192607_g2673_i0	Q8NCS4	46	125	12	136	1	125	4e-26	117	82	81	0.689145	Transmembrane protein 35B (ZMYM6 neighbor protein)	DoxX family
TRINITY_DN69249_c0_g2_i3.p1	TRINITY_DN69249_c0_g2_i3	Q9UBI1	53	107	13	119	1	107	5e-26	117	61	55	0.695596	COMM domain-containing protein 3 (Protein Bup) (Protein PIL)	0
[truncated: 7,999 more rows]

## Sheet: Daspas_TxP
Query ID	Query ID2	ToxProt ID	ID	alignmentlen	qStart	qStop	sStart	sStop	eval	score	qCov	sCov	TPM_Exp	Toxin name	Toxin family	KEGG_gene	KEGG_KO	KEGG_map	KEGG_drug
[truncated: 122 more rows]

[truncated: 2 more sheets: ToxFam, FunAnn]
