# Supplementary material for: Stingray Venom Proteins: Mechanisms of Action Revealed Using a Novel Network Pharmacology Approach
Source: Mar Drugs. 2021 Dec 24;20(1):27. doi: 10.3390/md20010027 (PMC8781517; doi:10.3390/md20010027)
Supplement: Supplementary file 1 [file marinedrugs-20-00027-s001.zip › Dataset_S5_Ptevio_Raw.xlsx]

## Sheet: Legend
Abbreviation	Definition
Potmot	Potamotrygon motoro
Himleo	Himantura leoparda
Daspas	Dasyatis pastinaca
Ptevio	Pteroplatytrygon violacea
Potleo	Potamotrygon leopoldi
SiPotmot	Potamotrygon motoro(Silva et al., 2018)
OliPotfal	Potamotrygon falkneri (Oliveira et al., 2016)
OliPotama	Potamotrygon amandae (Oliveira et al., 2016)
FW	Freshwater
Mar	Marine
WhoTisExt	Whole Tissue Extract
TxP	ToxProt
TR	Transcriptome
HCS	High-content screening
ToxFam	Toxin family
FunAnn	Functional annotation against KEGG
Query	Contig
ID	Identity
alignmentlen	Alignment length
qStart	Query Start = start of alignment in the contig sequence
qStop	Query Stop = end of alignment in the contig sequence
sStart	Subject Start = start of alignment in the Uniprot or ToxProt sequence
sStop	Subject Stop = end of alignment in the Uniprot or ToxProt sequence
eval	E-Value
score	Bit score
qCov	Query Coverage
sCov	Subject Coverage
TPM_Exp	Expression value
AbsExp	Absolute expression = Sum of all expression values in this category
RelExp	Relative expression = Sum of all expression values in this category relateive to the number of hits
C.	Count = Number of hits against one category (e.g. Protein family)
KEGG_gene	Annotated gene in KEGG database
KEGG_KO	Functional group to which the KEGG_gene belongs
KEGG_map	Annotated pathway for the KEGG functional group
KEGG_Drug	Related drug to the annotated KEGG pathways

## Sheet: Ptevio_WhoTisExt
Query ID	Query ID2	UniProt ID	ID	alignmentlen	qStart	qStop	sStart	sStop	eval	score	qCov	sCov	TPM_Exp	Protein name	Protein family	KEGG_gene	KEGG_KO	KEGG_map	KEGG_drug
NODE_215452_length_301_cov_2.234127_g211545_i0.p1	NODE_215452_length_301_cov_2.234127_g211545_i0	P11330	43	40	26	65	2	38	6	30	40	93	0.034309	Protein E5	Papillomaviridae E5 protein family
TRINITY_DN688882_c0_g1_i1.p1	TRINITY_DN688882_c0_g1_i1	P39809	45	38	1	38	6	42	6	30	75	43	0.043026	Negative regulator of flagellin synthesis (Anti-sigma-D factor)	FlgM family
TRINITY_DN234577_c1_g1_i1.p1	TRINITY_DN234577_c1_g1_i1	P80504	58	26	3	28	4	29	4.6	30	53	70	0.044917	ATP synthase subunit O, mitochondrial (Oligomycin sensitivity conferral protein) (OSCP) (Fragment)	ATPase delta chain family
TRINITY_DN1207631_c0_g1_i1.p2	TRINITY_DN1207631_c0_g1_i1	A8MTW9	48	40	6	43	37	75	3.4	30	87	47	0.064034	Putative uncharacterized protein ENSP00000380674	0
TRINITY_DN1314873_c0_g2_i1.p1	TRINITY_DN1314873_c0_g2_i1	Q54RM7	44	32	1	32	41	72	5.9	30	58	41	0.068037	Putative uncharacterized protein DDB_G0283069	0
TRINITY_DN257438_c0_g1_i1.p1	TRINITY_DN257438_c0_g1_i1	P85506	59	17	17	33	22	38	3.5	30	44	43	0.068037	Mu-thomitoxin-Hme1b (Mu-TMTX-Hme1b) (Neurotoxin Hm-2)	Neurotoxin 19 (CSTX) family
TRINITY_DN256348_c0_g3_i2.p3	TRINITY_DN256348_c0_g3_i2	I2HB52	42	31	2	32	32	61	3.4	30	51	47	0.068037	Uncharacterized protein YBR056W-A	0
TRINITY_DN265762_c18_g1_i1.p1	TRINITY_DN265762_c18_g1_i1	A6W5V1	47	32	4	33	7	38	6	30	89	52	0.068037	30S ribosomal protein S14 type Z	Universal ribosomal protein uS14 family, Zinc-binding uS14 subfamily
TRINITY_DN266372_c5_g20_i1.p1	TRINITY_DN266372_c5_g20_i1	P45035	52	27	3	29	39	65	3.5	30	40	40	0.068037	Heme exporter protein D (Cytochrome c-type biogenesis protein CcmD)	CcmD/CycX/HelD family
NODE_1059993_length_157_cov_11.898148_g1056080_i0.p4	NODE_1059993_length_157_cov_11.898148_g1056080_i0	Q16KE2	42	48	1	47	37	79	6	30	94	44	0.068037	Vitelline membrane protein 15a-1	Vitelline membrane family
NODE_396189_length_224_cov_1.120000_g392276_i0.p2	NODE_396189_length_224_cov_1.120000_g392276_i0	Q4JSC3	43	35	23	57	5	33	3.4	30	58	44	0.069201	Putative membrane protein insertion efficiency factor	UPF0161 family
TRINITY_DN913606_c0_g1_i1.p1	TRINITY_DN913606_c0_g1_i1	P0CAL1	43	30	7	36	33	62	4.6	30	83	45	0.071355	Uncharacterized protein C84L (pC84L)	Asfivirus C84L family
NODE_395549_length_224_cov_1.188571_g391636_i0.p1	NODE_395549_length_224_cov_1.188571_g391636_i0	Q64H35	41	51	3	52	46	93	4.6	30	82	54	0.073504	C-C motif chemokine 26 (Eotaxin-3) (Small-inducible cytokine A26)	Intercrine beta (chemokine CC) family
NODE_654087_length_186_cov_0.759124_g650174_i0.p1	NODE_654087_length_186_cov_0.759124_g650174_i0	Q06GY7	43	30	28	57	4	33	5.8	30	49	83	0.073889	Photosystem I reaction center subunit VIII (PSI-I)	PsaI family
NODE_717658_length_182_cov_0.781955_g713745_i0.p1	NODE_717658_length_182_cov_0.781955_g713745_i0	A0ZZ92	41	39	11	49	15	50	4.5	30	65	43	0.075513	30S ribosomal protein S15, chloroplastic	Universal ribosomal protein uS15 family
NODE_722370_length_182_cov_0.781955_g718457_i0.p1	NODE_722370_length_182_cov_0.781955_g718457_i0	Q1BY72	43	35	13	47	22	56	5.9	30	59	52	0.075513	DNA-directed RNA polymerase subunit omega (RNAP omega subunit) (EC 2.7.7.6) (RNA polymerase omega subunit) (Transcriptase subunit omega)	RNA polymerase subunit omega family
NODE_749212_length_180_cov_0.793893_g745299_i0.p3	NODE_749212_length_180_cov_0.793893_g745299_i0	Q6GZP9	48	33	1	33	1	30	3.5	30	89	45	0.076352	Uncharacterized protein 076R	0
TRINITY_DN230156_c1_g2_i1.p1	TRINITY_DN230156_c1_g2_i1	A0A2I6EDL7	48	29	16	44	34	57	4.6	30	59	47	0.076779	Conotoxin reg3.7 (Rg3.7) (Fragment)	Conotoxin M superfamily
TRINITY_DN14384_c0_g1_i1.p2	TRINITY_DN14384_c0_g1_i1	P85232	57	21	10	30	11	29	3.5	30	50	70	0.078042	Cycloviolacin-H3	Cyclotide family, Moebius subfamily
NODE_814448_length_176_cov_0.818898_g810535_i0.p3	NODE_814448_length_176_cov_0.818898_g810535_i0	P0C195	57	21	13	33	3	20	5.8	30	45	95	0.078087	Mu-conotoxin KIIIB [Cleaved into: Mu-conotoxin KIIIA] (Fragment)	Conotoxin M superfamily
NODE_819606_length_176_cov_0.818898_g815693_i0.p1	NODE_819606_length_176_cov_0.818898_g815693_i0	Q36838	50	32	3	34	13	44	3.4	30	70	67	0.078087	ATP synthase protein 8 (A6L) (F-ATPase subunit 8)	ATPase protein 8 family
TRINITY_DN624165_c0_g1_i1.p1	TRINITY_DN624165_c0_g1_i1	P34858	48	40	4	39	44	81	4.5	30	87	40	0.07817	NADH-ubiquinone oxidoreductase chain 4L (EC 7.1.1.2) (NADH dehydrogenase subunit 4L)	Complex I subunit 4L family
NODE_565703_length_192_cov_0.727273_g561790_i0.p1	NODE_565703_length_192_cov_0.727273_g561790_i0	O31889	43	40	2	41	31	66	4.5	30	87	57	0.078313	SPbeta prophage-derived uncharacterized protein YorZ	0
NODE_770495_length_179_cov_0.800000_g766582_i0.p3	NODE_770495_length_179_cov_0.800000_g766582_i0	P83259	50	28	4	29	1	28	3.4	30	90	76	0.079313	Delta-amaurobitoxin-Pl1d (Delta-AMATX-Pl1d) (Delta-palutoxin IT4) (Delta-paluIT4)	Neurotoxin 07 (Beta/delta-agtx) family, 01 (aga-2) subfamily
NODE_866850_length_173_cov_0.838710_g862937_i0.p3	NODE_866850_length_173_cov_0.838710_g862937_i0	P82227	67	15	12	26	9	23	6	30	43	42	0.079442	Kappa-hexatoxin-Hv1a (Kappa-HXTX-Hv1a) (Janus-atracotoxin-Hv1a) (Janus-AcTx-Hv1a) (Kappa-atracotoxin-Hv1a) (Kappa-AcTx-Hv1a)	Neurotoxin 11 (kappa toxin) family
NODE_906460_length_171_cov_0.852459_g902547_i0.p1	NODE_906460_length_171_cov_0.852459_g902547_i0	Q8Z9K8	46	39	18	51	37	75	4.6	30	75	41	0.080371	Ferredoxin-like protein FixX	Bacterial-type ferredoxin family, FixX subfamily
NODE_914828_length_170_cov_0.859504_g910915_i0.p2	NODE_914828_length_170_cov_0.859504_g910915_i0	P0DMY9	41	34	1	32	18	51	4.6	30	97	44	0.080843	U-actitoxin-Avd12a (U-AITX-Avd12a) (Gigantoxin-4) (Gigt 4)	EGF domain peptide family
NODE_608152_length_189_cov_0.742857_g604239_i0.p2	NODE_608152_length_189_cov_0.742857_g604239_i0	Q6DEM5	41	37	7	43	46	82	5.9	30	84	41	0.080996	Mitochondrial import inner membrane translocase subunit Tim8 A	Small Tim family
NODE_940246_length_169_cov_0.866667_g936333_i0.p2	NODE_940246_length_169_cov_0.866667_g936333_i0	Q02406	55	31	18	47	14	42	5.9	30	56	48	0.081322	Uncharacterized 7.3 kDa protein in Gp30-rIII intergenic region	0
TRINITY_DN1578686_c0_g1_i1.p2	TRINITY_DN1578686_c0_g1_i1	O26016	43	35	4	38	7	41	4.6	30	88	41	0.081509	Exodeoxyribonuclease 7 small subunit (EC 3.1.11.6) (Exodeoxyribonuclease VII small subunit) (Exonuclease VII small subunit)	XseB family
NODE_953779_length_168_cov_0.873950_g949866_i0.p2	NODE_953779_length_168_cov_0.873950_g949866_i0	P82408	44	25	31	55	1	25	5.9	30	45	74	0.081806	Trypsin inhibitor 1 (MCoTI-I) (Trypsin inhibitor I)	Protease inhibitor I7 (squash-type serine protease inhibitor) family
NODE_526306_length_197_cov_1.054054_g522393_i0.p1	NODE_526306_length_197_cov_1.054054_g522393_i0	Q10261	41	54	9	61	37	90	3.5	30	83	53	0.082791	Uncharacterized protein C56F8.13	0
NODE_983085_length_166_cov_0.888889_g979172_i0.p1	NODE_983085_length_166_cov_0.888889_g979172_i0	Q8K9B6	47	36	3	31	38	73	4.6	30	67	47	0.082791	Sulfur carrier protein TusA (Sulfur mediator TusA) (Sulfur transfer protein TusA) (tRNA 2-thiouridine synthesizing protein A)	Sulfur carrier protein TusA family
NODE_988584_length_166_cov_0.888889_g984671_i0.p2	NODE_988584_length_166_cov_0.888889_g984671_i0	B2GAB9	57	21	16	36	8	28	3.5	30	55	44	0.082791	50S ribosomal protein L33 1	Bacterial ribosomal protein bL33 family
NODE_444556_length_213_cov_0.865854_g440643_i0.p1	NODE_444556_length_213_cov_0.865854_g440643_i0	P67834	50	28	23	50	2	29	5.9	30	40	46	0.083049	Sperm protamine P1	Protamine P1 family
NODE_591562_length_190_cov_0.737589_g587649_i0.p1	NODE_591562_length_190_cov_0.737589_g587649_i0	P81418	42	26	4	29	32	57	5.9	30	45	40	0.083434	Antimicrobial peptide 1 (AFPS-1) (Anti-fungal protein 1) (PAFP-S) (Pa-AMP-1) (AMP1)	AMP family
NODE_1013697_length_164_cov_0.904348_g1009784_i0.p1	NODE_1013697_length_164_cov_0.904348_g1009784_i0	O71196	68	22	18	39	7	28	3.5	30	55	61	0.083801	Protein P4 (4 kDa protein)	0
NODE_1014885_length_164_cov_0.904348_g1010972_i0.p2	NODE_1014885_length_164_cov_0.904348_g1010972_i0	Q8K9H4	43	40	1	40	52	88	4.6	30	75	45	0.083801	30S ribosomal protein S15	Universal ribosomal protein uS15 family
NODE_1017016_length_164_cov_0.904348_g1013103_i0.p1	NODE_1017016_length_164_cov_0.904348_g1013103_i0	Q7VFD3	41	32	9	40	11	42	3.5	30	59	47	0.083801	50S ribosomal protein L31	Bacterial ribosomal protein bL31 family, Type A subfamily
NODE_1022923_length_164_cov_0.904348_g1019010_i0.p1	NODE_1022923_length_164_cov_0.904348_g1019010_i0	Q52331	42	36	14	49	14	49	6	30	67	42	0.083801	Transcriptional repressor protein KorC	0
NODE_1023033_length_164_cov_0.904348_g1019120_i0.p1	NODE_1023033_length_164_cov_0.904348_g1019120_i0	A8MA81	47	30	1	30	3	32	4.6	30	88	49	0.083801	50S ribosomal protein L37e	Eukaryotic ribosomal protein eL37 family
NODE_872462_length_173_cov_0.838710_g868549_i0.p2	NODE_872462_length_173_cov_0.838710_g868549_i0	Q5PQT7	44	52	5	51	13	64	5.9	30	91	42	0.083964	Pleckstrin homology-like domain family A member 3 (TDAG51/Ipl homolog 1)	PHLDA3 family
NODE_764455_length_179_cov_0.800000_g760542_i0.p2	NODE_764455_length_179_cov_0.800000_g760542_i0	P0CH51	43	28	11	38	7	32	3.5	30	53	80	0.084	Jingzhaotoxin F5-21.66 (Peptide F5-21.66)	Neurotoxin 10 (Hwtx-1) family, 48 (Jztx-F5) subfamily
NODE_1039031_length_163_cov_0.912281_g1035118_i0.p1	NODE_1039031_length_163_cov_0.912281_g1035118_i0	Q9XPS5	47	30	18	47	8	34	6	30	56	71	0.084315	Uncharacterized protein ycf70 (ORF42)	Ycf70 family
NODE_806351_length_177_cov_0.812500_g802438_i0.p1	NODE_806351_length_177_cov_0.812500_g802438_i0	P54079	40	42	4	45	10	46	5.9	30	71	48	0.084565	Sec-independent protein translocase protein TatA	TatA/E family
NODE_1050342_length_162_cov_0.920354_g1046429_i0.p1	NODE_1050342_length_162_cov_0.920354_g1046429_i0	P60254	76	17	1	17	13	28	6	30	47	52	0.084836	Maurocalcin (MCa) (Maurocalcine)	Scorpion calcin family
TRINITY_DN9136_c0_g2_i1.p4	TRINITY_DN9136_c0_g2_i1	P85115	46	28	7	34	11	36	4.6	30	57	70	0.084932	Ostricacin-3 (Beta-defensin 7) (Fragment)	Beta-defensin family
NODE_504587_length_201_cov_1.026316_g500674_i0.p1	NODE_504587_length_201_cov_1.026316_g500674_i0	Q54EH4	47	36	1	36	3	36	4.6	30	55	73	0.085469	Putative uncharacterized protein DDB_G0291508	0
NODE_588755_length_190_cov_1.056738_g584842_i0.p3	NODE_588755_length_190_cov_1.056738_g584842_i0	Q8IUC3	42	38	21	55	16	53	5.9	30	68	44	0.086436	Keratin-associated protein 7-1 (High tyrosine-glycine keratin-associated protein 7.1)	KRTAP type 7 family
NODE_853955_length_174_cov_0.832000_g850042_i0.p1	NODE_853955_length_174_cov_0.832000_g850042_i0	A0A0F6QDA5	57	21	18	38	6	26	6	30	54	68	0.086805	Delta-conotoxin-like ErVIA (Fragment)	Conotoxin O1 superfamily
TRINITY_DN1066729_c0_g1_i1.p1	TRINITY_DN1066729_c0_g1_i1	P0DMH0	45	31	10	36	26	51	5.9	30	76	61	0.087815	Basic phospholipase A2 Bfon11 (svPLA2) (EC 3.1.1.4) (Phosphatidylcholine 2-acylhydrolase) (Fragment)	Phospholipase A2 family, Group II subfamily, D49 sub-subfamily
NODE_920060_length_170_cov_0.859504_g916147_i0.p2	NODE_920060_length_170_cov_0.859504_g916147_i0	Q54C19	48	31	7	37	6	36	4.5	30	56	61	0.088448	Uncharacterized protein DDB_G0293278	0
NODE_1069961_length_145_cov_5.218750_g1066048_i0.p2	NODE_1069961_length_145_cov_5.218750_g1066048_i0	Q823U9	41	34	2	35	32	65	5.8	30	72	45	0.091312	Exodeoxyribonuclease 7 small subunit (EC 3.1.11.6) (Exodeoxyribonuclease VII small subunit) (Exonuclease VII small subunit)	XseB family
NODE_880256_length_172_cov_0.845528_g876343_i0.p2	NODE_880256_length_172_cov_0.845528_g876343_i0	A6H770	41	34	2	35	2	35	5.9	30	81	59	0.09177	Small integral membrane protein 11A (Small integral membrane protein 11)	SMIM11 family
TRINITY_DN420321_c0_g1_i1.p3	TRINITY_DN420321_c0_g1_i1	Q6FZE0	45	40	2	39	9	48	3.4	30	83	59	0.092071	50S ribosomal protein L30	Universal ribosomal protein uL30 family
NODE_1054052_length_162_cov_0.920354_g1050139_i0.p3	NODE_1054052_length_162_cov_0.920354_g1050139_i0	Q6J1T3	47	32	20	48	13	44	6	30	65	47	0.092395	Metallothionein (MT)	Metallothionein superfamily, Type 1 family
NODE_1004128_length_165_cov_0.896552_g1000215_i0.p2	NODE_1004128_length_165_cov_0.896552_g1000215_i0	Q1D230	45	33	2	31	10	42	4.6	30	92	45	0.094014	50S ribosomal protein L31	Bacterial ribosomal protein bL31 family, Type A subfamily
NODE_467147_length_208_cov_1.169811_g463234_i0.p1	NODE_467147_length_208_cov_1.169811_g463234_i0	Q89A32	47	32	12	43	15	45	4.5	30	47	46	0.094782	50S ribosomal protein L31	Bacterial ribosomal protein bL31 family, Type A subfamily
NODE_643472_length_187_cov_0.753623_g639559_i0.p2	NODE_643472_length_187_cov_0.753623_g639559_i0	A8GB11	45	38	5	36	8	45	5.9	30	90	44	0.095203	UPF0250 protein Spro_1197	UPF0250 family
TRINITY_DN255970_c0_g1_i1.p2	TRINITY_DN255970_c0_g1_i1	P48130	42	38	5	42	10	46	4.5	30	81	83	0.096108	50S ribosomal protein L34, cyanelle	Bacterial ribosomal protein bL34 family
TRINITY_DN260438_c4_g3_i1.p2	TRINITY_DN260438_c4_g3_i1	B1HTK2	50	24	13	36	25	48	5.9	30	57	42	0.096612	30S ribosomal protein S21	Bacterial ribosomal protein bS21 family
NODE_919608_length_170_cov_0.859504_g915695_i0.p3	NODE_919608_length_170_cov_0.859504_g915695_i0	Q6Q5X2	46	26	8	33	26	48	3.5	30	65	51	0.096852	Cysteine-rich and transmembrane domain-containing protein YDR034W-B	CYSTM1 family
TRINITY_DN528119_c0_g1_i1.p1	TRINITY_DN528119_c0_g1_i1	Q36453	48	33	29	61	36	62	5.8	30	54	48	0.097471	ATP synthase protein 8 (A6L) (F-ATPase subunit 8)	ATPase protein 8 family
NODE_238814_length_286_cov_0.936709_g234905_i0.p1	NODE_238814_length_286_cov_0.936709_g234905_i0	Q748A8	43	28	17	44	9	36	4.6	30	56	43	0.097614	50S ribosomal protein L31	Bacterial ribosomal protein bL31 family, Type A subfamily
NODE_877890_length_172_cov_1.268293_g873977_i0.p2	NODE_877890_length_172_cov_1.268293_g873977_i0	P26553	42	38	9	45	47	83	4.6	30	75	45	0.097704	Probable protein E5	Papillomaviridae E5 protein family
TRINITY_DN781930_c0_g1_i1.p1	TRINITY_DN781930_c0_g1_i1	P39532	42	48	9	49	19	66	3.4	30	68	42	0.097712	Putative uncharacterized protein YJL202C	0
NODE_952631_length_168_cov_0.873950_g948718_i0.p1	NODE_952631_length_168_cov_0.873950_g948718_i0	Q5X1Q4	46	35	4	38	50	84	4.5	30	73	40	0.098005	30S ribosomal protein S20	Bacterial ribosomal protein bS20 family
TRINITY_DN266658_c3_g47_i13.p1	TRINITY_DN266658_c3_g47_i13	C4LCM1	40	42	11	50	35	76	4.5	30	58	46	0.098529	Probable Fe(2+)-trafficking protein	Fe(2+)-trafficking protein family
NODE_950050_length_168_cov_0.873950_g946137_i0.p1	NODE_950050_length_168_cov_0.873950_g946137_i0	H2A0P3	43	37	11	46	3	36	5.9	30	66	49	0.098967	Uncharacterized shell protein 12 (Nacre uncharacterized shell protein 20)	0
NODE_160359_length_348_cov_1.207358_g156474_i0.p5	NODE_160359_length_348_cov_1.207358_g156474_i0	P00979	45	31	2	29	15	45	5.8	30	94	52	0.099262	Kunitz-type serine protease inhibitor homolog dendrotoxin I (DTX-I) (Dendrotoxin-1) (Venom basic protease inhibitor 1)	Venom Kunitz-type family
NODE_257898_length_275_cov_0.867257_g253987_i0.p2	NODE_257898_length_275_cov_0.867257_g253987_i0	Q8RHH9	43	30	10	39	21	50	6	30	75	60	0.099952	50S ribosomal protein L33	Bacterial ribosomal protein bL33 family
TRINITY_DN792846_c0_g1_i1.p1	TRINITY_DN792846_c0_g1_i1	O78424	43	37	5	41	34	69	3.4	30	79	41	0.100721	Uncharacterized protein ycf19	Ycf19 family
NODE_772811_length_179_cov_0.800000_g768898_i0.p1	NODE_772811_length_179_cov_0.800000_g768898_i0	Q10Y90	43	35	1	34	8	42	3.4	30	59	56	0.101485	50S ribosomal protein L33	Bacterial ribosomal protein bL33 family
NODE_192162_length_319_cov_1.540741_g188260_i0.p1	NODE_192162_length_319_cov_1.540741_g188260_i0	Q8BGS2	42	48	12	59	32	76	5.9	30	57	56	0.101522	BolA-like protein 2	BolA/IbaG family
TRINITY_DN257820_c0_g4_i1.p1	TRINITY_DN257820_c0_g4_i1	P08385	42	33	2	34	3	35	5.9	30	77	61	0.101589	Gene product 16.6 (gp16.6) (Protein p16.6)	Phi29likevirus gp16.6 family
NODE_700001_length_183_cov_0.776119_g696088_i0.p1	NODE_700001_length_183_cov_0.776119_g696088_i0	Q9TL12	41	34	16	49	2	29	4.6	30	63	94	0.102613	Photosystem I reaction center subunit VIII (PSI-I)	PsaI family
NODE_509732_length_200_cov_1.033113_g505819_i0.p1	NODE_509732_length_200_cov_1.033113_g505819_i0	O46227	55	22	20	41	26	47	3.5	30	40	47	0.103075	Accessory gland peptide Acp33A	0
TRINITY_DN641245_c0_g1_i1.p2	TRINITY_DN641245_c0_g1_i1	Q54MV1	43	35	16	50	32	64	5.9	30	49	51	0.103176	Putative uncharacterized transmembrane protein DDB_G0285787	0
TRINITY_DN243162_c0_g1_i1.p1	TRINITY_DN243162_c0_g1_i1	A8W7P0	57	23	29	51	8	30	4.6	30	43	68	0.103219	MSDIN-like toxin proprotein 12 [Cleaved into: Toxin MSD12]	MSDIN fungal toxin family
NODE_421337_length_218_cov_0.923077_g417424_i0.p3	NODE_421337_length_218_cov_0.923077_g417424_i0	P0C200	53	17	1	17	18	34	4.5	30	53	41	0.104374	Tachystatin-C	0
TRINITY_DN72548_c0_g1_i1.p3	TRINITY_DN72548_c0_g1_i1	Q2RQW8	46	35	13	47	27	61	3.5	30	55	51	0.105819	50S ribosomal protein L29	Universal ribosomal protein uL29 family
NODE_299230_length_255_cov_1.262136_g295317_i0.p1	NODE_299230_length_255_cov_1.262136_g295317_i0	P25000	41	39	1	39	6	43	5.9	30	58	40	0.10619	NADH-ubiquinone oxidoreductase chain 4L (EC 7.1.1.2) (NADH dehydrogenase subunit 4L)	Complex I subunit 4L family
NODE_851777_length_174_cov_0.832000_g847864_i0.p1	NODE_851777_length_174_cov_0.832000_g847864_i0	P11058	50	22	5	26	2	23	4.5	30	49	59	0.106356	Mu-agatoxin-Aa1b (Mu-AGTX-Aa1b) (Mu-agatoxin II) (Mu-agatoxin-2)	Neurotoxin 07 (Beta/delta-agtx) family, 01 (aga-2) subfamily
NODE_555751_length_192_cov_1.083916_g551838_i0.p2	NODE_555751_length_192_cov_1.083916_g551838_i0	Q2FTK3	41	54	5	58	56	103	3.5	30	86	48	0.106661	Ribonuclease P protein component 4 (RNase P component 4) (EC 3.1.26.5) (Rpp21)	Eukaryotic/archaeal RNase P protein component 4 family
TRINITY_DN222253_c0_g1_i1.p1	TRINITY_DN222253_c0_g1_i1	Q255T7	67	18	8	25	4	21	5.9	30	44	40	0.107863	50S ribosomal protein L34	Bacterial ribosomal protein bL34 family
TRINITY_DN1116794_c0_g2_i1.p1	TRINITY_DN1116794_c0_g2_i1	P01535	63	19	5	22	4	22	4.6	30	56	70	0.108575	Delta-actitoxin-Avd2a (Delta-AITX-Avd2a) (ATX III) (Av3) (Neurotoxin 3) (Neurotoxin III)	Sea anemone short toxin (type III) family
NODE_814548_length_176_cov_0.818898_g810635_i0.p2	NODE_814548_length_176_cov_0.818898_g810635_i0	Q60A10	43	58	3	54	53	108	4.5	30	100	41	0.109013	50S ribosomal protein L11	Universal ribosomal protein uL11 family
NODE_603318_length_189_cov_1.114286_g599405_i0.p2	NODE_603318_length_189_cov_1.114286_g599405_i0	O83508	56	25	22	46	10	34	3.5	30	46	51	0.109075	Uncharacterized protein TP_0495	0
NODE_123054_length_389_cov_1.332353_g119239_i0.p3	NODE_123054_length_389_cov_1.332353_g119239_i0	Q6N233	50	30	2	29	3	27	4.5	30	42	45	0.109313	UPF0337 protein RPA4217	UPF0337 (CsbD) family
NODE_330346_length_243_cov_1.072165_g326433_i0.p2	NODE_330346_length_243_cov_1.072165_g326433_i0	Q54KL9	50	28	11	38	1	28	5.9	30	61	40	0.109335	Putative uncharacterized protein DDB_G0287263	0
TRINITY_DN1048783_c0_g1_i1.p1	TRINITY_DN1048783_c0_g1_i1	P62384	42	36	44	79	22	54	6	30	40	49	0.109952	Disintegrin albolabrin (Platelet aggregation activation inhibitor)	Venom metalloproteinase (M12B) family, P-II subfamily, P-IIa sub-subfamily
TRINITY_DN263917_c1_g1_i1.p2	TRINITY_DN263917_c1_g1_i1	Q8FT98	52	27	13	39	4	30	4.6	30	69	47	0.110127	UPF0337 protein CE1672	UPF0337 (CsbD) family
TRINITY_DN1216869_c0_g1_i1.p1	TRINITY_DN1216869_c0_g1_i1	P19325	45	31	6	36	43	70	3.5	30	78	43	0.110834	RING finger protein Z (Protein Z) (Zinc-binding protein) (Fragment)	Arenaviridae Z protein family
NODE_1049713_length_162_cov_0.920354_g1045800_i0.p1	NODE_1049713_length_162_cov_0.920354_g1045800_i0	Q54C30	44	36	12	47	25	60	4.6	30	68	52	0.111294	Anaphase-promoting complex subunit cdc26 (Cell division cycle protein 26 homolog)	CDC26 family
NODE_728486_length_181_cov_1.424242_g724573_i0.p1	NODE_728486_length_181_cov_1.424242_g724573_i0	P46291	43	30	1	30	31	60	3.5	30	81	43	0.111452	60S ribosomal protein L38	Eukaryotic ribosomal protein eL38 family
TRINITY_DN1025525_c0_g1_i1.p3	TRINITY_DN1025525_c0_g1_i1	O78676	60	20	10	29	3	22	4.5	30	45	56	0.112111	Photosystem II reaction center protein I (PSII-I) (PSII 4.8 kDa protein)	PsbI family
NODE_330847_length_243_cov_1.041237_g326934_i0.p2	NODE_330847_length_243_cov_1.041237_g326934_i0	P0DKJ1	47	32	5	36	2	32	4.6	30	64	86	0.112274	Peptide encoded by miPEP164a	0
NODE_330725_length_243_cov_1.072165_g326812_i0.p1	NODE_330725_length_243_cov_1.072165_g326812_i0	P04099	42	31	9	39	10	40	3.4	30	52	44	0.113114	Alpha-toxin Bot9 (BotIX) (Neurotoxin 9) (Neurotoxin IX)	Long (4 C-C) scorpion toxin superfamily, Sodium channel inhibitor family, Alpha subfamily
TRINITY_DN1671525_c0_g1_i1.p2	TRINITY_DN1671525_c0_g1_i1	P21116	52	27	3	29	74	99	3.5	30	68	90	0.113582	Truncated interleukin-1-binding protein (Protein B16)	Interleukin-1 receptor family
TRINITY_DN266566_c9_g74_i2.p4	TRINITY_DN266566_c9_g74_i2	Q7Z092	59	22	16	32	20	41	4.5	30	52	48	0.113757	Iota-conotoxin-like r11b (I-superfamily conotoxin R11.14)	Conotoxin I1 superfamily
NODE_605612_length_189_cov_0.742857_g601699_i0.p1	NODE_605612_length_189_cov_0.742857_g601699_i0	Q1QT72	50	32	6	37	28	53	3.5	30	60	46	0.114474	Cell division protein ZapB	ZapB family
NODE_743775_length_180_cov_1.587786_g739862_i0.p1	NODE_743775_length_180_cov_1.587786_g739862_i0	Q6QLR3	41	39	21	56	4	42	5.9	30	66	58	0.114528	Gallinacin-6 (Gal 6) (Beta-defensin 6) (Gallinacin-4) (Gal-4)	Beta-defensin family
NODE_762759_length_179_cov_1.200000_g758846_i0.p2	NODE_762759_length_179_cov_1.200000_g758846_i0	B1J5D6	44	36	1	36	17	46	3.4	30	77	45	0.115168	Sulfur carrier protein TusA	Sulfur carrier protein TusA family
NODE_528739_length_196_cov_1.625850_g524826_i0.p1	NODE_528739_length_196_cov_1.625850_g524826_i0	O78479	41	39	27	65	13	51	4.6	30	60	48	0.115246	ATP synthase subunit c, chloroplastic (ATP synthase F(0) sector subunit c) (ATPase subunit III) (F-type ATPase subunit c) (F-ATPase subunit c) (Lipid-binding protein)	ATPase C chain family
NODE_306405_length_252_cov_1.280788_g302492_i0.p1	NODE_306405_length_252_cov_1.280788_g302492_i0	Q5E2H8	47	30	26	55	9	37	5.9	30	53	42	0.115284	50S ribosomal protein L31	Bacterial ribosomal protein bL31 family, Type A subfamily
TRINITY_DN963236_c0_g1_i1.p3	TRINITY_DN963236_c0_g1_i1	P55817	48	25	5	29	22	46	5.9	30	83	41	0.115491	Mu-diguetoxin-Dc1c (Mu-DGTX-Dc1c) (Insecticidal toxin DTX12)	Neurotoxin 26 (DTX) family
TRINITY_DN265516_c5_g8_i2.p2	TRINITY_DN265516_c5_g8_i2	Q5J3W6	47	32	11	40	42	73	3.4	30	53	41	0.115815	UPF0401 protein YubL	UPF0401 family
TRINITY_DN35667_c0_g1_i1.p4	TRINITY_DN35667_c0_g1_i1	O83056	52	23	2	24	27	49	3.5	30	66	40	0.115958	Uncharacterized protein TP_0012	0
TRINITY_DN128617_c0_g2_i1.p1	TRINITY_DN128617_c0_g2_i1	Q30TV3	46	35	29	63	20	54	6	30	55	46	0.116875	50S ribosomal protein L24	Universal ribosomal protein uL24 family
TRINITY_DN1058475_c0_g1_i1.p3	TRINITY_DN1058475_c0_g1_i1	P22400	42	26	18	43	21	46	6	30	50	46	0.117131	Uncharacterized 6.0 kDa protein (ORF 56)	0
NODE_332034_length_242_cov_1.870466_g328121_i0.p1	NODE_332034_length_242_cov_1.870466_g328121_i0	P19875	41	44	37	77	36	79	4.5	30	55	41	0.117377	C-X-C motif chemokine 2 (Growth-regulated protein beta) (Gro-beta) (Macrophage inflammatory protein 2-alpha) (MIP2-alpha) [Cleaved into: GRO-beta(5-73) (GRO-beta-T) (Hematopoietic synergistic factor) (HSF) (SB-251353)]	Intercrine alpha (chemokine CxC) family
TRINITY_DN530667_c0_g1_i1.p2	TRINITY_DN530667_c0_g1_i1	B5XQ45	45	20	7	26	1	20	5.8	30	63	43	0.117465	PhoP/PhoQ regulator MgrB	MgrB family
NODE_131329_length_379_cov_1.733333_g127489_i0.p2	NODE_131329_length_379_cov_1.733333_g127489_i0	O62697	44	43	18	59	26	64	4.5	30	70	67	0.117673	Beta-defensin 1 (BD-1) (Defensin, beta 1)	Beta-defensin family
TRINITY_DN737123_c0_g1_i1.p1	TRINITY_DN737123_c0_g1_i1	P82719	46	37	9	42	43	79	5.8	30	77	46	0.117899	Putative defensin-like protein 148 (Putative low-molecular-weight cysteine-rich protein 4) (Protein LCR4)	DEFL family
NODE_203603_length_310_cov_1.582375_g199698_i0.p2	NODE_203603_length_310_cov_1.582375_g199698_i0	A8L8W3	45	31	14	44	7	37	5.9	30	69	69	0.118625	50S ribosomal protein L34	Bacterial ribosomal protein bL34 family
TRINITY_DN233436_c0_g3_i1.p3	TRINITY_DN233436_c0_g3_i1	Q9JMR9	48	40	5	44	2	38	3.5	30	63	53	0.118649	Uncharacterized protein YuaV	0
TRINITY_DN1571860_c0_g9_i1.p1	TRINITY_DN1571860_c0_g9_i1	Q9CDW6	42	38	2	36	23	60	3.5	30	86	41	0.119232	30S ribosomal protein S19	Universal ribosomal protein uS19 family
TRINITY_DN774331_c0_g1_i1.p2	TRINITY_DN774331_c0_g1_i1	Q85X34	47	43	3	38	8	50	4.6	30	113	86	0.119508	Photosystem I reaction center subunit IX (PSI-J)	PsaJ family
TRINITY_DN266387_c1_g2_i1.p1	TRINITY_DN266387_c1_g2_i1	B3LI04	43	42	6	44	37	78	4.5	30	89	44	0.120324	Stationary phase-expressed protein 1	0
NODE_377098_length_229_cov_0.994444_g373185_i0.p3	NODE_377098_length_229_cov_0.994444_g373185_i0	P83904	42	26	15	40	6	31	5.9	30	47	55	0.120327	Delta-ctenitoxin-Pr2d (Delta-CNTX-Pr2d) (Neurotoxin PRTx32C1)	Neurotoxin 03 (Tx2) family, 06 subfamily
TRINITY_DN1044771_c0_g1_i1.p2	TRINITY_DN1044771_c0_g1_i1	P01507	46	28	3	30	24	49	5.9	30	90	44	0.120468	Cecropin-A (Cecropin-C)	Cecropin family
NODE_432471_length_215_cov_1.548193_g428558_i0.p1	NODE_432471_length_215_cov_1.548193_g428558_i0	Q65DM3	41	46	15	59	17	62	3.4	30	78	53	0.120543	Spore morphogenesis and germination protein YwcE	YwcE family
TRINITY_DN1344053_c0_g1_i1.p3	TRINITY_DN1344053_c0_g1_i1	A7HM28	46	26	2	27	12	37	4.5	30	62	68	0.120886	50S ribosomal protein L36	Bacterial ribosomal protein bL36 family
NODE_555669_length_192_cov_1.090909_g551756_i0.p1	NODE_555669_length_192_cov_1.090909_g551756_i0	Q3V4W2	43	28	2	28	3	30	5.8	30	47	62	0.12119	Uncharacterized protein ORF45	0
NODE_421096_length_218_cov_1.011834_g417183_i0.p1	NODE_421096_length_218_cov_1.011834_g417183_i0	Q02786	40	42	23	60	4	44	4.5	30	58	42	0.122341	Long chronological lifespan protein 1	0
TRINITY_DN557773_c0_g1_i1.p3	TRINITY_DN557773_c0_g1_i1	A8MFJ0	47	32	11	40	15	46	4.6	30	65	42	0.122516	Exodeoxyribonuclease 7 small subunit (EC 3.1.11.6) (Exodeoxyribonuclease VII small subunit) (Exonuclease VII small subunit)	XseB family
NODE_722396_length_182_cov_0.781955_g718483_i0.p2	NODE_722396_length_182_cov_0.781955_g718483_i0	Q477Q3	44	32	13	44	31	62	4.6	30	62	46	0.123363	Putative membrane protein insertion efficiency factor	UPF0161 family
TRINITY_DN1491615_c0_g1_i1.p1	TRINITY_DN1491615_c0_g1_i1	B0KCI5	52	21	8	28	1	21	6	30	57	43	0.123814	50S ribosomal protein L33	Bacterial ribosomal protein bL33 family
TRINITY_DN154483_c0_g1_i1.p1	TRINITY_DN154483_c0_g1_i1	Q3E790	53	34	17	49	46	79	3.5	30	64	43	0.123985	Serine palmitoyltransferase-regulating protein TSC3 (Temperature-sensitive CSG2-mutant suppressor protein 3)	0
TRINITY_DN241504_c0_g2_i1.p1	TRINITY_DN241504_c0_g2_i1	Q07558	50	34	2	34	26	57	6	30	94	40	0.124734	Hirudin-HM1	Protease inhibitor I14 (hirudin) family
NODE_202602_length_311_cov_0.935115_g198697_i0.p2	NODE_202602_length_311_cov_0.935115_g198697_i0	P12774	45	53	4	50	49	100	6	30	60	45	0.124851	NADH-ubiquinone oxidoreductase chain 3 (EC 7.1.1.2) (NADH dehydrogenase subunit 3)	Complex I subunit 3 family
NODE_261386_length_273_cov_1.160714_g257474_i0.p1	NODE_261386_length_273_cov_1.160714_g257474_i0	P19280	45	38	12	47	31	68	3.4	30	79	47	0.125855	Uncharacterized 9.5 kDa protein	0
TRINITY_DN221535_c3_g2_i1.p2	TRINITY_DN221535_c3_g2_i1	P83999	44	27	2	28	2	28	5.9	30	93	57	0.125918	U18-ctenitoxin-Pn1a (U18-CNTX-Pn1a) (Neurotoxin PNTx30C3) (Fragment)	Neurotoxin 37 family
TRINITY_DN266194_c24_g2_i1.p1	TRINITY_DN266194_c24_g2_i1	P34502	41	69	9	76	53	114	3.4	30	56	44	0.126014	Transthyretin-like protein 1	Nematode transthyretin-like family
NODE_1027172_length_163_cov_1.368421_g1023259_i0.p1	NODE_1027172_length_163_cov_1.368421_g1023259_i0	B6DCM7	40	47	3	48	34	80	4.6	30	87	44	0.126473	U1-lycotoxin-Ls1v (Toxin-like structure LSTX-A38)	Neurotoxin 19 (CSTX) family, 04 (U1-Lctx) subfamily
TRINITY_DN109009_c0_g1_i1.p1	TRINITY_DN109009_c0_g1_i1	Q96HZ7	41	39	1	39	7	44	6	30	100	64	0.126539	Putative uncharacterized protein URB1-AS1 (URB1 antisense RNA 1) (URB1 antisense gene protein 1)	0
TRINITY_DN738278_c0_g1_i1.p1	TRINITY_DN738278_c0_g1_i1	P36283	42	45	4	48	25	65	4.6	30	52	44	0.12697	Protein C4 (10.9 kDa protein) (Protein L4)	Geminiviridae protein AC4/C4 family
TRINITY_DN258508_c0_g39_i1.p5	TRINITY_DN258508_c0_g39_i1	O19000	42	33	3	35	5	36	4.6	30	92	54	0.127395	Metallothionein-1 (MT-1) (Metallothionein-I) (MT-I)	Metallothionein superfamily, Type 1 family
NODE_449369_length_211_cov_34.024691_g445456_i0.p4	NODE_449369_length_211_cov_34.024691_g445456_i0	A1KC59	41	54	1	49	50	97	5.9	30	95	47	0.127475	Hydrogenase maturation factor HypA	HypA/HybF family
TRINITY_DN247727_c5_g1_i1.p1	TRINITY_DN247727_c5_g1_i1	P41927	57	23	8	30	24	46	5.9	30	56	42	0.127729	Metallothionein-1 (MT-1) (Metallothionein-I) (MT-I)	Metallothionein superfamily, Type 11 family
TRINITY_DN1646644_c0_g1_i1.p4	TRINITY_DN1646644_c0_g1_i1	Q17282	41	58	7	58	25	82	3.5	30	83	40	0.127884	Major allergen Blo t 12 (allergen Blo t 12)	0
NODE_146732_length_362_cov_1.658147_g142864_i0.p1	NODE_146732_length_362_cov_1.658147_g142864_i0	Q5WFL4	43	40	29	68	9	48	6	30	45	65	0.127897	50S ribosomal protein L28	Bacterial ribosomal protein bL28 family
TRINITY_DN263966_c27_g152_i1.p1	TRINITY_DN263966_c27_g152_i1	O83333	48	31	5	33	13	43	6	30	89	66	0.127909	Uncharacterized protein TP_0311	0
TRINITY_DN711047_c0_g1_i1.p1	TRINITY_DN711047_c0_g1_i1	A3EXG8	41	32	2	33	40	71	4.6	30	94	41	0.128457	Envelope small membrane protein (E protein) (sM protein)	Betacoronaviruses E protein family
TRINITY_DN832377_c0_g1_i1.p1	TRINITY_DN832377_c0_g1_i1	Q18KJ5	45	33	23	55	15	41	5.8	30	54	67	0.128467	50S ribosomal protein L40e	Eukaryotic ribosomal protein eL40 family
NODE_1044749_length_162_cov_1.309735_g1040836_i0.p2	NODE_1044749_length_162_cov_1.309735_g1040836_i0	P80059	50	22	2	23	13	34	3.5	30	58	41	0.128724	Pars intercerebralis major peptide D1 (PMP-D1)	Granulin family
TRINITY_DN212978_c2_g1_i1.p1	TRINITY_DN212978_c2_g1_i1	P56782	54	26	17	42	1	26	4.5	30	54	43	0.128744	Photosystem II reaction center protein K (PSII-K)	PsbK family
TRINITY_DN1200635_c0_g1_i1.p2	TRINITY_DN1200635_c0_g1_i1	O27941	43	30	2	31	19	48	6	30	77	46	0.129299	Uncharacterized protein AF_2343	0
NODE_728989_length_181_cov_1.181818_g725076_i0.p1	NODE_728989_length_181_cov_1.181818_g725076_i0	P84011	45	29	9	33	24	52	6	30	58	50	0.129307	U11-ctenitoxin-Pn1b (U11-CNTX-Pn1b) (Venom protein PNTx22C3)	Neurotoxin 09 (Tx3-6) family
NODE_194761_length_317_cov_1.358209_g190858_i0.p1	NODE_194761_length_317_cov_1.358209_g190858_i0	Q10219	45	42	9	46	32	72	3.5	30	53	42	0.130064	Putative uncharacterized protein SPAC4H3.12c	0
NODE_509625_length_200_cov_1.033113_g505712_i0.p2	NODE_509625_length_200_cov_1.033113_g505712_i0	P01001	46	35	5	37	27	59	3.5	30	80	44	0.133012	Serine protease inhibitor Kazal-type 6 (Acrosin inhibitor 2) (Acrosin inhibitor IIA) (BUSI-II)	0
NODE_817363_length_176_cov_0.818898_g813450_i0.p1	NODE_817363_length_176_cov_0.818898_g813450_i0	C7DQC0	50	32	6	37	34	60	3.5	30	84	47	0.133367	Conotoxin Eb11.7	Conotoxin I2 superfamily
NODE_812346_length_176_cov_1.228346_g808433_i0.p1	NODE_812346_length_176_cov_1.228346_g808433_i0	P53507	42	31	14	44	11	41	5.9	30	53	52	0.13414	Mitochondrial import receptor subunit TOM7 (Translocase of outer membrane 7 kDa subunit)	Tom7 family
NODE_411642_length_220_cov_1.216374_g407729_i0.p2	NODE_411642_length_220_cov_1.216374_g407729_i0	P01498	67	15	21	35	12	26	4.6	30	42	43	0.134372	Neurotoxin P2 (AmmP2)	Short scorpion toxin superfamily, Chloride channel inhibitor family
TRINITY_DN1749162_c0_g1_i1.p1	TRINITY_DN1749162_c0_g1_i1	O79396	52	29	2	30	26	52	4.5	30	88	53	0.134739	ATP synthase protein 8 (A6L) (F-ATPase subunit 8)	ATPase protein 8 family
TRINITY_DN982928_c0_g1_i1.p2	TRINITY_DN982928_c0_g1_i1	P64498	42	31	1	31	10	40	3.5	30	86	52	0.137935	Protein YoaG	0
NODE_447228_length_212_cov_1.276074_g443315_i0.p3	NODE_447228_length_212_cov_1.276074_g443315_i0	Q9BN11	54	26	8	33	1	25	3.5	30	70	74	0.138641	Tamulustoxin-2 (TmTX2)	Short scorpion toxin superfamily, Potassium channel inhibitor family
NODE_332941_length_242_cov_1.290155_g329028_i0.p2	NODE_332941_length_242_cov_1.290155_g329028_i0	D2Y492	44	34	12	45	31	59	6	30	63	49	0.138885	Conotoxin Cl6b (Conotoxin Cal6.2) (Conotoxin Cl6.11)	Conotoxin O1 superfamily
NODE_94038_length_428_cov_2.058047_g90374_i0.p1	NODE_94038_length_428_cov_2.058047_g90374_i0	P02801	48	33	1	32	3	33	5.9	30	73	54	0.140206	Metallothionein-1B (MT-1B) (Metallothionein-IB) (MT-IB)	Metallothionein superfamily, Type 1 family
TRINITY_DN1061275_c0_g1_i1.p3	TRINITY_DN1061275_c0_g1_i1	Q9U620	44	27	17	40	6	32	3.4	30	56	42	0.140239	Copper-specific metallothionein-2 (CuMT-II)	Metallothionein superfamily, Type 2 family
NODE_292223_length_258_cov_1.272727_g288310_i0.p2	NODE_292223_length_258_cov_1.272727_g288310_i0	P15642	46	39	42	80	32	64	4.5	30	46	43	0.14076	Repetitive proline-rich cell wall protein 3	Plant proline-rich protein superfamily, ENOD12 family
NODE_1045201_length_162_cov_1.132743_g1041288_i0.p2	NODE_1045201_length_162_cov_1.132743_g1041288_i0	C3MA88	42	36	11	46	24	55	3.5	30	68	65	0.141533	50S ribosomal protein L33	Bacterial ribosomal protein bL33 family
NODE_467282_length_208_cov_1.088050_g463369_i0.p2	NODE_467282_length_208_cov_1.088050_g463369_i0	Q8R2I7	42	33	9	41	25	55	3.5	30	53	43	0.141961	Beta-defensin 11 (BD-11) (mBD-11) (Defensin, beta 11)	Beta-defensin family
NODE_588028_length_190_cov_1.106383_g584115_i0.p2	NODE_588028_length_190_cov_1.106383_g584115_i0	Q9Y3F1	46	24	3	26	6	29	5.8	30	75	43	0.142519	Putative TAP2-associated 6.5 kDa polypeptide	0
NODE_553048_length_192_cov_1.454545_g549135_i0.p2	NODE_553048_length_192_cov_1.454545_g549135_i0	A3QF04	49	35	6	40	53	86	3.5	30	83	41	0.14316	Cell division topological specificity factor	MinE family
NODE_390760_length_225_cov_1.477273_g386847_i0.p1	NODE_390760_length_225_cov_1.477273_g386847_i0	Q9XYZ1	43	44	17	59	19	62	5.8	30	59	59	0.145598	Omega-conotoxin-like PuIIA	Conotoxin O1 superfamily
NODE_530384_length_196_cov_1.217687_g526471_i0.p1	NODE_530384_length_196_cov_1.217687_g526471_i0	Q40227	44	41	5	45	44	78	6	30	63	46	0.14614	Protein LIM3	A9/FIL1 family
NODE_633371_length_187_cov_1.507246_g629458_i0.p1	NODE_633371_length_187_cov_1.507246_g629458_i0	Q03886	43	37	17	53	46	80	6	30	60	46	0.146988	Putative uncharacterized protein YIR020W-A	0
NODE_359835_length_233_cov_3.271739_g355922_i0.p4	NODE_359835_length_233_cov_3.271739_g355922_i0	B9DNE8	43	42	1	42	21	58	5.9	30	93	45	0.147315	50S ribosomal protein L27	Bacterial ribosomal protein bL27 family
TRINITY_DN647435_c0_g1_i1.p3	TRINITY_DN647435_c0_g1_i1	O94484	41	29	2	30	2	30	4.5	30	91	63	0.147627	Uncharacterized protein SPCC417.03	0
TRINITY_DN1338186_c0_g1_i1.p1	TRINITY_DN1338186_c0_g1_i1	Q54JD0	41	39	11	49	31	69	4.6	30	75	45	0.147627	Uncharacterized protein DDB_G0288141	0
NODE_829750_length_175_cov_1.111111_g825837_i0.p1	NODE_829750_length_175_cov_1.111111_g825837_i0	P9WKR0	43	37	19	55	32	67	5.9	30	64	41	0.148107	Uncharacterized protein MT0902	0
NODE_747030_length_180_cov_1.190840_g743117_i0.p1	NODE_747030_length_180_cov_1.190840_g743117_i0	Q464Y4	45	31	15	44	13	43	6	30	63	40	0.148169	DNA-directed RNA polymerase subunit H (EC 2.7.7.6)	Archaeal RpoH/eukaryotic RPB5 RNA polymerase subunit family
TRINITY_DN30731_c0_g1_i1.p1	TRINITY_DN30731_c0_g1_i1	A0A1Z0YU59	52	25	9	33	2	23	4.5	30	76	44	0.149546	Mambaquaretin-1 (MQ-1)	Venom Kunitz-type family
NODE_283613_length_262_cov_1.136150_g279701_i0.p1	NODE_283613_length_262_cov_1.136150_g279701_i0	Q08681	43	40	22	61	44	82	6	30	46	40	0.149577	Putative uncharacterized protein YOR248W	0
TRINITY_DN264228_c1_g4_i3.p4	TRINITY_DN264228_c1_g4_i3	Q9LTP5	42	69	3	70	101	168	4.5	30	95	40	0.149716	Glycine-rich protein 5 (AtGRP-5) (AtGRP5)	0
TRINITY_DN106004_c0_g1_i1.p3	TRINITY_DN106004_c0_g1_i1	P40273	41	37	13	49	34	70	6	30	74	46	0.150265	Histone H1.M6.1	0
NODE_525033_length_197_cov_1.108108_g521120_i0.p4	NODE_525033_length_197_cov_1.108108_g521120_i0	P35308	70	20	16	35	18	37	3.5	30	56	40	0.150578	Sperm protamine P1 (Cysteine-rich protamine)	Protamine P1 family
NODE_994033_length_165_cov_1.431034_g990120_i0.p1	NODE_994033_length_165_cov_1.431034_g990120_i0	O83672	43	49	5	52	50	92	4.6	30	91	51	0.15133	Uncharacterized protein TP_0666	0
TRINITY_DN28606_c0_g1_i1.p4	TRINITY_DN28606_c0_g1_i1	C1A4B1	43	28	9	36	21	48	4.5	30	58	45	0.151457	30S ribosomal protein S21	Bacterial ribosomal protein bS21 family
NODE_356692_length_234_cov_2.351351_g352779_i0.p1	NODE_356692_length_234_cov_2.351351_g352779_i0	Q88UH8	42	43	23	65	12	47	4.6	30	55	48	0.152272	UPF0237 protein lp_2508	UPF0237 family
TRINITY_DN730445_c0_g1_i1.p2	TRINITY_DN730445_c0_g1_i1	O24817	45	33	25	53	5	37	5.9	30	59	63	0.153564	Uncharacterized membrane protein YdzJ	0
TRINITY_DN376686_c0_g1_i1.p3	TRINITY_DN376686_c0_g1_i1	P02798	42	38	11	48	5	39	4.6	30	73	62	0.153617	Metallothionein-2 (MT-2) (Metallothionein-II) (MT-II)	Metallothionein superfamily, Type 1 family
TRINITY_DN49073_c0_g1_i1.p1	TRINITY_DN49073_c0_g1_i1	P0C8Y7	41	39	3	40	11	49	3.4	30	87	43	0.153844	Small membrane A-kinase anchor protein (Small membrane AKAP) (smAKAP)	Small membrane AKAP family
TRINITY_DN1046202_c0_g1_i1.p2	TRINITY_DN1046202_c0_g1_i1	Q6NMF0	44	45	11	55	21	63	3.5	30	69	42	0.155445	CLAVATA3/ESR (CLE)-related protein 13 [Cleaved into: CLE13p]	CLV3/ESR signal peptide family
TRINITY_DN1708351_c0_g1_i1.p2	TRINITY_DN1708351_c0_g1_i1	P24244	60	20	2	21	3	22	4.5	30	67	67	0.155488	Putative cytochrome bd-II ubiquinol oxidase subunit AppX	Cytochrome ubiquinol oxidase subunit X family
NODE_462323_length_209_cov_1.131250_g458410_i0.p1	NODE_462323_length_209_cov_1.131250_g458410_i0	Q81022	48	42	6	41	22	61	5.9	30	61	46	0.156582	Protein E4	Papillomaviridae E4 protein family
TRINITY_DN229746_c0_g13_i3.p5	TRINITY_DN229746_c0_g13_i3	P07791	41	39	13	48	28	65	4.6	30	74	52	0.156736	Spore coat protein D	0
NODE_841870_length_174_cov_1.760000_g837957_i0.p1	NODE_841870_length_174_cov_1.760000_g837957_i0	Q9X8K8	42	36	9	44	17	52	5.9	30	63	46	0.157188	50S ribosomal protein L28-2	Bacterial ribosomal protein bL28 family
NODE_116296_length_397_cov_3.025862_g112508_i0.p1	NODE_116296_length_397_cov_3.025862_g112508_i0	P32217	45	29	10	36	20	48	3.5	30	52	43	0.157252	Uncharacterized protein C18	0
NODE_261034_length_273_cov_1.433036_g257122_i0.p1	NODE_261034_length_273_cov_1.433036_g257122_i0	Q06799	44	27	1	27	1	27	4.5	30	59	46	0.158004	Protein translocase subunit SecE	SecE/SEC61-gamma family
TRINITY_DN97533_c0_g2_i1.p2	TRINITY_DN97533_c0_g2_i1	Q7M1F2	52	21	11	31	22	42	4.5	30	44	43	0.158049	Defensin-like protein 1 (Cysteine-rich antimicrobial protein 1) (Defensin AMP1) (CtAMP1)	DEFL family
TRINITY_DN1214854_c0_g1_i1.p2	TRINITY_DN1214854_c0_g1_i1	P23939	43	42	10	50	39	78	5.8	30	70	41	0.158629	BamHI control element	0
NODE_1046067_length_162_cov_0.920354_g1042154_i0.p2	NODE_1046067_length_162_cov_0.920354_g1042154_i0	P0A424	47	36	5	40	22	56	4.6	30	68	47	0.159592	Photosystem I reaction center subunit IV (Photosystem I 8.1 kDa protein) (p30 protein)	PsaE family
NODE_256371_length_275_cov_3.106195_g252460_i0.p2	NODE_256371_length_275_cov_3.106195_g252460_i0	P84510	45	29	5	33	5	33	3.5	30	81	85	0.159673	Beta-theraphotoxin-Ps1a (Beta-TRTX-Ps1a) (PaurTx-III) (Phrixotoxin-3) (PaurTx3)	Neurotoxin 10 (Hwtx-1) family, 08 (Gtx1-15) subfamily
NODE_496738_length_202_cov_1.359477_g492825_i0.p1	NODE_496738_length_202_cov_1.359477_g492825_i0	P46169	45	29	19	47	7	35	6	30	55	48	0.160189	Beta-defensin 11 (BNBD-11) (BNDB-11) (Neutrophil beta-defensin 11)	Beta-defensin family
TRINITY_DN329345_c0_g1_i1.p1	TRINITY_DN329345_c0_g1_i1	Q914J3	44	39	11	49	31	69	3.5	30	63	44	0.160215	Uncharacterized protein 37	0
TRINITY_DN370826_c0_g1_i1.p1	TRINITY_DN370826_c0_g1_i1	P0C669	41	29	4	32	33	61	3.5	30	46	46	0.161436	Conotoxin Vi5.1a	Conotoxin T superfamily
NODE_528353_length_196_cov_1.768707_g524440_i0.p2	NODE_528353_length_196_cov_1.768707_g524440_i0	Q99NG9	46	37	5	41	9	42	3.5	30	88	64	0.163612	Keratin-associated protein 19-9b (High-glycine/tyrosine protein type I E5) (Keratin-associated protein 16-10-like) (Keratin-associated protein 16-10b)	KRTAP type 19 family
TRINITY_DN158927_c0_g1_i1.p1	TRINITY_DN158927_c0_g1_i1	P11863	40	47	9	54	23	61	4.6	30	70	57	0.165355	Spore coat protein T	0
TRINITY_DN256383_c0_g10_i3.p5	TRINITY_DN256383_c0_g10_i3	O63913	42	50	54	103	5	52	5.8	30	47	93	0.165715	ATP synthase protein 8 (A6L) (F-ATPase subunit 8)	ATPase protein 8 family
TRINITY_DN3315_c0_g3_i1.p4	TRINITY_DN3315_c0_g3_i1	P69494	41	34	1	34	7	40	6	30	89	51	0.16709	Conotoxin Cp1.1	Conotoxin I2 superfamily
NODE_206548_length_308_cov_1.007722_g202643_i0.p1	NODE_206548_length_308_cov_1.007722_g202643_i0	Q97CX2	42	38	34	71	58	95	5.9	30	53	40	0.167662	30S ribosomal protein S6	Bacterial ribosomal protein bS6 family
NODE_267609_length_269_cov_4.609091_g263697_i0.p3	NODE_267609_length_269_cov_4.609091_g263697_i0	Q2V2Q8	44	34	15	48	49	82	5.9	30	61	41	0.170364	Defensin-like protein 208	DEFL family
TRINITY_DN191426_c0_g2_i1.p3	TRINITY_DN191426_c0_g2_i1	P85262	43	28	11	38	1	27	5.8	30	60	64	0.173236	U9-ctenitoxin-Co1a (U9-CNTX-Co1a) (Neurotoxin Oc FU-18) (Fragment)	Neurotoxin 03 (Tx2) family, 05 subfamily
NODE_793983_length_177_cov_1.476562_g790070_i0.p1	NODE_793983_length_177_cov_1.476562_g790070_i0	P0DJL0	48	29	31	59	17	44	5.9	30	49	51	0.174512	Potassium channel toxin KTx1 (ImKTx1) (Fragment)	Scorpion calcin-like family, KTX subfamily
TRINITY_DN1641992_c0_g1_i1.p1	TRINITY_DN1641992_c0_g1_i1	C0ZG01	43	35	4	38	14	48	4.5	30	64	51	0.175184	DNA-directed RNA polymerase subunit omega (RNAP omega subunit) (EC 2.7.7.6) (RNA polymerase omega subunit) (Transcriptase subunit omega)	RNA polymerase subunit omega family
TRINITY_DN246246_c0_g3_i3.p4	TRINITY_DN246246_c0_g3_i3	Q9NZ50	41	54	1	50	30	83	4.6	30	106	43	0.176039	Gamma-synuclein (Synoretin) (SR)	Synuclein family
NODE_485185_length_204_cov_1.851613_g481272_i0.p1	NODE_485185_length_204_cov_1.851613_g481272_i0	Q11CW2	43	30	6	35	17	46	4.6	30	83	57	0.176762	UPF0391 membrane protein Meso_3392	UPF0391 family
NODE_567913_length_191_cov_1.464789_g564000_i0.p1	NODE_567913_length_191_cov_1.464789_g564000_i0	P0CG45	52	25	2	26	1	22	6	30	40	100	0.177038	Kappa-conotoxin RIIIJ (Kappa-M-RIIIJ)	Conotoxin M superfamily
TRINITY_DN266552_c26_g6_i1.p1	TRINITY_DN266552_c26_g6_i1	Q8EUK4	46	37	1	35	25	61	6	30	95	58	0.177231	30S ribosomal protein S21	Bacterial ribosomal protein bS21 family
NODE_726043_length_181_cov_2.166667_g722130_i0.p3	NODE_726043_length_181_cov_2.166667_g722130_i0	P20554	45	42	1	42	59	100	3.4	30	71	40	0.177797	Uncharacterized 11.9 kDa protein	0
TRINITY_DN123230_c0_g1_i1.p1	TRINITY_DN123230_c0_g1_i1	P0CJ42	43	49	10	53	18	64	5.9	30	84	74	0.177801	Putative inactive (E)-beta-ocimene synthase, chloroplastic (Inactive (E,E)-alpha-farnesene synthase) (Inactive terpenoid synthase 2) (AtTPS02)	Terpene synthase family, Tpsb subfamily
TRINITY_DN889978_c0_g1_i1.p2	TRINITY_DN889978_c0_g1_i1	P23488	43	44	2	45	24	61	4.5	30	96	53	0.179851	Male-specific opa-containing protein (Protein dromsopa)	0
TRINITY_DN91152_c0_g1_i1.p2	TRINITY_DN91152_c0_g1_i1	Q8X7U9	48	31	10	40	18	45	4.5	30	43	62	0.181167	Putative protein HokG	Hok/Gef family
TRINITY_DN742245_c0_g1_i1.p1	TRINITY_DN742245_c0_g1_i1	O21329	48	29	21	49	34	62	6	30	59	43	0.182032	ATP synthase protein 8 (A6L) (F-ATPase subunit 8)	ATPase protein 8 family
TRINITY_DN118565_c0_g2_i1.p1	TRINITY_DN118565_c0_g2_i1	A6KYI2	44	48	15	60	24	67	3.5	30	72	48	0.182032	30S ribosomal protein S14	Universal ribosomal protein uS14 family
TRINITY_DN1583032_c0_g1_i1.p1	TRINITY_DN1583032_c0_g1_i1	O31442	46	39	2	38	10	48	3.5	30	63	48	0.182087	Uncharacterized protein YbeF	0
NODE_501280_length_201_cov_1.710526_g497367_i0.p1	NODE_501280_length_201_cov_1.710526_g497367_i0	C6A186	43	37	5	41	49	84	3.5	30	56	42	0.182446	50S ribosomal protein L34e	Eukaryotic ribosomal protein eL34 family
TRINITY_DN355351_c0_g1_i1.p1	TRINITY_DN355351_c0_g1_i1	Q8M9Y3	45	31	12	42	1	31	4.6	30	41	100	0.182758	Cytochrome b6-f complex subunit 6 (Cytochrome b6-f complex subunit PetL) (Cytochrome b6-f complex subunit VI)	PetL family
TRINITY_DN326851_c0_g1_i1.p1	TRINITY_DN326851_c0_g1_i1	O93571	47	30	7	33	14	39	6.1	30	88	50	0.18357	Metallothionein (MT)	Metallothionein superfamily, Type 1 family
TRINITY_DN261322_c4_g50_i1.p4	TRINITY_DN261322_c4_g50_i1	L0PJV8	42	38	1	38	25	59	4.6	30	100	62	0.183629	[Thr6]-bradykinyl-Val,Asp (Bradykinin-related peptide RD-11) [Cleaved into: [Thr6]-bradykinin]	Bradykinin-related peptide family
NODE_307535_length_251_cov_2.935644_g303622_i0.p1	NODE_307535_length_251_cov_2.935644_g303622_i0	Q9ZZ63	45	33	7	39	12	41	4.6	30	52	49	0.183668	ATP synthase protein 8 (A6L) (F-ATPase subunit 8)	ATPase protein 8 family
NODE_268252_length_269_cov_1.890909_g264340_i0.p2	NODE_268252_length_269_cov_1.890909_g264340_i0	Q46970	48	40	2	38	43	81	6	30	103	43	0.184761	Microcin-24 immunity protein	0
NODE_406491_length_221_cov_1.686047_g402578_i0.p1	NODE_406491_length_221_cov_1.686047_g402578_i0	Q73N17	50	42	8	48	6	46	4.6	30	81	45	0.185946	Putative septation protein SpoVG	SpoVG family
TRINITY_DN332849_c0_g1_i1.p4	TRINITY_DN332849_c0_g1_i1	P06923	46	35	5	39	20	54	3.5	30	88	42	0.18741	Protein E4	Papillomaviridae E4 protein family
NODE_91419_length_432_cov_1.960836_g87769_i0.p1	NODE_91419_length_432_cov_1.960836_g87769_i0	B2UZ25	44	39	12	50	20	57	4.6	30	63	40	0.187416	Aspartyl/glutamyl-tRNA(Asn/Gln) amidotransferase subunit C (Asp/Glu-ADT subunit C) (EC 6.3.5.-)	GatC family
TRINITY_DN213855_c4_g1_i1.p3	TRINITY_DN213855_c4_g1_i1	Q54UK6	42	38	7	41	46	83	5.9	30	90	42	0.188033	HssA/B-like protein 52	HssA/B family
NODE_631568_length_187_cov_1.884058_g627655_i0.p2	NODE_631568_length_187_cov_1.884058_g627655_i0	Q3A2B3	41	41	5	45	17	53	6	30	84	64	0.188829	30S ribosomal protein S21	Bacterial ribosomal protein bS21 family
NODE_397675_length_223_cov_2.356322_g393762_i0.p1	NODE_397675_length_223_cov_2.356322_g393762_i0	Q9CKG4	43	35	26	59	34	68	5.8	30	47	43	0.194438	Uncharacterized protein PM1654	0
TRINITY_DN177131_c0_g2_i1.p1	TRINITY_DN177131_c0_g2_i1	Q54LQ9	48	23	6	28	23	45	3.4	30	40	45	0.196768	Putative uncharacterized transmembrane protein DDB_G0286493	0
NODE_93059_length_429_cov_4.936842_g89400_i0.p3	NODE_93059_length_429_cov_4.936842_g89400_i0	Q8C1I6	42	48	3	50	20	59	3.5	30	62	56	0.197666	Keratin-associated protein 16-3 (Keratin-associated protein 16-10) (Keratin-associated protein 16.3)	KRTAP type 16 family
TRINITY_DN215933_c2_g1_i1.p1	TRINITY_DN215933_c2_g1_i1	A1WWF0	46	35	15	49	6	40	3.5	30	65	59	0.197925	50S ribosomal protein L32	Bacterial ribosomal protein bL32 family
TRINITY_DN265182_c4_g1_i3.p2	TRINITY_DN265182_c4_g1_i3	Q30KQ9	44	32	40	70	34	65	3.4	30	45	48	0.198176	Beta-defensin 110 (Beta-defensin 10) (DEFB-10) (Beta-defensin 11) (DEFB-11) (Beta-defensin 111) (Defensin, beta 110) (Defensin, beta 111)	Beta-defensin family
NODE_334996_length_241_cov_1.671875_g331083_i0.p1	NODE_334996_length_241_cov_1.671875_g331083_i0	A4YH85	47	30	9	38	30	59	5.9	30	53	51	0.20044	Protein translocase subunit SecE (Protein transport protein Sec61 gamma subunit homolog)	SecE/SEC61-gamma family
TRINITY_DN239740_c1_g1_i1.p2	TRINITY_DN239740_c1_g1_i1	O29391	48	33	25	57	12	42	3.5	30	53	62	0.200679	Uncharacterized protein AF_0870	0
NODE_307620_length_251_cov_2.594059_g303707_i0.p4	NODE_307620_length_251_cov_2.594059_g303707_i0	P86470	52	25	8	32	5	29	6.1	30	74	76	0.202348	Toxin BcV (Fragment)	Sea anemone type 3 (BDS) potassium channel toxin family
TRINITY_DN1453488_c0_g1_i1.p3	TRINITY_DN1453488_c0_g1_i1	A7I3U6	50	24	10	33	3	26	3.4	30	73	43	0.20411	50S ribosomal protein L33	Bacterial ribosomal protein bL33 family
NODE_155392_length_353_cov_1.516447_g151513_i0.p1	NODE_155392_length_353_cov_1.516447_g151513_i0	A1K4E3	42	38	1	38	4	41	4.6	30	58	58	0.205459	50S ribosomal protein L35	Bacterial ribosomal protein bL35 family
TRINITY_DN264039_c1_g47_i1.p4	TRINITY_DN264039_c1_g47_i1	Q54340	48	33	4	36	28	60	5.9	30	75	45	0.206203	Aminopeptidase G (EC 3.4.11.-) (Fragment)	Peptidase M1 family
TRINITY_DN233499_c0_g2_i1.p1	TRINITY_DN233499_c0_g2_i1	P09944	48	27	16	42	21	45	6	30	55	41	0.207831	Hirudin-PA	Protease inhibitor I14 (hirudin) family
NODE_176647_length_332_cov_2.572438_g172750_i0.p1	NODE_176647_length_332_cov_2.572438_g172750_i0	Q1IWA0	56	36	12	47	36	70	4.6	30	41	40	0.207901	30S ribosomal protein S15	Universal ribosomal protein uS15 family
TRINITY_DN32191_c0_g1_i1.p1	TRINITY_DN32191_c0_g1_i1	P84509	41	32	23	52	7	33	4.5	30	55	82	0.209251	Beta-theraphotoxin-Cm2a (Beta-TRTX-Cm2a) (Ceratotoxin-3) (CcoTx3)	Neurotoxin 10 (Hwtx-1) family, 47 subfamily
NODE_96703_length_424_cov_1.893333_g93025_i0.p2	NODE_96703_length_424_cov_1.893333_g93025_i0	Q9TTS6	44	39	8	46	40	77	3.5	30	75	40	0.210368	Eotaxin (C-C motif chemokine 11) (Small-inducible cytokine A11)	Intercrine beta (chemokine CC) family
TRINITY_DN262440_c0_g1_i1.p1	TRINITY_DN262440_c0_g1_i1	Q8LFM0	43	42	2	41	20	59	5.9	30	95	55	0.211376	Defensin-like protein 163 (Low-molecular-weight cysteine-rich protein 24) (Protein LCR24)	DEFL family
TRINITY_DN248096_c0_g1_i1.p5	TRINITY_DN248096_c0_g1_i1	Q86JP8	41	39	1	39	25	63	3.5	30	100	57	0.212385	Putative uncharacterized protein DDB_G0271974	0
NODE_179918_length_329_cov_3.242857_g176019_i0.p3	NODE_179918_length_329_cov_3.242857_g176019_i0	P80339	41	39	33	69	5	43	4.5	30	43	65	0.214532	50S ribosomal protein L32	Bacterial ribosomal protein bL32 family
TRINITY_DN228070_c0_g1_i1.p2	TRINITY_DN228070_c0_g1_i1	C4LIA9	43	40	23	60	18	57	5.8	30	54	40	0.21635	Urease subunit gamma (EC 3.5.1.5) (Urea amidohydrolase subunit gamma)	Urease gamma subunit family
TRINITY_DN107346_c0_g2_i1.p2	TRINITY_DN107346_c0_g2_i1	Q9TM18	41	41	1	38	37	77	5.9	30	98	42	0.216431	Uncharacterized protein ycf49	Ycf49 family
NODE_238021_length_286_cov_1.995781_g234112_i0.p5	NODE_238021_length_286_cov_1.995781_g234112_i0	C0HKQ4	48	25	9	33	2	26	4.5	30	61	71	0.218621	Peptide ToHyp2	0
NODE_234074_length_288_cov_35.301255_g230165_i0.p2	NODE_234074_length_288_cov_35.301255_g230165_i0	B3SVF0	50	28	30	53	42	69	5.9	30	49	41	0.219066	Conopeptide Y-Pl1 (CPY-Pl1)	Conotoxin M superfamily, Conopeptide Y family
NODE_63717_length_480_cov_2.053364_g60282_i0.p4	NODE_63717_length_480_cov_2.053364_g60282_i0	A3N0N5	46	26	4	26	6	31	4.6	30	70	42	0.219676	DNA gyrase inhibitor YacG	DNA gyrase inhibitor YacG family
TRINITY_DN240945_c0_g1_i2.p1	TRINITY_DN240945_c0_g1_i2	P15450	47	34	4	37	20	53	5.9	30	76	64	0.221065	Abaecin	0
TRINITY_DN1508473_c0_g1_i1.p1	TRINITY_DN1508473_c0_g1_i1	C5BQB3	43	40	1	36	8	47	6	30	108	47	0.221605	50S ribosomal protein L27	Bacterial ribosomal protein bL27 family
NODE_114751_length_399_cov_3.140000_g110972_i0.p3	NODE_114751_length_399_cov_3.140000_g110972_i0	P0C8V1	46	35	1	35	16	48	5.9	30	76	57	0.222389	Alpha-conotoxin-like Sm1.1 [Cleaved into: Alpha-conotoxin-like Sm1.1 b]	Conotoxin A superfamily
TRINITY_DN222655_c0_g1_i1.p1	TRINITY_DN222655_c0_g1_i1	B2A4F2	48	29	1	29	1	29	3.5	30	76	48	0.223928	30S ribosomal protein S14 type Z	Universal ribosomal protein uS14 family, Zinc-binding uS14 subfamily
NODE_103469_length_414_cov_2.991781_g99741_i0.p2	NODE_103469_length_414_cov_2.991781_g99741_i0	Q58003	46	26	17	42	23	48	5.9	30	60	46	0.224688	Uncharacterized protein MJ0583	0
TRINITY_DN258586_c0_g12_i1.p2	TRINITY_DN258586_c0_g12_i1	A6NGU7	50	32	1	32	17	46	4.6	30	86	52	0.228453	Putative uncharacterized protein encoded by LINC01546	0
NODE_382825_length_227_cov_1.573034_g378912_i0.p1	NODE_382825_length_227_cov_1.573034_g378912_i0	Q9C114	41	49	10	58	31	72	3.5	30	65	46	0.230485	Putative uncharacterized protein C1A6.11	0
TRINITY_DN204561_c1_g1_i1.p2	TRINITY_DN204561_c1_g1_i1	C0H3R1	45	40	9	44	4	43	4.6	30	78	49	0.23115	Uncharacterized protein YuzM	0
TRINITY_DN639416_c0_g1_i1.p1	TRINITY_DN639416_c0_g1_i1	P83361	41	29	19	47	7	35	5.9	30	43	49	0.231618	Cuticle protein 7 isoform c (LpCP7c)	0
NODE_225488_length_294_cov_2.122449_g221580_i0.p1	NODE_225488_length_294_cov_2.122449_g221580_i0	P83490	41	34	23	56	40	73	3.4	30	57	44	0.233731	Alpha-colubritoxin	Snake three-finger toxin family, Non-conventional subfamily, Boigatoxin sub-subfamily
TRINITY_DN162719_c0_g1_i1.p1	TRINITY_DN162719_c0_g1_i1	Q9DUC3	43	44	4	46	37	80	6	30	83	51	0.237994	Uncharacterized ORF3 protein	0
TRINITY_DN1318037_c0_g1_i1.p2	TRINITY_DN1318037_c0_g1_i1	P42152	43	37	3	39	28	62	6	30	93	60	0.238128	Sperm protamine P1	Protamine P1 family
NODE_436135_length_214_cov_1.945455_g432222_i0.p1	NODE_436135_length_214_cov_1.945455_g432222_i0	B1NWT5	42	36	36	71	2	37	3.4	30	51	43	0.239082	U-actitoxin-Avd1g (U-AITX-Avd1g) (Av9) (Neurotoxin 9)	Sea anemone sodium channel inhibitory toxin family, Type I subfamily
TRINITY_DN258694_c1_g8_i3.p3	TRINITY_DN258694_c1_g8_i3	P84976	41	29	2	30	10	38	4.5	30	60	60	0.242853	Glycine-rich RNA-binding protein 2 (Fragments)	0
NODE_1069816_length_145_cov_10.635417_g1065903_i0.p1	NODE_1069816_length_145_cov_10.635417_g1065903_i0	Q9HT88	52	29	2	30	20	48	3.4	30	60	55	0.244462	UPF0391 membrane protein PA5482	UPF0391 family
TRINITY_DN1499897_c0_g1_i1.p1	TRINITY_DN1499897_c0_g1_i1	P0C5F7	52	23	14	35	22	44	5.9	30	53	49	0.244755	Delta-actitoxin-Aspp1d (Delta-AITX-Aspp1d) (Toxin Hk16a)	Sea anemone sodium channel inhibitory toxin family, Type I subfamily
TRINITY_DN259516_c7_g37_i1.p1	TRINITY_DN259516_c7_g37_i1	Q5TEZ4	50	32	9	40	5	33	3.5	30	80	42	0.245378	Putative uncharacterized protein encoded by LINC01590 (Long intergenic non-protein coding RNA 1590)	0
TRINITY_DN1728128_c0_g1_i1.p4	TRINITY_DN1728128_c0_g1_i1	P04554	42	48	10	57	57	100	5.9	30	81	47	0.246169	Protamine-2 (Sperm histone P2) (Sperm protamine P2) [Cleaved into: Basic nuclear protein HPI1; Basic nuclear protein HPI2; Basic nuclear protein HPS1; Basic nuclear protein HPS2; Sperm histone HP4 (Sperm protamine P4); Sperm histone HP2 (Sperm protamine P2) (P2'); Sperm histone HP3 (P2'') (Sperm protamine P3)]	Protamine P2 family
TRINITY_DN238959_c0_g1_i2.p2	TRINITY_DN238959_c0_g1_i2	P19376	55	22	10	31	13	34	4.5	30	67	65	0.251186	Histone H1, sperm (Fragment)	Histone H1/H5 family
TRINITY_DN260595_c1_g1_i1.p1	TRINITY_DN260595_c1_g1_i1	Q9P1D8	45	31	9	39	32	62	5.9	30	72	48	0.253285	Putative uncharacterized protein PRO2289	0
TRINITY_DN259165_c3_g2_i1.p1	TRINITY_DN259165_c3_g2_i1	P04613	45	38	30	64	49	86	5.9	30	56	44	0.256446	Protein Tat (Transactivating regulatory protein)	Lentiviruses Tat family
TRINITY_DN83903_c0_g1_i1.p1	TRINITY_DN83903_c0_g1_i1	P21924	44	25	30	54	29	48	5.9	30	42	52	0.264853	Defensin-like protein 2 (Small protein inhibitor of insect alpha-amylases 2) (SI alpha-2)	DEFL family, Protease inhibitor I18 (RTI/MTI-2) subfamily
TRINITY_DN264488_c6_g243_i17.p1	TRINITY_DN264488_c6_g243_i17	P34674	41	37	20	54	1	37	4.5	30	52	55	0.265395	Uncharacterized protein ZK688.4	0
NODE_62130_length_483_cov_3.322581_g58706_i0.p5	NODE_62130_length_483_cov_3.322581_g58706_i0	P0CAR5	57	23	7	29	1	23	3.5	30	79	85	0.265667	Weak neurotoxin E3 (Fragment)	Snake three-finger toxin family, Short-chain subfamily, Type I alpha-neurotoxin sub-subfamily
TRINITY_DN253054_c0_g13_i1.p2	TRINITY_DN253054_c0_g13_i1	Q76QZ9	42	31	26	56	4	34	4.5	30	53	46	0.274181	Protein A37 homolog	Chordopoxvirinae A37 protein family
NODE_145028_length_363_cov_8.531847_g141162_i0.p1	NODE_145028_length_363_cov_8.531847_g141162_i0	B5YJS4	42	38	5	39	30	67	4.6	30	58	42	0.27955	CRISPR-associated endoribonuclease Cas2 2 (EC 3.1.-.-)	CRISPR-associated endoribonuclease Cas2 protein family
NODE_51336_length_507_cov_2.080786_g48024_i0.p2	NODE_51336_length_507_cov_2.080786_g48024_i0	Q88WS9	44	27	18	44	5	31	4.6	30	52	46	0.279795	50S ribosomal protein L32	Bacterial ribosomal protein bL32 family
TRINITY_DN72528_c0_g2_i1.p3	TRINITY_DN72528_c0_g2_i1	P83596	43	23	14	36	15	37	5.8	30	49	56	0.279878	Antifungal peptide 1 (EAFP1)	0
TRINITY_DN264499_c3_g1_i1.p1	TRINITY_DN264499_c3_g1_i1	A6YR26	44	34	23	53	5	38	4.6	30	55	77	0.283998	Mu-conotoxin-like Cal 12.1.1e (Conotoxin CalTx 12.1.1G)	0
TRINITY_DN1092509_c0_g1_i1.p1	TRINITY_DN1092509_c0_g1_i1	E1SFM6	50	28	7	34	4	30	4.6	30	43	42	0.286458	Protein AaeX	AaeX family
NODE_93333_length_429_cov_2.463158_g89674_i0.p3	NODE_93333_length_429_cov_2.463158_g89674_i0	A1A092	55	20	1	20	1	20	6	30	57	54	0.288323	50S ribosomal protein L36	Bacterial ribosomal protein bL36 family
NODE_314795_length_248_cov_13.341709_g310882_i0.p2	NODE_314795_length_248_cov_13.341709_g310882_i0	Q9ZDP8	52	25	2	26	7	31	5.8	30	76	45	0.288683	Uncharacterized protein RP279	0
TRINITY_DN801171_c0_g1_i1.p4	TRINITY_DN801171_c0_g1_i1	P84028	52	23	9	31	14	33	3.4	30	72	49	0.289044	Delta-ctenitoxin-Asp2e (Delta-CNTX-Asp2e) (Neurotoxin ANC45C1)	Neurotoxin 03 (Tx2) family, 06 subfamily
NODE_212353_length_303_cov_3.098425_g208447_i0.p1	NODE_212353_length_303_cov_3.098425_g208447_i0	B4SHH3	41	34	4	37	12	45	3.5	30	68	64	0.291008	50S ribosomal protein L34	Bacterial ribosomal protein bL34 family
TRINITY_DN1457806_c0_g1_i1.p1	TRINITY_DN1457806_c0_g1_i1	P0C756	41	34	1	34	23	56	4.6	30	97	48	0.291772	Protein DP71L (MyD116 homolog)	Asfivirus DP71L family
TRINITY_DN217089_c0_g2_i1.p1	TRINITY_DN217089_c0_g2_i1	P85212	58	26	1	26	10	34	6	30	49	62	0.294527	Proline-rich antimicrobial peptide 2	0
NODE_678666_length_184_cov_1.925926_g674753_i0.p1	NODE_678666_length_184_cov_1.925926_g674753_i0	Q54WZ8	43	40	1	37	45	83	4.5	30	66	47	0.294702	UPF0512 protein R	UPF0512 family
TRINITY_DN264127_c4_g1_i1.p2	TRINITY_DN264127_c4_g1_i1	P04612	46	24	3	26	11	31	5.8	30	51	41	0.294846	Protein Tat (Transactivating regulatory protein) (Fragment)	Lentiviruses Tat family
NODE_64702_length_478_cov_2.209790_g61253_i0.p1	NODE_64702_length_478_cov_2.209790_g61253_i0	P23323	42	31	12	42	36	66	3.5	30	48	41	0.295632	Disintegrin CTF-II (Cytotoxic factor 2) [Cleaved into: Disintegrin CTF-I (Cytotoxic factor 1)]	Venom metalloproteinase (M12B) family, P-II subfamily, P-IIa sub-subfamily
TRINITY_DN129482_c0_g3_i1.p1	TRINITY_DN129482_c0_g3_i1	P0CI90	45	33	10	41	5	37	3.5	30	59	45	0.298788	Antimicrobial peptide 143	Non-disulfide-bridged peptide (NDBP) superfamily, Short antimicrobial peptide (group 4) family
TRINITY_DN1272735_c0_g1_i1.p2	TRINITY_DN1272735_c0_g1_i1	F1CIY9	52	25	13	37	33	57	5.9	30	60	40	0.298978	U10-buthitoxin-Hj1a (U10-BUTX-Hj1a)	Short scorpion toxin superfamily, Potassium channel inhibitor family, Alpha-KTx 23 subfamily
TRINITY_DN257258_c0_g1_i1.p2	TRINITY_DN257258_c0_g1_i1	P13822	45	31	3	33	1	31	4.6	30	91	41	0.308807	S-antigen protein (Fragment)	0
TRINITY_DN338799_c0_g1_i1.p1	TRINITY_DN338799_c0_g1_i1	P59763	47	32	14	45	1	31	5.9	30	71	86	0.310214	Photosystem II reaction center protein I (PSII-I) (PSII 4.8 kDa protein)	PsbI family
TRINITY_DN263041_c10_g255_i2.p1	TRINITY_DN263041_c10_g255_i2	Q9D7P0	40	52	11	57	7	55	3.4	30	88	53	0.314402	Keratin-associated protein 3-3	KRTAP type 3 family
NODE_1070950_length_143_cov_113.702128_g1067037_i0.p1	NODE_1070950_length_143_cov_113.702128_g1067037_i0	A7GR30	44	32	14	45	3	34	3.4	30	68	41	0.317666	UPF0291 protein Bcer98_2342	UPF0291 family
NODE_99805_length_419_cov_4.416216_g96100_i0.p3	NODE_99805_length_419_cov_4.416216_g96100_i0	Q3E771	45	33	1	33	1	33	3.5	30	75	59	0.319057	Uncharacterized protein YLR285C-A	0
NODE_86858_length_439_cov_2.487179_g83242_i0.p3	NODE_86858_length_439_cov_2.487179_g83242_i0	P83559	41	29	2	30	3	31	4.5	30	43	63	0.32329	Mu-hexatoxin-Mg2a (Mu-HXTX-Mg2a) (Neurotoxin magi-3)	Neurotoxin 02 (plectoxin) family, 02 (plectoxin) subfamily
NODE_759618_length_179_cov_1.600000_g755705_i0.p2	NODE_759618_length_179_cov_1.600000_g755705_i0	B3PMF8	43	40	7	42	40	79	6	30	80	44	0.3265	50S ribosomal protein L27	Bacterial ribosomal protein bL27 family
NODE_277578_length_264_cov_16.916279_g273666_i0.p2	NODE_277578_length_264_cov_16.916279_g273666_i0	Q09FU0	41	49	22	68	17	63	6	30	56	74	0.327043	50S ribosomal protein L33, chloroplastic	Bacterial ribosomal protein bL33 family
TRINITY_DN214678_c0_g2_i1.p1	TRINITY_DN214678_c0_g2_i1	Q9YPJ6	52	25	30	54	5	29	5.9	30	45	41	0.327103	Uncharacterized protein FPV238 (ORF f)	0
TRINITY_DN1351271_c0_g1_i1.p2	TRINITY_DN1351271_c0_g1_i1	O63902	41	37	6	42	30	66	5.9	30	88	55	0.331744	ATP synthase protein 8 (A6L) (F-ATPase subunit 8)	ATPase protein 8 family
NODE_75029_length_458_cov_8.457213_g71502_i0.p1	NODE_75029_length_458_cov_8.457213_g71502_i0	Q8I6R2	46	28	1	28	28	55	6	30	42	41	0.332755	Conotoxin Vx2	Conotoxin M superfamily
TRINITY_DN225013_c0_g1_i1.p2	TRINITY_DN225013_c0_g1_i1	A4J7E7	42	38	3	40	20	57	5.9	30	57	64	0.33997	30S ribosomal protein S21	Bacterial ribosomal protein bS21 family
NODE_137607_length_372_cov_1.185759_g133756_i0.p2	NODE_137607_length_372_cov_1.185759_g133756_i0	Q9NII5	42	33	7	36	17	49	3.5	30	53	57	0.343384	Potassium channel toxin alpha-KTx 1.6 (BmTX2) (Neurotoxin TX2)	Short scorpion toxin superfamily, Potassium channel inhibitor family, Alpha-KTx 01 subfamily
TRINITY_DN723861_c0_g1_i1.p3	TRINITY_DN723861_c0_g1_i1	Q53866	41	37	15	51	10	44	4.5	30	65	53	0.346194	Uncharacterized protein SCO3924	0
TRINITY_DN264425_c3_g27_i1.p3	TRINITY_DN264425_c3_g27_i1	P44269	44	41	12	46	38	75	3.5	30	82	43	0.347525	Uncharacterized protein HI_1601	0
NODE_59781_length_488_cov_2.744875_g56380_i0.p1	NODE_59781_length_488_cov_2.744875_g56380_i0	Q8S8Y4	44	41	39	76	11	51	3.4	30	49	67	0.350779	Photosystem II reaction center protein K (PSII-K)	PsbK family
TRINITY_DN260400_c1_g2_i2.p1	TRINITY_DN260400_c1_g2_i2	Q9MEI2	41	56	1	56	16	66	5.8	30	92	57	0.351216	NADH-ubiquinone oxidoreductase chain 4L (EC 7.1.1.2) (NADH dehydrogenase subunit 4L)	Complex I subunit 4L family
TRINITY_DN1614833_c0_g1_i1.p1	TRINITY_DN1614833_c0_g1_i1	P05834	53	34	1	34	34	64	6	30	94	49	0.35766	Bacteriocin microcin B17 (MccB17)	0
TRINITY_DN259666_c5_g156_i1.p3	TRINITY_DN259666_c5_g156_i1	P85276	45	31	1	31	4	31	4.6	30	86	89	0.360342	U5-ctenitoxin-Co1a (U5-CNTX-Co1a) (Neurotoxin Oc F32-8) (Fragment)	Neurotoxin 03 (Tx2) family, 06 subfamily
TRINITY_DN183091_c0_g2_i1.p2	TRINITY_DN183091_c0_g2_i1	P26548	42	36	5	40	29	62	3.4	30	78	41	0.364777	Protein E4	Papillomaviridae E4 protein family
TRINITY_DN126076_c0_g1_i1.p3	TRINITY_DN126076_c0_g1_i1	Q00665	43	49	2	50	25	70	3.4	30	82	57	0.374387	Early nodulin-12B (N-12B)	Plant proline-rich protein superfamily, ENOD12 family
TRINITY_DN264080_c26_g44_i3.p1	TRINITY_DN264080_c26_g44_i3	Q05890	41	29	22	50	17	45	5.9	30	50	47	0.374471	Metallothionein (MT) (XlMT-A)	Metallothionein superfamily, Type 1 family
TRINITY_DN67748_c0_g8_i3.p3	TRINITY_DN67748_c0_g8_i3	P20990	45	29	11	39	27	55	5.9	30	43	41	0.387212	Protein A13 (Protein P8)	Chordopoxvirinae A13 family
NODE_210924_length_304_cov_3.337255_g207019_i0.p2	NODE_210924_length_304_cov_3.337255_g207019_i0	P0CAQ3	52	27	10	36	26	52	4.5	30	61	51	0.392106	Kappa-conotoxin-like Ac4.3b (Fragment)	Conotoxin A superfamily
TRINITY_DN210180_c0_g2_i1.p2	TRINITY_DN210180_c0_g2_i1	P29893	59	22	11	32	6	27	6	30	56	52	0.39297	Core phosphoprotein F17 (Fragment)	Poxviridae F17 protein family
NODE_187864_length_322_cov_3.978022_g183962_i0.p1	NODE_187864_length_322_cov_3.978022_g183962_i0	Q963C7	41	37	14	50	43	73	4.6	30	70	45	0.394908	Penaeidin-3g (Pen-3g)	Penaeidin family
TRINITY_DN261723_c8_g11_i1.p2	TRINITY_DN261723_c8_g11_i1	P0DMW7	42	24	9	32	22	45	6	30	67	41	0.396283	PI-actitoxin-Aeq3b (PI-AITX-Aeq3b) (Kunitz-type proteinase inhibitor AEPI-II)	Venom Kunitz-type family, Sea anemone type 2 potassium channel toxin subfamily
TRINITY_DN1715433_c0_g1_i1.p3	TRINITY_DN1715433_c0_g1_i1	P0CI87	46	28	3	30	24	50	6	30	74	44	0.402034	Putative neurotoxin-G	0
NODE_72450_length_463_cov_3.664251_g68947_i0.p3	NODE_72450_length_463_cov_3.664251_g68947_i0	Q7Z091	56	25	20	39	17	41	6	30	40	61	0.406957	Iota-conotoxin-like r11d (R11.8)	Conotoxin I1 superfamily
NODE_363200_length_232_cov_8.595628_g359287_i0.p3	NODE_363200_length_232_cov_8.595628_g359287_i0	Q9XGY4	41	37	12	48	37	73	4.6	30	70	48	0.40822	Mitochondrial import inner membrane translocase subunit TIM8	Small Tim family
TRINITY_DN265656_c1_g4_i1.p1	TRINITY_DN265656_c1_g4_i1	Q54DU8	44	41	3	39	54	94	4.5	30	42	40	0.423102	Eukaryotic translation initiation factor 4E-1A-binding protein homolog (4E-BP)	EIF4E-binding protein family
TRINITY_DN266101_c4_g40_i1.p2	TRINITY_DN266101_c4_g40_i1	B2HQL4	41	41	7	45	11	43	3.4	30	58	51	0.432565	50S ribosomal protein L31	Bacterial ribosomal protein bL31 family, Type A subfamily
TRINITY_DN62401_c0_g5_i1.p2	TRINITY_DN62401_c0_g5_i1	P86030	50	32	6	37	16	47	3.5	30	58	58	0.433886	Glycine-rich antimicrobial peptide Pg-AMP	0
NODE_100442_length_418_cov_5.092141_g96731_i0.p1	NODE_100442_length_418_cov_5.092141_g96731_i0	C0H434	42	52	8	59	40	90	3.5	30	84	57	0.438901	Uncharacterized protein YokU	0
NODE_304915_length_252_cov_3.596059_g301002_i0.p1	NODE_304915_length_252_cov_3.596059_g301002_i0	Q6J3Q7	44	36	8	42	22	55	3.5	30	55	57	0.442096	Cytochrome c oxidase copper chaperone	COX17 family
TRINITY_DN735989_c3_g1_i1.p1	TRINITY_DN735989_c3_g1_i1	Q02268	42	43	5	47	30	72	5.8	30	90	46	0.448949	Probable protein E5	Papillomaviridae E5 protein family
TRINITY_DN450873_c0_g1_i1.p1	TRINITY_DN450873_c0_g1_i1	G2TRQ1	41	51	1	51	5	50	6	30	100	51	0.452307	Putative uncharacterized protein C32H8.15	0
TRINITY_DN983822_c0_g1_i1.p3	TRINITY_DN983822_c0_g1_i1	Q9H478	52	29	12	39	20	48	4.5	30	69	43	0.454295	KCNQ1 downstream neighbor protein (Beckwith-Wiedemann region transcript protein)	0
TRINITY_DN191235_c3_g1_i1.p1	TRINITY_DN191235_c3_g1_i1	C1D6C4	43	40	4	42	20	59	5.9	30	73	41	0.45996	UPF0235 protein LHK_03181	UPF0235 family
NODE_30410_length_570_cov_7.230326_g27393_i0.p3	NODE_30410_length_570_cov_7.230326_g27393_i0	A6VF47	45	29	15	43	1	29	5.9	30	66	66	0.460202	50S ribosomal protein L34	Bacterial ribosomal protein bL34 family
TRINITY_DN260042_c2_g1_i1.p2	TRINITY_DN260042_c2_g1_i1	P08813	40	47	28	67	12	53	4.5	30	65	76	0.463918	Ferredoxin-1 (Ferredoxin I) (Fd I)	0
TRINITY_DN263268_c2_g14_i1.p2	TRINITY_DN263268_c2_g14_i1	O83821	48	29	12	40	35	63	5.9	30	63	44	0.481116	50S ribosomal protein L35	Bacterial ribosomal protein bL35 family
TRINITY_DN199646_c0_g3_i1.p1	TRINITY_DN199646_c0_g3_i1	Q5QWP6	43	42	8	48	29	70	5.9	30	76	49	0.493989	YcgL domain-containing protein IL1825	0
NODE_157170_length_351_cov_1.930464_g153287_i0.p3	NODE_157170_length_351_cov_1.930464_g153287_i0	Q92044	46	26	11	36	25	50	5.8	30	54	43	0.500873	Metallothionein A (MT A)	Metallothionein superfamily, Type 1 family
TRINITY_DN1303944_c0_g1_i1.p3	TRINITY_DN1303944_c0_g1_i1	O47040	48	29	21	49	8	36	6	30	56	81	0.550729	Photosystem I reaction center subunit VIII (PSI-I)	PsaI family
TRINITY_DN266576_c25_g34_i5.p1	TRINITY_DN266576_c25_g34_i5	A0T0G1	45	31	5	35	16	46	3.5	30	78	56	0.557512	50S ribosomal protein L32, chloroplastic	Bacterial ribosomal protein bL32 family
NODE_70576_length_466_cov_40.258993_g67081_i0.p1	NODE_70576_length_466_cov_40.258993_g67081_i0	Q6ZS49	49	51	20	68	36	82	3.5	30	73	42	0.606869	Putative uncharacterized protein FLJ45831	0
NODE_15878_length_659_cov_6.765574_g13341_i0.p1	NODE_15878_length_659_cov_6.765574_g13341_i0	P08527	40	42	20	60	13	54	3.5	30	55	41	0.619432	30S ribosomal protein S14, chloroplastic	Universal ribosomal protein uS14 family
NODE_55858_length_496_cov_8.205817_g52499_i0.p1	NODE_55858_length_496_cov_8.205817_g52499_i0	P15816	42	36	3	38	39	74	4.5	30	50	41	0.628241	Kappa-2-bungarotoxin (Kappa-neurotoxin CB1)	Snake three-finger toxin family, Long-chain subfamily, Kappa-neurotoxin sub-subfamily
TRINITY_DN215934_c0_g2_i1.p1	TRINITY_DN215934_c0_g2_i1	Q9TVY1	45	33	1	33	41	68	5.8	30	69	45	0.635421	Conotoxin AbVIA (Fragment)	Conotoxin O1 superfamily
TRINITY_DN266410_c70_g132_i1.p3	TRINITY_DN266410_c70_g132_i1	Q99M08	53	30	9	35	8	37	5.9	30	68	46	0.641476	Uncharacterized protein C4orf3 homolog	0
TRINITY_DN162773_c0_g2_i1.p2	TRINITY_DN162773_c0_g2_i1	O32284	57	28	2	27	37	64	4.6	30	72	42	0.645966	Uncharacterized protein YxzE	0
NODE_142376_length_366_cov_4.968454_g138518_i0.p1	NODE_142376_length_366_cov_4.968454_g138518_i0	A8Z661	46	41	30	65	34	74	6	30	62	53	0.655477	30S ribosomal protein S15	Universal ribosomal protein uS15 family
TRINITY_DN228358_c0_g1_i2.p5	TRINITY_DN228358_c0_g1_i2	A9UH01	41	32	27	58	1	28	5.9	30	47	74	0.706953	Mu-conotoxin-like CalTx 12.2.1E (Fragment)	0
NODE_72128_length_463_cov_374.743961_g68626_i0.p3	NODE_72128_length_463_cov_374.743961_g68626_i0	A8AXP8	42	36	11	46	23	55	5.8	30	77	62	0.715413	30S ribosomal protein S21	Bacterial ribosomal protein bS21 family
TRINITY_DN246876_c0_g3_i1.p1	TRINITY_DN246876_c0_g3_i1	Q8PEB1	41	34	3	36	15	48	5.9	30	62	55	0.728558	UPF0337 protein XCC0070	UPF0337 (CsbD) family
TRINITY_DN265012_c23_g14_i1.p1	TRINITY_DN265012_c23_g14_i1	O31578	43	37	23	59	8	44	5.9	30	55	42	0.730197	Uncharacterized protein YfhJ	0
NODE_59588_length_488_cov_5.742597_g56188_i0.p2	NODE_59588_length_488_cov_5.742597_g56188_i0	P21085	47	38	9	45	36	71	5.9	30	68	54	0.732369	Uncharacterized 7.6 kDa protein	0
TRINITY_DN265006_c8_g47_i1.p2	TRINITY_DN265006_c8_g47_i1	Q91FV0	41	46	2	44	1	46	3.5	30	71	82	0.733952	Uncharacterized protein 221L	0
NODE_30699_length_569_cov_6.090385_g27676_i0.p3	NODE_30699_length_569_cov_6.090385_g27676_i0	B6V6L0	41	37	10	42	41	77	5.8	30	77	46	0.759016	Conotoxin Im6.1 (Conotoxin 3)	Conotoxin M superfamily
NODE_3061_length_1098_cov_34.265014_g1937_i0.p1	NODE_3061_length_1098_cov_34.265014_g1937_i0	Q9SQT9	40	52	2	50	17	65	3.5	30	100	42	0.783224	Classical arabinogalactan protein 27	Classical AGP family
NODE_92278_length_430_cov_8.721785_g88624_i0.p3	NODE_92278_length_430_cov_8.721785_g88624_i0	Q03F58	45	33	33	65	28	60	3.5	30	42	54	0.827752	30S ribosomal protein S21	Bacterial ribosomal protein bS21 family
TRINITY_DN259997_c0_g119_i1.p2	TRINITY_DN259997_c0_g119_i1	G2TRK3	41	49	15	61	24	70	4.5	30	72	40	0.828634	Putative uncharacterized protein C2H10.04	0
NODE_13396_length_688_cov_6.128326_g10971_i0.p2	NODE_13396_length_688_cov_6.128326_g10971_i0	C1DAU0	41	49	35	82	38	83	3.5	30	49	41	0.836092	30S ribosomal protein S13	Universal ribosomal protein uS13 family
NODE_30217_length_571_cov_5.842912_g27204_i0.p1	NODE_30217_length_571_cov_5.842912_g27204_i0	Q9WY94	42	38	4	41	31	68	4.5	30	83	40	0.836874	Glutamyl-tRNA(Gln) amidotransferase subunit C (Glu-ADT subunit C) (EC 6.3.5.-)	GatC family
NODE_1582_length_1372_cov_49.586546_g958_i0.p4	NODE_1582_length_1372_cov_49.586546_g958_i0	Q54VP3	44	25	8	32	10	34	3.5	30	69	42	0.858784	Putative uncharacterized protein DDB_G0280217	0
TRINITY_DN264122_c2_g68_i2.p2	TRINITY_DN264122_c2_g68_i2	Q3ECS5	42	52	15	66	8	53	5.9	30	66	45	0.956823	Cyclin-dependent protein kinase inhibitor SMR9 (Protein SIAMESE-RELATED 9)	0
TRINITY_DN235873_c0_g1_i1.p2	TRINITY_DN235873_c0_g1_i1	P43392	44	36	8	39	7	42	4.5	30	78	80	0.997681	Metallothionein-like protein 1A (MT-1A) (MT-2) (MT-Q) (Protein LIGHT STRESS-REGULATED 4)	Metallothionein superfamily, Type 15 family
TRINITY_DN253941_c0_g1_i2.p4	TRINITY_DN253941_c0_g1_i2	P52820	48	31	8	38	4	34	5.9	30	72	84	1.03376	40S ribosomal protein S15 (Fragment)	Universal ribosomal protein uS19 family
NODE_210578_length_304_cov_754.388235_g206673_i0.p1	NODE_210578_length_304_cov_754.388235_g206673_i0	O13554	42	48	12	54	3	50	5.9	30	81	46	1.07101	Putative uncharacterized protein VPS65	0
TRINITY_DN266285_c42_g1_i1.p2	TRINITY_DN266285_c42_g1_i1	B1KWP0	43	44	3	44	70	110	5.9	30	64	40	1.07389	UPF0122 protein CLK_1827	UPF0122 family
TRINITY_DN265641_c1_g1_i4.p2	TRINITY_DN265641_c1_g1_i4	Q8X8C1	44	32	28	59	16	47	6	30	52	44	1.10185	Uncharacterized protein YiiE	YiiE family
TRINITY_DN224893_c0_g1_i1.p1	TRINITY_DN224893_c0_g1_i1	P14801	46	35	8	42	55	85	3.4	30	73	41	1.19596	Exopolysaccharide production repressor protein (Polysaccharide inhibition protein)	0
TRINITY_DN243723_c0_g1_i1.p2	TRINITY_DN243723_c0_g1_i1	O51077	49	35	13	47	21	54	3.5	30	56	63	1.25326	Uncharacterized protein BB_0048	0
NODE_1007429_length_164_cov_153.313043_g1003516_i0.p2	NODE_1007429_length_164_cov_153.313043_g1003516_i0	Q3LI66	44	32	10	41	24	55	6	30	59	52	1.29913	Keratin-associated protein 6-2	KRTAP type 6 family
NODE_184166_length_325_cov_25.101449_g180267_i0.p4	NODE_184166_length_325_cov_25.101449_g180267_i0	A5GIT6	42	43	59	99	16	58	4.6	30	40	49	1.40093	30S ribosomal protein S17	Universal ribosomal protein uS17 family
TRINITY_DN154569_c0_g10_i1.p4	TRINITY_DN154569_c0_g10_i1	Q30TQ4	52	25	13	37	5	29	4.6	30	66	50	1.54507	50S ribosomal protein L33	Bacterial ribosomal protein bL33 family
NODE_155528_length_352_cov_572.369637_g151649_i0.p1	NODE_155528_length_352_cov_572.369637_g151649_i0	P17436	43	42	18	59	12	52	6	30	48	54	2.45831	Probable NifZ protein (Fragment)	NifZ family
NODE_216306_length_300_cov_15.179283_g212399_i0.p5	NODE_216306_length_300_cov_15.179283_g212399_i0	D3ZVN1	41	46	48	92	57	98	6	30	46	44	2.84087	Colipase-like protein 2	Colipase family
TRINITY_DN266719_c20_g8_i2.p3	TRINITY_DN266719_c20_g8_i2	P31481	52	23	21	43	16	38	3.5	30	47	43	4.18659	Photosystem II reaction center protein K (PSII-K)	PsbK family
NODE_286139_length_260_cov_279.459716_g282227_i0.p2	NODE_286139_length_260_cov_279.459716_g282227_i0	P01547	46	26	14	39	11	36	5.9	30	59	58	5.70905	Bacteriocin fulvocin-C	0
NODE_1076105_length_134_cov_96.611765_g1072192_i0.p1	NODE_1076105_length_134_cov_96.611765_g1072192_i0	Q3AQ07	44	25	14	38	24	47	3.5	30	57	40	7.46727	50S ribosomal protein L32	Bacterial ribosomal protein bL32 family
TRINITY_DN757517_c0_g1_i1.p1	TRINITY_DN757517_c0_g1_i1	P19284	50	24	1	24	17	40	2.1	31	71	41	0.03943	Uncharacterized 6.8 kDa protein	0
NODE_468467_length_208_cov_0.981132_g464554_i0.p1	NODE_468467_length_208_cov_0.981132_g464554_i0	O32116	44	36	2	37	27	61	2.7	31	72	46	0.066074	UPF0349 protein YuzB	UPF0349 family
NODE_861237_length_173_cov_1.258065_g857324_i0.p1	NODE_861237_length_173_cov_1.258065_g857324_i0	Q9U645	43	35	12	46	33	67	2.6	31	73	43	0.067053	Omega-conotoxin-like TxMKLT1-0223	Conotoxin O1 superfamily
TRINITY_DN926935_c0_g1_i1.p1	TRINITY_DN926935_c0_g1_i1	P0DMY1	50	34	2	34	22	55	2.7	31	100	45	0.068037	Kappa-actitoxin-Avd4g (Kappa-AITX-Avd4g) (Antihypertensive protein BDS-7)	Sea anemone type 3 (BDS) potassium channel toxin family
TRINITY_DN265779_c1_g30_i1.p1	TRINITY_DN265779_c1_g30_i1	P26634	43	28	1	28	25	52	2.6	31	64	45	0.068037	E3 SUMO-protein ligase EGR2 (EC 2.3.2.-) (E3 SUMO-protein transferase ERG2) (Early growth response protein 2) (EGR-2) (Zinc finger protein Krox-20) (Fragment)	EGR C2H2-type zinc-finger protein family
TRINITY_DN1391808_c0_g1_i1.p3	TRINITY_DN1391808_c0_g1_i1	P83896	45	22	9	30	12	33	2	31	69	50	0.068037	U4-ctenitoxin-Pk1a (U4-CNTX-Pk1a) (Neurotoxin PKTx28C4) (Fragment)	Neurotoxin 03 (Tx2) family, 06 subfamily
NODE_538241_length_195_cov_0.924658_g534328_i0.p1	NODE_538241_length_195_cov_0.924658_g534328_i0	Q54HG1	46	28	4	31	12	39	2.6	31	60	49	0.070479	Putative uncharacterized protein DDB_G0289491	0
TRINITY_DN171903_c0_g1_i1.p1	TRINITY_DN171903_c0_g1_i1	B6DD46	42	36	51	86	3	38	2.6	31	42	42	0.070995	U15-lycotoxin-Ls1d (Toxin-like structure LSTX-N13)	Venom protein 11 family, 01 (wap-1) subfamily
NODE_577227_length_191_cov_0.732394_g573314_i0.p2	NODE_577227_length_191_cov_0.732394_g573314_i0	P16346	46	26	6	31	18	43	2.6	31	58	45	0.071955	Bowman-Birk type wound-induced trypsin inhibitor	Bowman-Birk serine protease inhibitor family
NODE_589948_length_190_cov_0.737589_g586035_i0.p1	NODE_589948_length_190_cov_0.737589_g586035_i0	P07209	48	29	23	48	23	51	2.7	31	53	40	0.072334	Variant surface glycoprotein MITAT 1.1000BC (VSG) (Fragment)	0
NODE_677316_length_185_cov_0.757353_g673403_i0.p3	NODE_677316_length_185_cov_0.757353_g673403_i0	Q9FJW3	40	47	1	47	14	59	2.1	31	92	57	0.074289	Cysteine-rich and transmembrane domain-containing protein WIH1 (Protein WINDHOSE 1)	CYSTM1 family
NODE_704542_length_183_cov_0.776119_g700629_i0.p3	NODE_704542_length_183_cov_0.776119_g700629_i0	B8HRF1	48	23	5	27	1	23	2	31	56	56	0.0751	Photosystem I reaction center subunit VIII	PsaI family
NODE_719704_length_182_cov_0.781955_g715791_i0.p1	NODE_719704_length_182_cov_0.781955_g715791_i0	A9ILJ1	50	32	21	51	9	40	2.7	31	58	48	0.075513	DNA-directed RNA polymerase subunit omega (RNAP omega subunit) (EC 2.7.7.6) (RNA polymerase omega subunit) (Transcriptase subunit omega)	RNA polymerase subunit omega family
NODE_853117_length_174_cov_0.832000_g849204_i0.p1	NODE_853117_length_174_cov_0.832000_g849204_i0	O83210	52	23	13	35	7	29	2.6	31	40	44	0.078985	Uncharacterized protein TP_0180	0
NODE_883710_length_172_cov_0.845528_g879797_i0.p2	NODE_883710_length_172_cov_0.845528_g879797_i0	P53116	42	45	9	52	39	83	2.6	31	79	45	0.079903	Uncharacterized protein YGL149W	0
NODE_889509_length_172_cov_0.845528_g885596_i0.p1	NODE_889509_length_172_cov_0.845528_g885596_i0	A0KLD9	40	42	1	40	19	60	2.6	31	74	40	0.079903	UPF0145 protein AHA_2580	UPF0145 family
NODE_893826_length_171_cov_1.590164_g889913_i0.p3	NODE_893826_length_171_cov_1.590164_g889913_i0	P03640	46	46	9	54	6	48	2	31	82	48	0.080371	Lysis protein (E protein) (GPE)	0
TRINITY_DN560671_c0_g1_i1.p1	TRINITY_DN560671_c0_g1_i1	Q3E767	48	23	21	43	2	24	2.7	31	43	50	0.080668	Uncharacterized protein YNL067W-B	0
TRINITY_DN1183010_c0_g1_i1.p1	TRINITY_DN1183010_c0_g1_i1	P50438	40	52	1	51	54	105	2.7	31	95	46	0.081481	Uncharacterized protein F12A10.7	0
NODE_957481_length_168_cov_0.857143_g953568_i0.p2	NODE_957481_length_168_cov_0.857143_g953568_i0	C0HJQ3	50	32	25	56	1	32	2	31	57	42	0.081806	Histone H2A [Cleaved into: Acipensin 1 (Ac1); Acipensin 2 (Ac2); Acipensin 3 (Ac3); Acipensin 4 (Ac4); Acipensin 5 (Ac5); Acipensin 6 (Ac6)] (Fragments)	Histone H2A family
TRINITY_DN251028_c0_g10_i1.p6	TRINITY_DN251028_c0_g10_i1	O83338	50	24	7	30	38	58	2.7	31	69	41	0.083641	Uncharacterized protein TP_0318	0
NODE_961237_length_167_cov_1.322034_g957324_i0.p1	NODE_961237_length_167_cov_1.322034_g957324_i0	P08935	43	47	8	47	49	94	2	31	85	42	0.083801	Cystatin	Cystatin family
NODE_1045882_length_162_cov_0.920354_g1041969_i0.p2	NODE_1045882_length_162_cov_0.920354_g1041969_i0	P02806	50	26	7	32	22	44	2.6	31	81	46	0.084836	Metallothionein-2 (MT-2) (Metallothionein-II) (MT-II)	Metallothionein superfamily, Type 3 family
TRINITY_DN8833_c0_g2_i1.p1	TRINITY_DN8833_c0_g2_i1	P52768	44	41	8	48	2	39	2.7	31	84	79	0.08501	Photosystem I reaction center subunit VIII (PSI-I)	PsaI family
TRINITY_DN232876_c1_g1_i1.p1	TRINITY_DN232876_c1_g1_i1	Q7TFA1	46	26	13	38	10	35	2	31	58	59	0.087994	Protein non-structural 7b (ns7b) (Accessory protein 7b)	0
NODE_549059_length_193_cov_1.083333_g545146_i0.p1	NODE_549059_length_193_cov_1.083333_g545146_i0	A4YD84	41	39	23	61	25	63	2.7	31	63	43	0.089012	Elongation factor 1-beta (EF-1-beta) (aEF-1beta)	EF-1-beta/EF-1-delta family
NODE_1004824_length_165_cov_0.896552_g1000911_i0.p1	NODE_1004824_length_165_cov_0.896552_g1000911_i0	P38190	41	49	2	46	24	72	2.7	31	89	40	0.090715	Putative uncharacterized protein YBL053W	0
NODE_575672_length_191_cov_0.732394_g571759_i0.p1	NODE_575672_length_191_cov_0.732394_g571759_i0	P25128	41	29	24	49	31	59	2.7	31	46	48	0.091903	Metallothionein (MT)	Metallothionein superfamily, Type 1 family
NODE_671147_length_185_cov_0.764706_g667234_i0.p3	NODE_671147_length_185_cov_0.764706_g667234_i0	P02865	52	25	17	41	3	27	2.6	31	41	89	0.092309	Omega-gliadin (Fragment)	0
NODE_134957_length_375_cov_1.435583_g131112_i0.p1	NODE_134957_length_375_cov_1.435583_g131112_i0	P62903	46	39	4	39	22	60	2.7	31	59	62	0.092838	Glacontryphan-M	O2 superfamily, Contryphan family
NODE_1033489_length_163_cov_0.912281_g1029576_i0.p2	NODE_1033489_length_163_cov_0.912281_g1029576_i0	P60259	41	41	11	46	12	52	2	31	87	62	0.093916	Toxin Boma6e (Alpha-neurotoxin Bom alpha-6e)	Long (3 C-C) scorpion toxin superfamily
NODE_584019_length_190_cov_1.843972_g580106_i0.p1	NODE_584019_length_190_cov_1.843972_g580106_i0	P45660	41	34	22	55	1	32	2.7	31	54	94	0.094139	Potassium channel toxin alpha-KTx 16.5 (Lqh 15-1) (Toxin 15-1) (alpha-KTx 1.7)	Short scorpion toxin superfamily, Potassium channel inhibitor family, Alpha-KTx 16 subfamily
TRINITY_DN265637_c6_g99_i1.p1	TRINITY_DN265637_c6_g99_i1	P17591	53	30	2	31	32	61	2.7	31	83	49	0.095676	Early E3 6.4 kDa protein	0
NODE_939756_length_169_cov_0.866667_g935843_i0.p2	NODE_939756_length_169_cov_0.866667_g935843_i0	Q2V4I9	42	43	9	49	23	65	2	31	78	52	0.097023	Defensin-like protein 275	DEFL family
NODE_547053_length_193_cov_1.430556_g543140_i0.p2	NODE_547053_length_193_cov_1.430556_g543140_i0	Q4L2X3	44	27	2	28	5	31	2.7	31	68	45	0.098019	Accessory secretory protein Asp4 (Orf5)	0
NODE_386827_length_226_cov_1.468927_g382914_i0.p1	NODE_386827_length_226_cov_1.468927_g382914_i0	Q9XKZ5	43	47	11	56	4	49	2.7	31	63	85	0.099044	ATP synthase protein 8 (A6L) (F-ATPase subunit 8)	ATPase protein 8 family
NODE_651308_length_186_cov_1.138686_g647395_i0.p1	NODE_651308_length_186_cov_1.138686_g647395_i0	Q07074	42	38	3	36	22	59	2	31	63	54	0.100165	Uncharacterized protein YHR007C-A	0
NODE_355984_length_235_cov_0.838710_g352071_i0.p1	NODE_355984_length_235_cov_0.838710_g352071_i0	Q89JL8	43	47	21	66	4	50	2.7	31	60	47	0.100752	Acylphosphatase (EC 3.6.1.7) (Acylphosphate phosphohydrolase)	Acylphosphatase family
TRINITY_DN58460_c0_g1_i1.p2	TRINITY_DN58460_c0_g1_i1	Q54GV3	42	31	1	31	12	42	2	31	67	46	0.102935	Putative uncharacterized transmembrane protein DDB_G0289959	0
NODE_812938_length_176_cov_1.133858_g809025_i0.p1	NODE_812938_length_176_cov_1.133858_g809025_i0	Q6B0W0	42	45	8	45	17	61	2	31	78	41	0.103408	Putative uncharacterized protein YPR039W	0
TRINITY_DN246101_c0_g3_i1.p1	TRINITY_DN246101_c0_g3_i1	Q59081	43	35	3	37	29	62	2.6	31	59	40	0.103675	Superoxide dismutase [Cu-Zn] (EC 1.15.1.1) (Fragment)	Cu-Zn superoxide dismutase family
TRINITY_DN214757_c0_g1_i1.p1	TRINITY_DN214757_c0_g1_i1	P0C1N9	41	32	3	34	31	62	2	31	76	45	0.103972	Phosphatidylinositol N-acetylglucosaminyltransferase subunit Y (Phosphatidylinositol-glycan biosynthesis class Y protein) (PIG-Y)	0
TRINITY_DN546068_c1_g3_i1.p2	TRINITY_DN546068_c1_g3_i1	P29425	44	34	4	37	28	60	2	31	74	41	0.106634	Delta-ctenitoxin-Pn2a (Delta-CNTX-Pn2a) (Delta-CNTX-Pn1c) (Neurotoxin Tx2-6) (PnTx2-6)	Neurotoxin 03 (Tx2) family, 06 subfamily
NODE_589144_length_190_cov_0.900709_g585231_i0.p1	NODE_589144_length_190_cov_0.900709_g585231_i0	J9ZCN8	52	27	37	63	21	46	2.1	31	43	42	0.1085	Prokaryotic ubiquitin-like protein UBact	Ubiquitin-like protein UBact family
NODE_314512_length_249_cov_1.040000_g310599_i0.p1	NODE_314512_length_249_cov_1.040000_g310599_i0	Q8SQ40	48	42	3	38	14	53	2	31	69	46	0.110389	C-C motif chemokine 5 (Small-inducible cytokine A5) (T-cell-specific protein RANTES)	Intercrine beta (chemokine CC) family
TRINITY_DN575083_c0_g2_i1.p4	TRINITY_DN575083_c0_g2_i1	Q3ZBV4	45	40	1	40	20	55	2	31	87	40	0.111504	High mobility group nucleosome-binding domain-containing protein 3	HMGN family
TRINITY_DN1180392_c0_g1_i1.p1	TRINITY_DN1180392_c0_g1_i1	P01479	46	35	10	37	24	58	2.7	31	64	42	0.112769	Neurotoxin-1'' (AaH I'') (AaHI'') (Neurotoxin I'') [Cleaved into: Neurotoxin-1/1' (AaH I/AaH I') (AaHI/AaHI') (Neurotoxin I/I')]	Long (4 C-C) scorpion toxin superfamily, Sodium channel inhibitor family, Alpha subfamily
NODE_336374_length_241_cov_1.083333_g332461_i0.p3	NODE_336374_length_241_cov_1.083333_g332461_i0	C0HJQ5	50	24	15	38	32	55	2.1	31	62	42	0.114053	Potassium channel toxin alpha-KTx 8.7 (Toxin MeKTx1-2)	Short scorpion toxin superfamily, Potassium channel inhibitor family, Alpha-KTx 08 subfamily
TRINITY_DN1602361_c0_g1_i1.p2	TRINITY_DN1602361_c0_g1_i1	Q3E814	54	26	6	30	15	40	2.1	31	67	45	0.114528	Uncharacterized protein YLL006W-A	0
TRINITY_DN224899_c0_g2_i1.p1	TRINITY_DN224899_c0_g2_i1	Q3LHN2	46	28	12	39	2	29	2.7	31	72	54	0.115185	Keratin-associated protein 19-2	KRTAP type 19 family
NODE_337444_length_240_cov_2.356021_g333531_i0.p3	NODE_337444_length_240_cov_2.356021_g333531_i0	Q7M3P2	43	49	6	52	27	70	2	31	62	51	0.115662	Gastrolith matrix protein (Fragment)	0
TRINITY_DN877701_c0_g1_i1.p4	TRINITY_DN877701_c0_g1_i1	P0DM56	41	29	7	35	15	43	2.1	31	76	47	0.116469	Venom peptide SjAPI-2 (Ascaris-type protease inhibitor-2)	Serine protease inhibitor-like (TIL domain-containing) family
NODE_920121_length_170_cov_0.859504_g916208_i0.p1	NODE_920121_length_170_cov_0.859504_g916208_i0	P01057	42	43	15	50	15	57	2.7	31	77	57	0.116863	Bowman-Birk type proteinase inhibitor DE-3	Bowman-Birk serine protease inhibitor family
NODE_876794_length_172_cov_1.642276_g872881_i0.p4	NODE_876794_length_172_cov_1.642276_g872881_i0	G2TRK5	61	23	9	29	4	26	2	31	77	77	0.117482	Putative uncharacterized protein SPAC110.05	0
TRINITY_DN263705_c1_g35_i1.p4	TRINITY_DN263705_c1_g35_i1	P80002	41	51	13	63	28	74	2.7	31	77	66	0.118491	Spermatid-specific protein T2 [Cleaved into: Spermatid-specific protein T2B; Sperm protamine SP2]	0
NODE_937013_length_169_cov_0.866667_g933100_i0.p2	NODE_937013_length_169_cov_0.866667_g933100_i0	Q2YAY4	42	43	6	48	24	66	2.7	31	78	43	0.121178	30S ribosomal protein S14	Universal ribosomal protein uS14 family
NODE_744837_length_180_cov_1.412214_g740924_i0.p2	NODE_744837_length_180_cov_1.412214_g740924_i0	Q2NVK4	44	36	8	43	46	79	2.1	31	68	44	0.12171	30S ribosomal protein S16	Bacterial ribosomal protein bS16 family
TRINITY_DN1122382_c0_g1_i1.p2	TRINITY_DN1122382_c0_g1_i1	A3DMR8	42	36	1	36	3	38	2.6	31	51	58	0.123762	50S ribosomal protein L24e	Eukaryotic ribosomal protein eL24 family
TRINITY_DN630980_c0_g2_i1.p3	TRINITY_DN630980_c0_g2_i1	P0ADA9	50	36	16	51	42	71	2.6	31	51	50	0.124317	Osmotically-inducible lipoprotein B	0
NODE_552200_length_192_cov_1.454545_g548287_i0.p1	NODE_552200_length_192_cov_1.454545_g548287_i0	Q05FK2	44	48	14	61	37	79	2.7	31	76	41	0.124606	30S ribosomal protein S13	Universal ribosomal protein uS13 family
NODE_151451_length_357_cov_1.743506_g147574_i0.p1	NODE_151451_length_357_cov_1.743506_g147574_i0	Q54UN1	42	53	1	52	43	92	2.7	31	85	55	0.125305	HssA/B-like protein 38	HssA/B family
TRINITY_DN212072_c0_g3_i1.p3	TRINITY_DN212072_c0_g3_i1	Q07490	41	41	6	46	26	62	2.6	31	85	54	0.125396	Signal transducer CD24 (Heat-stable antigen) (HSA) (Nectadrin) (CD antigen CD24)	CD24 family
TRINITY_DN136797_c0_g1_i1.p2	TRINITY_DN136797_c0_g1_i1	B6EPP1	47	36	1	36	1	36	2.1	31	100	65	0.127254	50S ribosomal protein L33	Bacterial ribosomal protein bL33 family
TRINITY_DN396426_c0_g1_i1.p1	TRINITY_DN396426_c0_g1_i1	Q9TUC2	41	39	2	40	22	59	2.7	31	51	63	0.127326	Sperm protamine P1	Protamine P1 family
TRINITY_DN1481417_c0_g1_i1.p2	TRINITY_DN1481417_c0_g1_i1	P19046	43	44	8	44	27	70	2	31	64	62	0.129624	NADH-ubiquinone oxidoreductase chain 4 (EC 7.1.1.2) (NADH dehydrogenase subunit 4) (Fragment)	Complex I subunit 4 family
NODE_314699_length_249_cov_0.800000_g310786_i0.p2	NODE_314699_length_249_cov_0.800000_g310786_i0	Q8TGN5	42	31	4	34	12	42	2.7	31	89	67	0.132521	Uncharacterized protein YIL105W-A	0
NODE_646765_length_186_cov_2.277372_g642852_i0.p1	NODE_646765_length_186_cov_2.277372_g642852_i0	P08002	42	26	2	25	8	33	2.6	31	57	49	0.132947	Metallothionein (MT)	Metallothionein superfamily, Type 14 family
TRINITY_DN1540025_c0_g1_i1.p1	TRINITY_DN1540025_c0_g1_i1	P20016	93	14	4	17	3	16	2.6	31	47	88	0.136073	NAD-specific glutamate dehydrogenase (NAD-GDH) (EC 1.4.1.2) (Fragment)	Glu/Leu/Phe/Val dehydrogenases family
TRINITY_DN250147_c0_g1_i1.p4	TRINITY_DN250147_c0_g1_i1	Q03296	48	42	5	46	24	61	2.7	31	84	49	0.136073	Period circadian protein (Fragment)	0
NODE_508484_length_200_cov_1.245033_g504571_i0.p1	NODE_508484_length_200_cov_1.245033_g504571_i0	P08105	44	32	25	56	37	68	2.7	31	48	41	0.137434	Putative uncharacterized protein Z	0
TRINITY_DN258375_c0_g2_i1.p1	TRINITY_DN258375_c0_g2_i1	A8FEF4	45	49	18	62	27	75	2	31	70	49	0.138379	Cell cycle protein GpsB (Guiding PBP1-shuttling protein)	GpsB family
NODE_392970_length_225_cov_0.869318_g389057_i0.p1	NODE_392970_length_225_cov_0.869318_g389057_i0	A9BF40	43	30	35	64	23	52	2.1	31	40	56	0.138795	50S ribosomal protein L33	Bacterial ribosomal protein bL33 family
NODE_890857_length_172_cov_0.699187_g886944_i0.p2	NODE_890857_length_172_cov_0.699187_g886944_i0	C0HL25	48	25	30	54	3	27	2.7	31	45	86	0.140424	Cyclotide psyleio B	Cyclotide family, Moebius subfamily
TRINITY_DN933251_c2_g1_i1.p2	TRINITY_DN933251_c2_g1_i1	Q9T4R3	43	42	1	42	42	83	2.6	31	74	44	0.140584	NADH-ubiquinone oxidoreductase chain 4L (EC 7.1.1.2) (NADH dehydrogenase subunit 4L)	Complex I subunit 4L family
NODE_449693_length_211_cov_2.685185_g445780_i0.p3	NODE_449693_length_211_cov_2.685185_g445780_i0	Q9UHT4	43	30	10	39	11	40	2	31	75	45	0.141555	Putative uncharacterized protein PRO1854	0
TRINITY_DN1364264_c0_g1_i1.p5	TRINITY_DN1364264_c0_g1_i1	P04355	44	27	5	30	13	39	2.6	31	60	44	0.143893	Metallothionein-2 (MT-2) (Metallothionein-II) (MT-II)	Metallothionein superfamily, Type 1 family
TRINITY_DN1496241_c1_g1_i1.p3	TRINITY_DN1496241_c1_g1_i1	P83762	43	37	8	41	42	78	2.7	31	88	42	0.146343	Submaxillary mucin (CSM) (Fragment)	0
NODE_212789_length_303_cov_2.015748_g208883_i0.p5	NODE_212789_length_303_cov_2.015748_g208883_i0	P83429	42	36	1	33	3	38	2.7	31	97	95	0.152163	Spheniscin-1 (Sphe-1) (pBD-1)	Beta-defensin family
TRINITY_DN665860_c0_g1_i1.p1	TRINITY_DN665860_c0_g1_i1	P00999	48	27	1	26	29	55	2.6	31	61	42	0.152704	Seminal plasma acrosin inhibitor A1	0
TRINITY_DN1245294_c1_g1_i1.p3	TRINITY_DN1245294_c1_g1_i1	Q9FRF9	44	39	5	43	10	48	2.6	31	87	52	0.15414	Phytosulfokines 3 [Cleaved into: Phytosulfokine-alpha (PSK-alpha) (Phytosulfokine-a); Phytosulfokine-beta (PSK-beta) (Phytosulfokine-b)]	Phytosulfokine family
NODE_530787_length_196_cov_1.061224_g526874_i0.p1	NODE_530787_length_196_cov_1.061224_g526874_i0	Q3BAQ9	43	40	21	60	14	51	2.7	31	62	66	0.155512	Photosystem II reaction center protein K (PSII-K)	PsbK family
NODE_468498_length_208_cov_0.981132_g464585_i0.p1	NODE_468498_length_208_cov_0.981132_g464585_i0	Q34801	45	33	8	40	26	55	2	31	57	49	0.158534	ATP synthase protein 8 (A6L) (F-ATPase subunit 8)	ATPase protein 8 family
NODE_270395_length_268_cov_1.726027_g266483_i0.p1	NODE_270395_length_268_cov_1.726027_g266483_i0	Q2JXZ7	41	41	28	68	6	46	2.1	31	53	67	0.15909	Photosystem II reaction center protein Z (PSII-Z)	PsbZ family
TRINITY_DN760909_c1_g1_i1.p1	TRINITY_DN760909_c1_g1_i1	O80460	49	35	4	38	42	75	2.1	31	67	43	0.161946	Precursor of CEP3 (PCEP3) [Cleaved into: C-terminally encoded peptide 3 (CEP3)]	C-terminally encoded plant signaling peptide (CEP) family
TRINITY_DN243302_c0_g1_i1.p3	TRINITY_DN243302_c0_g1_i1	Q9UGL9	41	49	1	42	50	98	2.7	31	117	49	0.168752	Cysteine-rich C-terminal protein 1 (Protein NICE-1)	0
NODE_180668_length_329_cov_0.925000_g176769_i0.p1	NODE_180668_length_329_cov_0.925000_g176769_i0	C1F7R8	45	29	5	33	32	60	2.6	31	48	46	0.170608	50S ribosomal protein L28	Bacterial ribosomal protein bL28 family
TRINITY_DN745372_c0_g2_i1.p2	TRINITY_DN745372_c0_g2_i1	D2Y2C0	42	36	2	36	21	55	2.6	31	49	43	0.170746	U8-theraphotoxin-Hhn1a (U8-TRTX-Hhn1a) (Hainantoxin-XIV) (HNTX-XIV)	AVIT (prokineticin) family
TRINITY_DN852254_c0_g1_i1.p3	TRINITY_DN852254_c0_g1_i1	P79990	41	44	8	49	7	50	2.7	31	80	73	0.171264	Sperm protamine P1	Protamine P1 family
NODE_415196_length_219_cov_1.476471_g411283_i0.p2	NODE_415196_length_219_cov_1.476471_g411283_i0	Q8DVK5	42	43	6	48	65	104	2.7	31	81	41	0.175528	DNA-directed RNA polymerase subunit omega (RNAP omega subunit) (EC 2.7.7.6) (RNA polymerase omega subunit) (Transcriptase subunit omega)	RNA polymerase subunit omega family
TRINITY_DN653767_c0_g1_i1.p1	TRINITY_DN653767_c0_g1_i1	Q9BPC5	46	37	2	34	23	58	2.7	31	90	47	0.176351	Conotoxin VnMEKL-024	Conotoxin O2 superfamily
TRINITY_DN549096_c0_g1_i1.p1	TRINITY_DN549096_c0_g1_i1	Q3LI70	48	33	7	39	12	37	2.6	31	73	57	0.178505	Keratin-associated protein 19-6	KRTAP type 19 family
TRINITY_DN192737_c0_g3_i1.p2	TRINITY_DN192737_c0_g3_i1	Q9TBI7	47	38	10	46	18	55	2.1	31	61	69	0.178642	ATP synthase protein 8 (A6L) (F-ATPase subunit 8)	ATPase protein 8 family
NODE_297063_length_256_cov_1.212560_g293150_i0.p1	NODE_297063_length_256_cov_1.212560_g293150_i0	P51694	40	42	30	67	39	80	2	31	59	43	0.182051	Peptide YY (PYY) (Peptide tyrosine tyrosine)	NPY family
TRINITY_DN224696_c4_g1_i1.p3	TRINITY_DN224696_c4_g1_i1	O08632	52	31	1	31	17	47	2.7	31	86	50	0.183512	Keratin-associated protein 19-5 (Glycine tyrosine-rich hair protein) (High-glycine tyrosine keratin type 1 alpha) (HGTp type 1 alpha) (Keratin-associated protein 8-2)	KRTAP type 19 family
TRINITY_DN916623_c0_g1_i1.p3	TRINITY_DN916623_c0_g1_i1	Q1AUL2	40	42	3	37	35	76	2.1	31	114	46	0.188593	Sec-independent protein translocase protein TatA	TatA/E family
NODE_375983_length_229_cov_1.266667_g372070_i0.p1	NODE_375983_length_229_cov_1.266667_g372070_i0	O07606	44	34	1	34	15	46	2.1	31	97	74	0.192523	Uncharacterized protein YhfH	0
TRINITY_DN263410_c0_g6_i1.p1	TRINITY_DN263410_c0_g6_i1	Q8K199	41	44	20	62	19	60	2.7	31	71	56	0.197533	COX assembly mitochondrial protein 2 homolog	CMC family
NODE_245504_length_282_cov_0.879828_g241594_i0.p1	NODE_245504_length_282_cov_0.879828_g241594_i0	P0C5F3	49	35	1	35	35	62	2.6	31	76	48	0.197837	Venom peptide La1	Scorpion La1-like peptide family
NODE_600005_length_189_cov_1.842857_g596092_i0.p1	NODE_600005_length_189_cov_1.842857_g596092_i0	A6VPK8	43	42	2	43	5	46	2.6	31	89	45	0.19835	Integration host factor subunit beta (IHF-beta)	Bacterial histone-like protein family
NODE_241347_length_284_cov_1.940426_g237437_i0.p2	NODE_241347_length_284_cov_1.940426_g237437_i0	Q9M833	44	32	6	37	9	40	2	31	57	40	0.205787	Defensin-like protein 44	DEFL family
TRINITY_DN1534051_c0_g2_i1.p1	TRINITY_DN1534051_c0_g2_i1	A1RTI5	44	43	7	44	25	67	2.7	31	83	61	0.205832	30S ribosomal protein S17e	Eukaryotic ribosomal protein eS17 family
NODE_236756_length_287_cov_1.495798_g232847_i0.p2	NODE_236756_length_287_cov_1.495798_g232847_i0	P52926	43	53	11	62	24	74	2.7	31	60	49	0.20648	High mobility group protein HMGI-C (High mobility group AT-hook protein 2)	HMGA family
TRINITY_DN241000_c0_g1_i2.p3	TRINITY_DN241000_c0_g1_i2	Q42377	44	34	12	44	47	80	2.7	31	61	40	0.207449	Metallothionein-like protein 4B (MT-4B) (EC protein homolog 2)	Metallothionein superfamily, Type 15 family
NODE_121885_length_390_cov_2.985337_g118073_i0.p2	NODE_121885_length_390_cov_2.985337_g118073_i0	Q07502	44	34	21	54	29	62	2	31	47	46	0.212697	Defensin-like protein (8.4 kDa sulfur-rich protein) (Probable proteinase inhibitor P322) (Protein SE60)	DEFL family, Protease inhibitor I18 (RTI/MTI-2) subfamily
TRINITY_DN897584_c0_g1_i1.p5	TRINITY_DN897584_c0_g1_i1	P0C1F1	48	23	2	24	23	45	2.6	31	70	49	0.226789	Delta-actitoxin-Ael1c (Delta-AITX-Ael1c) (Toxin APE 1-2)	Sea anemone sodium channel inhibitory toxin family, Type I subfamily
TRINITY_DN262303_c6_g182_i1.p2	TRINITY_DN262303_c6_g182_i1	Q9XST5	42	31	4	34	21	48	2.7	31	89	51	0.228163	Metallothionein-2 (MT-2) (Metallothionein-II) (MT-II)	Metallothionein superfamily, Type 1 family
NODE_429141_length_216_cov_1.245509_g425228_i0.p3	NODE_429141_length_216_cov_1.245509_g425228_i0	P00112	42	33	7	39	49	81	2.7	31	83	41	0.228994	Cytochrome c6 (Cytochrome c-553) (Cytochrome c553) (Soluble cytochrome f)	Cytochrome c family, PetJ subfamily
TRINITY_DN1314489_c0_g1_i1.p4	TRINITY_DN1314489_c0_g1_i1	Q54DB0	41	34	8	41	35	65	2	31	81	40	0.232873	UPF0512 protein V	UPF0512 family
TRINITY_DN253565_c0_g25_i1.p2	TRINITY_DN253565_c0_g25_i1	P53515	46	41	2	42	61	100	2.7	31	98	41	0.236844	AFA-III adhesin operon regulatory protein	0
TRINITY_DN14119_c1_g84_i1.p2	TRINITY_DN14119_c1_g84_i1	P82466	42	31	1	31	33	63	2.7	31	91	45	0.241806	Disintegrin EC6 subunit beta (EC6B)	Venom metalloproteinase (M12B) family, P-II subfamily, P-IIe sub-subfamily
NODE_505144_length_201_cov_0.881579_g501231_i0.p2	NODE_505144_length_201_cov_0.881579_g501231_i0	P81903	71	21	7	27	1	19	2	31	70	100	0.244052	Histone H2B 1 (Antibacterial histone-like protein 1) (HLP-1) (Fragment)	Histone H2B family
TRINITY_DN238447_c0_g1_i1.p2	TRINITY_DN238447_c0_g1_i1	A6NM66	42	43	3	41	50	92	2.6	31	98	40	0.253529	Uncharacterized protein encoded by LINC01548	0
TRINITY_DN104363_c0_g1_i1.p2	TRINITY_DN104363_c0_g1_i1	Q54JB1	44	36	5	40	25	60	2.7	31	65	40	0.256088	Protein sigN139 (SrfA-induced gene N-like protein 139)	0
TRINITY_DN638883_c0_g1_i1.p1	TRINITY_DN638883_c0_g1_i1	P87297	41	39	6	44	35	70	2	31	87	43	0.259275	DASH complex subunit dad1 (Outer kinetochore protein dad1)	DASH complex DAD1 family
TRINITY_DN1117197_c0_g2_i1.p1	TRINITY_DN1117197_c0_g2_i1	Q8K996	44	43	10	51	24	66	2.7	31	80	40	0.279964	Cytochrome bo(3) ubiquinol oxidase subunit 4 (Cytochrome o ubiquinol oxidase subunit 4) (Cytochrome o subunit 4) (Oxidase bo(3) subunit 4) (Ubiquinol oxidase polypeptide IV) (Ubiquinol oxidase subunit 4)	Cytochrome c oxidase bacterial subunit 4 family
TRINITY_DN638616_c0_g1_i1.p1	TRINITY_DN638616_c0_g1_i1	P0C5M7	41	34	11	44	29	60	2.1	31	67	54	0.283847	Putative uncharacterized protein YEL050W-A	0
TRINITY_DN227120_c0_g2_i2.p2	TRINITY_DN227120_c0_g2_i2	P86960	41	59	22	80	64	120	2	31	73	45	0.285511	Glycine-rich protein 3 (Lysine-rich matrix protein 7) (KRMP7)	0
NODE_827074_length_175_cov_1.444444_g823161_i0.p1	NODE_827074_length_175_cov_1.444444_g823161_i0	Q54N87	52	31	4	34	43	71	2.6	31	53	43	0.300793	Putative uncharacterized protein DDB_G0285443	0
TRINITY_DN1474256_c0_g1_i1.p2	TRINITY_DN1474256_c0_g1_i1	P58625	52	25	17	39	4	28	2.1	31	50	83	0.30288	Conotoxin Bt12.1 (Conotoxin BeTXIIa)	0
NODE_336986_length_240_cov_7.329843_g333073_i0.p3	NODE_336986_length_240_cov_7.329843_g333073_i0	Q8U232	52	25	1	25	1	22	2.6	31	76	68	0.310399	50S ribosomal protein L41e (Large ribosomal subunit protein eL41)	Eukaryotic ribosomal protein eL41 family
TRINITY_DN866521_c0_g2_i1.p3	TRINITY_DN866521_c0_g2_i1	A7HT69	42	38	3	40	18	55	2.6	31	84	41	0.316286	50S ribosomal protein L27	Bacterial ribosomal protein bL27 family
TRINITY_DN265554_c6_g11_i1.p2	TRINITY_DN265554_c6_g11_i1	Q04621	41	37	14	50	8	44	2.7	31	71	40	0.321311	Sperm-specific protein Phi-1	0
NODE_907948_length_170_cov_2.925620_g904035_i0.p1	NODE_907948_length_170_cov_2.925620_g904035_i0	B9L885	41	44	13	56	3	43	2	31	79	69	0.322573	50S ribosomal protein L35	Bacterial ribosomal protein bL35 family
TRINITY_DN821994_c0_g1_i1.p3	TRINITY_DN821994_c0_g1_i1	Q86IE6	48	33	8	40	24	56	2.7	31	77	59	0.323854	Putative uncharacterized protein DDB_G0275629	0
NODE_390995_length_225_cov_1.392045_g387082_i0.p1	NODE_390995_length_225_cov_1.392045_g387082_i0	A0A023PXB9	45	49	8	55	63	106	2.1	31	65	41	0.327483	Putative uncharacterized membrane protein YDR199W	0
TRINITY_DN80229_c0_g1_i1.p2	TRINITY_DN80229_c0_g1_i1	P54180	43	37	7	42	13	49	2.6	31	77	58	0.33907	Uncharacterized protein YpmT	0
TRINITY_DN1495009_c2_g1_i1.p1	TRINITY_DN1495009_c2_g1_i1	P84012	48	25	1	24	16	40	2.7	31	74	46	0.341072	U7-ctenitoxin-Pk1a (U7-CNTX-Pk1a) (Neurotoxin PKTx36C1)	Neurotoxin 03 (Tx2) family, 04 subfamily
TRINITY_DN241334_c0_g7_i1.p5	TRINITY_DN241334_c0_g7_i1	P17534	43	37	13	49	64	91	2.1	31	74	41	0.346325	Alpha-defensin-related sequence 2 (CRS4C1) (Cryptdin-related protein 4C-1) (Defensin-related cryptdin-related sequence 2)	Alpha-defensin family
TRINITY_DN264680_c9_g1_i1.p2	TRINITY_DN264680_c9_g1_i1	Q6XLL8	42	38	8	45	14	49	2.6	31	81	62	0.346839	Potassium channel toxin alpha-KTx 6.7 (OcKTx2)	Short scorpion toxin superfamily, Potassium channel inhibitor family, Alpha-KTx 06 subfamily
TRINITY_DN163379_c0_g3_i1.p1	TRINITY_DN163379_c0_g3_i1	P59906	45	33	1	33	46	78	2.1	31	63	42	0.360117	Dicentracin (Dicentracine)	Pleurocidin family
NODE_34770_length_554_cov_2.633663_g31681_i0.p2	NODE_34770_length_554_cov_2.633663_g31681_i0	Q5T5B0	42	38	41	78	6	41	2.7	31	48	41	0.361315	Late cornified envelope protein 3E (Late envelope protein 17)	LCE family
NODE_841601_length_174_cov_2.056000_g837688_i0.p1	NODE_841601_length_174_cov_2.056000_g837688_i0	Q26497	42	31	18	48	30	58	2	31	53	46	0.36363	Metallothionein-A (MTA) (Fragment)	Metallothionein superfamily, Type 4 family
TRINITY_DN265554_c6_g20_i1.p4	TRINITY_DN265554_c6_g20_i1	P42137	47	34	1	34	19	51	2.1	31	100	56	0.363963	Sperm protamine P1	Protamine P1 family
NODE_110115_length_405_cov_3.033708_g106359_i0.p2	NODE_110115_length_405_cov_3.033708_g106359_i0	A4XAG3	42	50	16	60	55	104	2.6	31	60	48	0.375321	50S ribosomal protein L21	Bacterial ribosomal protein bL21 family
TRINITY_DN207721_c0_g2_i1.p1	TRINITY_DN207721_c0_g2_i1	P35325	41	37	1	31	33	68	2.6	31	119	51	0.375649	Small proline-rich protein 2B (SPR-2B)	Cornifin (SPRR) family
NODE_92305_length_430_cov_7.713911_g88651_i0.p1	NODE_92305_length_430_cov_7.713911_g88651_i0	B0YPP9	46	35	19	53	1	35	2.6	31	50	54	0.376092	50S ribosomal protein L33, plastid	Bacterial ribosomal protein bL33 family
TRINITY_DN210947_c0_g2_i1.p2	TRINITY_DN210947_c0_g2_i1	A8FDQ0	45	33	8	40	14	46	2.7	31	67	43	0.377157	UPF0291 protein BPUM_1689	UPF0291 family
TRINITY_DN165935_c0_g1_i1.p2	TRINITY_DN165935_c0_g1_i1	P0C230	42	50	8	53	56	105	2.6	31	88	47	0.379835	Protamine	0
TRINITY_DN263089_c1_g104_i3.p3	TRINITY_DN263089_c1_g104_i3	Q3E813	41	29	15	43	22	44	2.6	31	63	59	0.380179	Uncharacterized protein YLR154C-G	0
TRINITY_DN124915_c0_g2_i1.p3	TRINITY_DN124915_c0_g2_i1	P0C612	49	35	10	39	3	37	2	31	59	92	0.384717	Iota-conotoxin-like L11.5	Conotoxin I1 superfamily
NODE_37164_length_546_cov_3.436620_g34032_i0.p3	NODE_37164_length_546_cov_3.436620_g34032_i0	Q70RD5	43	35	9	43	2	34	2.1	31	71	45	0.403235	Hematopoietic cell signal transducer (DNAX-activation protein 10) (Membrane protein DAP10)	DAP10 family
TRINITY_DN265405_c8_g27_i2.p1	TRINITY_DN265405_c8_g27_i2	Q70LD2	44	39	9	47	55	93	2	31	57	41	0.403242	Uncharacterized protein ORF94	0
TRINITY_DN263328_c4_g20_i1.p3	TRINITY_DN263328_c4_g20_i1	P83557	48	21	6	26	14	34	2.1	31	60	55	0.428117	Mu-hexatoxin-Mg1b (Mu-HXTX-Mg1b) (Neurotoxin magi-1)	Neurotoxin 14 (magi-1) family, 09 (magi-1) subfamily
TRINITY_DN206362_c0_g2_i1.p2	TRINITY_DN206362_c0_g2_i1	Q71VG7	41	37	4	40	7	43	2.1	31	56	59	0.483572	Sperm protamine P1	Protamine P1 family
TRINITY_DN256691_c0_g1_i1.p2	TRINITY_DN256691_c0_g1_i1	Q54P25	45	38	8	45	22	55	2.7	31	58	63	0.505317	Putative uncharacterized protein DDB_G0284851	0
NODE_184288_length_325_cov_5.094203_g180389_i0.p1	NODE_184288_length_325_cov_5.094203_g180389_i0	Q39QR6	40	42	7	47	51	92	2.7	31	76	41	0.568158	50S ribosomal protein L21	Bacterial ribosomal protein bL21 family
NODE_149853_length_358_cov_6.666667_g145981_i0.p1	NODE_149853_length_358_cov_6.666667_g145981_i0	Q54J24	43	37	4	40	6	41	2.6	31	79	70	0.576537	Uncharacterized transmembrane protein DDB_G0288365	0
TRINITY_DN228003_c0_g2_i1.p5	TRINITY_DN228003_c0_g2_i1	E6ZBE2	48	31	5	35	30	60	2.1	31	82	40	0.585643	Kassorin-S (PreproKassorin-S)	Frog skin active peptide (FSAP) family, Brevinin subfamily
NODE_273480_length_266_cov_31.087558_g269568_i0.p1	NODE_273480_length_266_cov_31.087558_g269568_i0	O29387	42	33	10	42	6	38	2.7	31	77	56	0.589367	50S ribosomal protein L37e	Eukaryotic ribosomal protein eL37 family
NODE_308040_length_251_cov_1.950495_g304127_i0.p1	NODE_308040_length_251_cov_1.950495_g304127_i0	Q5JDU6	44	32	11	42	41	72	2.1	31	41	42	0.592	Putative antitoxin TK1752	UPF0330 family
NODE_890998_length_171_cov_6.311475_g887085_i0.p5	NODE_890998_length_171_cov_6.311475_g887085_i0	Q2V2W7	45	33	15	47	33	64	2	31	59	42	0.617891	Putative defensin-like protein 274	DEFL family
NODE_73835_length_460_cov_73.822384_g70319_i0.p3	NODE_73835_length_460_cov_73.822384_g70319_i0	Q81VU6	44	27	2	28	12	38	2.7	31	77	56	0.671275	50S ribosomal protein L33 1	Bacterial ribosomal protein bL33 family
TRINITY_DN183162_c0_g1_i1.p3	TRINITY_DN183162_c0_g1_i1	P67983	41	37	3	38	19	50	2.1	31	95	61	0.686931	Metallothionein-1A (MT-1A) (MTC) (Metallothionein-IA) (MT-IA)	Metallothionein superfamily, Type 1 family
TRINITY_DN242310_c2_g4_i4.p1	TRINITY_DN242310_c2_g4_i4	P43401	44	34	5	37	15	48	2.6	31	49	44	0.735619	EC protein homolog (Zinc metallothionein class II)	Metallothionein superfamily, Type 15 family
NODE_352735_length_235_cov_13.424731_g348822_i0.p4	NODE_352735_length_235_cov_13.424731_g348822_i0	P56717	67	18	10	27	1	18	2.1	31	50	55	0.741382	Orexin-A (Hypocretin-1) (Hcrt1)	Orexin family
TRINITY_DN265596_c3_g5_i2.p3	TRINITY_DN265596_c3_g5_i2	P0C1W3	41	39	11	47	31	69	2.1	31	52	42	0.780528	Alpha-conotoxin RVIIIA (AlphaS-conotoxin RVIIIA)	Conotoxin S superfamily
NODE_92989_length_429_cov_6.302632_g89331_i0.p1	NODE_92989_length_429_cov_6.302632_g89331_i0	P69758	50	34	10	43	9	40	2	31	47	45	0.792872	Conotoxin Vc6a (Vc6.1)	Conotoxin O1 superfamily
NODE_12650_length_698_cov_6.870570_g10272_i0.p1	NODE_12650_length_698_cov_6.870570_g10272_i0	A5ELL8	47	34	44	77	21	54	2.1	31	44	41	0.859717	30S ribosomal protein S17	Universal ribosomal protein uS17 family
TRINITY_DN263736_c1_g1_i2.p5	TRINITY_DN263736_c1_g1_i2	P33248	59	22	14	35	9	30	2	31	41	50	0.91528	Thymosin beta-12	Thymosin beta family
NODE_48121_length_514_cov_8.873118_g44838_i0.p4	NODE_48121_length_514_cov_8.873118_g44838_i0	Q66285	63	24	7	29	31	54	2.7	31	44	44	0.940549	Uncharacterized 6 kDa protein	0
NODE_11606_length_715_cov_20.117117_g9312_i0.p8	NODE_11606_length_715_cov_20.117117_g9312_i0	P83938	52	25	9	33	4	26	2.7	31	69	86	1.59559	Kalata-B4	Cyclotide family, Moebius subfamily
TRINITY_DN203998_c0_g3_i1.p4	TRINITY_DN203998_c0_g3_i1	Q9Z6V4	42	36	21	56	44	78	2.1	31	55	44	1.68279	30S ribosomal protein S18	Bacterial ribosomal protein bS18 family
TRINITY_DN1436037_c0_g1_i1.p5	TRINITY_DN1436037_c0_g1_i1	Q9HIT7	42	33	4	35	18	50	2.7	31	61	61	1.80139	50S ribosomal protein L37e	Eukaryotic ribosomal protein eL37 family
NODE_221874_length_296_cov_176.680162_g217967_i0.p2	NODE_221874_length_296_cov_176.680162_g217967_i0	A8F5G0	44	32	22	51	15	46	2.7	31	57	41	2.20812	30S ribosomal protein S18	Bacterial ribosomal protein bS18 family
TRINITY_DN1534051_c0_g1_i1.p2	TRINITY_DN1534051_c0_g1_i1	O03199	50	30	1	27	36	65	2.6	31	63	44	2.86849	ATP synthase protein 8 (A6L) (F-ATPase subunit 8)	ATPase protein 8 family
TRINITY_DN260865_c3_g144_i1.p3	TRINITY_DN260865_c3_g144_i1	P85035	41	34	7	39	8	41	1.5	32	74	83	0.067465	Perlinhibin	0
TRINITY_DN407873_c3_g2_i1.p5	TRINITY_DN407873_c3_g2_i1	Q38803	44	32	3	33	11	42	1.2	32	74	71	0.068037	Putative metallothionein-like protein 1B (MT-1B)	Metallothionein superfamily, Type 15 family
TRINITY_DN1671016_c0_g1_i1.p1	TRINITY_DN1671016_c0_g1_i1	Q91G40	42	36	7	42	10	45	0.93	32	71	65	0.068037	Uncharacterized protein 065R	0
TRINITY_DN264179_c3_g67_i3.p2	TRINITY_DN264179_c3_g67_i3	P04262	41	66	4	63	90	155	1.6	32	86	40	0.068037	Keratin, type II cytoskeletal 68 kDa, component IB (Fragment)	Intermediate filament family
NODE_783754_length_178_cov_0.806202_g779841_i0.p1	NODE_783754_length_178_cov_0.806202_g779841_i0	Q910M3	43	30	7	36	23	52	1.5	32	51	49	0.071859	Early 3 Conserved Region 1-alpha protein (E3 CR1-alpha) (Early 3 6.7K protein) (E3-6.7k)	Adenoviridae E3-CR1 family
NODE_595366_length_190_cov_0.737589_g591453_i0.p2	NODE_595366_length_190_cov_0.737589_g591453_i0	P56529	45	40	19	58	30	67	1.2	32	63	53	0.072334	Psi-conotoxin PIIIE (Psi-conotoxin P3.8)	Conotoxin M superfamily
NODE_670248_length_185_cov_0.764706_g666335_i0.p1	NODE_670248_length_185_cov_0.764706_g666335_i0	A8ZRY0	52	33	2	33	17	49	1.6	32	67	40	0.074289	50S ribosomal protein L27	Bacterial ribosomal protein bL27 family
NODE_707773_length_183_cov_0.776119_g703860_i0.p1	NODE_707773_length_183_cov_0.776119_g703860_i0	P06927	48	33	2	33	39	71	0.92	32	62	40	0.0751	Probable protein E5	Papillomaviridae E5 protein family
NODE_718222_length_182_cov_0.781955_g714309_i0.p3	NODE_718222_length_182_cov_0.781955_g714309_i0	Q8TGL8	54	24	5	28	12	35	1.2	32	75	47	0.075513	Putative uncharacterized protein YNL097W-A	0
NODE_740803_length_181_cov_0.787879_g736890_i0.p1	NODE_740803_length_181_cov_0.787879_g736890_i0	Q00590	46	41	19	55	59	99	0.9	32	69	41	0.07593	Putative uncharacterized protein YDL213W-A	0
NODE_739153_length_181_cov_0.787879_g735240_i0.p2	NODE_739153_length_181_cov_0.787879_g735240_i0	P69762	45	40	7	46	43	77	1.2	32	67	52	0.077481	Conotoxin Vc6c (Vc6.5)	Conotoxin O1 superfamily
NODE_834316_length_175_cov_0.825397_g830403_i0.p1	NODE_834316_length_175_cov_0.825397_g830403_i0	P55947	41	41	2	37	23	62	1.2	32	87	64	0.078534	Copper-metallothionein (Cu-MT)	Metallothionein superfamily, Type 2 family
NODE_840296_length_175_cov_0.817460_g836383_i0.p1	NODE_840296_length_175_cov_0.817460_g836383_i0	Q573B7	56	27	4	30	15	41	1.2	32	47	42	0.078534	Uncharacterized protein ORF65	0
NODE_595862_length_190_cov_0.737589_g591949_i0.p1	NODE_595862_length_190_cov_0.737589_g591949_i0	B2UCW3	48	27	1	27	4	30	0.91	32	64	40	0.079137	DNA gyrase inhibitor YacG	DNA gyrase inhibitor YacG family
NODE_1040534_length_162_cov_2.256637_g1036621_i0.p1	NODE_1040534_length_162_cov_2.256637_g1036621_i0	Q779L9	47	36	1	35	33	67	1.6	32	67	53	0.080018	Suppressor of RNA silencing (8kD cysteine rich protein) (P8)	Virgaviridae suppressor of RNA silencing family
NODE_931542_length_169_cov_0.866667_g927629_i0.p1	NODE_931542_length_169_cov_0.866667_g927629_i0	Q18184	44	36	8	43	50	85	1.6	32	64	40	0.081322	FMRFamide-like neuropeptides 27 [Cleaved into: EASAFGDIIGELKGKGLGGRMRF-amide (Cae-flp-27)]	FARP (FMRFamide related peptide) family
TRINITY_DN296173_c0_g1_i1.p2	TRINITY_DN296173_c0_g1_i1	Q9CLT5	42	52	1	50	27	78	1.2	32	93	65	0.082047	Deleted.	0
NODE_969830_length_167_cov_0.881356_g965917_i0.p2	NODE_969830_length_167_cov_0.881356_g965917_i0	P0C0K0	40	42	3	44	19	58	1.2	32	76	48	0.082296	30S ribosomal protein S15	Universal ribosomal protein uS15 family
NODE_972905_length_167_cov_0.881356_g968992_i0.p1	NODE_972905_length_167_cov_0.881356_g968992_i0	A5IMA1	41	34	2	35	21	54	1.6	32	62	51	0.082296	50S ribosomal protein L30	Universal ribosomal protein uL30 family
NODE_979699_length_166_cov_1.264957_g975786_i0.p3	NODE_979699_length_166_cov_1.264957_g975786_i0	P42138	53	30	6	35	28	57	0.93	32	83	48	0.082791	Sperm protamine P1	Protamine P1 family
NODE_948329_length_168_cov_0.873950_g944416_i0.p1	NODE_948329_length_168_cov_0.873950_g944416_i0	P05616	44	32	16	47	14	41	1.6	32	58	59	0.085451	Ovomucoid (Fragment)	0
TRINITY_DN1520394_c0_g1_i1.p1	TRINITY_DN1520394_c0_g1_i1	A3Q9V5	44	34	28	61	12	43	1.5	32	48	49	0.086391	50S ribosomal protein L31	Bacterial ribosomal protein bL31 family, Type A subfamily
TRINITY_DN219667_c0_g8_i1.p3	TRINITY_DN219667_c0_g8_i1	Q40864	41	46	1	43	36	81	1.6	32	107	51	0.086692	Em-like protein	Small hydrophilic plant seed protein family
TRINITY_DN82747_c0_g1_i1.p1	TRINITY_DN82747_c0_g1_i1	P68501	42	33	21	49	7	39	1.2	32	46	55	0.089039	Metallothionein B (MT-B)	Metallothionein superfamily, Type 1 family
TRINITY_DN960554_c0_g2_i1.p1	TRINITY_DN960554_c0_g2_i1	Q4VP08	46	39	4	42	4	41	1.2	32	91	43	0.090353	Protein LURE 1.2 (AtLURE1.2) (Cysteine-Rich Peptide 810_1.2) (CRP810_1.2) (Defensin-like protein 213)	DEFL family
TRINITY_DN203925_c0_g4_i1.p2	TRINITY_DN203925_c0_g4_i1	P80247	41	41	5	45	14	49	1.2	32	79	56	0.092861	Metallothionein 10-II (MT-10-II)	Metallothionein superfamily, Type 2 family
TRINITY_DN165245_c0_g2_i1.p2	TRINITY_DN165245_c0_g2_i1	Q3V4W9	43	44	6	47	44	87	0.93	32	90	42	0.093276	Uncharacterized protein ORF104a	0
TRINITY_DN22468_c0_g1_i1.p2	TRINITY_DN22468_c0_g1_i1	Q9GKQ1	41	37	5	41	5	39	1.6	32	90	74	0.093437	Sperm protamine P1	Protamine P1 family
NODE_526855_length_197_cov_0.952703_g522942_i0.p1	NODE_526855_length_197_cov_0.952703_g522942_i0	Q8PR66	46	35	31	65	14	48	1.6	32	54	56	0.093594	UPF0337 protein XAC0100	UPF0337 (CsbD) family
TRINITY_DN1633614_c1_g1_i1.p1	TRINITY_DN1633614_c1_g1_i1	Q08498	42	45	10	52	47	90	1.2	32	87	40	0.095949	Putative uncharacterized protein YOR082C	0
TRINITY_DN626648_c0_g1_i1.p2	TRINITY_DN626648_c0_g1_i1	P0DMW8	57	23	21	43	10	32	0.91	32	40	66	0.09598	Kunitz-type proteinase inhibitor AEPI-III (Fragment)	Venom Kunitz-type family, Sea anemone type 2 potassium channel toxin subfamily
NODE_920938_length_170_cov_0.859504_g917025_i0.p2	NODE_920938_length_170_cov_0.859504_g917025_i0	A8SEC3	47	30	7	36	13	42	1.2	32	54	68	0.096052	Photosystem I reaction center subunit IX (PSI-J)	PsaJ family
NODE_831390_length_175_cov_0.825397_g827477_i0.p1	NODE_831390_length_175_cov_0.825397_g827477_i0	Q7Z0A1	50	24	2	25	10	33	1.2	32	63	57	0.097584	Iota-conotoxin-like R11.16	Conotoxin I1 superfamily
NODE_469659_length_207_cov_1.974684_g465746_i0.p1	NODE_469659_length_207_cov_1.974684_g465746_i0	P01049	43	28	13	40	11	38	1.2	32	47	42	0.09959	Trypsin inhibitor	0
TRINITY_DN655709_c0_g1_i1.p4	TRINITY_DN655709_c0_g1_i1	Q9CNW3	46	39	9	47	27	65	0.9	32	83	48	0.100532	Uncharacterized protein PM0310	0
TRINITY_DN859002_c0_g2_i1.p2	TRINITY_DN859002_c0_g2_i1	P08685	44	43	3	45	32	74	1.5	32	73	52	0.102485	Uncharacterized 8.4 kDa protein	0
NODE_905739_length_171_cov_0.852459_g901826_i0.p1	NODE_905739_length_171_cov_0.852459_g901826_i0	Q9JMR8	41	34	16	49	27	60	0.93	32	68	44	0.102652	Uncharacterized protein YuaW	0
TRINITY_DN240041_c0_g1_i1.p1	TRINITY_DN240041_c0_g1_i1	C0QPF6	48	27	5	31	24	49	0.93	32	77	45	0.103046	50S ribosomal protein L32	Bacterial ribosomal protein bL32 family
TRINITY_DN1462458_c0_g1_i1.p2	TRINITY_DN1462458_c0_g1_i1	Q6NV32	41	46	7	48	19	62	1.6	32	94	44	0.103443	Prothymosin alpha-A	Pro/parathymosin family
TRINITY_DN205926_c0_g5_i1.p3	TRINITY_DN205926_c0_g5_i1	Q9PX71	40	42	4	43	24	63	1.2	32	88	53	0.103556	Protein B2	0
NODE_273409_length_267_cov_0.844037_g269497_i0.p1	NODE_273409_length_267_cov_0.844037_g269497_i0	Q70S19	43	44	5	45	25	68	0.93	32	86	45	0.106259	NADH-ubiquinone oxidoreductase chain 4L (EC 7.1.1.2) (NADH dehydrogenase subunit 4L)	Complex I subunit 4L family
TRINITY_DN228940_c0_g1_i1.p1	TRINITY_DN228940_c0_g1_i1	C3N6M6	47	32	9	39	3	34	1.6	32	76	67	0.108082	DNA-directed RNA polymerase subunit P (EC 2.7.7.6)	Archaeal RpoP/eukaryotic RPC10 RNA polymerase subunit family
NODE_430614_length_216_cov_0.916168_g426701_i0.p1	NODE_430614_length_216_cov_0.916168_g426701_i0	Q2V3Y8	47	32	20	51	1	32	1.2	32	48	40	0.109614	Defensin-like protein 45	DEFL family
NODE_619284_length_188_cov_1.122302_g615371_i0.p1	NODE_619284_length_188_cov_1.122302_g615371_i0	P52722	44	27	35	61	12	38	0.93	32	44	45	0.109655	Metallothionein-1 (MT-1)	Metallothionein superfamily, Type 1 family
TRINITY_DN1632313_c0_g1_i1.p1	TRINITY_DN1632313_c0_g1_i1	Q8HBG2	44	39	7	44	32	70	0.91	32	89	40	0.109802	NADH-ubiquinone oxidoreductase chain 4L (EC 7.1.1.2) (NADH dehydrogenase subunit 4L)	Complex I subunit 4L family
NODE_202432_length_311_cov_1.351145_g198527_i0.p4	NODE_202432_length_311_cov_1.351145_g198527_i0	P27087	44	36	2	36	6	40	1.6	32	92	84	0.110915	Metallothionein B (MTB) (Fragment)	Metallothionein superfamily, Type 1 family
TRINITY_DN1753045_c0_g1_i1.p3	TRINITY_DN1753045_c0_g1_i1	P14044	43	40	1	40	45	82	0.91	32	93	40	0.113394	Duplicate procyclin	0
TRINITY_DN266557_c42_g49_i1.p1	TRINITY_DN266557_c42_g49_i1	P02445	44	43	2	44	60	98	1.2	32	80	44	0.113577	Keratin, high sulfur matrix protein, IIIB4	KRTAP type 3 family
NODE_215773_length_301_cov_1.650794_g211866_i0.p4	NODE_215773_length_301_cov_1.650794_g211866_i0	P22231	43	30	2	31	42	71	1.6	32	86	42	0.114148	Pre-hexon-linking protein VIII (Pre-protein VIII) (pVIII) [Cleaved into: Hexon-linking protein-C (7.6 kDa protein VIII) (Protein VIII-C)] (Fragment)	Adenoviridae hexon-linking protein family
NODE_339729_length_240_cov_0.863874_g335816_i0.p1	NODE_339729_length_240_cov_0.863874_g335816_i0	P20568	48	33	11	43	11	41	0.92	32	61	43	0.114528	Uncharacterized 9.3 kDa protein	0
TRINITY_DN83843_c0_g1_i1.p3	TRINITY_DN83843_c0_g1_i1	P84962	42	43	13	52	2	42	1.5	32	59	100	0.114668	Bacteriocin divergicin M35	Bacteriocin class IIA/YGNGV family
NODE_666474_length_185_cov_1.147059_g662561_i0.p1	NODE_666474_length_185_cov_1.147059_g662561_i0	Q58F86	40	47	4	43	18	64	1.2	32	77	48	0.115478	NADH-ubiquinone oxidoreductase chain 4L (EC 7.1.1.2) (NADH dehydrogenase subunit 4L)	Complex I subunit 4L family
TRINITY_DN816869_c0_g2_i1.p4	TRINITY_DN816869_c0_g2_i1	O18746	43	54	3	54	3	51	0.91	32	93	87	0.117465	Sperm protamine P1	Protamine P1 family
NODE_555106_length_192_cov_1.090909_g551193_i0.p1	NODE_555106_length_192_cov_1.090909_g551193_i0	P35874	46	28	19	46	35	62	1.6	32	44	43	0.117647	Protein translocase subunit SecE	SecE/SEC61-gamma family
NODE_1014874_length_164_cov_0.904348_g1010961_i0.p1	NODE_1014874_length_164_cov_0.904348_g1010961_i0	Q8XU28	40	42	2	40	32	73	1.6	32	81	50	0.119894	Cell division topological specificity factor	MinE family
NODE_869954_length_173_cov_0.838710_g866041_i0.p4	NODE_869954_length_173_cov_0.838710_g866041_i0	D2Y3T6	50	28	7	31	21	48	0.91	32	49	54	0.121522	Conotoxin Cal9.2d (Fragment)	0
TRINITY_DN878313_c0_g1_i1.p2	TRINITY_DN878313_c0_g1_i1	P15224	45	29	6	34	11	39	0.9	32	62	44	0.123545	Toxin Os1 (Os-1)	Long (4 C-C) scorpion toxin superfamily, Sodium channel inhibitor family, Alpha subfamily
TRINITY_DN736071_c0_g2_i1.p1	TRINITY_DN736071_c0_g2_i1	P44748	41	54	11	57	8	59	1.6	32	83	50	0.123589	Primosomal replication protein N	PriB family
TRINITY_DN255334_c0_g22_i1.p2	TRINITY_DN255334_c0_g22_i1	Q9NJC8	41	34	4	35	34	67	1.6	32	94	40	0.123589	Toxin BmKaTx13 (Alpha-neurotoxin Tx13) (BmKalphaTx13)	Long (4 C-C) scorpion toxin superfamily, Sodium channel inhibitor family, Alpha subfamily
TRINITY_DN78793_c0_g1_i1.p1	TRINITY_DN78793_c0_g1_i1	Q4VP09	43	46	17	59	3	47	1.6	32	73	49	0.124507	Protein LURE 1.1 (AtLURE1.1) (Cysteine-Rich Peptide 810_1.1) (CRP810_1.1) (Defensin-like protein 217)	DEFL family
NODE_403712_length_222_cov_1.202312_g399799_i0.p1	NODE_403712_length_222_cov_1.202312_g399799_i0	A7X1Z0	43	37	36	72	10	43	1.5	32	50	42	0.125347	30S ribosomal protein S14	Universal ribosomal protein uS14 family
NODE_550795_length_192_cov_2.181818_g546882_i0.p1	NODE_550795_length_192_cov_2.181818_g546882_i0	B8XH45	43	35	2	35	9	43	1.2	32	80	56	0.130403	Potassium channel toxin alpha-KTx Tx773	Short scorpion toxin superfamily, Potassium channel inhibitor family, Alpha-KTx 23 subfamily
NODE_261289_length_273_cov_1.290179_g257377_i0.p1	NODE_261289_length_273_cov_1.290179_g257377_i0	Q8VWY6	41	37	26	62	12	48	0.92	32	41	44	0.131338	Polcalcin Nic t 1 (Calcium-binding pollen allergen Nic t 1) (allergen Nic t 1)	0
TRINITY_DN730916_c0_g1_i1.p1	TRINITY_DN730916_c0_g1_i1	Q5TA76	42	38	37	74	20	51	0.92	32	49	43	0.132195	Late cornified envelope protein 3A (Late envelope protein 13)	LCE family
TRINITY_DN476670_c0_g2_i1.p2	TRINITY_DN476670_c0_g2_i1	B4RDI4	47	36	2	37	9	43	1.6	32	92	51	0.136073	Sec-independent protein translocase protein TatA	TatA/E family
TRINITY_DN257567_c0_g67_i1.p3	TRINITY_DN257567_c0_g67_i1	P61873	50	28	1	28	3	29	1.2	32	82	70	0.136073	Metallothionein-1 (MT-1)	Metallothionein superfamily, Type 5 family
NODE_309081_length_251_cov_1.212871_g305168_i0.p1	NODE_309081_length_251_cov_1.212871_g305168_i0	Q5K0D7	41	44	2	45	26	67	1.6	32	77	61	0.136886	Conotoxin 3 (S6.9)	Conotoxin O1 superfamily
NODE_488703_length_204_cov_1.006452_g484790_i0.p1	NODE_488703_length_204_cov_1.006452_g484790_i0	P28255	48	40	12	49	4	43	1.6	32	60	41	0.146079	Uncharacterized protein ycf19	Ycf19 family
TRINITY_DN541907_c0_g1_i1.p1	TRINITY_DN541907_c0_g1_i1	F4JRC5	47	45	1	39	42	84	1.2	32	96	54	0.147525	PAMP-induced secreted peptide 2	0
NODE_335622_length_241_cov_1.354167_g331709_i0.p1	NODE_335622_length_241_cov_1.354167_g331709_i0	A0A383	52	27	22	48	26	52	0.92	32	40	51	0.148777	50S ribosomal protein L32, chloroplastic	Bacterial ribosomal protein bL32 family
TRINITY_DN262865_c16_g1_i1.p3	TRINITY_DN262865_c16_g1_i1	Q84WM0	47	32	20	51	25	56	1.2	32	46	52	0.151064	60S ribosomal protein L29-2	Eukaryotic ribosomal protein eL29 family
TRINITY_DN263837_c2_g22_i10.p1	TRINITY_DN263837_c2_g22_i10	Q54K21	44	32	30	61	34	65	0.93	32	51	42	0.151138	Probable 26S proteasome complex subunit sem1	DSS1/SEM1 family
TRINITY_DN1625132_c0_g2_i1.p1	TRINITY_DN1625132_c0_g2_i1	A4SJQ1	44	39	4	42	18	56	1.6	32	80	47	0.154338	Exodeoxyribonuclease 7 small subunit (EC 3.1.11.6) (Exodeoxyribonuclease VII small subunit) (Exonuclease VII small subunit)	XseB family
NODE_926488_length_169_cov_1.733333_g922575_i0.p1	NODE_926488_length_169_cov_1.733333_g922575_i0	A0A023PZ99	43	47	5	47	41	87	1.6	32	87	41	0.1558	Putative uncharacterized protein YDR008C	0
TRINITY_DN263678_c8_g1_i1.p3	TRINITY_DN263678_c8_g1_i1	P81463	52	31	3	30	7	37	1.5	32	66	79	0.156175	Abaecin	0
NODE_481348_length_205_cov_1.333333_g477435_i0.p1	NODE_481348_length_205_cov_1.333333_g477435_i0	P68489	47	43	14	56	7	48	1.6	32	63	69	0.15831	Uncharacterized 7.0 kDa protein	0
TRINITY_DN1651301_c0_g1_i1.p2	TRINITY_DN1651301_c0_g1_i1	P80424	43	30	14	43	11	40	1.2	32	70	65	0.159807	Leech-derived tryptase inhibitor C (LDTI-C) [Cleaved into: Leech-derived tryptase inhibitor B (LDTI-B); Leech-derived tryptase inhibitor A (LDTI-A)]	0
TRINITY_DN217761_c0_g6_i1.p1	TRINITY_DN217761_c0_g6_i1	Q8IUB9	41	44	1	38	17	60	1.5	32	98	49	0.161169	Keratin-associated protein 19-1 (High tyrosine-glycine keratin-associated protein 19.1)	KRTAP type 19 family
NODE_87523_length_438_cov_2.244216_g83903_i0.p3	NODE_87523_length_438_cov_2.244216_g83903_i0	G2TRS3	43	35	9	43	2	36	0.91	32	61	48	0.163542	Protein kish	KISH family
TRINITY_DN1547194_c0_g1_i1.p1	TRINITY_DN1547194_c0_g1_i1	Q8T1V8	41	32	21	52	15	46	1.6	32	49	57	0.163612	Putative uncharacterized protein DDB_G0277609	0
NODE_313951_length_249_cov_1.295000_g310038_i0.p2	NODE_313951_length_249_cov_1.295000_g310038_i0	Q9BP92	44	32	12	43	50	74	1.2	32	73	42	0.167632	Conotoxin ArMKLT2-0122	Conotoxin O1 superfamily
TRINITY_DN239845_c0_g4_i2.p3	TRINITY_DN239845_c0_g4_i2	Q6J8G1	43	49	1	47	52	98	1.6	32	92	43	0.167677	Protein ORF3 (pORF3)	Hepevirus ORF3 protein family
TRINITY_DN1099226_c0_g1_i1.p4	TRINITY_DN1099226_c0_g1_i1	P42142	52	29	11	39	19	47	1.2	32	69	48	0.173445	Sperm protamine P1	Protamine P1 family
TRINITY_DN258508_c0_g57_i1.p6	TRINITY_DN258508_c0_g57_i1	Q9BWJ2	55	29	1	29	30	58	1.6	32	85	49	0.174115	Putative uncharacterized protein encoded by RHPN1-AS1 (RHPN1 antisense RNA 1) (RHPN1 antisense gene protein 1)	0
NODE_522347_length_197_cov_2.108108_g518434_i0.p1	NODE_522347_length_197_cov_2.108108_g518434_i0	P08815	43	30	22	51	9	38	1.6	32	46	77	0.174409	Potassium channel toxin alpha-KTx 2.1 (Noxiustoxin) (NTx) (Toxin II.11)	Short scorpion toxin superfamily, Potassium channel inhibitor family, Alpha-KTx 02 subfamily
TRINITY_DN261671_c3_g1_i1.p1	TRINITY_DN261671_c3_g1_i1	Q06094	41	41	11	47	32	72	1.6	32	52	49	0.176038	Envelope glycoprotein N	Herpesviridae glycoprotein N family
TRINITY_DN946848_c0_g1_i1.p2	TRINITY_DN946848_c0_g1_i1	P0CH41	43	42	12	53	3	41	1.2	32	76	63	0.176406	Beta-mammal toxin CeII9	Long (4 C-C) scorpion toxin superfamily, Sodium channel inhibitor family, Beta subfamily
TRINITY_DN501636_c0_g1_i1.p1	TRINITY_DN501636_c0_g1_i1	Q1H160	45	31	24	54	6	36	1.2	32	55	53	0.176895	50S ribosomal protein L32	Bacterial ribosomal protein bL32 family
NODE_431598_length_215_cov_1.915663_g427685_i0.p1	NODE_431598_length_215_cov_1.915663_g427685_i0	Q8TGT1	48	29	4	32	6	34	1.6	32	42	59	0.177212	Uncharacterized protein YLR406C-A	0
TRINITY_DN1633283_c0_g1_i1.p2	TRINITY_DN1633283_c0_g1_i1	B0R501	44	32	10	41	7	37	1.2	32	63	52	0.178486	50S ribosomal protein L24e	Eukaryotic ribosomal protein eL24 family
TRINITY_DN33428_c0_g1_i1.p3	TRINITY_DN33428_c0_g1_i1	A6YR34	43	37	11	44	2	38	0.93	32	76	84	0.186232	Mu-conotoxin-like Cal 12.1.2f (Conotoxin CalTx 12.1.3D)	0
TRINITY_DN194670_c0_g11_i1.p3	TRINITY_DN194670_c0_g11_i1	Q6L8G9	40	52	1	37	79	127	1.6	32	130	40	0.187996	Keratin-associated protein 5-6 (Keratin-associated protein 5.6) (Ultrahigh sulfur keratin-associated protein 5.6)	KRTAP type 5 family
TRINITY_DN438074_c0_g1_i1.p2	TRINITY_DN438074_c0_g1_i1	B5FXK1	43	30	3	32	38	67	0.93	32	83	40	0.191626	COX assembly mitochondrial protein 2 homolog	CMC family
TRINITY_DN1329011_c0_g1_i1.p1	TRINITY_DN1329011_c0_g1_i1	Q3L6W9	44	43	5	47	23	65	1.5	32	91	64	0.194277	ATP synthase protein 8 (A6L) (F-ATPase subunit 8)	ATPase protein 8 family
NODE_288707_length_259_cov_3.119048_g284794_i0.p3	NODE_288707_length_259_cov_3.119048_g284794_i0	Q54XV3	48	31	1	31	1	31	0.9	32	94	40	0.202648	NEDD8 (Neddylin) (Ubiquitin-like protein NEDD8)	Ubiquitin family
NODE_465102_length_208_cov_1.660377_g461189_i0.p2	NODE_465102_length_208_cov_1.660377_g461189_i0	A5GN09	46	41	7	47	7	41	0.93	32	80	91	0.203946	50S ribosomal protein L34	Bacterial ribosomal protein bL34 family
NODE_291459_length_258_cov_1.933014_g287546_i0.p1	NODE_291459_length_258_cov_1.933014_g287546_i0	C1IC53	41	41	42	82	1	41	1.2	32	48	49	0.206956	Protease inhibitor 4 (Kunitz inhibitor IV)	Venom Kunitz-type family
TRINITY_DN1484475_c0_g1_i1.p2	TRINITY_DN1484475_c0_g1_i1	Q8W9N2	46	35	4	38	15	49	1.6	32	81	52	0.215875	ATP synthase protein 8 (A6L) (F-ATPase subunit 8)	ATPase protein 8 family
NODE_511161_length_199_cov_2.453333_g507248_i0.p1	NODE_511161_length_199_cov_2.453333_g507248_i0	Q5L5H5	46	39	5	43	2	40	1.2	32	60	53	0.216221	Translation initiation factor IF-1	IF-1 family
TRINITY_DN262293_c0_g17_i13.p1	TRINITY_DN262293_c0_g17_i13	Q5T7P3	45	47	44	90	12	51	1.6	32	43	40	0.217115	Late cornified envelope protein 1B (Late envelope protein 2) (Small proline-rich-like epidermal differentiation complex protein 2A)	LCE family
TRINITY_DN1056196_c0_g2_i1.p2	TRINITY_DN1056196_c0_g2_i1	Q1D290	42	53	9	59	15	67	1.2	32	90	40	0.218565	30S ribosomal protein S18	Bacterial ribosomal protein bS18 family
TRINITY_DN265336_c2_g31_i5.p2	TRINITY_DN265336_c2_g31_i5	P24714	49	37	20	54	13	49	1.2	32	62	74	0.218866	Sperm protamine P1 (Cysteine-rich protamine)	Protamine P1 family
TRINITY_DN1316469_c0_g1_i1.p4	TRINITY_DN1316469_c0_g1_i1	C4L5Y4	45	31	3	33	7	37	1.6	32	76	50	0.219894	50S ribosomal protein L28	Bacterial ribosomal protein bL28 family
TRINITY_DN958147_c0_g1_i1.p2	TRINITY_DN958147_c0_g1_i1	P21361	43	30	9	38	20	49	1.2	32	77	51	0.220511	Uncharacterized protein YciG	Con-10 family
TRINITY_DN265023_c17_g22_i3.p1	TRINITY_DN265023_c17_g22_i3	P42513	47	38	14	51	53	90	1.5	32	44	41	0.223235	Protein FptB	0
TRINITY_DN200501_c0_g1_i1.p3	TRINITY_DN200501_c0_g1_i1	Q9GLQ0	42	53	3	55	13	62	0.92	32	80	85	0.223449	Sperm protamine P1	Protamine P1 family
NODE_188277_length_322_cov_2.106227_g184375_i0.p2	NODE_188277_length_322_cov_2.106227_g184375_i0	Q09198	57	23	4	26	3	25	1.2	32	47	49	0.226084	Defensin-like protein 21 (Small protein inhibitor of insect alpha-amylases 2.1) (SI alpha-2.1)	DEFL family, Protease inhibitor I18 (RTI/MTI-2) subfamily
TRINITY_DN580892_c0_g1_i1.p5	TRINITY_DN580892_c0_g1_i1	P35307	45	55	3	54	5	59	1.6	32	96	90	0.231324	Sperm protamine P1	Protamine P1 family
NODE_97860_length_422_cov_2.970509_g94174_i0.p2	NODE_97860_length_422_cov_2.970509_g94174_i0	A8NJ91	41	41	1	38	8	48	0.92	32	103	46	0.233717	UPF0729 protein Bm1_03610	UPF0729 family
NODE_401785_length_222_cov_2.121387_g397872_i0.p7	NODE_401785_length_222_cov_2.121387_g397872_i0	P0DPE7	44	32	2	31	22	49	1.2	32	103	60	0.234157	Toxin CjTL7	0
NODE_409969_length_220_cov_2.116959_g406056_i0.p1	NODE_409969_length_220_cov_2.116959_g406056_i0	C5C3G5	46	28	17	44	33	60	1.5	32	58	42	0.237564	50S ribosomal protein L32	Bacterial ribosomal protein bL32 family
NODE_64056_length_479_cov_3.455814_g60614_i0.p2	NODE_64056_length_479_cov_3.455814_g60614_i0	Q2FZF1	48	25	10	34	21	45	1.5	32	53	43	0.239193	50S ribosomal protein L32	Bacterial ribosomal protein bL32 family
TRINITY_DN889104_c0_g9_i1.p5	TRINITY_DN889104_c0_g9_i1	P41726	46	50	9	58	3	48	1.2	32	85	86	0.245307	DNA-binding protein (Arginine-rich protein 7.3 kDa) (Basic viral core protein) (Nucleocapsid protein)	0
TRINITY_DN108266_c0_g1_i1.p2	TRINITY_DN108266_c0_g1_i1	Q6XLL7	41	41	8	43	21	61	1.2	32	80	67	0.245327	Potassium channel toxin alpha-KTx 6.8 (OcKTx3)	Short scorpion toxin superfamily, Potassium channel inhibitor family, Alpha-KTx 06 subfamily
TRINITY_DN254373_c0_g2_i1.p7	TRINITY_DN254373_c0_g2_i1	P27226	44	34	1	33	13	46	1.6	32	100	42	0.247525	Probable protein E5	Papillomaviridae E5 protein family
TRINITY_DN261067_c4_g68_i1.p4	TRINITY_DN261067_c4_g68_i1	D9U2B4	44	27	10	36	20	46	1.2	32	71	42	0.257483	Putative neurotoxin-H	0
TRINITY_DN263141_c4_g7_i1.p1	TRINITY_DN263141_c4_g7_i1	Q3UUX7	43	51	1	51	17	64	1.6	32	100	46	0.257952	Uncharacterized protein C4orf46 homolog	0
TRINITY_DN263452_c0_g14_i5.p4	TRINITY_DN263452_c0_g14_i5	Q8BMY7	43	35	30	64	36	70	1.6	32	45	41	0.258807	Serine protease inhibitor Kazal-type 2	0
NODE_378397_length_228_cov_2.033520_g374484_i0.p1	NODE_378397_length_228_cov_2.033520_g374484_i0	P0C173	52	33	16	47	5	36	1.6	32	44	92	0.259912	Potassium channel toxin alpha-KTx 16.1 (Alpha-KTx 1.8) (Tamulotoxin) (TmTX)	Short scorpion toxin superfamily, Potassium channel inhibitor family, Alpha-KTx 16 subfamily
TRINITY_DN160374_c0_g3_i1.p5	TRINITY_DN160374_c0_g3_i1	Q9UBP8	40	47	1	46	19	64	0.9	32	100	56	0.260089	Kidney-associated antigen 1 (RU2 antisense gene protein)	0
NODE_808011_length_176_cov_2.047244_g804098_i0.p3	NODE_808011_length_176_cov_2.047244_g804098_i0	B3DUR6	41	39	1	39	39	77	0.91	32	67	45	0.261066	50S ribosomal protein L28	Bacterial ribosomal protein bL28 family
TRINITY_DN1582090_c0_g1_i1.p1	TRINITY_DN1582090_c0_g1_i1	P23474	54	28	1	23	1	28	0.91	32	62	53	0.261136	Rubredoxin (Rd)	Rubredoxin family
NODE_185009_length_325_cov_1.543478_g181109_i0.p2	NODE_185009_length_325_cov_1.543478_g181109_i0	P0DMC2	42	43	2	44	5	43	1.2	32	77	74	0.270053	Apelin receptor early endogenous ligand (Protein Elabela) (ELA) (Protein Toddler)	Elabela/Toddler family
TRINITY_DN214154_c0_g1_i1.p1	TRINITY_DN214154_c0_g1_i1	P01688	43	49	25	72	24	69	1.2	32	46	45	0.27407	Ig kappa chain V region K-25	0
TRINITY_DN266656_c47_g77_i1.p2	TRINITY_DN266656_c47_g77_i1	Q32RH2	43	35	1	35	2	36	1.2	32	76	41	0.276501	30S ribosomal protein S18, chloroplastic	Bacterial ribosomal protein bS18 family
TRINITY_DN260856_c2_g15_i1.p2	TRINITY_DN260856_c2_g15_i1	P23038	43	44	25	62	7	46	1.6	32	57	59	0.281695	Metallothionein (MT)	Metallothionein superfamily, Type 2 family
TRINITY_DN254090_c0_g16_i1.p1	TRINITY_DN254090_c0_g16_i1	P14425	41	46	3	45	6	47	1.2	32	102	75	0.284914	Metallothionein-2 (MT-2) (Metallothionein-II) (MT-II)	Metallothionein superfamily, Type 1 family
TRINITY_DN261990_c22_g1_i1.p1	TRINITY_DN261990_c22_g1_i1	O31445	48	44	16	56	13	52	1.6	32	68	47	0.285435	Uncharacterized protein YbfE	0
TRINITY_DN258206_c0_g5_i1.p3	TRINITY_DN258206_c0_g5_i1	B3LPD6	46	50	31	77	31	77	1.2	32	62	49	0.299253	Protein TOS6	TOS6 family
TRINITY_DN238419_c0_g2_i4.p1	TRINITY_DN238419_c0_g2_i4	I0B6F2	42	31	11	41	30	60	1.2	32	50	40	0.307171	Chassatide C2 (Cyclotide chaC2)	Cyclotide family, Bracelet subfamily
TRINITY_DN266058_c5_g35_i3.p1	TRINITY_DN266058_c5_g35_i3	B3FIU2	43	37	36	70	42	74	1.2	32	43	50	0.307949	U12-theraphotoxin-Hs1a (U12-TRTX-Hs1a) (Huwentoxin-10a) (Huwentoxin-Xa) (HwTx-Xa)	Neurotoxin 35 family
TRINITY_DN265689_c199_g1_i1.p2	TRINITY_DN265689_c199_g1_i1	P0C1P1	49	37	2	32	17	53	0.91	32	82	52	0.309	Phosphatidylinositol N-acetylglucosaminyltransferase subunit Y (Phosphatidylinositol-glycan biosynthesis class Y protein) (PIG-Y)	0
NODE_693721_length_183_cov_3.500000_g689808_i0.p5	NODE_693721_length_183_cov_3.500000_g689808_i0	P02885	50	20	7	26	12	30	1.2	32	63	67	0.31044	Sillucin	0
NODE_702864_length_183_cov_0.776119_g698951_i0.p2	NODE_702864_length_183_cov_0.776119_g698951_i0	P47910	48	42	1	39	9	50	0.92	32	79	42	0.339563	30S ribosomal protein S31, chloroplastic (Chloroplastic small ribosomal subunit protein bTHXc) (Plastid-specific 30S ribosomal protein 4) (PSRP-4)	Bacterial ribosomal protein bTHX family
TRINITY_DN262078_c0_g7_i1.p3	TRINITY_DN262078_c0_g7_i1	D2Y2R3	41	37	7	41	9	45	0.93	32	76	57	0.350696	Hainantoxin-X.3 (HNTX-X.3)	Neurotoxin 36 family, 02 subfamily
NODE_159908_length_348_cov_2.652174_g156023_i0.p1	NODE_159908_length_348_cov_2.652174_g156023_i0	P77528	42	43	8	50	25	66	0.91	32	74	55	0.356801	Putative protein PeaD	Phage P protein family
NODE_202863_length_310_cov_4.180077_g198958_i0.p1	NODE_202863_length_310_cov_4.180077_g198958_i0	O79674	42	36	3	38	19	53	0.92	32	69	65	0.369153	ATP synthase protein 8 (A6L) (F-ATPase subunit 8)	ATPase protein 8 family
NODE_265613_length_270_cov_5.705882_g261701_i0.p1	NODE_265613_length_270_cov_5.705882_g261701_i0	A6MMC7	41	51	20	70	2	49	1.6	32	62	43	0.376595	NAD(P)H-quinone oxidoreductase subunit 3, chloroplastic (EC 7.1.1.-) (NAD(P)H dehydrogenase subunit 3) (NADH-plastoquinone oxidoreductase subunit 3)	Complex I subunit 3 family
NODE_422294_length_217_cov_3.166667_g418381_i0.p1	NODE_422294_length_217_cov_3.166667_g418381_i0	Q8W9M8	42	48	8	54	19	66	1.2	32	67	49	0.389721	NADH-ubiquinone oxidoreductase chain 4L (EC 7.1.1.2) (NADH dehydrogenase subunit 4L)	Complex I subunit 4L family
NODE_17459_length_644_cov_13.778151_g5806_i2.p3	NODE_17459_length_644_cov_13.778151_g5806_i2	Q8UUK0	50	36	7	42	4	36	1.2	32	47	44	0.395923	Cytotoxin homolog Clbp-3 (Cardiotoxin-like basic protein 3) (CLBP3)	Snake three-finger toxin family, Short-chain subfamily, Orphan group XV sub-subfamily
NODE_19161_length_631_cov_3.178694_g16457_i0.p1	NODE_19161_length_631_cov_3.178694_g16457_i0	P38834	41	54	12	64	21	72	1.6	32	83	49	0.396682	Uncharacterized protein YHR130C	0
NODE_401237_length_222_cov_4.433526_g397324_i0.p1	NODE_401237_length_222_cov_4.433526_g397324_i0	A0L5X2	42	45	17	61	42	82	0.91	32	65	44	0.397134	30S ribosomal protein S10	Universal ribosomal protein uS10 family
TRINITY_DN256391_c1_g3_i1.p2	TRINITY_DN256391_c1_g3_i1	P25713	41	44	33	76	7	47	1.2	32	50	65	0.425358	Metallothionein-3 (MT-3) (GIFB) (GIF) (Growth inhibitory factor) (Metallothionein-III) (MT-III)	Metallothionein superfamily, Type 1 family
TRINITY_DN264358_c0_g42_i1.p2	TRINITY_DN264358_c0_g42_i1	P23460	40	47	13	59	57	100	1.6	32	75	40	0.437815	Light-harvesting protein B-800/850 gamma chain	0
NODE_175156_length_333_cov_11.228873_g171260_i0.p3	NODE_175156_length_333_cov_11.228873_g171260_i0	Q24JX9	43	47	56	99	14	55	1.6	32	43	48	0.479782	Keratin-associated protein 3-3	KRTAP type 3 family
TRINITY_DN1069743_c0_g2_i1.p1	TRINITY_DN1069743_c0_g2_i1	A6YR33	46	26	2	27	14	39	0.91	32	46	58	0.507785	Mu-conotoxin-like Cal 12.1.2e (Conotoxin CalTx 12.1.3C)	0
NODE_322803_length_245_cov_7.403061_g318890_i0.p3	NODE_322803_length_245_cov_7.403061_g318890_i0	Q7LZB6	43	40	2	38	16	55	1.6	32	49	70	0.51721	Sperm protamine P1-type (Protamine II)	Protamine P1 family
NODE_510928_length_199_cov_3.433333_g507015_i0.p2	NODE_510928_length_199_cov_3.433333_g507015_i0	Q1JS89	43	37	27	63	23	59	1.6	32	58	47	0.557513	Esculentin-2Vb (esc2Vb) (2VEb)	Frog skin active peptide (FSAP) family, Brevinin subfamily
TRINITY_DN258353_c1_g19_i1.p3	TRINITY_DN258353_c1_g19_i1	P20562	51	35	6	37	32	66	1.2	32	95	41	0.561572	Uncharacterized 9.9 kDa protein	0
TRINITY_DN260901_c2_g2_i2.p4	TRINITY_DN260901_c2_g2_i2	P35311	43	40	4	43	24	63	0.91	32	89	58	0.563016	Sperm protamine P1	Protamine P1 family
NODE_8529_length_782_cov_9.125512_g6524_i0.p8	NODE_8529_length_782_cov_9.125512_g6524_i0	Q86QU4	57	23	1	23	10	32	1.6	32	68	53	0.582661	Potassium channel toxin gamma-KTx 4.9 (CsErgTx3) (CsErg3) (ErgTx3) (Ergtoxin-like protein)	Ergtoxin family, Gamma-KTx 4 subfamily
NODE_35256_length_552_cov_4.407555_g32155_i0.p2	NODE_35256_length_552_cov_4.407555_g32155_i0	P0DJ48	42	31	15	45	9	39	1.2	32	58	53	0.621914	Kunitz-type serine protease inhibitor LmKTT-1c (Delta-KTx 2.3)	Venom Kunitz-type family, Scorpion delta-Ktx subfamily, Delta-Ktx 2 sub-subfamily
TRINITY_DN256571_c0_g3_i2.p4	TRINITY_DN256571_c0_g3_i2	Q2V2Q2	50	40	1	39	24	62	1.6	32	100	51	0.63118	Uncharacterized protein YCL048W-A	0
TRINITY_DN1500716_c0_g2_i1.p6	TRINITY_DN1500716_c0_g2_i1	P15343	41	39	1	39	10	47	1.6	32	98	67	0.650195	Sperm histone P2b (Protamine 2b) (ST2b)	Protamine P2 family
NODE_346219_length_237_cov_12.590426_g342306_i0.p3	NODE_346219_length_237_cov_12.590426_g342306_i0	Q9CPX8	48	33	23	55	7	34	1.6	32	47	59	0.66691	Cytochrome b-c1 complex subunit 10 (Complex III subunit 10) (Complex III subunit XI) (Ubiquinol-cytochrome c reductase complex 6.4 kDa protein)	UQCR11/QCR10 family
NODE_68497_length_470_cov_8.494062_g65016_i0.p3	NODE_68497_length_470_cov_8.494062_g65016_i0	P80593	46	24	5	28	14	37	1.2	32	46	40	0.667868	Metallothionein (MT)	Metallothionein superfamily, Type 1 family
NODE_13505_length_686_cov_200.163265_g11077_i0.p3	NODE_13505_length_686_cov_200.163265_g11077_i0	O31594	40	42	1	42	1	42	1.6	32	98	55	0.668802	Uncharacterized protein YhzC	0
TRINITY_DN514834_c0_g1_i1.p6	TRINITY_DN514834_c0_g1_i1	Q99069	40	57	1	56	68	120	1.6	32	100	40	0.688582	Glycine-rich RNA-binding protein 1 (Fragment)	0
TRINITY_DN842761_c0_g2_i1.p2	TRINITY_DN842761_c0_g2_i1	P08825	45	53	13	63	26	73	1.6	32	80	40	0.719929	Chorion class A protein L12	Chorion protein family
TRINITY_DN307416_c0_g2_i1.p2	TRINITY_DN307416_c0_g2_i1	P17808	42	33	13	44	4	36	1.2	32	70	54	0.723248	Metallothionein-2 (MT-2) (Metallothionein-II) (MT-II)	Metallothionein superfamily, Type 1 family
TRINITY_DN263409_c1_g139_i8.p3	TRINITY_DN263409_c1_g139_i8	Q28580	43	49	7	53	38	82	1.2	32	77	58	0.818368	Keratin-associated protein 7-1 (HGT keratin) (HGT-C2) (High glycine-tyrosine keratin-associated protein 7.1)	KRTAP type 7 family
TRINITY_DN1278900_c0_g1_i1.p3	TRINITY_DN1278900_c0_g1_i1	P82775	44	41	7	46	30	69	1.2	32	72	53	0.915189	Defensin-like protein 171 (Low-molecular-weight cysteine-rich protein 61) (Protein LCR61)	DEFL family
TRINITY_DN1461707_c0_g1_i1.p4	TRINITY_DN1461707_c0_g1_i1	Q09097	43	37	3	39	7	42	1.6	32	76	86	0.951278	Avenin-F (Celiac immunoreactive protein 2) (CIP-2) (Gamma-3-avenin) (Prolamin) (Fragment)	Gliadin/glutenin family
NODE_53334_length_502_cov_4.450331_g49998_i0.p2	NODE_53334_length_502_cov_4.450331_g49998_i0	Q9G6M7	40	47	7	52	32	78	0.93	32	76	48	0.996992	NADH-ubiquinone oxidoreductase chain 4L (EC 7.1.1.2) (NADH dehydrogenase subunit 4L)	Complex I subunit 4L family
NODE_57194_length_493_cov_19.418919_g53817_i0.p3	NODE_57194_length_493_cov_19.418919_g53817_i0	P85060	65	20	8	27	11	30	1.2	32	67	67	1.26684	Phospholipase A2 acanmyotoxin-2 (svPLA2) (EC 3.1.1.4) (Phosphatidylcholine 2-acylhydrolase) (Fragment)	Phospholipase A2 family, Group I subfamily
TRINITY_DN43502_c0_g4_i1.p4	TRINITY_DN43502_c0_g4_i1	Q95ZN4	47	34	2	35	39	69	1.2	32	89	46	1.31733	Neuropeptide-like protein 33	YARP (YGGW-amide related peptide) family
TRINITY_DN191257_c0_g1_i1.p5	TRINITY_DN191257_c0_g1_i1	P34625	43	40	7	46	4	42	1.2	32	82	40	1.36085	Uncharacterized protein ZK353.2	0
NODE_6568_length_845_cov_95.458543_g4811_i0.p3	NODE_6568_length_845_cov_95.458543_g4811_i0	C0HJU5	50	28	2	29	5	26	1.6	32	53	80	1.38779	Antimicrobial peptide 3 (SmAMP3)	0
TRINITY_DN1043742_c0_g2_i1.p3	TRINITY_DN1043742_c0_g2_i1	O31793	54	41	2	42	13	48	0.91	32	95	45	1.54095	Uncharacterized protein YmaG	0
TRINITY_DN264375_c0_g17_i2.p2	TRINITY_DN264375_c0_g17_i2	P80251	48	29	10	34	14	42	1.2	32	55	41	1.69925	Metallothionein 20-I isoforms A and B (MT-20-IA and MT-20-IB)	Metallothionein superfamily, Type 2 family
NODE_185278_length_324_cov_123.636364_g181378_i0.p2	NODE_185278_length_324_cov_123.636364_g181378_i0	Q6GZR0	46	39	2	40	8	43	1.2	32	59	72	2.55328	Putative collagen-like domain-containing protein 065L	0
TRINITY_DN430597_c0_g1_i1.p3	TRINITY_DN430597_c0_g1_i1	P0DMX0	50	32	1	29	23	54	0.71	33	86	52	0.034212	PI-actitoxin-Axm2b (PI-AITX-Axm2b) (AXPI-III)	Venom Kunitz-type family, Sea anemone type 2 potassium channel toxin subfamily
TRINITY_DN204237_c0_g2_i1.p1	TRINITY_DN204237_c0_g2_i1	P0CI94	41	46	4	48	51	96	0.71	33	61	46	0.068037	Glycine-rich protein	Non-disulfide-bridged peptide (NDBP) superfamily
TRINITY_DN499843_c1_g1_i1.p1	TRINITY_DN499843_c1_g1_i1	P11540	46	39	1	39	38	70	0.54	33	98	43	0.070466	Barstar (Ribonuclease inhibitor)	Barstar family
NODE_561512_length_192_cov_0.727273_g557599_i0.p1	NODE_561512_length_192_cov_0.727273_g557599_i0	P39982	47	43	9	51	2	40	0.54	33	67	42	0.07158	Hypersensitivity to hygromycin-B protein 1	0
TRINITY_DN1352701_c2_g1_i1.p2	TRINITY_DN1352701_c2_g1_i1	A5G0F5	41	39	10	48	3	41	0.55	33	80	89	0.112522	50S ribosomal protein L34	Bacterial ribosomal protein bL34 family
NODE_213429_length_303_cov_0.877953_g209523_i0.p1	NODE_213429_length_303_cov_0.877953_g209523_i0	O65695	42	43	15	57	44	84	0.54	33	57	40	0.112721	Auxin-responsive protein SAUR50 (Protein SMALL AUXIN UP RNA 50)	ARG7 family
NODE_713630_length_182_cov_1.172932_g709717_i0.p2	NODE_713630_length_182_cov_1.172932_g709717_i0	A6NN06	46	41	6	46	42	81	0.69	33	69	44	0.11327	Putative UPF0633 protein MGC21881	UPF0633 family
TRINITY_DN242688_c0_g2_i1.p1	TRINITY_DN242688_c0_g2_i1	P62652	45	31	1	31	19	49	0.54	33	74	52	0.119064	50S ribosomal protein L32	Bacterial ribosomal protein bL32 family
NODE_169151_length_339_cov_2.148276_g165258_i0.p1	NODE_169151_length_339_cov_2.148276_g165258_i0	P0C215	43	60	22	77	24	79	0.53	33	53	61	0.120385	Accessory protein p12I	HTLV-1 accessory protein p12I family
TRINITY_DN1682740_c0_g3_i1.p5	TRINITY_DN1682740_c0_g3_i1	O18745	44	43	5	46	5	47	0.69	33	91	69	0.127254	Sperm protamine P1	Protamine P1 family
TRINITY_DN36938_c0_g1_i1.p5	TRINITY_DN36938_c0_g1_i1	A1RRN8	64	28	6	31	21	48	0.69	33	85	55	0.130564	50S ribosomal protein L39e	Eukaryotic ribosomal protein eL39 family
TRINITY_DN173567_c1_g1_i1.p1	TRINITY_DN173567_c1_g1_i1	Q54LA2	46	35	2	36	5	33	0.71	33	92	83	0.134739	Uncharacterized transmembrane protein DDB_G0286783	0
NODE_344862_length_238_cov_1.365079_g340949_i0.p2	NODE_344862_length_238_cov_1.365079_g340949_i0	B0R5R1	40	42	1	39	16	55	0.54	33	100	72	0.136645	50S ribosomal protein L37e	Eukaryotic ribosomal protein eL37 family
TRINITY_DN509902_c0_g1_i1.p1	TRINITY_DN509902_c0_g1_i1	O84673	44	36	22	57	6	38	0.7	33	53	43	0.144218	Uncharacterized protein CT_666	Chlamydial CPn_0710/CT_666/TC_0037 family
TRINITY_DN52924_c0_g3_i1.p5	TRINITY_DN52924_c0_g3_i1	Q54WF3	45	44	2	44	38	78	0.54	33	86	49	0.147486	Uncharacterized protein DDB_G0279687	0
NODE_255295_length_276_cov_1.585903_g251384_i0.p1	NODE_255295_length_276_cov_1.585903_g251384_i0	P76164	52	25	22	46	23	47	0.71	33	48	51	0.149261	Protein YdfW	0
NODE_534159_length_195_cov_1.773973_g530246_i0.p2	NODE_534159_length_195_cov_1.773973_g530246_i0	C5CFE0	41	37	25	61	10	46	0.71	33	58	59	0.155854	50S ribosomal protein L28	Bacterial ribosomal protein bL28 family
TRINITY_DN262563_c0_g24_i1.p1	TRINITY_DN262563_c0_g24_i1	P52725	45	29	14	39	31	59	0.54	33	74	48	0.161513	Metallothionein (MT)	Metallothionein superfamily, Type 1 family
TRINITY_DN192950_c1_g5_i1.p3	TRINITY_DN192950_c1_g5_i1	F5HET8	43	40	3	37	24	63	0.71	33	103	42	0.172059	Protein K6	0
NODE_118923_length_394_cov_1.657971_g115125_i0.p2	NODE_118923_length_394_cov_1.657971_g115125_i0	Q93MH4	40	47	37	80	33	79	0.69	33	48	57	0.175513	Acid shock protein	Asr family
NODE_251608_length_278_cov_1.790393_g247697_i0.p1	NODE_251608_length_278_cov_1.790393_g247697_i0	P34836	43	28	14	41	18	45	0.71	33	54	53	0.177311	ATP synthase protein 8 (A6L) (F-ATPase subunit 8)	ATPase protein 8 family
NODE_329647_length_243_cov_1.582474_g325734_i0.p1	NODE_329647_length_243_cov_1.582474_g325734_i0	P0C5M3	43	40	11	49	30	69	0.7	33	50	47	0.186191	Putative uncharacterized protein YDR183C-A	0
NODE_885501_length_172_cov_0.845528_g881588_i0.p1	NODE_885501_length_172_cov_0.845528_g881588_i0	Q07475	54	28	8	35	40	67	0.69	33	60	41	0.187496	Neuronal regeneration-related protein (Neuronal protein 3.1) (Protein p311)	0
TRINITY_DN145946_c0_g2_i1.p2	TRINITY_DN145946_c0_g2_i1	Q2IM64	42	55	3	57	3	56	0.53	33	92	41	0.193161	30S ribosomal protein S18	Bacterial ribosomal protein bS18 family
NODE_33856_length_557_cov_5.159449_g30783_i0.p1	NODE_33856_length_557_cov_5.159449_g30783_i0	P01699	43	49	1	48	39	83	0.71	33	45	42	0.194806	Immunoglobulin lambda variable 1-44 (Ig lambda chain V-I region MEM) (Ig lambda chain V-I region VOR)	0
TRINITY_DN487004_c0_g1_i1.p4	TRINITY_DN487004_c0_g1_i1	O50656	47	32	13	44	21	52	0.54	33	63	51	0.20285	50S ribosomal protein L28	Bacterial ribosomal protein bL28 family
TRINITY_DN1548581_c0_g1_i1.p2	TRINITY_DN1548581_c0_g1_i1	P02447	43	44	2	45	37	75	0.71	33	85	45	0.211599	Keratin-associated protein 3-1 (Keratin, high sulfur matrix protein, IIIB2) (Keratin-associated protein 3.2) (M1.2 protein)	KRTAP type 3 family
TRINITY_DN255669_c0_g2_i1.p2	TRINITY_DN255669_c0_g2_i1	P27224	45	40	41	77	8	47	0.69	33	47	43	0.2248	Protein E4	Papillomaviridae E4 protein family
NODE_137021_length_372_cov_4.065015_g75739_i1.p4	NODE_137021_length_372_cov_4.065015_g75739_i1	Q64HC7	40	52	15	66	16	64	0.53	33	71	71	0.230977	Armadillidin	0
TRINITY_DN1728128_c0_g1_i1.p5	TRINITY_DN1728128_c0_g1_i1	Q32LK2	51	43	2	41	11	47	0.69	33	74	42	0.246169	Cysteine-rich and transmembrane domain-containing protein 1	CYSTM1 family
NODE_474328_length_206_cov_2.605096_g470415_i0.p3	NODE_474328_length_206_cov_2.605096_g470415_i0	Q95312	42	50	20	68	1	50	0.54	33	74	63	0.251504	ATP synthase subunit delta, mitochondrial (ATP synthase F1 subunit delta) (F-ATPase delta subunit) (Fragment)	ATPase epsilon chain family
NODE_62674_length_482_cov_2.551963_g59244_i0.p2	NODE_62674_length_482_cov_2.551963_g59244_i0	Q40361	46	37	29	64	40	73	0.7	33	55	40	0.290567	Early nodulin-12A (N-12A) (Early nodulin-NMS-8)	Plant proline-rich protein superfamily, ENOD12 family
TRINITY_DN188660_c0_g4_i1.p2	TRINITY_DN188660_c0_g4_i1	Q54UK8	43	42	5	44	25	66	0.69	33	91	43	0.293619	HssA/B-like protein 50	HssA/B family
TRINITY_DN24487_c0_g1_i1.p1	TRINITY_DN24487_c0_g1_i1	P15340	45	55	15	65	14	57	0.7	33	45	89	0.306012	Sperm histone (Galline) (Protamine)	Protamine P1 family
NODE_67708_length_472_cov_3.111111_g64235_i0.p1	NODE_67708_length_472_cov_3.111111_g64235_i0	P86797	43	75	1	75	39	106	0.72	33	48	53	0.311757	Ctenidin-3	0
NODE_237609_length_286_cov_3.185654_g233700_i0.p1	NODE_237609_length_286_cov_3.185654_g233700_i0	P38458	41	46	19	64	3	45	0.53	33	65	42	0.323887	Uncharacterized mitochondrial protein ymf14 (ORF109)	0
NODE_106188_length_410_cov_4.678670_g102448_i0.p2	NODE_106188_length_410_cov_4.678670_g102448_i0	Q8STD9	43	47	5	49	4	50	0.53	33	49	43	0.327405	40S ribosomal protein S25	Eukaryotic ribosomal protein eS25 family
NODE_258731_length_274_cov_1.920000_g254819_i0.p1	NODE_258731_length_274_cov_1.920000_g254819_i0	Q8TFG3	42	55	24	76	28	81	0.54	33	60	61	0.338445	Putative uncharacterized membrane protein PB18E9.05c	0
NODE_322975_length_245_cov_3.556122_g319062_i0.p1	NODE_322975_length_245_cov_3.556122_g319062_i0	O55769	42	52	6	57	16	62	0.54	33	79	71	0.361149	Uncharacterized protein 192R	0
TRINITY_DN1618367_c0_g1_i1.p3	TRINITY_DN1618367_c0_g1_i1	P81859	45	42	19	53	4	39	0.54	33	78	86	0.370395	Chitin-binding lectin	0
TRINITY_DN52542_c0_g1_i1.p2	TRINITY_DN52542_c0_g1_i1	Q60262	42	36	5	40	26	58	0.53	33	78	58	0.376778	Uncharacterized protein MJECL05	0
TRINITY_DN55579_c0_g3_i1.p1	TRINITY_DN55579_c0_g3_i1	P84064	51	35	6	40	5	32	0.54	33	69	97	0.391322	Glycine-rich protein GWK [Cleaved into: Glycine-rich protein GWK isoform 1; Glycine-rich protein GWK isoform 2; Glycine-rich protein GWK isoform 3; Glycine-rich protein GWK isoform 4]	0
NODE_226631_length_293_cov_3.713115_g222723_i0.p3	NODE_226631_length_293_cov_3.713115_g222723_i0	A0LEU7	50	32	14	45	21	52	0.54	33	59	58	0.430929	UPF0391 membrane protein Sfum_0248	UPF0391 family
NODE_40248_length_536_cov_6.917864_g37071_i0.p4	NODE_40248_length_536_cov_6.917864_g37071_i0	P86521	57	21	3	23	7	27	0.54	33	53	48	0.543912	Antimicrobial peptide 1b (LAMP-1b) [Cleaved into: Antimicrobial peptide 1a (LAMP-1a)]	0
NODE_8392_length_786_cov_4.333786_g6405_i0.p2	NODE_8392_length_786_cov_4.333786_g6405_i0	Q8TGT9	50	34	5	36	16	49	0.71	33	92	64	0.570391	Uncharacterized protein YGR146C-A	0
TRINITY_DN266072_c6_g61_i2.p2	TRINITY_DN266072_c6_g61_i2	P67837	43	46	9	50	11	56	0.54	33	58	79	0.601385	Sperm protamine P1	Protamine P1 family
TRINITY_DN1739659_c0_g2_i1.p2	TRINITY_DN1739659_c0_g2_i1	P0C8W6	50	36	1	31	11	46	0.7	33	90	78	0.608983	Pape peptide	Non-disulfide-bridged peptide (NDBP) superfamily
NODE_1070094_length_145_cov_3.156250_g1066181_i0.p4	NODE_1070094_length_145_cov_3.156250_g1066181_i0	P10119	43	37	4	40	7	42	0.53	33	79	74	0.748402	Sperm protamine P1 (Cysteine-rich protamine)	Protamine P1 family
TRINITY_DN84801_c0_g2_i1.p2	TRINITY_DN84801_c0_g2_i1	Q2I2P1	49	37	6	35	39	74	0.71	33	73	44	0.813341	Contulakin-Lt1	Conotoxin C superfamily
TRINITY_DN131128_c0_g4_i1.p2	TRINITY_DN131128_c0_g4_i1	Q8NFU4	45	42	2	42	42	82	0.69	33	93	49	0.836138	Follicular dendritic cell secreted peptide (FDC secreted protein) (FDC-SP)	0
TRINITY_DN214659_c0_g5_i1.p2	TRINITY_DN214659_c0_g5_i1	P0A0V7	44	34	1	34	11	34	0.7	33	85	57	0.941463	Histidine-rich metal-binding polypeptide	0
TRINITY_DN207020_c0_g1_i1.p4	TRINITY_DN207020_c0_g1_i1	Q2LQM2	48	25	1	25	24	48	0.71	33	40	41	1.05348	50S ribosomal protein L32	Bacterial ribosomal protein bL32 family
TRINITY_DN138964_c0_g2_i1.p2	TRINITY_DN138964_c0_g2_i1	P80252	40	42	4	41	16	57	0.54	33	102	58	1.25024	Metallothionein 20-II (MT-20-II)	Metallothionein superfamily, Type 2 family
TRINITY_DN91866_c0_g1_i1.p2	TRINITY_DN91866_c0_g1_i1	A8F4T0	42	65	3	64	12	69	0.53	33	94	44	1.52682	50S ribosomal protein L15	Universal ribosomal protein uL15 family
TRINITY_DN748655_c0_g2_i1.p2	TRINITY_DN748655_c0_g2_i1	Q17214	44	50	10	59	22	69	0.53	33	85	42	1.60963	Chorion class CA protein ERA.5	Chorion protein family
TRINITY_DN214185_c0_g4_i1.p1	TRINITY_DN214185_c0_g4_i1	Q77HP2	44	48	3	50	48	92	0.42	34	96	47	0.066568	Protein V2 (12.1 kDa protein)	0
TRINITY_DN256836_c5_g1_i1.p1	TRINITY_DN256836_c5_g1_i1	P35313	44	50	1	44	56	100	0.31	34	109	49	0.068037	Protamine-2 (Sperm histone P2) (Sperm protamine P2)	Protamine P2 family
TRINITY_DN1347560_c0_g2_i1.p2	TRINITY_DN1347560_c0_g2_i1	P42755	43	37	1	37	45	81	0.24	34	79	40	0.089465	Em protein H5	Small hydrophilic plant seed protein family
NODE_987120_length_166_cov_0.888889_g983207_i0.p1	NODE_987120_length_166_cov_0.888889_g983207_i0	P11101	43	46	6	51	27	70	0.24	34	84	40	0.090579	Nuclear transition protein 2 (TP-2) (TP2)	Nuclear transition protein 2 family
NODE_982612_length_166_cov_0.888889_g978699_i0.p1	NODE_982612_length_166_cov_0.888889_g978699_i0	P53138	42	53	3	52	52	102	0.41	34	96	50	0.094677	Putative uncharacterized protein YGL109W	0
TRINITY_DN259624_c0_g9_i1.p1	TRINITY_DN259624_c0_g9_i1	Q8JP02	44	36	2	36	45	80	0.24	34	100	44	0.095077	ICP47 protein (Immediate-early protein IE12) (Immediate-early-5) (Infected cell protein 47) (US12 protein) (Vmw12)	Herpesviridae US12 family
TRINITY_DN38080_c0_g1_i1.p1	TRINITY_DN38080_c0_g1_i1	A9A2Y8	52	23	10	32	13	35	0.31	34	48	42	0.09544	50S ribosomal protein L37e	Eukaryotic ribosomal protein eL37 family
NODE_249782_length_279_cov_1.856522_g245871_i0.p3	NODE_249782_length_279_cov_1.856522_g245871_i0	Q89565	41	51	20	59	45	95	0.24	34	70	46	0.097397	Uncharacterized protein DR8	0
NODE_391048_length_225_cov_1.352273_g387135_i0.p1	NODE_391048_length_225_cov_1.352273_g387135_i0	O52179	40	57	1	55	24	74	0.24	34	102	46	0.104723	Sulfur globule protein CV2	0
NODE_692564_length_184_cov_0.770370_g688651_i0.p1	NODE_692564_length_184_cov_0.770370_g688651_i0	P81041	58	26	36	61	28	53	0.24	34	43	48	0.107232	Hemoglobin subunit omega (Hemoglobin omega chain) (Omega-globin) (Fragment)	Globin family
TRINITY_DN10752_c1_g1_i1.p2	TRINITY_DN10752_c1_g1_i1	P83597	48	33	32	64	7	35	0.31	34	47	80	0.108859	Antifungal peptide 2 (EAFP2)	0
NODE_749323_length_180_cov_0.793893_g745410_i0.p1	NODE_749323_length_180_cov_0.793893_g745410_i0	P0C5F4	43	42	1	36	1	42	0.42	34	82	89	0.111126	Delta-actitoxin-Aspp1a (Delta-AITX-Aspp1a) (Toxin Hk2a)	Sea anemone sodium channel inhibitory toxin family, Type I subfamily
NODE_446280_length_212_cov_1.546012_g442367_i0.p2	NODE_446280_length_212_cov_1.546012_g442367_i0	Q54IC5	41	37	24	60	39	70	0.32	34	60	52	0.113287	Putative uncharacterized protein DDB_G0285441/DDB_G0288841	0
NODE_730714_length_181_cov_1.174242_g726801_i0.p1	NODE_730714_length_181_cov_1.174242_g726801_i0	B0FWD5	46	41	11	51	34	70	0.31	34	71	42	0.11352	NADH-ubiquinone oxidoreductase chain 4L (EC 7.1.1.2) (NADH dehydrogenase subunit 4L)	Complex I subunit 4L family
NODE_420370_length_218_cov_1.230769_g416457_i0.p2	NODE_420370_length_218_cov_1.230769_g416457_i0	Q32618	45	38	17	54	11	47	0.31	34	63	76	0.126086	Uncharacterized 6.4 kDa protein in atpA-psbA intergenic region (ORF50)	0
TRINITY_DN1437634_c0_g1_i1.p3	TRINITY_DN1437634_c0_g1_i1	A8L591	47	34	3	36	21	53	0.24	34	67	61	0.135087	50S ribosomal protein L32	Bacterial ribosomal protein bL32 family
TRINITY_DN240152_c0_g3_i1.p3	TRINITY_DN240152_c0_g3_i1	P20208	43	49	14	60	58	103	0.32	34	75	40	0.143055	Uncharacterized protein C-124	0
NODE_840952_length_174_cov_2.584000_g837039_i0.p2	NODE_840952_length_174_cov_2.584000_g837039_i0	P0DKT3	53	30	23	51	29	58	0.31	34	53	43	0.147217	Turripeptide Gsp9.3	Conopeptide P-like superfamily
NODE_410415_length_220_cov_1.783626_g406502_i0.p1	NODE_410415_length_220_cov_1.783626_g406502_i0	P55946	42	31	7	37	23	52	0.42	34	62	47	0.155866	Metallothionein (MT)	Metallothionein superfamily, Type 2 family
TRINITY_DN101431_c1_g1_i1.p2	TRINITY_DN101431_c1_g1_i1	Q9T1S3	45	42	13	49	59	100	0.32	34	78	42	0.159461	Putative protein p25	0
TRINITY_DN205983_c0_g5_i4.p5	TRINITY_DN205983_c0_g5_i4	P80367	40	47	6	51	14	59	0.41	34	85	72	0.162758	Metallothionein (MT)	Metallothionein superfamily, Type 4 family
NODE_235116_length_288_cov_1.539749_g231207_i0.p3	NODE_235116_length_288_cov_1.539749_g231207_i0	P82170	41	58	7	62	4	55	0.24	34	61	94	0.167522	Cuticle protein 6.4 (LmNCP6.4)	0
NODE_897312_length_171_cov_0.852459_g893399_i0.p1	NODE_897312_length_171_cov_0.852459_g893399_i0	Q3IJB4	45	33	13	45	13	45	0.31	34	59	46	0.168301	50S ribosomal protein L31	Bacterial ribosomal protein bL31 family, Type A subfamily
TRINITY_DN31188_c0_g1_i1.p1	TRINITY_DN31188_c0_g1_i1	O55755	41	37	11	47	14	46	0.24	34	54	65	0.168622	Uncharacterized protein 156R	0
NODE_1028844_length_163_cov_1.201754_g1024931_i0.p1	NODE_1028844_length_163_cov_1.201754_g1024931_i0	Q3E7B3	50	36	2	36	4	39	0.41	34	67	51	0.183657	Uncharacterized protein YPR108W-A	0
TRINITY_DN94363_c0_g3_i1.p2	TRINITY_DN94363_c0_g3_i1	P04734	44	34	10	43	5	32	0.32	34	64	53	0.184172	Metallothionein-A (MTA)	Metallothionein superfamily, Type 4 family
NODE_132303_length_378_cov_1.617021_g128461_i0.p2	NODE_132303_length_378_cov_1.617021_g128461_i0	Q8RWS1	47	45	2	46	29	71	0.31	34	55	51	0.186021	Protein ORGAN SIZE RELATED 1	Plant organ size related (OSR) protein family
TRINITY_DN37163_c0_g4_i1.p1	TRINITY_DN37163_c0_g4_i1	P80297	41	56	8	60	5	59	0.32	34	88	92	0.186646	Metallothionein-1X (MT-1X) (Metallothionein-IX) (MT-IX)	Metallothionein superfamily, Type 1 family
TRINITY_DN216859_c0_g17_i1.p1	TRINITY_DN216859_c0_g17_i1	Q02265	45	44	3	45	13	54	0.41	34	96	44	0.198071	Protein E4	Papillomaviridae E4 protein family
TRINITY_DN249872_c1_g1_i1.p1	TRINITY_DN249872_c1_g1_i1	A6TXE8	57	28	5	28	23	50	0.32	34	55	41	0.19844	Putative membrane protein insertion efficiency factor	UPF0161 family
NODE_123720_length_388_cov_1.840708_g119902_i0.p1	NODE_123720_length_388_cov_1.840708_g119902_i0	G2TRT9	41	54	5	57	70	123	0.41	34	76	44	0.203934	Putative uncharacterized protein SPCC794.16	0
TRINITY_DN256967_c0_g9_i1.p1	TRINITY_DN256967_c0_g9_i1	P0DN24	44	48	19	65	33	77	0.41	34	71	48	0.204569	Uncharacterized protein C3orf86	0
TRINITY_DN960122_c0_g1_i1.p1	TRINITY_DN960122_c0_g1_i1	O42152	41	39	1	35	3	40	0.24	34	105	65	0.205573	Metallothionein (AnMT) (MT)	Metallothionein superfamily, Type 1 family
NODE_142284_length_366_cov_6.971609_g138426_i0.p1	NODE_142284_length_366_cov_6.971609_g138426_i0	P0CAL5	42	38	31	68	1	38	0.41	34	47	46	0.213869	Transmembrane protein EP84R (pEP84R)	Asfivirus EP84R family
TRINITY_DN1705903_c0_g3_i1.p3	TRINITY_DN1705903_c0_g3_i1	O55723	49	39	1	39	17	53	0.41	34	87	68	0.222835	Uncharacterized protein 104L	0
NODE_451280_length_211_cov_1.302469_g447367_i0.p2	NODE_451280_length_211_cov_1.302469_g447367_i0	Q5BQU9	43	51	20	69	23	72	0.24	34	73	61	0.223424	Uncharacterized protein SJCHGC09800	0
TRINITY_DN238727_c2_g7_i4.p1	TRINITY_DN238727_c2_g7_i4	Q05966	41	68	2	69	95	159	0.24	34	97	40	0.229346	Glycine-rich RNA-binding protein 10	0
TRINITY_DN261435_c0_g37_i4.p5	TRINITY_DN261435_c0_g37_i4	Q6XUW5	41	37	13	49	4	38	0.41	34	70	61	0.230242	Metallothionein (MT)	Metallothionein superfamily, Type 1 family
TRINITY_DN722788_c0_g1_i1.p1	TRINITY_DN722788_c0_g1_i1	P20543	46	39	15	53	56	94	0.41	34	60	41	0.235883	Uncharacterized 10.8 kDa protein	0
TRINITY_DN264412_c0_g129_i13.p4	TRINITY_DN264412_c0_g129_i13	Q55AL7	44	55	13	64	29	80	0.41	34	66	62	0.244959	HssA/B-like protein 14	HssA/B family
TRINITY_DN262018_c6_g6_i1.p2	TRINITY_DN262018_c6_g6_i1	P92521	42	48	1	46	37	82	0.31	34	59	40	0.247402	Uncharacterized mitochondrial protein AtMg00840 (ORF121b)	0
TRINITY_DN210702_c0_g1_i1.p1	TRINITY_DN210702_c0_g1_i1	Q7M1I4	52	25	1	25	5	29	0.41	34	58	83	0.2504	136 kDa hydroxyproline-rich cell wall glycoprotein, major component (Fragment)	0
NODE_140754_length_368_cov_2.956113_g136898_i0.p1	NODE_140754_length_368_cov_2.956113_g136898_i0	O64255	43	35	39	73	8	42	0.31	34	41	45	0.27227	Gene 63 protein (Gp63)	0
TRINITY_DN104987_c0_g1_i1.p2	TRINITY_DN104987_c0_g1_i1	Q54LE8	53	32	10	41	24	50	0.32	34	48	44	0.279746	Putative uncharacterized protein DDB_G0286675	0
TRINITY_DN263237_c2_g11_i5.p1	TRINITY_DN263237_c2_g11_i5	Q35647	45	38	24	61	29	65	0.41	34	45	56	0.282024	ATP synthase protein 8 (A6L) (F-ATPase subunit 8)	ATPase protein 8 family
TRINITY_DN866187_c0_g2_i1.p4	TRINITY_DN866187_c0_g2_i1	Q5TA77	43	42	1	42	12	49	0.42	34	86	44	0.284409	Late cornified envelope protein 3B (Late envelope protein 14)	LCE family
TRINITY_DN266337_c15_g30_i1.p1	TRINITY_DN266337_c15_g30_i1	P09982	52	27	10	35	22	48	0.4	34	56	41	0.289392	Toxin BeM14 (Neurotoxin M14)	Long (4 C-C) scorpion toxin superfamily, Sodium channel inhibitor family, Alpha subfamily
NODE_363517_length_232_cov_2.688525_g359604_i0.p1	NODE_363517_length_232_cov_2.688525_g359604_i0	Q55FJ3	42	45	14	58	53	95	0.42	34	59	46	0.303525	Putative uncharacterized protein DDB_G0268082	0
NODE_277707_length_264_cov_4.353488_g273795_i0.p1	NODE_277707_length_264_cov_4.353488_g273795_i0	P08441	42	33	29	56	29	61	0.24	34	57	41	0.307851	Growth factor (Secreted epidermal growth factor-like)	0
TRINITY_DN995665_c1_g3_i1.p3	TRINITY_DN995665_c1_g3_i1	P16844	41	51	17	62	22	72	0.24	34	76	50	0.342161	Uncharacterized protein UL15A	HHV-5 UL15A protein family
TRINITY_DN64854_c0_g2_i1.p1	TRINITY_DN64854_c0_g2_i1	Q8LCL8	40	57	10	65	35	81	0.24	34	85	56	0.344875	Cysteine-rich and transmembrane domain-containing protein B	CYSTM1 family
TRINITY_DN257892_c0_g36_i1.p1	TRINITY_DN257892_c0_g36_i1	O13530	41	56	2	57	16	69	0.24	34	93	47	0.354467	Putative uncharacterized protein YLR198C	0
NODE_86076_length_440_cov_3.347826_g82464_i0.p1	NODE_86076_length_440_cov_3.347826_g82464_i0	Q0SNX4	42	50	2	51	6	52	0.31	34	49	76	0.376791	50S ribosomal protein L35	Bacterial ribosomal protein bL35 family
TRINITY_DN266498_c1_g58_i1.p1	TRINITY_DN266498_c1_g58_i1	Q7VGE5	44	43	1	39	39	81	0.41	34	77	42	0.380209	30S ribosomal protein S10	Universal ribosomal protein uS10 family
NODE_7915_length_800_cov_6.033289_g4396_i1.p7	NODE_7915_length_800_cov_6.033289_g4396_i1	Q925H2	46	48	2	48	16	63	0.32	34	92	55	0.459786	Keratin-associated protein 19-1 (Keratin-associated protein 16-9) (Keratin-associated protein 16.9)	KRTAP type 19 family
NODE_1004_length_1580_cov_7.065970_g356_i8.p2	NODE_1004_length_1580_cov_7.065970_g356_i8	O21281	44	34	10	43	9	42	0.42	34	45	55	0.504255	60S ribosomal protein L32, mitochondrial	Bacterial ribosomal protein bL32 family
TRINITY_DN23963_c0_g1_i1.p2	TRINITY_DN23963_c0_g1_i1	P01353	40	52	1	51	29	77	0.31	34	70	50	0.522541	Gastrin [Cleaved into: Big gastrin (Gastrin-34) (G34); Gastrin]	Gastrin/cholecystokinin family
TRINITY_DN247454_c1_g1_i1.p2	TRINITY_DN247454_c1_g1_i1	P61099	50	30	7	36	16	45	0.24	34	55	65	0.69739	Mu-segestritoxin-Sf1e (Mu-SGTX-Sf1e) (Toxin SFI5)	Neurotoxin 16 (SFI) family
NODE_356221_length_234_cov_10.140541_g352308_i0.p3	NODE_356221_length_234_cov_10.140541_g352308_i0	Q9GKQ3	45	42	36	74	2	40	0.41	34	55	82	0.762687	Sperm protamine P1	Protamine P1 family
NODE_3683_length_1025_cov_16.885246_g2387_i0.p6	NODE_3683_length_1025_cov_16.885246_g2387_i0	P42136	41	46	18	62	22	67	0.24	34	71	69	1.01043	Sperm protamine P1	Protamine P1 family
TRINITY_DN643929_c0_g2_i1.p3	TRINITY_DN643929_c0_g2_i1	P09106	42	66	6	70	76	135	0.41	34	94	46	1.10727	Hemoglobin subunit theta-1 (Hemoglobin theta-1 chain) (Theta-1-globin)	Globin family
TRINITY_DN212383_c0_g1_i1.p2	TRINITY_DN212383_c0_g1_i1	P32450	44	39	9	46	39	77	0.32	34	52	41	1.11806	Ammonia regulation of amino acid uptake protein	0
NODE_774406_length_178_cov_195.480620_g770493_i0.p2	NODE_774406_length_178_cov_195.480620_g770493_i0	Q5T7P6	42	57	3	59	55	109	0.41	34	97	42	3.53509	Transmembrane protein 78	0
TRINITY_DN870951_c0_g1_i1.p2	TRINITY_DN870951_c0_g1_i1	Q54UM8	40	57	2	50	43	95	0.18	35	104	56	0.068037	HssA/B-like protein 40	HssA/B family
TRINITY_DN259718_c0_g2_i4.p4	TRINITY_DN259718_c0_g2_i4	P17356	41	41	20	57	17	57	0.18	35	60	68	0.073373	Uncharacterized protein 18	0
NODE_628881_length_188_cov_0.748201_g624968_i0.p2	NODE_628881_length_188_cov_0.748201_g624968_i0	Q04730	43	42	9	50	38	79	0.19	35	68	47	0.079617	Uncharacterized protein in fumA 3'region (ORF3) (Fragment)	0
NODE_967849_length_167_cov_0.881356_g963936_i0.p1	NODE_967849_length_167_cov_0.881356_g963936_i0	O82040	52	31	23	53	5	35	0.14	35	56	40	0.082296	Polcalcin Phl p 7 (Calcium-binding pollen allergen Phl p 7) (Protein P7) (allergen Phl p 7)	0
NODE_751668_length_180_cov_0.793893_g747755_i0.p1	NODE_751668_length_180_cov_0.793893_g747755_i0	A1IVR9	45	40	2	41	19	52	0.11	35	85	53	0.083156	Alpha-delta-bungarotoxin-2 (Fragment)	Snake three-finger toxin family, Long-chain subfamily, Type II alpha-neurotoxin sub-subfamily
TRINITY_DN116630_c0_g6_i1.p2	TRINITY_DN116630_c0_g6_i1	Q9GLP9	50	44	2	39	4	45	0.11	35	113	72	0.090954	Sperm protamine P1	Protamine P1 family
TRINITY_DN510895_c0_g1_i1.p3	TRINITY_DN510895_c0_g1_i1	Q925H7	50	42	3	42	11	50	0.18	35	98	50	0.092298	Keratin-associated protein 19-4 (Keratin-associated protein 16-4) (Keratin-associated protein 16.4)	KRTAP type 19 family
NODE_463748_length_209_cov_0.881250_g459835_i0.p2	NODE_463748_length_209_cov_0.881250_g459835_i0	P37990	43	35	9	42	3	37	0.14	35	69	55	0.105799	Movement protein TGBp3 (7 kDa protein) (Triple gene block 3 protein) (TGBp3)	Tymovirales TGBp3 protein family
NODE_311950_length_250_cov_1.034826_g308037_i0.p1	NODE_311950_length_250_cov_1.034826_g308037_i0	Q12M48	44	39	2	37	1	39	0.14	35	93	70	0.109947	UPF0434 protein Sden_2197	UPF0434 family
TRINITY_DN36180_c0_g1_i1.p1	TRINITY_DN36180_c0_g1_i1	Q91FI2	44	36	2	37	28	63	0.18	35	82	41	0.111735	Uncharacterized protein 342R	IIV-6 342R family
TRINITY_DN264979_c1_g27_i2.p4	TRINITY_DN264979_c1_g27_i2	A1E9Y7	41	41	12	52	42	82	0.11	35	65	44	0.112408	30S ribosomal protein S19, chloroplastic	Universal ribosomal protein uS19 family
TRINITY_DN264179_c3_g92_i3.p2	TRINITY_DN264179_c3_g92_i3	Q7YWX9	41	56	1	49	36	91	0.11	35	79	48	0.113818	Chondroitin proteoglycan 7	0
TRINITY_DN89187_c0_g3_i1.p1	TRINITY_DN89187_c0_g3_i1	Q8P0T7	50	40	2	41	9	46	0.11	35	95	61	0.117282	UPF0337 protein spyM18_1212	UPF0337 (CsbD) family
TRINITY_DN264145_c0_g2_i9.p1	TRINITY_DN264145_c0_g2_i9	Q94F57	41	59	24	78	51	109	0.14	35	50	43	0.124901	Classical arabinogalactan protein 26	Classical AGP family
TRINITY_DN298912_c0_g1_i1.p3	TRINITY_DN298912_c0_g1_i1	P42145	41	54	2	55	16	65	0.19	35	71	78	0.128239	Sperm protamine P1	Protamine P1 family
TRINITY_DN953642_c0_g1_i1.p1	TRINITY_DN953642_c0_g1_i1	P35326	52	29	2	28	14	42	0.18	35	88	40	0.136073	Small proline-rich protein 2A (SPR-2A) (2-1)	Cornifin (SPRR) family
NODE_496754_length_202_cov_1.359477_g492841_i0.p1	NODE_496754_length_202_cov_1.359477_g492841_i0	Q44556	41	39	19	57	44	82	0.11	35	58	41	0.139273	Putative RNA-binding protein RbpD	0
TRINITY_DN161150_c0_g2_i1.p2	TRINITY_DN161150_c0_g2_i1	Q9BYR7	41	51	6	46	46	96	0.18	35	88	52	0.154735	Keratin-associated protein 3-2 (High sulfur keratin-associated protein 3.2) (Keratin-associated protein 3.2)	KRTAP type 3 family
TRINITY_DN194758_c0_g1_i1.p2	TRINITY_DN194758_c0_g1_i1	O15225	45	47	11	52	2	48	0.14	35	85	92	0.164212	Putative inactivation escape 1 protein	0
TRINITY_DN236390_c0_g1_i1.p2	TRINITY_DN236390_c0_g1_i1	P69153	42	36	6	36	13	47	0.19	35	100	50	0.168472	Metallothionein 20-III isoform A (MT-20-IIIA)	Metallothionein superfamily, Type 2 family
TRINITY_DN498069_c0_g1_i1.p3	TRINITY_DN498069_c0_g1_i1	Q54UM6	45	44	5	46	39	82	0.14	35	96	44	0.172122	HssA/B-like protein 42	HssA/B family
TRINITY_DN1663411_c0_g1_i1.p1	TRINITY_DN1663411_c0_g1_i1	Q5GAN4	40	67	3	60	3	61	0.18	35	91	46	0.172359	Probable inactive ribonuclease-like protein 12	Pancreatic ribonuclease family
TRINITY_DN163599_c0_g2_i1.p4	TRINITY_DN163599_c0_g2_i1	P14723	41	61	2	54	21	81	0.18	35	111	40	0.175181	Uncharacterized 16 kDa protein in middle repetitive insertion sequence WIS1	0
TRINITY_DN193501_c1_g1_i1.p3	TRINITY_DN193501_c1_g1_i1	P28508	45	38	15	50	5	42	0.19	35	60	58	0.178242	Hirudin-3A' (Hirudin IIIA')	Protease inhibitor I14 (hirudin) family
NODE_617367_length_188_cov_1.489209_g613454_i0.p2	NODE_617367_length_188_cov_1.489209_g613454_i0	Q2M2S6	40	47	1	46	40	86	0.19	35	76	40	0.181672	Host cell factor C1 regulator 1 (HCF-1 beta-propeller-interacting protein)	0
NODE_125418_length_386_cov_1.697329_g121596_i0.p1	NODE_125418_length_386_cov_1.697329_g121596_i0	C1BEG3	41	32	16	47	21	52	0.19	35	62	46	0.19045	Uncharacterized protein UL74A	0
NODE_275671_length_265_cov_4.666667_g271759_i0.p1	NODE_275671_length_265_cov_4.666667_g271759_i0	P02814	45	49	5	51	29	75	0.19	35	56	62	0.196334	Submaxillary gland androgen-regulated protein 3B (Proline-rich peptide P-B) (Proline-rich protein 3) [Cleaved into: Peptide P-A; Peptide D1A]	PROL1/PROL3 family
NODE_115562_length_398_cov_2.716332_g111779_i0.p3	NODE_115562_length_398_cov_2.716332_g111779_i0	Q863F8	41	37	26	62	30	66	0.14	35	57	53	0.197621	Cytochrome c oxidase subunit 8B, mitochondrial (Cytochrome c oxidase polypeptide VIII-heart) (Cytochrome c oxidase subunit 8-1) (Cytochrome c oxidase subunit 8H)	Cytochrome c oxidase VIII family
TRINITY_DN120084_c0_g1_i1.p1	TRINITY_DN120084_c0_g1_i1	Q9D162	41	39	3	41	37	75	0.19	35	63	40	0.199926	Coiled-coil domain-containing protein 167	0
TRINITY_DN229555_c0_g2_i1.p3	TRINITY_DN229555_c0_g2_i1	P42143	40	47	8	54	18	60	0.14	35	84	77	0.209283	Sperm protamine P1	Protamine P1 family
TRINITY_DN7312_c0_g2_i1.p3	TRINITY_DN7312_c0_g2_i1	O55724	61	36	1	36	23	54	0.19	35	97	63	0.217958	Uncharacterized protein 106L	0
NODE_598771_length_189_cov_5.614286_g594858_i0.p1	NODE_598771_length_189_cov_5.614286_g594858_i0	Q9BYU5	42	53	4	56	24	68	0.19	35	84	41	0.236868	Keratin-associated protein 2-1 (High sulfur keratin-associated protein 2.1) (Keratin-associated protein 2.1)	KRTAP type 2 family
TRINITY_DN258572_c1_g12_i1.p3	TRINITY_DN258572_c1_g12_i1	Q9U568	46	39	2	39	21	58	0.14	35	100	53	0.247762	Metallothionein (MT)	Metallothionein superfamily, Type 2 family
TRINITY_DN265132_c2_g10_i6.p3	TRINITY_DN265132_c2_g10_i6	P60504	43	40	41	80	35	74	0.19	35	41	51	0.271393	ICP47 protein (Immediate-early protein IE12) (Immediate-early-5) (Infected cell protein 47) (US12 protein) (Vmw12)	Herpesviridae US12 family
TRINITY_DN266297_c5_g5_i1.p3	TRINITY_DN266297_c5_g5_i1	P79377	52	25	14	38	17	41	0.19	35	66	41	0.279791	Metallothionein-1D (MT-1D) (Metallothionein-ID) (MT-ID)	Metallothionein superfamily, Type 1 family
TRINITY_DN240153_c0_g1_i2.p1	TRINITY_DN240153_c0_g1_i2	Q7XAD0	41	59	20	71	73	129	0.14	35	78	40	0.284396	Hydroxyproline-rich systemin (Defense-signaling glycopeptide hormone) [Cleaved into: HypSys I (TomHypSys I); HypSys II (TomHypSys II); HypSys III (TomHypSys III)]	0
TRINITY_DN1053321_c0_g1_i1.p3	TRINITY_DN1053321_c0_g1_i1	P83282	43	42	8	48	5	43	0.18	35	74	76	0.292897	Cicadin (Fragment)	0
NODE_180987_length_328_cov_3.394265_g177088_i0.p1	NODE_180987_length_328_cov_3.394265_g177088_i0	Q3E751	46	41	8	45	31	68	0.19	35	76	47	0.398885	Uncharacterized protein YPL119C-A	0
NODE_153715_length_354_cov_5.229508_g149836_i0.p2	NODE_153715_length_354_cov_5.229508_g149836_i0	A8IC06	42	45	18	60	7	49	0.18	35	54	66	0.593783	DNA gyrase inhibitor YacG	DNA gyrase inhibitor YacG family
TRINITY_DN236898_c0_g8_i1.p2	TRINITY_DN236898_c0_g8_i1	Q8LCE4	43	60	9	68	28	78	0.14	35	86	45	0.619069	Classical arabinogalactan protein 5	Classical AGP family
TRINITY_DN248258_c1_g1_i1.p1	TRINITY_DN248258_c1_g1_i1	P81492	47	38	10	45	8	45	0.19	35	72	45	0.932501	Hirudin-HM2 (Bufrudin) (Hirudin-HV1)	Protease inhibitor I14 (hirudin) family
NODE_279704_length_263_cov_10.616822_g275792_i0.p2	NODE_279704_length_263_cov_10.616822_g275792_i0	P72267	42	43	7	47	53	95	0.11	35	49	44	0.961766	Sec-independent protein translocase protein TatA	TatA/E family
TRINITY_DN1752848_c0_g1_i1.p1	TRINITY_DN1752848_c0_g1_i1	Q2V4I2	40	42	8	48	48	85	0.18	35	70	41	1.05438	Defensin-like protein 289	DEFL family
TRINITY_DN263736_c1_g1_i3.p4	TRINITY_DN263736_c1_g1_i3	Q9W7M8	68	22	4	25	9	30	0.11	35	50	49	1.22094	Thymosin beta	Thymosin beta family
TRINITY_DN1142452_c0_g1_i1.p2	TRINITY_DN1142452_c0_g1_i1	P42147	44	50	2	50	16	63	0.19	35	100	72	1.30051	Sperm protamine P1	Protamine P1 family
TRINITY_DN198770_c0_g1_i2.p1	TRINITY_DN198770_c0_g1_i2	Q8LCN5	41	56	14	68	37	92	0.14	35	78	43	1.71283	Classical arabinogalactan protein 1	Classical AGP family
TRINITY_DN485068_c0_g1_i1.p3	TRINITY_DN485068_c0_g1_i1	Q3E7Z4	45	33	5	37	16	46	0.084	36	67	61	0.097712	Uncharacterized protein YIL046W-A	0
TRINITY_DN261435_c0_g16_i1.p1	TRINITY_DN261435_c0_g16_i1	Q8N339	44	45	2	44	5	44	0.082	36	98	74	0.10018	Metallothionein-1M (MT-1M) (Metallothionein-IM) (MT-IM)	Metallothionein superfamily, Type 1 family
NODE_319750_length_247_cov_1.040404_g315837_i0.p2	NODE_319750_length_247_cov_1.040404_g315837_i0	Q84240	41	54	17	70	2	50	0.063	36	66	46	0.111007	Probable protein E4	Papillomaviridae E4 protein family
TRINITY_DN257567_c0_g127_i3.p1	TRINITY_DN257567_c0_g127_i3	Q54J58	43	49	11	55	5	49	0.084	36	56	96	0.113092	Uncharacterized protein DDB_G0288281	0
TRINITY_DN940747_c0_g1_i1.p4	TRINITY_DN940747_c0_g1_i1	P15787	45	38	3	40	14	47	0.062	36	81	60	0.127807	Metallothionein-2 (MT-2) (Metallothionein-II) (MT-II)	Metallothionein superfamily, Type 1 family
TRINITY_DN1593073_c0_g3_i1.p5	TRINITY_DN1593073_c0_g3_i1	P89479	44	70	2	70	90	148	0.063	36	100	46	0.130933	Probable RNA-binding protein	Simplex virus US11 protein family
TRINITY_DN78029_c1_g1_i1.p1	TRINITY_DN78029_c1_g1_i1	O78421	42	26	8	33	2	27	0.081	36	79	40	0.136073	Uncharacterized 8.1 kDa protein (ORF65)	0
TRINITY_DN201974_c0_g1_i1.p2	TRINITY_DN201974_c0_g1_i1	Q54UN3	45	42	11	52	38	79	0.063	36	76	43	0.171711	HssA/B-like protein 36	HssA/B family
NODE_406553_length_221_cov_1.610465_g402640_i0.p2	NODE_406553_length_221_cov_1.610465_g402640_i0	O29691	43	54	7	59	67	120	0.083	36	79	43	0.192719	Uncharacterized protein AF_0562	0
TRINITY_DN322998_c0_g1_i1.p4	TRINITY_DN322998_c0_g1_i1	P43402	43	40	1	39	6	45	0.064	36	100	89	0.196614	Metallothionein-like protein LSC54	Metallothionein superfamily, Type 15 family
TRINITY_DN84601_c0_g1_i1.p1	TRINITY_DN84601_c0_g1_i1	P58234	41	68	17	83	5	71	0.064	36	69	47	0.200521	40S ribosomal protein S19-A (S16-A)	Eukaryotic ribosomal protein eS19 family
NODE_191052_length_320_cov_1.394834_g187150_i0.p1	NODE_191052_length_320_cov_1.394834_g187150_i0	Q9TM45	50	42	12	53	32	71	0.083	36	63	46	0.203412	Uncharacterized protein ycf19	Ycf19 family
TRINITY_DN1345154_c0_g1_i1.p3	TRINITY_DN1345154_c0_g1_i1	P02802	45	40	14	53	3	37	0.063	36	73	66	0.211437	Metallothionein-1 (MT-1) (Metallothionein-I) (MT-I)	Metallothionein superfamily, Type 1 family
TRINITY_DN266678_c22_g2_i1.p3	TRINITY_DN266678_c22_g2_i1	P21752	73	22	10	31	9	30	0.084	36	44	52	0.21474	Thymosin beta-10 (Thymosin beta-9) [Cleaved into: Thymosin beta-8]	Thymosin beta family
TRINITY_DN265683_c6_g18_i2.p3	TRINITY_DN265683_c6_g18_i2	P69498	46	54	54	104	10	58	0.083	36	45	79	0.227446	Conotoxin Mi11.1	Conotoxin I2 superfamily
NODE_1069755_length_145_cov_13.833333_g1065842_i0.p3	NODE_1069755_length_145_cov_13.833333_g1065842_i0	P19425	43	40	6	42	21	56	0.081	36	83	41	0.230208	Vitelline membrane protein 15a-2 [Cleaved into: Trypsin-modulating oostatic factor (TMOF) (OOSH)]	Vitelline membrane protein family
TRINITY_DN1190525_c0_g1_i1.p1	TRINITY_DN1190525_c0_g1_i1	Q89698	49	49	5	52	6	49	0.064	36	75	40	0.231634	Uncharacterized protein U1	0
TRINITY_DN1649766_c0_g1_i1.p4	TRINITY_DN1649766_c0_g1_i1	Q86IJ5	47	38	31	68	21	55	0.083	36	48	43	0.316817	Uncharacterized protein DDB_G0272718	0
TRINITY_DN46693_c0_g1_i1.p1	TRINITY_DN46693_c0_g1_i1	Q54CM6	48	29	20	48	28	52	0.082	36	49	40	0.323774	Putative uncharacterized protein DDB_G0292940	0
TRINITY_DN260666_c0_g17_i5.p2	TRINITY_DN260666_c0_g17_i5	Q6UXD1	42	50	38	87	72	115	0.062	36	52	43	0.369064	Histidine-rich carboxyl terminus protein 1	0
TRINITY_DN1118164_c0_g1_i1.p3	TRINITY_DN1118164_c0_g1_i1	P31713	52	25	10	34	18	42	0.063	36	54	45	0.551309	PI-stichotoxin-She2a (PI-SHTX-She2a) (Kunitz-type protease inhibitor ShPI-I)	Venom Kunitz-type family, Sea anemone type 2 potassium channel toxin subfamily
TRINITY_DN1238432_c1_g1_i1.p1	TRINITY_DN1238432_c1_g1_i1	A5PLE2	42	48	15	58	31	78	0.081	36	79	41	1.67554	Cysteine-rich and transmembrane domain-containing protein 1	CYSTM1 family
TRINITY_DN118834_c0_g3_i1.p3	TRINITY_DN118834_c0_g3_i1	Q01157	51	37	3	39	1	32	0.083	36	93	86	2.09686	Glycine-rich cell wall structural protein (Clone W10-1) (Fragment)	0
NODE_679892_length_184_cov_1.540741_g675979_i0.p2	NODE_679892_length_184_cov_1.540741_g675979_i0	P53726	41	56	7	55	18	73	0.028	37	92	47	0.085363	Putative uncharacterized protein YNR025C	0
TRINITY_DN1566484_c0_g1_i1.p1	TRINITY_DN1566484_c0_g1_i1	O44664	55	31	5	35	33	63	0.037	37	79	42	0.085619	Neuropeptide-like protein 29 [Cleaved into: QWGYGGY-amide; GYGGYGGY-amide; GMYGGY-amide; GMYGGW-amide]	YARP (YGGW-amide related peptide) family
TRINITY_DN385448_c0_g1_i1.p2	TRINITY_DN385448_c0_g1_i1	P01062	41	44	6	49	15	55	0.049	37	80	61	0.097519	Bowman-Birk type trypsin inhibitor	Bowman-Birk serine protease inhibitor family
TRINITY_DN1353983_c0_g1_i1.p5	TRINITY_DN1353983_c0_g1_i1	P55951	43	35	2	35	6	40	0.049	37	88	60	0.100264	Metallothionein (MT)	Metallothionein superfamily, Type 3 family
TRINITY_DN1163757_c0_g1_i1.p2	TRINITY_DN1163757_c0_g1_i1	Q7KWP9	42	52	5	51	18	69	0.038	37	102	57	0.103742	UPF0512 protein A	UPF0512 family
TRINITY_DN208027_c0_g1_i1.p1	TRINITY_DN208027_c0_g1_i1	Q3LI54	49	35	10	42	3	37	0.037	37	80	56	0.106915	Keratin-associated protein 19-8	KRTAP type 19 family
TRINITY_DN1148859_c0_g1_i1.p3	TRINITY_DN1148859_c0_g1_i1	Q9BYE4	51	39	3	39	11	48	0.029	37	100	53	0.115491	Small proline-rich protein 2G (SPR-2G)	Cornifin (SPRR) family
TRINITY_DN251290_c0_g1_i4.p4	TRINITY_DN251290_c0_g1_i4	Q89667	43	42	27	68	1	42	0.037	37	61	49	0.131084	Uncharacterized protein KP86R/DP86L	0
TRINITY_DN249189_c0_g49_i1.p4	TRINITY_DN249189_c0_g49_i1	Q3LI63	53	40	1	36	10	48	0.029	37	105	71	0.133405	Keratin-associated protein 20-1	KRTAP type 20 family
TRINITY_DN1328277_c0_g1_i1.p1	TRINITY_DN1328277_c0_g1_i1	P06792	41	32	7	38	9	40	0.049	37	63	44	0.143495	Probable protein E5	Papillomaviridae E5 protein family
NODE_232707_length_289_cov_4.083333_g228798_i0.p3	NODE_232707_length_289_cov_4.083333_g228798_i0	Q5U1W2	42	60	37	96	9	63	0.028	37	63	43	0.194626	Proline-rich protein 13	0
TRINITY_DN140967_c0_g1_i1.p5	TRINITY_DN140967_c0_g1_i1	Q96RM1	42	43	4	46	21	58	0.028	37	91	60	0.238609	Small proline-rich protein 2F (SPR-2F)	Cornifin (SPRR) family
TRINITY_DN392983_c0_g1_i1.p1	TRINITY_DN392983_c0_g1_i1	Q64298	41	66	4	61	11	66	0.038	37	105	46	0.250653	Sperm mitochondrial-associated cysteine-rich protein	0
TRINITY_DN1032769_c0_g3_i1.p3	TRINITY_DN1032769_c0_g3_i1	P26377	45	56	1	56	41	89	0.048	37	95	42	0.284023	Nuclear transition protein 2 (TP-2) (TP2)	Nuclear transition protein 2 family
TRINITY_DN24108_c0_g1_i1.p3	TRINITY_DN24108_c0_g1_i1	Q41701	40	42	4	43	46	87	0.028	37	95	42	0.297335	Early nodulin-12 (N-12)	Plant proline-rich protein superfamily, ENOD12 family
NODE_725386_length_181_cov_4.515152_g721473_i0.p1	NODE_725386_length_181_cov_4.515152_g721473_i0	P83213	44	54	1	53	7	53	0.037	37	90	100	0.387545	Sperm protamine P3	0
NODE_46256_length_519_cov_8.612766_g42998_i0.p4	NODE_46256_length_519_cov_8.612766_g42998_i0	Q5UR27	41	66	21	79	72	132	0.049	37	56	40	0.449776	Uncharacterized protein L550	0
NODE_110031_length_405_cov_3.615169_g106275_i0.p4	NODE_110031_length_405_cov_3.615169_g106275_i0	Q2G9D4	50	34	1	34	50	83	0.037	37	79	41	0.491207	Sec-independent protein translocase protein TatA	TatA/E family
NODE_59599_length_488_cov_5.473804_g56199_i0.p1	NODE_59599_length_488_cov_5.473804_g56199_i0	Q34940	43	42	18	58	42	83	0.038	37	66	49	0.679041	Ribosomal protein S12, mitochondrial	Universal ribosomal protein uS12 family
TRINITY_DN258572_c1_g26_i1.p3	TRINITY_DN258572_c1_g26_i1	P80246	41	44	2	39	21	64	0.049	37	113	60	0.835592	Metallothionein 10-Ia (MT-10-Ia)	Metallothionein superfamily, Type 2 family
NODE_98151_length_421_cov_36.905914_g94461_i0.p3	NODE_98151_length_421_cov_36.905914_g94461_i0	F5HAE6	43	51	3	53	18	61	0.036	37	48	50	2.56981	Uncharacterized protein UL15A	HHV-5 UL15A protein family
NODE_71048_length_465_cov_43.932692_g67550_i0.p2	NODE_71048_length_465_cov_43.932692_g67550_i0	Q9LTF2	41	71	85	151	103	173	0.049	37	46	40	3.03811	40S ribosomal protein S10-3	Eukaryotic ribosomal protein eS10 family
TRINITY_DN1002296_c0_g2_i1.p3	TRINITY_DN1002296_c0_g2_i1	P59990	43	44	6	49	15	58	0.017	38	83	46	0.075326	Keratin-associated protein 12-1 (High sulfur keratin-associated protein 12.1) (Keratin-associated protein 12.1)	KRTAP type 12 family
TRINITY_DN1311391_c0_g1_i1.p2	TRINITY_DN1311391_c0_g1_i1	Q86IK1	43	54	14	67	24	72	0.021	38	74	52	0.092238	Uncharacterized protein DDB_G0272724	0
TRINITY_DN46730_c0_g1_i1.p1	TRINITY_DN46730_c0_g1_i1	Q5T871	43	49	1	45	52	98	0.016	38	104	50	0.106522	Late cornified envelope-like proline-rich protein 1 (Novel small proline-rich protein)	Cornifin (SPRR) family
TRINITY_DN1631553_c0_g1_i1.p2	TRINITY_DN1631553_c0_g1_i1	P13231	42	50	1	50	65	110	0.021	38	82	42	0.112651	Hisactophilin-1 (Histidine-rich actin-binding protein 1) (HS I)	Hisactophilin family
TRINITY_DN476567_c0_g1_i1.p2	TRINITY_DN476567_c0_g1_i1	Q09062	50	32	4	35	6	36	0.017	38	80	42	0.113582	Integrin beta-2 (Fragment)	Integrin beta chain family
TRINITY_DN1253542_c0_g2_i1.p5	TRINITY_DN1253542_c0_g2_i1	Q8T0W1	42	50	2	51	69	112	0.022	38	96	43	0.126253	Cysteine-rich venom protein 5 (cvp5)	0
NODE_429193_length_216_cov_1.239521_g425280_i0.p1	NODE_429193_length_216_cov_1.239521_g425280_i0	C1F903	41	49	1	49	54	101	0.017	38	69	47	0.126939	30S ribosomal protein S18	Bacterial ribosomal protein bS18 family
TRINITY_DN115297_c0_g5_i1.p1	TRINITY_DN115297_c0_g5_i1	Q8VY77	47	38	1	32	15	52	0.021	38	115	42	0.13286	Protein TRIGALACTOSYLDIACYLGLYCEROL 5, chloroplastic	0
NODE_235116_length_288_cov_1.539749_g231207_i0.p1	NODE_235116_length_288_cov_1.539749_g231207_i0	Q7Z4W3	44	50	18	66	8	57	0.016	38	52	62	0.167522	Keratin-associated protein 19-3 (GTHRP) (Glycine/tyrosine-rich protein)	KRTAP type 19 family
NODE_130246_length_380_cov_2.522659_g126410_i0.p1	NODE_130246_length_380_cov_2.522659_g126410_i0	Q7SDA6	41	56	4	58	68	120	0.021	38	44	46	0.172688	rRNA-processing protein cgr-1	CGR1 family
TRINITY_DN933555_c0_g1_i1.p1	TRINITY_DN933555_c0_g1_i1	Q99282	65	26	2	27	24	49	0.017	38	67	42	0.174128	Histone H1.2, embryonic (Fragments)	Histone H1/H5 family
TRINITY_DN18277_c0_g1_i1.p2	TRINITY_DN18277_c0_g1_i1	Q9DAE3	44	50	32	81	55	96	0.022	38	61	42	0.177546	Late cornified envelope-like proline-rich protein 1	Cornifin (SPRR) family
TRINITY_DN467871_c0_g1_i1.p3	TRINITY_DN467871_c0_g1_i1	H2A0M9	40	47	10	54	30	70	0.022	38	87	62	0.249894	Uncharacterized shell protein 4 (Prism uncharacterized shell protein 18) (PUSP18)	0
NODE_1075655_length_136_cov_2.804598_g1071742_i0.p1	NODE_1075655_length_136_cov_2.804598_g1071742_i0	Q02958	49	37	9	45	24	60	0.022	38	82	45	0.307165	Keratin-associated protein 6-1 (Keratin, glycine/tyrosine-rich of hair)	KRTAP type 6 family
TRINITY_DN8997_c0_g2_i1.p2	TRINITY_DN8997_c0_g2_i1	Q9BYQ3	41	69	2	63	73	138	0.016	38	95	43	0.310096	Keratin-associated protein 9-3 (Keratin-associated protein 9.3) (Ultrahigh sulfur keratin-associated protein 9.3)	KRTAP type 9 family
TRINITY_DN265548_c6_g24_i1.p3	TRINITY_DN265548_c6_g24_i1	P86798	41	71	6	73	66	133	0.016	38	97	51	0.388096	Ctenidin-1 (Ctenidin-2)	0
TRINITY_DN1747247_c0_g1_i1.p2	TRINITY_DN1747247_c0_g1_i1	P86906	88	17	18	34	1	17	0.017	38	44	43	0.4248	Amyloid-beta A4 protein (ABPP) (APP) (Alzheimer disease amyloid A4 protein homolog) (Amyloid precursor protein) (Amyloid-beta precursor protein) [Cleaved into: Amyloid-beta protein 40 (Abeta40) (Beta-APP40)] (Fragment)	APP family
TRINITY_DN244889_c0_g5_i1.p6	TRINITY_DN244889_c0_g5_i1	P15265	40	62	9	69	27	83	0.017	38	79	43	0.472825	Sperm mitochondrial-associated cysteine-rich protein	0
TRINITY_DN259938_c0_g15_i1.p4	TRINITY_DN259938_c0_g15_i1	O18776	50	48	1	47	3	50	0.021	38	102	59	0.478016	Serine/arginine-rich splicing factor 6 (Pre-mRNA-splicing factor SRP55) (Splicing factor, arginine/serine-rich 6) (Fragment)	Splicing factor SR family
TRINITY_DN257365_c1_g183_i2.p1	TRINITY_DN257365_c1_g183_i2	P89495	43	44	1	42	60	103	0.022	38	80	40	0.612008	Putative uncharacterized protein YBL109W	0
TRINITY_DN84801_c0_g2_i1.p1	TRINITY_DN84801_c0_g2_i1	P08175	59	27	1	27	11	33	0.022	38	53	48	0.813341	Male-specific sperm protein Mst87F	MST(3)CGP family
TRINITY_DN366074_c0_g1_i1.p4	TRINITY_DN366074_c0_g1_i1	Q55FU5	48	42	3	44	10	48	0.017	38	95	66	1.27479	Putative uncharacterized protein DDB_G0267946	0
NODE_907629_length_170_cov_156.190083_g903716_i0.p2	NODE_907629_length_170_cov_156.190083_g903716_i0	P08826	41	54	3	56	27	68	0.022	38	96	42	7.52198	Chorion class A protein L11	Chorion protein family
NODE_786039_length_178_cov_0.806202_g782126_i0.p2	NODE_786039_length_178_cov_0.806202_g782126_i0	P15534	57	30	18	47	7	36	0.013	39	52	79	0.07721	S-crystallin 3 (Crystallin SIII) (Fragment)	0
NODE_951380_length_168_cov_0.873950_g947467_i0.p4	NODE_951380_length_168_cov_0.873950_g947467_i0	A5D7T0	50	38	17	54	40	77	0.013	39	69	48	0.081806	Calcium/calmodulin-dependent protein kinase II inhibitor 2 (CaM-KII inhibitory protein) (CaM-KIIN)	CAMK2N family
NODE_1032956_length_163_cov_0.912281_g1029043_i0.p1	NODE_1032956_length_163_cov_0.912281_g1029043_i0	P84408	78	27	1	27	25	50	0.008	39	50	49	0.084315	Histone H1 [Cleaved into: SAMP H1] (Fragment)	Histone H1/H5 family
TRINITY_DN260270_c0_g10_i1.p1	TRINITY_DN260270_c0_g10_i1	P86981	46	39	3	40	40	78	0.01	39	85	48	0.094051	Tissue- and phase-specific nuclear protein (Specific nuclear protein) (SNP)	0
TRINITY_DN455174_c0_g1_i1.p2	TRINITY_DN455174_c0_g1_i1	P80527	75	20	11	30	1	20	0.007	39	45	100	0.095755	Hemoglobinase-like protein 1 (EC 3.4.22.34) (Newly excysted juvenile protein 3) (Fragment)	Peptidase C13 family
TRINITY_DN1411186_c0_g1_i1.p3	TRINITY_DN1411186_c0_g1_i1	O97647	42	57	1	54	65	121	0.013	39	106	47	0.117396	Amelogenin (Fragment)	Amelogenin family
TRINITY_DN867320_c0_g1_i1.p1	TRINITY_DN867320_c0_g1_i1	O44663	50	38	2	38	25	59	0.013	39	97	55	0.121366	Neuropeptide-like protein 30 [Cleaved into: QWGYGGY-amide; GYGGYGGY-amide; GYGGY-amide; GMW-amide; PYGGYGW-amide]	YARP (YGGW-amide related peptide) family
TRINITY_DN264929_c0_g1_i1.p1	TRINITY_DN264929_c0_g1_i1	A0A0U1RRL7	42	53	18	67	9	60	0.013	39	71	75	0.126276	Protein MMP24OS (MMP24 opposite strand)	0
TRINITY_DN848077_c0_g2_i1.p1	TRINITY_DN848077_c0_g2_i1	Q4KL71	44	54	6	56	7	56	0.01	39	93	65	0.142917	Small proline-rich protein 2A3	Cornifin (SPRR) family
TRINITY_DN479570_c0_g1_i1.p3	TRINITY_DN479570_c0_g1_i1	Q8WNZ0	43	51	10	55	2	46	0.01	39	82	106	0.143379	Sperm protamine P1	Protamine P1 family
TRINITY_DN242493_c0_g6_i5.p3	TRINITY_DN242493_c0_g6_i5	O70562	43	54	3	53	11	60	0.01	39	98	79	0.143656	Small proline-rich protein 2K	Cornifin (SPRR) family
TRINITY_DN245370_c0_g3_i1.p3	TRINITY_DN245370_c0_g3_i1	P83214	41	59	8	66	1	54	0.008	39	79	105	0.143665	Sperm protamine P1 (Po1) [Cleaved into: Sperm protamine P2 (Po2) (Main protamine)]	0
NODE_484689_length_204_cov_2.283871_g480776_i0.p1	NODE_484689_length_204_cov_2.283871_g480776_i0	P40268	43	58	9	66	37	93	0.013	39	85	60	0.184099	Histone H1.C2	0
TRINITY_DN131452_c0_g1_i1.p4	TRINITY_DN131452_c0_g1_i1	P35323	47	55	5	59	40	89	0.013	39	90	57	0.184159	Cornifin (SPRP) (Small proline-rich protein I) (SPR-I) (Small proline-rich squamous cell marker)	Cornifin (SPRR) family
TRINITY_DN1521760_c0_g2_i1.p3	TRINITY_DN1521760_c0_g2_i1	P42131	55	40	15	54	4	39	0.01	39	65	66	0.224705	Sperm protamine P1	Protamine P1 family
NODE_183589_length_326_cov_2.119134_g179690_i0.p5	NODE_183589_length_326_cov_2.119134_g179690_i0	P12347	40	99	5	100	44	141	0.013	39	92	57	0.227766	Period clock protein (p230)	0
TRINITY_DN252543_c0_g13_i1.p1	TRINITY_DN252543_c0_g13_i1	Q20689	43	44	8	51	43	83	0.013	39	76	53	0.237776	Protein kreg-1	0
NODE_479095_length_205_cov_9.487179_g475182_i0.p2	NODE_479095_length_205_cov_9.487179_g475182_i0	Q54R01	44	48	1	48	8	55	0.007	39	86	84	0.251735	Putative uncharacterized protein DDB_G0283527	0
NODE_547480_length_193_cov_1.284722_g543567_i0.p2	NODE_547480_length_193_cov_1.284722_g543567_i0	Q8I6R7	50	58	3	56	67	115	0.008	39	91	44	0.257395	Acanthoscurrin-2 (Fragment)	0
TRINITY_DN43913_c0_g2_i1.p4	TRINITY_DN43913_c0_g2_i1	P37704	48	40	1	40	40	76	0.013	39	93	42	0.265524	Glycine-rich protein DC7.1	GRP family
TRINITY_DN572607_c0_g1_i1.p4	TRINITY_DN572607_c0_g1_i1	P22528	42	43	2	40	24	66	0.013	39	105	48	0.273361	Cornifin-B (14.9 kDa pancornulin) (Small proline-rich protein IB) (SPR-IB)	Cornifin (SPRR) family
NODE_160854_length_347_cov_2.791946_g156969_i0.p2	NODE_160854_length_347_cov_2.791946_g156969_i0	G2TRS5	48	50	1	46	49	94	0.01	39	94	46	0.314498	Putative uncharacterized transmembrane protein SPBC713.13	0
TRINITY_DN1543704_c0_g1_i1.p2	TRINITY_DN1543704_c0_g1_i1	F7VJQ2	43	54	1	46	14	64	0.008	39	106	67	0.358002	Alternative prion protein (AltPrP)	0
TRINITY_DN1498680_c0_g1_i1.p1	TRINITY_DN1498680_c0_g1_i1	Q8TGJ7	45	38	3	39	8	45	0.013	39	69	68	0.449462	Uncharacterized protein YLL066W-B	0
NODE_67907_length_471_cov_23.132701_g64430_i0.p3	NODE_67907_length_471_cov_23.132701_g64430_i0	O44437	43	61	1	57	91	149	0.013	39	43	40	0.566678	Small nuclear ribonucleoprotein Sm D3 (Sm-D3) (snRNP core protein D3)	SnRNP core protein family
TRINITY_DN261153_c0_g56_i1.p4	TRINITY_DN261153_c0_g56_i1	P16329	42	57	1	55	4	56	0.007	39	102	51	0.655612	Early nodulin-75 (N-75) (NGM-75) (Fragment)	Nodulin 75 family
TRINITY_DN258640_c1_g58_i2.p4	TRINITY_DN258640_c1_g58_i2	Q54L43	41	46	17	61	30	75	0.007	39	50	59	1.36472	Putative uncharacterized protein DDB_G0286915	0
TRINITY_DN720049_c0_g1_i1.p3	TRINITY_DN720049_c0_g1_i1	Q4R956	42	48	4	51	47	91	0.006	40	91	51	0.081813	Late cornified envelope-like proline-rich protein 1	Cornifin (SPRR) family
TRINITY_DN691030_c0_g2_i1.p1	TRINITY_DN691030_c0_g2_i1	Q9SJY7	44	57	4	58	21	75	0.004	40	98	44	0.087692	Classical arabinogalactan protein 2	Classical AGP family
TRINITY_DN936680_c0_g1_i1.p2	TRINITY_DN936680_c0_g1_i1	O55735	42	36	5	40	45	78	0.004	40	90	40	0.112651	Putative RING finger protein 121R	0
TRINITY_DN248504_c0_g1_i2.p3	TRINITY_DN248504_c0_g1_i2	Q9GKM1	44	50	2	51	58	102	0.004	40	54	49	0.118424	Protamine-2 (Sperm histone P2) (Sperm protamine P2)	Protamine P2 family
NODE_365136_length_232_cov_1.289617_g361223_i0.p1	NODE_365136_length_232_cov_1.289617_g361223_i0	P41566	46	56	1	56	14	66	0.003	40	73	53	0.118477	Isocitrate dehydrogenase [NAD] subunit gamma, mitochondrial (Isocitric dehydrogenase subunit gamma) (NAD(+)-specific ICDH subunit gamma) (Fragments)	Isocitrate and isopropylmalate dehydrogenases family
TRINITY_DN1593194_c0_g1_i1.p3	TRINITY_DN1593194_c0_g1_i1	Q26287	60	35	4	38	33	61	0.006	40	76	40	0.178596	Period circadian protein (Fragment)	0
NODE_257634_length_275_cov_1.181416_g253723_i0.p1	NODE_257634_length_275_cov_1.181416_g253723_i0	P08915	45	47	11	56	38	84	0.004	40	52	52	0.178874	Chorion class B protein M3A5 (Fragment)	Chorion protein family
TRINITY_DN259770_c0_g55_i2.p2	TRINITY_DN259770_c0_g55_i2	P18764	47	51	11	59	43	92	0.003	40	77	45	0.194712	Procyclic form-specific polypeptide A-alpha (PARP A-alpha) (Procyclin A-alpha)	0
TRINITY_DN248504_c0_g1_i1.p3	TRINITY_DN248504_c0_g1_i1	P11248	44	52	5	55	50	100	0.006	40	51	50	0.262491	Protamine-2 (Sperm histone P2) (Sperm protamine P2)	Protamine P2 family
NODE_278111_length_264_cov_2.297674_g274199_i0.p5	NODE_278111_length_264_cov_2.297674_g274199_i0	Q55FX9	47	59	2	60	8	51	0.004	40	97	83	0.282284	Putative uncharacterized protein DDB_G0268542	0
TRINITY_DN531195_c0_g1_i1.p2	TRINITY_DN531195_c0_g1_i1	Q03057	43	61	3	58	19	78	0.006	40	105	43	0.327567	Putative uncharacterized protein YDR544C	0
NODE_14326_length_676_cov_5.673046_g11856_i0.p2	NODE_14326_length_676_cov_5.673046_g11856_i0	P16709	58	31	25	55	46	76	0.004	40	53	40	0.382555	viral Ubiquitin	Ubiquitin family
TRINITY_DN260265_c0_g2_i2.p1	TRINITY_DN260265_c0_g2_i2	P92555	45	55	5	54	25	79	0.006	40	59	45	0.498577	Uncharacterized mitochondrial protein AtMg01250 (ORF102)	0
TRINITY_DN1585471_c0_g3_i1.p1	TRINITY_DN1585471_c0_g3_i1	P60328	40	52	12	58	9	60	0.006	40	84	54	0.818658	Keratin-associated protein 12-3 (High sulfur keratin-associated protein 12.3) (Keratin-associated protein 12.3)	KRTAP type 12 family
TRINITY_DN78078_c0_g2_i1.p4	TRINITY_DN78078_c0_g2_i1	P11728	41	39	22	60	3	36	0.004	40	65	40	1.00264	Early nodulin-75 (N-75) (NGM-75) (Fragment)	Nodulin 75 family
TRINITY_DN228526_c0_g11_i1.p2	TRINITY_DN228526_c0_g11_i1	P22532	45	33	1	33	18	50	0.002	41	100	46	0.068037	Small proline-rich protein 2D (SPR-2D) (Small proline-rich protein II) (SPR-II)	Cornifin (SPRR) family
NODE_801823_length_177_cov_0.812500_g797910_i0.p1	NODE_801823_length_177_cov_0.812500_g797910_i0	Q8IZM0	57	37	1	37	45	81	0.003	41	64	46	0.07903	Putative CNGA1-overlapping antisense gene protein (Anti-CNG1)	0
NODE_914859_length_170_cov_0.859504_g910946_i0.p1	NODE_914859_length_170_cov_0.859504_g910946_i0	P31256	50	34	2	35	6	39	0.002	41	61	71	0.096052	Homeobox protein Hox-B6 (XlHox-2.2) (Fragment)	Antp homeobox family
TRINITY_DN22940_c0_g5_i1.p1	TRINITY_DN22940_c0_g5_i1	Q54QZ8	46	50	2	50	6	55	0.003	41	96	69	0.102453	Putative uncharacterized protein DDB_G0283467	0
TRINITY_DN131657_c1_g1_i1.p3	TRINITY_DN131657_c1_g1_i1	P56277	61	33	2	33	25	57	0.002	41	100	49	0.136073	Cx9C motif-containing protein 4 (Mature T-cell proliferation 1 neighbor protein) (Mature T-cell proliferation-1 type A) (MTCP-1 type A) (Protein p8 MTCP-1) (p8MTCP1)	CMC4 family
TRINITY_DN261539_c0_g1_i7.p2	TRINITY_DN261539_c0_g1_i7	Q9BYP8	49	49	1	48	32	79	0.003	41	102	47	0.137948	Keratin-associated protein 17-1 (Keratin-associated protein 16.1)	0
TRINITY_DN203925_c0_g3_i3.p4	TRINITY_DN203925_c0_g3_i3	P80249	44	54	1	53	20	67	0.003	41	92	74	0.156059	Metallothionein 10-IV (MT-10-IV)	Metallothionein superfamily, Type 2 family
NODE_505441_length_200_cov_3.973510_g501528_i0.p2	NODE_505441_length_200_cov_3.973510_g501528_i0	P30365	43	46	3	46	46	91	0.003	41	84	45	0.22392	Early nodulin-12 (N-12)	Plant proline-rich protein superfamily, ENOD12 family
TRINITY_DN233540_c0_g3_i1.p2	TRINITY_DN233540_c0_g3_i1	Q7LZB2	50	38	3	40	16	53	0.003	41	78	64	0.260522	Sperm protamine P1-type (Protamine I-1)	Protamine P1 family
TRINITY_DN361437_c0_g1_i1.p4	TRINITY_DN361437_c0_g1_i1	Q03293	46	50	1	50	35	84	0.003	41	94	40	0.325815	Period circadian protein (Fragment)	0
NODE_374030_length_229_cov_7.772222_g370117_i0.p1	NODE_374030_length_229_cov_7.772222_g370117_i0	Q3LI61	49	51	4	53	20	63	0.002	41	67	78	0.335038	Keratin-associated protein 20-2	KRTAP type 20 family
TRINITY_DN262183_c0_g60_i1.p2	TRINITY_DN262183_c0_g60_i1	Q17212	40	52	10	58	63	114	0.002	41	83	44	0.370986	Chorion class CA protein ERA.2	Chorion protein family
TRINITY_DN237285_c0_g1_i1.p1	TRINITY_DN237285_c0_g1_i1	Q62401	41	63	52	113	33	91	0.002	41	47	61	1.15476	C-C motif chemokine 12 (MCP-1-related chemokine) (Monocyte chemoattractant protein 5) (Monocyte chemotactic protein 5) (MCP-5) (Small-inducible cytokine A12)	Intercrine beta (chemokine CC) family
NODE_417762_length_218_cov_136.763314_g413849_i0.p3	NODE_417762_length_218_cov_136.763314_g413849_i0	Q9ZT17	41	76	3	71	20	88	0.002	41	106	55	14.8217	Classical arabinogalactan protein 3	Classical AGP family
TRINITY_DN263987_c0_g1_i1.p2	TRINITY_DN263987_c0_g1_i1	P61253	41	73	17	89	34	101	0.001	42	78	71	0.063218	Protamine-2 (Sperm histone P2) (Sperm protamine P2)	Protamine P2 family
TRINITY_DN414263_c0_g1_i1.p2	TRINITY_DN414263_c0_g1_i1	P80248	43	56	31	83	14	65	0.001	42	52	77	0.068037	Metallothionein 10-III (MT-10-III)	Metallothionein superfamily, Type 2 family
NODE_690306_length_184_cov_0.770370_g686393_i0.p1	NODE_690306_length_184_cov_0.770370_g686393_i0	Q9N1S8	47	43	18	60	67	105	0.001	42	70	41	0.074692	Fibroblast growth factor 1 (FGF-1) (Acidic fibroblast growth factor) (aFGF) (Heparin-binding growth factor 1) (HBGF-1) (Fragment)	Heparin-binding growth factors family
NODE_865181_length_173_cov_0.838710_g861268_i0.p1	NODE_865181_length_173_cov_0.838710_g861268_i0	P23918	78	23	35	57	1	23	0.0009	42	40	47	0.079048	Uncharacterized metal-dependent hydrolase in metS 3'region (EC 3.1.-.-) (Fragment)	Metallo-dependent hydrolases superfamily, TatD-type hydrolase family
NODE_860304_length_173_cov_1.588710_g856391_i0.p1	NODE_860304_length_173_cov_1.588710_g856391_i0	P15974	46	39	12	49	2	35	0.001	42	68	41	0.079442	Putative per-hexamer repeat protein 4	0
TRINITY_DN159216_c0_g2_i1.p1	TRINITY_DN159216_c0_g2_i1	Q9PR55	48	54	3	52	30	83	0.002	42	98	61	0.095965	Uncharacterized protein UU089.1	0
TRINITY_DN1124274_c0_g1_i1.p1	TRINITY_DN1124274_c0_g1_i1	Q89829	51	37	4	40	54	90	0.0009	42	74	40	0.11226	Uncharacterized membrane protein KP93L/DP93R	Asfivirus KP93L family
TRINITY_DN1608519_c0_g2_i1.p1	TRINITY_DN1608519_c0_g2_i1	P53820	56	34	13	46	19	51	0.001	42	69	65	0.115875	Putative uncharacterized protein YNL338W	0
TRINITY_DN234178_c0_g3_i1.p3	TRINITY_DN234178_c0_g3_i1	O70556	55	31	2	31	23	50	0.0009	42	100	41	0.118877	Small proline-rich protein 2E	Cornifin (SPRR) family
TRINITY_DN181930_c0_g2_i1.p1	TRINITY_DN181930_c0_g2_i1	Q9C5S0	41	76	3	72	30	101	0.001	42	104	40	0.13896	Classical arabinogalactan protein 9	Classical AGP family
TRINITY_DN220780_c0_g1_i1.p3	TRINITY_DN220780_c0_g1_i1	O04132	46	46	12	57	13	55	0.001	42	66	45	0.155381	Protein SRC1 (Protein SOYBEAN GENE REGULATED BY COLD 1)	KS-type dehydrin family
TRINITY_DN44513_c0_g1_i1.p1	TRINITY_DN44513_c0_g1_i1	Q02191	51	39	15	48	5	43	0.001	42	70	60	0.161508	Uncharacterized protein in rpcF 3'region (Fragment)	Low molecular weight phosphotyrosine protein phosphatase family
NODE_373184_length_230_cov_1.127072_g369271_i0.p3	NODE_373184_length_230_cov_1.127072_g369271_i0	P02846	45	47	18	64	23	68	0.0009	42	62	40	0.179835	Chorion class A protein PC292 (Fragment)	Chorion protein family
TRINITY_DN246059_c0_g1_i2.p2	TRINITY_DN246059_c0_g1_i2	Q02957	43	60	20	79	10	65	0.002	42	69	75	0.193365	Keratin-associated protein 6-1 (Keratin, glycine/tyrosine-rich of hair)	KRTAP type 6 family
TRINITY_DN865779_c0_g1_i1.p1	TRINITY_DN865779_c0_g1_i1	A6NIU2	61	33	9	41	12	44	0.002	42	53	45	0.197925	Putative uncharacterized protein encoded by LINC01549	0
TRINITY_DN931295_c0_g2_i1.p1	TRINITY_DN931295_c0_g2_i1	Q62267	41	73	2	67	10	80	0.002	42	109	48	0.199418	Cornifin-B (Small proline-rich protein 1B) (SPR1 B) (SPR1B)	Cornifin (SPRR) family
TRINITY_DN34551_c0_g3_i4.p1	TRINITY_DN34551_c0_g3_i4	O97646	42	62	3	61	64	120	0.001	42	87	51	0.206669	Amelogenin (Fragment)	Amelogenin family
TRINITY_DN31309_c0_g2_i3.p3	TRINITY_DN31309_c0_g2_i3	Q9NZ81	43	65	33	97	27	88	0.001	42	57	44	0.221927	Proline-rich protein 13 (Taxane-resistance protein)	0
TRINITY_DN321807_c0_g1_i1.p4	TRINITY_DN321807_c0_g1_i1	P22576	48	46	2	47	19	61	0.002	42	94	45	0.230912	Saimiri transformation-associated protein (Collagen-like protein) (stpC)	0
NODE_435471_length_214_cov_4.987879_g431558_i0.p2	NODE_435471_length_214_cov_4.987879_g431558_i0	Q13875	41	73	1	71	109	179	0.001	42	103	40	0.252482	Myelin-associated oligodendrocyte basic protein	0
TRINITY_DN642528_c0_g1_i1.p1	TRINITY_DN642528_c0_g1_i1	P11898	44	61	8	64	38	98	0.0009	42	92	42	0.30004	Glycine-rich protein HC1	GRP family
TRINITY_DN134850_c0_g2_i1.p1	TRINITY_DN134850_c0_g2_i1	Q17093	42	60	1	59	48	104	0.0009	42	55	48	0.340227	LWamide neuropeptides [Cleaved into: LWamide I; LWamide II a; LWamide II b; Metamorphosin A (MMA); IWamide] (Fragment)	LWamide neuropeptide family
NODE_224958_length_294_cov_7.502041_g221050_i0.p2	NODE_224958_length_294_cov_7.502041_g221050_i0	P23398	42	55	40	94	73	127	0.002	42	56	41	0.39202	Polyubiquitin [Cleaved into: Ubiquitin] (Fragment)	Ubiquitin family
NODE_482836_length_205_cov_1.000000_g478923_i0.p1	NODE_482836_length_205_cov_1.000000_g478923_i0	Q864T7	43	53	13	65	42	93	0.0005	43	78	45	0.116492	Beta-2-microglobulin	Beta-2-microglobulin family
TRINITY_DN950660_c0_g1_i1.p3	TRINITY_DN950660_c0_g1_i1	Q925H3	46	61	9	66	15	69	0.0005	43	81	78	0.137469	Keratin-associated protein 6-5 (Keratin-associated protein 16-8) (Keratin-associated protein 16.8)	KRTAP type 6 family
NODE_324664_length_245_cov_1.265306_g320751_i0.p4	NODE_324664_length_245_cov_1.265306_g320751_i0	A8MSI8	54	39	1	39	1	39	0.0005	43	100	50	0.143571	LYR motif-containing protein 9	Complex I LYR family, LYRM9 subfamily
TRINITY_DN1230990_c0_g1_i1.p1	TRINITY_DN1230990_c0_g1_i1	Q9QJ59	41	79	1	71	7	83	0.0005	43	93	41	0.145329	Protein B4	0
NODE_249118_length_279_cov_4.660870_g245207_i0.p2	NODE_249118_length_279_cov_4.660870_g245207_i0	Q6ZQT0	44	78	1	77	55	130	0.0005	43	85	56	0.213811	Putative uncharacterized protein FLJ45035	0
TRINITY_DN56280_c0_g1_i2.p1	TRINITY_DN56280_c0_g1_i2	Q8UZB3	43	72	1	68	26	96	0.0007	43	92	46	0.222346	Uncharacterized protein ORF4	0
TRINITY_DN301837_c0_g2_i1.p3	TRINITY_DN301837_c0_g2_i1	Q925I0	46	78	3	79	54	125	0.0007	43	99	55	0.309905	Keratin-associated protein 19-2 (Keratin-associated protein 16-1) (Keratin-associated protein 16.1)	KRTAP type 19 family
TRINITY_DN1308339_c0_g1_i1.p1	TRINITY_DN1308339_c0_g1_i1	P55897	100	20	29	48	16	35	0.0005	43	42	51	0.329465	Histone H2A [Cleaved into: Buforin-1 (Buforin I); Buforin-2 (Buforin II)] (Fragment)	Histone H2A family
NODE_313063_length_249_cov_1.880000_g309150_i0.p1	NODE_313063_length_249_cov_1.880000_g309150_i0	P04487	44	75	14	80	91	161	0.0007	43	91	47	0.336631	Accessory factor US11 (Vmw21)	Simplex virus US11 protein family
TRINITY_DN251938_c0_g3_i2.p2	TRINITY_DN251938_c0_g3_i2	P21260	44	57	7	63	5	56	0.0007	43	90	40	0.479818	Uncharacterized proline-rich protein (Fragment)	0
NODE_123890_length_387_cov_37.884615_g120072_i0.p1	NODE_123890_length_387_cov_37.884615_g120072_i0	P83212	42	53	63	114	2	54	0.0005	43	41	91	0.719775	Sperm protamine P2	0
NODE_905525_length_171_cov_0.852459_g901612_i0.p2	NODE_905525_length_171_cov_0.852459_g901612_i0	Q9ZCL3	44	52	5	56	27	78	0.0002	44	93	49	0.080371	Putative ankyrin repeat protein RP714	0
NODE_966768_length_167_cov_0.881356_g962855_i0.p1	NODE_966768_length_167_cov_0.881356_g962855_i0	Q7M323	43	54	2	55	41	91	0.0002	44	98	44	0.082296	Plasminogen (EC 3.4.21.7) (Fragment)	Peptidase S1 family, Plasminogen subfamily
NODE_426207_length_217_cov_0.928571_g422294_i0.p1	NODE_426207_length_217_cov_0.928571_g422294_i0	P10832	65	26	2	27	37	62	0.0002	44	84	42	0.095	Chymotrypsin inhibitor SCI-II	0
TRINITY_DN427951_c0_g1_i1.p2	TRINITY_DN427951_c0_g1_i1	Q26288	47	45	2	46	37	81	0.0002	44	96	41	0.105147	Period circadian protein (Fragment)	0
TRINITY_DN260112_c2_g1_i3.p1	TRINITY_DN260112_c2_g1_i3	C9K7C5	40	47	9	55	49	95	0.0003	44	75	40	0.109674	Thioredoxin AMT13 (AM-toxin biosynthesis protein 13)	Thioredoxin family
TRINITY_DN1361474_c0_g1_i1.p1	TRINITY_DN1361474_c0_g1_i1	P58511	43	58	14	71	1	56	0.0003	44	78	100	0.119005	Small integral membrane protein 11A	SMIM11 family
NODE_289239_length_259_cov_1.895238_g285326_i0.p1	NODE_289239_length_259_cov_1.895238_g285326_i0	Q9CR73	42	73	16	85	42	108	0.0003	44	86	52	0.130819	Proline-rich nuclear receptor coactivator 2	PNRC family, PNRC2 subfamily
TRINITY_DN398526_c0_g1_i1.p1	TRINITY_DN398526_c0_g1_i1	P10720	51	45	31	73	43	87	0.0003	44	55	43	0.140579	Platelet factor 4 variant (C-X-C motif chemokine 4 variant) (CXCL4L1) (PF4alt) (PF4var1) [Cleaved into: Platelet factor 4 variant(4-74); Platelet factor 4 variant(5-74); Platelet factor 4 variant(6-74)]	Intercrine alpha (chemokine CxC) family
TRINITY_DN1569660_c0_g1_i1.p4	TRINITY_DN1569660_c0_g1_i1	F7VJQ1	42	43	4	43	22	64	0.0002	44	88	59	0.159361	Alternative prion protein (AltPrP)	0
TRINITY_DN124880_c0_g1_i1.p3	TRINITY_DN124880_c0_g1_i1	P31507	45	40	1	40	10	47	0.0002	44	93	54	0.188266	Protein krueppel (Fragment)	Krueppel C2H2-type zinc-finger protein family
TRINITY_DN257776_c0_g1_i3.p1	TRINITY_DN257776_c0_g1_i3	P06472	41	79	3	74	1	71	0.0002	44	105	75	0.257102	C-hordein (PCP387) (Fragment)	0
TRINITY_DN256471_c1_g2_i1.p3	TRINITY_DN256471_c1_g2_i1	P14586	41	54	23	76	4	49	0.0003	44	58	66	0.268188	Histidine-rich protein	0
NODE_335982_length_241_cov_1.171875_g332069_i0.p2	NODE_335982_length_241_cov_1.171875_g332069_i0	P20730	41	76	5	77	103	170	0.0002	44	95	43	0.30616	Chorion class high-cysteine HCB protein 13 (HC-B.13)	Chorion protein family
NODE_51461_length_506_cov_8.002188_g48145_i0.p4	NODE_51461_length_506_cov_8.002188_g48145_i0	Q99070	42	84	24	107	89	158	0.0005	44	52	50	0.318275	Glycine-rich RNA-binding protein 2	0
TRINITY_DN218609_c0_g1_i2.p2	TRINITY_DN218609_c0_g1_i2	Q09982	45	51	3	53	60	105	0.0003	44	96	49	0.405952	Neuropeptide-like protein 32 [Cleaved into: YGGWG-amide; GGW-amide; GG-amide; GYG-amide; GGGWG-amide; GGGW-amide; GGG-amide; GFYGG-amide; GW-amide]	YARP (YGGW-amide related peptide) family
TRINITY_DN1140938_c0_g1_i1.p1	TRINITY_DN1140938_c0_g1_i1	O44662	46	54	1	53	26	74	0.0002	44	93	72	0.497201	Neuropeptide-like protein 31 [Cleaved into: QWGYGGY-amide; GYGGYGGY-amide; GYGGY-amide; GMYGGY-amide; PYGGYGW-amide]	YARP (YGGW-amide related peptide) family
TRINITY_DN511520_c0_g1_i1.p2	TRINITY_DN511520_c0_g1_i1	P02632	53	34	2	35	12	45	0.0003	44	94	43	0.52284	Protein S100-G (Calbindin-D9k) (S100 calcium-binding protein G) (Vitamin D-dependent calcium-binding protein, intestinal) (CABP) [Cleaved into: Protein S100-G, minor isoform]	S-100 family
TRINITY_DN29113_c1_g4_i1.p3	TRINITY_DN29113_c1_g4_i1	P05687	45	53	2	51	66	116	0.0002	44	104	43	0.663136	Chorion class high-cysteine HCA protein 12 (HC-A.12)	Chorion protein family
NODE_44693_length_523_cov_17.191983_g41453_i0.p1	NODE_44693_length_523_cov_17.191983_g41453_i0	A0A075B6T6	41	54	27	80	19	71	0.0002	44	63	48	1.21815	T cell receptor alpha variable 12-2	0
NODE_67880_length_472_cov_0.969267_g64403_i0.p1	NODE_67880_length_472_cov_0.969267_g64403_i0	Q5T292	40	42	21	62	29	70	0.0001	45	53	40	0.120217	Transmembrane protein 273	0
NODE_624546_length_188_cov_0.748201_g620633_i0.p1	NODE_624546_length_188_cov_0.748201_g620633_i0	A0A075B6I0	45	53	14	61	19	71	0.0001	45	85	43	0.124131	Immunoglobulin lambda variable 8-61	0
TRINITY_DN1096652_c0_g1_i1.p1	TRINITY_DN1096652_c0_g1_i1	P80236	54	35	1	35	18	52	0.0001	45	100	45	0.129655	Ras-related C3 botulinum toxin substrate 1 (EC 3.6.5.2) (Sigma 1 component protein p22) (p21-Rac1) (Fragment)	Small GTPase superfamily, Rho family
TRINITY_DN262645_c1_g5_i1.p5	TRINITY_DN262645_c1_g5_i1	O70560	42	48	9	55	27	73	0.0001	45	87	63	0.141989	Small proline-rich protein 2I	Cornifin (SPRR) family
NODE_346947_length_237_cov_1.936170_g343034_i0.p2	NODE_346947_length_237_cov_1.936170_g343034_i0	Q96N35	42	57	4	60	26	82	0.0001	45	93	42	0.15947	Putative uncharacterized protein encoded by LINC00052 (Putative transmembrane protein 83)	0
NODE_703646_length_183_cov_0.776119_g699733_i0.p1	NODE_703646_length_183_cov_0.776119_g699733_i0	Q9P1C3	61	33	3	35	7	39	0.0002	45	94	72	0.180316	Putative uncharacterized protein PRO2829	0
TRINITY_DN1336452_c0_g1_i1.p1	TRINITY_DN1336452_c0_g1_i1	A1L188	56	39	39	76	7	45	0.0001	45	51	53	0.182072	NADH dehydrogenase [ubiquinone] 1 alpha subcomplex assembly factor 8	0
TRINITY_DN687255_c0_g1_i1.p2	TRINITY_DN687255_c0_g1_i1	Q2NKU0	61	33	14	46	6	38	0.0002	45	72	42	0.196768	Centromere protein X (CENP-X) (FANCM-interacting histone fold protein 2) (Fanconi anemia-associated polypeptide of 10 kDa) (Stimulated by retinoic acid gene 13 protein homolog)	CENP-X/MHF2 family
TRINITY_DN73030_c0_g1_i1.p2	TRINITY_DN73030_c0_g1_i1	P15858	63	30	2	31	31	60	0.0001	45	88	41	0.198222	Homeobox protein H40 (Fragment)	0
NODE_300360_length_254_cov_2.521951_g296447_i0.p1	NODE_300360_length_254_cov_2.521951_g296447_i0	Q805D3	50	50	1	49	1	50	0.0001	45	100	42	0.215762	C-type natriuretic peptide 4	Natriuretic peptide family
TRINITY_DN550349_c0_g1_i1.p1	TRINITY_DN550349_c0_g1_i1	A3CG83	44	75	2	76	68	137	0.0001	45	97	45	0.230423	Putative glycine-rich cell wall structural protein 1	0
NODE_41343_length_533_cov_3.942149_g38142_i0.p1	NODE_41343_length_533_cov_3.942149_g38142_i0	Q9NRQ5	46	57	1	57	1	57	0.0001	45	97	97	0.232607	Single-pass membrane and coiled-coil domain-containing protein 4 (Protein FN5)	SMCO4 family
TRINITY_DN201833_c0_g1_i1.p4	TRINITY_DN201833_c0_g1_i1	P83211	43	72	7	72	36	107	0.0002	45	87	67	0.277297	Sperm protamine P1	0
NODE_4861_length_932_cov_5.180068_g3344_i0.p1	NODE_4861_length_932_cov_5.180068_g3344_i0	P36379	77	26	33	58	1	26	0.0001	45	44	100	0.355112	SPARC (Basement-membrane protein 40) (BM-40) (Osteonectin) (ON) (Secreted protein acidic and rich in cysteine) (Fragment)	SPARC family
TRINITY_DN1595477_c0_g1_i1.p1	TRINITY_DN1595477_c0_g1_i1	Q3LI58	44	52	16	67	11	62	0.0001	45	78	66	0.413535	Keratin-associated protein 21-1	0
NODE_890928_length_171_cov_130.278689_g887015_i0.p5	NODE_890928_length_171_cov_130.278689_g887015_i0	Q16G12	41	49	8	56	30	72	0.0001	45	88	40	2.61298	Vitelline membrane protein 15a-3	Vitelline membrane protein family
TRINITY_DN10353_c0_g2_i1.p1	TRINITY_DN10353_c0_g2_i1	Q29593	76	29	19	47	1	29	6e-05	46	54	48	0.111861	Transaldolase (EC 2.2.1.2) (Fragment)	Transaldolase family, Type 1 subfamily
TRINITY_DN872339_c0_g1_i1.p1	TRINITY_DN872339_c0_g1_i1	P07907	51	37	11	47	7	43	8e-05	46	76	60	0.121027	Rhodotorucin-A peptides type 1 [Cleaved into: Rhodotorucin-A (Rhodotorucine-A)]	0
NODE_602074_length_189_cov_1.371429_g598161_i0.p4	NODE_602074_length_189_cov_1.371429_g598161_i0	Q5T754	43	49	1	49	29	76	8e-05	46	79	42	0.139673	Late cornified envelope protein 1F (Late envelope protein 6)	LCE family
TRINITY_DN723604_c0_g1_i1.p1	TRINITY_DN723604_c0_g1_i1	Q6NXB2	40	57	6	60	57	113	8e-05	46	73	40	0.152646	PDZ domain-containing protein 11	0
TRINITY_DN259489_c1_g1_i1.p4	TRINITY_DN259489_c1_g1_i1	P56958	42	84	3	84	67	147	8e-05	46	94	52	0.155043	RNA-binding protein (Vmw21)	Simplex virus US11 protein family
TRINITY_DN199817_c0_g3_i1.p2	TRINITY_DN199817_c0_g3_i1	Q08617	44	52	12	61	20	71	6e-05	46	81	61	0.167396	Antifungal protein (AFP)	0
NODE_232547_length_289_cov_11.883333_g228639_i0.p1	NODE_232547_length_289_cov_11.883333_g228639_i0	Q61900	41	76	1	75	38	105	6e-05	46	79	52	0.82515	Submaxillary gland androgen-regulated protein 3A (Salivary protein MSG1) (Submaxillary gland androgen-regulated protein 1)	PROL1/PROL3 family
TRINITY_DN1634397_c0_g2_i1.p4	TRINITY_DN1634397_c0_g2_i1	O70555	51	37	2	38	26	60	6e-05	46	97	44	2.1936	Small proline-rich protein 2D	Cornifin (SPRR) family
TRINITY_DN1245431_c0_g1_i1.p6	TRINITY_DN1245431_c0_g1_i1	O16119	42	53	6	58	23	73	8e-05	46	79	47	3.75977	Thermal hysteresis protein YL-1 (THP YL-1) (Beta-helix antifreeze protein 2-14) (THP 2-14)	Insect antifreeze protein family
NODE_307132_length_251_cov_17282.059406_g303219_i0.p2	NODE_307132_length_251_cov_17282.059406_g303219_i0	P67783	51	41	9	49	1	41	8e-05	46	84	42	6.18412	NADH-ubiquinone oxidoreductase chain 4L (EC 7.1.1.2) (NADH dehydrogenase subunit 4L)	Complex I subunit 4L family
NODE_910875_length_170_cov_1.388430_g906962_i0.p2	NODE_910875_length_170_cov_1.388430_g906962_i0	Q04758	48	54	4	56	10	63	5e-05	47	96	59	0.114061	cAMP-dependent protein kinase inhibitor beta (PKI-beta) (cAMP-dependent protein kinase inhibitor, testis isoform)	PKI family
NODE_213529_length_302_cov_10.387352_g209623_i0.p4	NODE_213529_length_302_cov_10.387352_g209623_i0	P35324	40	67	1	65	59	123	4e-05	47	67	53	0.165669	Cornifin alpha (Small proline-rich protein I) (SPR-I)	Cornifin (SPRR) family
TRINITY_DN264179_c3_g92_i4.p1	TRINITY_DN264179_c3_g92_i4	Q8IYN6	42	66	5	68	65	130	4e-05	47	93	40	0.168568	UBA-like domain-containing protein 2	UBALD family
TRINITY_DN918781_c0_g1_i1.p4	TRINITY_DN918781_c0_g1_i1	P86788	56	45	3	45	2	45	5e-05	47	100	40	0.169168	Gigasin-5 (Fragment)	0
TRINITY_DN472378_c0_g1_i1.p2	TRINITY_DN472378_c0_g1_i1	Q01793	58	31	1	31	21	51	5e-05	47	60	42	0.172873	Protein krueppel (Fragment)	Krueppel C2H2-type zinc-finger protein family
NODE_656728_length_186_cov_0.759124_g652815_i0.p1	NODE_656728_length_186_cov_0.759124_g652815_i0	A0M8Q6	49	51	8	58	7	56	5e-05	47	82	48	0.185455	Immunoglobulin lambda constant 7 (Ig lambda-7 chain C region)	0
NODE_40761_length_535_cov_2.864198_g37579_i0.p3	NODE_40761_length_535_cov_2.864198_g37579_i0	P04945	42	53	3	55	2	52	3e-05	47	82	49	0.219752	Ig kappa chain V-VI region NQ2-6.1	0
TRINITY_DN405085_c0_g1_i1.p1	TRINITY_DN405085_c0_g1_i1	Q9M0S4	47	58	4	57	26	83	5e-05	47	100	46	0.33396	Classical arabinogalactan protein 10	Classical AGP family
TRINITY_DN183540_c0_g2_i1.p4	TRINITY_DN183540_c0_g2_i1	O96614	44	62	1	62	2	63	4e-05	47	100	54	0.383433	Sericin-1 (Silk gum protein 1) (Fragment)	0
TRINITY_DN194060_c1_g2_i1.p4	TRINITY_DN194060_c1_g2_i1	Q8LG54	45	55	1	55	31	83	4e-05	47	100	42	0.38758	Classical arabinogalactan protein 7	Classical AGP family
TRINITY_DN883448_c0_g2_i1.p2	TRINITY_DN883448_c0_g2_i1	P36042	45	84	3	85	92	167	4e-05	47	97	44	0.413537	Putative uncharacterized protein YKL202W	0
NODE_438442_length_214_cov_1.224242_g434529_i0.p1	NODE_438442_length_214_cov_1.224242_g434529_i0	P19874	48	50	22	71	1	50	2e-05	48	70	50	0.132576	Interleukin-8 (IL-8) (C-X-C motif chemokine 8) (Chemokine (C-X-C motif) ligand 8) (Neutrophil attractant/activation protein 1) (NAP-1) (Permeability factor 1) (PF1) (rPF1)	Intercrine alpha (chemokine CxC) family
TRINITY_DN222900_c0_g2_i1.p1	TRINITY_DN222900_c0_g2_i1	P21838	79	33	1	33	1	27	2e-05	48	97	63	0.138036	Lantibiotic gallidermin	Type A lantibiotic family
TRINITY_DN127702_c1_g1_i1.p1	TRINITY_DN127702_c1_g1_i1	A0A0B4J264	46	50	11	60	10	59	2e-05	48	76	43	0.373151	T cell receptor alpha variable 38-1	0
TRINITY_DN239673_c0_g3_i1.p4	TRINITY_DN239673_c0_g3_i1	P10979	45	67	1	65	92	148	2e-05	48	102	43	0.516851	Glycine-rich RNA-binding, abscisic acid-inducible protein	0
TRINITY_DN1463932_c0_g1_i1.p4	TRINITY_DN1463932_c0_g1_i1	Q08E93	52	50	15	63	68	111	1e-05	49	79	44	0.065877	Protein FAM27E3	FAM27 family
NODE_728443_length_181_cov_1.439394_g724530_i0.p2	NODE_728443_length_181_cov_1.439394_g724530_i0	O70558	51	47	12	58	19	64	7e-06	49	78	62	0.068037	Small proline-rich protein 2G	Cornifin (SPRR) family
NODE_1056136_length_161_cov_2.660714_g1052223_i0.p1	NODE_1056136_length_161_cov_2.660714_g1052223_i0	P03928	48	44	9	52	7	50	1e-05	49	83	65	0.07838	ATP synthase protein 8 (A6L) (F-ATPase subunit 8)	ATPase protein 8 family
NODE_617714_length_188_cov_1.410072_g613801_i0.p2	NODE_617714_length_188_cov_1.410072_g613801_i0	Q01644	42	55	4	58	2	53	1e-05	49	89	100	0.128835	Male-specific sperm protein Mst84Dc	MST(3)CGP family
TRINITY_DN1015397_c0_g1_i1.p2	TRINITY_DN1015397_c0_g1_i1	Q3LI67	48	58	1	55	46	94	9e-06	49	105	56	0.158555	Keratin-associated protein 6-3	KRTAP type 6 family
TRINITY_DN1677950_c0_g1_i1.p2	TRINITY_DN1677950_c0_g1_i1	Q9ZZ50	56	34	1	34	18	51	1e-05	49	97	62	0.172521	ATP synthase protein 8 (A6L) (F-ATPase subunit 8)	ATPase protein 8 family
TRINITY_DN1439987_c0_g1_i1.p1	TRINITY_DN1439987_c0_g1_i1	P07855	76	29	1	29	36	64	1e-05	49	56	45	0.172908	Fatty acid synthase (EC 2.3.1.85) (Fragment)	0
TRINITY_DN758643_c0_g1_i1.p3	TRINITY_DN758643_c0_g1_i1	Q08018	41	56	2	57	82	137	9e-06	49	60	40	0.302853	Putative uncharacterized protein YLR076C	0
TRINITY_DN257307_c0_g88_i1.p1	TRINITY_DN257307_c0_g88_i1	P22357	42	64	2	58	73	136	7e-06	49	110	40	0.320056	Anther-specific protein SF18 (Defensin-like protein) (Fragment)	DEFL family
NODE_7915_length_800_cov_6.033289_g4396_i1.p5	NODE_7915_length_800_cov_6.033289_g4396_i1	P12796	41	78	18	93	41	115	1e-05	49	79	44	0.459786	Eggshell protein (Chorion protein)	0
TRINITY_DN260186_c0_g3_i2.p4	TRINITY_DN260186_c0_g3_i2	Q9SU34	41	79	25	102	28	100	9e-06	49	77	43	0.951358	pEARLI1-like lipid transfer protein 2	Plant LTP family, PEARLI1 subfamily
TRINITY_DN247785_c0_g1_i1.p3	TRINITY_DN247785_c0_g1_i1	P81301	42	74	43	116	6	79	9e-06	49	63	83	5.6823	Uncharacterized protein MJ0323	0
TRINITY_DN995315_c3_g1_i1.p3	TRINITY_DN995315_c3_g1_i1	P0CI21	63	38	22	59	1	38	9e-06	49	63	100	1333.09	Augerpeptide hhe53	0
TRINITY_DN191099_c0_g8_i1.p4	TRINITY_DN191099_c0_g8_i1	P20799	41	51	1	51	30	80	3e-06	50	100	46	0.105347	Early nodulin-12A (N-12A)	Plant proline-rich protein superfamily, ENOD12 family
TRINITY_DN48379_c0_g1_i1.p2	TRINITY_DN48379_c0_g1_i1	P49901	40	52	1	52	8	59	3e-06	50	98	45	0.133522	Sperm mitochondrial-associated cysteine-rich protein	0
TRINITY_DN1620340_c0_g1_i1.p2	TRINITY_DN1620340_c0_g1_i1	A0A0K0K1G6	42	67	14	78	50	114	5e-06	50	80	59	0.147058	T cell receptor beta variable 10-3	0
TRINITY_DN1689664_c0_g4_i1.p1	TRINITY_DN1689664_c0_g4_i1	Q54KT2	47	43	4	46	7	45	3e-06	50	84	60	0.169552	Putative uncharacterized protein DDB_G0287191	0
NODE_128477_length_382_cov_3.081081_g124646_i0.p4	NODE_128477_length_382_cov_3.081081_g124646_i0	Q5VXD3	45	55	1	55	51	104	6e-06	50	83	45	0.215419	Sterile alpha motif domain-containing protein 13 (SAM domain-containing protein 13)	0
TRINITY_DN1721498_c0_g1_i1.p1	TRINITY_DN1721498_c0_g1_i1	Q9FFZ6	41	66	1	65	37	102	3e-06	50	49	45	0.31236	Small RNA-binding protein 11, chloroplastic	0
TRINITY_DN228202_c0_g3_i2.p1	TRINITY_DN228202_c0_g3_i2	P17991	41	70	5	67	1	67	6e-06	50	51	97	0.327505	C-hordein (Clone PC HOR1-3) (Fragment)	0
TRINITY_DN193594_c0_g1_i1.p1	TRINITY_DN193594_c0_g1_i1	Q8NHG7	52	50	24	73	1	47	4e-06	50	45	65	0.374841	Small VCP/p97-interacting protein	SVIP family
TRINITY_DN1282934_c0_g1_i1.p1	TRINITY_DN1282934_c0_g1_i1	P58726	51	43	11	53	1	43	4e-06	50	75	61	0.596623	Cold shock-like protein CspJ	0
NODE_132447_length_377_cov_195.689024_g128605_i0.p4	NODE_132447_length_377_cov_195.689024_g128605_i0	Q04537	42	74	5	78	40	112	3e-06	50	93	52	3.06775	Period circadian protein (Fragment)	0
TRINITY_DN2031_c0_g1_i1.p3	TRINITY_DN2031_c0_g1_i1	P0CG34	49	51	25	75	1	45	6e-06	50	66	113	14.207	Thymosin beta-15A (NB thymosin beta) (Thymosin-like protein 8)	Thymosin beta family
TRINITY_DN152109_c0_g1_i1.p2	TRINITY_DN152109_c0_g1_i1	Q9PTL1	62	34	1	34	14	47	2e-06	51	100	45	0.134739	Protein sprouty homolog 1 (Spry-1) (Fragment)	Sprouty family
TRINITY_DN267626_c0_g1_i1.p1	TRINITY_DN267626_c0_g1_i1	Q3BAI2	71	38	1	38	7	44	2e-06	51	100	42	0.237531	Uncharacterized protein ORF91	0
TRINITY_DN1305631_c0_g1_i1.p2	TRINITY_DN1305631_c0_g1_i1	P01250	69	32	9	40	1	32	2e-06	51	80	65	0.274912	Thymopoietin-2 (Thymopoietin II)	Thymopoietin family
TRINITY_DN904776_c0_g1_i1.p1	TRINITY_DN904776_c0_g1_i1	Q08066	73	30	6	35	1	30	3e-06	51	86	48	0.28232	60S ribosomal protein L19 (Fragment)	Eukaryotic ribosomal protein eL19 family
TRINITY_DN1116683_c0_g1_i1.p3	TRINITY_DN1116683_c0_g1_i1	Q90305	43	61	1	60	67	126	2e-06	51	100	47	0.61554	Rhodopsin (Fragment)	G-protein coupled receptor 1 family, Opsin subfamily
TRINITY_DN258427_c0_g1_i1.p2	TRINITY_DN258427_c0_g1_i1	A0A023PYD7	40	99	15	111	5	103	2e-06	51	88	58	1.0501	Putative uncharacterized membrane protein YDR187C	0
NODE_623456_length_188_cov_0.748201_g619543_i0.p1	NODE_623456_length_188_cov_0.748201_g619543_i0	A0A0B4J271	42	59	3	60	21	79	1e-06	52	95	52	0.073103	T cell receptor alpha variable 12-3	0
TRINITY_DN885154_c0_g1_i1.p3	TRINITY_DN885154_c0_g1_i1	O70554	50	40	2	41	25	64	8e-07	52	87	41	0.095541	Small proline-rich protein 2B	Cornifin (SPRR) family
TRINITY_DN1225406_c0_g1_i1.p1	TRINITY_DN1225406_c0_g1_i1	O78686	54	46	1	46	40	85	8e-07	52	100	40	0.097846	NADH-ubiquinone oxidoreductase chain 3 (EC 7.1.1.2) (NADH dehydrogenase subunit 3)	Complex I subunit 3 family
TRINITY_DN999390_c0_g2_i1.p3	TRINITY_DN999390_c0_g2_i1	Q25055	49	57	5	61	25	77	9e-07	52	89	55	0.155788	Holotricin-3	0
NODE_235113_length_288_cov_1.552301_g231204_i0.p1	NODE_235113_length_288_cov_1.552301_g231204_i0	A0A0A6YYD4	41	64	5	68	61	124	1e-06	52	74	52	0.204228	T cell receptor beta variable 13	0
NODE_244228_length_282_cov_3.077253_g240318_i0.p6	NODE_244228_length_282_cov_3.077253_g240318_i0	P17992	42	65	6	70	1	63	8e-07	52	70	96	0.205941	C-hordein (Clone PC-919) (Fragment)	0
NODE_221871_length_296_cov_190.238866_g217964_i0.p4	NODE_221871_length_296_cov_190.238866_g217964_i0	Q54KX4	41	79	14	92	98	170	1e-06	52	81	45	0.934675	Probable U6 snRNA-associated Sm-like protein LSm4	SnRNP Sm proteins family
TRINITY_DN183827_c0_g1_i1.p1	TRINITY_DN183827_c0_g1_i1	Q9SHE7	43	63	3	65	79	138	1e-06	52	78	40	1.48675	Ubiquitin-NEDD8-like protein RUB1 [Cleaved into: Ubiquitin; NEDD8-like protein RUB1 (Ubiquitin-related protein 1) (AtRUB1)]	Ubiquitin family
NODE_269432_length_268_cov_12.726027_g265520_i0.p2	NODE_269432_length_268_cov_12.726027_g265520_i0	Q03878	50	74	4	76	80	143	9e-07	52	83	47	2.348	Glycine-rich RNA-binding protein	0
TRINITY_DN446744_c0_g1_i1.p2	TRINITY_DN446744_c0_g1_i1	A0A1B0GTR4	40	62	2	63	16	77	1e-06	52	98	57	3.74667	Putative small proline-rich protein 5	0
NODE_167573_length_340_cov_198.288660_g163682_i0.p1	NODE_167573_length_340_cov_198.288660_g163682_i0	P09125	42	110	3	112	8	106	9e-07	52	97	42	4.85996	Merozoite surface protein CMZ-8 (Fragment)	0
NODE_249_length_2358_cov_218.620182_g44_i2.p4	NODE_249_length_2358_cov_218.620182_g44_i2	P01040	41	66	9	74	1	66	1e-06	52	71	67	33.5966	Cystatin-A (Cystatin-AS) (Stefin-A) [Cleaved into: Cystatin-A, N-terminally processed]	Cystatin family
TRINITY_DN259290_c0_g11_i2.p1	TRINITY_DN259290_c0_g11_i2	A8XYS0	49	67	19	83	30	96	7e-07	53	76	57	0.078447	Chondroitin proteoglycan 7	0
TRINITY_DN1098225_c0_g1_i1.p2	TRINITY_DN1098225_c0_g1_i1	Q09005	81	31	1	31	22	52	7e-07	53	91	44	0.150475	Stathmin-1-B (Stathmin clone XO20) (Fragment)	Stathmin family
TRINITY_DN1198415_c0_g1_i1.p1	TRINITY_DN1198415_c0_g1_i1	Q04668	54	48	1	48	43	84	5e-07	53	100	53	0.160771	Pyruvate kinase (PK) (EC 2.7.1.40) (Fragment)	Pyruvate kinase family
NODE_55820_length_496_cov_16.861298_g52463_i0.p1	NODE_55820_length_496_cov_16.861298_g52463_i0	P73136	48	67	75	140	45	111	8e-07	53	44	60	0.639266	Uncharacterized protein slr1025	0
NODE_12139_length_706_cov_15.444444_g9801_i0.p3	NODE_12139_length_706_cov_15.444444_g9801_i0	Q9SIH2	40	104	1	104	58	151	7e-07	53	72	41	0.698298	Glycine-rich protein DOT1 (Protein DEFECTIVELY ORGANIZED TRIBUTARIES 1)	0
TRINITY_DN253827_c0_g3_i2.p2	TRINITY_DN253827_c0_g3_i2	Q32L04	44	59	2	50	47	105	4e-07	54	87	54	0.067899	Late cornified envelope-like proline-rich protein 1	Cornifin (SPRR) family
TRINITY_DN483381_c0_g2_i1.p2	TRINITY_DN483381_c0_g2_i1	Q5TA82	43	49	6	54	24	72	3e-07	54	89	45	0.106188	Late cornified envelope protein 2D (Late envelope protein 12) (Small proline-rich-like epidermal differentiation complex protein 1A)	LCE family
TRINITY_DN445671_c0_g1_i1.p3	TRINITY_DN445671_c0_g1_i1	Q26289	49	53	1	53	41	93	4e-07	54	95	46	0.134491	Period circadian protein (Fragment)	0
TRINITY_DN865927_c0_g1_i1.p1	TRINITY_DN865927_c0_g1_i1	P84736	70	30	3	32	1	30	3e-07	54	91	60	0.136073	Phospholipase A2 trimorphin (svPLA2) (EC 3.1.1.4) (Phosphatidylcholine 2-acylhydrolase) (Fragment)	Phospholipase A2 family, Group I subfamily, D49 sub-subfamily
NODE_713030_length_182_cov_1.225564_g709117_i0.p4	NODE_713030_length_182_cov_1.225564_g709117_i0	Q11116	70	23	2	24	8	30	3e-07	54	74	56	0.174951	Uncharacterized protein C03B1.10	0
TRINITY_DN262645_c1_g5_i2.p3	TRINITY_DN262645_c1_g5_i2	O70557	42	55	9	63	23	72	2e-07	54	86	72	0.255296	Small proline-rich protein 2F	Cornifin (SPRR) family
TRINITY_DN219928_c0_g3_i2.p4	TRINITY_DN219928_c0_g3_i2	Q9ZT16	51	55	1	55	28	79	4e-07	54	95	41	0.259821	Classical arabinogalactan protein 4	Classical AGP family
TRINITY_DN717736_c0_g2_i1.p3	TRINITY_DN717736_c0_g2_i1	Q3LI59	66	38	4	37	30	63	3e-07	54	97	46	0.425372	Keratin-associated protein 21-2	0
TRINITY_DN649568_c0_g1_i1.p5	TRINITY_DN649568_c0_g1_i1	C9JFL3	51	47	5	51	19	65	3e-07	54	92	57	0.557478	Proline, histidine and glycine-rich protein 1	0
NODE_237302_length_286_cov_17.101266_g233393_i0.p2	NODE_237302_length_286_cov_17.101266_g233393_i0	A5JSS4	59	49	1	49	1	49	2e-07	54	80	83	1.04244	Small EDRK-rich factor 2	SERF family
NODE_289019_length_259_cov_2.161905_g285106_i0.p3	NODE_289019_length_259_cov_2.161905_g285106_i0	P22577	55	51	14	64	12	57	1e-07	55	60	50	0.110603	Uncharacterized 9.5 kDa protein in DHFR 3'region (ORF3)	0
TRINITY_DN1103507_c0_g1_i1.p1	TRINITY_DN1103507_c0_g1_i1	P53777	45	40	1	40	36	75	1e-07	55	98	43	0.110834	Muscle LIM protein 1	0
TRINITY_DN251290_c0_g1_i4.p3	TRINITY_DN251290_c0_g1_i4	P38898	42	66	5	68	8	68	1e-07	55	77	43	0.131084	Putative uncharacterized protein YHR217C	0
TRINITY_DN266422_c0_g25_i3.p2	TRINITY_DN266422_c0_g25_i3	K7EIQ3	60	42	7	48	50	91	1e-07	55	62	40	0.132031	Uncharacterized protein ZNF561-AS1 (ZNF561 antisense RNA 1) (ZNF561 antisense gene protein 1)	0
TRINITY_DN308634_c0_g1_i1.p2	TRINITY_DN308634_c0_g1_i1	Q925H4	41	68	3	70	23	90	2e-07	55	96	53	0.156326	Keratin-associated protein 21-1 (Keratin-associated protein 16-7) (Keratin-associated protein 16.7)	KRTAP type 21 family
NODE_137091_length_372_cov_3.467492_g133240_i0.p3	NODE_137091_length_372_cov_3.467492_g133240_i0	Q3T0Y8	58	45	1	45	55	99	1e-07	55	98	45	0.192709	Vesicle-associated membrane protein 8 (VAMP-8) (Endobrevin) (EDB)	Synaptobrevin family
NODE_47365_length_516_cov_9.040685_g44090_i0.p3	NODE_47365_length_516_cov_9.040685_g44090_i0	Q8WY50	55	71	34	98	20	79	3e-07	55	42	47	0.491979	Placenta-specific protein 4	0
NODE_954057_length_168_cov_0.873950_g950144_i0.p1	NODE_954057_length_168_cov_0.873950_g950144_i0	Q6VUC1	71	38	1	38	46	82	1e-07	56	97	46	0.081806	DPH3 homolog (CSL-type zinc finger-containing protein 2) (Diphtheria toxin and Pseudomonas exotoxin A sensitivity-required protein 1)	DPH3 family
NODE_174762_length_334_cov_1.817544_g170866_i0.p5	NODE_174762_length_334_cov_1.817544_g170866_i0	P26633	64	33	1	33	17	49	1e-07	56	94	53	0.125175	E3 SUMO-protein ligase EGR2 (EC 2.3.2.-) (E3 SUMO-protein transferase ERG2) (Early growth response protein 2) (EGR-2) (Zinc finger protein Krox-20) (Fragment)	EGR C2H2-type zinc-finger protein family
NODE_33693_length_558_cov_2.245580_g30624_i0.p3	NODE_33693_length_558_cov_2.245580_g30624_i0	Q5ZIK2	43	63	3	63	49	111	1e-07	56	97	45	0.157817	PDZ domain-containing protein 11	0
NODE_169314_length_339_cov_1.772414_g165421_i0.p1	NODE_169314_length_339_cov_1.772414_g165421_i0	Q0DKF1	41	59	7	65	68	126	6e-08	56	86	45	0.16096	Thioredoxin H4-2 (OsTrxh4-2) (OsTrx18)	Thioredoxin family, Plant H-type subfamily
TRINITY_DN325414_c0_g1_i1.p2	TRINITY_DN325414_c0_g1_i1	Q9CR21	42	92	10	98	1	91	6e-08	56	94	59	0.181969	Acyl carrier protein, mitochondrial (ACP) (CI-SDAP) (NADH-ubiquinone oxidoreductase 9.6 kDa subunit)	Acyl carrier protein (ACP) family
TRINITY_DN217582_c0_g2_i1.p3	TRINITY_DN217582_c0_g2_i1	P10400	48	56	1	56	41	96	1e-07	56	93	47	0.206478	Retrovirus-related Pol polyprotein [Includes: Reverse transcriptase (EC 2.7.7.49); Endonuclease] (Fragment)	0
TRINITY_DN747358_c0_g1_i1.p1	TRINITY_DN747358_c0_g1_i1	A0A075B6J1	48	61	38	96	21	80	8e-08	56	63	50	0.221668	Immunoglobulin lambda variable 5-37	0
NODE_521729_length_197_cov_5.243243_g517816_i0.p1	NODE_521729_length_197_cov_5.243243_g517816_i0	Q8TVE6	56	52	14	65	47	97	6e-08	56	80	40	0.226558	30S ribosomal protein S6e	Eukaryotic ribosomal protein eS6 family
NODE_267711_length_269_cov_3.500000_g263799_i0.p2	NODE_267711_length_269_cov_3.500000_g263799_i0	Q9BYQ7	41	74	14	84	65	132	8e-08	56	83	51	0.242048	Keratin-associated protein 4-1 (Keratin-associated protein 4-10) (Keratin-associated protein 4.1) (Keratin-associated protein 4.10) (Ultrahigh sulfur keratin-associated protein 4.10)	KRTAP type 4 family
NODE_438539_length_214_cov_1.193939_g434626_i0.p1	NODE_438539_length_214_cov_1.193939_g434626_i0	P01839	43	58	12	69	3	59	8e-08	56	82	55	0.319772	Ig kappa-b4 chain C region	0
TRINITY_DN211690_c0_g2_i2.p3	TRINITY_DN211690_c0_g2_i2	Q01642	52	52	3	50	17	63	1e-07	56	104	83	0.366144	Male-specific sperm protein Mst84Da	MST(3)CGP family
TRINITY_DN156719_c0_g1_i1.p1	TRINITY_DN156719_c0_g1_i1	P23297	40	57	1	57	36	92	1e-07	56	83	61	1.979	Protein S100-A1 (S-100 protein alpha chain) (S-100 protein subunit alpha) (S100 calcium-binding protein A1)	S-100 family
NODE_322661_length_245_cov_85533.673469_g318748_i0.p1	NODE_322661_length_245_cov_85533.673469_g318748_i0	Q06059	57	42	7	46	40	81	8e-08	56	89	52	234.576	NADH-ubiquinone oxidoreductase chain 6 (EC 7.1.1.2) (NADH dehydrogenase subunit 6) (Fragment)	Complex I subunit 6 family
TRINITY_DN1091660_c0_g1_i1.p4	TRINITY_DN1091660_c0_g1_i1	Q8JZM2	62	50	9	53	30	79	3e-08	57	94	50	0.128419	Proline-rich protein 15-like protein (Protein ATAD4)	PRR15 family
TRINITY_DN390788_c0_g1_i1.p1	TRINITY_DN390788_c0_g1_i1	P32185	75	32	1	32	4	35	4e-08	57	91	91	0.128443	3-hydroxyisobutyrate dehydrogenase (HIBADH) (EC 1.1.1.31) (Fragment)	HIBADH-related family, 3-hydroxyisobutyrate dehydrogenase subfamily
NODE_399039_length_223_cov_1.344828_g395126_i0.p1	NODE_399039_length_223_cov_1.344828_g395126_i0	P20765	47	53	3	55	39	91	4e-08	57	74	50	0.17299	Immunoglobulin lambda-like polypeptide 1 (CD179 antigen-like family member B) (Ig lambda-5) (CD antigen CD179b) (Fragment)	0
TRINITY_DN1197488_c0_g1_i1.p1	TRINITY_DN1197488_c0_g1_i1	Q9CX66	42	86	29	111	26	111	3e-08	57	77	46	0.184554	Uncharacterized protein C12orf45 homolog	0
NODE_214963_length_301_cov_6.722222_g211056_i0.p1	NODE_214963_length_301_cov_6.722222_g211056_i0	A4QNL6	46	61	39	99	11	71	4e-08	57	62	60	0.299497	Small integral membrane protein 19	SMIM19 family
NODE_23320_length_604_cov_3.450450_g20460_i0.p3	NODE_23320_length_604_cov_3.450450_g20460_i0	P45362	48	56	18	73	5	60	5e-08	57	64	52	0.409947	Acetyl-CoA acetyltransferase (EC 2.3.1.9) (Acetoacetyl-CoA thiolase) (Fragment)	Thiolase-like superfamily, Thiolase family
TRINITY_DN84801_c0_g3_i1.p1	TRINITY_DN84801_c0_g3_i1	Q01645	62	39	1	38	7	41	5e-08	57	103	54	0.875678	Male-specific sperm protein Mst84Dd	MST(3)CGP family
TRINITY_DN256861_c0_g232_i1.p6	TRINITY_DN256861_c0_g232_i1	P35322	51	39	1	39	32	70	2e-08	58	100	44	0.128436	Cornifin (Small proline-rich protein I) (SPR-I) (Small proline-rich squamous cell marker)	Cornifin (SPRR) family
NODE_506903_length_200_cov_1.596026_g502990_i0.p2	NODE_506903_length_200_cov_1.596026_g502990_i0	P28567	47	72	1	65	30	101	2e-08	58	109	48	0.14815	Cell division control protein 2 homolog 2 (EC 2.7.11.22) (EC 2.7.11.23) (Fragment)	Protein kinase superfamily, CMGC Ser/Thr protein kinase family, CDC2/CDKX subfamily
TRINITY_DN1220866_c0_g1_i1.p2	TRINITY_DN1220866_c0_g1_i1	P06703	68	44	2	45	24	67	2e-08	58	98	49	0.149482	Protein S100-A6 (Calcyclin) (Growth factor-inducible protein 2A9) (MLN 4) (Prolactin receptor-associated protein) (PRA) (S100 calcium-binding protein A6)	S-100 family
TRINITY_DN1191591_c0_g1_i1.p3	TRINITY_DN1191591_c0_g1_i1	Q12635	82	34	1	34	24	57	2e-08	58	100	46	0.174671	ATP synthase subunit 9, mitochondrial (Lipid-binding protein)	ATPase C chain family
NODE_192510_length_318_cov_11.706320_g188608_i0.p3	NODE_192510_length_318_cov_11.706320_g188608_i0	P12949	41	102	6	96	117	208	2e-08	58	97	45	0.32165	Dehydrin DHN4 (B18)	Plant dehydrin family
NODE_121_length_3036_cov_313.311684_g44_i0.p4	NODE_121_length_3036_cov_313.311684_g44_i0	P56567	45	62	9	70	1	62	2e-08	58	57	64	12.0292	Cystatin-A (Cystatin-A1) (Stefin-A)	Cystatin family
NODE_780477_length_178_cov_0.992248_g776564_i0.p1	NODE_780477_length_178_cov_0.992248_g776564_i0	Q9CQJ1	64	44	2	45	54	97	7e-09	59	98	42	0.103584	HIG1 domain family member 2A	0
TRINITY_DN1626967_c0_g1_i1.p1	TRINITY_DN1626967_c0_g1_i1	P56620	63	51	1	50	1	51	9e-09	59	102	50	0.134739	Matrix Gla protein (MGP)	Osteocalcin/matrix Gla protein family
TRINITY_DN553925_c0_g1_i1.p1	TRINITY_DN553925_c0_g1_i1	P82885	53	45	2	46	51	95	9e-09	59	98	42	0.15761	Thaicobrin	Ohanin/vespryn family
TRINITY_DN30929_c0_g1_i1.p1	TRINITY_DN30929_c0_g1_i1	Q25515	71	34	1	34	3	36	9e-09	59	100	45	0.173362	Protein krueppel (Fragment)	Krueppel C2H2-type zinc-finger protein family
TRINITY_DN252280_c0_g1_i6.p1	TRINITY_DN252280_c0_g1_i6	Q6GZT3	41	73	3	71	74	140	1e-08	59	83	43	0.185484	Uncharacterized protein 043R	0
TRINITY_DN239016_c0_g1_i1.p1	TRINITY_DN239016_c0_g1_i1	Q06645	42	90	22	111	21	103	1e-08	59	81	66	0.36002	ATP synthase F(0) complex subunit C1, mitochondrial (ATP synthase lipid-binding protein) (ATP synthase membrane subunit c locus 1) (ATP synthase proteolipid P1) (ATPase protein 9) (ATPase subunit c)	ATPase C chain family
NODE_130636_length_379_cov_24.175758_g126800_i0.p2	NODE_130636_length_379_cov_24.175758_g126800_i0	P41479	40	89	9	94	60	144	1e-08	59	71	40	0.683986	Uncharacterized 24.1 kDa protein in LEF4-P33 intergenic region	0
TRINITY_DN254679_c1_g2_i1.p3	TRINITY_DN254679_c1_g2_i1	P17589	49	49	1	49	3	51	1e-08	59	49	46	0.706083	Latency-related protein 2	0
NODE_371_length_2135_cov_18.209012_g177_i0.p5	NODE_371_length_2135_cov_18.209012_g177_i0	Q58A44	42	67	23	89	41	107	9e-09	59	68	63	1.19135	Prostate collagen triple helix protein (C1QTNF9B antisense RNA 1) (C1QTNF9B antisense gene protein 1)	0
TRINITY_DN313289_c0_g1_i1.p2	TRINITY_DN313289_c0_g1_i1	Q8TGR5	69	45	5	49	1	45	4e-09	60	90	43	0.152082	Putative uncharacterized protein YEL030C-A	0
NODE_1023721_length_163_cov_6.903509_g1019808_i0.p3	NODE_1023721_length_163_cov_6.903509_g1019808_i0	P14700	68	53	4	54	1	53	5e-09	60	98	100	0.683962	Membrane antigen containing repeating peptides (Clone 39) (Fragment)	0
NODE_286254_length_260_cov_6.957346_g282342_i0.p4	NODE_286254_length_260_cov_6.957346_g282342_i0	P39801	54	83	3	81	51	128	4e-09	60	97	43	0.896775	Spore coat protein G	0
TRINITY_DN387786_c0_g1_i1.p1	TRINITY_DN387786_c0_g1_i1	A0A1B0GUI7	83	35	18	52	3	37	2e-09	61	66	42	0.172873	Putative uncharacterized protein BRD3OS (BRD3 opposite strand protein) (Long intergenic non-protein coding RNA 94) (Non-protein coding RNA 94)	0
TRINITY_DN3896_c0_g2_i1.p1	TRINITY_DN3896_c0_g2_i1	P01821	44	75	1	71	1	75	2e-09	61	106	65	0.225298	Ig heavy chain V region MC101	0
TRINITY_DN83913_c0_g1_i1.p1	TRINITY_DN83913_c0_g1_i1	P25867	48	60	19	77	2	61	2e-09	61	77	41	0.26368	Ubiquitin-conjugating enzyme E2-17 kDa (EC 2.3.2.23) (E2 ubiquitin-conjugating enzyme D1) (Protein effete) (Ubiquitin carrier protein) (Ubiquitin-protein ligase)	Ubiquitin-conjugating enzyme family
TRINITY_DN191733_c0_g1_i1.p2	TRINITY_DN191733_c0_g1_i1	Q5XG64	49	69	17	85	9	73	3e-09	61	81	71	0.271083	Essential MCU regulator, mitochondrial (Single-pass membrane protein with aspartate-rich tail 1, mitochondrial)	SMDT1/EMRE family
TRINITY_DN133137_c0_g1_i1.p5	TRINITY_DN133137_c0_g1_i1	Q8N377	52	67	2	68	13	79	2e-09	61	93	42	0.434156	Putative uncharacterized protein LOC387726	0
NODE_146979_length_361_cov_8.541667_g143110_i0.p1	NODE_146979_length_361_cov_8.541667_g143110_i0	Q148H0	43	91	36	119	6	96	2e-09	61	76	46	0.524158	MICOS complex subunit MIC26 (Apolipoprotein O) (MICOS complex subunit MIC23) (Protein FAM121B)	Apolipoprotein O/MICOS complex subunit Mic27 family
TRINITY_DN117226_c1_g1_i1.p1	TRINITY_DN117226_c1_g1_i1	Q5EE01	54	52	2	53	37	88	1e-09	62	96	59	0.08638	Centromere protein W (CENP-W) (Cancer-up-regulated gene 2 protein)	CENP-W/WIP1 family
NODE_1048819_length_162_cov_0.920354_g1044906_i0.p5	NODE_1048819_length_162_cov_0.920354_g1044906_i0	P23681	71	42	6	47	1	40	8e-10	62	86	57	0.099955	Homeobox protein Hox-B8 (Homeobox protein Hox-2.4) (Chox-2.4) (Fragment)	Antp homeobox family
TRINITY_DN140377_c0_g1_i1.p1	TRINITY_DN140377_c0_g1_i1	O96033	55	49	1	49	7	55	8e-10	62	100	56	0.149864	Molybdopterin synthase sulfur carrier subunit (MOCO1-A) (Molybdenum cofactor synthesis protein 2 small subunit) (Molybdenum cofactor synthesis protein 2A) (MOCS2A) (Molybdopterin-synthase small subunit) (Sulfur carrier protein MOCS2A)	MoaD family, MOCS2A subfamily
NODE_343291_length_238_cov_3.031746_g339378_i0.p3	NODE_343291_length_238_cov_3.031746_g339378_i0	P08628	54	46	11	56	1	46	8e-10	62	82	44	0.16021	Thioredoxin (Trx)	Thioredoxin family
NODE_119211_length_393_cov_5.188953_g115412_i0.p1	NODE_119211_length_393_cov_5.188953_g115412_i0	Q9BDR7	49	72	29	98	5	75	8e-10	62	55	85	0.25191	High affinity immunoglobulin epsilon receptor subunit gamma (Fc receptor gamma-chain) (FcRgamma) (Fc-epsilon RI-gamma) (IgE Fc receptor subunit gamma) (FceRI gamma)	CD3Z/FCER1G family
TRINITY_DN192202_c0_g1_i1.p1	TRINITY_DN192202_c0_g1_i1	P20411	48	64	2	65	7	70	8e-10	62	57	74	0.260528	High affinity immunoglobulin epsilon receptor subunit gamma (Fc receptor gamma-chain) (FcRgamma) (Fc-epsilon RI-gamma) (IgE Fc receptor subunit gamma) (FceRI gamma)	CD3Z/FCER1G family
NODE_59273_length_489_cov_3.486364_g55876_i0.p1	NODE_59273_length_489_cov_3.486364_g55876_i0	Q02376	48	52	18	69	25	76	1e-09	62	74	68	0.303173	NADH dehydrogenase [ubiquinone] 1 subunit C1, mitochondrial (Complex I-KFYI) (CI-KFYI) (NADH-ubiquinone oxidoreductase KFYI subunit)	Complex I NDUFC1 subunit family
NODE_159494_length_348_cov_18.816054_g155610_i0.p3	NODE_159494_length_348_cov_18.816054_g155610_i0	Q17RH7	41	116	2	114	90	205	8e-10	62	101	45	0.656123	Putative protein TPRXL	0
NODE_247222_length_280_cov_144.294372_g243312_i0.p1	NODE_247222_length_280_cov_144.294372_g243312_i0	Q9MYT8	76	37	1	37	1	37	1e-09	62	57	52	5.76703	ATP synthase subunit e, mitochondrial (ATPase subunit e) (ATP synthase membrane subunit e)	ATPase e subunit family
NODE_13287_length_689_cov_216.725000_g10867_i0.p1	NODE_13287_length_689_cov_216.725000_g10867_i0	P93329	42	107	57	160	140	238	4e-09	62	47	40	9.41268	Early nodulin-20 (N-20)	0
TRINITY_DN636953_c0_g1_i1.p1	TRINITY_DN636953_c0_g1_i1	Q91955	64	47	1	47	47	93	6e-10	63	75	40	0.105953	Myotrophin (Granule cell differentiation protein) (Protein V-1)	Myotrophin family
TRINITY_DN23281_c0_g1_i1.p3	TRINITY_DN23281_c0_g1_i1	Q5I7K3	93	29	2	30	28	56	6e-10	63	94	52	0.136073	40S ribosomal protein S29	Universal ribosomal protein uS14 family
NODE_270068_length_268_cov_2.127854_g266156_i0.p1	NODE_270068_length_268_cov_2.127854_g266156_i0	P28270	73	41	21	61	3	43	5e-10	63	46	80	0.166664	Glutamate dehydrogenase (GDH) (EC 1.4.1.3) (Fragments)	Glu/Leu/Phe/Val dehydrogenases family
NODE_254081_length_277_cov_1.004386_g250170_i0.p1	NODE_254081_length_277_cov_1.004386_g250170_i0	Q93077	63	52	40	91	1	52	5e-10	63	57	40	0.193057	Histone H2A type 1-C (Histone H2A/l)	Histone H2A family
TRINITY_DN684487_c0_g1_i1.p1	TRINITY_DN684487_c0_g1_i1	Q9D7H4	49	70	32	101	12	79	8e-10	63	42	49	2.7812	Arginine vasopressin-induced protein 1 (AVP-induced protein 1) (Arginine vasopressin-induced transcript 32 protein) (VIP32) (VIT32)	0
TRINITY_DN1414498_c0_g1_i1.p1	TRINITY_DN1414498_c0_g1_i1	P25773	52	56	2	53	80	133	3e-10	64	104	40	0.083801	Cathepsin L1 (EC 3.4.22.15) (Cathepsin L) (Progesterone-dependent protein) (PDP) (Fragment)	Peptidase C1 family
NODE_115725_length_398_cov_1.828080_g111942_i0.p1	NODE_115725_length_398_cov_1.828080_g111942_i0	O77717	78	37	1	37	31	67	2e-10	64	100	41	0.094961	Metalloproteinase inhibitor 2 (Tissue inhibitor of metalloproteinases 2) (TIMP-2) (Fragment)	Protease inhibitor I35 (TIMP) family
TRINITY_DN591794_c0_g1_i1.p1	TRINITY_DN591794_c0_g1_i1	Q9BUK0	71	38	1	38	40	77	3e-10	64	97	45	0.100371	Coiled-coil-helix-coiled-coil-helix domain-containing protein 7	CHCHD7 family
TRINITY_DN214034_c1_g1_i1.p2	TRINITY_DN214034_c1_g1_i1	Q66KZ1	91	34	1	33	14	47	4e-10	64	103	43	0.136073	CDC42 small effector protein 1-A	CDC42SE/SPEC family
NODE_863388_length_173_cov_1.040323_g859475_i0.p2	NODE_863388_length_173_cov_1.040323_g859475_i0	Q29318	63	43	1	43	47	89	2e-10	64	90	44	0.152591	Sorbitol dehydrogenase (SDH) (EC 1.1.1.-) (L-iditol 2-dehydrogenase) (EC 1.1.1.14) (Polyol dehydrogenase) (Xylitol dehydrogenase) (XDH) (EC 1.1.1.9) (Fragment)	Zinc-containing alcohol dehydrogenase family
TRINITY_DN1572552_c0_g1_i1.p2	TRINITY_DN1572552_c0_g1_i1	Q5ZMC6	58	62	2	63	4	61	4e-10	64	98	45	0.161182	GSK3-beta interaction protein (GSKIP)	GSKIP family
TRINITY_DN71390_c0_g1_i1.p1	TRINITY_DN71390_c0_g1_i1	Q8GYD1	43	61	2	62	68	128	2e-10	64	92	42	0.185256	Protein disulfide-isomerase 5-1 (AtPDIL5-1) (Protein disulfide-isomerase 6-1) (AtPDIL6-1)	Protein disulfide isomerase family
NODE_215005_length_301_cov_5.130952_g211098_i0.p1	NODE_215005_length_301_cov_5.130952_g211098_i0	Q9CQK1	41	91	4	88	10	94	4e-10	64	103	60	0.236885	Zinc finger HIT domain-containing protein 3 (Thyroid hormone receptor interactor 3) (Thyroid receptor-interacting protein 3) (TR-interacting protein 3) (TRIP-3)	0
TRINITY_DN254934_c0_g2_i1.p2	TRINITY_DN254934_c0_g2_i1	A0A023PYI2	67	54	4	57	17	69	4e-10	64	56	49	0.362919	Putative uncharacterized protein YIL142C-A	0
NODE_85258_length_441_cov_5.704082_g81652_i0.p1	NODE_85258_length_441_cov_5.704082_g81652_i0	Q18409	44	72	1	69	1	72	2e-10	64	66	40	0.444864	Probable splicing factor, arginine/serine-rich 6 (CeSRp20) (RNA-binding protein srp-1)	Splicing factor SR family
TRINITY_DN242310_c2_g4_i2.p2	TRINITY_DN242310_c2_g4_i2	Q9D5Z7	46	83	5	81	49	129	4e-10	64	99	44	0.607065	Keratin-associated protein 5-2	KRTAP type 5 family
TRINITY_DN1389004_c0_g1_i1.p1	TRINITY_DN1389004_c0_g1_i1	P16362	80	35	1	35	32	66	4e-10	64	97	44	0.739125	Cytochrome b (Complex III subunit 3) (Complex III subunit III) (Cytochrome b-c1 complex subunit 3) (Ubiquinol-cytochrome-c reductase complex cytochrome b subunit) (Fragment)	Cytochrome b family
NODE_358525_length_234_cov_1.124324_g354612_i0.p1	NODE_358525_length_234_cov_1.124324_g354612_i0	P16875	60	55	6	57	22	76	1e-10	65	95	48	0.122989	Multidrug resistance protein 1 (P-glycoprotein) (Fragment)	ABC transporter superfamily, ABCB family, Multidrug resistance exporter (TC 3.A.1.201) subfamily
TRINITY_DN572666_c0_g1_i1.p1	TRINITY_DN572666_c0_g1_i1	P35429	49	73	9	77	47	119	2e-10	65	49	47	0.163808	Transcription factor HES-2 (Hairy and enhancer of split 2)	0
TRINITY_DN144170_c0_g1_i1.p1	TRINITY_DN144170_c0_g1_i1	O60262	94	36	41	76	1	36	1e-10	65	47	53	0.175712	Guanine nucleotide-binding protein G(I)/G(S)/G(O) subunit gamma-7	G protein gamma family
NODE_53369_length_502_cov_4.024283_g50033_i0.p1	NODE_53369_length_502_cov_4.024283_g50033_i0	A9JSE7	56	50	37	86	1	50	1e-10	65	46	43	0.216211	Macrophage migration inhibitory factor (MIF) (EC 5.3.2.1) (L-dopachrome isomerase) (L-dopachrome tautomerase) (EC 5.3.3.12) (Phenylpyruvate tautomerase)	MIF family
TRINITY_DN1667228_c0_g1_i1.p2	TRINITY_DN1667228_c0_g1_i1	Q9Z2Q5	42	90	19	107	25	114	1e-10	65	84	44	0.220339	39S ribosomal protein L40, mitochondrial (L40mt) (MRP-L40) (Nuclear localization signal-containing protein deleted in velocardiofacial syndrome homolog)	Mitochondrion-specific ribosomal protein mL40 family
TRINITY_DN1475233_c0_g1_i1.p1	TRINITY_DN1475233_c0_g1_i1	Q8K0G7	60	48	1	48	48	91	2e-10	65	94	53	0.742174	Proline, histidine and glycine-rich protein 1	0
NODE_295828_length_256_cov_2.328502_g291915_i0.p1	NODE_295828_length_256_cov_2.328502_g291915_i0	A0A0K0K1B3	43	72	10	81	15	86	7e-11	66	85	65	0.088949	T cell receptor beta variable 30	0
NODE_261316_length_273_cov_1.254464_g257404_i0.p1	NODE_261316_length_273_cov_1.254464_g257404_i0	Q3SYV1	44	81	11	90	13	91	7e-11	66	90	70	0.118129	Transmembrane protein 263	TMEM263 family
NODE_497423_length_202_cov_1.346405_g493510_i0.p3	NODE_497423_length_202_cov_1.346405_g493510_i0	Q9DA03	67	45	1	45	1	45	7e-11	66	100	43	0.138262	Complex III assembly factor LYRM7 (LYR motif-containing protein 7)	Complex I LYR family
NODE_679347_length_184_cov_1.540741_g675434_i0.p1	NODE_679347_length_184_cov_1.540741_g675434_i0	P16477	63	49	1	49	1	49	8e-11	66	98	98	0.149385	Protein PndA	Hok/Gef family
TRINITY_DN851418_c0_g1_i1.p1	TRINITY_DN851418_c0_g1_i1	O14957	58	45	1	45	11	55	1e-10	66	98	80	0.231828	Cytochrome b-c1 complex subunit 10 (Complex III subunit 10) (Complex III subunit XI) (Ubiquinol-cytochrome c reductase complex 6.4 kDa protein)	UQCR11/QCR10 family
TRINITY_DN247221_c0_g4_i1.p1	TRINITY_DN247221_c0_g4_i1	Q6MZM9	43	89	3	91	121	208	1e-10	66	94	41	0.297579	Proline-rich protein 27	0
TRINITY_DN785854_c0_g1_i1.p2	TRINITY_DN785854_c0_g1_i1	P01721	58	52	1	52	58	109	3e-11	67	98	44	0.185817	Immunoglobulin lambda variable 6-57 (Ig lambda chain V-VI region AR) (Ig lambda chain V-VI region EB4) (Ig lambda chain V-VI region NIG-48) (Ig lambda chain V-VI region SUT) (Ig lambda chain V-VI region WLT)	0
TRINITY_DN1702221_c0_g1_i1.p3	TRINITY_DN1702221_c0_g1_i1	Q6INP0	100	31	1	31	45	75	3e-11	67	97	41	0.229057	Small integral membrane protein 7-A	SMIM7 family
TRINITY_DN1327418_c0_g1_i1.p2	TRINITY_DN1327418_c0_g1_i1	A0A096LPI5	71	45	22	66	53	97	3e-11	67	68	42	0.244486	Protein GVQW2 (GVQW motif-containing protein 2)	0
TRINITY_DN1335988_c0_g1_i1.p4	TRINITY_DN1335988_c0_g1_i1	Q5E9N2	94	35	1	35	47	81	3e-11	67	97	43	0.255081	Beta-catenin-interacting protein 1	CTNNBIP1 family
TRINITY_DN885154_c0_g2_i1.p3	TRINITY_DN885154_c0_g2_i1	O70559	48	58	2	59	25	82	3e-11	67	95	54	0.32365	Small proline-rich protein 2H	Cornifin (SPRR) family
TRINITY_DN1595487_c0_g1_i1.p1	TRINITY_DN1595487_c0_g1_i1	P29660	91	33	2	34	1	33	4e-11	67	97	45	0.414282	Cytochrome c oxidase subunit 2 (EC 1.9.3.1) (Cytochrome c oxidase polypeptide II) (Fragment)	Cytochrome c oxidase subunit 2 family
NODE_32036_length_564_cov_4.712621_g28990_i0.p1	NODE_32036_length_564_cov_4.712621_g28990_i0	B2RD01	40	94	3	96	73	162	3e-11	67	73	50	0.587117	CENPB DNA-binding domain-containing protein 1	0
TRINITY_DN261309_c3_g2_i1.p1	TRINITY_DN261309_c3_g2_i1	Q3T140	82	39	22	60	1	39	3e-11	67	64	41	0.632235	Dynein light chain roadblock-type 1 (Dynein light chain 2A, cytoplasmic)	GAMAD family
TRINITY_DN224767_c2_g1_i2.p1	TRINITY_DN224767_c2_g1_i2	P13728	43	115	3	114	81	193	4e-11	67	98	42	1.01944	Salivary glue protein Sgs-3	0
NODE_76709_length_455_cov_21.445813_g73154_i0.p1	NODE_76709_length_455_cov_21.445813_g73154_i0	Q5VTU8	64	50	1	50	1	50	4e-11	67	98	98	1.34506	ATP synthase subunit epsilon-like protein, mitochondrial (ATP synthase F1 subunit epsilon pseudogene 2)	Eukaryotic ATPase epsilon family
NODE_670042_length_185_cov_0.764706_g666129_i0.p2	NODE_670042_length_185_cov_0.764706_g666129_i0	Q9DCH2	63	59	3	61	67	125	1e-11	68	97	42	0.074289	Ribonuclease P protein subunit p20 (RNaseP protein p20) (EC 3.1.26.5)	Histone-like Alba family
NODE_735375_length_181_cov_0.787879_g731462_i0.p2	NODE_735375_length_181_cov_0.787879_g731462_i0	P20560	72	46	1	46	33	78	2e-11	68	92	59	0.07593	Uncharacterized 8.3 kDa protein	0
NODE_983259_length_166_cov_0.888889_g979346_i0.p1	NODE_983259_length_166_cov_0.888889_g979346_i0	A7X3V7	45	51	1	51	40	90	2e-11	68	93	52	0.082791	Kunitz-type serine protease inhibitor kunitoxin-Phi1	Venom Kunitz-type family
TRINITY_DN211266_c0_g2_i1.p1	TRINITY_DN211266_c0_g2_i1	P35171	63	49	27	75	34	82	2e-11	68	64	59	0.155778	Cytochrome c oxidase subunit 7A2, mitochondrial (Cytochrome c oxidase subunit VIIa-liver/heart) (Cytochrome c oxidase subunit VIIa-L)	Cytochrome c oxidase VIIa family
TRINITY_DN256109_c0_g1_i2.p2	TRINITY_DN256109_c0_g1_i2	P59991	42	84	24	107	25	108	2e-11	68	77	58	0.16771	Keratin-associated protein 12-2 (High sulfur keratin-associated protein 12.2) (Keratin-associated protein 12.2)	KRTAP type 12 family
TRINITY_DN264445_c14_g67_i1.p2	TRINITY_DN264445_c14_g67_i1	P58059	72	39	1	39	49	87	2e-11	68	98	45	0.194685	28S ribosomal protein S21, mitochondrial (MRP-S21) (S21mt)	Bacterial ribosomal protein bS21 family
TRINITY_DN191036_c1_g1_i1.p1	TRINITY_DN191036_c1_g1_i1	Q64029	72	39	2	40	59	97	2e-11	68	93	40	0.21474	DNA repair protein complementing XP-A cells homolog (Xeroderma pigmentosum group A-complementing protein homolog) (Fragment)	XPA family
NODE_204298_length_309_cov_3.338462_g200393_i0.p3	NODE_204298_length_309_cov_3.338462_g200393_i0	P63254	81	32	4	35	3	34	2e-11	68	89	42	0.235156	Cysteine-rich protein 1 (CRP-1) (Cysteine-rich intestinal protein) (CRIP)	0
TRINITY_DN266593_c0_g9_i29.p1	TRINITY_DN266593_c0_g9_i29	F8RKW2	42	92	10	96	60	147	2e-11	69	53	48	0.063422	Vespryn-21	Ohanin/vespryn family
NODE_521107_length_198_cov_1.026846_g517194_i0.p2	NODE_521107_length_198_cov_1.026846_g517194_i0	P19133	72	43	1	43	36	78	9e-12	69	98	55	0.175933	Ferritin light chain (Ferritin L subunit) (Fragment)	Ferritin family
TRINITY_DN197162_c0_g1_i1.p1	TRINITY_DN197162_c0_g1_i1	P56734	40	119	27	140	29	144	2e-11	69	76	79	0.263682	Avidin-related protein 4/5	Avidin/streptavidin family
TRINITY_DN918305_c0_g1_i1.p1	TRINITY_DN918305_c0_g1_i1	P09341	43	84	25	107	18	100	7e-12	69	76	79	0.64438	Growth-regulated alpha protein (C-X-C motif chemokine 1) (GRO-alpha(1-73)) (Melanoma growth stimulatory activity) (MGSA) (Neutrophil-activating protein 3) (NAP-3) [Cleaved into: GRO-alpha(4-73); GRO-alpha(5-73); GRO-alpha(6-73)]	Intercrine alpha (chemokine CxC) family
NODE_51445_length_506_cov_8.947484_g48129_i0.p2	NODE_51445_length_506_cov_8.947484_g48129_i0	P29229	41	79	28	105	88	166	9e-12	69	64	45	0.686178	Variant surface antigen B (VlpB prolipoprotein)	0
TRINITY_DN204411_c0_g1_i1.p1	TRINITY_DN204411_c0_g1_i1	P80977	52	71	5	75	3	73	9e-12	69	89	93	1.0901	Cytochrome c oxidase subunit 6C-1 (Cytochrome c oxidase polypeptide VIc-1)	Cytochrome c oxidase subunit 6c family
TRINITY_DN240593_c0_g2_i1.p1	TRINITY_DN240593_c0_g2_i1	Q00361	52	71	1	71	1	71	9e-12	69	99	100	1.62312	ATP synthase subunit e, mitochondrial (ATPase subunit e) (ATP synthase membrane subunit e)	ATPase e subunit family
NODE_39839_length_537_cov_132684.401639_g36667_i0.p1	NODE_39839_length_537_cov_132684.401639_g36667_i0	Q36967	64	55	3	57	2	56	1e-11	69	96	52	600.355	ATP synthase subunit a (F-ATPase protein 6) (Fragment)	ATPase A chain family
TRINITY_DN97609_c1_g1_i1.p1	TRINITY_DN97609_c1_g1_i1	Q9WVJ4	41	76	13	83	14	89	4e-12	70	92	52	0.125392	Synaptojanin-2-binding protein (Mitochondrial outer membrane protein 25) (NPW16)	0
NODE_192014_length_319_cov_1.788889_g188112_i0.p1	NODE_192014_length_319_cov_1.788889_g188112_i0	Q1RMP0	54	52	4	55	8	59	4e-12	70	74	42	0.177556	DNA-directed RNA polymerase I subunit RPA12 (Zinc ribbon domain-containing protein 1)	Archaeal RpoM/eukaryotic RPA12/RPB9/RPC11 RNA polymerase family
TRINITY_DN667343_c0_g1_i1.p2	TRINITY_DN667343_c0_g1_i1	Q9H963	57	51	1	51	60	110	2e-12	71	100	40	0.092567	Putative zinc finger protein 702	Krueppel C2H2-type zinc-finger protein family
NODE_504314_length_201_cov_1.026316_g500401_i0.p1	NODE_504314_length_201_cov_1.026316_g500401_i0	Q9PTW3	53	60	1	59	16	75	3e-12	71	91	79	0.113733	Frizzled-3 (Fz-3) (cFz-3) (Fragment)	G-protein coupled receptor Fz/Smo family
TRINITY_DN1138397_c0_g1_i1.p1	TRINITY_DN1138397_c0_g1_i1	P13068	100	30	2	31	28	57	2e-12	71	94	53	0.132148	Lantibiotic nisin-A	Type A lantibiotic family
TRINITY_DN1594468_c0_g1_i1.p1	TRINITY_DN1594468_c0_g1_i1	Q0MQF7	47	68	13	80	13	80	2e-12	71	80	57	0.161853	NADH dehydrogenase [ubiquinone] 1 subunit C2 (Complex I-B14.5b) (CI-B14.5b) (NADH-ubiquinone oxidoreductase subunit B14.5b)	Complex I NDUFC2 subunit family
NODE_388169_length_226_cov_1.135593_g384256_i0.p1	NODE_388169_length_226_cov_1.135593_g384256_i0	P28206	48	63	4	66	1	63	1e-12	72	84	54	0.102356	Tyrosine-protein phosphatase 14 (EC 3.1.3.48) (Fragment)	Protein-tyrosine phosphatase family
NODE_292335_length_258_cov_1.244019_g288422_i0.p1	NODE_292335_length_258_cov_1.244019_g288422_i0	Q5M840	49	71	4	74	1	68	1e-12	72	84	69	0.119855	G0/G1 switch protein 2 (G0S2-like protein)	0
NODE_312647_length_249_cov_2.560000_g308734_i0.p1	NODE_312647_length_249_cov_2.560000_g308734_i0	Q3SZT7	61	61	20	80	1	60	1e-12	72	74	72	0.15909	Anaphase-promoting complex subunit CDC26 (Cell division cycle protein 26 homolog)	CDC26 family
NODE_291999_length_258_cov_1.492823_g288086_i0.p3	NODE_291999_length_258_cov_1.492823_g288086_i0	Q54QR7	43	69	11	78	58	126	1e-12	72	81	53	0.159807	Granulin	Granulin family
TRINITY_DN656369_c0_g1_i1.p1	TRINITY_DN656369_c0_g1_i1	B7S4N9	57	51	1	51	35	85	1e-12	72	98	58	0.178863	Kunitz-type serine protease inhibitor taicotoxin (Taicatoxin, serine protease inhibitor component) (TCX) (TSPI) (Venom protease inhibitor 1) (Venom protease inhibitor 2)	Venom Kunitz-type family
TRINITY_DN276890_c0_g1_i1.p1	TRINITY_DN276890_c0_g1_i1	Q9NRR1	44	75	6	80	50	118	1e-12	72	93	55	0.200746	Cytokine-like protein 1 (Protein C17)	0
TRINITY_DN440426_c0_g1_i1.p1	TRINITY_DN440426_c0_g1_i1	Q66I79	70	44	9	52	1	44	1e-12	72	44	47	0.402255	Selenoprotein K (SelK)	Selenoprotein K family
TRINITY_DN235278_c0_g1_i1.p2	TRINITY_DN235278_c0_g1_i1	P0C6T2	97	37	1	37	1	37	8e-13	72	97	100	0.801388	Dolichyl-diphosphooligosaccharide--protein glycosyltransferase subunit 4	OST4 family
TRINITY_DN242042_c0_g10_i1.p1	TRINITY_DN242042_c0_g10_i1	Q6ZRP5	41	91	5	93	75	157	8e-13	72	97	41	0.894247	Putative uncharacterized protein FLJ46204	0
TRINITY_DN384133_c0_g1_i1.p1	TRINITY_DN384133_c0_g1_i1	P02639	45	83	1	81	4	86	1e-12	72	102	88	5.94913	Protein S100-A1 (S-100 protein alpha chain) (S-100 protein subunit alpha) (S100 calcium-binding protein A1)	S-100 family
NODE_1042926_length_162_cov_1.380531_g1039013_i0.p1	NODE_1042926_length_162_cov_1.380531_g1039013_i0	P80643	100	37	1	37	1	37	5e-13	73	69	48	0.139853	Acyl carrier protein (ACP)	Acyl carrier protein (ACP) family
TRINITY_DN259294_c0_g33_i1.p3	TRINITY_DN259294_c0_g33_i1	Q01643	53	68	6	66	6	70	5e-13	73	64	92	0.146484	Male-specific sperm protein Mst84Db	MST(3)CGP family
TRINITY_DN576852_c0_g1_i1.p1	TRINITY_DN576852_c0_g1_i1	Q9D6V8	51	68	41	108	1	67	6e-13	73	63	55	0.151621	Polyadenylate-binding protein-interacting protein 2 (PABP-interacting protein 2) (PAIP-2) (Poly(A)-binding protein-interacting protein 2)	PAIP2 family
TRINITY_DN52550_c0_g1_i1.p1	TRINITY_DN52550_c0_g1_i1	A8E7D3	60	60	1	58	1	60	5e-13	73	102	100	0.216382	Cytochrome c oxidase assembly protein COX14 homolog	0
TRINITY_DN11461_c0_g1_i1.p1	TRINITY_DN11461_c0_g1_i1	Q8N5G0	48	67	20	86	1	67	6e-13	73	77	100	0.396117	Small integral membrane protein 20 (Mitochondrial translation regulation assembly intermediate of cytochrome c oxidase protein of 7 kDa) (MITRAC7)	0
NODE_596181_length_190_cov_0.737589_g592268_i0.p3	NODE_596181_length_190_cov_0.737589_g592268_i0	Q9I980	92	38	1	38	1	38	4e-13	74	100	86	0.072334	Thymosin beta-10 (Thymb10)	Thymosin beta family
NODE_850557_length_174_cov_0.832000_g846644_i0.p4	NODE_850557_length_174_cov_0.832000_g846644_i0	Q29333	82	39	1	39	1	39	4e-13	74	100	72	0.078985	60S ribosomal protein L27a (Fragment)	Universal ribosomal protein uL15 family
TRINITY_DN1755198_c0_g1_i1.p1	TRINITY_DN1755198_c0_g1_i1	P50658	67	49	1	49	34	82	2e-13	74	100	42	0.135362	NADH-ubiquinone oxidoreductase chain 1 (EC 7.1.1.2) (NADH dehydrogenase subunit 1) (Fragment)	Complex I subunit 1 family
TRINITY_DN150997_c1_g1_i1.p2	TRINITY_DN150997_c1_g1_i1	P00993	63	46	8	53	3	48	4e-13	74	81	42	0.156406	Chelonianin (Basic protease inhibitor) (RTPI)	0
NODE_15968_length_658_cov_8.050903_g1097_i2.p1	NODE_15968_length_658_cov_8.050903_g1097_i2	Q38913	41	154	5	146	241	372	1e-12	74	71	41	0.388211	Extensin-1 (AtExt1) (AtExt4) (Extensin-1/4)	Extensin family
TRINITY_DN881811_c0_g1_i1.p1	TRINITY_DN881811_c0_g1_i1	P05747	73	45	1	45	2	46	4e-13	74	74	76	0.844842	60S ribosomal protein L29 (Large ribosomal subunit protein eL29) (YL43)	Eukaryotic ribosomal protein eL29 family
TRINITY_DN217882_c0_g2_i1.p1	TRINITY_DN217882_c0_g2_i1	Q1LUK1	42	79	14	92	1	79	2e-13	74	86	71	0.886427	MICOS complex subunit MIC13	MICOS complex subunit Mic13 family
NODE_409654_length_220_cov_2.654971_g405741_i0.p1	NODE_409654_length_220_cov_2.654971_g405741_i0	Q5ZLL0	61	62	12	73	1	61	2e-13	75	85	61	0.080494	Vacuolar ATPase assembly integral membrane protein VMA21	VMA21 family
TRINITY_DN412632_c0_g1_i1.p1	TRINITY_DN412632_c0_g1_i1	Q08EN7	56	55	9	63	10	64	1e-13	75	87	44	0.128936	Zinc finger CW-type PWWP domain protein 2 homolog	0
TRINITY_DN512100_c0_g1_i1.p1	TRINITY_DN512100_c0_g1_i1	Q3E811	97	35	2	36	1	35	2e-13	75	95	56	0.130052	Regulator of rDNA transcription protein 15	ART2/RRT15 family
TRINITY_DN851186_c0_g1_i1.p1	TRINITY_DN851186_c0_g1_i1	Q0VD32	69	51	1	50	68	118	1e-13	75	86	43	0.133431	cAMP-responsive element-binding protein-like 2	BZIP family, ATF subfamily
NODE_79367_length_451_cov_2.796020_g75798_i0.p2	NODE_79367_length_451_cov_2.796020_g75798_i0	B1WB17	45	100	1	96	90	187	1e-13	75	91	50	0.167451	Partner of Y14 and mago (PYM homolog 1 exon junction complex-associated factor) (Protein wibg homolog)	Pym family
NODE_30459_length_570_cov_5.385797_g27442_i0.p1	NODE_30459_length_570_cov_5.385797_g27442_i0	P02692	53	62	1	62	65	126	1e-13	75	91	49	0.358386	Fatty acid-binding protein, liver (Fatty acid-binding protein 1) (Liver-type fatty acid-binding protein) (L-FABP) (Squalene- and sterol-carrier protein) (SCP) (Z-protein) (p14)	Calycin superfamily, Fatty-acid binding protein (FABP) family
TRINITY_DN36343_c0_g1_i1.p1	TRINITY_DN36343_c0_g1_i1	Q13442	48	81	84	164	73	152	3e-13	75	45	45	0.657125	28 kDa heat- and acid-stable phosphoprotein (PDGF-associated protein) (PAP) (PDGFA-associated protein 1) (PAP1)	PDAP1 family
TRINITY_DN1759045_c0_g1_i1.p3	TRINITY_DN1759045_c0_g1_i1	P0C8Y1	97	38	1	38	9	46	1e-13	76	100	51	0.157188	Mitotic-spindle organizing protein 1 (Mitotic-spindle organizing protein associated with a ring of gamma-tubulin 1)	MOZART1 family
TRINITY_DN231463_c0_g2_i1.p1	TRINITY_DN231463_c0_g2_i1	Q8I7Z2	56	62	38	99	14	75	7e-14	76	60	55	0.393827	Dolichyl-diphosphooligosaccharide--protein glycosyltransferase subunit DAD1 (Oligosaccharyl transferase subunit DAD1) (Defender against apoptotic cell death 1) (Defender against cell death 1) (AvDAD1) (DAD-1)	DAD/OST2 family
TRINITY_DN1137350_c0_g1_i1.p1	TRINITY_DN1137350_c0_g1_i1	P04631	42	88	5	90	2	89	9e-14	76	85	96	15.3294	Protein S100-B (S-100 protein beta chain) (S-100 protein subunit beta) (S100 calcium-binding protein B)	S-100 family
NODE_320849_length_246_cov_1.913706_g316936_i0.p2	NODE_320849_length_246_cov_1.913706_g316936_i0	Q7LZT1	69	54	3	56	2	55	3e-14	77	96	57	0.098598	Protein S100-A1 (S-100 protein alpha chain) (S-100 protein subunit alpha) (S100 calcium-binding protein A1)	S-100 family
NODE_506078_length_200_cov_2.066225_g502165_i0.p3	NODE_506078_length_200_cov_2.066225_g502165_i0	Q4RGM4	93	40	1	40	20	59	2e-14	77	100	62	0.103315	39S ribosomal protein L33, mitochondrial (L33mt) (MRP-L33)	Bacterial ribosomal protein bL33 family
NODE_399565_length_223_cov_1.195402_g395652_i0.p1	NODE_399565_length_223_cov_1.195402_g395652_i0	Q9XST2	57	69	1	69	94	162	3e-14	77	93	43	0.129056	Solute carrier family 2, facilitated glucose transporter member 4 (Glucose transporter type 4, insulin-responsive) (GLUT-4) (Fragment)	Major facilitator superfamily, Sugar transporter (TC 2.A.1.1) family, Glucose transporter subfamily
TRINITY_DN1391654_c0_g1_i1.p4	TRINITY_DN1391654_c0_g1_i1	P25050	63	52	1	52	18	69	4e-14	77	100	50	0.171792	Saimiri transformation-associated protein (Collagen-like protein) (stpC)	0
TRINITY_DN249530_c0_g1_i1.p4	TRINITY_DN249530_c0_g1_i1	P53449	56	72	12	83	66	137	4e-14	77	86	53	0.180876	Fructose-bisphosphate aldolase C (EC 4.1.2.13) (Brain-type aldolase) (Fragment)	Class I fructose-bisphosphate aldolase family
TRINITY_DN197281_c0_g1_i1.p1	TRINITY_DN197281_c0_g1_i1	P0CW19	67	58	21	76	57	114	2e-14	77	71	50	0.243757	LIM and senescent cell antigen-like-containing domain protein 3 (Particularly interesting new Cys-His protein 3) (PINCH-3)	0
NODE_22158_length_610_cov_33.515152_g19337_i0.p2	NODE_22158_length_610_cov_33.515152_g19337_i0	Q8MP30	42	96	84	177	89	181	8e-14	77	47	41	0.250589	Uncharacterized histidine-rich protein DDB_G0274557	0
TRINITY_DN253384_c0_g1_i1.p1	TRINITY_DN253384_c0_g1_i1	Q9UMY1	41	106	11	115	47	148	3e-14	77	85	41	1.0681	Nucleolar protein 7 (Nucleolar protein of 27 kDa)	0
TRINITY_DN1719609_c0_g1_i1.p3	TRINITY_DN1719609_c0_g1_i1	P05934	95	39	1	39	42	80	2e-14	78	98	49	0.08076	Calmodulin (CaM) (Fragment)	Calmodulin family
NODE_146790_length_362_cov_1.479233_g142922_i0.p3	NODE_146790_length_362_cov_1.479233_g142922_i0	P03983	58	65	1	63	53	116	2e-14	78	96	56	0.103934	Ig heavy chain V region	0
TRINITY_DN649636_c0_g1_i1.p1	TRINITY_DN649636_c0_g1_i1	Q9GZY4	48	79	14	92	20	97	1e-14	78	86	54	0.154549	Cytochrome c oxidase assembly factor 1 homolog (Mitochondrial translation regulation assembly intermediate of cytochrome c oxidase protein of 15 kDa)	COA1 family
NODE_160186_length_348_cov_1.712375_g156301_i0.p1	NODE_160186_length_348_cov_1.712375_g156301_i0	P19949	75	55	5	59	47	101	2e-14	78	92	54	0.178205	60S ribosomal protein L5 (Fragments)	Universal ribosomal protein uL18 family
TRINITY_DN4795_c1_g1_i1.p2	TRINITY_DN4795_c1_g1_i1	Q2KIB5	81	37	1	37	45	81	1e-14	78	97	46	0.237832	V-type proton ATPase subunit e 2 (V-ATPase subunit e 2) (Vacuolar proton pump subunit e 2)	V-ATPase e1/e2 subunit family
TRINITY_DN151629_c0_g1_i1.p1	TRINITY_DN151629_c0_g1_i1	Q95313	45	91	82	169	84	174	3e-14	78	53	52	0.973487	Male-enhanced antigen 1 (MEA-1)	0
TRINITY_DN1538783_c0_g1_i1.p1	TRINITY_DN1538783_c0_g1_i1	P07552	60	55	18	72	1	55	2e-14	78	75	98	1.04946	Cytochrome b-c1 complex subunit 10 (Complex III subunit 10) (Complex III subunit XI) (Ubiquinol-cytochrome c reductase complex 6.4 kDa protein)	UQCR11/QCR10 family
NODE_43214_length_527_cov_27.560669_g39990_i0.p2	NODE_43214_length_527_cov_27.560669_g39990_i0	Q3ZBR6	59	70	1	70	1	70	2e-14	78	99	100	1.815	26S proteasome complex subunit SEM1 (26S proteasome complex subunit DSS1) (Split hand/foot malformation type 1 protein homolog)	DSS1/SEM1 family
NODE_917113_length_170_cov_0.859504_g913200_i0.p1	NODE_917113_length_170_cov_0.859504_g913200_i0	P56385	73	56	1	56	9	64	9e-15	79	100	81	0.080843	ATP synthase subunit e, mitochondrial (ATPase subunit e) (ATP synthase membrane subunit e) [Cleaved into: ATP synthase subunit e, mitochondrial, N-terminally processed]	ATPase e subunit family
NODE_367500_length_231_cov_1.994505_g363587_i0.p1	NODE_367500_length_231_cov_1.994505_g363587_i0	P48305	69	52	6	56	77	128	1e-14	79	90	40	0.089243	NADH dehydrogenase [ubiquinone] 1 beta subcomplex subunit 4 (Complex I-B15) (CI-B15) (NADH-ubiquinone oxidoreductase B15 subunit)	Complex I NDUFB4 subunit family
TRINITY_DN609175_c0_g1_i1.p1	TRINITY_DN609175_c0_g1_i1	P01772	51	79	8	85	13	91	1e-14	79	93	68	0.106952	Immunoglobulin heavy variable 3-33 (Ig heavy chain V-III region HIL) (Ig heavy chain V-III region KOL)	0
NODE_265207_length_271_cov_1.130631_g261295_i0.p2	NODE_265207_length_271_cov_1.130631_g261295_i0	P63212	98	41	1	41	1	41	7e-15	79	100	58	0.124525	Guanine nucleotide-binding protein G(I)/G(S)/G(O) subunit gamma-2 (G gamma-I)	G protein gamma family
TRINITY_DN180178_c1_g1_i1.p1	TRINITY_DN180178_c1_g1_i1	O55737	61	59	2	60	74	132	6e-15	79	82	42	0.12551	Putative tyrosine phosphatase 123R (EC 3.1.3.-)	Protein-tyrosine phosphatase family
NODE_291051_length_258_cov_2.665072_g287138_i0.p1	NODE_291051_length_258_cov_2.665072_g287138_i0	B3DFW5	74	46	25	70	1	46	6e-15	79	62	100	0.128162	Short transmembrane mitochondrial protein 1	STMP1 family
NODE_991963_length_165_cov_2.086207_g988050_i0.p1	NODE_991963_length_165_cov_2.086207_g988050_i0	P01594	79	52	4	55	1	52	9e-15	79	95	44	0.147825	Immunoglobulin kappa variable 1-33 (Ig kappa chain V-I region AU) (Ig kappa chain V-I region Ka)	0
NODE_73754_length_461_cov_2.007282_g70239_i0.p1	NODE_73754_length_461_cov_2.007282_g70239_i0	Q9BLB6	41	100	1	100	1	100	7e-15	79	72	40	0.150315	Probable U2 small nuclear ribonucleoprotein A' (U2 snRNP A') (Masculinization of germline protein 2) (Spliceosome-associated protein mog-2)	U2 small nuclear ribonucleoprotein A family
NODE_73518_length_461_cov_4.570388_g7163_i1.p1	NODE_73518_length_461_cov_4.570388_g7163_i1	P20097	49	76	39	114	3	78	1e-14	79	50	94	0.191803	Saposin-C (Co-beta-glucosidase) (Glucosylceramidase activator) (Sphingolipid activator protein 2) (SAP-2)	0
TRINITY_DN1327418_c0_g1_i1.p1	TRINITY_DN1327418_c0_g1_i1	Q86U02	75	48	19	66	48	95	1e-14	79	73	41	0.244486	Putative uncharacterized protein encoded by LINC00596	0
TRINITY_DN271728_c0_g1_i1.p1	TRINITY_DN271728_c0_g1_i1	Q9CQY2	50	78	11	82	1	78	1e-14	79	82	66	0.249192	RNA guanine-N7 methyltransferase activating subunit (Protein FAM103A1) (RNA guanine-7 methyltransferase activating subunit) (RNMT-activating mRNA cap methylating subunit) (RNMT-activating mRNA cap methyltransferase subunit) (RNMT-activating mini protein) (RAM)	RAM family
NODE_81061_length_448_cov_3.796992_g77481_i0.p1	NODE_81061_length_448_cov_3.796992_g77481_i0	Q2KIN1	49	71	1	71	11	81	1e-14	79	100	85	0.306007	Dolichol phosphate-mannose biosynthesis regulatory protein (Dolichol-phosphate mannose synthase subunit 2) (DPM synthase subunit 2)	DPM2 family
TRINITY_DN248568_c0_g2_i1.p2	TRINITY_DN248568_c0_g2_i1	A1L167	51	73	1	71	89	161	8e-15	79	101	45	0.315656	Ubiquitin-conjugating enzyme E2Q-like protein 1 (EC 2.3.2.23) (E2Q-like ubiquitin-conjugating enzyme 1)	Ubiquitin-conjugating enzyme family
TRINITY_DN95670_c0_g1_i1.p1	TRINITY_DN95670_c0_g1_i1	Q01636	45	94	62	152	82	173	8e-15	79	61	47	0.356639	Laminin subunit beta-1 variant (Laminin beta-1-2 chain) (Fragment)	0
TRINITY_DN117544_c0_g2_i1.p1	TRINITY_DN117544_c0_g2_i1	Q78IK2	73	51	32	82	1	51	8e-15	79	55	88	0.709632	ATP synthase membrane subunit DAPIT, mitochondrial (Diabetes-associated protein in insulin-sensitive tissues) (Up-regulated during skeletal muscle growth protein 5)	0
TRINITY_DN261075_c0_g2_i1.p1	TRINITY_DN261075_c0_g2_i1	P24479	45	88	2	87	7	94	6e-15	79	93	87	21.7968	Protein S100-A11 (Calgizzarin) (S100 calcium-binding protein A11)	S-100 family
TRINITY_DN263281_c41_g1_i1.p2	TRINITY_DN263281_c41_g1_i1	Q9ZZ43	53	81	1	81	1	81	6e-15	79	99	47	1530.42	NADH-ubiquinone oxidoreductase chain 6 (EC 7.1.1.2) (NADH dehydrogenase subunit 6)	Complex I subunit 6 family
NODE_630235_length_188_cov_0.748201_g626322_i0.p1	NODE_630235_length_188_cov_0.748201_g626322_i0	P98135	60	63	2	62	1	63	4e-15	80	102	47	0.073103	Protransforming growth factor alpha [Cleaved into: Transforming growth factor alpha (TGF-alpha) (EGF-like TGF) (ETGF) (TGF type 1)] (Fragment)	0
NODE_151962_length_356_cov_3.703583_g148084_i0.p1	NODE_151962_length_356_cov_3.703583_g148084_i0	Q2KIY0	67	52	18	69	18	69	4e-15	80	74	61	0.288009	COMM domain-containing protein 6	0
TRINITY_DN25400_c0_g1_i1.p2	TRINITY_DN25400_c0_g1_i1	P29656	86	44	2	45	1	44	5e-15	80	98	61	0.66905	Cytochrome c oxidase subunit 2 (EC 1.9.3.1) (Cytochrome c oxidase polypeptide II) (Fragment)	Cytochrome c oxidase subunit 2 family
TRINITY_DN266716_c83_g5_i2.p1	TRINITY_DN266716_c83_g5_i2	P92523	59	63	1	61	32	94	5e-15	80	74	40	0.861177	Uncharacterized mitochondrial protein AtMg00860 (ORF158)	0
NODE_591588_length_190_cov_0.737589_g587675_i0.p1	NODE_591588_length_190_cov_0.737589_g587675_i0	Q8TE69	56	63	1	63	46	108	2e-15	81	100	40	0.072334	Protein CXorf40A (Endothelial-overexpressed lipopolysaccharide-associated factor 1)	0
NODE_605936_length_189_cov_0.742857_g602023_i0.p2	NODE_605936_length_189_cov_0.742857_g602023_i0	P63302	97	38	1	38	34	71	2e-15	81	69	44	0.072716	Selenoprotein W (SelW)	SelWTH family, Selenoprotein W subfamily
TRINITY_DN1290113_c0_g1_i1.p1	TRINITY_DN1290113_c0_g1_i1	Q8TGM7	100	36	22	57	1	36	2e-15	81	63	59	0.079442	Putative uncharacterized protein ART2 (Antisense to ribosomal RNA transcript protein 2)	ART2/RRT15 family
NODE_905335_length_171_cov_0.852459_g901422_i0.p1	NODE_905335_length_171_cov_0.852459_g901422_i0	A5WVU9	79	47	1	47	1	47	2e-15	81	100	56	0.094694	Triple QxxK/R motif-containing protein (Triple repetitive-sequence of QXXK/R protein homolog)	TRIQK family
NODE_292320_length_258_cov_1.244019_g288407_i0.p2	NODE_292320_length_258_cov_1.244019_g288407_i0	Q7ZW25	55	87	1	86	125	211	2e-15	81	101	40	0.122624	Charged multivesicular body protein 2a (Chromatin-modifying protein 2a) (CHMP2a)	SNF7 family
TRINITY_DN1042433_c0_g1_i1.p2	TRINITY_DN1042433_c0_g1_i1	P21476	100	37	1	37	56	92	2e-15	81	97	40	0.194072	30S ribosomal protein S19 (BS19)	Universal ribosomal protein uS19 family
NODE_159499_length_348_cov_15.591973_g155615_i0.p1	NODE_159499_length_348_cov_15.591973_g155615_i0	Q9Y3C1	54	78	1	76	1	78	3e-15	81	96	44	0.899921	Nucleolar protein 16 (HBV pre-S2 trans-regulated protein 3)	NOP16 family
NODE_56234_length_495_cov_294.665919_g52871_i0.p1	NODE_56234_length_495_cov_294.665919_g52871_i0	P25815	43	87	1	85	1	87	2e-15	81	89	92	15.2763	Protein S100-P (Migration-inducing gene 9 protein) (MIG9) (Protein S100-E) (S100 calcium-binding protein P)	S-100 family
NODE_513201_length_199_cov_1.386667_g509288_i0.p2	NODE_513201_length_199_cov_1.386667_g509288_i0	Q1IFU7	69	59	1	59	1	59	1e-15	82	100	41	0.103593	50S ribosomal protein L15	Universal ribosomal protein uL15 family
NODE_404444_length_222_cov_0.982659_g400531_i0.p1	NODE_404444_length_222_cov_0.982659_g400531_i0	P07311	82	44	30	73	7	50	1e-15	82	60	44	0.123201	Acylphosphatase-1 (EC 3.6.1.7) (Acylphosphatase, erythrocyte isozyme) (Acylphosphatase, organ-common type isozyme) (Acylphosphate phosphohydrolase 1)	Acylphosphatase family
NODE_336525_length_241_cov_1.072917_g332612_i0.p2	NODE_336525_length_241_cov_1.072917_g332612_i0	Q54SR7	56	63	1	63	52	114	8e-16	82	80	47	0.123369	FK506-binding protein 2 (EC 5.2.1.8) (Peptidyl-prolyl cis-trans isomerase) (PPIase) (Rotamase)	FKBP-type PPIase family
TRINITY_DN134747_c1_g1_i1.p2	TRINITY_DN134747_c1_g1_i1	Q9W762	90	40	1	40	9	48	1e-15	82	100	48	0.185303	Mitochondrial import inner membrane translocase subunit Tim9	Small Tim family
TRINITY_DN131045_c0_g1_i1.p1	TRINITY_DN131045_c0_g1_i1	Q08DT6	45	103	2	102	3	101	8e-16	82	101	41	0.213512	39S ribosomal protein L47, mitochondrial (L47mt) (MRP-L47)	Universal ribosomal protein uL29 family
TRINITY_DN261075_c0_g2_i3.p1	TRINITY_DN261075_c0_g2_i3	P35467	44	87	2	86	3	89	1e-15	82	92	93	14.6183	Protein S100-A1 (S-100 protein alpha chain) (S-100 protein subunit alpha) (S100 calcium-binding protein A1)	S-100 family
NODE_694839_length_183_cov_1.828358_g690926_i0.p1	NODE_694839_length_183_cov_1.828358_g690926_i0	Q6P255	70	60	2	61	1	60	4e-16	83	98	51	0.076541	Mediator of RNA polymerase II transcription subunit 11 (Mediator complex subunit 11)	Mediator complex subunit 11 family
TRINITY_DN971112_c0_g1_i1.p1	TRINITY_DN971112_c0_g1_i1	Q6CGG3	49	80	2	81	61	140	6e-16	83	93	56	0.079595	FK506-binding protein 2 (EC 5.2.1.8) (Peptidyl-prolyl cis-trans isomerase) (PPIase) (Rotamase)	FKBP-type PPIase family, FKBP2 subfamily
TRINITY_DN212961_c1_g2_i1.p1	TRINITY_DN212961_c1_g2_i1	O97591	42	84	21	104	15	97	4e-16	83	81	49	0.19407	Metalloproteinase inhibitor 4 (Tissue inhibitor of metalloproteinases 4) (TIMP-4) (Fragment)	Protease inhibitor I35 (TIMP) family
NODE_219691_length_298_cov_2.293173_g215784_i0.p1	NODE_219691_length_298_cov_2.293173_g215784_i0	Q29297	63	54	1	54	72	125	6e-16	83	55	43	0.207306	Adseverin (Scinderin) (Fragment)	Villin/gelsolin family
NODE_33791_length_557_cov_7.236220_g30718_i0.p1	NODE_33791_length_557_cov_7.236220_g30718_i0	Q28IC1	42	118	1	115	1	118	6e-16	83	90	79	0.448651	Active regulator of SIRT1 (40S ribosomal protein S19-binding protein 1) (RPS19-binding protein 1) (S19BP)	AROS family
NODE_214559_length_302_cov_1.418972_g210652_i0.p3	NODE_214559_length_302_cov_1.418972_g210652_i0	Q4QR03	72	57	1	57	72	128	2e-16	84	98	45	0.067924	Mediator of RNA polymerase II transcription subunit 31-A (Mediator complex subunit 31-A) (Mediator complex subunit soh1-A)	Mediator complex subunit 31 family
TRINITY_DN458330_c0_g1_i1.p1	TRINITY_DN458330_c0_g1_i1	O73777	100	37	38	74	1	37	3e-16	84	50	51	0.141237	Eukaryotic translation initiation factor 4 gamma 2 (eIF-4-gamma 2) (eIF-4G 2) (eIF4G 2) (p97) (Fragment)	Eukaryotic initiation factor 4G family
TRINITY_DN257592_c0_g1_i1.p2	TRINITY_DN257592_c0_g1_i1	Q8IUE6	63	75	1	72	17	91	3e-16	84	100	58	0.289857	Histone H2A type 2-B	Histone H2A family
TRINITY_DN109408_c0_g1_i1.p1	TRINITY_DN109408_c0_g1_i1	Q9CWG9	68	62	63	124	20	81	3e-16	84	50	43	0.519668	Biogenesis of lysosome-related organelles complex 1 subunit 2 (BLOC-1 subunit 2)	BLOC1S2 family
TRINITY_DN320497_c19_g1_i1.p7	TRINITY_DN320497_c19_g1_i1	Q9ZZ46	80	50	1	50	49	98	2e-16	84	98	51	420.333	NADH-ubiquinone oxidoreductase chain 4L (EC 7.1.1.2) (NADH dehydrogenase subunit 4L)	Complex I subunit 4L family
TRINITY_DN611402_c0_g1_i1.p1	TRINITY_DN611402_c0_g1_i1	Q9H1M0	60	77	12	84	50	126	1e-16	85	92	42	0.067501	Nucleoporin-62 C-terminal-like protein	Nucleoporin NSP1/NUP62 family
NODE_894256_length_171_cov_1.393443_g890343_i0.p1	NODE_894256_length_171_cov_1.393443_g890343_i0	O35439	93	45	12	56	1	45	2e-16	85	80	59	0.080371	Monocarboxylate transporter 1 (MCT 1) (Solute carrier family 16 member 1) (Fragment)	Major facilitator superfamily, Monocarboxylate porter (TC 2.A.1.13) family
NODE_889020_length_172_cov_0.845528_g885107_i0.p2	NODE_889020_length_172_cov_0.845528_g885107_i0	Q6LVI6	75	53	1	53	31	83	1e-16	85	98	64	0.089001	Cell division protein ZapB	ZapB family
TRINITY_DN235370_c0_g2_i1.p4	TRINITY_DN235370_c0_g2_i1	P61603	84	45	3	47	58	102	1e-16	85	94	44	0.160791	10 kDa heat shock protein, mitochondrial (Hsp10) (10 kDa chaperonin) (Chaperonin 10) (CPN10)	GroES chaperonin family
NODE_130474_length_380_cov_1.619335_g126638_i0.p1	NODE_130474_length_380_cov_1.619335_g126638_i0	Q8TBR4	61	64	2	65	39	102	2e-16	85	97	43	0.169017	Putative STAG3-like protein 4 (Stromal antigen 3-like protein 4)	SCC3 family
NODE_108310_length_407_cov_6.893855_g104565_i0.p2	NODE_108310_length_407_cov_6.893855_g104565_i0	Q2XXL4	51	74	33	106	37	110	2e-16	85	57	64	0.824083	Vespryn (Fragment)	Ohanin/vespryn family
TRINITY_DN244880_c0_g2_i1.p1	TRINITY_DN244880_c0_g2_i1	Q5U3N7	70	50	50	99	1	50	5e-17	86	50	45	0.071578	Protein Churchill	Churchill family
TRINITY_DN1046442_c0_g1_i1.p1	TRINITY_DN1046442_c0_g1_i1	Q3SZ31	66	67	14	80	1	66	7e-17	86	84	55	0.113771	Anaphase-promoting complex subunit 15 (APC15)	APC15 family
TRINITY_DN705645_c0_g1_i1.p1	TRINITY_DN705645_c0_g1_i1	Q60529	100	40	1	40	12	51	9e-17	86	100	42	0.168418	GTPase HRas (H-Ras-1) (Transforming protein p21) (c-H-ras) (p21ras) [Cleaved into: GTPase HRas, N-terminally processed] (Fragment)	Small GTPase superfamily, Ras family
NODE_202203_length_311_cov_1.687023_g198298_i0.p1	NODE_202203_length_311_cov_1.687023_g198298_i0	Q8NCU8	71	56	13	68	83	138	9e-17	86	81	100	0.189015	Mitoregulin (Small integral membrane protein 37)	Mitoregulin family
NODE_81741_length_447_cov_3.291457_g78159_i0.p3	NODE_81741_length_447_cov_3.291457_g78159_i0	Q06666	41	149	2	147	5	146	1e-16	86	101	81	0.366363	Octapeptide-repeat protein T2	0
NODE_61792_length_483_cov_49895.589862_g58374_i0.p1	NODE_61792_length_483_cov_49895.589862_g58374_i0	Q31651	48	104	6	106	47	149	9e-17	86	94	49	152.532	NADH-ubiquinone oxidoreductase chain 5 (EC 7.1.1.2) (NADH dehydrogenase subunit 5) (Fragment)	Complex I subunit 5 family
NODE_613319_length_189_cov_0.742857_g609406_i0.p2	NODE_613319_length_189_cov_0.742857_g609406_i0	P01822	70	60	1	60	78	137	3e-17	87	97	44	0.072716	Ig heavy chain V region MOPC 315	0
NODE_701551_length_183_cov_0.776119_g697638_i0.p4	NODE_701551_length_183_cov_0.776119_g697638_i0	Q9UDW1	100	39	1	39	25	63	3e-17	87	98	62	0.0751	Cytochrome b-c1 complex subunit 9 (Complex III subunit 9) (Complex III subunit X) (Cytochrome c1 non-heme 7 kDa protein) (Ubiquinol-cytochrome c reductase complex 7.2 kDa protein)	UQCR10/QCR9 family
TRINITY_DN268528_c0_g1_i1.p1	TRINITY_DN268528_c0_g1_i1	Q29350	90	41	1	41	20	60	4e-17	87	100	50	0.111735	Splicing factor U2AF 35 kDa subunit (U2 auxiliary factor 35 kDa subunit) (U2 snRNP auxiliary factor small subunit) (Fragment)	Splicing factor SR family
NODE_365598_length_232_cov_1.136612_g361685_i0.p1	NODE_365598_length_232_cov_1.136612_g361685_i0	Q2HJF1	54	71	7	77	1	71	4e-17	87	92	63	0.118477	39S ribosomal protein L53, mitochondrial (L53mt) (MRP-L53)	Mitochondrion-specific ribosomal protein mL53 family
TRINITY_DN12613_c1_g1_i1.p1	TRINITY_DN12613_c1_g1_i1	P0DPB5	77	53	1	53	16	67	3e-17	87	96	43	0.136073	Protein POLR1D, isoform 2	0
TRINITY_DN77398_c0_g1_i1.p1	TRINITY_DN77398_c0_g1_i1	Q9VE04	57	68	1	68	18	85	4e-17	87	96	64	0.159807	39S ribosomal protein L55, mitochondrial (L55mt) (MRP-L55)	Mitochondrion-specific ribosomal protein mL55 family
NODE_247814_length_280_cov_2.242424_g243904_i0.p3	NODE_247814_length_280_cov_2.242424_g243904_i0	A0A023PXC2	69	62	2	63	43	104	2e-17	87	87	54	0.214194	Putative uncharacterized membrane protein YEL053W-A	0
TRINITY_DN76651_c0_g1_i1.p1	TRINITY_DN76651_c0_g1_i1	Q9D8I3	63	63	35	97	13	75	4e-17	87	65	43	0.224012	Glyoxalase domain-containing protein 5	Glyoxalase I family
TRINITY_DN640309_c0_g1_i1.p2	TRINITY_DN640309_c0_g1_i1	Q28I13	63	59	1	59	1	59	4e-17	87	74	72	0.275442	UPF0729 protein C18orf32 homolog	UPF0729 family
TRINITY_DN175524_c0_g2_i1.p1	TRINITY_DN175524_c0_g2_i1	Q3UFY0	46	97	23	119	79	175	2e-17	87	71	40	0.377164	Ribosomal RNA processing protein 36 homolog	RRP36 family
TRINITY_DN1726386_c0_g1_i1.p1	TRINITY_DN1726386_c0_g1_i1	Q3IF21	100	40	1	40	57	96	2e-17	87	98	42	0.422873	30S ribosomal protein S19	Universal ribosomal protein uS19 family
TRINITY_DN1734507_c0_g1_i1.p1	TRINITY_DN1734507_c0_g1_i1	P32081	93	46	1	46	4	49	1e-17	88	100	69	0.080273	Cold shock protein CspB (Major cold shock protein)	0
TRINITY_DN1599249_c0_g1_i1.p3	TRINITY_DN1599249_c0_g1_i1	Q3T171	98	44	2	45	42	85	2e-17	88	98	42	0.110978	60S ribosomal protein L36	Eukaryotic ribosomal protein eL36 family
TRINITY_DN23215_c0_g1_i1.p1	TRINITY_DN23215_c0_g1_i1	Q3ZAQ7	55	91	1	91	1	89	2e-17	88	100	90	0.180486	Vacuolar ATPase assembly integral membrane protein VMA21 (Myopathy with excessive autophagy protein)	VMA21 family
TRINITY_DN232989_c0_g4_i1.p1	TRINITY_DN232989_c0_g4_i1	F8VTS6	41	125	32	156	101	219	2e-17	88	80	44	0.689807	Ret finger protein-like 4A-like protein 1	0
TRINITY_DN255971_c0_g1_i1.p1	TRINITY_DN255971_c0_g1_i1	P04228	40	114	47	160	54	166	2e-17	88	70	45	0.808462	H-2 class II histocompatibility antigen, A-D alpha chain	MHC class II family
NODE_214431_length_302_cov_1.588933_g210524_i0.p1	NODE_214431_length_302_cov_1.588933_g210524_i0	Q9XSB7	52	84	1	84	54	130	8e-18	89	84	64	0.102168	Runt-related transcription factor 2 (Core-binding factor subunit alpha-1) (CBF-alpha-1) (Fragment)	0
TRINITY_DN428595_c0_g1_i1.p1	TRINITY_DN428595_c0_g1_i1	Q49I35	49	87	25	111	2	88	6e-18	89	76	64	0.105224	Galectin-1 (Gal-1) (Lectin galactoside-binding soluble 1)	0
TRINITY_DN1527194_c0_g1_i1.p2	TRINITY_DN1527194_c0_g1_i1	P63314	100	44	16	59	1	44	8e-18	89	73	100	0.230529	Thymosin beta-10	Thymosin beta family
TRINITY_DN231400_c0_g1_i1.p2	TRINITY_DN231400_c0_g1_i1	P86209	90	48	8	55	43	90	8e-18	89	87	49	0.544664	F-actin-capping protein subunit beta (CapZ beta) (Fragments)	F-actin-capping protein beta subunit family
NODE_216939_length_300_cov_2.135458_g213032_i0.p1	NODE_216939_length_300_cov_2.135458_g213032_i0	P56101	45	104	1	97	64	166	5e-18	90	105	53	0.115776	DnaJ homolog subfamily C member 5 (CCCS1) (Cysteine string protein) (CSP)	0
NODE_85138_length_441_cov_10.482143_g81532_i0.p3	NODE_85138_length_441_cov_10.482143_g81532_i0	Q6P026	80	55	2	56	3	57	4e-18	90	98	61	0.244021	Barrier-to-autointegration factor	BAF family
NODE_34386_length_555_cov_4.648221_g31304_i0.p2	NODE_34386_length_555_cov_4.648221_g31304_i0	Q6MFY6	51	97	9	104	2	97	4e-18	90	84	76	0.34259	E3 ubiquitin-protein ligase PPP1R11 (EC 2.3.2.27) (Protein phosphatase 1 regulatory subunit 11)	0
TRINITY_DN759517_c0_g1_i1.p1	TRINITY_DN759517_c0_g1_i1	Q9UNZ5	56	87	6	88	1	87	5e-18	90	94	88	0.603825	Leydig cell tumor 10 kDa protein homolog	UPF0390 family
NODE_209270_length_305_cov_53.242188_g205365_i0.p2	NODE_209270_length_305_cov_53.242188_g205365_i0	P18866	84	50	1	50	41	90	4e-18	90	64	46	2.30142	Homeobox protein Hox-C8 (Homeobox protein R4) (Fragment)	Antp homeobox family
NODE_609811_length_189_cov_0.742857_g605898_i0.p1	NODE_609811_length_189_cov_0.742857_g605898_i0	Q08824	68	62	1	62	46	107	2e-18	91	100	46	0.072716	Poly [ADP-ribose] polymerase 1 (PARP-1) (EC 2.4.2.30) (ADP-ribosyltransferase diphtheria toxin-like 1) (ARTD1) (DNA ADP-ribosyltransferase PARP1) (EC 2.4.2.-) (NAD(+) ADP-ribosyltransferase 1) (ADPRT 1) (Poly[ADP-ribose] synthase 1) (Protein poly-ADP-ribosyltransferase PARP1) (EC 2.4.2.-) (Fragment)	0
NODE_907515_length_171_cov_0.770492_g903602_i0.p2	NODE_907515_length_171_cov_0.770492_g903602_i0	Q7RXY1	77	56	1	56	40	95	2e-18	91	100	43	0.080371	60S ribosomal protein L32 (Cytoplasmic ribosomal protein-63)	Eukaryotic ribosomal protein eL32 family
TRINITY_DN1498269_c0_g1_i1.p1	TRINITY_DN1498269_c0_g1_i1	E1BSW7	50	90	1	90	47	136	3e-18	91	96	65	0.150522	Centromere protein S (CENP-S)	TAF9 family, CENP-S/MHF1 subfamily
NODE_479779_length_205_cov_2.000000_g475866_i0.p1	NODE_479779_length_205_cov_2.000000_g475866_i0	P18741	59	68	1	68	24	91	2e-18	91	100	49	0.229665	Oocyte zinc finger protein XlCOF15 (Fragment)	Krueppel C2H2-type zinc-finger protein family
TRINITY_DN197216_c0_g1_i2.p1	TRINITY_DN197216_c0_g1_i2	Q6P355	55	85	15	99	1	81	3e-18	91	86	56	0.298734	Succinate dehydrogenase [ubiquinone] cytochrome b small subunit, mitochondrial (CybS) (Succinate dehydrogenase complex subunit D) (Succinate-ubiquinone oxidoreductase cytochrome b small subunit) (Succinate-ubiquinone reductase membrane anchor subunit)	CybS family
NODE_2154_length_1237_cov_4.962963_g1330_i0.p1	NODE_2154_length_1237_cov_4.962963_g1330_i0	P49416	42	111	78	187	88	197	6e-18	91	59	56	0.372212	Syndecan-4	Syndecan proteoglycan family
TRINITY_DN162493_c0_g1_i1.p1	TRINITY_DN162493_c0_g1_i1	A6QPI6	57	77	51	127	47	123	2e-18	91	53	55	0.42899	Mitochondrial import receptor subunit TOM22 homolog (Translocase of outer membrane 22 kDa subunit homolog)	Tom22 family
TRINITY_DN112699_c0_g1_i1.p1	TRINITY_DN112699_c0_g1_i1	Q5E9D3	51	101	1	101	1	90	2e-18	91	94	44	0.571947	MICOS complex subunit MIC19 (Coiled-coil-helix-coiled-coil-helix domain-containing protein 3)	MICOS complex subunit Mic19 family, Metazoan Mic19 subfamily
TRINITY_DN1619947_c0_g1_i1.p1	TRINITY_DN1619947_c0_g1_i1	O75935	56	78	1	77	4	81	2e-18	91	100	42	0.629667	Dynactin subunit 3 (Dynactin complex subunit 22 kDa subunit) (p22)	Dynactin subunit 3 family
TRINITY_DN258736_c0_g1_i2.p1	TRINITY_DN258736_c0_g1_i2	Q32PB9	70	70	1	70	1	70	2e-18	91	99	100	2.86746	60S ribosomal protein L38	Eukaryotic ribosomal protein eL38 family
TRINITY_DN1683472_c0_g1_i1.p1	TRINITY_DN1683472_c0_g1_i1	P41908	72	54	1	54	5	58	1e-18	92	98	62	0.089425	Asparagine--tRNA ligase, cytoplasmic (EC 6.1.1.22) (Asparaginyl-tRNA synthetase) (AsnRS) (Fragment)	Class-II aminoacyl-tRNA synthetase family
NODE_397005_length_224_cov_0.880000_g393092_i0.p1	NODE_397005_length_224_cov_0.880000_g393092_i0	O70430	72	53	22	74	1	53	1e-18	92	72	73	0.091424	Beta-1 adrenergic receptor (Beta-1 adrenoreceptor) (Beta-1 adrenoceptor) (Fragment)	G-protein coupled receptor 1 family, Adrenergic receptor subfamily, ADRB1 sub-subfamily
TRINITY_DN594598_c0_g1_i1.p1	TRINITY_DN594598_c0_g1_i1	Q9H246	62	73	1	73	1	70	7e-19	92	100	60	0.114469	Uncharacterized protein C1orf21 (Cell proliferation-inducing gene 13 protein)	0
NODE_290192_length_259_cov_1.114286_g286279_i0.p1	NODE_290192_length_259_cov_1.114286_g286279_i0	P86397	53	87	1	85	70	156	1e-18	92	102	52	0.114664	Hydroxyacyl-thioester dehydratase type 2, mitochondrial (HsHTD2) (EC 4.2.1.-) (3-hydroxyacyl-[acyl-carrier-protein] dehydratase)	HTD2 family
TRINITY_DN652586_c0_g1_i1.p1	TRINITY_DN652586_c0_g1_i1	Q9BUV8	73	60	1	56	1	60	7e-19	92	107	44	0.205919	Uncharacterized protein RAB5IF (Rab5-interacting protein) (RIP5)	0
TRINITY_DN192384_c0_g1_i1.p1	TRINITY_DN192384_c0_g1_i1	Q8N6N3	49	89	1	87	95	182	1e-18	92	77	49	0.312968	UPF0690 protein C1orf52 (BCL10-associated gene protein)	UPF0690 family
TRINITY_DN62359_c0_g1_i1.p2	TRINITY_DN62359_c0_g1_i1	P54130	62	89	1	83	1	84	1e-18	92	107	43	0.499068	Fibroblast growth factor 9 (FGF-9) (Glia-activating factor) (GAF) (HBGF-9)	Heparin-binding growth factors family
TRINITY_DN1128152_c0_g1_i1.p2	TRINITY_DN1128152_c0_g1_i1	P79255	46	91	1	91	1	91	1e-18	92	99	90	0.630623	Interleukin-8 (IL-8) (C-X-C motif chemokine 8) (Chemokine (C-X-C motif) ligand 8)	Intercrine alpha (chemokine CxC) family
TRINITY_DN155895_c0_g2_i1.p1	TRINITY_DN155895_c0_g2_i1	J3SE80	42	104	39	141	29	132	1e-18	92	73	76	0.79908	Cystatin-2	Cystatin family
NODE_215841_length_301_cov_1.591270_g211934_i0.p1	NODE_215841_length_301_cov_1.591270_g211934_i0	Q9NW97	45	100	2	99	2	101	4e-19	93	100	40	0.091544	Transmembrane protein 51	0
NODE_548305_length_193_cov_1.083333_g544392_i0.p4	NODE_548305_length_193_cov_1.083333_g544392_i0	P04921	78	54	1	54	1	54	6e-19	93	100	42	0.111044	Glycophorin-C (Glycoconnectin) (Glycophorin-D) (GPD) (Glycoprotein beta) (PAS-2') (Sialoglycoprotein D) (CD antigen CD236)	Glycophorin-C family
TRINITY_DN525422_c0_g1_i1.p1	TRINITY_DN525422_c0_g1_i1	Q9GL25	41	102	20	121	96	192	4e-19	93	81	42	0.144828	Epididymal sperm-binding protein 1 (CeE12) (E12a) (Epididymal secretory protein 12)	Seminal plasma protein family
NODE_200548_length_312_cov_2.365019_g196643_i0.p1	NODE_200548_length_312_cov_2.365019_g196643_i0	Q3MHX1	54	82	22	103	1	82	6e-19	93	80	41	0.163222	COMM domain-containing protein 7	0
NODE_186921_length_323_cov_2.609489_g183019_i0.p1	NODE_186921_length_323_cov_2.609489_g183019_i0	Q8BTC1	72	58	1	58	1	58	6e-19	93	85	87	0.191366	Uncharacterized protein C12orf73 homolog	0
TRINITY_DN1677122_c0_g1_i1.p2	TRINITY_DN1677122_c0_g1_i1	P25614	47	119	1	119	61	179	2e-19	94	99	55	0.140853	Putative uncharacterized protein YCR013C	0
TRINITY_DN743649_c0_g1_i1.p1	TRINITY_DN743649_c0_g1_i1	Q6DGM1	59	92	2	87	52	140	3e-19	94	105	59	0.143746	UBA-like domain-containing protein 1	UBALD family
TRINITY_DN92454_c0_g2_i1.p2	TRINITY_DN92454_c0_g2_i1	L0R819	63	70	17	86	24	93	3e-19	94	80	73	0.165132	ASNSD1 upstream open reading frame protein (ASNSD1 small/short open reading frame-encoded polypeptide) (ASNSD1-SEP)	0
TRINITY_DN1682128_c0_g1_i1.p2	TRINITY_DN1682128_c0_g1_i1	Q5ZJ97	63	78	8	83	1	78	2e-19	94	93	49	0.175583	Uncharacterized protein KIAA1143 homolog	0
NODE_310075_length_250_cov_2.736318_g306162_i0.p1	NODE_310075_length_250_cov_2.736318_g306162_i0	Q5ZLH4	79	56	1	56	1	56	3e-19	94	98	47	0.215449	Transmembrane protein 230	TMEM134/TMEM230 family
NODE_82963_length_445_cov_3.194444_g79369_i0.p1	NODE_82963_length_445_cov_3.194444_g79369_i0	Q9H4I9	71	62	45	106	39	100	2e-19	94	54	58	0.224394	Essential MCU regulator, mitochondrial (Single-pass membrane protein with aspartate-rich tail 1, mitochondrial)	SMDT1/EMRE family
NODE_145129_length_363_cov_5.455414_g141263_i0.p2	NODE_145129_length_363_cov_5.455414_g141263_i0	Q9WUF4	75	64	6	69	3	66	2e-19	94	93	64	0.237503	Vesicle-associated membrane protein 8 (VAMP-8) (Endobrevin) (EDB)	Synaptobrevin family
NODE_113784_length_400_cov_4.857550_g110013_i0.p3	NODE_113784_length_400_cov_4.857550_g110013_i0	P20065	100	46	20	65	5	50	3e-19	94	70	92	0.269127	Thymosin beta-4 (T beta 4) [Cleaved into: Hematopoietic system regulatory peptide (Seraspenide)]	Thymosin beta family
NODE_254617_length_276_cov_2.801762_g250706_i0.p1	NODE_254617_length_276_cov_2.801762_g250706_i0	O73881	62	73	1	69	1	73	3e-19	94	103	68	0.303946	UPF0184 protein C9orf16 homolog	UPF0184 (EST00098) family
TRINITY_DN241047_c0_g1_i1.p1	TRINITY_DN241047_c0_g1_i1	P01038	42	111	21	131	28	138	2e-19	94	81	80	0.815574	Cystatin (Egg-white cystatin) (Ovocystatin)	Cystatin family
NODE_8036_length_796_cov_41.155288_g6099_i0.p2	NODE_8036_length_796_cov_41.155288_g6099_i0	P07919	51	91	23	111	1	91	3e-19	94	81	100	1.19521	Cytochrome b-c1 complex subunit 6, mitochondrial (Complex III subunit 6) (Complex III subunit VIII) (Cytochrome c1 non-heme 11 kDa protein) (Mitochondrial hinge protein) (Ubiquinol-cytochrome c reductase complex 11 kDa protein)	UQCRH/QCR6 family
TRINITY_DN60403_c0_g1_i1.p2	TRINITY_DN60403_c0_g1_i1	Q3SZV8	61	79	1	79	1	79	2e-19	94	99	100	4.22843	Reactive oxygen species modulator 1 (ROS modulator 1) (Protein MGR2 homolog)	MGR2 family
NODE_271910_length_267_cov_2.600917_g267998_i0.p2	NODE_271910_length_267_cov_2.600917_g267998_i0	D0VWV4	62	77	11	87	3	79	2e-19	95	88	46	0.186909	Succinate dehydrogenase cytochrome b560 subunit, mitochondrial (Succinate-ubiquinone oxidoreductase cytochrome B large subunit) (CYBL)	Cytochrome b560 family
NODE_204749_length_309_cov_1.900000_g200844_i0.p1	NODE_204749_length_309_cov_1.900000_g200844_i0	Q3UKZ7	60	62	6	67	82	143	2e-19	95	93	41	0.195963	ARL14 effector protein-like	0
NODE_300094_length_254_cov_3.995122_g296181_i0.p1	NODE_300094_length_254_cov_3.995122_g296181_i0	P00169	77	53	13	65	8	60	1e-19	95	82	40	0.260093	Cytochrome b5	Cytochrome b5 family
TRINITY_DN1690460_c0_g1_i1.p2	TRINITY_DN1690460_c0_g1_i1	P63217	66	68	40	107	1	68	1e-19	95	63	100	0.464042	Guanine nucleotide-binding protein G(I)/G(S)/G(O) subunit gamma-5	G protein gamma family
TRINITY_DN245956_c0_g2_i1.p2	TRINITY_DN245956_c0_g2_i1	Q9D937	49	117	3	114	4	120	1e-19	95	97	95	0.562702	Uncharacterized protein C11orf98 homolog	0
TRINITY_DN146708_c0_g1_i1.p2	TRINITY_DN146708_c0_g1_i1	P00130	73	59	8	66	6	64	1e-19	95	86	92	0.695402	Cytochrome b-c1 complex subunit 9 (Complex III subunit 9) (Complex III subunit X) (Cytochrome c1 non-heme 7 kDa protein) (Ubiquinol-cytochrome c reductase complex 7.2 kDa protein)	UQCR10/QCR9 family
TRINITY_DN231462_c0_g1_i1.p1	TRINITY_DN231462_c0_g1_i1	P18734	57	70	1	70	70	139	9e-20	96	99	50	0.079006	Gastrula zinc finger protein XlCGF67.1 (Fragment)	Krueppel C2H2-type zinc-finger protein family
NODE_923438_length_170_cov_0.859504_g919525_i0.p3	NODE_923438_length_170_cov_0.859504_g919525_i0	P50727	84	56	1	56	5	60	7e-20	96	100	68	0.080843	Ferredoxin	0
NODE_996252_length_165_cov_1.232759_g992339_i0.p1	NODE_996252_length_165_cov_1.232759_g992339_i0	Q1LZA7	75	52	1	52	65	116	7e-20	96	96	41	0.127002	LIM domain-containing protein 2	0
TRINITY_DN5406_c0_g1_i1.p1	TRINITY_DN5406_c0_g1_i1	Q5U550	98	45	14	58	1	45	7e-20	96	63	45	0.199915	DET1- and DDB1-associated protein 1	DDA1 family
NODE_88365_length_436_cov_7.240310_g84740_i0.p1	NODE_88365_length_436_cov_7.240310_g84740_i0	P50568	59	85	60	144	1	85	7e-20	96	59	62	0.235509	Cellular retinoic acid-binding protein 2 (Cellular retinoic acid-binding protein) (CRABP) (xCRABP) (xCRABP-b)	Calycin superfamily, Fatty-acid binding protein (FABP) family
TRINITY_DN1423333_c0_g1_i1.p1	TRINITY_DN1423333_c0_g1_i1	O35623	71	70	15	84	25	94	7e-20	96	83	59	0.398396	BET1 homolog (mBET1) (Golgi vesicular membrane-trafficking protein p18)	BET1 family
NODE_334029_length_241_cov_7.953125_g330116_i0.p3	NODE_334029_length_241_cov_7.953125_g330116_i0	Q9H492	90	50	1	50	1	50	9e-20	96	100	41	0.469311	Microtubule-associated proteins 1A/1B light chain 3A (Autophagy-related protein LC3 A) (Autophagy-related ubiquitin-like modifier LC3 A) (MAP1 light chain 3-like protein 1) (MAP1A/MAP1B light chain 3 A) (MAP1A/MAP1B LC3 A) (Microtubule-associated protein 1 light chain 3 alpha)	ATG8 family
NODE_141420_length_367_cov_4.996855_g137562_i0.p2	NODE_141420_length_367_cov_4.996855_g137562_i0	Q32KP9	59	68	1	68	1	68	7e-20	96	100	54	0.522417	Nuclear transport factor 2 (NTF-2)	0
NODE_9774_length_751_cov_12.596866_g7645_i0.p3	NODE_9774_length_751_cov_12.596866_g7645_i0	Q9AQU1	70	57	7	63	2	58	7e-20	96	59	63	0.867391	Inactive casein kinase II subunit alpha-2 (OsCKA2) (Protein HEADING DATE 6)	Protein kinase superfamily, Ser/Thr protein kinase family, CK2 subfamily
TRINITY_DN201811_c0_g1_i1.p3	TRINITY_DN201811_c0_g1_i1	Q8VD50	49	87	1	87	58	144	3e-20	97	99	45	0.067121	DNA damage-inducible transcript 4-like protein (Soleus muscle atrophied after hindlimb suspension protein 1)	DDIT4 family
NODE_1060953_length_157_cov_1.805556_g1057040_i0.p1	NODE_1060953_length_157_cov_1.805556_g1057040_i0	P29174	98	48	5	52	1	48	4e-20	97	92	42	0.087671	Cold shock domain-containing protein E1 (Protein UNR) (Fragment)	0
TRINITY_DN222311_c1_g1_i1.p1	TRINITY_DN222311_c1_g1_i1	Q0MQJ4	59	70	32	101	58	127	4e-20	97	69	46	0.155893	NADH dehydrogenase [ubiquinone] 1 beta subcomplex subunit 11, mitochondrial (Complex I-ESSS) (CI-ESSS) (NADH-ubiquinone oxidoreductase ESSS subunit)	Complex I NDUFB11 subunit family
NODE_125187_length_386_cov_2.732938_g121366_i0.p1	NODE_125187_length_386_cov_2.732938_g121366_i0	P00257	64	81	20	96	32	112	4e-20	97	84	44	0.163211	Adrenodoxin, mitochondrial (Adrenal ferredoxin) (Ferredoxin-1) (Hepato-ferredoxin)	Adrenodoxin/putidaredoxin family
NODE_1042744_length_162_cov_1.398230_g1038831_i0.p1	NODE_1042744_length_162_cov_1.398230_g1038831_i0	Q15PI4	91	53	1	53	69	121	2e-20	98	100	41	0.084836	30S ribosomal protein S9	Universal ribosomal protein uS9 family
TRINITY_DN96612_c0_g2_i1.p1	TRINITY_DN96612_c0_g2_i1	O28997	49	117	1	117	33	147	2e-20	98	100	65	0.146761	Phosphoribosylaminoimidazole carboxylase (EC 4.1.1.21) (AIR carboxylase) (AIRC)	AIR carboxylase family, Class II subfamily
NODE_8468_length_784_cov_7.063946_g6467_i0.p1	NODE_8468_length_784_cov_7.063946_g6467_i0	Q2HJ23	91	53	22	74	68	120	1e-20	98	70	44	0.369703	Microtubule-associated proteins 1A/1B light chain 3A (Autophagy-related protein LC3 A) (Autophagy-related ubiquitin-like modifier LC3 A) (MAP1 light chain 3-like protein 1) (MAP1A/MAP1B light chain 3 A) (MAP1A/MAP1B LC3 A) (Microtubule-associated protein 1 light chain 3 alpha)	ATG8 family
NODE_197554_length_314_cov_7.007547_g193650_i0.p1	NODE_197554_length_314_cov_7.007547_g193650_i0	Q6DD38	55	78	20	97	1	78	2e-20	98	79	100	0.41407	TP53-regulated inhibitor of apoptosis 1-B (p53-inducible cell-survival factor-B) (p53csv-B)	TRIAP1/MDM35 family
TRINITY_DN257965_c0_g5_i1.p1	TRINITY_DN257965_c0_g5_i1	Q2KIK3	93	45	1	45	1	45	2e-20	98	100	45	0.601165	Small integral membrane protein 14	0
NODE_1916_length_1288_cov_18.932203_g1172_i0.p1	NODE_1916_length_1288_cov_18.932203_g1172_i0	Q96FX8	50	86	101	182	108	193	3e-20	98	47	45	1.27116	p53 apoptosis effector related to PMP-22 (Keratinocyte-associated protein 1) (KCP-1) (P53-induced protein PIGPC1) (Transmembrane protein THW)	TMEM47 family
NODE_751354_length_180_cov_0.793893_g747441_i0.p2	NODE_751354_length_180_cov_0.793893_g747441_i0	A7Z0Q1	100	45	1	45	6	50	6e-21	99	100	74	0.076352	30S ribosomal protein S14 type Z	Universal ribosomal protein uS14 family, Zinc-binding uS14 subfamily
TRINITY_DN1742231_c0_g1_i1.p1	TRINITY_DN1742231_c0_g1_i1	P16619	100	46	1	46	9	54	1e-20	99	100	49	0.096506	C-C motif chemokine 3-like 1 (G0/G1 switch regulatory protein 19-2) (LD78-beta(1-70)) (PAT 464.2) (Small-inducible cytokine A3-like 1) (Tonsillar lymphocyte LD78 beta protein) [Cleaved into: LD78-beta(3-70); LD78-beta(5-70)]	Intercrine beta (chemokine CC) family
TRINITY_DN1739746_c0_g1_i1.p1	TRINITY_DN1739746_c0_g1_i1	Q9M0D0	67	72	1	72	104	175	1e-20	99	56	40	0.106538	ABC transporter E family member 3 (ABC transporter ABCE.3) (AtABCE3) (MRP-related protein 4) (Non-intrinsic ABC protein 15) (AtNAP15) (RNase L inhibitor-like protein 3) (AthaRLI3)	ABC transporter superfamily, ABCE family
TRINITY_DN1369863_c0_g1_i1.p2	TRINITY_DN1369863_c0_g1_i1	Q99643	64	69	1	69	84	152	1e-20	99	79	41	0.122214	Succinate dehydrogenase cytochrome b560 subunit, mitochondrial (Integral membrane protein CII-3) (QPs-1) (QPs1) (Succinate dehydrogenase complex subunit C) (Succinate-ubiquinone oxidoreductase cytochrome B large subunit) (CYBL)	Cytochrome b560 family
NODE_421079_length_218_cov_1.023669_g417166_i0.p1	NODE_421079_length_218_cov_1.023669_g417166_i0	P52758	74	62	1	62	1	62	6e-21	99	100	45	0.138258	2-iminobutanoate/2-iminopropanoate deaminase (EC 3.5.99.10) (14.5 kDa translational inhibitor protein) (hp14.5) (p14.5) (Heat-responsive protein 12) (Reactive intermediate imine deaminase A homolog) (Translation inhibitor L-PSP ribonuclease) (UK114 antigen homolog)	RutC family
TRINITY_DN459255_c0_g1_i1.p1	TRINITY_DN459255_c0_g1_i1	Q99PA3	47	112	1	110	105	216	6e-21	99	102	45	0.157526	Basigin (CD antigen CD147) (Fragment)	0
TRINITY_DN538055_c0_g1_i1.p1	TRINITY_DN538055_c0_g1_i1	Q3T0F7	100	47	1	47	45	91	1e-20	99	100	40	0.163757	Myotrophin	Myotrophin family
TRINITY_DN652321_c0_g1_i1.p2	TRINITY_DN652321_c0_g1_i1	Q90ZN1	45	119	15	130	66	177	6e-21	99	91	67	0.171965	Anti-apoptotic protein NR13 (Apoptosis regulator Nr-13)	Bcl-2 family
TRINITY_DN1727471_c0_g1_i1.p1	TRINITY_DN1727471_c0_g1_i1	Q48JS0	100	48	1	48	22	69	8e-21	99	100	41	0.176068	50S ribosomal protein L20	Bacterial ribosomal protein bL20 family
TRINITY_DN49924_c0_g2_i1.p1	TRINITY_DN49924_c0_g2_i1	P79682	79	58	1	58	6	63	6e-21	99	83	48	0.23102	Sonic hedgehog protein (SHH) (Fragments)	Hedgehog family
NODE_256378_length_275_cov_3.075221_g252467_i0.p2	NODE_256378_length_275_cov_3.075221_g252467_i0	Q66KY3	66	70	5	74	29	98	6e-21	99	95	46	0.237262	Protein CutA homolog	CutA family
NODE_159779_length_348_cov_3.371237_g155894_i0.p1	NODE_159779_length_348_cov_3.371237_g155894_i0	Q9Y3D5	72	64	30	93	36	98	8e-21	99	61	45	0.302641	28S ribosomal protein S18c, mitochondrial (MRP-S18-c) (Mrps18-c) (S18mt-c) (28S ribosomal protein S18-1, mitochondrial) (MRP-S18-1) (Mitochondrial small ribosomal subunit protein bS18c) (Mitochondrial small ribosomal subunit protein bS18m)	Bacterial ribosomal protein bS18 family
TRINITY_DN228623_c0_g1_i2.p1	TRINITY_DN228623_c0_g1_i2	E1BHC3	65	63	10	72	2	64	8e-21	99	88	83	0.334073	Protein PET100 homolog, mitochondrial	PET100 family
TRINITY_DN223811_c0_g2_i1.p2	TRINITY_DN223811_c0_g2_i1	Q5ZMM5	86	51	25	75	26	76	6e-21	99	67	67	0.421228	Zinc finger protein 706	0
NODE_21727_length_613_cov_7.432624_g18922_i0.p1	NODE_21727_length_613_cov_7.432624_g18922_i0	P12104	40	132	1	132	1	131	8e-21	99	99	100	0.460674	Fatty acid-binding protein, intestinal (Fatty acid-binding protein 2) (Intestinal-type fatty acid-binding protein) (I-FABP)	Calycin superfamily, Fatty-acid binding protein (FABP) family
TRINITY_DN242475_c0_g1_i1.p2	TRINITY_DN242475_c0_g1_i1	Q96AZ6	60	84	1	84	1	83	1e-20	99	100	46	1.9093	Interferon-stimulated gene 20 kDa protein (EC 3.1.13.1) (Estrogen-regulated transcript 45 protein) (Promyelocytic leukemia nuclear body-associated protein ISG20)	Exonuclease superfamily
NODE_411071_length_220_cov_1.456140_g407158_i0.p1	NODE_411071_length_220_cov_1.456140_g407158_i0	O95990	66	71	1	71	42	112	3e-21	100	97	49	0.098035	Actin-associated protein FAM107A (Down-regulated in renal cell carcinoma 1) (Protein TU3A)	FAM107 family
TRINITY_DN727359_c0_g1_i1.p1	TRINITY_DN727359_c0_g1_i1	Q9PSW9	92	52	1	52	33	84	2e-21	100	96	41	0.126382	Histone H2B 8 (H2B VIII)	Histone H2B family
TRINITY_DN472526_c0_g1_i1.p1	TRINITY_DN472526_c0_g1_i1	P05109	100	48	13	60	1	48	2e-21	100	80	52	0.159496	Protein S100-A8 (Calgranulin-A) (Calprotectin L1L subunit) (Cystic fibrosis antigen) (CFAG) (Leukocyte L1 complex light chain) (Migration inhibitory factor-related protein 8) (MRP-8) (p8) (S100 calcium-binding protein A8) (Urinary stone protein band A)	S-100 family
TRINITY_DN1421563_c0_g1_i1.p1	TRINITY_DN1421563_c0_g1_i1	Q9CZG3	46	95	23	117	12	106	3e-21	100	79	52	0.171306	COMM domain-containing protein 8	0
NODE_314003_length_249_cov_1.265000_g310090_i0.p1	NODE_314003_length_249_cov_1.265000_g310090_i0	P18746	54	79	4	82	62	140	5e-21	100	96	40	0.192087	Oocyte zinc finger protein XlCOF26 (Fragment)	Krueppel C2H2-type zinc-finger protein family
TRINITY_DN453318_c0_g1_i1.p1	TRINITY_DN453318_c0_g1_i1	A1L3H4	45	105	16	120	40	144	3e-21	100	88	56	0.245625	Biogenesis of lysosome-related organelles complex 1 subunit 5 (BLOC-1 subunit 5) (Protein Muted homolog)	BLOC1S5 family
NODE_92509_length_430_cov_4.047244_g88855_i0.p1	NODE_92509_length_430_cov_4.047244_g88855_i0	A3KP48	48	97	47	143	22	116	4e-21	100	68	63	0.262969	Protein FAM162B	UPF0389 family
TRINITY_DN213111_c0_g3_i1.p1	TRINITY_DN213111_c0_g3_i1	P56394	88	50	18	67	14	63	3e-21	100	74	79	0.26832	Cytochrome c oxidase copper chaperone	COX17 family
TRINITY_DN1716583_c0_g1_i1.p1	TRINITY_DN1716583_c0_g1_i1	Q32PC3	55	88	25	112	1	86	3e-21	100	79	59	0.311274	39S ribosomal protein L27, mitochondrial (L27mt) (MRP-L27)	Bacterial ribosomal protein bL27 family
NODE_25433_length_592_cov_9.090239_g22525_i0.p1	NODE_25433_length_592_cov_9.090239_g22525_i0	Q61686	45	121	1	119	1	121	3e-21	100	102	63	0.643187	Chromobox protein homolog 5 (Heterochromatin protein 1 homolog alpha) (HP1 alpha)	0
TRINITY_DN43250_c0_g2_i1.p1	TRINITY_DN43250_c0_g2_i1	Q02378	77	57	21	77	1	57	2e-21	100	73	100	0.693949	NADH dehydrogenase [ubiquinone] 1 beta subcomplex subunit 1 (Complex I-MNLL) (CI-MNLL) (NADH-ubiquinone oxidoreductase MNLL subunit)	Complex I NDUFB1 subunit family
NODE_106018_length_410_cov_12.977839_g102278_i0.p1	NODE_106018_length_410_cov_12.977839_g102278_i0	Q5TGZ0	58	76	13	88	1	76	5e-21	100	84	97	0.859086	MICOS complex subunit MIC10 (Mitochondrial inner membrane organizing system protein 1)	MICOS complex subunit Mic10 family
TRINITY_DN259273_c0_g2_i2.p1	TRINITY_DN259273_c0_g2_i2	D8VNS6	41	122	54	174	37	158	7e-21	100	69	77	2.92887	C-type lectin (CTL)	True venom lectin family
TRINITY_DN193499_c0_g1_i1.p1	TRINITY_DN193499_c0_g1_i1	Q6X9Z5	50	115	20	130	1	115	5e-21	100	88	100	7.30561	60S acidic ribosomal protein P2	Eukaryotic ribosomal protein P1/P2 family
TRINITY_DN229279_c0_g1_i1.p1	TRINITY_DN229279_c0_g1_i1	Q6PBK3	89	55	1	55	1	55	2e-21	100	79	80	7.96738	40S ribosomal protein S28	Eukaryotic ribosomal protein eS28 family
NODE_345997_length_238_cov_0.825397_g342084_i0.p1	NODE_345997_length_238_cov_0.825397_g342084_i0	P18736	53	78	1	78	13	90	1e-21	101	100	56	0.1072	Gastrula zinc finger protein XlCGF71.1 (Fragment)	Krueppel C2H2-type zinc-finger protein family
NODE_345462_length_238_cov_1.100529_g341549_i0.p1	NODE_345462_length_238_cov_1.100529_g341549_i0	Q4WCR3	58	78	1	78	72	148	2e-21	101	99	48	0.115491	Peptidyl-prolyl cis-trans isomerase-like 1 (PPIase) (EC 5.2.1.8) (Rotamase)	Cyclophilin-type PPIase family, PPIL1 subfamily
NODE_367875_length_231_cov_1.708791_g363962_i0.p3	NODE_367875_length_231_cov_1.708791_g363962_i0	Q3T0D5	100	52	1	52	1	52	1e-21	101	100	45	0.116781	60S ribosomal protein L30	Eukaryotic ribosomal protein eL30 family
TRINITY_DN1157466_c0_g1_i1.p2	TRINITY_DN1157466_c0_g1_i1	P56381	98	51	16	66	1	51	2e-21	101	76	100	0.130889	ATP synthase subunit epsilon, mitochondrial (ATPase subunit epsilon) (ATP synthase F1 subunit epsilon)	Eukaryotic ATPase epsilon family
NODE_520402_length_198_cov_1.046980_g516489_i0.p1	NODE_520402_length_198_cov_1.046980_g516489_i0	P26447	100	49	17	65	1	49	2e-21	101	75	49	0.165281	Protein S100-A4 (Calvasculin) (Metastasin) (Placental calcium-binding protein) (Protein Mts1) (S100 calcium-binding protein A4)	S-100 family
NODE_396394_length_224_cov_0.988571_g392481_i0.p1	NODE_396394_length_224_cov_0.988571_g392481_i0	Q96DB9	70	74	1	74	15	88	1e-21	101	100	42	0.167662	FXYD domain-containing ion transport regulator 5 (Dysadherin)	FXYD family
NODE_335240_length_241_cov_1.619792_g331327_i0.p2	NODE_335240_length_241_cov_1.619792_g331327_i0	Q9Y3D6	67	69	1	69	1	69	2e-21	101	100	45	0.170797	Mitochondrial fission 1 protein (FIS1 homolog) (hFis1) (Tetratricopeptide repeat protein 11) (TPR repeat protein 11)	FIS1 family
TRINITY_DN145200_c0_g1_i1.p1	TRINITY_DN145200_c0_g1_i1	Q5VYY1	58	83	1	81	1	83	1e-21	101	102	43	0.202916	Ankyrin repeat domain-containing protein 22	0
NODE_130065_length_380_cov_3.622356_g126232_i0.p1	NODE_130065_length_380_cov_3.622356_g126232_i0	Q5BK20	58	88	7	89	2	89	2e-21	101	99	46	0.216643	Jupiter microtubule associated homolog 2 (Hematological and neurological expressed 1-like protein) (HN1-like protein)	JUPITER family
NODE_22225_length_610_cov_5.853832_g19403_i0.p1	NODE_22225_length_610_cov_5.853832_g19403_i0	O14519	74	68	27	94	48	115	1e-21	101	70	59	0.400579	Cyclin-dependent kinase 2-associated protein 1 (CDK2-associated protein 1) (Deleted in oral cancer 1) (DOC-1) (Putative oral cancer suppressor)	CDK2AP family
NODE_3907_length_1006_cov_8.535005_g2573_i0.p1	NODE_3907_length_1006_cov_8.535005_g2573_i0	Q04202	41	119	1	119	127	244	2e-21	101	91	44	2.24869	Transposable element Tcb2 transposase	Transposase 5 family
TRINITY_DN1486236_c0_g1_i1.p1	TRINITY_DN1486236_c0_g1_i1	A8F9B1	100	52	1	52	55	106	9e-22	102	100	40	0.107252	30S ribosomal protein S11	Universal ribosomal protein uS11 family
NODE_472613_length_207_cov_0.987342_g468700_i0.p1	NODE_472613_length_207_cov_0.987342_g468700_i0	C0H3S8	75	67	2	68	1	67	9e-22	102	99	91	0.11438	Putative ribosome-binding protein YbzG	0
NODE_253846_length_277_cov_1.328947_g249935_i0.p1	NODE_253846_length_277_cov_1.328947_g249935_i0	Q9D3P8	64	72	1	72	76	147	9e-22	102	99	49	0.115932	Plasminogen receptor (KT) (Plg-R(KT))	0
TRINITY_DN1692526_c0_g1_i1.p1	TRINITY_DN1692526_c0_g1_i1	Q9P0U1	98	49	1	49	6	54	7e-22	102	100	89	0.138356	Mitochondrial import receptor subunit TOM7 homolog (Translocase of outer membrane 7 kDa subunit homolog)	Tom7 family
NODE_191571_length_319_cov_3.359259_g187669_i0.p1	NODE_191571_length_319_cov_3.359259_g187669_i0	P41134	64	88	28	104	16	102	5e-22	102	83	57	0.194942	DNA-binding protein inhibitor ID-1 (Class B basic helix-loop-helix protein 24) (bHLHb24) (Inhibitor of DNA binding 1) (Inhibitor of differentiation 1)	0
TRINITY_DN1284631_c0_g1_i1.p1	TRINITY_DN1284631_c0_g1_i1	Q3T104	78	68	24	91	1	68	5e-22	102	74	100	0.441268	Protein transport protein Sec61 subunit gamma	SecE/SEC61-gamma family
NODE_35161_length_552_cov_9.427435_g32062_i0.p1	NODE_35161_length_552_cov_9.427435_g32062_i0	Q3B748	61	82	22	98	22	103	7e-22	102	68	65	0.62977	Protein LLP homolog (Protein LAPS18-like)	Learning-associated protein family
TRINITY_DN1246125_c0_g1_i1.p2	TRINITY_DN1246125_c0_g1_i1	Q7YRK5	73	63	18	80	1	63	5e-22	102	78	100	1.97955	Cytochrome c oxidase subunit 7C, mitochondrial (Cytochrome c oxidase polypeptide VIIc)	Cytochrome c oxidase VIIc family
TRINITY_DN228938_c1_g1_i1.p1	TRINITY_DN228938_c1_g1_i1	Q5E996	59	90	1	87	41	130	3e-22	103	103	51	0.10732	Nucleolar protein 16	NOP16 family
TRINITY_DN1108121_c0_g1_i1.p3	TRINITY_DN1108121_c0_g1_i1	P49214	87	55	1	55	2	56	4e-22	103	73	71	0.114609	40S ribosomal protein S9 (S4) (Fragment)	Universal ribosomal protein uS4 family
NODE_379552_length_228_cov_1.374302_g375639_i0.p1	NODE_379552_length_228_cov_1.374302_g375639_i0	Q65GB5	72	75	1	75	5	79	3e-22	103	100	63	0.120556	50S ribosomal protein L20	Bacterial ribosomal protein bL20 family
NODE_185126_length_325_cov_1.373188_g181226_i0.p1	NODE_185126_length_325_cov_1.373188_g181226_i0	Q0D261	52	94	2	95	59	148	4e-22	103	98	64	0.126129	Ubiquitin-like protein 4A	0
TRINITY_DN96527_c0_g2_i1.p1	TRINITY_DN96527_c0_g2_i1	A3KNM5	69	74	16	89	1	74	4e-22	103	82	100	0.43145	Small integral membrane protein 15	SMIM15 family
NODE_149836_length_358_cov_7.572816_g145964_i0.p1	NODE_149836_length_358_cov_7.572816_g145964_i0	Q9GZT3	58	74	23	96	22	95	3e-22	103	65	68	0.440907	SRA stem-loop-interacting RNA-binding protein, mitochondrial	0
TRINITY_DN225424_c0_g1_i1.p1	TRINITY_DN225424_c0_g1_i1	P80513	54	89	23	110	6	94	3e-22	103	81	50	0.815688	Mesencephalic astrocyte-derived neurotrophic factor (Arginine-rich protein) (Protein ARMET)	ARMET family
NODE_211230_length_304_cov_2.141176_g207324_i0.p2	NODE_211230_length_304_cov_2.141176_g207324_i0	Q2KIX1	57	84	17	100	53	136	1e-22	104	84	53	0.083255	Growth arrest and DNA damage-inducible protein GADD45 gamma	GADD45 family
TRINITY_DN946677_c0_g1_i1.p1	TRINITY_DN946677_c0_g1_i1	P0DJ07	100	48	14	61	1	48	2e-22	104	60	66	0.091217	Protein PET100 homolog, mitochondrial	PET100 family
NODE_834464_length_175_cov_0.825397_g830551_i0.p1	NODE_834464_length_175_cov_0.825397_g830551_i0	P01619	88	58	1	58	16	73	1e-22	104	100	50	0.109247	Immunoglobulin kappa variable 3-20 (Ig kappa chain V-III region B6) (Ig kappa chain V-III region GOL) (Ig kappa chain V-III region HAH) (Ig kappa chain V-III region HIC) (Ig kappa chain V-III region IARC/BL41) (Ig kappa chain V-III region NG9) (Ig kappa chain V-III region SIE) (Ig kappa chain V-III region Ti) (Ig kappa chain V-III region WOL)	0
TRINITY_DN755850_c0_g1_i1.p1	TRINITY_DN755850_c0_g1_i1	Q4V921	55	92	35	126	13	104	2e-22	104	72	88	0.402449	Small integral membrane protein 19	SMIM19 family
TRINITY_DN36576_c0_g1_i1.p1	TRINITY_DN36576_c0_g1_i1	Q802F3	61	83	1	83	1	83	2e-22	104	99	54	0.498409	Selenoprotein F (15 kDa selenoprotein)	Selenoprotein M/F family
NODE_36038_length_549_cov_10.562000_g32924_i0.p1	NODE_36038_length_549_cov_10.562000_g32924_i0	Q27I66	84	64	5	68	40	103	1e-22	104	55	44	0.520468	TSC22 domain family protein 1 (Transforming growth factor beta-1-induced transcript 4 protein)	TSC-22/Dip/Bun family
TRINITY_DN211266_c0_g1_i1.p1	TRINITY_DN211266_c0_g1_i1	P48771	62	81	27	107	2	82	1e-22	104	75	98	0.655705	Cytochrome c oxidase subunit 7A2, mitochondrial (Cytochrome c oxidase subunit VIIa-liver/heart) (Cytochrome c oxidase subunit VIIa-L)	Cytochrome c oxidase VIIa family
NODE_686791_length_184_cov_0.770370_g682878_i0.p1	NODE_686791_length_184_cov_0.770370_g682878_i0	P12264	85	60	1	60	14	73	8e-23	105	98	67	0.074692	Erythroid protein 4.1 (Band 4.1) (Fragment)	0
NODE_918631_length_170_cov_0.859504_g914718_i0.p1	NODE_918631_length_170_cov_0.859504_g914718_i0	Q7Z6K4	96	54	1	54	60	113	8e-23	105	96	47	0.080843	Notch-regulated ankyrin repeat-containing protein	NRARP family
NODE_418531_length_218_cov_2.011834_g414618_i0.p1	NODE_418531_length_218_cov_2.011834_g414618_i0	Q39613	69	72	1	72	69	140	8e-23	105	100	42	0.095575	Peptidyl-prolyl cis-trans isomerase (PPIase) (EC 5.2.1.8) (Cyclophilin) (Cyp) (Cyclosporin A-binding protein) (Rotamase) (allergen Cat r 1)	Cyclophilin-type PPIase family
NODE_239835_length_285_cov_1.754237_g235926_i0.p1	NODE_239835_length_285_cov_1.754237_g235926_i0	Q5ZLH0	75	63	32	94	1	63	6e-23	105	67	45	0.120317	NTF2-related export protein 2	0
NODE_994352_length_165_cov_1.344828_g990439_i0.p1	NODE_994352_length_165_cov_1.344828_g990439_i0	Q99576	100	54	1	54	52	105	9e-23	105	100	40	0.12494	TSC22 domain family protein 3 (DSIP-immunoreactive peptide) (Protein DIP) (hDIP) (Delta sleep-inducing peptide immunoreactor) (Glucocorticoid-induced leucine zipper protein) (GILZ) (TSC-22-like protein) (TSC-22-related protein) (TSC-22R)	TSC-22/Dip/Bun family
NODE_1045292_length_162_cov_1.088496_g1041379_i0.p2	NODE_1045292_length_162_cov_1.088496_g1041379_i0	P61285	98	47	1	47	43	89	8e-23	105	98	53	0.126414	Dynein light chain 1, cytoplasmic (Dynein light chain LC8-type 1)	Dynein light chain family
TRINITY_DN1547455_c0_g1_i1.p1	TRINITY_DN1547455_c0_g1_i1	P03129	100	48	1	48	33	80	6e-23	105	100	49	0.188266	Protein E7	Papillomaviridae E7 protein family
TRINITY_DN165307_c0_g1_i1.p1	TRINITY_DN165307_c0_g1_i1	P80585	68	82	1	82	1	82	9e-23	105	69	76	0.252826	Tubulin-specific chaperone A (TCP1-chaperonin cofactor A) (Tubulin-folding cofactor A) (CFA)	TBCA family
TRINITY_DN206903_c0_g2_i1.p1	TRINITY_DN206903_c0_g2_i1	P20460	76	70	1	70	1	70	1e-22	105	67	100	0.359162	Eukaryotic translation initiation factor 2 subunit 1 (Eukaryotic translation initiation factor 2 subunit alpha) (eIF-2-alpha) (eIF-2A) (eIF-2alpha) (Fragment)	EIF-2-alpha family
TRINITY_DN1582675_c0_g1_i1.p2	TRINITY_DN1582675_c0_g1_i1	Q9C002	63	84	1	84	1	83	6e-23	105	99	101	0.384037	Normal mucosa of esophagus-specific gene 1 protein (Protein FOAP-11)	Complex I NDUFA4 subunit family
TRINITY_DN1606903_c0_g1_i1.p2	TRINITY_DN1606903_c0_g1_i1	Q9UHA2	68	73	1	73	1	73	9e-23	105	72	95	0.621193	SS18-like protein 2 (SYT homolog 2)	SS18 family
NODE_2123_length_1242_cov_919.715004_g1309_i0.p1	NODE_2123_length_1242_cov_919.715004_g1309_i0	O42204	48	113	1	110	1	112	8e-23	105	97	43	140.491	Integral membrane protein 2B (Transmembrane protein E3-16)	ITM2 family
TRINITY_DN1541229_c0_g1_i1.p1	TRINITY_DN1541229_c0_g1_i1	Q29197	100	52	1	52	9	60	5e-23	106	100	40	0.130475	40S ribosomal protein S9 (Fragment)	Universal ribosomal protein uS4 family
TRINITY_DN1517217_c0_g1_i1.p1	TRINITY_DN1517217_c0_g1_i1	Q3MUY2	78	63	6	68	1	63	5e-23	106	90	89	0.139961	Phosphatidylinositol N-acetylglucosaminyltransferase subunit Y (Phosphatidylinositol-glycan biosynthesis class Y protein) (PIG-Y)	0
TRINITY_DN31861_c0_g1_i1.p1	TRINITY_DN31861_c0_g1_i1	Q3T0E0	78	68	1	68	1	68	5e-23	106	99	100	0.244828	Copper transport protein ATOX1 (Metal transport protein ATX1)	ATX1 family
TRINITY_DN242648_c0_g1_i1.p2	TRINITY_DN242648_c0_g1_i1	Q9D0Y8	57	79	29	107	12	90	5e-23	106	55	65	0.627614	39S ribosomal protein L52, mitochondrial (L52mt) (MRP-L52)	Mitochondrion-specific ribosomal protein mL52 family
TRINITY_DN225528_c0_g1_i1.p3	TRINITY_DN225528_c0_g1_i1	Q3T051	96	51	1	51	1	51	4e-23	106	98	100	1.49806	60S ribosomal protein L39	Eukaryotic ribosomal protein eL39 family
NODE_884601_length_172_cov_0.845528_g880688_i0.p1	NODE_884601_length_172_cov_0.845528_g880688_i0	Q9BDP6	91	56	2	57	11	66	2e-23	107	98	46	0.079903	Securin (Pituitary tumor-transforming gene 1 protein) (Fragment)	Securin family
NODE_311212_length_250_cov_1.398010_g307299_i0.p1	NODE_311212_length_250_cov_1.398010_g307299_i0	O43325	69	74	9	82	1	74	3e-23	107	90	61	0.11988	LYR motif-containing protein 1	Complex I LYR family
NODE_113498_length_401_cov_1.715909_g109728_i0.p1	NODE_113498_length_401_cov_1.715909_g109728_i0	Q5BJJ7	48	133	1	128	1	133	2e-23	107	104	44	0.145405	Protein BCCIP homolog	BCP1 family
TRINITY_DN166166_c0_g2_i1.p1	TRINITY_DN166166_c0_g2_i1	P50567	73	75	5	79	10	81	2e-23	107	95	58	0.213596	Histone H2A	Histone H2A family
NODE_739151_length_181_cov_0.787879_g735238_i0.p1	NODE_739151_length_181_cov_0.787879_g735238_i0	A0A075B6P5	100	53	7	59	1	53	3e-23	107	90	44	0.214259	Immunoglobulin kappa variable 2-28	0
NODE_13213_length_690_cov_13.396256_g10795_i0.p1	NODE_13213_length_690_cov_13.396256_g10795_i0	Q9BDJ3	49	103	12	114	1	103	2e-23	107	77	98	0.228514	Thioredoxin (Trx)	Thioredoxin family
TRINITY_DN257004_c0_g1_i2.p1	TRINITY_DN257004_c0_g1_i2	A6H7B1	71	76	1	76	1	76	2e-23	107	99	52	0.451595	Mitochondrial import receptor subunit TOM20 homolog (Mitochondrial 20 kDa outer membrane protein) (Outer mitochondrial membrane receptor Tom20)	Tom20 family
TRINITY_DN10912_c0_g1_i1.p1	TRINITY_DN10912_c0_g1_i1	A2BD89	59	76	13	88	1	76	2e-23	107	84	72	0.482009	UPF0545 protein C22orf39 homolog	UPF0545 family
TRINITY_DN244366_c0_g1_i1.p1	TRINITY_DN244366_c0_g1_i1	P18742	67	69	1	69	64	132	3e-23	107	100	41	0.609385	Oocyte zinc finger protein XlCOF19 (Fragment)	Krueppel C2H2-type zinc-finger protein family
TRINITY_DN202650_c0_g1_i1.p2	TRINITY_DN202650_c0_g1_i1	P35244	59	79	1	79	1	79	3e-23	107	98	65	0.807496	Replication protein A 14 kDa subunit (RP-A p14) (Replication factor A protein 3) (RF-A protein 3)	0
TRINITY_DN889060_c0_g1_i1.p1	TRINITY_DN889060_c0_g1_i1	P56134	58	85	18	102	10	94	2e-23	107	83	90	1.35626	ATP synthase subunit f, mitochondrial (ATP synthase membrane subunit f)	ATPase F chain family
NODE_923542_length_170_cov_0.859504_g919629_i0.p1	NODE_923542_length_170_cov_0.859504_g919629_i0	P39740	96	56	1	56	17	72	1e-23	108	100	50	0.080843	Flagellar protein FliT	Bacillales FliT family
NODE_538090_length_195_cov_0.993151_g534177_i0.p1	NODE_538090_length_195_cov_0.993151_g534177_i0	P18743	68	65	1	65	77	141	1e-23	108	100	41	0.091413	Oocyte zinc finger protein XlCOF2 (Fragment)	Krueppel C2H2-type zinc-finger protein family
NODE_998005_length_165_cov_0.896552_g994092_i0.p2	NODE_998005_length_165_cov_0.896552_g994092_i0	Q65PA8	100	54	1	54	24	77	1e-23	108	100	53	0.098962	30S ribosomal protein S10	Universal ribosomal protein uS10 family
NODE_796986_length_177_cov_0.937500_g793073_i0.p1	NODE_796986_length_177_cov_0.937500_g793073_i0	P31508	79	62	1	59	3	64	1e-23	108	105	77	0.116469	Escargot/snail protein homolog (Fragment)	Snail C2H2-type zinc-finger protein family
NODE_289431_length_259_cov_1.714286_g285518_i0.p1	NODE_289431_length_259_cov_1.714286_g285518_i0	Q6NXN1	80	71	16	86	41	111	1e-23	108	83	47	0.135416	SUZ domain-containing protein 1	SZRD1 family
TRINITY_DN245291_c1_g1_i1.p2	TRINITY_DN245291_c1_g1_i1	Q3ZCL8	64	75	3	77	4	78	1e-23	108	97	81	0.171611	SH3 domain-binding glutamic acid-rich-like protein 3	SH3BGR family
NODE_273894_length_266_cov_2.700461_g269982_i0.p1	NODE_273894_length_266_cov_2.700461_g269982_i0	Q641S2	64	76	1	76	1	76	1e-23	108	100	50	0.330208	Optic atrophy 3 protein homolog	OPA3 family
NODE_48568_length_513_cov_6.407328_g45278_i0.p1	NODE_48568_length_513_cov_6.407328_g45278_i0	Q4QQV3	58	84	56	139	64	147	1e-23	108	55	54	0.353976	Protein FAM162A (E2-induced gene 5 protein homolog)	UPF0389 family
TRINITY_DN149323_c0_g2_i1.p1	TRINITY_DN149323_c0_g2_i1	P02721	56	89	21	109	1	87	1e-23	108	70	82	0.475105	ATP synthase-coupling factor 6, mitochondrial (ATPase subunit F6) (ATP synthase peripheral stalk subunit F6)	Eukaryotic ATPase subunit F6 family
NODE_64288_length_478_cov_15.386946_g60844_i0.p1	NODE_64288_length_478_cov_15.386946_g60844_i0	P60467	61	98	1	98	1	96	1e-23	108	99	102	0.976211	Protein transport protein Sec61 subunit beta	SEC61-beta family
TRINITY_DN194345_c0_g1_i1.p1	TRINITY_DN194345_c0_g1_i1	Q60435	68	74	22	95	1	74	1e-23	108	48	100	4.34521	Ubiquitin-like protein FUBI (Arsenite-resistance protein)	Ubiquitin family
TRINITY_DN153340_c0_g1_i1.p1	TRINITY_DN153340_c0_g1_i1	Q96DA6	78	69	8	75	17	85	6e-24	109	92	59	0.052324	Mitochondrial import inner membrane translocase subunit TIM14 (DnaJ homolog subfamily C member 19)	TIM14 family
TRINITY_DN1688962_c0_g1_i1.p1	TRINITY_DN1688962_c0_g1_i1	Q9UBK9	63	81	3	83	9	89	6e-24	109	98	52	0.076235	Protein UXT (Androgen receptor trapped clone 27 protein) (ART-27) (Ubiquitously expressed transcript protein)	UXT family
NODE_279355_length_264_cov_1.013953_g275443_i0.p2	NODE_279355_length_264_cov_1.013953_g275443_i0	P46527	52	86	1	86	8	93	5e-24	109	99	43	0.140197	Cyclin-dependent kinase inhibitor 1B (Cyclin-dependent kinase inhibitor p27) (p27Kip1)	CDI family
TRINITY_DN93353_c1_g1_i1.p1	TRINITY_DN93353_c1_g1_i1	Q58092	45	139	33	169	12	149	3e-24	110	82	44	0.110193	Putative transketolase C-terminal section (TK) (EC 2.2.1.1)	Transketolase family
TRINITY_DN996825_c0_g1_i1.p2	TRINITY_DN996825_c0_g1_i1	Q63245	65	74	2	75	28	101	3e-24	110	73	73	0.111192	Forkhead box protein D3 (HNF3/FH transcription factor genesis) (Hepatocyte nuclear factor 3 forkhead homolog 2) (HFH-2) (Fragment)	0
TRINITY_DN827875_c0_g1_i1.p1	TRINITY_DN827875_c0_g1_i1	P83907	53	96	20	115	1	95	2e-24	110	83	81	0.137853	IgW heavy chain V region W26 (Fragment)	0
NODE_28200_length_580_cov_2.472693_g25230_i0.p1	NODE_28200_length_580_cov_2.472693_g25230_i0	Q61334	45	134	1	134	99	231	4e-24	110	89	56	0.14446	B-cell receptor-associated protein 29 (BCR-associated protein 29) (Bap29)	BCAP29/BCAP31 family
NODE_135588_length_374_cov_2.240000_g131740_i0.p2	NODE_135588_length_374_cov_2.240000_g131740_i0	P79382	70	71	1	71	85	155	3e-24	110	99	46	0.197652	Microsomal glutathione S-transferase 1 (Microsomal GST-1) (EC 2.5.1.18) (Microsomal GST-I)	MAPEG family
TRINITY_DN249448_c0_g2_i1.p1	TRINITY_DN249448_c0_g2_i1	O14530	58	91	1	91	1	91	3e-24	110	100	40	0.282047	Thioredoxin domain-containing protein 9 (ATP-binding protein associated with cell differentiation) (Protein 1-4)	0
TRINITY_DN1309952_c0_g1_i1.p3	TRINITY_DN1309952_c0_g1_i1	Q02367	56	86	4	89	3	88	2e-24	110	97	67	0.318758	NADH dehydrogenase [ubiquinone] 1 beta subcomplex subunit 6 (Complex I-B17) (CI-B17) (NADH-ubiquinone oxidoreductase B17 subunit)	Complex I NDUFB6 subunit family
NODE_66419_length_474_cov_6.978824_g62954_i0.p1	NODE_66419_length_474_cov_6.978824_g62954_i0	P50150	81	63	1	63	5	67	4e-24	110	100	84	0.397119	Guanine nucleotide-binding protein G(I)/G(S)/G(O) subunit gamma-4	G protein gamma family
TRINITY_DN664812_c0_g1_i1.p1	TRINITY_DN664812_c0_g1_i1	Q9CR20	67	82	13	94	1	82	2e-24	110	86	100	0.689406	Immediate early response 3-interacting protein 1	YOS1 family
TRINITY_DN1463733_c0_g1_i1.p1	TRINITY_DN1463733_c0_g1_i1	P56393	59	78	1	77	1	78	3e-24	110	98	98	1.33369	Cytochrome c oxidase subunit 7B, mitochondrial (Cytochrome c oxidase polypeptide VIIb)	Cytochrome c oxidase VIIb family
NODE_416127_length_219_cov_1.223529_g412214_i0.p2	NODE_416127_length_219_cov_1.223529_g412214_i0	P37807	96	56	1	56	1	56	1e-24	111	100	90	0.12551	50S ribosomal protein L28	Bacterial ribosomal protein bL28 family
TRINITY_DN265568_c3_g1_i4.p2	TRINITY_DN265568_c3_g1_i4	P33778	93	60	1	60	67	126	2e-24	111	98	48	0.176241	Histone H2B type 1-B (Histone H2B.1) (Histone H2B.f) (H2B/f)	Histone H2B family
NODE_151737_length_356_cov_10.319218_g147860_i0.p1	NODE_151737_length_356_cov_10.319218_g147860_i0	P49962	64	86	1	86	1	86	1e-24	111	99	100	0.573852	Signal recognition particle 9 kDa protein (SRP9)	SRP9 family
TRINITY_DN189935_c0_g1_i1.p1	TRINITY_DN189935_c0_g1_i1	Q5F359	69	78	21	98	1	78	5e-25	112	80	41	0.123657	Trafficking protein particle complex subunit 5	TRAPP small subunits family, BET3 subfamily
TRINITY_DN396614_c0_g1_i1.p1	TRINITY_DN396614_c0_g1_i1	B5XDD3	65	82	23	101	10	91	5e-25	112	81	41	0.142675	Partner of Y14 and mago A (PYM homolog 1 exon junction complex-associated factor A) (Protein wibg homolog A)	Pym family
NODE_528740_length_196_cov_1.625850_g524827_i0.p1	NODE_528740_length_196_cov_1.625850_g524827_i0	P18724	68	65	1	65	32	96	5e-25	112	100	46	0.165232	Gastrula zinc finger protein XlCGF49.1 (Fragment)	Krueppel C2H2-type zinc-finger protein family
NODE_34234_length_556_cov_2.143984_g31154_i0.p2	NODE_34234_length_556_cov_2.143984_g31154_i0	Q02363	76	78	1	74	56	133	5e-25	112	103	58	0.171254	DNA-binding protein inhibitor ID-2 (Class B basic helix-loop-helix protein 26) (bHLHb26) (Inhibitor of DNA binding 2) (Inhibitor of differentiation 2)	0
TRINITY_DN960225_c0_g1_i1.p1	TRINITY_DN960225_c0_g1_i1	Q5XK67	79	66	8	73	3	68	5e-25	112	90	58	0.288594	DNA-directed RNA polymerases I and III subunit RPAC2 (RNA polymerases I and III subunit AC2) (AC19) (DNA-directed RNA polymerase I subunit D)	Archaeal RpoL/eukaryotic RPB11/RPC19 RNA polymerase subunit family
TRINITY_DN250668_c0_g1_i1.p4	TRINITY_DN250668_c0_g1_i1	Q6DDB9	57	102	4	105	5	103	9e-25	112	96	43	0.318544	RNA-binding protein PNO1	PNO1 family
NODE_152714_length_355_cov_6.388889_g148836_i0.p1	NODE_152714_length_355_cov_6.388889_g148836_i0	Q99547	66	83	1	83	1	83	7e-25	112	100	52	0.401685	M-phase phosphoprotein 6	MPP6 family
TRINITY_DN193665_c0_g1_i1.p1	TRINITY_DN193665_c0_g1_i1	Q9Y3S2	46	138	35	171	185	317	9e-25	112	80	43	0.405978	Zinc finger protein 330 (Nucleolar autoantigen 36) (Nucleolar cysteine-rich protein)	NOA36 family
NODE_869190_length_173_cov_0.838710_g865277_i0.p3	NODE_869190_length_173_cov_0.838710_g865277_i0	O75348	100	54	2	55	64	117	3e-25	113	95	46	0.093993	V-type proton ATPase subunit G 1 (V-ATPase subunit G 1) (V-ATPase 13 kDa subunit 1) (Vacuolar proton pump subunit G 1) (Vacuolar proton pump subunit M16)	V-ATPase G subunit family
NODE_467732_length_208_cov_0.981132_g463819_i0.p2	NODE_467732_length_208_cov_0.981132_g463819_i0	Q60397	96	54	1	54	10	63	4e-25	113	98	86	0.111541	Guanine nucleotide-binding protein G(i) subunit alpha (G(i) alpha-3) (Fragment)	G-alpha family, G(i/o/t/z) subfamily
NODE_763630_length_179_cov_1.176923_g759717_i0.p1	NODE_763630_length_179_cov_1.176923_g759717_i0	A5W8M7	98	59	1	59	3	61	4e-25	113	100	61	0.114028	10 kDa chaperonin (GroES protein) (Protein Cpn10)	GroES chaperonin family
TRINITY_DN457984_c0_g1_i1.p1	TRINITY_DN457984_c0_g1_i1	Q56JY4	100	53	1	53	22	74	4e-25	113	98	72	0.12003	Mitochondrial import receptor subunit TOM6 homolog (Overexpressed breast tumor protein homolog) (Translocase of outer membrane 6 kDa subunit homolog)	Tom6 family
TRINITY_DN1087670_c0_g1_i1.p1	TRINITY_DN1087670_c0_g1_i1	B5FZA8	64	84	10	93	1	84	4e-25	113	89	94	0.168175	LYR motif-containing protein 4	Complex I LYR family
NODE_193717_length_317_cov_46.552239_g189814_i0.p1	NODE_193717_length_317_cov_46.552239_g189814_i0	Q3T0C7	91	64	1	64	55	118	4e-25	113	66	43	0.217852	Stathmin	Stathmin family
TRINITY_DN1738909_c0_g1_i1.p1	TRINITY_DN1738909_c0_g1_i1	P22845	62	94	1	94	1	93	8e-25	113	53	48	0.280688	Histone H1.0-A (H1-SB) (H1E) (Histone H1(0)-1) (Histone H5B) (XlH5B)	Histone H1/H5 family
NODE_164755_length_343_cov_3.489796_g160867_i0.p1	NODE_164755_length_343_cov_3.489796_g160867_i0	P31843	50	109	1	109	7	115	4e-25	113	96	77	0.589915	RNA-directed DNA polymerase homolog (EC 2.7.7.48) (Reverse transcriptase homolog)	0
TRINITY_DN34622_c0_g1_i1.p1	TRINITY_DN34622_c0_g1_i1	O43324	67	83	21	103	26	108	4e-25	113	81	48	0.690473	Eukaryotic translation elongation factor 1 epsilon-1 (Aminoacyl tRNA synthetase complex-interacting multifunctional protein 3) (Elongation factor p18) (Multisynthase complex auxiliary component p18)	0
TRINITY_DN1739050_c0_g1_i1.p1	TRINITY_DN1739050_c0_g1_i1	O35683	70	70	20	89	1	70	3e-25	113	78	100	0.714209	NADH dehydrogenase [ubiquinone] 1 alpha subcomplex subunit 1 (Complex I-MWFE) (CI-MWFE) (NADH-ubiquinone oxidoreductase MWFE subunit)	Complex I NDUFA1 subunit family
NODE_712723_length_182_cov_1.383459_g708810_i0.p3	NODE_712723_length_182_cov_1.383459_g708810_i0	A5VXR6	100	60	1	60	84	143	1e-25	114	100	42	0.11327	50S ribosomal protein L15	Universal ribosomal protein uL15 family
NODE_178532_length_330_cov_6.814947_g174634_i0.p1	NODE_178532_length_330_cov_6.814947_g174634_i0	O95295	66	86	25	110	5	90	2e-25	114	78	63	0.179747	SNARE-associated protein Snapin (Biogenesis of lysosome-related organelles complex 1 subunit 7) (BLOC-1 subunit 7) (Synaptosomal-associated protein 25-binding protein) (SNAP-associated protein)	SNAPIN family
NODE_307353_length_251_cov_4.514851_g303440_i0.p1	NODE_307353_length_251_cov_4.514851_g303440_i0	Q1RMG8	72	75	9	83	10	84	1e-25	114	90	56	0.186265	DNA-directed RNA polymerases I and III subunit RPAC2 (RNA polymerases I and III subunit AC2) (DNA-directed RNA polymerase I subunit D)	Archaeal RpoL/eukaryotic RPB11/RPC19 RNA polymerase subunit family
NODE_209514_length_305_cov_3.851562_g205609_i0.p1	NODE_209514_length_305_cov_3.851562_g205609_i0	Q0MQA1	65	85	16	100	1	85	2e-25	114	84	73	0.19106	NADH dehydrogenase [ubiquinone] 1 alpha subcomplex subunit 5 (Complex I subunit B13) (Complex I-13kD-B) (CI-13kD-B) (NADH-ubiquinone oxidoreductase 13 kDa-B subunit)	Complex I NDUFA5 subunit family
NODE_184695_length_325_cov_2.242754_g180796_i0.p1	NODE_184695_length_325_cov_2.242754_g180796_i0	P78537	61	104	7	108	7	110	2e-25	114	96	68	0.193224	Biogenesis of lysosome-related organelles complex 1 subunit 1 (BLOC-1 subunit 1) (GCN5-like protein 1) (Protein RT14)	BLOC1S1 family
NODE_157963_length_350_cov_2.544850_g154080_i0.p1	NODE_157963_length_350_cov_2.544850_g154080_i0	Q8N0U8	50	103	15	116	1	103	2e-25	114	89	59	0.248334	Vitamin K epoxide reductase complex subunit 1-like protein 1 (VKORC1-like protein 1) (EC 1.17.4.4)	VKOR family
NODE_160624_length_347_cov_4.469799_g156739_i0.p2	NODE_160624_length_347_cov_4.469799_g156739_i0	Q5ZII6	78	72	1	72	1	72	1e-25	114	99	100	0.28646	Protein kish-A (Transmembrane protein 167) (Transmembrane protein 167A)	KISH family
NODE_47337_length_516_cov_13.145610_g44065_i0.p1	NODE_47337_length_516_cov_13.145610_g44065_i0	Q9BVC5	42	151	11	159	12	162	2e-25	114	94	65	0.789914	Ashwin	Ashwin family
TRINITY_DN252279_c0_g1_i1.p1	TRINITY_DN252279_c0_g1_i1	J7FQE8	50	96	18	113	5	100	2e-25	114	84	96	1.4442	Cystatin-B (RbCyt-B) (Stefin-B)	Cystatin family
TRINITY_DN1323114_c0_g1_i1.p2	TRINITY_DN1323114_c0_g1_i1	A4IFR3	93	55	1	55	6	60	8e-26	115	100	66	0.083293	Transcription elongation factor 1 homolog	ELOF1 family
NODE_327481_length_244_cov_1.097436_g323568_i0.p1	NODE_327481_length_244_cov_1.097436_g323568_i0	Q6IQS9	79	68	13	80	48	115	8e-26	115	85	44	0.084488	39S ribosomal protein L23, mitochondrial (L23mt) (MRP-L23)	Universal ribosomal protein uL23 family
NODE_805538_length_177_cov_0.812500_g801625_i0.p1	NODE_805538_length_177_cov_0.812500_g801625_i0	Q10453	100	58	1	58	64	121	1e-25	115	100	43	0.101863	Histone H3.3 type 1	Histone H3 family
NODE_741227_length_181_cov_0.787879_g737314_i0.p1	NODE_741227_length_181_cov_0.787879_g737314_i0	Q1IFW4	98	60	1	60	14	73	1e-25	115	100	61	0.10525	50S ribosomal protein L23	Universal ribosomal protein uL23 family
NODE_730760_length_181_cov_1.166667_g726847_i0.p2	NODE_730760_length_181_cov_1.166667_g726847_i0	P33670	98	58	1	58	32	89	8e-26	115	97	65	0.113895	Nitrogen regulatory protein (Enzyme IIA-NTR) [Includes: Phosphotransferase enzyme IIA component (PTS system EIIA component)] (Fragment)	0
NODE_55775_length_497_cov_1.591518_g52422_i0.p1	NODE_55775_length_497_cov_1.591518_g52422_i0	Q9Y530	66	89	1	89	1	85	8e-26	115	95	59	0.163041	ADP-ribose glycohydrolase OARD1 (O-acetyl-ADP-ribose deacetylase 1) (EC 3.5.1.-) (Terminal ADP-ribose protein glycohydrolase 1) ([Protein ADP-ribosylglutamate] hydrolase OARD1) (EC 3.2.2.-)	0
NODE_432106_length_215_cov_1.626506_g428193_i0.p1	NODE_432106_length_215_cov_1.626506_g428193_i0	P01704	82	65	7	71	1	65	1e-25	115	92	54	0.16313	Immunoglobulin lambda variable 2-14 (Ig lambda chain V-II region NIG-84) (Ig lambda chain V-II region TOG) (Ig lambda chain V-II region VIL)	0
NODE_137995_length_371_cov_3.198758_g134143_i0.p1	NODE_137995_length_371_cov_3.198758_g134143_i0	Q7Z2W9	51	120	5	121	2	121	1e-25	115	98	59	0.184946	39S ribosomal protein L21, mitochondrial (L21mt) (MRP-L21) (Mitochondrial large ribosomal subunit protein bL21m)	Bacterial ribosomal protein bL21 family
NODE_123445_length_388_cov_3.300885_g119628_i0.p2	NODE_123445_length_388_cov_3.300885_g119628_i0	Q3T073	91	65	1	65	1	64	8e-26	115	97	100	0.235322	Stress-associated endoplasmic reticulum protein 2 (Ribosome-associated membrane protein RAMP4-2)	RAMP4 family
NODE_118355_length_394_cov_7.078261_g114558_i0.p1	NODE_118355_length_394_cov_7.078261_g114558_i0	Q90WV8	44	129	1	125	30	158	1e-25	115	98	49	0.440079	Insulin-like growth factor-binding protein 5 (IBP-5) (IGF-binding protein 5) (IGFBP-5) (xIGFBP-5)	0
NODE_10157_length_742_cov_8.233766_g7988_i0.p1	NODE_10157_length_742_cov_8.233766_g7988_i0	P54985	73	74	45	118	1	74	8e-26	115	62	45	0.50135	Peptidyl-prolyl cis-trans isomerase (PPIase) (EC 5.2.1.8) (Cyclophilin) (Cyclosporin A-binding protein) (Rotamase)	Cyclophilin-type PPIase family, PPIase A subfamily
TRINITY_DN155523_c0_g2_i1.p1	TRINITY_DN155523_c0_g2_i1	P79251	51	118	12	129	1	118	1e-25	115	91	100	0.764898	V-type proton ATPase subunit G 1 (V-ATPase subunit G 1) (V-ATPase 13 kDa subunit 1) (Vacuolar proton pump subunit G 1) (Vacuolar proton pump subunit M16)	V-ATPase G subunit family
NODE_19641_length_627_cov_11.782007_g16913_i0.p1	NODE_19641_length_627_cov_11.782007_g16913_i0	A4IHJ3	69	81	73	153	1	81	1e-25	115	53	100	0.811984	Costars family protein ABRACL (ABRA C-terminal-like protein)	Costars family
NODE_9992_length_746_cov_36.572453_g7841_i0.p1	NODE_9992_length_746_cov_36.572453_g7841_i0	A4IGU9	54	111	1	103	1	110	6e-26	115	107	98	2.13224	Pancreatic progenitor cell differentiation and proliferation factor (Exocrine differentiation and proliferation factor)	PPDPF family
TRINITY_DN712207_c0_g1_i1.p1	TRINITY_DN712207_c0_g1_i1	Q5REK7	83	71	13	83	6	76	5e-26	116	86	68	0.086323	BLOC-1-related complex subunit 7	BORCS7 family
TRINITY_DN932672_c0_g1_i1.p1	TRINITY_DN932672_c0_g1_i1	P84875	46	108	60	167	56	163	6e-26	116	65	65	0.269023	Carboxypeptidase inhibitor SmCI	0
NODE_66877_length_473_cov_9.523585_g63409_i0.p1	NODE_66877_length_473_cov_9.523585_g63409_i0	Q6NXA9	41	152	1	151	34	185	7e-26	116	97	52	0.612689	UBX domain-containing protein 1 (SAPK substrate protein 1)	0
NODE_31097_length_567_cov_124070.826255_g28071_i0.p3	NODE_31097_length_567_cov_124070.826255_g28071_i0	P29662	91	64	1	64	1	64	5e-26	116	98	100	547.573	Cytochrome c oxidase subunit 2 (EC 1.9.3.1) (Cytochrome c oxidase polypeptide II) (Fragment)	Cytochrome c oxidase subunit 2 family
NODE_331010_length_243_cov_0.804124_g327097_i0.p1	NODE_331010_length_243_cov_0.804124_g327097_i0	Q17QM8	64	80	1	80	18	97	2e-26	117	100	40	0.084836	Dual specificity protein phosphatase 14 (EC 3.1.3.16) (EC 3.1.3.48)	Protein-tyrosine phosphatase family, Non-receptor class dual specificity subfamily
NODE_604339_length_189_cov_1.107143_g600426_i0.p1	NODE_604339_length_189_cov_1.107143_g600426_i0	Q7ZTI5	95	62	1	62	36	97	2e-26	117	100	43	0.090535	Mediator of RNA polymerase II transcription subunit 21 (Mediator complex subunit 21) (RNA polymerase II holoenzyme component SRB7) (RNAPII complex component SRB7)	Mediator complex subunit 21 family
TRINITY_DN1025260_c0_g1_i1.p2	TRINITY_DN1025260_c0_g1_i1	O77696	98	58	19	76	1	58	2e-26	117	76	43	0.103822	Sarcoplasmic/endoplasmic reticulum calcium ATPase 3 (SERCA3) (SR Ca(2+)-ATPase 3) (EC 7.2.2.10) (Calcium pump 3) (Fragment)	Cation transport ATPase (P-type) (TC 3.A.3) family, Type IIA subfamily
TRINITY_DN745669_c0_g1_i1.p1	TRINITY_DN745669_c0_g1_i1	P42924	100	60	1	60	36	95	2e-26	117	98	63	0.123691	50S ribosomal protein L23	Universal ribosomal protein uL23 family
NODE_779331_length_178_cov_1.209302_g775418_i0.p1	NODE_779331_length_178_cov_1.209302_g775418_i0	O75964	100	58	1	58	9	66	2e-26	117	100	56	0.131326	ATP synthase subunit g, mitochondrial (ATPase subunit g) (ATP synthase membrane subunit g)	ATPase g subunit family
TRINITY_DN394139_c0_g1_i1.p1	TRINITY_DN394139_c0_g1_i1	P14117	82	65	2	66	21	85	3e-26	117	98	68	0.148406	60S ribosomal protein L4 (L1) (Fragment)	Universal ribosomal protein uL4 family
TRINITY_DN1752352_c0_g1_i1.p1	TRINITY_DN1752352_c0_g1_i1	P23919	64	91	18	108	1	91	3e-26	117	84	43	0.165083	Thymidylate kinase (EC 2.7.4.9) (dTMP kinase)	Thymidylate kinase family
NODE_249250_length_279_cov_3.378261_g245339_i0.p1	NODE_249250_length_279_cov_3.378261_g245339_i0	Q10991	61	90	4	93	18	106	3e-26	117	97	41	0.222155	Cathepsin L1 (EC 3.4.22.15) (Cathepsin L) [Cleaved into: Cathepsin L1 heavy chain; Cathepsin L1 light chain]	Peptidase C1 family
TRINITY_DN888296_c0_g1_i1.p1	TRINITY_DN888296_c0_g1_i1	Q2M2S5	64	74	20	93	1	74	2e-26	117	74	94	0.243682	Cytochrome c oxidase assembly factor 6 homolog	Cytochrome c oxidase subunit 6B family
TRINITY_DN150220_c0_g1_i1.p2	TRINITY_DN150220_c0_g1_i1	P40282	78	74	20	93	23	96	2e-26	117	70	56	0.246615	Histone H2A	Histone H2A family
NODE_12154_length_706_cov_7.751903_g9815_i0.p2	NODE_12154_length_706_cov_7.751903_g9815_i0	Q28024	85	67	2	68	6	72	2e-26	117	97	93	0.502131	Guanine nucleotide-binding protein G(I)/G(S)/G(O) subunit gamma-12 (Gamma-S1)	G protein gamma family
NODE_21099_length_617_cov_98.651408_g18316_i0.p1	NODE_21099_length_617_cov_98.651408_g18316_i0	Q69566	42	203	3	205	13	209	4e-26	117	99	49	1.75651	Uncharacterized protein U88	0
TRINITY_DN236738_c1_g1_i1.p2	TRINITY_DN236738_c1_g1_i1	P18660	58	114	1	112	1	114	3e-26	117	101	100	15.6965	60S acidic ribosomal protein P1	Eukaryotic ribosomal protein P1/P2 family
NODE_869352_length_173_cov_0.838710_g865439_i0.p1	NODE_869352_length_173_cov_0.838710_g865439_i0	Q9AT34	100	57	1	57	62	118	1e-26	118	100	44	0.079442	40S ribosomal protein S15a	Universal ribosomal protein uS8 family
TRINITY_DN250976_c1_g1_i1.p1	TRINITY_DN250976_c1_g1_i1	Q5XH16	95	62	2	63	67	128	1e-26	118	97	48	0.200016	NHP2-like protein 1 (High mobility group-like nuclear protein 2 homolog 1) (U4/U6.U5 small nuclear ribonucleoprotein SNU13) (U4/U6.U5 tri-snRNP 15.5 kDa protein)	Eukaryotic ribosomal protein eL8 family
NODE_116353_length_397_cov_2.715517_g112565_i0.p1	NODE_116353_length_397_cov_2.715517_g112565_i0	Q3T0Q0	77	71	62	132	1	71	1e-26	118	54	42	0.201025	Diamine acetyltransferase 1 (EC 2.3.1.57) (Polyamine N-acetyltransferase 1) (Putrescine acetyltransferase) (Spermidine/spermine N(1)-acetyltransferase 1) (SSAT) (SSAT-1)	Acetyltransferase family
NODE_937618_length_169_cov_0.866667_g933705_i0.p1	NODE_937618_length_169_cov_0.866667_g933705_i0	P62942	100	56	1	56	3	58	6e-27	119	100	52	0.081322	Peptidyl-prolyl cis-trans isomerase FKBP1A (PPIase FKBP1A) (EC 5.2.1.8) (12 kDa FK506-binding protein) (12 kDa FKBP) (FKBP-12) (Calstabin-1) (FK506-binding protein 1A) (FKBP-1A) (Immunophilin FKBP12) (Rotamase)	FKBP-type PPIase family, FKBP1 subfamily
NODE_733784_length_181_cov_0.787879_g729871_i0.p1	NODE_733784_length_181_cov_0.787879_g729871_i0	P29773	92	60	1	60	47	106	4e-27	119	100	55	0.083448	Protein C-ets-2 (Fragment)	ETS family
NODE_316263_length_248_cov_1.452261_g312350_i0.p1	NODE_316263_length_248_cov_1.452261_g312350_i0	P13501	98	57	1	57	7	63	7e-27	119	70	63	0.096157	C-C motif chemokine 5 (EoCP) (Eosinophil chemotactic cytokine) (SIS-delta) (Small-inducible cytokine A5) (T cell-specific protein P228) (TCP228) (T-cell-specific protein RANTES) [Cleaved into: RANTES(3-68); RANTES(4-68)]	Intercrine beta (chemokine CC) family
NODE_515907_length_199_cov_0.933333_g511994_i0.p1	NODE_515907_length_199_cov_0.933333_g511994_i0	P14839	83	66	1	66	13	78	7e-27	119	100	79	0.110431	Homeobox protein Hox-B6 (Homeobox protein Hox-2.2) (Ghox-2.2) (Fragment)	Antp homeobox family
TRINITY_DN1428492_c0_g1_i1.p1	TRINITY_DN1428492_c0_g1_i1	P12874	100	58	1	58	1	58	4e-27	119	100	67	0.134351	30S ribosomal protein S17 (BS16)	Universal ribosomal protein uS17 family
TRINITY_DN22901_c0_g1_i1.p1	TRINITY_DN22901_c0_g1_i1	Q6AZW1	83	66	1	66	9	74	7e-27	119	99	89	0.143183	Protein kish-B (Transmembrane protein 167B)	KISH family
TRINITY_DN70696_c0_g1_i1.p2	TRINITY_DN70696_c0_g1_i1	Q9CQ91	59	82	12	93	3	84	6e-27	119	87	98	0.202371	NADH dehydrogenase [ubiquinone] 1 alpha subcomplex subunit 3 (Complex I-B9) (CI-B9) (NADH-ubiquinone oxidoreductase B9 subunit)	Complex I NDUFA3 subunit family
TRINITY_DN1701100_c0_g1_i1.p1	TRINITY_DN1701100_c0_g1_i1	P23935	54	106	13	118	1	106	6e-27	119	89	91	0.266949	NADH dehydrogenase [ubiquinone] 1 alpha subcomplex subunit 5 (Complex I subunit B13) (Complex I-13kD-B) (CI-13kD-B) (NADH-ubiquinone oxidoreductase 13 kDa-B subunit)	Complex I NDUFA5 subunit family
TRINITY_DN175524_c0_g1_i1.p1	TRINITY_DN175524_c0_g1_i1	A6QNR1	42	168	2	164	11	177	1e-26	119	92	68	0.300163	Ribosomal RNA processing protein 36 homolog	RRP36 family
TRINITY_DN901313_c0_g1_i1.p1	TRINITY_DN901313_c0_g1_i1	Q32P85	91	64	1	64	1	64	8e-27	119	100	67	0.330026	Dynein light chain roadblock-type 2 (Dynein light chain 2B, cytoplasmic)	GAMAD family
TRINITY_DN969720_c0_g1_i1.p1	TRINITY_DN969720_c0_g1_i1	A2P2R3	48	126	1	126	1	119	7e-27	119	100	48	0.884401	Putative glutamine--fructose-6-phosphate aminotransferase [isomerizing] (GFAT) (EC 2.6.1.16) (D-fructose-6-phosphate amidotransferase) (Hexosephosphate aminotransferase)	0
TRINITY_DN944279_c0_g1_i1.p2	TRINITY_DN944279_c0_g1_i1	P61282	82	76	1	76	1	76	6e-27	119	96	94	3.23394	NEDD8 (Neddylin) (Ubiquitin-like protein Nedd8)	Ubiquitin family
NODE_168921_length_339_cov_3.024138_g165028_i0.p1	NODE_168921_length_339_cov_3.024138_g165028_i0	Q9NRH1	57	100	14	111	13	112	3e-27	120	89	44	0.111086	Protein YAE1 homolog (Yae1 domain-containing protein 1)	0
NODE_268613_length_269_cov_1.459091_g264701_i0.p2	NODE_268613_length_269_cov_1.459091_g264701_i0	O19175	73	75	15	89	1	75	3e-27	120	84	60	0.114069	Casein kinase I isoform alpha (CKI-alpha) (EC 2.7.11.1) (CK1) (Fragment)	Protein kinase superfamily, CK1 Ser/Thr protein kinase family, Casein kinase I subfamily
NODE_797004_length_177_cov_0.929688_g793091_i0.p2	NODE_797004_length_177_cov_0.929688_g793091_i0	Q01629	97	58	1	58	7	64	2e-27	120	100	44	0.152217	Interferon-induced transmembrane protein 2 (Dispanin subfamily A member 2c) (DSPA2c) (Interferon-inducible protein 1-8D)	CD225/Dispanin family
TRINITY_DN1434850_c0_g1_i1.p1	TRINITY_DN1434850_c0_g1_i1	Q28749	55	96	122	210	1	96	5e-27	120	45	96	0.153779	Fibronectin (FN) (Fragment)	0
NODE_104318_length_413_cov_2.362637_g100587_i0.p1	NODE_104318_length_413_cov_2.362637_g100587_i0	Q32L78	74	76	62	137	22	97	3e-27	120	55	48	0.197108	Trafficking protein particle complex subunit 6B (TRAPP complex subunit 6B)	TRAPP small subunits family, BET3 subfamily
TRINITY_DN1545909_c0_g1_i1.p1	TRINITY_DN1545909_c0_g1_i1	P48671	63	97	1	97	74	170	3e-27	120	99	57	0.2593	Vimentin A1 (Fragment)	Intermediate filament family
NODE_75096_length_458_cov_6.210269_g71568_i0.p1	NODE_75096_length_458_cov_6.210269_g71568_i0	Q6PEC1	67	92	1	92	1	92	3e-27	120	100	85	0.522456	Tubulin-specific chaperone A (TCP1-chaperonin cofactor A) (Tubulin-folding cofactor A) (CFA)	TBCA family
NODE_1785_length_1321_cov_17.202830_g1086_i0.p4	NODE_1785_length_1321_cov_17.202830_g1086_i0	P62147	100	60	1	60	1	60	2e-27	120	88	40	1.30545	Calmodulin-1 (CaM 1)	Calmodulin family
NODE_376834_length_229_cov_1.138889_g372921_i0.p1	NODE_376834_length_229_cov_1.138889_g372921_i0	Q6NVV7	68	76	1	76	23	98	1e-27	121	100	62	0.087501	Cysteine-rich DPF motif domain-containing protein 1	CDPF1 family
TRINITY_DN240922_c0_g1_i1.p1	TRINITY_DN240922_c0_g1_i1	Q3MHL8	66	88	3	90	2	89	2e-27	121	98	49	0.228365	Small acidic protein	SMAP family
TRINITY_DN616733_c0_g1_i1.p1	TRINITY_DN616733_c0_g1_i1	P52015	70	81	24	104	2	81	1e-27	121	78	47	0.238774	Peptidyl-prolyl cis-trans isomerase 7 (PPIase 7) (EC 5.2.1.8) (Cyclophilin-7) (Rotamase 7)	Cyclophilin-type PPIase family
NODE_36559_length_548_cov_3.268537_g33437_i0.p3	NODE_36559_length_548_cov_3.268537_g33437_i0	Q3ZBR1	89	66	1	66	1	66	1e-27	121	99	100	0.252157	Stress-associated endoplasmic reticulum protein 1 (Ribosome-attached membrane protein 4)	RAMP4 family
TRINITY_DN344597_c0_g1_i1.p1	TRINITY_DN344597_c0_g1_i1	Q16540	76	72	1	72	1	72	1e-27	121	100	47	0.263892	39S ribosomal protein L23, mitochondrial (L23mt) (MRP-L23) (L23 mitochondrial-related protein) (Mitochondrial large ribosomal subunit protein uL23m) (Ribosomal protein L23-like)	Universal ribosomal protein uL23 family
TRINITY_DN1620453_c0_g1_i1.p1	TRINITY_DN1620453_c0_g1_i1	A8KB87	66	85	2	86	3	87	1e-27	121	85	89	0.336748	Cytochrome c oxidase assembly factor 3 homolog, mitochondrial (Coiled-coil domain-containing protein 56)	COA3 family
TRINITY_DN235562_c0_g1_i1.p1	TRINITY_DN235562_c0_g1_i1	Q9CQ69	67	81	1	81	1	81	1e-27	121	98	99	0.563975	Cytochrome b-c1 complex subunit 8 (Complex III subunit 8) (Complex III subunit VIII) (Ubiquinol-cytochrome c reductase complex 9.5 kDa protein) (Ubiquinol-cytochrome c reductase complex ubiquinone-binding protein QP-C)	UQCRQ/QCR8 family
TRINITY_DN236329_c0_g1_i1.p1	TRINITY_DN236329_c0_g1_i1	O89051	51	129	1	121	1	128	1e-27	121	106	49	0.950574	Integral membrane protein 2B (Immature BRI2) (imBRI2) (Protein E25B) (Transmembrane protein BRI) (Bri) [Cleaved into: BRI2, membrane form (Mature BRI2) (mBRI2); BRI2 intracellular domain (BRI2 ICD); BRI2C, soluble form; Bri23 peptide (Bri2-23) (ABri23) (C-terminal peptide) (P23 peptide)]	ITM2 family
TRINITY_DN1175491_c0_g1_i1.p1	TRINITY_DN1175491_c0_g1_i1	A0A075B6J9	83	70	7	76	1	70	5e-28	122	91	59	0.074928	Immunoglobulin lambda variable 2-18	0
TRINITY_DN178527_c0_g1_i1.p1	TRINITY_DN178527_c0_g1_i1	Q3T0I5	71	78	1	78	21	98	5e-28	122	100	51	0.096052	Mitochondrial fission 1 protein (Fis1 homolog)	FIS1 family
TRINITY_DN197334_c0_g1_i1.p1	TRINITY_DN197334_c0_g1_i1	P80912	72	75	1	75	51	125	7e-28	122	100	60	0.118909	Histidine triad nucleotide-binding protein 1 (EC 3.-.-.-) (Adenosine 5'-monophosphoramidase) (P13.7)	HINT family
TRINITY_DN800317_c0_g1_i1.p2	TRINITY_DN800317_c0_g1_i1	Q3ZBC0	93	58	3	60	1	58	5e-28	122	97	100	0.169153	DNA-directed RNA polymerases I, II, and III subunit RPABC4 (RNA polymerases I, II, and III subunit ABC4) (DNA-directed RNA polymerase II subunit K)	Archaeal RpoP/eukaryotic RPC10 RNA polymerase subunit family
TRINITY_DN68610_c0_g1_i1.p1	TRINITY_DN68610_c0_g1_i1	Q9P7L8	51	132	1	125	1	131	9e-28	122	106	61	0.225232	Pre-mRNA-splicing factor sap62 (Spliceosome-associated protein 62)	SF3A2 family
TRINITY_DN595191_c0_g1_i1.p1	TRINITY_DN595191_c0_g1_i1	Q6DJI9	59	108	9	116	75	182	9e-28	122	93	50	0.271371	Zinc finger CCHC-type and RNA-binding motif-containing protein 1 (U11/U12 small nuclear ribonucleoprotein 31 kDa protein) (U11/U12 snRNP 31 kDa protein)	0
TRINITY_DN249260_c0_g2_i1.p1	TRINITY_DN249260_c0_g2_i1	P31944	43	139	35	170	2	136	1e-27	122	82	57	0.384788	Caspase-14 (CASP-14) (EC 3.4.22.-) [Cleaved into: Caspase-14 subunit p17, mature form; Caspase-14 subunit p10, mature form; Caspase-14 subunit p20, intermediate form; Caspase-14 subunit p8, intermediate form]	Peptidase C14A family
NODE_82694_length_445_cov_8.078283_g79102_i0.p1	NODE_82694_length_445_cov_8.078283_g79102_i0	Q32P84	98	61	1	61	1	61	7e-28	122	76	77	0.525065	Transmembrane protein 258 (Dolichyl-diphosphooligosaccharide--protein glycosyltransferase subunit TMEM258) (Oligosaccharyl transferase subunit TMEM258)	OST5 family
NODE_121530_length_390_cov_9.765396_g117719_i0.p3	NODE_121530_length_390_cov_9.765396_g117719_i0	Q3T0M7	73	83	9	91	10	91	5e-28	122	91	40	0.628728	Ran-specific GTPase-activating protein (Ran-binding protein 1) (RanBP1)	RANBP1 family
TRINITY_DN214161_c0_g1_i1.p1	TRINITY_DN214161_c0_g1_i1	P79345	54	103	20	122	2	104	5e-28	122	84	69	0.680917	NPC intracellular cholesterol transporter 2 (EPV20) (Epididymal secretory protein E1) (Niemann Pick type C2 protein homolog)	NPC2 family
NODE_2274_length_1216_cov_22.059126_g1416_i0.p1	NODE_2274_length_1216_cov_22.059126_g1416_i0	Q5ZK63	76	70	54	123	57	126	5e-28	122	56	56	0.968216	Activated RNA polymerase II transcriptional coactivator p15 (SUB1 homolog)	Transcriptional coactivator PC4 family
NODE_131579_length_378_cov_18.547112_g127739_i0.p1	NODE_131579_length_378_cov_18.547112_g127739_i0	Q6P8E9	94	65	1	65	1	65	9e-28	122	100	51	1.14798	NHP2-like protein 1 (High mobility group-like nuclear protein 2 homolog 1) (U4/U6.U5 small nuclear ribonucleoprotein SNU13) (U4/U6.U5 tri-snRNP 15.5 kDa protein)	Eukaryotic ribosomal protein eL8 family
TRINITY_DN63971_c0_g2_i1.p1	TRINITY_DN63971_c0_g2_i1	B9DLK2	53	112	38	149	3	110	4e-28	123	75	56	0.259877	Adenylyl-sulfate kinase (EC 2.7.1.25) (APS kinase) (ATP adenosine-5'-phosphosulfate 3'-phosphotransferase) (Adenosine-5'-phosphosulfate kinase)	APS kinase family
NODE_55860_length_496_cov_8.192394_g52501_i0.p1	NODE_55860_length_496_cov_8.192394_g52501_i0	Q4R5E2	63	91	30	120	8	96	3e-28	123	74	92	0.28865	NADH dehydrogenase [ubiquinone] 1 alpha subcomplex subunit 2 (Complex I-B8) (CI-B8) (NADH-ubiquinone oxidoreductase B8 subunit)	Complex I NDUFA2 subunit family
TRINITY_DN2347_c0_g1_i1.p1	TRINITY_DN2347_c0_g1_i1	Q3ZBG7	74	80	2	80	55	134	4e-28	123	88	56	0.364064	Signal recognition particle 19 kDa protein (SRP19)	SRP19 family
TRINITY_DN253132_c0_g3_i1.p1	TRINITY_DN253132_c0_g3_i1	Q90Y44	48	105	3	107	38	142	2e-28	124	88	50	0.091623	Disintegrin-like halysetin	Venom metalloproteinase (M12B) family, P-III subfamily, P-IIIb sub-subfamily
TRINITY_DN970867_c0_g1_i1.p2	TRINITY_DN970867_c0_g1_i1	O46377	70	82	1	82	54	135	1e-28	124	100	61	0.124688	Biglycan (Bone/cartilage proteoglycan I) (PG-S1) (Fragment)	Small leucine-rich proteoglycan (SLRP) family, SLRP class I subfamily
NODE_452751_length_211_cov_1.067901_g448838_i0.p2	NODE_452751_length_211_cov_1.067901_g448838_i0	P13236	98	60	1	60	1	60	2e-28	124	100	65	0.162514	C-C motif chemokine 4 (G-26 T-lymphocyte-secreted protein) (HC21) (Lymphocyte activation gene 1 protein) (LAG-1) (MIP-1-beta(1-69)) (Macrophage inflammatory protein 1-beta) (MIP-1-beta) (PAT 744) (Protein H400) (SIS-gamma) (Small-inducible cytokine A4) (T-cell activation protein 2) (ACT-2) [Cleaved into: MIP-1-beta(3-69)]	Intercrine beta (chemokine CC) family
NODE_147108_length_361_cov_4.717949_g143238_i0.p1	NODE_147108_length_361_cov_4.717949_g143238_i0	O35116	57	107	1	106	158	261	2e-28	124	100	41	0.180504	Catenin delta-2 (Fragment)	Beta-catenin family
TRINITY_DN217952_c0_g2_i1.p1	TRINITY_DN217952_c0_g2_i1	Q12962	61	112	5	113	50	155	2e-28	124	99	51	0.240955	Transcription initiation factor TFIID subunit 10 (STAF28) (Transcription initiation factor TFIID 30 kDa subunit) (TAF(II)30) (TAFII-30) (TAFII30)	TAF10 family
NODE_5869_length_875_cov_4.550847_g4198_i0.p2	NODE_5869_length_875_cov_4.550847_g4198_i0	Q7ZVC4	64	107	1	105	115	219	2e-28	124	99	49	0.311037	Charged multivesicular body protein 4b (Chromatin-modifying protein 4b) (CHMP4b)	SNF7 family
NODE_68662_length_470_cov_4.351544_g65180_i0.p1	NODE_68662_length_470_cov_4.351544_g65180_i0	O95989	76	75	1	75	1	75	2e-28	124	100	44	0.329693	Diphosphoinositol polyphosphate phosphohydrolase 1 (DIPP-1) (EC 3.6.1.52) (Diadenosine 5',5'''-P1,P6-hexaphosphate hydrolase 1) (EC 3.6.1.-) (Nucleoside diphosphate-linked moiety X motif 3) (Nudix motif 3)	Nudix hydrolase family, DIPP subfamily
TRINITY_DN1041702_c0_g1_i1.p1	TRINITY_DN1041702_c0_g1_i1	O13082	71	73	39	111	26	98	1e-28	124	65	72	1.24013	Cytochrome c oxidase subunit 6A, mitochondrial (Cytochrome c oxidase polypeptide VIa)	Cytochrome c oxidase subunit 6A family
TRINITY_DN40111_c0_g2_i1.p1	TRINITY_DN40111_c0_g2_i1	Q2NKU6	83	75	18	92	1	75	1e-28	125	82	76	0.046757	Protein dpy-30 homolog (Dpy-30-like protein) (Dpy-30L)	Dpy-30 family
TRINITY_DN117816_c0_g1_i1.p1	TRINITY_DN117816_c0_g1_i1	Q62737	68	87	17	103	69	155	6e-29	125	84	45	0.152798	Cytochrome b-245 light chain (Cytochrome b(558) alpha chain) (Cytochrome b558 subunit alpha) (Neutrophil cytochrome b 22 kDa polypeptide) (Superoxide-generating NADPH oxidase light chain subunit) (p22 phagocyte B-cytochrome) (p22-phox) (p22phox)	P22phox family
TRINITY_DN78915_c0_g2_i1.p1	TRINITY_DN78915_c0_g2_i1	Q2TBP7	59	103	6	108	1	103	8e-29	125	95	100	0.438003	c-Myc-binding protein (Associate of Myc 1) (AMY-1)	AMY1 family
TRINITY_DN521653_c0_g1_i1.p3	TRINITY_DN521653_c0_g1_i1	Q5RDI2	89	72	1	72	1	71	1e-28	125	97	95	1.10925	Heat shock factor-binding protein 1	HSBP1 family
TRINITY_DN78343_c0_g1_i1.p1	TRINITY_DN78343_c0_g1_i1	Q62425	73	75	25	99	8	82	6e-29	125	75	91	1.23783	Cytochrome c oxidase subunit NDUFA4	Complex IV NDUFA4 subunit family
NODE_55806_length_496_cov_37.389262_g52452_i0.p1	NODE_55806_length_496_cov_37.389262_g52452_i0	Q9BT43	46	142	1	140	78	218	8e-29	125	101	65	2.11357	DNA-directed RNA polymerase III subunit RPC7-like (RNA polymerase III subunit C7-like) (DNA-directed RNA polymerase III subunit G-like) (RNA polymerase III 32 kDa beta subunit) (RPC32-beta)	Eukaryotic RPC7 RNA polymerase subunit family
TRINITY_DN1649254_c0_g1_i1.p1	TRINITY_DN1649254_c0_g1_i1	Q6NW29	73	82	1	82	1	82	4e-29	126	100	44	0.130122	RWD domain-containing protein 4 (Protein FAM28A)	0
NODE_51547_length_506_cov_5.275711_g48230_i0.p1	NODE_51547_length_506_cov_5.275711_g48230_i0	P11019	60	119	1	119	1	119	4e-29	126	100	53	0.268919	V-type proton ATPase subunit E 1 (V-ATPase subunit E 1) (V-ATPase 31 kDa subunit) (P31) (Vacuolar proton pump subunit E 1)	V-ATPase E subunit family
NODE_254369_length_276_cov_4.955947_g250458_i0.p2	NODE_254369_length_276_cov_4.955947_g250458_i0	P18732	56	91	1	91	75	165	4e-29	126	100	46	0.414145	Gastrula zinc finger protein XlCGF64.1 (Fragment)	Krueppel C2H2-type zinc-finger protein family
TRINITY_DN203129_c0_g1_i1.p2	TRINITY_DN203129_c0_g1_i1	Q6UZG0	98	56	11	66	1	56	5e-29	126	84	100	17.0036	40S ribosomal protein S29	Universal ribosomal protein uS14 family
NODE_298425_length_255_cov_1.859223_g294512_i0.p1	NODE_298425_length_255_cov_1.859223_g294512_i0	Q29375	96	68	17	84	1	68	2e-29	127	81	52	0.084565	60S ribosomal protein L7a (Fragment)	Eukaryotic ribosomal protein eL8 family
TRINITY_DN261437_c3_g11_i3.p1	TRINITY_DN261437_c3_g11_i3	P18713	61	88	1	88	36	123	3e-29	127	100	45	0.0954	Gastrula zinc finger protein XlCGF17.1 (Fragment)	Krueppel C2H2-type zinc-finger protein family
NODE_294652_length_257_cov_1.245192_g290739_i0.p1	NODE_294652_length_257_cov_1.245192_g290739_i0	Q90X67	76	87	1	85	5	86	2e-29	127	102	42	0.102584	Suppressor of cytokine signaling 3 (SOCS-3)	0
TRINITY_DN549815_c0_g1_i1.p1	TRINITY_DN549815_c0_g1_i1	A8E4M4	68	92	28	118	8	97	2e-29	127	77	95	0.209446	Mapk-regulated corepressor-interacting protein 1 (Protein FAM195B)	MCRIP family
NODE_260226_length_273_cov_2.709821_g256314_i0.p1	NODE_260226_length_273_cov_2.709821_g256314_i0	P62276	100	56	5	60	1	56	2e-29	127	92	100	0.219561	40S ribosomal protein S29	Universal ribosomal protein uS14 family
NODE_72498_length_463_cov_3.057971_g68995_i0.p1	NODE_72498_length_463_cov_3.057971_g68995_i0	P82926	69	87	1	87	1	87	2e-29	127	99	82	0.279347	28S ribosomal protein S33, mitochondrial (MRP-S33) (S33mt)	Mitochondrion-specific ribosomal protein mS33 family
TRINITY_DN429614_c0_g1_i1.p2	TRINITY_DN429614_c0_g1_i1	Q6GP53	85	72	1	72	96	167	1e-29	128	99	42	0.1129	N-alpha-acetyltransferase 50 (EC 2.3.1.258) (N-acetyltransferase NAT13) (N-epsilon-acetyltransferase 50) (EC 2.3.1.-) (NatE catalytic subunit)	Acetyltransferase family, GNAT subfamily
TRINITY_DN57089_c0_g1_i1.p1	TRINITY_DN57089_c0_g1_i1	Q9CQV1	74	86	1	86	40	125	1e-29	128	97	69	0.160831	Mitochondrial import inner membrane translocase subunit TIM16 (Mitochondria-associated granulocyte macrophage CSF-signaling molecule) (Presequence translocated-associated motor subunit PAM16)	TIM16/PAM16 family
NODE_437342_length_214_cov_1.296970_g433429_i0.p1	NODE_437342_length_214_cov_1.296970_g433429_i0	A1A4R1	100	65	1	65	65	129	9e-30	128	98	50	0.162779	Histone H2A type 2-C	Histone H2A family
TRINITY_DN255971_c0_g1_i2.p1	TRINITY_DN255971_c0_g1_i2	P20755	41	167	25	188	2	164	3e-29	128	89	74	0.346911	RLA class II histocompatibility antigen, DP alpha-1 chain (D10 haplotype) (Fragment)	MHC class II family
NODE_479144_length_205_cov_4.916667_g475231_i0.p2	NODE_479144_length_205_cov_4.916667_g475231_i0	P06900	99	67	1	67	51	117	6e-30	129	100	53	0.080316	Histone H2B 1.2 (H2B1.2)	Histone H2B family
NODE_222402_length_296_cov_2.425101_g218495_i0.p2	NODE_222402_length_296_cov_2.425101_g218495_i0	Q08DI6	84	70	16	85	85	154	4e-30	129	81	45	0.112651	RING finger protein 11	0
TRINITY_DN131337_c0_g1_i1.p1	TRINITY_DN131337_c0_g1_i1	P10109	68	97	20	114	36	132	4e-30	129	85	53	0.163442	Adrenodoxin, mitochondrial (Adrenal ferredoxin) (Ferredoxin-1) (Hepatoredoxin)	Adrenodoxin/putidaredoxin family
TRINITY_DN239846_c0_g2_i2.p1	TRINITY_DN239846_c0_g2_i2	P13761	43	152	14	164	107	254	7e-30	129	92	57	0.184481	HLA class II histocompatibility antigen, DRB1 beta chain	0
TRINITY_DN236709_c0_g1_i1.p1	TRINITY_DN236709_c0_g1_i1	Q8CH62	46	113	11	123	4	116	4e-30	129	84	82	0.186223	Protein LTO1 homolog (Oral cancer-overexpressed protein 1 homolog)	LTO1 family
NODE_16746_length_651_cov_5.305648_g14166_i0.p1	NODE_16746_length_651_cov_5.305648_g14166_i0	Q1LXI5	65	84	48	131	51	134	5e-30	129	63	62	0.202281	39S ribosomal protein L54, mitochondrial (L54mt) (MRP-L54)	0
TRINITY_DN957157_c0_g1_i1.p1	TRINITY_DN957157_c0_g1_i1	P51397	64	106	1	106	1	102	7e-30	129	99	104	0.512321	Death-associated protein 1 (DAP-1)	0
NODE_295307_length_256_cov_9.318841_g291394_i0.p2	NODE_295307_length_256_cov_9.318841_g291394_i0	P62877	94	66	1	65	1	66	6e-30	129	102	61	0.578444	E3 ubiquitin-protein ligase RBX1 (EC 2.3.2.27) (EC 2.3.2.32) (E3 ubiquitin-protein transferase RBX1) (Protein ZYP) (RING finger protein 75) (RING-box protein 1) (Rbx1) (Regulator of cullins 1) (ROC1) [Cleaved into: E3 ubiquitin-protein ligase RBX1, N-terminally processed (E3 ubiquitin-protein transferase RBX1, N-terminally processed)]	RING-box family
NODE_40844_length_534_cov_19.072165_g37658_i0.p1	NODE_40844_length_534_cov_19.072165_g37658_i0	Q3ZCH6	53	143	9	148	212	347	5e-30	129	95	41	1.13976	Cyclic AMP-dependent transcription factor ATF-4 (cAMP-dependent transcription factor ATF-4) (Activating transcription factor 4)	BZIP family
NODE_605184_length_189_cov_0.742857_g601271_i0.p1	NODE_605184_length_189_cov_0.742857_g601271_i0	Q32P73	97	62	1	62	56	117	3e-30	130	98	50	0.072716	DNA-directed RNA polymerase II subunit RPB9 (RNA polymerase II subunit B9) (DNA-directed RNA polymerase II subunit I)	Archaeal RpoM/eukaryotic RPA12/RPB9/RPC11 RNA polymerase family
NODE_47271_length_517_cov_2.211538_g44002_i0.p1	NODE_47271_length_517_cov_2.211538_g44002_i0	P04231	43	151	15	164	74	220	6e-30	130	88	65	0.103635	H-2 class II histocompatibility antigen, E-S beta chain (Fragment)	MHC class II family
NODE_191092_length_320_cov_1.332103_g187190_i0.p1	NODE_191092_length_320_cov_1.332103_g187190_i0	Q08DE8	59	100	1	100	1	100	2e-30	130	100	50	0.107051	Ras-related protein Rab-7b	Small GTPase superfamily, Rab family
NODE_316521_length_248_cov_1.306533_g312608_i0.p1	NODE_316521_length_248_cov_1.306533_g312608_i0	Q29559	73	80	1	80	21	100	3e-30	130	98	58	0.124688	Gap junction alpha-4 protein (Connexin-37) (Cx37) (Fragment)	Connexin family, Alpha-type (group II) subfamily
TRINITY_DN68610_c1_g1_i1.p1	TRINITY_DN68610_c1_g1_i1	Q54B65	65	96	1	93	120	214	3e-30	130	100	45	0.145196	Splicing factor 3A subunit 2	SF3A2 family
TRINITY_DN30236_c0_g1_i1.p1	TRINITY_DN30236_c0_g1_i1	Q5ZKH0	87	71	34	104	1	71	3e-30	130	68	100	0.179322	General transcription factor IIH subunit 5 (General transcription factor IIH polypeptide 5) (TFB5 ortholog) (TFIIH basal transcription factor complex TTD-A subunit)	TFB5 family
TRINITY_DN1022186_c0_g1_i1.p1	TRINITY_DN1022186_c0_g1_i1	Q90YU1	100	61	1	61	76	136	3e-30	130	98	45	0.212322	60S ribosomal protein L27	Eukaryotic ribosomal protein eL27 family
TRINITY_DN857821_c0_g1_i1.p1	TRINITY_DN857821_c0_g1_i1	Q9Y241	76	80	15	94	13	92	3e-30	130	82	86	0.249241	HIG1 domain family member 1A, mitochondrial (Hypoxia-inducible gene 1 protein) (RCF1 homolog A) (RCF1a)	0
NODE_12933_length_694_cov_4.066667_g10538_i0.p1	NODE_12933_length_694_cov_4.066667_g10538_i0	Q3SZ85	57	115	1	109	15	129	3e-30	130	95	82	0.305674	Putative peptidyl-tRNA hydrolase PTRHD1 (EC 3.1.1.29) (Peptidyl-tRNA hydrolase domain-containing protein 1)	PTH2 family, PTRHD1 subfamily
TRINITY_DN250139_c0_g1_i2.p1	TRINITY_DN250139_c0_g1_i2	Q28CA1	78	76	1	76	1	75	2e-30	130	99	101	0.32086	Cytochrome c oxidase assembly factor 5	PET191 family
TRINITY_DN1561693_c0_g1_i1.p1	TRINITY_DN1561693_c0_g1_i1	Q5ZIN1	51	146	31	173	12	153	5e-30	130	78	43	0.379232	Nuclear migration protein nudC (Nuclear distribution protein C homolog)	NudC family
NODE_263604_length_271_cov_8.036036_g259692_i0.p1	NODE_263604_length_271_cov_8.036036_g259692_i0	P81103	81	70	1	70	1	70	2e-30	130	100	86	0.498098	V-type proton ATPase subunit e 1 (V-ATPase subunit e 1) (V-ATPase 9.2 kDa membrane accessory protein) (V-ATPase M9.2 subunit) (Vacuolar proton pump subunit e 1)	V-ATPase e1/e2 subunit family
TRINITY_DN488641_c0_g1_i1.p1	TRINITY_DN488641_c0_g1_i1	Q8AXL1	66	88	2	89	84	171	1e-30	131	98	51	0.082132	Diamine acetyltransferase 1 (EC 2.3.1.57) (Polyamine N-acetyltransferase 1) (Putrescine acetyltransferase) (Spermidine/spermine N(1)-acetyltransferase 1) (SSAT) (SSAT-1)	Acetyltransferase family
NODE_385790_length_226_cov_2.254237_g381877_i0.p1	NODE_385790_length_226_cov_2.254237_g381877_i0	P77877	81	70	1	70	25	94	1e-30	131	95	42	0.107485	Glucose-6-phosphate isomerase (GPI) (EC 5.3.1.9) (Phosphoglucose isomerase) (PGI) (Phosphohexose isomerase) (PHI) (Fragment)	GPI family
TRINITY_DN840392_c0_g1_i1.p1	TRINITY_DN840392_c0_g1_i1	Q2KI00	70	86	2	87	8	93	1e-30	131	99	66	0.143008	Protein FAM107B	FAM107 family
TRINITY_DN690165_c0_g1_i1.p1	TRINITY_DN690165_c0_g1_i1	Q3SZZ2	60	124	4	125	29	147	1e-30	131	93	48	0.167965	X-box-binding protein 1 (XBP-1) [Cleaved into: X-box-binding protein 1, cytoplasmic form; X-box-binding protein 1, luminal form]	BZIP family
NODE_80007_length_450_cov_2.773067_g76435_i0.p1	NODE_80007_length_450_cov_2.773067_g76435_i0	Q02373	61	95	20	114	1	95	1e-30	131	83	54	0.181128	NADH dehydrogenase [ubiquinone] 1 beta subcomplex subunit 10 (Complex I-PDSW) (CI-PDSW) (NADH-ubiquinone oxidoreductase PDSW subunit)	Complex I NDUFB10 subunit family
NODE_201920_length_311_cov_2.198473_g198015_i0.p1	NODE_201920_length_311_cov_2.198473_g198015_i0	Q3KPR1	73	90	9	98	1	90	1e-30	131	87	62	0.183764	Nuclear nucleic acid-binding protein C1D	C1D family
TRINITY_DN219830_c0_g2_i1.p1	TRINITY_DN219830_c0_g2_i1	Q2KHW7	65	94	4	97	3	96	1e-30	131	97	52	0.197593	Regulator of G-protein signaling 10 (RGS10)	0
NODE_21702_length_613_cov_11.624113_g18900_i0.p1	NODE_21702_length_613_cov_11.624113_g18900_i0	Q8WVK2	78	77	108	184	79	155	2e-30	131	42	50	0.492997	U4/U6.U5 small nuclear ribonucleoprotein 27 kDa protein (U4/U6.U5 snRNP 27 kDa protein) (U4/U6.U5-27K) (Nucleic acid-binding protein RY-1) (U4/U6.U5 tri-snRNP-associated 27 kDa protein) (27K) (U4/U6.U5 tri-snRNP-associated protein 3)	SNUT3 family
TRINITY_DN117100_c0_g2_i1.p3	TRINITY_DN117100_c0_g2_i1	Q99878	99	67	1	67	62	128	5e-31	132	99	52	0.095432	Histone H2A type 1-J (Histone H2A/e)	Histone H2A family
TRINITY_DN244880_c1_g1_i1.p2	TRINITY_DN244880_c1_g1_i1	Q66JD9	82	66	1	66	47	112	5e-31	132	99	59	0.098637	Protein Churchill	Churchill family
NODE_502561_length_201_cov_1.368421_g498648_i0.p1	NODE_502561_length_201_cov_1.368421_g498648_i0	P37816	100	66	1	66	59	124	7e-31	132	100	52	0.102563	ATP synthase protein I	Bacterial AtpI family
NODE_549659_length_193_cov_1.020833_g545746_i0.p2	NODE_549659_length_193_cov_1.020833_g545746_i0	P01825	97	63	1	63	51	113	5e-31	132	100	54	0.1188	Immunoglobulin heavy variable 4-59 (Ig heavy chain V-II region NEWM)	0
TRINITY_DN117100_c0_g1_i1.p2	TRINITY_DN117100_c0_g1_i1	P20671	99	67	1	67	62	128	7e-31	132	100	52	0.173946	Histone H2A type 1-D (Histone H2A.3) (Histone H2A/g)	Histone H2A family
TRINITY_DN638425_c0_g1_i1.p1	TRINITY_DN638425_c0_g1_i1	P68432	100	66	1	66	17	82	5e-31	132	100	49	0.276249	Histone H3.1	Histone H3 family
NODE_155615_length_352_cov_7.323432_g151736_i0.p2	NODE_155615_length_352_cov_7.323432_g151736_i0	P62958	69	88	3	90	14	101	7e-31	132	97	70	0.648957	Histidine triad nucleotide-binding protein 1 (EC 3.-.-.-) (17 kDa inhibitor of protein kinase C) (Adenosine 5'-monophosphoramidase) (Protein kinase C inhibitor 1) (Protein kinase C-interacting protein 1) (PKCI-1)	HINT family
NODE_39882_length_537_cov_17.526639_g36710_i0.p1	NODE_39882_length_537_cov_17.526639_g36710_i0	Q3SZV5	64	106	1	106	1	105	9e-31	132	97	75	1.34604	Proteasome maturation protein (Proteassemblin)	POMP/UMP1 family
NODE_3445_length_1050_cov_26.543457_g2215_i0.p2	NODE_3445_length_1050_cov_26.543457_g2215_i0	P18750	58	99	1	99	83	181	5e-31	132	93	44	3.61944	Oocyte zinc finger protein XlCOF6.1 (Fragment)	Krueppel C2H2-type zinc-finger protein family
NODE_373087_length_230_cov_1.143646_g369174_i0.p2	NODE_373087_length_230_cov_1.143646_g369174_i0	Q3ZCE8	86	77	1	76	21	97	3e-31	133	101	44	0.089631	RNA-binding protein 8A (RNA-binding motif protein 8A)	RBM8A family
NODE_81900_length_447_cov_2.150754_g78317_i0.p1	NODE_81900_length_447_cov_2.150754_g78317_i0	Q5E9C3	66	105	1	105	1	105	4e-31	133	99	88	0.153729	Sjoegren syndrome nuclear autoantigen 1 homolog	SSNA1 family
TRINITY_DN73046_c0_g1_i1.p1	TRINITY_DN73046_c0_g1_i1	A6QPY8	86	73	3	75	38	110	4e-31	133	97	56	0.275778	Peptidyl-prolyl cis-trans isomerase NIMA-interacting 4 (EC 5.2.1.8) (Parvulin-14) (Par14) (Peptidyl-prolyl cis-trans isomerase Pin4) (PPIase Pin4) (Rotamase Pin4)	PpiC/parvulin rotamase family, PIN4 subfamily
TRINITY_DN800871_c0_g1_i1.p3	TRINITY_DN800871_c0_g1_i1	Q2HJE9	77	79	1	79	1	79	4e-31	133	100	46	0.281442	Mitochondrial import inner membrane translocase subunit Tim17-B	Tim17/Tim22/Tim23 family
NODE_1964_length_1279_cov_21.697561_g1204_i0.p2	NODE_1964_length_1279_cov_21.697561_g1204_i0	Q8AXA0	57	110	3	112	1	110	3e-31	133	97	99	1.04013	Beta-2-microglobulin	Beta-2-microglobulin family
NODE_459597_length_209_cov_2.237500_g455684_i0.p1	NODE_459597_length_209_cov_2.237500_g455684_i0	P52953	99	69	1	69	9	77	1e-31	134	100	50	0.113286	Homeobox protein MSX-2 (Homeobox protein Hox-8-1) (Fragment)	Msh homeobox family
NODE_145722_length_363_cov_1.805732_g141855_i0.p1	NODE_145722_length_363_cov_1.805732_g141855_i0	Q5E978	90	68	47	114	1	68	1e-31	134	59	100	0.117611	Serine palmitoyltransferase small subunit A (Small subunit of serine palmitoyltransferase A) (ssSPTa)	SPTSS family, SPTSSA subfamily
NODE_357599_length_234_cov_1.616216_g353686_i0.p1	NODE_357599_length_234_cov_1.616216_g353686_i0	P46899	100	69	1	69	52	120	2e-31	134	99	58	0.139126	50S ribosomal protein L18 (BL16)	Universal ribosomal protein uL18 family
NODE_632537_length_187_cov_1.507246_g628624_i0.p2	NODE_632537_length_187_cov_1.507246_g628624_i0	Q08CN0	98	62	1	62	49	110	2e-31	134	100	44	0.146988	Trafficking protein particle complex subunit 2	TRAPP small subunits family, Sedlin subfamily
TRINITY_DN587788_c0_g1_i1.p1	TRINITY_DN587788_c0_g1_i1	Q9BYD1	77	73	9	81	1	73	1e-31	134	90	41	0.202035	39S ribosomal protein L13, mitochondrial (L13mt) (MRP-L13) (Mitochondrial large ribosomal subunit protein uL13m)	Universal ribosomal protein uL13 family
TRINITY_DN156563_c0_g2_i1.p2	TRINITY_DN156563_c0_g2_i1	B5FZ63	84	79	1	79	1	79	2e-31	134	100	82	0.249527	Transcription and mRNA export factor ENY2 (Enhancer of yellow 2 transcription factor homolog)	ENY2 family
TRINITY_DN194686_c0_g1_i1.p1	TRINITY_DN194686_c0_g1_i1	Q6J212	56	100	26	125	28	127	2e-31	134	75	44	0.334094	E3 ubiquitin-protein ligase RNF114 (EC 2.3.2.27) (RING finger protein 114) (RING-type E3 ubiquitin transferase RNF114) (Zinc finger protein 313)	0
NODE_4110_length_989_cov_29.652128_g478_i3.p1	NODE_4110_length_989_cov_29.652128_g478_i3	O10341	43	175	17	191	36	200	1e-30	134	53	63	0.385376	Uncharacterized 29.3 kDa protein	0
NODE_143243_length_365_cov_5.829114_g139383_i0.p1	NODE_143243_length_365_cov_5.829114_g139383_i0	P61966	86	71	1	71	1	71	1e-31	134	100	45	0.396663	AP-1 complex subunit sigma-1A (Adaptor protein complex AP-1 subunit sigma-1A) (Adaptor-related protein complex 1 subunit sigma-1A) (Clathrin assembly protein complex 1 sigma-1A small chain) (Clathrin coat assembly protein AP19) (Golgi adaptor HA1/AP1 adaptin sigma-1A subunit) (HA1 19 kDa subunit) (Sigma 1a subunit of AP-1 clathrin) (Sigma-adaptin 1A) (Sigma1A-adaptin)	Adaptor complexes small subunit family
TRINITY_DN236586_c0_g2_i1.p1	TRINITY_DN236586_c0_g2_i1	Q9DED4	74	85	25	109	1	85	3e-31	134	52	51	5.76712	Cold-inducible RNA-binding protein B (Cold-inducible RNA-binding protein 2) (xCIRP2) (Glycine-rich RNA-binding protein CIRP-B)	0
NODE_324784_length_245_cov_1.081633_g320871_i0.p1	NODE_324784_length_245_cov_1.081633_g320871_i0	P04908	99	69	1	69	62	130	1e-31	135	99	53	0.139961	Histone H2A type 1-B/E (Histone H2A.2) (Histone H2A/a) (Histone H2A/m)	Histone H2A family
TRINITY_DN237393_c0_g2_i1.p1	TRINITY_DN237393_c0_g2_i1	Q91896	71	101	1	101	1	98	1e-31	135	94	41	1.09516	14-3-3 protein zeta	14-3-3 family
TRINITY_DN255924_c16_g1_i1.p2	TRINITY_DN255924_c16_g1_i1	Q9ZZ49	68	110	1	110	118	227	8e-32	135	99	48	3409.76	ATP synthase subunit a (F-ATPase protein 6)	ATPase A chain family
TRINITY_DN1723861_c0_g1_i1.p3	TRINITY_DN1723861_c0_g1_i1	P18699	90	71	1	71	21	91	5e-32	136	79	64	0.102507	Tubulin beta chain (Beta-tubulin) (Fragment)	Tubulin family
TRINITY_DN134501_c0_g2_i1.p2	TRINITY_DN134501_c0_g2_i1	Q6DI37	58	126	1	126	1	126	3e-32	136	100	40	0.157346	Ubiquitin-like domain-containing CTD phosphatase 1 (EC 3.1.3.16) (Nuclear proteasome inhibitor UBLCP1)	0
TRINITY_DN430568_c0_g1_i1.p2	TRINITY_DN430568_c0_g1_i1	Q66L32	77	79	18	96	16	94	3e-32	136	81	84	0.381164	Mitochondrial import inner membrane translocase subunit Tim8 A	Small Tim family
TRINITY_DN185393_c0_g1_i1.p1	TRINITY_DN185393_c0_g1_i1	Q6P5R6	64	104	13	116	10	113	3e-32	136	83	85	0.563719	60S ribosomal protein L22-like 1 (Large ribosomal subunit protein eL22-like 1)	Eukaryotic ribosomal protein eL22 family
TRINITY_DN1436333_c0_g1_i1.p1	TRINITY_DN1436333_c0_g1_i1	Q0P3X8	69	99	3	101	1	99	4e-32	136	97	100	1.01009	Ragulator complex protein LAMTOR4 (Late endosomal/lysosomal adaptor and MAPK and MTOR activator 4)	LAMTOR4 family
NODE_252696_length_277_cov_3.728070_g248785_i0.p1	NODE_252696_length_277_cov_3.728070_g248785_i0	Q4S3C1	87	78	15	92	1	78	3e-32	137	85	66	0.18618	BLOC-1-related complex subunit 8	BORCS8 family
NODE_262722_length_272_cov_1.600897_g258810_i0.p2	NODE_262722_length_272_cov_1.600897_g258810_i0	Q56K10	96	68	20	87	78	145	3e-32	137	77	47	0.205133	40S ribosomal protein S15	Universal ribosomal protein uS19 family
NODE_105065_length_412_cov_2.300275_g101330_i0.p1	NODE_105065_length_412_cov_2.300275_g101330_i0	Q28810	50	135	2	136	150	284	2e-32	137	99	44	0.223348	Keratin, type II cytoskeletal 8 (Cytokeratin-8) (CK-8) (Keratin-8) (K8) (Type-II keratin Kb8) (Fragment)	Intermediate filament family
TRINITY_DN339871_c0_g1_i1.p1	TRINITY_DN339871_c0_g1_i1	A6QQ59	75	89	31	119	20	108	2e-32	137	75	65	0.267233	Keratinocyte-associated protein 2 (KCP-2) (Dolichyl-diphosphooligosaccharide--protein glycosyltransferase subunit KCP2) (Oligosaccharyl transferase subunit KCP2)	KRTCAP2 family
NODE_55900_length_496_cov_6.496644_g52540_i0.p1	NODE_55900_length_496_cov_6.496644_g52540_i0	Q9Y6A9	63	98	46	143	1	98	3e-32	137	68	96	0.943722	Signal peptidase complex subunit 1 (EC 3.4.-.-) (Microsomal signal peptidase 12 kDa subunit) (SPase 12 kDa subunit)	SPCS1 family
TRINITY_DN1391501_c0_g1_i1.p1	TRINITY_DN1391501_c0_g1_i1	P07737	84	81	1	81	60	140	1e-32	138	99	58	0.093906	Profilin-1 (Epididymis tissue protein Li 184a) (Profilin I)	Profilin family
NODE_339476_length_240_cov_1.083770_g335563_i0.p1	NODE_339476_length_240_cov_1.083770_g335563_i0	Q6LPE4	89	74	1	74	22	95	1e-32	138	99	77	0.114245	Integration host factor subunit beta (IHF-beta)	Bacterial histone-like protein family
NODE_172307_length_336_cov_2.602787_g168413_i0.p1	NODE_172307_length_336_cov_2.602787_g168413_i0	Q6DGJ3	85	78	1	78	1	77	9e-33	138	100	82	0.233268	Mitochondrial import inner membrane translocase subunit Tim13	Small Tim family
TRINITY_DN97273_c0_g1_i1.p2	TRINITY_DN97273_c0_g1_i1	Q5ZJD9	88	74	1	74	1	74	9e-33	138	100	56	0.290116	Leptin receptor gene-related protein (Endospanin-1) (OB-R gene-related protein) (OB-RGRP)	OB-RGRP/VPS55 family
TRINITY_DN206749_c0_g1_i1.p2	TRINITY_DN206749_c0_g1_i1	Q56JZ9	57	108	1	108	1	108	1e-32	138	99	76	0.548979	Glia maturation factor gamma (GMF-gamma)	Actin-binding proteins ADF family, GMF subfamily
NODE_6758_length_838_cov_9.577947_g4975_i0.p1	NODE_6758_length_838_cov_9.577947_g4975_i0	P22589	46	155	1	155	1	152	1e-32	138	99	68	0.670543	Polyubiquitin [Cleaved into: Ubiquitin]	Ubiquitin family
TRINITY_DN236374_c0_g1_i2.p3	TRINITY_DN236374_c0_g1_i2	Q7ZTK7	84	85	1	85	1	80	9e-33	138	100	89	2.05273	Small ubiquitin-related modifier 2-A (SUMO-2-A)	Ubiquitin family, SUMO subfamily
NODE_65444_length_476_cov_6.025761_g61992_i0.p1	NODE_65444_length_476_cov_6.025761_g61992_i0	Q6DKI1	53	131	28	158	4	134	7e-33	139	83	53	0.103044	60S ribosomal protein L7-like 1 (Large ribosomal subunit protein uL30-like 1)	Universal ribosomal protein uL30 family
NODE_30592_length_570_cov_1.746641_g27573_i0.p1	NODE_30592_length_570_cov_1.746641_g27573_i0	Q3SZU5	84	76	1	76	105	180	4e-33	139	99	42	0.12549	Signal peptidase complex subunit 3 (EC 3.4.-.-) (Microsomal signal peptidase 22/23 kDa subunit) (SPC22/23) (SPase 22/23 kDa subunit)	SPCS3 family
NODE_205188_length_309_cov_1.180769_g201283_i0.p1	NODE_205188_length_309_cov_1.180769_g201283_i0	P63271	100	65	3	67	2	66	5e-33	139	96	56	0.13233	Transcription elongation factor SPT4-A (DRB sensitivity-inducing factor small subunit 1) (DSIF small subunit 1) (Transcription elongation factor SPT4 1)	SPT4 family
NODE_17904_length_641_cov_2.302365_g15257_i0.p1	NODE_17904_length_641_cov_2.302365_g15257_i0	A5D7A0	69	109	1	109	134	242	7e-33	139	99	45	0.14536	EF-hand domain-containing protein D2 (Swiprosin-1)	0
NODE_31586_length_566_cov_2.878143_g28550_i0.p1	NODE_31586_length_566_cov_2.878143_g28550_i0	Q9D0B5	57	120	68	187	36	154	1e-32	139	64	76	0.176763	Thiosulfate sulfurtransferase/rhodanese-like domain-containing protein 3 (Rhodanese domain-containing protein 3)	0
TRINITY_DN1717640_c0_g1_i1.p1	TRINITY_DN1717640_c0_g1_i1	Q5PQR8	76	89	1	89	1	89	7e-33	139	100	56	0.233547	EKC/KEOPS complex subunit Tprkb (PRPK-binding protein) (TP53RK-binding protein)	CGI121/TPRKB family
TRINITY_DN205446_c0_g1_i1.p1	TRINITY_DN205446_c0_g1_i1	P50411	51	160	37	190	10	162	1e-32	139	70	78	0.291451	Protein phosphatase inhibitor 2 (IPP-2)	Protein phosphatase inhibitor 2 family
TRINITY_DN93326_c0_g2_i1.p1	TRINITY_DN93326_c0_g2_i1	Q02374	76	75	40	114	34	108	4e-33	139	65	69	0.296759	NADH dehydrogenase [ubiquinone] 1 beta subcomplex subunit 2, mitochondrial (Complex I-AGGG) (CI-AGGG) (NADH-ubiquinone oxidoreductase AGGG subunit)	Complex I NDUFB2 subunit family
NODE_70287_length_467_cov_4.660287_g66795_i0.p1	NODE_70287_length_467_cov_4.660287_g66795_i0	P19382	61	119	1	119	1	113	7e-33	139	100	46	0.300046	Protein snail homolog Sna (Protein Xsnail) (Protein xSna)	Snail C2H2-type zinc-finger protein family
TRINITY_DN264445_c7_g1_i1.p2	TRINITY_DN264445_c7_g1_i1	P82920	72	87	14	100	1	87	5e-33	139	86	100	0.328643	28S ribosomal protein S21, mitochondrial (MRP-S21) (S21mt)	Bacterial ribosomal protein bS21 family
TRINITY_DN78351_c0_g1_i1.p2	TRINITY_DN78351_c0_g1_i1	Q9CXZ1	83	76	1	76	100	175	7e-33	139	99	43	0.471355	NADH dehydrogenase [ubiquinone] iron-sulfur protein 4, mitochondrial (Complex I-18 kDa) (CI-18 kDa) (Complex I-AQDQ) (CI-AQDQ) (NADH-ubiquinone oxidoreductase 18 kDa subunit)	Complex I NDUFS4 subunit family
TRINITY_DN207544_c0_g1_i1.p2	TRINITY_DN207544_c0_g1_i1	Q3T0N3	69	108	1	108	11	118	5e-33	139	100	57	0.596733	Calcium load-activated calcium channel (CLAC channel) (Transmembrane and coiled-coil domain-containing protein 1)	TMCO1 family
NODE_6119_length_864_cov_8.716564_g4409_i0.p3	NODE_6119_length_864_cov_8.716564_g4409_i0	Q3T0Z3	86	73	1	73	1	73	4e-33	139	99	100	0.631898	Ubiquitin-like protein 5	0
NODE_71602_length_464_cov_16.812048_g68101_i0.p2	NODE_71602_length_464_cov_16.812048_g68101_i0	Q6GL11	71	100	1	100	1	100	4e-33	139	100	45	1.14321	Charged multivesicular body protein 4b (Chromatin-modifying protein 4b) (CHMP4b)	SNF7 family
NODE_43167_length_528_cov_2.148225_g39943_i0.p1	NODE_43167_length_528_cov_2.148225_g39943_i0	Q6PBT6	78	83	1	83	1	83	3e-33	140	93	93	0.168159	GTP cyclohydrolase 1 feedback regulatory protein (GFRP) (GTP cyclohydrolase I feedback regulatory protein)	GFRP family
TRINITY_DN547892_c0_g1_i1.p1	TRINITY_DN547892_c0_g1_i1	P61485	97	66	1	66	10	75	2e-33	140	99	62	0.231988	60S ribosomal protein L36a	Eukaryotic ribosomal protein eL42 family
NODE_190198_length_320_cov_5.132841_g186296_i0.p1	NODE_190198_length_320_cov_5.132841_g186296_i0	Q32PE9	75	97	10	106	1	97	2e-33	140	92	95	0.310523	U6 snRNA-associated Sm-like protein LSm3	SnRNP Sm proteins family
NODE_14568_length_673_cov_8.253205_g12080_i0.p3	NODE_14568_length_673_cov_8.253205_g12080_i0	P60840	86	79	18	96	18	96	2e-33	140	82	65	0.554301	Alpha-endosulfine (ARPP-19e)	Endosulfine family
TRINITY_DN250660_c0_g2_i1.p1	TRINITY_DN250660_c0_g2_i1	Q32P78	97	67	1	67	1	67	2e-33	140	99	100	0.73654	DNA-directed RNA polymerases I, II, and III subunit RPABC5 (RNA polymerases I, II, and III subunit ABC5) (DNA-directed RNA polymerase III subunit L)	Archaeal RpoN/eukaryotic RPB10 RNA polymerase subunit family
NODE_227250_length_293_cov_1.778689_g223342_i0.p1	NODE_227250_length_293_cov_1.778689_g223342_i0	Q13405	72	87	1	87	80	166	1e-33	141	99	52	0.116062	39S ribosomal protein L49, mitochondrial (L49mt) (MRP-L49) (Mitochondrial large ribosomal subunit protein mL49) (Neighbor of FAU) (NOF) (Protein NOF1)	Mitochondrion-specific ribosomal protein mL49 family
NODE_40460_length_536_cov_2.340862_g37283_i0.p1	NODE_40460_length_536_cov_2.340862_g37283_i0	Q7L0Y3	42	180	1	177	53	232	3e-33	141	101	45	0.156065	tRNA methyltransferase 10 homolog C (HBV pre-S2 trans-regulated protein 2) (Mitochondrial ribonuclease P protein 1) (Mitochondrial RNase P protein 1) (RNA (guanine-9-)-methyltransferase domain-containing protein 1) (Renal carcinoma antigen NY-REN-49) (mRNA methyladenosine-N(1)-methyltransferase) (EC 2.1.1.-) (tRNA (adenine(9)-N(1))-methyltransferase) (EC 2.1.1.218) (tRNA (guanine(9)-N(1))-methylt…	Class IV-like SAM-binding methyltransferase superfamily, TRM10 family
NODE_162834_length_345_cov_2.716216_g158947_i0.p2	NODE_162834_length_345_cov_2.716216_g158947_i0	P35604	74	84	4	87	5	88	1e-33	141	91	47	0.218802	Coatomer subunit zeta-1 (Zeta-1-coat protein) (Zeta-1 COP)	Adaptor complexes small subunit family
NODE_8500_length_783_cov_6.057221_g6495_i0.p1	NODE_8500_length_783_cov_6.057221_g6495_i0	P63024	84	81	7	87	3	83	1e-33	141	75	79	0.28431	Vesicle-associated membrane protein 3 (VAMP-3) (Cellubrevin) (CEB) (Synaptobrevin-3)	Synaptobrevin family
TRINITY_DN209854_c0_g2_i2.p2	TRINITY_DN209854_c0_g2_i2	Q13227	56	147	1	144	1	145	1e-33	141	102	45	0.349548	G protein pathway suppressor 2 (GPS-2)	0
TRINITY_DN1422101_c0_g1_i1.p1	TRINITY_DN1422101_c0_g1_i1	Q99627	80	83	16	98	1	83	1e-33	141	85	40	0.401691	COP9 signalosome complex subunit 8 (SGN8) (Signalosome subunit 8) (COP9 homolog) (hCOP9) (JAB1-containing signalosome subunit 8)	CSN8 family
TRINITY_DN118441_c0_g1_i1.p1	TRINITY_DN118441_c0_g1_i1	P56812	79	95	22	116	22	114	1e-33	141	82	75	0.409271	Programmed cell death protein 5 (TF-1 cell apoptosis-related protein 19) (Protein TFAR19)	PDCD5 family
TRINITY_DN265621_c0_g2_i1.p1	TRINITY_DN265621_c0_g2_i1	P82934	77	83	15	97	5	87	1e-33	141	84	95	2.37313	Acyl-CoA-binding protein (ACBP) (EP)	ACBP family
TRINITY_DN368762_c0_g1_i1.p2	TRINITY_DN368762_c0_g1_i1	P01034	98	65	1	65	82	146	6e-34	142	98	45	0.081162	Cystatin-C (Cystatin-3) (Gamma-trace) (Neuroendocrine basic polypeptide) (Post-gamma-globulin)	Cystatin family
TRINITY_DN289031_c0_g1_i1.p1	TRINITY_DN289031_c0_g1_i1	Q5EA55	85	79	21	99	4	82	5e-34	142	80	58	0.090262	Golgin subfamily A member 7	ERF4 family
NODE_327496_length_244_cov_1.066667_g323583_i0.p1	NODE_327496_length_244_cov_1.066667_g323583_i0	B7VHK3	97	71	1	71	8	78	6e-34	142	99	91	0.112651	50S ribosomal protein L28	Bacterial ribosomal protein bL28 family
TRINITY_DN265064_c10_g2_i2.p1	TRINITY_DN265064_c10_g2_i2	P61283	76	89	1	89	1	89	5e-34	142	99	100	0.142534	Barrier-to-autointegration factor [Cleaved into: Barrier-to-autointegration factor, N-terminally processed]	BAF family
TRINITY_DN240202_c0_g3_i1.p1	TRINITY_DN240202_c0_g3_i1	Q8R034	89	74	1	74	1	74	8e-34	142	99	100	0.144542	Anaphase-promoting complex subunit 13 (APC13) (Cyclosome subunit 13)	APC13 family
TRINITY_DN9619_c0_g1_i1.p1	TRINITY_DN9619_c0_g1_i1	P0CB50	87	79	1	79	98	176	6e-34	142	100	40	0.183756	Peroxiredoxin-1 (EC 1.11.1.15)	Peroxiredoxin family, AhpC/Prx1 subfamily
NODE_31234_length_567_cov_5.509653_g28204_i0.p1	NODE_31234_length_567_cov_5.509653_g28204_i0	P31289	97	60	1	60	76	135	5e-34	142	77	44	0.376021	Protein Wnt-7b (XWnt-7b) (Fragment)	Wnt family
NODE_18418_length_636_cov_9.485520_g15747_i0.p1	NODE_18418_length_636_cov_9.485520_g15747_i0	Q9XSK2	42	169	1	165	1	169	1e-33	142	102	71	0.471496	CD63 antigen (CD antigen CD63)	Tetraspanin (TM4SF) family
TRINITY_DN148759_c0_g1_i1.p1	TRINITY_DN148759_c0_g1_i1	Q9JM76	73	93	1	93	1	93	5e-34	142	100	52	0.574825	Actin-related protein 2/3 complex subunit 3 (Arp2/3 complex 21 kDa subunit) (p21-ARC)	ARPC3 family
TRINITY_DN727571_c0_g1_i1.p1	TRINITY_DN727571_c0_g1_i1	Q9ULW3	51	132	21	145	29	160	7e-34	142	91	49	0.606363	Activator of basal transcription 1 (hABT1) (Basal transcriptional activator)	ESF2/ABP1 family
TRINITY_DN199189_c0_g1_i1.p1	TRINITY_DN199189_c0_g1_i1	P00429	72	82	4	85	5	86	5e-34	142	95	95	0.920729	Cytochrome c oxidase subunit 6B1 (Cytochrome c oxidase polypeptide VII) (Cytochrome c oxidase subunit AED) (Cytochrome c oxidase subunit VIb isoform 1) (COX VIb-1)	Cytochrome c oxidase subunit 6B family
TRINITY_DN780140_c0_g1_i1.p1	TRINITY_DN780140_c0_g1_i1	P04811	49	160	2	161	168	326	1e-33	142	99	43	15.5575	Heat shock protein 83 (HSP 82) (Fragment)	Heat shock protein 90 family
TRINITY_DN981587_c0_g1_i1.p1	TRINITY_DN981587_c0_g1_i1	Q04615	77	97	1	95	78	174	4e-34	143	83	41	0.109475	Vinculin (Metavinculin) (Fragment)	Vinculin/alpha-catenin family
NODE_186184_length_324_cov_1.527273_g182283_i0.p2	NODE_186184_length_324_cov_1.527273_g182283_i0	P18744	63	102	1	102	54	155	3e-34	143	95	41	0.3565	Oocyte zinc finger protein XlCOF20 (Fragment)	Krueppel C2H2-type zinc-finger protein family
NODE_77310_length_454_cov_9.375309_g73753_i0.p1	NODE_77310_length_454_cov_9.375309_g73753_i0	Q5E9C2	70	100	41	140	14	113	3e-34	143	71	89	0.401001	Dolichyl-diphosphooligosaccharide--protein glycosyltransferase subunit DAD1 (Oligosaccharyl transferase subunit DAD1) (Defender against cell death 1) (DAD-1)	DAD/OST2 family
TRINITY_DN71050_c0_g1_i1.p1	TRINITY_DN71050_c0_g1_i1	Q6GPY0	93	73	1	73	24	96	1e-34	144	99	76	0.104433	Mitochondrial import inner membrane translocase subunit Tim13-A	Small Tim family
NODE_177802_length_331_cov_2.375887_g173904_i0.p2	NODE_177802_length_331_cov_2.375887_g173904_i0	Q9EPC6	72	88	1	88	1	88	2e-34	144	100	63	0.155189	Profilin-2 (Profilin II)	Profilin family
NODE_55230_length_498_cov_2.630290_g51882_i0.p2	NODE_55230_length_498_cov_2.630290_g51882_i0	Q56K04	77	77	27	103	1	77	2e-34	144	74	100	0.205817	Cysteine-rich protein 1 (CRP-1)	0
TRINITY_DN34342_c0_g1_i1.p1	TRINITY_DN34342_c0_g1_i1	Q8WUD4	71	93	36	128	32	124	2e-34	144	72	56	0.308975	Coiled-coil domain-containing protein 12	0
NODE_101819_length_416_cov_5.234332_g98099_i0.p1	NODE_101819_length_416_cov_5.234332_g98099_i0	Q3T0D8	69	113	1	112	1	111	2e-34	144	101	70	0.421712	Ragulator complex protein LAMTOR1 (Late endosomal/lysosomal adaptor and MAPK and MTOR activator 1)	LAMTOR1 family
TRINITY_DN231601_c0_g1_i1.p1	TRINITY_DN231601_c0_g1_i1	Q9D8P4	70	102	1	102	1	102	2e-34	144	100	58	0.495997	39S ribosomal protein L17, mitochondrial (L17mt) (MRP-L17)	Bacterial ribosomal protein bL17 family
TRINITY_DN198202_c0_g3_i1.p1	TRINITY_DN198202_c0_g3_i1	Q4VC05	81	89	28	116	1	89	2e-34	144	75	42	0.74845	B-cell CLL/lymphoma 7 protein family member A	BCL7 family
NODE_113878_length_400_cov_3.729345_g110106_i0.p1	NODE_113878_length_400_cov_3.729345_g110106_i0	Q502B0	70	99	1	99	1	99	7e-35	145	100	73	0.127994	39S ribosomal protein L41, mitochondrial (L41mt) (MRP-L41)	Mitochondrion-specific ribosomal protein mL41 family
TRINITY_DN128088_c0_g2_i1.p1	TRINITY_DN128088_c0_g2_i1	Q61025	88	82	39	120	2	83	1e-34	145	68	62	0.142575	Intraflagellar transport protein 20 homolog (mIFT20)	0
NODE_229937_length_291_cov_2.574380_g226029_i0.p1	NODE_229937_length_291_cov_2.574380_g226029_i0	Q8TGM6	100	67	30	96	50	116	1e-34	145	70	54	0.149868	Protein TAR1 (Transcript antisense to ribosomal RNA protein 1)	0
TRINITY_DN948376_c0_g1_i1.p1	TRINITY_DN948376_c0_g1_i1	P83876	96	69	1	69	62	130	7e-35	145	100	49	0.163288	Thioredoxin-like protein 4A (DIM1 protein homolog) (Spliceosomal U5 snRNP-specific 15 kDa protein) (Thioredoxin-like U5 snRNP protein U5-15kD)	DIM1 family
TRINITY_DN241599_c0_g1_i1.p2	TRINITY_DN241599_c0_g1_i1	O75293	63	111	17	124	50	160	7e-35	145	89	69	0.169747	Growth arrest and DNA damage-inducible protein GADD45 beta (Myeloid differentiation primary response protein MyD118) (Negative growth regulatory protein MyD118)	GADD45 family
TRINITY_DN1049200_c0_g1_i1.p1	TRINITY_DN1049200_c0_g1_i1	O95059	66	111	29	139	6	116	6e-35	145	80	90	0.252045	Ribonuclease P protein subunit p14 (EC 3.1.26.5)	Eukaryotic/archaeal RNase P protein component 2 family
TRINITY_DN28011_c0_g1_i1.p2	TRINITY_DN28011_c0_g1_i1	Q90YI5	81	81	33	113	1	81	1e-34	145	71	90	0.437801	Mitochondrial import inner membrane translocase subunit Tim8 A	Small Tim family
NODE_63785_length_479_cov_55.044186_g60349_i0.p1	NODE_63785_length_479_cov_55.044186_g60349_i0	Q8IY57	92	73	1	73	1	73	1e-34	145	58	41	0.492472	YY1-associated factor 2	0
NODE_26468_length_587_cov_10.040892_g23534_i0.p2	NODE_26468_length_587_cov_10.040892_g23534_i0	Q3ZBL0	95	76	1	76	1	76	7e-35	145	99	100	0.548837	Small nuclear ribonucleoprotein G (snRNP-G) (Sm protein G) (Sm-G) (SmG)	SnRNP Sm proteins family
NODE_107472_length_408_cov_13.713092_g103729_i0.p1	NODE_107472_length_408_cov_13.713092_g103729_i0	P06897	100	73	64	136	23	95	6e-35	145	54	56	0.877639	Histone H2A type 1	Histone H2A family
NODE_98813_length_421_cov_1.368280_g95118_i0.p1	NODE_98813_length_421_cov_1.368280_g95118_i0	P46898	84	92	1	92	88	179	3e-35	146	99	51	0.176152	50S ribosomal protein L6 (BL10)	Universal ribosomal protein uL6 family
TRINITY_DN81034_c0_g2_i1.p1	TRINITY_DN81034_c0_g2_i1	A1L2W9	59	112	3	114	4	115	4e-35	146	87	90	0.338687	Pleckstrin homology-like domain family A member 2 (Imprinted in placenta and liver protein)	PHLDA2 family
NODE_39041_length_540_cov_4.580448_g35879_i0.p1	NODE_39041_length_540_cov_4.580448_g35879_i0	Q9CPY4	88	83	51	131	45	127	3e-35	146	63	65	0.356373	Cyclin-dependent kinase 2-associated protein 2 (CDK2-associated protein 2) (DOC-1-related protein) (DOC-1R)	CDK2AP family
TRINITY_DN130798_c0_g1_i1.p2	TRINITY_DN130798_c0_g1_i1	Q5F4A9	74	102	83	182	128	229	7e-35	146	55	44	4.88652	ADP-ribosylation factor-like protein 6-interacting protein 4 (ARL-6-interacting protein 4) (Aip-4)	ARL6IP4 family
TRINITY_DN266774_c0_g1_i1.p1	TRINITY_DN266774_c0_g1_i1	A6QLJ4	100	68	3	70	1	68	2e-35	147	97	81	0.094708	CDC42 small effector protein 2	CDC42SE/SPEC family
NODE_370934_length_230_cov_2.232044_g367021_i0.p2	NODE_370934_length_230_cov_2.232044_g367021_i0	Q9MZA9	99	76	1	76	77	152	3e-35	147	100	49	0.115386	Vimentin (Fragment)	Intermediate filament family
NODE_264581_length_271_cov_1.630631_g260669_i0.p1	NODE_264581_length_271_cov_1.630631_g260669_i0	Q0VFH6	74	90	1	90	99	188	3e-35	147	100	44	0.122014	39S ribosomal protein L22, mitochondrial (L22mt) (MRP-L22)	Universal ribosomal protein uL22 family
NODE_43905_length_526_cov_2.308176_g40678_i0.p1	NODE_43905_length_526_cov_2.308176_g40678_i0	P36543	67	102	2	103	125	226	3e-35	147	98	45	0.123871	V-type proton ATPase subunit E 1 (V-ATPase subunit E 1) (V-ATPase 31 kDa subunit) (p31) (Vacuolar proton pump subunit E 1)	V-ATPase E subunit family
TRINITY_DN1300305_c0_g1_i1.p1	TRINITY_DN1300305_c0_g1_i1	P37805	71	91	1	91	1	91	1e-35	147	100	46	0.191268	Transgelin-3 (Neuronal protein 22) (NP22) (Neuronal protein NP25)	Calponin family
NODE_91137_length_432_cov_4.125326_g87489_i0.p1	NODE_91137_length_432_cov_4.125326_g87489_i0	Q6IQ86	99	75	1	75	1	75	2e-35	147	99	100	0.377272	Probable protein BRICK1	BRK1 family
NODE_415703_length_219_cov_1.223529_g411790_i0.p1	NODE_415703_length_219_cov_1.223529_g411790_i0	P49459	100	72	1	72	77	148	1e-35	148	100	47	0.087538	Ubiquitin-conjugating enzyme E2 A (EC 2.3.2.23) (E2 ubiquitin-conjugating enzyme A) (RAD6 homolog A) (HR6A) (hHR6A) (Ubiquitin carrier protein A) (Ubiquitin-protein ligase A)	Ubiquitin-conjugating enzyme family
TRINITY_DN258434_c3_g4_i1.p1	TRINITY_DN258434_c3_g4_i1	Q5E951	64	114	1	114	95	208	9e-36	148	100	47	0.128866	Tubulin-folding cofactor B (Cytoskeleton-associated protein 1) (Cytoskeleton-associated protein CKAPI) (Tubulin-specific chaperone B)	TBCB family
TRINITY_DN1162182_c0_g1_i1.p1	TRINITY_DN1162182_c0_g1_i1	Q8WV19	86	84	1	84	1	84	1e-35	148	100	53	0.16188	Vesicle transport protein SFT2A (SFT2 domain-containing protein 1) (pRGR1)	SFT2 family
NODE_233286_length_289_cov_1.862500_g229377_i0.p1	NODE_233286_length_289_cov_1.862500_g229377_i0	Q17QG5	95	74	21	94	1	74	1e-35	148	78	45	0.198342	Ubiquitin-conjugating enzyme E2 G2 (EC 2.3.2.23) (E2 ubiquitin-conjugating enzyme G2) (Ubiquitin carrier protein G2) (Ubiquitin-protein ligase G2)	Ubiquitin-conjugating enzyme family
TRINITY_DN1172300_c0_g1_i1.p1	TRINITY_DN1172300_c0_g1_i1	P83984	52	153	13	164	1	152	1e-35	148	93	81	0.200721	Pancreatic IgW, short secretory form (Fragment)	0
NODE_327965_length_244_cov_1.061538_g324052_i0.p1	NODE_327965_length_244_cov_1.061538_g324052_i0	Q99LU0	95	81	1	81	58	138	5e-36	149	100	41	0.064827	Charged multivesicular body protein 1b-1 (Chromatin-modifying protein 1b-1) (CHMP1b-1)	SNF7 family
NODE_365405_length_232_cov_1.136612_g361492_i0.p1	NODE_365405_length_232_cov_1.136612_g361492_i0	Q8QHI3	95	76	2	77	106	181	7e-36	149	99	42	0.118477	ADP-ribosylation factor-like protein 3	Small GTPase superfamily, Arf family
NODE_156968_length_351_cov_2.543046_g153085_i0.p1	NODE_156968_length_351_cov_2.543046_g153085_i0	Q05B71	69	105	12	116	1	105	5e-36	149	91	78	0.283001	CDGSH iron-sulfur domain-containing protein 2	CISD protein family, CISD2 subfamily
TRINITY_DN232193_c0_g1_i1.p1	TRINITY_DN232193_c0_g1_i1	Q8WW12	58	137	43	179	44	177	8e-36	149	76	77	0.31894	PEST proteolytic signal-containing nuclear protein (PCNP) (PEST-containing nuclear protein)	0
NODE_71741_length_464_cov_5.619277_g68240_i0.p1	NODE_71741_length_464_cov_5.619277_g68240_i0	Q6PCS6	76	91	4	94	3	93	7e-36	149	97	55	0.401875	Mitochondrial fission process protein 1 (Mitochondrial 18 kDa protein) (MTP18)	MTFP1 family
TRINITY_DN225753_c0_g2_i1.p2	TRINITY_DN225753_c0_g2_i1	P02553	93	72	1	72	9	80	2e-36	150	100	45	0.062055	Tubulin alpha chain (Fragment)	Tubulin family
NODE_135615_length_374_cov_2.169231_g131767_i0.p1	NODE_135615_length_374_cov_2.169231_g131767_i0	Q9DFZ4	70	90	26	115	1	90	3e-36	150	73	80	0.17946	Protein Churchill	Churchill family
NODE_126849_length_384_cov_2.958209_g123020_i0.p1	NODE_126849_length_384_cov_2.958209_g123020_i0	Q9NV31	69	108	21	127	1	108	2e-36	150	85	59	0.247784	U3 small nucleolar ribonucleoprotein protein IMP3 (U3 snoRNP protein IMP3) (BRMS2)	Universal ribosomal protein uS4 family
NODE_18289_length_637_cov_18.010204_g15622_i0.p2	NODE_18289_length_637_cov_18.010204_g15622_i0	Q6AZJ9	90	81	1	81	1	81	3e-36	150	89	98	0.606642	40S ribosomal protein S21	Eukaryotic ribosomal protein eS21 family
NODE_38236_length_542_cov_9.212982_g35085_i0.p1	NODE_38236_length_542_cov_9.212982_g35085_i0	A4IHY1	46	160	1	153	1	160	3e-36	150	105	56	0.626159	Proteasome assembly chaperone 1	PSMG1 family
NODE_228027_length_292_cov_8.090535_g224119_i0.p2	NODE_228027_length_292_cov_8.090535_g224119_i0	Q2TA37	94	77	20	96	1	77	3e-36	150	80	42	0.965172	ADP-ribosylation factor-like protein 2	Small GTPase superfamily, Arf family
TRINITY_DN2057_c0_g1_i2.p1	TRINITY_DN2057_c0_g1_i2	Q56JX5	94	81	18	98	36	116	2e-36	150	75	65	1.3337	40S ribosomal protein S25	Eukaryotic ribosomal protein eS25 family
TRINITY_DN126580_c0_g2_i1.p2	TRINITY_DN126580_c0_g2_i1	P62807	99	78	15	92	40	117	1e-36	151	85	62	0.224534	Histone H2B type 1-C/E/F/G/I (Histone H2B.1 A) (Histone H2B.a) (H2B/a) (Histone H2B.g) (H2B/g) (Histone H2B.h) (H2B/h) (Histone H2B.k) (H2B/k) (Histone H2B.l) (H2B/l)	Histone H2B family
NODE_87347_length_438_cov_3.544987_g83728_i0.p1	NODE_87347_length_438_cov_3.544987_g83728_i0	Q56JV6	51	142	3	143	52	193	1e-36	151	98	41	0.225857	Twinfilin-1	Actin-binding proteins ADF family, Twinfilin subfamily
TRINITY_DN340048_c0_g1_i1.p1	TRINITY_DN340048_c0_g1_i1	Q6GPT7	70	107	1	107	1	107	1e-36	151	100	74	0.35031	Coiled-coil domain-containing protein 58	CCDC58 family
NODE_75121_length_458_cov_5.811736_g71593_i0.p1	NODE_75121_length_458_cov_5.811736_g71593_i0	P97478	74	100	37	131	33	132	1e-36	151	76	46	0.423	5-demethoxyubiquinone hydroxylase, mitochondrial (DMQ hydroxylase) (EC 1.14.13.-) (Timing protein clk-1 homolog) (Ubiquinone biosynthesis monooxygenase COQ7)	COQ7 family
NODE_66886_length_473_cov_8.943396_g63418_i0.p2	NODE_66886_length_473_cov_8.943396_g63418_i0	Q6PBR7	68	101	1	101	1	101	1e-36	151	98	98	0.603195	Ribosomal protein 63, mitochondrial (Mitochondrial ribosomal protein 63) (Mitochondrial ribosomal protein L57)	Mitochondrion-specific ribosomal protein mL63 family
TRINITY_DN1525838_c0_g1_i1.p1	TRINITY_DN1525838_c0_g1_i1	D3ZTX0	76	96	2	97	14	109	6e-37	152	99	42	0.088748	Transmembrane emp24 domain-containing protein 7 (p24 family protein gamma-3) (p24gamma3) (p27)	EMP24/GP25L family
NODE_69190_length_469_cov_4.916667_g65705_i0.p1	NODE_69190_length_469_cov_4.916667_g65705_i0	P24390	75	95	62	156	1	95	4e-37	153	61	45	0.375942	ER lumen protein-retaining receptor 1 (KDEL endoplasmic reticulum protein retention receptor 1) (KDEL receptor 1) (Putative MAPK-activating protein PM23)	ERD2 family
TRINITY_DN210620_c0_g1_i1.p1	TRINITY_DN210620_c0_g1_i1	Q02960	63	114	23	136	1	114	3e-37	153	83	99	0.500224	Macrophage migration inhibitory factor (MIF) (EC 5.3.2.1) (L-dopachrome isomerase) (L-dopachrome tautomerase) (EC 5.3.3.12) (Phenylpyruvate tautomerase)	MIF family
NODE_50976_length_507_cov_20.342795_g47666_i0.p1	NODE_50976_length_507_cov_20.342795_g47666_i0	P13789	50	169	1	168	74	241	4e-37	153	101	59	0.798725	Troponin T, cardiac muscle (TnTc) (Cardiac muscle troponin T) (cTnT)	Troponin T family
NODE_5780_length_879_cov_13.424096_g4119_i0.p1	NODE_5780_length_879_cov_13.424096_g4119_i0	Q98TF8	78	103	16	117	17	119	3e-37	153	81	80	0.953402	60S ribosomal protein L22	Eukaryotic ribosomal protein eL22 family
TRINITY_DN124675_c0_g1_i1.p1	TRINITY_DN124675_c0_g1_i1	Q32PB8	93	81	1	81	1	81	4e-37	153	96	98	1.74865	40S ribosomal protein S21	Eukaryotic ribosomal protein eS21 family
NODE_432537_length_215_cov_1.512048_g428624_i0.p2	NODE_432537_length_215_cov_1.512048_g428624_i0	A0A5B9	100	71	1	71	72	142	1e-37	154	100	40	0.097519	T cell receptor beta constant 2	0
NODE_408082_length_221_cov_1.191860_g404169_i0.p2	NODE_408082_length_221_cov_1.191860_g404169_i0	Q48NZ3	100	73	1	73	12	84	2e-37	154	100	52	0.123451	30S ribosomal protein S6	Bacterial ribosomal protein bS6 family
NODE_8281_length_789_cov_5.225676_g6311_i0.p1	NODE_8281_length_789_cov_5.225676_g6311_i0	Q7SXS2	61	123	1	120	1	123	2e-37	154	103	48	0.171384	Protein YIPF5 (YIP1 family member 5)	YIP1 family
TRINITY_DN15695_c0_g2_i1.p1	TRINITY_DN15695_c0_g2_i1	Q3B8G0	75	91	1	91	1	91	2e-37	154	100	57	0.246577	CXXC motif containing zinc binding protein (UPF0587 protein C1orf123 homolog)	UPF0587 family
NODE_191500_length_319_cov_3.944444_g187598_i0.p1	NODE_191500_length_319_cov_3.944444_g187598_i0	Q9H0R3	76	88	19	106	46	133	2e-37	154	83	42	0.295714	Transmembrane protein 222	0
NODE_36131_length_549_cov_5.302000_g33015_i0.p2	NODE_36131_length_549_cov_5.302000_g33015_i0	Q3SZ68	81	89	1	89	1	89	2e-37	154	97	98	0.318991	Ragulator complex protein LAMTOR5 (Late endosomal/lysosomal adaptor and MAPK and MTOR activator 5)	LAMTOR5 family
NODE_59188_length_489_cov_4.756818_g55792_i0.p1	NODE_59188_length_489_cov_4.756818_g55792_i0	O14548	60	115	31	145	1	114	2e-37	154	78	101	0.418515	Cytochrome c oxidase subunit 7A-related protein, mitochondrial (COX7a-related protein) (Cytochrome c oxidase subunit VIIa-related protein) (EB1)	Cytochrome c oxidase VIIa family
TRINITY_DN246607_c0_g1_i1.p1	TRINITY_DN246607_c0_g1_i1	P56384	60	141	2	141	1	141	1e-37	154	99	100	0.535586	ATP synthase F(0) complex subunit C3, mitochondrial (ATP synthase lipid-binding protein) (ATP synthase membrane subunit c locus 3) (ATP synthase proteolipid P3) (ATPase protein 9) (ATPase subunit c)	ATPase C chain family
NODE_4222_length_979_cov_10.535484_g2813_i0.p1	NODE_4222_length_979_cov_10.535484_g2813_i0	Q13542	70	112	6	111	10	120	2e-37	154	100	93	0.711025	Eukaryotic translation initiation factor 4E-binding protein 2 (4E-BP2) (eIF4E-binding protein 2)	EIF4E-binding protein family
NODE_18055_length_639_cov_23.630508_g15402_i0.p1	NODE_18055_length_639_cov_23.630508_g15402_i0	Q2KHT7	87	84	24	107	1	84	1e-37	154	78	100	1.32904	40S ribosomal protein S27	Eukaryotic ribosomal protein eS27 family
TRINITY_DN76936_c0_g2_i1.p2	TRINITY_DN76936_c0_g2_i1	P23438	94	79	1	79	105	183	5e-38	155	99	43	0.120761	Translocon-associated protein subunit beta (TRAP-beta) (Glycoprotein 25H) (gp25H) (Signal sequence receptor subunit beta) (SSR-beta)	TRAP-beta family
NODE_84894_length_442_cov_2.656489_g81288_i0.p1	NODE_84894_length_442_cov_2.656489_g81288_i0	Q6DI06	93	80	58	137	1	80	6e-38	155	54	91	0.168167	Mitochondrial import inner membrane translocase subunit Tim10	Small Tim family
TRINITY_DN1547428_c0_g1_i1.p1	TRINITY_DN1547428_c0_g1_i1	Q9Y3B7	69	106	1	106	51	156	9e-38	155	100	55	0.190673	39S ribosomal protein L11, mitochondrial (L11mt) (MRP-L11) (Mitochondrial large ribosomal subunit protein uL11m)	Universal ribosomal protein uL11 family
NODE_68212_length_471_cov_3.220379_g64732_i0.p2	NODE_68212_length_471_cov_3.220379_g64732_i0	A7MBJ1	80	87	1	87	1	87	7e-38	155	100	66	0.232711	Maturin (Maturin neural progenitor differentiation regulator protein homolog)	MTURN family
TRINITY_DN227078_c0_g2_i1.p3	TRINITY_DN227078_c0_g2_i1	Q4AEH7	78	88	1	88	101	188	9e-38	155	97	46	0.369356	Glutathione peroxidase 2 (GPx-2) (GSHPx-2) (EC 1.11.1.9) (Glutathione peroxidase-gastrointestinal) (GPx-GI) (GSHPx-GI)	Glutathione peroxidase family
NODE_16265_length_655_cov_9.693069_g13706_i0.p1	NODE_16265_length_655_cov_9.693069_g13706_i0	Q2NKU9	47	169	1	160	1	167	1e-37	155	105	101	0.737807	Epithelial membrane protein 2 (EMP-2)	PMP-22/EMP/MP20 family
TRINITY_DN1518294_c0_g1_i1.p1	TRINITY_DN1518294_c0_g1_i1	Q9CQC7	62	127	2	127	4	128	3e-38	156	98	98	0.179541	NADH dehydrogenase [ubiquinone] 1 beta subcomplex subunit 4 (Complex I-B15) (CI-B15) (NADH-ubiquinone oxidoreductase B15 subunit)	Complex I NDUFB4 subunit family
TRINITY_DN1174329_c0_g1_i1.p1	TRINITY_DN1174329_c0_g1_i1	Q3T0Z8	99	75	25	99	1	75	3e-38	156	68	87	0.329824	Small nuclear ribonucleoprotein F (snRNP-F) (Sm protein F) (Sm-F) (SmF)	SnRNP Sm proteins family, SmF/LSm6 subfamily
NODE_3297_length_1067_cov_7.098232_g2114_i0.p1	NODE_3297_length_1067_cov_7.098232_g2114_i0	Q0III6	71	107	1	106	1	107	1e-37	156	45	44	0.479636	DnaJ homolog subfamily B member 6 (MRJ)	0
TRINITY_DN110175_c0_g1_i1.p1	TRINITY_DN110175_c0_g1_i1	A7MCB7	74	101	1	101	65	165	2e-38	157	100	52	0.122757	Translation machinery-associated protein 16	UPF0534 family
TRINITY_DN222544_c0_g1_i1.p1	TRINITY_DN222544_c0_g1_i1	Q4R7W6	58	131	17	142	110	239	2e-38	157	88	55	0.180634	Tetraspanin-1 (Tspan-1)	Tetraspanin (TM4SF) family
NODE_31292_length_567_cov_4.086873_g28261_i0.p1	NODE_31292_length_567_cov_4.086873_g28261_i0	Q5BJP3	92	84	22	105	1	84	2e-38	157	79	99	0.183042	Ubiquitin-fold modifier 1	UFM1 family
TRINITY_DN220393_c0_g1_i1.p2	TRINITY_DN220393_c0_g1_i1	Q0X0C4	52	162	1	160	154	310	4e-38	157	98	51	0.205385	Protein HEXIM1	HEXIM family
TRINITY_DN133102_c0_g1_i1.p1	TRINITY_DN133102_c0_g1_i1	Q9CQC9	86	90	1	90	1	86	2e-38	157	100	45	0.243876	GTP-binding protein SAR1b	Small GTPase superfamily, SAR1 family
NODE_35912_length_550_cov_3.475050_g32802_i0.p1	NODE_35912_length_550_cov_3.475050_g32802_i0	P18515	67	112	1	110	46	156	4e-38	157	63	71	0.250972	Retinoic acid receptor beta (RAR-beta) (Nuclear receptor subfamily 1 group B member 2) (Fragment)	Nuclear hormone receptor family, NR1 subfamily
NODE_176311_length_332_cov_5.611307_g172415_i0.p1	NODE_176311_length_332_cov_5.611307_g172415_i0	Q5ZKG5	77	95	13	107	7	101	2e-38	157	86	60	0.301759	Low molecular weight phosphotyrosine protein phosphatase (LMW-PTP) (LMW-PTPase) (EC 3.1.3.48) (Low molecular weight cytosolic acid phosphatase) (EC 3.1.3.2)	Low molecular weight phosphotyrosine protein phosphatase family
NODE_47417_length_516_cov_6.364026_g44140_i0.p1	NODE_47417_length_516_cov_6.364026_g44140_i0	Q148L7	62	131	1	130	2	132	2e-38	157	99	99	0.410461	p53 and DNA damage-regulated protein 1	Prefoldin subunit beta family
TRINITY_DN256129_c0_g2_i1.p2	TRINITY_DN256129_c0_g2_i1	P02826	90	86	5	90	3	88	1e-38	157	96	40	0.496626	Heat shock 70 kDa protein cognate 1 (Heat shock 70 kDa protein 70C) (Fragments)	Heat shock protein 70 family
TRINITY_DN249345_c0_g1_i1.p2	TRINITY_DN249345_c0_g1_i1	Q4U2R6	64	121	43	161	8	128	3e-38	157	75	95	0.7633	39S ribosomal protein L51, mitochondrial (L51mt) (MRP-L51) (Mitochondrial large ribosomal subunit protein mL51) (bMRP-64) (bMRP64)	Mitochondrion-specific ribosomal protein mL51 family
TRINITY_DN45534_c0_g1_i1.p1	TRINITY_DN45534_c0_g1_i1	Q7SZB5	78	108	3	110	2	109	2e-38	157	98	54	0.81701	Charged multivesicular body protein 1b (Chromatin-modifying protein 1b) (CHMP1b)	SNF7 family
TRINITY_DN258348_c0_g1_i1.p1	TRINITY_DN258348_c0_g1_i1	P49255	41	215	22	236	8	221	7e-38	157	89	96	2.50415	Serum amyloid P-component (SAP)	Pentraxin family
NODE_237998_length_286_cov_2.042194_g234089_i0.p1	NODE_237998_length_286_cov_2.042194_g234089_i0	O62846	90	83	1	83	127	209	5e-39	159	92	40	0.094799	cAMP-dependent protein kinase catalytic subunit gamma (PKA C-gamma) (EC 2.7.11.11) (Fragment)	Protein kinase superfamily, AGC Ser/Thr protein kinase family, cAMP subfamily
NODE_331865_length_242_cov_2.041451_g327952_i0.p2	NODE_331865_length_242_cov_2.041451_g327952_i0	B0KK58	100	80	1	80	40	119	6e-39	159	100	48	0.113582	50S ribosomal protein L10	Universal ribosomal protein uL10 family
NODE_204854_length_309_cov_1.730769_g200949_i0.p2	NODE_204854_length_309_cov_1.730769_g200949_i0	O35130	74	103	1	103	130	232	5e-39	159	100	42	0.121761	Ribosomal RNA small subunit methyltransferase NEP1 (EC 2.1.1.-) (18S rRNA (pseudouridine(1248)-N1)-methyltransferase) (18S rRNA Psi1248 methyltransferase) (Nucleolar protein EMG1 homolog) (Protein C2f) (Ribosome biogenesis protein NEP1)	Class IV-like SAM-binding methyltransferase superfamily, RNA methyltransferase NEP1 family
NODE_327961_length_244_cov_1.061538_g324048_i0.p2	NODE_327961_length_244_cov_1.061538_g324048_i0	O31742	100	80	1	80	34	113	6e-39	159	100	70	0.128545	50S ribosomal protein L19	Bacterial ribosomal protein bL19 family
TRINITY_DN328075_c0_g1_i1.p1	TRINITY_DN328075_c0_g1_i1	Q148F0	72	101	12	112	1	101	6e-39	159	89	100	0.175138	Ubiquitin-related modifier 1	URM1 family
NODE_188349_length_322_cov_1.956044_g184447_i0.p1	NODE_188349_length_322_cov_1.956044_g184447_i0	Q7ZYG4	76	99	1	99	116	214	4e-39	159	99	46	0.191749	Osteoclast-stimulating factor 1	0
NODE_113463_length_401_cov_1.928977_g109693_i0.p1	NODE_113463_length_401_cov_1.928977_g109693_i0	Q13084	70	103	1	103	1	103	4e-39	159	95	40	0.192488	39S ribosomal protein L28, mitochondrial (L28mt) (MRP-L28) (Melanoma antigen p15) (Melanoma-associated antigen recognized by T-lymphocytes) (Mitochondrial large ribosomal subunit protein bL28m)	Bacterial ribosomal protein bL28 family
TRINITY_DN521020_c0_g1_i1.p1	TRINITY_DN521020_c0_g1_i1	Q68FA2	64	121	67	186	1	121	1e-38	159	65	70	0.216037	UPF0687 protein C20orf27 homolog	UPF0687 family
TRINITY_DN627479_c0_g1_i1.p2	TRINITY_DN627479_c0_g1_i1	P84081	89	85	1	85	1	85	6e-39	159	100	47	0.343099	ADP-ribosylation factor 2	Small GTPase superfamily, Arf family
NODE_3851_length_1011_cov_8.702703_g2529_i0.p1	NODE_3851_length_1011_cov_8.702703_g2529_i0	P14434	43	190	92	278	54	242	2e-38	159	65	74	0.384221	H-2 class II histocompatibility antigen, A-B alpha chain (IAalpha)	MHC class II family
TRINITY_DN253226_c0_g2_i1.p1	TRINITY_DN253226_c0_g2_i1	Q9NQP4	63	128	7	134	1	128	6e-39	159	96	96	0.539912	Prefoldin subunit 4 (Protein C-1)	Prefoldin subunit beta family
NODE_304037_length_253_cov_1.269608_g300124_i0.p1	NODE_304037_length_253_cov_1.269608_g300124_i0	A4IIZ9	95	83	1	83	34	116	3e-39	160	100	49	0.081483	Mediator of RNA polymerase II transcription subunit 28 (Mediator complex subunit 28)	Mediator complex subunit 28 family
[truncated: 786 more rows]

## Sheet: Ptevio_TxP
Query ID	Query ID2	ToxProt ID	ID	alignmentlen	qStart	qStop	sStart	sStop	eval	score	qCov	sCov	TPM_Exp	Toxin name	Toxin family	KEGG_gene	KEGG_KO	KEGG_map	KEGG_drug
[truncated: 129 more rows]

[truncated: 2 more sheets: ToxFam, FunAnn]
