# Supplementary material for: Stingray Venom Proteins: Mechanisms of Action Revealed Using a Novel Network Pharmacology Approach
Source: Mar Drugs. 2021 Dec 24;20(1):27. doi: 10.3390/md20010027 (PMC8781517; doi:10.3390/md20010027)
Supplement: Supplementary file 1 [file marinedrugs-20-00027-s001.zip › Dataset_S6_Silva_Potmot_Raw.xlsx]

## Sheet: Legend
Abbreviation	Definition
Potmot	Potamotrygon motoro
Himleo	Himantura leoparda
Daspas	Dasyatis pastinaca
Ptevio	Pteroplatytrygon violacea
Potleo	Potamotrygon leopoldi
SiPotmot	Potamotrygon motoro(Silva et al., 2018)
OliPotfal	Potamotrygon falkneri (Oliveira et al., 2016)
OliPotama	Potamotrygon amandae (Oliveira et al., 2016)
FW	Freshwater
Mar	Marine
WhoTisExt	Whole Tissue Extract
TxP	ToxProt
TR	Transcriptome
HCS	High-content screening
ToxFam	Toxin family
FunAnn	Functional annotation against KEGG
Query	Contig
ID	Identity
alignmentlen	Alignment length
qStart	Query Start = start of alignment in the contig sequence
qStop	Query Stop = end of alignment in the contig sequence
sStart	Subject Start = start of alignment in the Uniprot or ToxProt sequence
sStop	Subject Stop = end of alignment in the Uniprot or ToxProt sequence
eval	E-Value
score	Bit score
qCov	Query Coverage
sCov	Subject Coverage
TPM_Exp	Expression value
AbsExp	Absolute expression = Sum of all expression values in this category
RelExp	Relative expression = Sum of all expression values in this category relateive to the number of hits
C.	Count = Number of hits against one category (e.g. Protein family)
KEGG_gene	Annotated gene in KEGG database
KEGG_KO	Functional group to which the KEGG_gene belongs
KEGG_map	Annotated pathway for the KEGG functional group
KEGG_Drug	Related drug to the annotated KEGG pathways

## Sheet: SiPotmot_TxP
Query ID1	Query ID2	ToxProt ID	ID	alignmentlen	qStart	qStop	sStart	sStop	eval	score	qCov	sCov	TPM_Exp	Toxin name	Toxin family	kegg_gene	ko_gene	ko_pathway	ko_drug
TRINITY_DN319589_c0_g1_i1.p1	TRINITY_DN319589_c0_g1_i1	A0A0A1I6N9	41	32	5	36	25	56	0.000712	30	64	43	0.098046	Antimicrobial peptide AcrAP2	Non-disulfide-bridged peptide (NDBP) superfamily, Short antimicrobial peptide (group 4) family
TRINITY_DN257815_c0_g1_i1.p2	TRINITY_DN257815_c0_g1_i1	P0DMW7	46	28	1	28	22	49	0.000492	30	78	47	0.099878	PI-actitoxin-Aeq3b (PI-AITX-Aeq3b) (Kunitz-type proteinase inhibitor AEPI-II)	Venom Kunitz-type family, Sea anemone type 2 potassium channel toxin subfamily
TRINITY_DN138133_c3_g1_i1.p3	TRINITY_DN138133_c3_g1_i1	P28374	43	30	4	29	8	37	0.000445	30	97	79	0.100108	Natriuretic peptide DNP	Natriuretic peptide family
TRINITY_DN292026_c0_g1_i1.p1	TRINITY_DN292026_c0_g1_i1	P0DI88	46	26	4	29	1	26	0.00063	30	60	70	0.100641	L-amino-acid oxidase (BjarLAAO-I) (LAAO) (LAO) (EC 1.4.3.2) (Fragment)	Flavin monoamine oxidase family, FIG1 subfamily
NODE_579980_length_166_cov_0.764228_g571319_i0.p1	NODE_579980_length_166_cov_0.764228_g571319_i0	P24777	43	44	15	54	1	44	0.001	30	80	72	0.11853	Cytotoxin 3 (Toxin 11/11A)	Snake three-finger toxin family, Short-chain subfamily, Type IB cytotoxin sub-subfamily
NODE_777124_length_151_cov_0.851852_g768463_i0.p2	NODE_777124_length_151_cov_0.851852_g768463_i0	P55927	44	25	2	26	4	28	0.00053	30	93	53	0.11906	Potassium channel toxin alpha-KTx 7.1 (Pandinotoxin-alpha) (Potassium channel-blocking toxin 2) (Pi-2) (Pi2) (Toxin PiTX-K-alpha) (Fragment)	Short scorpion toxin superfamily, Potassium channel inhibitor family, Alpha-KTx 07 subfamily
NODE_516934_length_170_cov_0.740157_g508273_i0.p1	NODE_516934_length_170_cov_0.740157_g508273_i0	F8UWP3	43	35	6	40	47	77	0.001	30	85	42	0.119854	Alpha-toxin CvIV4	Long (4 C-C) scorpion toxin superfamily, Sodium channel inhibitor family
NODE_300283_length_224_cov_1.038674_g291622_i0.p2	NODE_300283_length_224_cov_1.038674_g291622_i0	P0DN49	42	33	3	35	4	36	0.00048	30	92	42	0.120389	Teretoxin Tsu6.15	Teretoxin M (TM) superfamily
NODE_820057_length_146_cov_0.912621_g811396_i0.p1	NODE_820057_length_146_cov_0.912621_g811396_i0	Q6JQN2	43	37	10	46	30	66	0.000522	30	77	53	0.123138	Peptide BmKn2 (Kn2) (Non-disulfide-bridged peptide 4.4) (NDBP-4.4) (Non-disulfide-bridged peptide 5.4) (NDBP-5.4)	Non-disulfide-bridged peptide (NDBP) superfamily, Short antimicrobial peptide (group 4) family
TRINITY_DN118181_c0_g1_i1.p2	TRINITY_DN118181_c0_g1_i1	A0A1S4NYE8	63	19	7	25	17	35	0.000445	30	49	54	0.12391	Beta/delta-theraphotoxin-Pre1a (Beta/delta-TRTX-Pre1a)	Neurotoxin 10 (Hwtx-1) family
NODE_538812_length_169_cov_0.746032_g530151_i0.p3	NODE_538812_length_169_cov_0.746032_g530151_i0	Q3SAE9	46	24	1	24	15	38	0.000384	30	57	62	0.127655	Natriuretic peptide TcNP-a (Fragment)	Natriuretic peptide family
TRINITY_DN160779_c7_g25_i1.p3	TRINITY_DN160779_c7_g25_i1	P60211	48	27	1	27	1	27	0.000527	30	84	77	0.130952	Potassium channel toxin alpha-KTx 18.1 (Toxin Tc32) (Toxin To32)	Short scorpion toxin superfamily, Potassium channel inhibitor family, Alpha-KTx 18 subfamily
TRINITY_DN821923_c0_g1_i1.p1	TRINITY_DN821923_c0_g1_i1	P82141	52	23	1	23	10	32	0.000516	30	85	61	0.13983	Defensin-like peptide 3 (DLP-3)	0
NODE_802203_length_148_cov_0.895238_g793542_i0.p1	NODE_802203_length_148_cov_0.895238_g793542_i0	Q718F4	48	33	5	27	24	56	0.000566	30	80	45	0.14037	Peptide BmKb1 (Antimicrobial peptide-like protein) (BmKb1') (BmKb1*) (Non-disulfide-bridged peptide 4.2) (NDBP-4.2) (Non-disulfide-bridged peptide 4.3) (NDBP-4.3) (Toxin peptide 6)	Non-disulfide-bridged peptide (NDBP) superfamily, Short antimicrobial peptide (group 4) family
NODE_641216_length_162_cov_0.789916_g632555_i0.p1	NODE_641216_length_162_cov_0.789916_g632555_i0	Q9BPH2	52	29	4	32	14	42	0.001	30	62	48	0.144269	Conotoxin PnMRCL-022	Conotoxin T superfamily
NODE_627136_length_163_cov_0.783333_g618475_i0.p1	NODE_627136_length_163_cov_0.783333_g618475_i0	Q7Z0A5	41	32	16	47	10	40	0.000681	30	59	71	0.146447	Iota-conotoxin-like R11.10 (Fragment)	Conotoxin I1 superfamily
NODE_376346_length_201_cov_0.892405_g367685_i0.p2	NODE_376346_length_201_cov_0.892405_g367685_i0	P79810	42	36	23	57	14	48	0.000778	30	61	44	0.153047	Cytotoxin 1c (Cardiotoxin-1c)	Snake three-finger toxin family, Short-chain subfamily, Type IA cytotoxin sub-subfamily
TRINITY_DN1180058_c0_g4_i1.p3	TRINITY_DN1180058_c0_g4_i1	C0HL38	50	30	1	26	6	35	0.000351	30	111	50	0.16119	Insect toxin mu-NPTX-Nc1a (Mu/kappa-nephilitoxin-Nc1a) (Mu/kappa-NPTX-Nc1a)	0
NODE_110449_length_374_cov_1.543807_g101828_i0.p1	NODE_110449_length_374_cov_1.543807_g101828_i0	P80548	45	38	7	44	27	60	0.001	30	66	63	0.168244	Three-finger toxin Mnn I (Neurotoxin alpha) (Nicotinic acetylcholine receptor-binding protein Mnn-9) (Short neurotoxin 1)	Snake three-finger toxin family, Short-chain subfamily, Type I alpha-neurotoxin sub-subfamily
NODE_781164_length_150_cov_0.878505_g772503_i0.p3	NODE_781164_length_150_cov_0.878505_g772503_i0	Q1I167	42	38	6	41	34	71	0.000719	30	78	51	0.17512	Toxin Td6 (T-beta* NaTx13.4) (Fragment)	Long (4 C-C) scorpion toxin superfamily, Sodium channel inhibitor family, Beta subfamily
NODE_166083_length_300_cov_1.428016_g157422_i0.p1	NODE_166083_length_300_cov_1.428016_g157422_i0	P58779	44	25	16	40	5	29	0.001	30	42	42	0.179448	Alpha-like toxin CsEv5 (CsE v5) (CsE-v5)	Long (4 C-C) scorpion toxin superfamily, Sodium channel inhibitor family
NODE_758721_length_152_cov_1.293578_g750060_i0.p2	NODE_758721_length_152_cov_1.293578_g750060_i0	P01462	42	33	7	35	3	35	0.000577	30	89	55	0.191215	Cytotoxin 2 (Toxin V(II)2/V(II)2A)	Snake three-finger toxin family, Short-chain subfamily, Type IA cytotoxin sub-subfamily
NODE_429086_length_188_cov_1.296552_g420425_i0.p1	NODE_429086_length_188_cov_1.296552_g420425_i0	A7X4J4	47	34	4	37	36	67	0.001	30	55	45	0.191257	Waprin-Rha1	Snake waprin family
TRINITY_DN43708_c0_g1_i1.p1	TRINITY_DN43708_c0_g1_i1	I0DEB4	42	33	6	38	29	61	0.000699	30	73	48	0.192834	Amphiphatic peptide CT2 (VmCT2) (Non-disulfide-bridged peptide 4.14) (NDBP-4.14) (Non-disulfide-bridged peptide 5.14) (NDBP-5.14)	Non-disulfide-bridged peptide (NDBP) superfamily, Short antimicrobial peptide (group 4) family
TRINITY_DN1221898_c0_g1_i1.p3	TRINITY_DN1221898_c0_g1_i1	P0C2K6	42	33	2	33	1	33	0.000331	30	97	94	0.195236	Phospholipase D LgSicTox-beta-LOXN4 (PLD) (EC 3.1.4.4) (Dermonecrotic toxin) (Sphingomyelin phosphodiesterase D) (SMD) (SMase D) (Sphingomyelinase D) (Fragments)	Arthropod phospholipase D family, Class II subfamily
TRINITY_DN1275315_c0_g1_i1.p2	TRINITY_DN1275315_c0_g1_i1	P69498	43	35	12	46	37	68	0.000665	30	73	51	0.19676	Conotoxin Mi11.1	Conotoxin I2 superfamily
NODE_345565_length_209_cov_1.132530_g336904_i0.p1	NODE_345565_length_209_cov_1.132530_g336904_i0	C0HL51	43	28	17	44	18	45	0.000495	30	56	52	0.198323	Kazal-type inhibitor-like protein (KTIL)	0
NODE_265532_length_238_cov_1.205128_g256871_i0.p2	NODE_265532_length_238_cov_1.205128_g256871_i0	P62375	43	35	1	35	15	48	0.000767	30	73	42	0.201435	Cytotoxin A5 (CTX A5) (CT A5) (Cardiotoxin A5) (Cardiotoxin V) (CTX V) (CTXV) (Cardiotoxin-like basic polypeptide) (CLBP)	Snake three-finger toxin family, Short-chain subfamily, Orphan group XV sub-subfamily
NODE_318466_length_217_cov_1.827586_g309805_i0.p1	NODE_318466_length_217_cov_1.827586_g309805_i0	D2Y2F2	41	41	14	54	32	70	0.001	30	61	58	0.22277	Hainantoxin-X-2 (HNTX-X-2)	Neurotoxin 36 family, 02 subfamily
NODE_269486_length_236_cov_1.461140_g260825_i0.p1	NODE_269486_length_236_cov_1.461140_g260825_i0	P69747	42	43	2	42	9	51	0.000766	30	88	65	0.228535	Alpha-conotoxin Vc1A (Alpha-Vc1A) (ACV1) (Vc1.1)	Conotoxin A superfamily
NODE_398962_length_195_cov_1.309211_g390301_i0.p1	NODE_398962_length_195_cov_1.309211_g390301_i0	P0DKP5	41	29	1	29	32	60	0.000751	30	69	45	0.236123	Alpha-conotoxin CnID ([Hyp4]-CnID)	Conotoxin A superfamily
NODE_200175_length_273_cov_1.430435_g191514_i0.p1	NODE_200175_length_273_cov_1.430435_g191514_i0	Q5G8B5	41	37	44	79	11	47	0.004	30	41	51	0.239635	Putative antimicrobial peptide clone 4	Non-disulfide-bridged peptide (NDBP) superfamily, Short antimicrobial peptide (group 4) family
NODE_59123_length_550_cov_2.410256_g51166_i0.p3	NODE_59123_length_550_cov_2.410256_g51166_i0	A0A2I6EDL7	41	32	24	55	29	60	0.001	30	53	52	0.260905	Conotoxin reg3.7 (Rg3.7) (Fragment)	Conotoxin M superfamily
TRINITY_DN160418_c0_g2_i2.p3	TRINITY_DN160418_c0_g2_i2	B3EWF3	41	34	2	30	46	79	0.001	30	74	40	0.26513	Latartoxin-1b (LtTx-1b)	Neurotoxin 19 (CSTX) family
TRINITY_DN637259_c0_g1_i1.p1	TRINITY_DN637259_c0_g1_i1	P81793	43	46	2	45	3	46	0.001	30	65	58	0.266992	U6-ctenitoxin-Pn1a (U6-CNTX-Pn1a) (Neurotoxin Pn3A)	Neurotoxin 02 (plectoxin) family, 01 (Tx3) subfamily
NODE_321906_length_216_cov_1.543353_g313245_i0.p1	NODE_321906_length_216_cov_1.543353_g313245_i0	F5CPD7	45	33	21	53	41	68	0.002	30	46	40	0.276053	Three finger toxin MALT0054C (MALT0054C)	Snake three-finger toxin family, Short-chain subfamily, Type I alpha-neurotoxin sub-subfamily
NODE_207368_length_268_cov_1.986667_g198707_i0.p2	NODE_207368_length_268_cov_1.986667_g198707_i0	A6YR34	51	35	2	36	1	34	0.001	30	61	80	0.276529	Mu-conotoxin-like Cal 12.1.2f (Conotoxin CalTx 12.1.3D)	0
TRINITY_DN321235_c0_g1_i1.p1	TRINITY_DN321235_c0_g1_i1	Q1ELU0	41	44	29	72	41	83	0.005	30	47	52	0.29436	M-zodatoxin-Lt2b (M-ZDTX-Lt2b) (Latarcin-2b) (Ltc-2b)	Cationic peptide 03 (latarcin) family, 02 subfamily
TRINITY_DN84110_c0_g2_i1.p3	TRINITY_DN84110_c0_g2_i1	P63175	41	29	17	45	12	40	0.002	30	41	64	0.297011	Myotoxin-2 [Cleaved into: Myotoxin-4]	Crotamine-myotoxin family
NODE_702974_length_157_cov_1.280702_g694313_i0.p2	NODE_702974_length_157_cov_1.280702_g694313_i0	G8YYA6	45	33	12	44	24	56	0.001	30	63	45	0.320629	Antimicrobial peptide 2 (AamAP2) (Non-disulfide-bridged peptide 4.12) (NDBP-4.12)	Non-disulfide-bridged peptide (NDBP) superfamily, Short antimicrobial peptide (group 4) family
TRINITY_DN326371_c0_g1_i1.p1	TRINITY_DN326371_c0_g1_i1	P69500	50	30	1	30	36	65	0.000652	30	52	45	0.332399	Kappa-conotoxin-like 1	Conotoxin I2 superfamily
NODE_38038_length_752_cov_2.358251_g31134_i0.p5	NODE_38038_length_752_cov_2.358251_g31134_i0	P0DME9	48	33	5	37	13	44	0.000672	30	79	49	0.352607	Peptide Hp1412	Non-disulfide-bridged peptide (NDBP) superfamily, Short antimicrobial peptide (group 4) family
TRINITY_DN164098_c6_g53_i2.p3	TRINITY_DN164098_c6_g53_i2	Q9W7J6	49	41	7	46	32	70	0.001	30	59	52	0.408762	Short neurotoxin 7 (SNTX7) (Alpha-neurotoxin 7)	Snake three-finger toxin family, Short-chain subfamily, Type III alpha-neurotoxin sub-subfamily	nce:NCER_102511
NODE_200854_length_272_cov_3.279476_g192193_i0.p2	NODE_200854_length_272_cov_3.279476_g192193_i0	P0DM18	40	42	2	38	46	85	0.000861	30	102	44	0.423932	Conotoxin Mr15.1 (Mr093)	N superfamily
NODE_180661_length_287_cov_2.540984_g172000_i0.p1	NODE_180661_length_287_cov_2.540984_g172000_i0	P0C1B5	41	29	30	58	3	31	0.001	30	45	50	0.502698	Altitoxin	Long (3 C-C) scorpion toxin superfamily, Sodium channel inhibitor family, Beta subfamily
NODE_80446_length_450_cov_3.240786_g72041_i0.p2	NODE_80446_length_450_cov_3.240786_g72041_i0	P0DN00	41	39	12	50	35	68	0.001	30	75	49	0.506411	U-actitoxin-Avd9a (U-AITX-Avd9a) (Potassium channel toxin avtx-6)	Sea anemone type 1 potassium channel toxin family, Type 1b subfamily
NODE_33183_length_835_cov_6.984848_g26724_i0.p3	NODE_33183_length_835_cov_6.984848_g26724_i0	A0A1P8NVS8	54	28	5	32	35	62	0.002	30	42	44	0.508486	Contryphan-Lt2	O2 superfamily, Contryphan family
NODE_82152_length_444_cov_43.703242_g73728_i0.p2	NODE_82152_length_444_cov_43.703242_g73728_i0	Q5K0D8	42	31	6	36	18	48	0.000634	30	62	40	0.570908	Omega-conotoxin-like 2	Conotoxin O1 superfamily
NODE_11946_length_1807_cov_7.762472_g9070_i0.p2	NODE_11946_length_1807_cov_7.762472_g9070_i0	P59943	41	32	1	32	16	47	0.001	30	48	54	0.581154	Potassium channel toxin alpha-KTx 1.12 (Charybdotoxin b) (ChTx-b)	Short scorpion toxin superfamily, Potassium channel inhibitor family, Alpha-KTx 01 subfamily
NODE_180374_length_287_cov_102.647541_g171713_i0.p2	NODE_180374_length_287_cov_102.647541_g171713_i0	V9QFG9	42	38	1	35	11	47	0.000803	30	106	42	0.713569	Alpha-latrotoxin associated low molecular weight protein SGV150-311 (Alpha-latrotoxin-associated LMWP SGV150-311) (Latrodectin)	Arthropod CHH/MIH/GIH/VIH hormone family
TRINITY_DN1178582_c0_g1_i1.p1	TRINITY_DN1178582_c0_g1_i1	Q0N4U6	41	29	31	59	26	54	0.001	30	45	43	0.826653	Alpha/kappa-conotoxin-like pl14.2 (Fragment)	Conotoxin J superfamily
TRINITY_DN155764_c0_g1_i1.p19	TRINITY_DN155764_c0_g1_i1	P10456	42	33	1	33	13	45	0.000402	30	85	40	1.84574	Short neurotoxin D	Snake three-finger toxin family, Short-chain subfamily, Type I alpha-neurotoxin sub-subfamily
TRINITY_DN151031_c0_g1_i1.p2	TRINITY_DN151031_c0_g1_i1	Q9BPG2	50	32	16	43	29	60	0.000435	31	62	52	0.096983	Conotoxin Vn5.3 (Conotoxin VnMRCL-021)	Conotoxin T superfamily
NODE_404296_length_194_cov_1.198675_g395635_i0.p3	NODE_404296_length_194_cov_1.198675_g395635_i0	E7FL12	44	34	11	43	39	68	0.000234	31	79	41	0.099333	Kunitz serine protease inhibitor Pr-mulgin 2	Venom Kunitz-type family
TRINITY_DN152277_c1_g2_i2.p4	TRINITY_DN152277_c1_g2_i2	D2DGD7	47	34	13	43	14	47	0.000347	31	77	42	0.099878	Conotoxin Pu11.2	Conotoxin I3 superfamily
NODE_633448_length_163_cov_0.783333_g624787_i0.p1	NODE_633448_length_163_cov_0.783333_g624787_i0	P0DKM4	48	25	5	29	12	36	0.000215	31	71	68	0.121937	Turripeptide Lol6.2 (OL25)	0
NODE_429350_length_188_cov_1.296552_g420689_i0.p2	NODE_429350_length_188_cov_1.296552_g420689_i0	C5J897	41	32	3	34	25	56	0.000552	31	52	40	0.129098	Probable antimicrobial peptide Con10	Non-disulfide-bridged peptide (NDBP) superfamily, Medium-length antimicrobial peptide (group 3) family
TRINITY_DN307694_c0_g1_i1.p2	TRINITY_DN307694_c0_g1_i1	Q5Y4Y3	45	31	13	43	28	58	0.000365	31	57	45	0.164937	U2-agatoxin-Ao1c (U2-AGTX-Ao1c) (Toxin-like structure Agel_02)	Neurotoxin 01 (U2-agtx) family	bvg:104907025
NODE_541695_length_168_cov_2.888000_g533034_i0.p2	NODE_541695_length_168_cov_2.888000_g533034_i0	P0CY85	43	35	9	43	20	54	0.000471	31	64	40	0.166761	Kunitz-type conkunitzin-B1 (Conk-B1)	Venom Kunitz-type family
NODE_190286_length_280_cov_1.447257_g181625_i0.p3	NODE_190286_length_280_cov_1.447257_g181625_i0	Q90W98	42	33	1	32	32	64	0.000247	31	83	40	0.174431	Kunitz-type serine protease inhibitor textilinin-4 (Txln-4)	Venom Kunitz-type family
NODE_456322_length_182_cov_1.093525_g447661_i0.p1	NODE_456322_length_182_cov_1.093525_g447661_i0	P01459	52	29	5	33	5	32	0.000474	31	48	48	0.197562	Cytotoxin 3 (Toxin CM-8/CM-8A)	Snake three-finger toxin family, Short-chain subfamily, Type IA cytotoxin sub-subfamily
TRINITY_DN149123_c0_g1_i1.p2	TRINITY_DN149123_c0_g1_i1	P0DJJ5	48	33	1	30	9	41	0.000502	31	52	61	0.215037	Snake venom 5'-nucleotidase (5'-NT) (EC 3.1.3.5) (Ecto-5'-nucleotidase) (Fragments)	5'-nucleotidase family
NODE_38900_length_740_cov_1.748924_g31928_i0.p3	NODE_38900_length_740_cov_1.748924_g31928_i0	L8BU87	52	33	4	35	4	33	0.000285	31	56	89	0.22864	Alpha-conotoxin LvIA (Alpha-CTx LvIA) (Fragment)	Conotoxin A superfamily
TRINITY_DN164803_c0_g1_i1.p1	TRINITY_DN164803_c0_g1_i1	P0C1W3	41	54	11	62	27	79	0.000822	31	76	58	0.365752	Alpha-conotoxin RVIIIA (AlphaS-conotoxin RVIIIA)	Conotoxin S superfamily
TRINITY_DN161671_c17_g8_i7.p2	TRINITY_DN161671_c17_g8_i7	Q9BP83	43	37	2	38	34	69	0.000414	31	77	46	0.371101	Conotoxin ArMKLT2-0311	Conotoxin O1 superfamily
TRINITY_DN757134_c0_g1_i1.p2	TRINITY_DN757134_c0_g1_i1	C1IC52	43	40	1	36	16	53	0.000285	31	98	49	0.476503	Kunitz-type serine protease inhibitor spermatin (Kunitz inhibitor KIn-II) (Protease inhibitor 2)	Venom Kunitz-type family
TRINITY_DN1113829_c0_g1_i1.p1	TRINITY_DN1113829_c0_g1_i1	P04099	45	44	44	86	19	53	0.002	31	47	63	0.70856	Alpha-toxin Bot9 (BotIX) (Neurotoxin 9) (Neurotoxin IX)	Long (4 C-C) scorpion toxin superfamily, Sodium channel inhibitor family, Alpha subfamily	nta:107797667
NODE_755213_length_153_cov_0.854545_g746552_i0.p2	NODE_755213_length_153_cov_0.854545_g746552_i0	P0DL43	48	31	10	40	1	31	0.000123	32	74	84	0.117504	Potassium channel toxin alpha-KTx 2.14	Short scorpion toxin superfamily, Potassium channel inhibitor family, Alpha-KTx 02 subfamily
NODE_459036_length_181_cov_1.608696_g450375_i0.p1	NODE_459036_length_181_cov_1.608696_g450375_i0	P0C552	41	44	3	46	24	63	0.000154	32	73	56	0.132974	Neurotoxin 3FTx-LK	Snake three-finger toxin family, Short-chain subfamily, Orphan group XVIII sub-subfamily
NODE_404611_length_194_cov_1.066225_g395950_i0.p1	NODE_404611_length_194_cov_1.066225_g395950_i0	P0C1F1	42	36	4	38	9	44	0.000113	32	72	77	0.177104	Delta-actitoxin-Ael1c (Delta-AITX-Ael1c) (Toxin APE 1-2)	Sea anemone sodium channel inhibitory toxin family, Type I subfamily
TRINITY_DN158988_c0_g16_i1.p3	TRINITY_DN158988_c0_g16_i1	P0DKT9	54	24	3	26	11	34	8.57e-05	32	80	60	0.199757	Neutral phospholipase A2 homolog cannitoxin beta chain 2 (svPLA2 homolog) (Fragment)	Phospholipase A2 family, Group I subfamily, D49 sub-subfamily
NODE_362268_length_204_cov_2.012422_g353607_i0.p1	NODE_362268_length_204_cov_2.012422_g353607_i0	P0CI15	41	41	18	56	3	43	0.000272	32	61	95	0.242107	Augerpeptide hhe9.2	0
NODE_304558_length_222_cov_1.731844_g295897_i0.p1	NODE_304558_length_222_cov_1.731844_g295897_i0	P24776	43	28	17	44	4	31	0.00015	32	62	46	0.263193	Cytotoxin 2 (Toxin 12A)	Snake three-finger toxin family, Short-chain subfamily, Type IB cytotoxin sub-subfamily	egr:108955644
NODE_189798_length_280_cov_2.189873_g181137_i0.p2	NODE_189798_length_280_cov_2.189873_g181137_i0	P01486	49	37	20	51	19	55	0.000384	32	52	57	0.31533	Alpha-toxin Bot11 (BotXI) (Neurotoxin 11) (Toxin XI)	Long (4 C-C) scorpion toxin superfamily, Sodium channel inhibitor family, Alpha subfamily
TRINITY_DN2272_c1_g1_i1.p1	TRINITY_DN2272_c1_g1_i1	P86468	53	32	24	50	14	45	0.000259	32	48	71	0.375323	Toxin Bcs III 15.09 (Fragment)	EGF domain peptide family	aam:106495883	K16359	map04360;map04514
TRINITY_DN164256_c4_g12_i1.p3	TRINITY_DN164256_c4_g12_i1	Q5K0D3	42	31	6	36	18	48	0.000159	32	84	40	0.575162	Omega-conotoxin-like 6	Conotoxin O1 superfamily
NODE_25376_length_1033_cov_5.263636_g19884_i0.p4	NODE_25376_length_1033_cov_5.263636_g19884_i0	A8YPR9	42	161	35	189	57	196	0.009	32	85	53	0.693589	Snake venom metalloprotease inhibitor 02A10 (01F09) [Cleaved into: Tripeptide pEKW 1; Tripeptide pEKW 2; Tripeptide pEKW 3; Tripeptide pEKW 4; Tripeptide pEKW 5; Tripeptide pEKW 6; Tripeptide pEKW 7; Tripeptide pEKW 8; Tripeptide pEKW 9; Tripeptide pEKW 10; Tripeptide pEKW 11; Tripeptide pEKW 12; Tripeptide pEKW 13; Tripeptide pEKW 14; Tripeptide pEKW 15; Tripeptide pEKW 16; Tripeptide pEKW 17; C…	Natriuretic peptide family
TRINITY_DN160508_c0_g1_i1.p9	TRINITY_DN160508_c0_g1_i1	P0DJC9	43	40	8	43	19	58	0.000243	32	75	65	2.68144	Snaclec aspercetin subunit beta (Fragment)	Snaclec family
TRINITY_DN79352_c0_g1_i1.p1	TRINITY_DN79352_c0_g1_i1	D6C4K9	49	35	8	42	19	52	6.86e-05	33	80	46	0.199095	Conotoxin Cl6.2	Conotoxin O1 superfamily
TRINITY_DN1046710_c0_g1_i1.p1	TRINITY_DN1046710_c0_g1_i1	P0DKT3	42	45	24	67	30	70	9.34e-05	33	63	64	0.422343	Turripeptide Gsp9.3	Conopeptide P-like superfamily	ncc:104942494
TRINITY_DN452866_c0_g1_i1.p2	TRINITY_DN452866_c0_g1_i1	P0DM55	47	38	1	37	30	65	9.51e-05	33	66	40	0.526009	Venom peptide SjAPI (Ascaris-type protease inhibitor)	Serine protease inhibitor-like (TIL domain-containing) family
NODE_660525_length_161_cov_0.796610_g651864_i0.p1	NODE_660525_length_161_cov_0.796610_g651864_i0	P0CY73	41	51	2	49	19	68	2.21e-05	34	102	67	0.1371	Conotoxin Bu15	Conotoxin M superfamily
NODE_217385_length_262_cov_1.931507_g208724_i0.p1	NODE_217385_length_262_cov_1.931507_g208724_i0	P0C8M2	50	40	27	66	1	39	2.91e-05	34	61	100	0.25732	Serine proteinase-like BMK-CBP (Fragment)	Peptidase S1 family	pps:100970697	K08649
TRINITY_DN155608_c0_g2_i2.p3	TRINITY_DN155608_c0_g2_i2	D2DGD5	46	37	29	65	2	38	7.04e-05	34	47	46	0.943877	Conotoxin Ca11.3	Conotoxin I3 superfamily
TRINITY_DN39631_c0_g1_i1.p2	TRINITY_DN39631_c0_g1_i1	C9X4K4	42	36	2	37	26	61	1.16e-05	35	84	44	0.092144	Toxin TdNa6 (PT-Arthr*-beta* NaTx1.2)	Long (4 C-C) scorpion toxin superfamily, Sodium channel inhibitor family, Beta subfamily
NODE_48376_length_631_cov_7.518707_g40848_i0.p2	NODE_48376_length_631_cov_7.518707_g40848_i0	Q9BPJ1	42	55	11	65	7	56	2.57e-05	35	64	82	1.17796	Conotoxin TxMMSK-01	Conotoxin M superfamily
TRINITY_DN171180_c0_g1_i1.p1	TRINITY_DN171180_c0_g1_i1	P43318	64	22	7	28	2	23	3.02e-06	36	71	69	0.236945	Toxic phospholipase A2 (PLA2) (EC 3.1.1.4) (Phosphatidylcholine 2-acylhydrolase) (Fragment)	Phospholipase A2 family, Group III subfamily
NODE_370870_length_202_cov_1.320755_g362209_i0.p1	NODE_370870_length_202_cov_1.320755_g362209_i0	Q76CA1	46	41	19	58	46	86	3.51e-06	37	62	48	0.12114	OMEGA-stichotoxin-Sgt1a (OMEGA-SHTX-Sgt1a) (EGF-like peptide toxin) (Gigantoxin I) (Gigt I) (Gigantoxin-1)	EGF domain peptide family
TRINITY_DN304677_c0_g1_i1.p3	TRINITY_DN304677_c0_g1_i1	P0CV91	46	37	11	47	1	33	2.14e-06	37	79	103	0.135252	Peroxiredoxin-4 (EC 1.11.1.15) (Fragments)	Peroxiredoxin family, AhpC/Prx1 subfamily
NODE_126829_length_346_cov_1.564356_g118174_i0.p1	NODE_126829_length_346_cov_1.564356_g118174_i0	A7X4K1	40	62	41	101	72	133	2.42e-05	37	54	46	0.272212	Waprin-Phi1	Snake waprin family
NODE_370962_length_202_cov_1.226415_g362301_i0.p1	NODE_370962_length_202_cov_1.226415_g362301_i0	P0DKM8	41	49	2	50	1	47	1.49e-06	38	73	104	0.206185	Turripeptide Ici9.1 (Turripeptide OL11-like) (Fragment)	Conopeptide P-like superfamily	csem:103399185	K04661	map04350
NODE_103442_length_388_cov_2.031884_g94842_i0.p1	NODE_103442_length_388_cov_2.031884_g94842_i0	A7X3W6	41	61	33	87	50	108	2.44e-06	39	66	55	0.127422	C-type lectin lectoxin-Enh2 (CTL)	True venom lectin family	pvt:110071746	K06563	map04145;map05152;map05162
NODE_163928_length_302_cov_1.432432_g155267_i0.p1	NODE_163928_length_302_cov_1.432432_g155267_i0	Q6X5T3	43	65	4	65	27	90	5.35e-08	44	65	43	0.176937	Snaclec 5 (C-type lectin 5) (CTL-5)	Snaclec family	ecb:102149038
TRINITY_DN858882_c0_g1_i1.p2	TRINITY_DN858882_c0_g1_i1	Q8T0W5	46	57	6	60	29	85	9.5e-09	44	92	67	0.209352	Cysteine-rich venom protein 1 (cvp1)	Serine protease inhibitor-like (TIL domain-containing) family	aam:106489042
TRINITY_DN154301_c0_g1_i1.p14	TRINITY_DN154301_c0_g1_i1	P0CI21	63	38	22	59	1	38	1.21e-08	44	63	100	30.1496	Augerpeptide hhe53	0
NODE_518709_length_170_cov_0.740157_g510048_i0.p2	NODE_518709_length_170_cov_0.740157_g510048_i0	Q7LZF5	63	35	11	45	41	75	5.42e-09	45	63	47	0.105754	Thrombin-like enzyme catroxobin-1 (SVTLE) (EC 3.4.21.-) (Catroxobin I) (Fibrinogen-clotting enzyme) (Snake venom serine protease) (SVSP) (Fragments)	Peptidase S1 family, Snake venom subfamily	xtr:101730792	K01312	map04080;map04972;map04974;map05164
TRINITY_DN8729_c0_g1_i1.p1	TRINITY_DN8729_c0_g1_i1	P0DKT1	43	46	23	68	26	70	4.37e-09	46	46	66	0.388693	Turripeptide Pal9.2	Conopeptide P-like superfamily	umr:103659934
TRINITY_DN142681_c0_g1_i1.p2	TRINITY_DN142681_c0_g1_i1	P0CJ14	41	58	33	85	20	77	6.5e-09	46	62	62	0.626403	Venom protein 302	0	srx:107719193
NODE_46027_length_654_cov_526.816694_g38613_i0.p2	NODE_46027_length_654_cov_526.816694_g38613_i0	E3P6P3	40	62	2	57	80	140	2.66e-10	49	98	44	4.89483	Cystatin	Cystatin family	xma:102228679	K13899	map04970
TRINITY_DN163059_c1_g4_i1.p3	TRINITY_DN163059_c1_g4_i1	Q45Z47	46	65	6	70	7	69	2.63e-10	50	92	45	0.528584	Phospholipase A2 OS2 (PLA2) (EC 3.1.1.4) (Phosphatidylcholine 2-acylhydrolase)	Phospholipase A2 family, Group I subfamily, D49 sub-subfamily
TRINITY_DN370853_c0_g1_i1.p1	TRINITY_DN370853_c0_g1_i1	A7X4T8	43	61	57	117	10	67	2.43e-10	51	51	53	0.256098	Cysteine-rich venom protein Cau1 (CRVP) (Cysteine-rich secretory protein Cau1) (CRISP-Cau1) (Fragment)	CRISP family	tng:GSTEN00006723G001
NODE_123297_length_351_cov_3.974026_g114647_i0.p1	NODE_123297_length_351_cov_3.974026_g114647_i0	C0K3N1	44	66	6	71	56	120	1.11e-13	61	56	44	0.402805	Snake venom vascular endothelial growth factor toxin barietin (svVEGF) (VEGF-F)	PDGF/VEGF growth factor family, Snake venom VEGF subfamily	pbi:103050857	K05449	map04010;map04014;map04015;map04060;map04151;map04510;map04926;map04933;map05200
TRINITY_DN764903_c0_g1_i1.p1	TRINITY_DN764903_c0_g1_i1	P85031	42	96	1	94	133	222	3.35e-14	62	94	43	0.307763	Techylectin-like protein (Fragments)	0	tng:GSTEN00036743G001
TRINITY_DN157090_c0_g1_i1.p1	TRINITY_DN157090_c0_g1_i1	A7X3W1	42	74	56	129	37	110	3.34e-14	62	55	67	0.544646	C-type lectin lectoxin-Enh1 (CTL)	True venom lectin family	lgi:LOTGIDRAFT_78129
TRINITY_DN787105_c0_g1_i1.p4	TRINITY_DN787105_c0_g1_i1	P30894	44	57	2	58	61	116	7.56e-15	62	97	49	0.569626	Venom nerve growth factor (v-NGF) (vNGF)	NGF-beta family	phd:102325392	K12457	map04010;map04014;map04151;map04722
NODE_37430_length_760_cov_9675.264993_g30579_i0.p3	NODE_37430_length_760_cov_9675.264993_g30579_i0	B3EWP2	62	42	31	72	2	43	4.83e-16	65	40	95	20.7411	Hyaluronidase CdtHya1 (Hya) (EC 3.2.1.35) (Hyaluronoglucosaminidase) (Venom spreading factor) (Fragment)	Glycosyl hydrolase 56 family
NODE_769049_length_151_cov_1.305556_g760388_i0.p1	NODE_769049_length_151_cov_1.305556_g760388_i0	P0DM61	54	48	1	48	27	74	1.91e-16	66	96	42	0.220923	Astacin-like metalloprotease toxin 4 (EC 3.4.24.-) (Loxosceles astacin-like protease 4) (LALP4) (Fragment)	0
NODE_195153_length_276_cov_2.635193_g186492_i0.p1	NODE_195153_length_276_cov_2.635193_g186492_i0	Q66S03	46	74	7	77	50	123	1.52e-16	68	81	47	0.2544	Galactose-specific lectin nattectin (CTL)	True venom lectin family
TRINITY_DN1005792_c0_g1_i1.p1	TRINITY_DN1005792_c0_g1_i1	Q5W960	42	107	1	105	25	127	3.67e-17	71	102	42	0.174002	Snake venom serine protease HS112 (SVSP) (EC 3.4.21.-)	Peptidase S1 family, Snake venom subfamily	dre:565078
NODE_59459_length_548_cov_2.730693_g51492_i0.p1	NODE_59459_length_548_cov_2.730693_g51492_i0	Q8AVA3	42	96	3	96	112	198	8.31e-17	72	53	40	0.251329	Cysteine-rich venom protein pseudecin (CRVP Pdc)	CRISP family	sfm:108923277	K20412
TRINITY_DN164620_c41_g7_i2.p1	TRINITY_DN164620_c41_g7_i2	P82885	46	82	1	82	22	103	1.47e-17	72	50	76	4.22572	Thaicobrin	Ohanin/vespryn family	cmk:103172144	K12015
TRINITY_DN161054_c6_g18_i2.p1	TRINITY_DN161054_c6_g18_i2	F8RKW2	40	107	1	102	60	157	1.96e-18	74	97	56	0.391539	Vespryn-21	Ohanin/vespryn family	pss:102459118	K12015
NODE_20970_length_1200_cov_318.837511_g16236_i0.p2	NODE_20970_length_1200_cov_318.837511_g16236_i0	Q8AY75	51	71	7	77	79	149	2.57e-20	78	90	46	21.6593	Calglandulin	Calmodulin family, Calglandulin subfamily	hsa:801	K02183	map04014;map04015;map04016;map04020;map04022;map04024;map04070;map04114;map04218;map04261;map04270;map04371;map04626;map04713;map04720;map04722;map04728;map04740;map04744;map04745;map04750;map04910;map04912;map04915;map04916;map04921;map04922;map04924;map04925;map04970;map04971;map05010;map05031;map05034;map05133;map05152;map05167;map05214;map05418	D07445
NODE_77609_length_460_cov_103.450839_g69237_i0.p1	NODE_77609_length_460_cov_103.450839_g69237_i0	F8S122	45	92	38	129	63	154	3.94e-21	84	61	41	2.50944	Vespryn	Ohanin/vespryn family	cmk:103172712	K12015
NODE_74166_length_473_cov_122.690698_g65868_i0.p1	NODE_74166_length_473_cov_122.690698_g65868_i0	P83234	43	96	35	130	28	123	1.62e-21	84	61	51	2.96408	Ohanin	Ohanin/vespryn family	pss:102458876	K12015
NODE_14723_length_1566_cov_9.176625_g10428_i1.p1	NODE_14723_length_1566_cov_9.176625_g10428_i1	Q2XXL4	45	91	58	148	25	115	1.94e-22	86	46	79	0.62924	Vespryn (Fragment)	Ohanin/vespryn family	apla:101805457	K12015
NODE_81788_length_446_cov_2.009926_g73366_i0.p1	NODE_81788_length_446_cov_2.009926_g73366_i0	Q3SB13	41	116	3	118	36	149	1.18e-23	88	96	74	0.17781	Calglandulin	Calmodulin family, Calglandulin subfamily	mze:101472796	K05865	map04020;map04260;map04261;map05410;map05414
NODE_215346_length_263_cov_2.777273_g206685_i0.p1	NODE_215346_length_263_cov_2.777273_g206685_i0	P60244	50	86	2	87	88	165	1.1e-23	88	99	44	0.256342	Snake venom metalloproteinase acutolysin-C (SVMP) (EC 3.4.24.-) (Hemorrhagin III)	Venom metalloproteinase (M12B) family, P-I subfamily
NODE_92460_length_414_cov_2.032345_g83927_i0.p1	NODE_92460_length_414_cov_2.032345_g83927_i0	P53357	41	121	21	137	102	216	5.38e-23	89	88	40	0.273701	Phospholipase A1 2 (EC 3.1.1.32) (EC 3.1.1.4) (Allergen Dol m 1) (allergen Dol m 1)	AB hydrolase superfamily, Lipase family	mgp:100543435	K01046	map00561;map01100
NODE_76000_length_466_cov_48.609929_g67662_i0.p1	NODE_76000_length_466_cov_48.609929_g67662_i0	Q27J48	44	118	14	127	45	161	2.4e-23	90	76	54	1.93152	Ohanin-like protein	Ohanin/vespryn family	sfm:108934903	K06712
NODE_43334_length_683_cov_2.596875_g36059_i0.p1	NODE_43334_length_683_cov_2.596875_g36059_i0	P83906	44	101	7	105	5	105	7.84e-25	91	96	53	0.281576	Vascular endothelial growth factor A (VEGF-A) (Vascular permeability factor) (VPF)	PDGF/VEGF growth factor family	mze:101472090	K05448	map01521;map04010;map04014;map04015;map04060;map04066;map04151;map04370;map04510;map04926;map04933;map05165;map05167;map05200;map05205;map05206;map05211;map05212;map05219;map05323;map05418	D01977;D07907
TRINITY_DN143424_c0_g1_i1.p1	TRINITY_DN143424_c0_g1_i1	D8VNT0	41	148	1	147	192	337	5.67e-28	103	98	43	0.252615	Ryncolin-4	Ficolin lectin family, Veficolin subfamily	cmk:103178993	K05466	map04010;map04014;map04015;map04066;map04151;map05167
TRINITY_DN164067_c0_g5_i1.p1	TRINITY_DN164067_c0_g5_i1	J3SE80	41	109	57	165	27	135	1.6e-29	104	64	80	42.6779	Cystatin-2	Cystatin family	pbi:103054648	K13899	map04970
NODE_5131_length_2924_cov_40.360639_g3882_i0.p1	NODE_5131_length_2924_cov_40.360639_g3882_i0	Q9PUH8	43	148	6	153	7	147	8.34e-31	107	95	101	2.05903	Acidic phospholipase A2 S3-24 (svPLA2) (EC 3.1.1.4) (ASPLA6) (Phosphatidylcholine 2-acylhydrolase)	Phospholipase A2 family, Group I subfamily, D49 sub-subfamily	xtr:100145529	K01047	map00564;map00565;map00590;map00591;map00592;map01100;map01110;map04014;map04270;map04972;map04975
TRINITY_DN153342_c2_g1_i1.p1	TRINITY_DN153342_c2_g1_i1	Q6T269	43	129	26	154	9	132	1.94e-30	108	60	85	2.58482	Kunitz-type serine protease inhibitor bitisilin-3 (Two-Kunitz protease inhibitor) (Fragment)	Venom Kunitz-type family	cmk:103176522	K03909	map04610
NODE_73377_length_477_cov_2.055300_g65093_i0.p1	NODE_73377_length_477_cov_2.055300_g65093_i0	P20897	43	125	33	156	6	130	3.4e-31	110	79	62	0.204363	Snake venom metalloproteinase HT-2 (SVMP) (EC 3.4.24.48) (Hemorrhagic metalloproteinase HT-2) (Hemorrhagic toxin II) (Ruberlysin)	Venom metalloproteinase (M12B) family, P-I subfamily
TRINITY_DN126514_c1_g1_i1.p2	TRINITY_DN126514_c1_g1_i1	Q3HXX8	46	132	1	131	119	245	7.54e-36	122	100	54	0.339997	Venom nerve growth factor 1 (v-NGF-1) (vNGF-1)	NGF-beta family	cmk:103189452	K04355	map04010;map04014;map04024;map04151;map04722;map05016;map05030;map05034	D00110
NODE_9938_length_2027_cov_46.311492_g3911_i1.p1	NODE_9938_length_2027_cov_46.311492_g3911_i1	Q7M4I3	41	155	14	165	80	231	1.16e-36	126	88	64	1.76602	Venom protease (EC 3.4.21.-) (allergen Bom p 4)	Peptidase S1 family	cmk:103177687
TRINITY_DN155694_c3_g2_i2.p1	TRINITY_DN155694_c3_g2_i2	Q3SB11	45	149	33	180	1	149	3.85e-39	130	82	96	28.0739	Calglandulin	Calmodulin family, Calglandulin subfamily	cdk:105096001	K02183	map04014;map04015;map04016;map04020;map04022;map04024;map04070;map04114;map04218;map04261;map04270;map04371;map04626;map04713;map04720;map04722;map04728;map04740;map04744;map04745;map04750;map04910;map04912;map04915;map04916;map04921;map04922;map04924;map04925;map04970;map04971;map05010;map05031;map05034;map05133;map05152;map05167;map05214;map05418	D07445
NODE_22633_length_1128_cov_4.369585_g17608_i0.p1	NODE_22633_length_1128_cov_4.369585_g17608_i0	Q5YF89	46	162	92	249	87	240	2.15e-40	138	65	67	0.381819	Venom nerve growth factor 2 (v-NGF-2) (vNGF-2) (Nerve growth factor II)	NGF-beta family	lcm:102353793	K04355	map04010;map04014;map04024;map04151;map04722;map05016;map05030;map05034	D00110
NODE_3275_length_3583_cov_532.117514_g2471_i0.p1	NODE_3275_length_3583_cov_532.117514_g2471_i0	U3EQ60	49	132	32	163	1	132	1.22e-41	138	66	77	117.249	Translationally-controlled tumor protein homolog (TCTP)	TCTP family	cmk:103177529
NODE_18841_length_1306_cov_6.102930_g14499_i0.p1	NODE_18841_length_1306_cov_6.102930_g14499_i0	P0DP54	51	144	25	166	7	149	1.43e-46	149	83	95	0.458719	Phospholipase A2 (PLA2) (EC 3.1.1.4) (Phosphatidylcholine 2-acylhydrolase 10)	Phospholipase A2 family	pmaj:107211276	K01047	map00564;map00565;map00590;map00591;map00592;map01100;map01110;map04014;map04270;map04972;map04975
NODE_35120_length_799_cov_3.075397_g28487_i0.p2	NODE_35120_length_799_cov_3.075397_g28487_i0	P25428	53	132	4	135	109	239	2.08e-47	152	94	54	0.361012	Venom nerve growth factor (v-NGF) (vNGF) [Cleaved into: Truncated venom nerve growth factor]	NGF-beta family	cmk:103185566	K04356	map04010;map04014;map04151;map04722
NODE_16739_length_1428_cov_7.416606_g12802_i0.p1	NODE_16739_length_1428_cov_7.416606_g12802_i0	P67860	63	120	3	121	27	146	2.54e-50	160	80	56	0.536483	Vascular endothelial growth factor A (VEGF-A) (Vascular permeability factor) (VPF)	PDGF/VEGF growth factor family	cmk:103179198	K05448	map01521;map04010;map04014;map04015;map04060;map04066;map04151;map04370;map04510;map04926;map04933;map05165;map05167;map05200;map05205;map05206;map05211;map05212;map05219;map05323;map05418	D01977;D07907
NODE_16767_length_1427_cov_4.580925_g12822_i0.p1	NODE_16767_length_1427_cov_4.580925_g12822_i0	D8VNS8	42	219	168	386	123	339	9.78e-47	162	56	63	0.341722	Ryncolin-2	Ficolin lectin family, Veficolin subfamily	cmk:103178993	K05466	map04010;map04014;map04015;map04066;map04151;map05167
NODE_18877_length_1304_cov_10.126883_g14524_i0.p1	NODE_18877_length_1304_cov_10.126883_g14524_i0	G4V4G1	44	227	50	267	21	245	5.19e-54	176	76	87	0.748691	Insulin-like growth factor-binding protein-related protein 1 (IGFBP-rP1)	0	lcm:102362705
TRINITY_DN172845_c0_g1_i1.p1	TRINITY_DN172845_c0_g1_i1	A7ISW1	55	161	13	173	19	178	4.73e-55	177	93	44	0.314328	Glutaminyl-peptide cyclotransferase (EC 2.3.2.5) (Glutaminyl cyclase) (QC) (Glutaminyl-tRNA cyclotransferase)	Glutaminyl-peptide cyclotransferase family	cmk:103181784	K00683
NODE_18382_length_1330_cov_14.090909_g12802_i1.p1	NODE_18382_length_1330_cov_14.090909_g12802_i1	C0K3N5	63	142	1	138	1	142	2.59e-59	183	83	74	1.00082	Vascular endothelial growth factor A	PDGF/VEGF growth factor family	cmk:103179198	K05448	map01521;map04010;map04014;map04015;map04060;map04066;map04151;map04370;map04510;map04926;map04933;map05165;map05167;map05200;map05205;map05206;map05211;map05212;map05219;map05323;map05418	D01977;D07907
TRINITY_DN146621_c0_g2_i1.p1	TRINITY_DN146621_c0_g2_i1	C5H5D1	44	332	207	533	2	330	3.7e-88	278	62	79	0.704026	Zinc metalloproteinase-disintegrin-like crotastatin (EC 3.4.24.-) (Crotastatin-1) (Snake venom metalloprotease) (SVMP) (Vascular apoptosis-inducing protein-like) (VAP-like) (Fragment)	Venom metalloproteinase (M12B) family, P-III subfamily, P-IIIc sub-subfamily	cmk:103172227	K06834
NODE_7385_length_2425_cov_22.738455_g747_i1.p1	NODE_7385_length_2425_cov_22.738455_g747_i1	Q076D1	41	379	125	502	2	372	2.22e-87	281	52	90	0.759597	Zinc metalloproteinase-disintegrin-like crotastatin (EC 3.4.24.-) (Snake venom metalloprotease) (SVMP) (Vascular apoptosis-inducing protein-like) (VAP-like)	Venom metalloproteinase (M12B) family, P-III subfamily, P-IIIc sub-subfamily	cmk:103191114	K06835
TRINITY_DN114420_c0_g1_i1.p1	TRINITY_DN114420_c0_g1_i1	Q90YA8	60	235	2	232	133	367	2.3e-96	286	101	64	0.491044	Glutaminyl-peptide cyclotransferase (EC 2.3.2.5) (Glutaminyl cyclase) (QC) (Glutaminyl-tRNA cyclotransferase)	Glutaminyl-peptide cyclotransferase family	lcm:102360889	K00683
TRINITY_DN161772_c0_g1_i1.p1	TRINITY_DN161772_c0_g1_i1	P0DM90	40	378	209	582	2	375	1.28e-90	291	46	89	2.64456	Zinc metalloproteinase-disintegrin-like brevilysin H2b (EC 3.4.24.-) (Snake venom metalloproteinase) (SVMP)	Venom metalloproteinase (M12B) family, P-III subfamily, P-IIIa sub-subfamily	cmk:103185434	K06834
NODE_26260_length_1005_cov_19243.860707_g20635_i0.p1	NODE_26260_length_1005_cov_19243.860707_g20635_i0	A3QVP0	54	259	22	280	7	265	7.34e-99	298	87	58	239.063	Hyaluronidase-2 (Hy-2) (EC 3.2.1.35) (Hyaluronoglucosaminidase-2) (Venom spreading factor)	Glycosyl hydrolase 56 family	cmk:103181838	K01197	map00531;map01100
NODE_19187_length_1289_cov_5.620385_g14778_i0.p1	NODE_19187_length_1289_cov_5.620385_g14778_i0	J3RZ81	49	285	1	284	200	475	4.65e-101	306	91	57	0.443706	Putative endothelial lipase (EC 3.1.1.3)	AB hydrolase superfamily, Lipase family	cmk:103183498	K01059	map00561;map03320;map05010
TRINITY_DN72956_c0_g3_i1.p1	TRINITY_DN72956_c0_g3_i1	A8QL59	41	398	1	397	239	613	4.23e-105	331	63	64	0.401824	Zinc metalloproteinase-disintegrin-like NaMP (EC 3.4.24.-) (Snake venom metalloproteinase) (SVMP)	Venom metalloproteinase (M12B) family, P-III subfamily, P-IIIa sub-subfamily	npr:108799599	K06540
TRINITY_DN149123_c0_g2_i1.p1	TRINITY_DN149123_c0_g2_i1	F8S0Z7	53	321	1	321	269	587	1.09e-122	365	99	55	0.72471	Snake venom 5'-nucleotidase (5'-NT) (EC 3.1.3.5) (Ecto-5'-nucleotidase)	5'-nucleotidase family	lcf:108882246	K19970	map00230;map00240;map00760;map01100;map01110
NODE_24357_length_1066_cov_10.858260_g19033_i0.p1	NODE_24357_length_1066_cov_10.858260_g19033_i0	J3S9D9	61	284	36	319	23	306	1.25e-127	368	86	93	0.793718	Reticulocalbin-2 (Taipoxin-associated calcium-binding protein 49 homolog)	CREC family	cmk:103188291
NODE_17028_length_1410_cov_6.038771_g13029_i0.p1	NODE_17028_length_1410_cov_6.038771_g13029_i0	J3SBP3	57	336	35	370	6	340	9.67e-137	409	91	41	0.452062	Venom phosphodiesterase 2 (Ectonucleotide pyrophosphatase/phosphodiesterase family member 3) (PDE-3) [Includes: Alkaline phosphodiesterase I (PDE) (EC 3.1.4.1); Nucleotide pyrophosphatase (NPPase) (EC 3.6.1.9) (Nucleotide diphosphatase)]	Nucleotide pyrophosphatase/phosphodiesterase family	cmk:103182286	K01513	map00230;map00240;map00500;map00740;map00760;map00770;map01100
NODE_9176_length_2136_cov_20.950788_g6968_i0.p1	NODE_9176_length_2136_cov_20.950788_g6968_i0	A3QVN9	47	412	30	438	27	438	9.97e-145	422	88	92	0.921866	Hyaluronidase-1 (Hy-1) (EC 3.2.1.35) (Hyaluronoglucosaminidase-1) (Venom spreading factor)	Glycosyl hydrolase 56 family	cmk:103176705	K01197	map00531;map01100
NODE_4947_length_2984_cov_9.227474_g3749_i0.p1	NODE_4947_length_2984_cov_9.227474_g3749_i0	Q8UVG0	41	602	74	669	31	605	1.47e-144	443	65	98	0.549766	Zinc metalloproteinase-disintegrin-like berythractivase (EC 3.4.24.-) (Snake venom metalloproteinase) (SVMP) (ery1)	Venom metalloproteinase (M12B) family, P-III subfamily, P-IIIa sub-subfamily	cpic:101936583	K06540
TRINITY_DN153427_c0_g1_i1.p1	TRINITY_DN153427_c0_g1_i1	C9WMM5	50	445	77	519	27	467	8.48e-160	464	85	95	1.81921	Venom serine carboxypeptidase (EC 3.4.16.5) (allergen Api m 9)	Peptidase S10 family	cmk:103183157	K09645
TRINITY_DN159281_c28_g1_i1.p1	TRINITY_DN159281_c28_g1_i1	J3S820	53	433	13	445	7	439	7.48e-175	500	88	96	949.456	Hyaluronidase (EC 3.2.1.35) (Hyaluronoglucosaminidase) (Venom spreading factor)	Glycosyl hydrolase 56 family	cmk:103181838	K01197	map00531;map01100
TRINITY_DN137263_c0_g1_i1.p1	TRINITY_DN137263_c0_g1_i1	J3SDX8	66	377	18	394	20	395	0	546	95	94	1.02544	Putative lysosomal acid lipase/cholesteryl ester hydrolase (Acid cholesteryl ester hydrolase) (LAL) (EC 3.1.1.13) (Cholesteryl esterase) (Lipase A) (Sterol esterase)	AB hydrolase superfamily, Lipase family	cmk:103180816	K01052	map00100;map04142
NODE_10553_length_1958_cov_6.886684_g8004_i0.p1	NODE_10553_length_1958_cov_6.886684_g8004_i0	Q92035	54	552	34	585	36	587	0	669	94	91	0.439323	Acetylcholinesterase (AChE) (EC 3.1.1.7)	Type-B carboxylesterase/lipase family	oaa:100074368	K01050

## Sheet: ToxFam
Toxin family C.57	Count	AbsExp	RelExp		*Toxin families obtained from ToxProt reduced to superfamily level where possible
0	11	33.1933	3.01757		0 = means NO Toxin family annotated
5'-nucleotidase family	2	0.939747	0.469873
AB hydrolase superfamily	3	1.74285	0.58095
Arthropod CHH/MIH/GIH/VIH hormone family	1	0.713569	0.713569
Arthropod phospholipase D family	1	0.195236	0.195236
Calmodulin family	3	49.911	16.637
Cationic peptide 03 (latarcin) family	1	0.29436	0.29436
Conopeptide P-like superfamily	3	1.01722	0.339074
Conotoxin A superfamily	3	0.693298	0.231099
Conotoxin I1 superfamily	1	0.146447	0.146447
Conotoxin I2 superfamily	2	0.529159	0.264579
Conotoxin I3 superfamily	2	1.04375	0.521877
Conotoxin J superfamily	1	0.826653	0.826653
Conotoxin M superfamily	3	1.57597	0.525323
Conotoxin O1 superfamily	4	1.71627	0.429066
Conotoxin O2 superfamily	1	0.508486	0.508486
Conotoxin S superfamily	1	0.365752	0.365752
Conotoxin T superfamily	2	0.241252	0.120626
CREC family	1	0.793718	0.793718
CRISP family	2	0.507427	0.253714
Crotamine-myotoxin family	1	0.297011	0.297011
Cystatin family	2	47.5727	23.7864
EGF domain peptide family	2	0.496463	0.248231
Ficolin lectin family	2	0.594337	0.297169
Flavin monoamine oxidase family	1	0.100641	0.100641
Glutaminyl-peptide cyclotransferase family	2	0.805372	0.402686
Glycosyl hydrolase 56 family	4	1210.18	302.546
Long (3 C-C) scorpion toxin superfamily	1	0.502698	0.502698
Long (4 C-C) scorpion toxin superfamily	6	1.59046	0.265076
N superfamily	1	0.423932	0.423932
Natriuretic peptide family	3	0.921352	0.307117
Neurotoxin 01 (U2-agtx) family	1	0.164937	0.164937
Neurotoxin 02 (plectoxin) family	1	0.266992	0.266992
Neurotoxin 10 (Hwtx-1) family	1	0.12391	0.12391
Neurotoxin 19 (CSTX) family	1	0.26513	0.26513
Neurotoxin 36 family	1	0.22277	0.22277
NGF-beta family	4	1.65245	0.413114
Non-disulfide-bridged peptide (NDBP) superfamily	8	1.59636	0.199545
Nucleotide pyrophosphatase/phosphodiesterase family	1	0.452062	0.452062
Ohanin/vespryn family	6	12.6515	2.10859
PDGF/VEGF growth factor family	4	2.22168	0.55542
Peptidase S1 family	4	2.30309	0.575773
Peptidase S10 family	1	1.81921	1.81921
Peroxiredoxin family	1	0.135252	0.135252
Phospholipase A2 family	5	3.48303	0.696607
Sea anemone sodium channel inhibitory toxin family	1	0.177104	0.177104
Sea anemone type 1 potassium channel toxin family	1	0.506411	0.506411
Serine protease inhibitor-like (TIL domain-containing) family	2	0.735361	0.36768
Short scorpion toxin superfamily	4	0.94867	0.237167
Snaclec family	2	2.85837	1.42919
Snake three-finger toxin family	11	3.95676	0.359705
Snake waprin family	2	0.463469	0.231735
TCTP family	1	117.249	117.249
Teretoxin M (TM) superfamily	1	0.120389	0.120389
True venom lectin family	3	0.926468	0.308823
Type-B carboxylesterase/lipase family	1	0.439323	0.439323
Venom Kunitz-type family	6	3.60172	0.600287
Venom metalloproteinase (M12B) family	7	5.52048	0.78864

## Sheet: FunCat
Ortholog ID unique C.31	Count	Pathway ID	Pathway ID C.90	Count	Drug ID C.4
K00683	2		map04360	1
K01046	1	map00561;map01100	map04514	1
K01047	2	map00564;map00565;map00590;map00591;map00592;map01100;map01110;map04014;map04270;map04972;map04975	map04350	1
K01050	1		map04145	1
K01052	1	map00100;map04142	map05152	2
K01059	1	map00561;map03320;map05010	map05162	1
K01197	3	map00531;map01100	map04080	1
K01312	1	map04080;map04972;map04974;map05164	map04972	2
K01513	1	map00230;map00240;map00500;map00740;map00760;map00770;map01100	map04974	1
K02183	2	map04014;map04015;map04016;map04020;map04022;map04024;map04070;map04114;map04218;map04261;map04270;map04371;map04626;map04713;map04720;map04722;map04728;map04740;map04744;map04745;map04750;map04910;map04912;map04915;map04916;map04921;map04922;map04924;map04925;map04970;map04971;map05010;map05031;map05034;map05133;map05152;map05167;map05214;map05418	map05164	1	D07445
K03909	1	map04610	map04970	2
K04355	2	map04010;map04014;map04024;map04151;map04722;map05016;map05030;map05034	map04010	6	D00110
K04356	1	map04010;map04014;map04151;map04722	map04014	8
K04661	1	map04350	map04015	4
K05448	3	map01521;map04010;map04014;map04015;map04060;map04066;map04151;map04370;map04510;map04926;map04933;map05165;map05167;map05200;map05205;map05206;map05211;map05212;map05219;map05323;map05418	map04060	2	D01977;D07907
K05449	1	map04010;map04014;map04015;map04060;map04151;map04510;map04926;map04933;map05200	map04151	6
K05466	2	map04010;map04014;map04015;map04066;map04151;map05167	map04510	2
K05865	1	map04020;map04260;map04261;map05410;map05414	map04926	2
K06540	2		map04933	2
K06563	1	map04145;map05152;map05162	map05200	2
K06712	1		map04722	4
K06834	2		map04016	1
K06835	1		map04020	2
K08649	1		map04022	1
K09645	1		map04024	2
K12015	5		map04070	1
K12457	1	map04010;map04014;map04151;map04722	map04114	1
K13899	2	map04970	map04218	1
K16359	1	map04360;map04514	map04261	2
K19970	1	map00230;map00240;map00760;map01100;map01110	map04270	2
K20412	1		map04371	1
			map04626	1
			map04713	1
			map04720	1
			map04728	1
			map04740	1
			map04744	1
			map04745	1
			map04750	1
			map04910	1
			map04912	1
			map04915	1
			map04916	1
			map04921	1
			map04922	1
			map04924	1
			map04925	1
			map04971	1
			map05010	2
			map05031	1
			map05034	2
			map05133	1
			map05167	3
			map05214	1
			map05418	2
			map04260	1
			map05410	1
			map05414	1
			map00561	2
			map01100	5
			map01521	1
			map04066	2
			map04370	1
			map05165	1
			map05205	1
			map05206	1
			map05211	1
			map05212	1
			map05219	1
			map05323	1
			map00564	1
			map00565	1
			map00590	1
			map00591	1
			map00592	1
			map01110	2
			map04975	1
			map04610	1
			map05016	1
			map05030	1
			map00531	1
			map03320	1
			map00230	2
			map00240	2
			map00760	2
			map00500	1
			map00740	1
			map00770	1
			map00100	1
			map04142	1
