# Supplementary material for: Stingray Venom Proteins: Mechanisms of Action Revealed Using a Novel Network Pharmacology Approach
Source: Mar Drugs. 2021 Dec 24;20(1):27. doi: 10.3390/md20010027 (PMC8781517; doi:10.3390/md20010027)
Supplement: Supplementary file 1 [file marinedrugs-20-00027-s001.zip › Dataset_S7_Oliveira_Potfal_Raw.xlsx]

## Sheet: Legend
Abbreviation	Definition
Potmot	Potamotrygon motoro
Himleo	Himantura leoparda
Daspas	Dasyatis pastinaca
Ptevio	Pteroplatytrygon violacea
Potleo	Potamotrygon leopoldi
SiPotmot	Potamotrygon motoro(Silva et al., 2018)
OliPotfal	Potamotrygon falkneri (Oliveira et al., 2016)
OliPotama	Potamotrygon amandae (Oliveira et al., 2016)
FW	Freshwater
Mar	Marine
WhoTisExt	Whole Tissue Extract
TxP	ToxProt
TR	Transcriptome
HCS	High-content screening
ToxFam	Toxin family
FunAnn	Functional annotation against KEGG
Query	Contig
ID	Identity
alignmentlen	Alignment length
qStart	Query Start = start of alignment in the contig sequence
qStop	Query Stop = end of alignment in the contig sequence
sStart	Subject Start = start of alignment in the Uniprot or ToxProt sequence
sStop	Subject Stop = end of alignment in the Uniprot or ToxProt sequence
eval	E-Value
score	Bit score
qCov	Query Coverage
sCov	Subject Coverage
TPM_Exp	Expression value
AbsExp	Absolute expression = Sum of all expression values in this category
RelExp	Relative expression = Sum of all expression values in this category relateive to the number of hits
C.	Count = Number of hits against one category (e.g. Protein family)
KEGG_gene	Annotated gene in KEGG database
KEGG_KO	Functional group to which the KEGG_gene belongs
KEGG_map	Annotated pathway for the KEGG functional group
KEGG_Drug	Related drug to the annotated KEGG pathways

## Sheet: OliPotfal_TxP
Query ID1	Query ID2	ToxProt ID	ID	alignmentlen	qStart	qStop	sStart	sStop	eval	score	qCov	sCov	TPM_Exp	Toxin name	Toxin family	kegg_gene	ko_gene	ko_pathway	ko_drug
TRINITY_DN24234_c0_g1_i1.p1	TRINITY_DN24234_c0_g1_i1	R4GUQ1	41	44	14	57	3	44	0.002	30	64	73	0.566637	Neurotoxin alpha-KTx 29.2 (Neurotoxin KTx3) (Toxin LmKTx71)	Short scorpion toxin superfamily, Potassium channel inhibitor family, Alpha-KTx 29 subfamily
TRINITY_DN98275_c0_g1_i1.p1	TRINITY_DN98275_c0_g1_i1	P69751	45	31	20	50	47	76	0.002	30	46	40	0.569408	Delta-conotoxin-like CVIE (Delta-CVIE)	Conotoxin O1 superfamily
TRINITY_DN102613_c0_g1_i1.p1	TRINITY_DN102613_c0_g1_i1	P0CY73	42	33	8	39	35	67	0.00053	30	75	43	0.75921	Conotoxin Bu15	Conotoxin M superfamily
TRINITY_DN32964_c9_g17_i1.p1	TRINITY_DN32964_c9_g17_i1	Q9UA85	44	32	8	39	16	46	0.001	30	62	46	0.775775	Conotoxin AbVIE (Fragment)	Conotoxin O1 superfamily
TRINITY_DN35253_c2_g3_i1.p1	TRINITY_DN35253_c2_g3_i1	P0C850	42	33	9	41	42	74	0.001	30	57	40	0.863929	Turripeptide Gsp9.2	Pg turripeptide superfamily
TRINITY_DN29451_c0_g2_i5.p7	TRINITY_DN29451_c0_g2_i5	P0C1F5	42	33	15	46	12	44	0.001	30	54	69	1.16084	Delta-actitoxin-Bgr2b (Delta-AITX-Bgr2b) (Bg III) (BgIII) (Neurotoxin Bg-3)	Sea anemone sodium channel inhibitory toxin family, Type I subfamily
TRINITY_DN19344_c0_g3_i1.p4	TRINITY_DN19344_c0_g3_i1	P63175	41	29	17	45	12	40	0.001	30	41	64	1.18641	Myotoxin-2 [Cleaved into: Myotoxin-4]	Crotamine-myotoxin family
TRINITY_DN235965_c0_g1_i1.p1	TRINITY_DN235965_c0_g1_i1	Q9BP96	48	29	5	33	1	29	0.000647	30	85	40	2.1488	Conotoxin VnMKLT2-0221	Conotoxin O1 superfamily
TRINITY_DN30151_c1_g2_i1.p3	TRINITY_DN30151_c1_g2_i1	P59943	41	32	1	32	16	47	0.001	30	48	54	3.16438	Potassium channel toxin alpha-KTx 1.12 (Charybdotoxin b) (ChTx-b)	Short scorpion toxin superfamily, Potassium channel inhibitor family, Alpha-KTx 01 subfamily
TRINITY_DN33126_c0_g12_i1.p1	TRINITY_DN33126_c0_g12_i1	P0CAQ2	45	33	23	55	13	45	0.000137	32	54	63	0.994915	Kappa-conotoxin-like Ac4.3a (Fragment)	Conotoxin A superfamily
TRINITY_DN14872_c0_g2_i1.p2	TRINITY_DN14872_c0_g2_i1	D6C4I8	45	44	31	74	24	64	0.000436	32	54	67	1.51635	Conotoxin Cl14.1b	Conotoxin L superfamily
TRINITY_DN36067_c3_g15_i8.p2	TRINITY_DN36067_c3_g15_i8	Q5K0D6	42	31	6	36	18	48	0.000175	32	46	40	1.65894	Omega-conotoxin-like 12	Conotoxin O1 superfamily
TRINITY_DN35842_c1_g4_i2.p9	TRINITY_DN35842_c1_g4_i2	P0DJC9	43	40	8	43	19	58	0.000243	32	75	65	6.88546	Snaclec aspercetin subunit beta (Fragment)	Snaclec family
TRINITY_DN32538_c0_g2_i1.p2	TRINITY_DN32538_c0_g2_i1	P0CJ12	41	69	36	101	31	94	0.000522	34	49	73	0.562956	Venom protein 59.1	0	cmk:103171810
TRINITY_DN79163_c0_g1_i1.p1	TRINITY_DN79163_c0_g1_i1	P61409	41	41	3	43	18	54	0.000128	34	49	51	0.75621	Kappa-theraphotoxin-Gr2c (Kappa-TRTX-Gr2c) (GsAF II) (GsAFII) (Mechanotoxin-alpha)	Neurotoxin 30 (phrixotoxin) family
TRINITY_DN229140_c0_g1_i1.p3	TRINITY_DN229140_c0_g1_i1	P86468	50	32	13	42	13	44	3.29e-05	34	41	71	0.872917	Toxin Bcs III 15.09 (Fragment)	EGF domain peptide family
TRINITY_DN16424_c0_g1_i1.p5	TRINITY_DN16424_c0_g1_i1	C7T1P5	43	37	13	49	14	50	4.6e-05	34	64	54	1.98731	Conotoxin Eb6.14 (Fragment)	Conotoxin O1 superfamily
TRINITY_DN35596_c2_g2_i1.p3	TRINITY_DN35596_c2_g2_i1	D2DGD5	46	37	29	65	2	38	7.04e-05	34	47	46	2.27135	Conotoxin Ca11.3	Conotoxin I3 superfamily
TRINITY_DN25766_c0_g3_i1.p4	TRINITY_DN25766_c0_g3_i1	B5L5N6	45	44	36	78	29	71	1.26e-05	36	55	59	1.40238	Nigwaprin-b	Snake waprin family	sasa:106572146
TRINITY_DN83003_c0_g1_i1.p1	TRINITY_DN83003_c0_g1_i1	P0C8M2	44	41	23	63	1	40	4.17e-06	37	44	103	0.713715	Serine proteinase-like BMK-CBP (Fragment)	Peptidase S1 family	cmk:103177828	K01352	map04080
TRINITY_DN168242_c0_g1_i1.p1	TRINITY_DN168242_c0_g1_i1	P0DKY5	56	27	4	30	16	42	3.95e-06	37	48	61	0.75921	Thrombin-like enzyme F202 (SVTLE) (EC 3.4.21.-) (Fibrinogen-clotting enzyme) (Snake venom serine protease) (SVSP) (Fragment)	Peptidase S1 family, Snake venom subfamily
TRINITY_DN168747_c0_g1_i1.p1	TRINITY_DN168747_c0_g1_i1	A7X3W6	43	46	2	45	65	110	1.45e-07	40	102	41	0.75921	C-type lectin lectoxin-Enh2 (CTL)	True venom lectin family	bfo:BRAFLDRAFT_217815
TRINITY_DN33595_c135_g44_i1.p16	TRINITY_DN33595_c135_g44_i1	P0CI21	63	38	22	59	1	38	1.21e-08	44	63	100	2192.95	Augerpeptide hhe53	0
TRINITY_DN13422_c0_g1_i1.p1	TRINITY_DN13422_c0_g1_i1	P0DKM8	47	47	5	51	1	47	9.12e-09	45	48	100	0.541369	Turripeptide Ici9.1 (Turripeptide OL11-like) (Fragment)	Conopeptide P-like superfamily
TRINITY_DN25766_c0_g3_i1.p3	TRINITY_DN25766_c0_g3_i1	A7X4K1	43	77	3	75	58	133	1.57e-08	46	64	57	1.40238	Waprin-Phi1	Snake waprin family	lcm:102349862
TRINITY_DN78432_c0_g1_i1.p1	TRINITY_DN78432_c0_g1_i1	D8VNS6	41	69	40	104	90	155	8.72e-09	47	63	44	0.998028	C-type lectin (CTL)	True venom lectin family	lcm:102354644	K06721
TRINITY_DN31410_c0_g2_i1.p4	TRINITY_DN31410_c0_g2_i1	Q8T3S7	51	43	2	44	35	77	4.08e-10	48	84	54	9.10673	Kunitz-type U1-aranetoxin-Av1a (U1-AATX-Av1a) (Toxin 1) (AvTox-1)	Venom Kunitz-type family, 02 (native) subfamily	mcf:107126565
TRINITY_DN32394_c0_g1_i2.p1	TRINITY_DN32394_c0_g1_i2	Q6T7B5	40	77	56	127	38	114	8.89e-12	56	57	49	2.31678	Snaclec 3 (C-type lectin 3)	Snaclec family	cge:100773719
TRINITY_DN35816_c7_g33_i1.p1	TRINITY_DN35816_c7_g33_i1	Q2XXN5	42	67	20	86	23	89	2.69e-12	56	77	47	23.4473	Cystatin-POGU1	Cystatin family	cpic:101934826	K13902
TRINITY_DN30642_c0_g2_i1.p1	TRINITY_DN30642_c0_g2_i1	Q38L02	41	81	56	132	36	116	1.29e-12	59	53	53	5.18634	Snaclec dabocetin subunit alpha (C-type lectin-like 8)	Snaclec family	xla:108701545
TRINITY_DN35816_c7_g12_i1.p1	TRINITY_DN35816_c7_g12_i1	E3P6N4	42	72	3	68	70	140	1.22e-13	59	97	51	17.8565	Cystatin	Cystatin family	cjo:107310933	K13899	map04970
TRINITY_DN26730_c19_g1_i1.p2	TRINITY_DN26730_c19_g1_i1	B3EWP2	62	42	31	72	2	43	2.71e-16	65	51	95	309.406	Hyaluronidase CdtHya1 (Hya) (EC 3.2.1.35) (Hyaluronoglucosaminidase) (Venom spreading factor) (Fragment)	Glycosyl hydrolase 56 family
TRINITY_DN211564_c0_g1_i1.p1	TRINITY_DN211564_c0_g1_i1	P00985	52	56	61	116	2	56	1.78e-16	67	46	98	0.709752	Kunitz-type serine protease inhibitor 2 (Venom basic protease inhibitor 2)	Venom Kunitz-type family
TRINITY_DN72228_c0_g1_i1.p1	TRINITY_DN72228_c0_g1_i1	Q91516	41	109	21	128	142	244	1.95e-16	70	74	42	0.791655	Venom plasminogen activator TSV-PA (EC 3.4.21.-) (Snake venom serine protease) (SVSP)	Peptidase S1 family, Snake venom subfamily	pbi:103047961	K01343	map04371;map04610;map05202;map05215;map05418
TRINITY_DN36836_c0_g1_i1.p1	TRINITY_DN36836_c0_g1_i1	Q0NZX7	57	61	1	61	35	94	1.05e-18	72	95	63	0.75921	Zinc metalloproteinase-disintegrin-like bothrojarin-4 (EC 3.4.24.-) (Snake venom metalloproteinase) (SVMP) (Fragment)	Venom metalloproteinase (M12B) family, P-III subfamily, P-IIIa sub-subfamily
TRINITY_DN34267_c1_g5_i1.p1	TRINITY_DN34267_c1_g5_i1	F8RKW2	42	96	1	88	44	139	3.21e-19	76	90	51	1.97117	Vespryn-21	Ohanin/vespryn family	cpic:101948119
TRINITY_DN260320_c0_g1_i1.p1	TRINITY_DN260320_c0_g1_i1	P85314	46	84	1	84	63	146	5.76e-20	78	100	41	0.858631	Snake venom metalloproteinase BmooMPalpha-I (SVMP) (EC 3.4.24.-) (Zinc metalloproteinase BmooMPalfa-I)	Venom metalloproteinase (M12B) family, P-I subfamily
TRINITY_DN106009_c0_g1_i1.p1	TRINITY_DN106009_c0_g1_i1	P28891	43	93	4	95	37	129	7.77e-20	78	89	46	1.37758	Snake venom metalloproteinase fibrolase (SVMP) (EC 3.4.24.72) (Fibrinolytic metalloproteinase) (Fibrinolytic proteinase) (Alfimeprase)	Venom metalloproteinase (M12B) family, P-I subfamily
TRINITY_DN35654_c0_g35_i1.p1	TRINITY_DN35654_c0_g35_i1	P82885	43	96	5	100	8	103	3.45e-21	82	52	89	1.98391	Thaicobrin	Ohanin/vespryn family	sfm:108934903	K06712
TRINITY_DN35654_c0_g4_i1.p1	TRINITY_DN35654_c0_g4_i1	Q27J48	43	102	5	101	56	157	2.35e-21	84	72	47	1.22487	Ohanin-like protein	Ohanin/vespryn family	cmk:103174542	K12015
TRINITY_DN36446_c134_g59_i3.p1	TRINITY_DN36446_c134_g59_i3	P83234	40	129	1	129	31	155	1.88e-22	86	99	68	0.783827	Ohanin	Ohanin/vespryn family	cpic:101946578	K12015
TRINITY_DN35135_c9_g27_i1.p1	TRINITY_DN35135_c9_g27_i1	F8S122	45	103	27	129	58	155	1.78e-23	89	74	46	4.8097	Vespryn	Ohanin/vespryn family	cmk:103173707	K06712
TRINITY_DN36357_c1_g2_i7.p1	TRINITY_DN36357_c1_g2_i7	Q2XXL4	44	105	46	145	11	115	5.19e-24	91	42	91	0.986194	Vespryn (Fragment)	Ohanin/vespryn family	sfm:108932628	K12015
TRINITY_DN32495_c0_g2_i5.p3	TRINITY_DN32495_c0_g2_i5	P0CG03	43	121	31	148	141	254	8.3e-24	91	80	47	1.35832	Thrombin-like enzyme bhalternin (SVTLE) (EC 3.4.21.-) (Fibrinogen-clotting enzyme) (Snake venom serine protease) (SVSP)	Peptidase S1 family, Snake venom subfamily	cmk:103188722	K09636
TRINITY_DN32420_c0_g4_i1.p1	TRINITY_DN32420_c0_g4_i1	E2IYB3	41	130	38	166	103	221	1.94e-23	93	41	59	1.50293	Veficolin-1 (Fragment)	Ficolin lectin family, Veficolin subfamily	cmk:103189381	K03905	map04610;map04611;map05150
TRINITY_DN133359_c0_g1_i1.p1	TRINITY_DN133359_c0_g1_i1	P80003	49	85	1	85	16	100	8.96e-30	102	100	60	0.74444	Acidic phospholipase A2 PA4 (PLA2) (EC 3.1.1.4) (Phosphatidylcholine 2-acylhydrolase) [Cleaved into: Acidic phospholipase A2 PA2]	Phospholipase A2 family, Group III subfamily	xtr:105946306	K01047	map00564;map00565;map00590;map00591;map00592;map01100;map01110;map04014;map04270;map04972;map04975
TRINITY_DN34263_c5_g1_i1.p1	TRINITY_DN34263_c5_g1_i1	J3SE80	41	109	16	124	27	135	5.67e-30	104	84	80	72.715	Cystatin-2	Cystatin family	pbi:103054648	K13899	map04970
TRINITY_DN260637_c0_g1_i1.p2	TRINITY_DN260637_c0_g1_i1	Q9PUH8	43	148	6	153	7	147	8.34e-31	107	95	101	1.74035	Acidic phospholipase A2 S3-24 (svPLA2) (EC 3.1.1.4) (ASPLA6) (Phosphatidylcholine 2-acylhydrolase)	Phospholipase A2 family, Group I subfamily, D49 sub-subfamily	xtr:100145529	K01047	map00564;map00565;map00590;map00591;map00592;map01100;map01110;map04014;map04270;map04972;map04975
TRINITY_DN151349_c0_g1_i1.p1	TRINITY_DN151349_c0_g1_i1	A2TK72	44	112	36	147	19	130	3.35e-30	108	72	48	0.814249	Zinc metalloproteinase recombinant fibrinogenase II (FIIa) (rF II) (EC 3.4.24.-) (Snake venom metalloproteinase) (SVMP) (Fragment)	Venom metalloproteinase (M12B) family, P-III subfamily
TRINITY_DN19886_c0_g1_i1.p1	TRINITY_DN19886_c0_g1_i1	Q6T269	43	129	26	154	9	132	1.94e-30	108	60	85	24.1205	Kunitz-type serine protease inhibitor bitisilin-3 (Two-Kunitz protease inhibitor) (Fragment)	Venom Kunitz-type family	cmk:103176522	K03909	map04610
TRINITY_DN24037_c11_g1_i1.p1	TRINITY_DN24037_c11_g1_i1	Q3SB11	45	149	34	181	1	149	4.19e-39	130	81	96	147.14	Calglandulin	Calmodulin family, Calglandulin subfamily	cdk:105096001	K02183	map04014;map04015;map04016;map04020;map04022;map04024;map04070;map04114;map04218;map04261;map04270;map04371;map04626;map04713;map04720;map04722;map04728;map04740;map04744;map04745;map04750;map04910;map04912;map04915;map04916;map04921;map04922;map04924;map04925;map04970;map04971;map05010;map05031;map05034;map05133;map05152;map05167;map05214;map05418	D07445
TRINITY_DN13026_c1_g1_i1.p1	TRINITY_DN13026_c1_g1_i1	Q8AY75	45	149	52	199	1	149	1.27e-38	130	74	96	162.257	Calglandulin	Calmodulin family, Calglandulin subfamily	cdk:105096001	K02183	map04014;map04015;map04016;map04020;map04022;map04024;map04070;map04114;map04218;map04261;map04270;map04371;map04626;map04713;map04720;map04722;map04728;map04740;map04744;map04745;map04750;map04910;map04912;map04915;map04916;map04921;map04922;map04924;map04925;map04970;map04971;map05010;map05031;map05034;map05133;map05152;map05167;map05214;map05418	D07445
TRINITY_DN13523_c0_g1_i1.p1	TRINITY_DN13523_c0_g1_i1	Q3HXY0	43	166	5	168	87	243	2.64e-39	133	98	68	2.11116	Venom nerve growth factor 1 (v-NGF-1) (vNGF-1)	NGF-beta family	cmk:103189452	K04355	map04010;map04014;map04024;map04151;map04722;map05016;map05030;map05034	D00110
TRINITY_DN29210_c0_g1_i1.p1	TRINITY_DN29210_c0_g1_i1	Q90Y44	42	182	1	181	37	208	7.08e-42	144	51	86	2.30781	Disintegrin-like halysetin	Venom metalloproteinase (M12B) family, P-III subfamily, P-IIIb sub-subfamily	rbb:108537832	K08614
TRINITY_DN29376_c0_g1_i1.p1	TRINITY_DN29376_c0_g1_i1	Q9DF56	52	147	13	149	6	152	4.91e-45	144	98	97	4.96821	Acidic phospholipase A2 (svPLA2) (EC 3.1.1.4) (Phosphatidylcholine 2-acylhydrolase)	Phospholipase A2 family, Group I subfamily, D49 sub-subfamily	cge:100764593	K01047	map00564;map00565;map00590;map00591;map00592;map01100;map01110;map04014;map04270;map04972;map04975
TRINITY_DN282_c0_g1_i1.p1	TRINITY_DN282_c0_g1_i1	P0DP54	51	144	25	166	7	149	4.57e-47	150	83	95	3.40664	Phospholipase A2 (PLA2) (EC 3.1.1.4) (Phosphatidylcholine 2-acylhydrolase 10)	Phospholipase A2 family	pmaj:107211276	K01047	map00564;map00565;map00590;map00591;map00592;map01100;map01110;map04014;map04270;map04972;map04975
TRINITY_DN29339_c0_g1_i1.p1	TRINITY_DN29339_c0_g1_i1	Q92043	43	235	199	428	6	238	3.42e-49	171	55	56	3.00521	Zinc metalloproteinase-disintegrin-like atrolysin-A (EC 3.4.24.1) (Alpha-proteinase) (Hemorrhagic toxin A) (HT-A) (Snake venom metalloproteinase) (SVMP) (Fragment)	Venom metalloproteinase (M12B) family, P-III subfamily, P-IIIa sub-subfamily	cmk:103172227	K06834
TRINITY_DN1349_c0_g2_i1.p1	TRINITY_DN1349_c0_g2_i1	D8VNS8	43	214	282	494	130	340	1.97e-50	174	43	62	1.41025	Ryncolin-2	Ficolin lectin family, Veficolin subfamily	cmk:103184782
TRINITY_DN29210_c0_g3_i2.p2	TRINITY_DN29210_c0_g3_i2	P0DM89	49	176	7	179	119	294	9.4e-54	177	80	42	1.92631	Zinc metalloproteinase-disintegrin-like brevilysin H2a (EC 3.4.24.-) (Snake venom metalloproteinase) (SVMP)	Venom metalloproteinase (M12B) family, P-III subfamily, P-IIIa sub-subfamily	phi:102114332	K08614
TRINITY_DN6781_c2_g1_i1.p1	TRINITY_DN6781_c2_g1_i1	U3EQ60	54	171	27	196	1	171	7.04e-65	197	87	100	195.499	Translationally-controlled tumor protein homolog (TCTP)	TCTP family	cmk:103177529
TRINITY_DN29911_c0_g1_i1.p1	TRINITY_DN29911_c0_g1_i1	D8VNT0	46	213	279	486	128	338	8.37e-60	200	42	62	2.4869	Ryncolin-4	Ficolin lectin family, Veficolin subfamily	lcf:108878630	K06252	map04151;map04510;map04512;map05165;map05206
TRINITY_DN36218_c0_g8_i2.p1	TRINITY_DN36218_c0_g8_i2	J3S9D9	41	270	47	310	27	296	8.92e-66	209	85	88	7.61763	Reticulocalbin-2 (Taipoxin-associated calcium-binding protein 49 homolog)	CREC family	cmk:103190186
TRINITY_DN33847_c0_g1_i2.p1	TRINITY_DN33847_c0_g1_i2	Q75WF2	41	298	58	352	63	357	1.09e-72	230	82	83	3.80379	Plancitoxin-1 (EC 3.1.22.1) (Plancitoxin I) (Plan-I) [Cleaved into: Plancitoxin-1 subunit alpha; Plancitoxin-1 subunit beta]	DNase II family	cmk:103173520	K01158	map04142
TRINITY_DN35628_c0_g10_i1.p1	TRINITY_DN35628_c0_g10_i1	A3QVN2	50	232	2	232	207	438	3.15e-85	261	89	52	1.11598	Hyaluronidase (Hy) (EC 3.2.1.35) (Hyaluronoglucosaminidase) (Venom spreading factor)	Glycosyl hydrolase 56 family	cmk:103176705	K01197	map00531;map01100
TRINITY_DN27971_c0_g1_i1.p1	TRINITY_DN27971_c0_g1_i1	C5H5D2	41	383	228	608	2	376	3.19e-92	292	58	91	0.770571	Zinc metalloproteinase-disintegrin-like batroxstatin-1 (EC 3.4.24.-) (Snake venom metalloprotease) (SVMP) (Vascular apoptosis-inducing protein-like) (VAP-like)	Venom metalloproteinase (M12B) family, P-III subfamily, P-IIIa sub-subfamily	cmk:103191114	K06835
TRINITY_DN31149_c0_g1_i4.p1	TRINITY_DN31149_c0_g1_i4	P0DM90	40	378	209	582	2	375	6e-91	292	46	89	12.0465	Zinc metalloproteinase-disintegrin-like brevilysin H2b (EC 3.4.24.-) (Snake venom metalloproteinase) (SVMP)	Venom metalloproteinase (M12B) family, P-III subfamily, P-IIIa sub-subfamily	cmk:103185434	K06834
TRINITY_DN27971_c0_g1_i2.p1	TRINITY_DN27971_c0_g1_i2	F8RKW0	42	381	6	385	201	574	2.37e-97	304	88	62	0.919236	Zinc metalloproteinase-disintegrin-like MTP8 (EC 3.4.24.-) (Snake venom metalloproteinase) (SVMP)	Venom metalloproteinase (M12B) family, P-III subfamily	srx:107738868	K06835
TRINITY_DN29210_c0_g3_i2.p1	TRINITY_DN29210_c0_g3_i2	F8RKW1	43	449	7	442	5	451	2.33e-124	375	100	73	1.92631	Zinc metalloproteinase-disintegrin-like MTP4 (EC 3.4.24.-) (Snake venom metalloproteinase) (SVMP)	Venom metalloproteinase (M12B) family, P-III subfamily	lcm:102360011	K08614
TRINITY_DN24672_c0_g3_i1.p1	TRINITY_DN24672_c0_g3_i1	A7ISW1	56	347	10	354	16	361	5.43e-134	387	97	94	1.61745	Glutaminyl-peptide cyclotransferase (EC 2.3.2.5) (Glutaminyl cyclase) (QC) (Glutaminyl-tRNA cyclotransferase)	Glutaminyl-peptide cyclotransferase family	cmk:103181784	K00683
TRINITY_DN24672_c0_g1_i1.p1	TRINITY_DN24672_c0_g1_i1	A7ISW2	58	353	10	360	16	367	2.6e-139	401	98	96	3.5145	Glutaminyl-peptide cyclotransferase (EC 2.3.2.5) (Glutaminyl cyclase) (QC) (Glutaminyl-tRNA cyclotransferase)	Glutaminyl-peptide cyclotransferase family	cmk:103181784	K00683
TRINITY_DN35628_c0_g7_i2.p1	TRINITY_DN35628_c0_g7_i2	A3QVN9	47	412	30	438	27	438	1.55e-144	422	88	92	1.71274	Hyaluronidase-1 (Hy-1) (EC 3.2.1.35) (Hyaluronoglucosaminidase-1) (Venom spreading factor)	Glycosyl hydrolase 56 family	cmk:103176705	K01197	map00531;map01100
TRINITY_DN34528_c0_g2_i1.p1	TRINITY_DN34528_c0_g2_i1	C9WMM5	50	445	35	477	27	467	2.69e-160	463	93	95	7.94325	Venom serine carboxypeptidase (EC 3.4.16.5) (allergen Api m 9)	Peptidase S10 family	cmk:103183157	K09645
TRINITY_DN26730_c19_g2_i1.p1	TRINITY_DN26730_c19_g2_i1	A3QVN3	54	404	1	404	36	439	1.18e-168	483	89	90	1067.46	Hyaluronidase-1 (Hy-1) (EC 3.2.1.35) (Hyaluronoglucosaminidase-1) (Venom spreading factor)	Glycosyl hydrolase 56 family	cmk:103181838	K01197	map00531;map01100
TRINITY_DN26730_c19_g4_i1.p1	TRINITY_DN26730_c19_g4_i1	J3S820	53	433	13	445	7	439	6.78e-175	500	88	96	1453.46	Hyaluronidase (EC 3.2.1.35) (Hyaluronoglucosaminidase) (Venom spreading factor)	Glycosyl hydrolase 56 family	cmk:103181838	K01197	map00531;map01100
TRINITY_DN29210_c0_g3_i1.p1	TRINITY_DN29210_c0_g3_i1	A8QL59	42	619	7	611	5	611	2.7e-172	511	79	100	3.041	Zinc metalloproteinase-disintegrin-like NaMP (EC 3.4.24.-) (Snake venom metalloproteinase) (SVMP)	Venom metalloproteinase (M12B) family, P-III subfamily, P-IIIa sub-subfamily	lcm:102360011	K08614
TRINITY_DN35180_c0_g2_i8.p1	TRINITY_DN35180_c0_g2_i8	J3SDX8	66	377	18	394	20	395	0	543	95	94	3.31244	Putative lysosomal acid lipase/cholesteryl ester hydrolase (Acid cholesteryl ester hydrolase) (LAL) (EC 3.1.1.13) (Cholesteryl esterase) (Lipase A) (Sterol esterase)	AB hydrolase superfamily, Lipase family	cmk:103180816	K01052	map00100;map04142
TRINITY_DN31276_c0_g1_i1.p1	TRINITY_DN31276_c0_g1_i1	F8S0Z7	56	565	5	568	26	587	0	652	99	96	3.17499	Snake venom 5'-nucleotidase (5'-NT) (EC 3.1.3.5) (Ecto-5'-nucleotidase)	5'-nucleotidase family	els:105017847	K19970	map00230;map00240;map00760;map01100;map01110
TRINITY_DN33982_c1_g1_i1.p1	TRINITY_DN33982_c1_g1_i1	Q92035	54	570	34	603	36	604	0	686	94	94	2.41189	Acetylcholinesterase (AChE) (EC 3.1.1.7)	Type-B carboxylesterase/lipase family	oaa:100074368	K01050

## Sheet: ToxFam
Toxin family C.33	Count	AbsExp	RelExp		*Toxin families obtained from ToxProt reduced to superfamily level where possible
0	2	2193.52	1096.76		0 = means NO Toxin family annotated
5'-nucleotidase family	1	3.17499	3.17499
AB hydrolase superfamily	1	3.31244	3.31244
Calmodulin family	2	309.397	154.699
Conopeptide P-like superfamily	1	0.541369	0.541369
Conotoxin A superfamily	1	0.994915	0.994915
Conotoxin I3 superfamily	1	2.27135	2.27135
Conotoxin L superfamily	1	1.51635	1.51635
Conotoxin M superfamily	1	0.75921	0.75921
Conotoxin O1 superfamily	5	7.14023	1.42805
CREC family	1	7.61763	7.61763
Crotamine-myotoxin family	1	1.18641	1.18641
Cystatin family	3	114.019	38.0062
DNase II family	1	3.80379	3.80379
EGF domain peptide family	1	0.872917	0.872917
Ficolin lectin family	3	5.40008	1.80003
Glutaminyl-peptide cyclotransferase family	2	5.13195	2.56598
Glycosyl hydrolase 56 family	5	2833.16	566.631
Neurotoxin 30 (phrixotoxin) family	1	0.75621	0.75621
NGF-beta family	1	2.11116	2.11116
Ohanin/vespryn family	6	11.7597	1.95995
Peptidase S1 family	4	3.6229	0.905725
Peptidase S10 family	1	7.94325	7.94325
Pg turripeptide superfamily	1	0.863929	0.863929
Phospholipase A2 family	4	10.8596	2.71491
Sea anemone sodium channel inhibitory toxin family	1	1.16084	1.16084
Short scorpion toxin superfamily	2	3.73101	1.86551
Snaclec family	3	14.3886	4.79619
Snake waprin family	2	2.80476	1.40238
TCTP family	1	195.499	195.499
True venom lectin family	2	1.75724	0.878619
Type-B carboxylesterase/lipase family	1	2.41189	2.41189
Venom Kunitz-type family	3	33.937	11.3123
Venom metalloproteinase (M12B) family	12	29.7526	2.47938

## Sheet: FunAnn
Ortholog ID unique C.24	Count	Pathway ID	Pathway ID unique C.68	Count	Drug ID C.2
K00683	2		map00564	1
K01047	4	map00564;map00565;map00590;map00591;map00592;map01100;map01110;map04014;map04270;map04972;map04975	map00565	1
K01050	1		map00590	1
K01052	1	map00100;map04142	map00591	1
K01158	1	map04142	map00592	1
K01197	4	map00531;map01100	map01100	3
K01343	1	map04371;map04610;map05202;map05215;map05418	map01110	2
K01352	1	map04080	map04014	3
K02183	2	map04014;map04015;map04016;map04020;map04022;map04024;map04070;map04114;map04218;map04261;map04270;map04371;map04626;map04713;map04720;map04722;map04728;map04740;map04744;map04745;map04750;map04910;map04912;map04915;map04916;map04921;map04922;map04924;map04925;map04970;map04971;map05010;map05031;map05034;map05133;map05152;map05167;map05214;map05418	map04270	2	D07445
K03905	1	map04610;map04611;map05150	map04972	1
K03909	1	map04610	map04975	1
K04355	1	map04010;map04014;map04024;map04151;map04722;map05016;map05030;map05034	map00100	1	D00110
K06252	1	map04151;map04510;map04512;map05165;map05206	map04142	2
K06712	2		map00531	1
K06721	1		map04371	2
K06834	2		map04610	3
K06835	2		map05202	1
K08614	4		map05215	1
K09636	1		map05418	2
K09645	1		map04080	1
K12015	3		map04015	1
K13899	2	map04970	map04016	1
K13902	1		map04020	1
K19970	1	map00230;map00240;map00760;map01100;map01110	map04022	1
			map04024	2
			map04070	1
			map04114	1
			map04218	1
			map04261	1
			map04626	1
			map04713	1
			map04720	1
			map04722	2
			map04728	1
			map04740	1
			map04744	1
			map04745	1
			map04750	1
			map04910	1
			map04912	1
			map04915	1
			map04916	1
			map04921	1
			map04922	1
			map04924	1
			map04925	1
			map04970	2
			map04971	1
			map05010	1
			map05031	1
			map05034	2
			map05133	1
			map05152	1
			map05167	1
			map05214	1
			map04611	1
			map05150	1
			map04010	1
			map04151	2
			map05016	1
			map05030	1
			map04510	1
			map04512	1
			map05165	1
			map05206	1
			map00230	1
			map00240	1
			map00760	1
