# Supplementary material for: Stingray Venom Proteins: Mechanisms of Action Revealed Using a Novel Network Pharmacology Approach
Source: Mar Drugs. 2021 Dec 24;20(1):27. doi: 10.3390/md20010027 (PMC8781517; doi:10.3390/md20010027)
Supplement: Supplementary file 1 [file marinedrugs-20-00027-s001.zip › Dataset_S8_Oliveira_Potama_Raw.xlsx]

## Sheet: Legend
Abbreviation	Definition
Potmot	Potamotrygon motoro
Himleo	Himantura leoparda
Daspas	Dasyatis pastinaca
Ptevio	Pteroplatytrygon violacea
Potleo	Potamotrygon leopoldi
SiPotmot	Potamotrygon motoro(Silva et al., 2018)
OliPotfal	Potamotrygon falkneri (Oliveira et al., 2016)
OliPotama	Potamotrygon amandae (Oliveira et al., 2016)
FW	Freshwater
Mar	Marine
WhoTisExt	Whole Tissue Extract
TxP	ToxProt
TR	Transcriptome
HCS	High-content screening
ToxFam	Toxin family
FunAnn	Functional annotation against KEGG
Query	Contig
ID	Identity
alignmentlen	Alignment length
qStart	Query Start = start of alignment in the contig sequence
qStop	Query Stop = end of alignment in the contig sequence
sStart	Subject Start = start of alignment in the Uniprot or ToxProt sequence
sStop	Subject Stop = end of alignment in the Uniprot or ToxProt sequence
eval	E-Value
score	Bit score
qCov	Query Coverage
sCov	Subject Coverage
TPM_Exp	Expression value
AbsExp	Absolute expression = Sum of all expression values in this category
RelExp	Relative expression = Sum of all expression values in this category relateive to the number of hits
C.	Count = Number of hits against one category (e.g. Protein family)
KEGG_gene	Annotated gene in KEGG database
KEGG_KO	Functional group to which the KEGG_gene belongs
KEGG_map	Annotated pathway for the KEGG functional group
KEGG_Drug	Related drug to the annotated KEGG pathways

## Sheet: OliPotama_TxP
Query ID1	Query ID2	ToxProt ID	ID	alignmentlen	qStart	qStop	sStart	sStop	eval	score	qCov	sCov	TPM_Exp	Toxin name	Toxin family	kegg_gene	ko_gene	ko_pathway	ko_drug
TRINITY_DN77450_c0_g1_i1.p2	TRINITY_DN77450_c0_g1_i1	Q9BPH0	45	33	4	36	1	33	0.000866	30	77	52	0.383995	Conotoxin TxMRCL-D012	Conotoxin T superfamily
NODE_69691_length_486_cov_0.700831_g65227_i0.p1	NODE_69691_length_486_cov_0.700831_g65227_i0	P0C5F6	44	25	10	34	20	44	0.001	30	40	53	0.397427	Delta-actitoxin-Aspp1c (Delta-AITX-Aspp1c) (Toxin Hk8a)	Sea anemone sodium channel inhibitory toxin family, Type I subfamily
NODE_70322_length_485_cov_0.705556_g65857_i0.p1	NODE_70322_length_485_cov_0.705556_g65857_i0	D2Y172	41	39	12	49	15	50	0.001	30	74	59	0.399039	Conotoxin Cal5.2	Conotoxin T superfamily
NODE_67181_length_488_cov_0.696970_g62722_i0.p1	NODE_67181_length_488_cov_0.696970_g62722_i0	C1KIZ3	44	34	28	61	2	35	0.001	30	54	42	0.424126	Small cysteine-rich protein 4 (Mfav-SCRiP8) (SCRiP4)	Cnidaria small cysteine-rich protein (SCRiP) family
NODE_117924_length_449_cov_0.774691_g113431_i0.p1	NODE_117924_length_449_cov_0.774691_g113431_i0	P01406	41	37	3	39	21	55	0.001	30	57	62	0.428467	Toxin S5C4	Snake three-finger toxin family, Short-chain subfamily, Orphan group XI sub-subfamily
NODE_87152_length_471_cov_0.734104_g82671_i0.p2	NODE_87152_length_471_cov_0.734104_g82671_i0	A0A0A1I6N9	41	41	2	42	18	56	0.001	30	82	55	0.510363	Antimicrobial peptide AcrAP2	Non-disulfide-bridged peptide (NDBP) superfamily, Short antimicrobial peptide (group 4) family
TRINITY_DN118138_c0_g1_i1.p2	TRINITY_DN118138_c0_g1_i1	P0DME6	43	28	5	29	7	34	0.000481	30	88	42	0.767991	Peptide Hp1036	Non-disulfide-bridged peptide (NDBP) superfamily, Short antimicrobial peptide (group 4) family
NODE_27738_length_788_cov_0.990950_g24135_i0.p1	NODE_27738_length_788_cov_0.990950_g24135_i0	G3LH89	43	42	51	89	31	70	0.002	30	46	51	0.777737	Kunitz-type serine protease inhibitor Bi-KTI	Venom Kunitz-type family
TRINITY_DN246237_c0_g1_i1.p6	TRINITY_DN246237_c0_g1_i1	P63175	41	29	17	45	12	40	0.001	30	41	64	0.884128	Myotoxin-2 [Cleaved into: Myotoxin-4]	Crotamine-myotoxin family
TRINITY_DN191307_c0_g1_i1.p2	TRINITY_DN191307_c0_g1_i1	F8J2E5	41	37	48	84	46	80	0.005	30	42	40	1.70876	Long neurotoxin 469 (LNTX-469)	Snake three-finger toxin family, Long-chain subfamily, Type II alpha-neurotoxin sub-subfamily
TRINITY_DN244806_c0_g1_i1.p2	TRINITY_DN244806_c0_g1_i1	D2Y171	40	42	20	57	35	76	0.002	30	66	55	1.78987	Conotoxin Cal5a L1 [Cleaved into: Conotoxin Cal5b L1; Conotoxin Cal5.1]	0
TRINITY_DN47426_c5_g1_i2.p4	TRINITY_DN47426_c5_g1_i2	P58846	41	34	7	40	24	57	0.000714	30	56	52	1.91172	Conotoxin tx3c (Textile scratcher peptide) (Tx3.4)	Conotoxin M superfamily
NODE_1859_length_5130_cov_10.315485_g1551_i0.p7	NODE_1859_length_5130_cov_10.315485_g1551_i0	P59943	41	32	1	32	16	47	0.001	30	48	54	2.97078	Potassium channel toxin alpha-KTx 1.12 (Charybdotoxin b) (ChTx-b)	Short scorpion toxin superfamily, Potassium channel inhibitor family, Alpha-KTx 01 subfamily
NODE_19512_length_1070_cov_2.389418_g16489_i0.p2	NODE_19512_length_1070_cov_2.389418_g16489_i0	P0DKY5	41	27	5	31	16	42	0.000623	30	44	61	3.31477	Thrombin-like enzyme F202 (SVTLE) (EC 3.4.21.-) (Fibrinogen-clotting enzyme) (Snake venom serine protease) (SVSP) (Fragment)	Peptidase S1 family, Snake venom subfamily
NODE_107384_length_456_cov_0.764350_g102895_i0.p1	NODE_107384_length_456_cov_0.764350_g102895_i0	Q9BPC8	47	38	14	50	29	65	0.000259	31	76	49	0.423574	Conotoxin VnMEKL-0223	Conotoxin O2 superfamily
NODE_47171_length_554_cov_1.181818_g42851_i0.p3	NODE_47171_length_554_cov_1.181818_g42851_i0	B3EWN2	50	28	7	34	2	28	0.000192	31	68	80	0.697985	Beta-theraphotoxin-Hlv1a (Beta-TRTX-Hlv1a) (Beta-theraphotoxin-Hl1a) (Beta-TRTX-Hl1a) (Haplotoxin-1)	Neurotoxin 10 (Hwtx-1) family, 10 (haplotoxin-1) subfamily
TRINITY_DN220293_c0_g1_i1.p3	TRINITY_DN220293_c0_g1_i1	P83893	52	27	1	27	1	27	0.0002	31	68	42	0.760906	U9-ctenitoxin-Pr1a (U9-CNTX-Pr1a) (Non-toxic venom protein PRTx16C0)	U-CNTX family
NODE_21672_length_972_cov_2.408501_g18458_i0.p3	NODE_21672_length_972_cov_2.408501_g18458_i0	Q9BPC3	45	42	1	42	35	65	0.000308	31	88	55	0.789917	Conotoxin VnMEKL-012	Conotoxin O2 superfamily
NODE_39370_length_612_cov_2.745380_g35232_i0.p1	NODE_39370_length_612_cov_2.745380_g35232_i0	P0CJ24	44	27	25	51	13	39	0.000486	31	46	45	1.23826	Potassium channel toxin ImKTx88	Short scorpion toxin superfamily, Potassium channel inhibitor family
NODE_11133_length_1861_cov_6.424539_g9136_i0.p6	NODE_11133_length_1861_cov_6.424539_g9136_i0	C7T1P5	43	37	29	65	14	50	0.000607	31	50	54	1.96473	Conotoxin Eb6.14 (Fragment)	Conotoxin O1 superfamily
TRINITY_DN173427_c0_g1_i1.p2	TRINITY_DN173427_c0_g1_i1	D6C4I8	45	44	31	74	24	64	0.000436	32	54	67	1.4504	Conotoxin Cl14.1b	Conotoxin L superfamily
TRINITY_DN40565_c0_g4_i1.p3	TRINITY_DN40565_c0_g4_i1	P59938	40	42	10	48	12	51	0.000157	32	67	74	1.47821	Potassium channel toxin gamma-KTx 2.2 (BmKK7) (BmKKx2)	Short scorpion toxin superfamily, Potassium channel inhibitor family, Gamma-KTx 2 subfamily
TRINITY_DN47349_c0_g4_i10.p12	TRINITY_DN47349_c0_g4_i10	P0DJC9	43	40	8	43	19	58	0.000243	32	75	65	2.80238	Snaclec aspercetin subunit beta (Fragment)	Snaclec family
NODE_2340_length_4667_cov_39.023998_g1956_i0.p5	NODE_2340_length_4667_cov_39.023998_g1956_i0	Q9NJC7	43	37	24	57	32	67	0.000265	32	54	44	3.68812	BmK AGP-SYPU2 (Alpha-neurotoxin Tx11) (Alpha-toxin 2) (BmKalpha2) (BmKalphaTx11) (BmKalphaTx11') (Toxin BmTX11') (Toxin Bmka2)	Long (4 C-C) scorpion toxin superfamily, Sodium channel inhibitor family, Alpha subfamily
NODE_135701_length_437_cov_0.804487_g131197_i0.p1	NODE_135701_length_437_cov_0.804487_g131197_i0	Q9XZK3	45	31	6	36	18	48	0.000117	33	53	40	0.440233	Omega-conotoxin-like SO-4 (Omega-conotoxin SO4)	Conotoxin O1 superfamily
NODE_39571_length_611_cov_0.781893_g35426_i0.p3	NODE_39571_length_611_cov_0.781893_g35426_i0	B6DD06	46	35	4	38	3	37	2.59e-05	34	88	45	0.396663	U10-lycotoxin-Ls1d (Toxin-like structure LSTX-J4)	Neurotoxin 19 (CSTX) family, 09 (U10-Lctx) subfamily
TRINITY_DN7030_c0_g1_i1.p1	TRINITY_DN7030_c0_g1_i1	P0DKM9	50	34	34	67	12	45	4.99e-05	34	41	76	0.767991	Turripeptide OL11-like (Fragment)	Conopeptide P-like superfamily
TRINITY_DN155600_c0_g1_i1.p2	TRINITY_DN155600_c0_g1_i1	P86468	50	30	6	33	15	44	3.02e-05	34	86	67	0.835613	Toxin Bcs III 15.09 (Fragment)	EGF domain peptide family
TRINITY_DN157251_c0_g1_i1.p2	TRINITY_DN157251_c0_g1_i1	D2DGD5	46	37	29	65	2	38	7.04e-05	34	47	46	1.30598	Conotoxin Ca11.3	Conotoxin I3 superfamily
TRINITY_DN41371_c0_g1_i1.p2	TRINITY_DN41371_c0_g1_i1	P0CJ12	41	59	41	96	31	88	0.000287	34	45	63	4.10194	Venom protein 59.1	0	cpic:101946957
NODE_116451_length_450_cov_0.772308_g111960_i0.p1	NODE_116451_length_450_cov_0.772308_g111960_i0	Q7LZF5	41	46	29	74	1	42	3.75e-05	35	46	61	0.750925	Thrombin-like enzyme catroxobin-1 (SVTLE) (EC 3.4.21.-) (Catroxobin I) (Fibrinogen-clotting enzyme) (Snake venom serine protease) (SVSP) (Fragments)	Peptidase S1 family, Snake venom subfamily	cmk:103181342	K01346	map04972;map04974
TRINITY_DN320269_c0_g1_i1.p1	TRINITY_DN320269_c0_g1_i1	P0DL27	46	48	48	95	1	41	4.43e-07	40	48	96	1.25935	Thrombin-like enzyme BpirSP41 (SVTLE) (EC 3.4.21.-) (Fibrinogen-clotting enzyme) (Snake venom serine protease) (SVSP) (Fragment)	Peptidase S1 family, Snake venom subfamily
NODE_73020_length_483_cov_0.709497_g68552_i0.p2	NODE_73020_length_483_cov_0.709497_g68552_i0	P0DKM8	41	46	5	50	3	46	2.37e-08	43	87	98	0.400691	Turripeptide Ici9.1 (Turripeptide OL11-like) (Fragment)	Conopeptide P-like superfamily
TRINITY_DN8791_c0_g1_i1.p1	TRINITY_DN8791_c0_g1_i1	C6JUN9	41	74	16	83	74	143	7.71e-08	43	87	47	0.753049	C-type lectin (CTL)	True venom lectin family	xla:108696957	K17513
NODE_709_length_6843_cov_2684.843257_g589_i1.p13	NODE_709_length_6843_cov_2684.843257_g589_i1	P0CI21	63	38	22	59	1	38	1.21e-08	44	63	100	500.847	Augerpeptide hhe53	0
TRINITY_DN47033_c0_g8_i7.p3	TRINITY_DN47033_c0_g8_i7	P0DKL8	57	35	3	37	29	63	2.83e-10	49	57	53	0.888408	Kunitz-type serine protease inhibitor Vur-KIn [Cleaved into: Kunitz-type serine protease inhibitor Vur-KIn, truncated]	Venom Kunitz-type family	cjo:107316729
NODE_131665_length_439_cov_1.025478_g127161_i0.p2	NODE_131665_length_439_cov_1.025478_g127161_i0	Q0NZX5	41	85	18	102	8	82	3.08e-10	50	58	97	0.440851	Disintegrin jarastatin (JT) (Platelet aggregation activation inhibitor) [Cleaved into: Disintegrin jarastatin; Disintegrin jarastatin-AGEEC; Disintegrin jarastatin-GEEC; Disintegrin jarastatin-EC] (Fragment)	Venom metalloproteinase (M12B) family, P-II subfamily, P-IIa sub-subfamily
TRINITY_DN46335_c3_g30_i1.p1	TRINITY_DN46335_c3_g30_i1	E3P6N4	41	61	19	79	29	89	1.34e-10	51	76	43	1.09754	Cystatin	Cystatin family	pss:102451680	K13902
NODE_102423_length_460_cov_0.749254_g97936_i0.p1	NODE_102423_length_460_cov_0.749254_g97936_i0	A7X4T8	41	76	76	149	10	74	1.64e-10	52	50	66	0.418221	Cysteine-rich venom protein Cau1 (CRVP) (Cysteine-rich secretory protein Cau1) (CRISP-Cau1) (Fragment)	CRISP family	aam:106498546	K19919
TRINITY_DN45611_c0_g1_i3.p1	TRINITY_DN45611_c0_g1_i3	Q38L02	45	66	56	119	36	101	5.54e-11	54	40	43	3.13444	Snaclec dabocetin subunit alpha (C-type lectin-like 8)	Snaclec family	cge:100773719
TRINITY_DN221327_c0_g1_i1.p2	TRINITY_DN221327_c0_g1_i1	P0DJ45	51	51	8	58	6	56	7.03e-13	56	88	64	0.767991	Kunitz-type serine protease inhibitor LmKTT-1b (Delta-KTx 2.2) (SdPI)	Venom Kunitz-type family, Scorpion delta-Ktx subfamily, Delta-Ktx 2 sub-subfamily	pvt:110080506
TRINITY_DN46678_c0_g9_i1.p3	TRINITY_DN46678_c0_g9_i1	P0DN12	53	43	1	43	30	72	1.88e-14	59	96	52	0.732283	U-actitoxin-Avd3k (U-AITX-Avd3k) (AsKC8)	Venom Kunitz-type family, Sea anemone type 2 potassium channel toxin subfamily
TRINITY_DN291940_c0_g1_i1.p1	TRINITY_DN291940_c0_g1_i1	Q2XXN5	43	63	22	84	29	91	2.3e-14	62	75	44	0.722991	Cystatin-POGU1	Cystatin family	lcm:102348529	K13903
NODE_32150_length_702_cov_12105.483536_g28331_i0.p1	NODE_32150_length_702_cov_12105.483536_g28331_i0	B3EWP2	62	42	25	66	2	43	1.11e-15	64	46	95	105.132	Hyaluronidase CdtHya1 (Hya) (EC 3.2.1.35) (Hyaluronoglucosaminidase) (Venom spreading factor) (Fragment)	Glycosyl hydrolase 56 family
TRINITY_DN40211_c0_g2_i2.p1	TRINITY_DN40211_c0_g2_i2	A6MFL3	45	62	1	59	22	83	2.07e-16	66	85	75	1.87438	Kunitz-type serine protease inhibitor vestiginin-3	Venom Kunitz-type family
TRINITY_DN179285_c0_g1_i1.p1	TRINITY_DN179285_c0_g1_i1	O93515	42	105	2	100	18	119	8.35e-18	72	105	72	0.64084	Zinc metalloproteinase-disintegrin salmosin-3 (EC 3.4.24.-) (Snake venom metalloproteinase) (SVMP) (Fragment)	Venom metalloproteinase (M12B) family, P-II subfamily, P-IIb sub-subfamily
TRINITY_DN121906_c0_g1_i1.p1	TRINITY_DN121906_c0_g1_i1	P00606	47	74	17	89	49	120	6.34e-18	72	81	51	0.72875	Acidic phospholipase A2 (svPLA2) (EC 3.1.1.4) (Phosphatidylcholine 2-acylhydrolase)	Phospholipase A2 family, Group I subfamily, D49 sub-subfamily	lcm:106703488	K01047	map00564;map00565;map00590;map00591;map00592;map01100;map01110;map04014;map04270;map04972;map04975
TRINITY_DN272205_c0_g1_i1.p1	TRINITY_DN272205_c0_g1_i1	P20897	42	81	8	87	19	99	1.03e-17	72	91	40	0.765136	Snake venom metalloproteinase HT-2 (SVMP) (EC 3.4.24.48) (Hemorrhagic metalloproteinase HT-2) (Hemorrhagic toxin II) (Ruberlysin)	Venom metalloproteinase (M12B) family, P-I subfamily	srx:107736445
TRINITY_DN298822_c0_g1_i1.p1	TRINITY_DN298822_c0_g1_i1	Q0NZX7	59	63	1	63	33	94	2.52e-19	74	86	65	0.729591	Zinc metalloproteinase-disintegrin-like bothrojarin-4 (EC 3.4.24.-) (Snake venom metalloproteinase) (SVMP) (Fragment)	Venom metalloproteinase (M12B) family, P-III subfamily, P-IIIa sub-subfamily
NODE_47535_length_552_cov_1.011710_g43208_i0.p2	NODE_47535_length_552_cov_1.011710_g43208_i0	P0DN07	47	77	6	82	1	76	6.36e-20	75	91	94	0.409162	U-actitoxin-Avd3g (U-AITX-Avd3g) (AsKC4)	Venom Kunitz-type family, Sea anemone type 2 potassium channel toxin subfamily	pvt:110080506
TRINITY_DN42067_c0_g3_i3.p1	TRINITY_DN42067_c0_g3_i3	E2IYB3	47	88	83	169	119	202	7.38e-19	78	49	40	2.61967	Veficolin-1 (Fragment)	Ficolin lectin family, Veficolin subfamily	cmk:103178193
NODE_14727_length_1416_cov_121.932610_g12225_i0.p1	NODE_14727_length_1416_cov_121.932610_g12225_i0	Q8AY75	51	71	7	77	79	149	2.57e-20	78	90	46	33.668	Calglandulin	Calmodulin family, Calglandulin subfamily	hsa:801	K02183	map04014;map04015;map04016;map04020;map04022;map04024;map04070;map04114;map04218;map04261;map04270;map04371;map04626;map04713;map04720;map04722;map04728;map04740;map04744;map04745;map04750;map04910;map04912;map04915;map04916;map04921;map04922;map04924;map04925;map04970;map04971;map05010;map05031;map05034;map05133;map05152;map05167;map05214;map05418	D07445
NODE_32829_length_692_cov_2.164021_g28987_i0.p1	NODE_32829_length_692_cov_2.164021_g28987_i0	P82885	41	94	58	151	7	100	8.53e-21	82	42	87	1.36507	Thaicobrin	Ohanin/vespryn family	cmy:102935860	K12015
TRINITY_DN48613_c49_g12_i1.p1	TRINITY_DN48613_c49_g12_i1	Q27J48	45	96	22	117	56	151	1e-21	85	65	44	1.72487	Ohanin-like protein	Ohanin/vespryn family	pss:102462963	K12000
NODE_21433_length_982_cov_4.105018_g18237_i0.p3	NODE_21433_length_982_cov_4.105018_g18237_i0	F8RKW2	40	107	17	118	27	133	7.04e-23	87	89	56	1.94838	Vespryn-21	Ohanin/vespryn family	acyg:106029623	K12015
NODE_51958_length_528_cov_2.379653_g47575_i0.p1	NODE_51958_length_528_cov_2.379653_g47575_i0	F8S122	44	97	26	122	59	155	2.08e-22	88	55	44	1.25262	Vespryn	Ohanin/vespryn family	pss:102459118	K12015
NODE_34288_length_671_cov_1.580586_g30380_i0.p1	NODE_34288_length_671_cov_1.580586_g30380_i0	Q2XXL4	46	91	37	127	25	115	6.21e-23	88	41	79	1.3231	Vespryn (Fragment)	Ohanin/vespryn family	cmk:103172712	K12015
TRINITY_DN146519_c0_g1_i1.p1	TRINITY_DN146519_c0_g1_i1	Q3ZU95	41	127	24	145	131	250	5.29e-23	89	84	42	0.85088	Phospholipase A1 (EC 3.1.1.32) (allergen Ves g 1)	AB hydrolase superfamily, Lipase family	cmk:103188723	K19404
NODE_78327_length_478_cov_2.249292_g73854_i0.p1	NODE_78327_length_478_cov_2.249292_g73854_i0	P83234	42	113	54	158	27	139	1.11e-24	93	71	59	0.876596	Ohanin	Ohanin/vespryn family	cmk:103172712	K12015
TRINITY_DN321209_c0_g1_i1.p1	TRINITY_DN321209_c0_g1_i1	P85314	50	108	2	107	67	169	2.01e-26	97	88	53	0.610855	Snake venom metalloproteinase BmooMPalpha-I (SVMP) (EC 3.4.24.-) (Zinc metalloproteinase BmooMPalfa-I)	Venom metalloproteinase (M12B) family, P-I subfamily
NODE_166476_length_410_cov_0.887719_g161956_i0.p1	NODE_166476_length_410_cov_0.887719_g161956_i0	P83906	56	78	33	110	36	113	2.27e-28	100	68	41	0.471097	Vascular endothelial growth factor A (VEGF-A) (Vascular permeability factor) (VPF)	PDGF/VEGF growth factor family	cmk:103190808	K16859	map04010;map04014;map04015;map04151;map04510;map05200
TRINITY_DN47779_c0_g1_i7.p1	TRINITY_DN47779_c0_g1_i7	Q0NZY0	55	87	1	87	9	95	7.97e-30	103	87	52	0.583134	Zinc metalloproteinase-disintegrin-like bothrojarin-1 (EC 3.4.24.-) (Snake venom metalloproteinase) (SVMP) (Fragment)	Venom metalloproteinase (M12B) family, P-III subfamily, P-IIIa sub-subfamily
NODE_26634_length_814_cov_233.152395_g23097_i0.p1	NODE_26634_length_814_cov_233.152395_g23097_i0	J3SE80	41	109	58	166	27	135	9.99e-30	105	63	80	176.042	Cystatin-2	Cystatin family	pbi:103054648	K13899	map04970
TRINITY_DN4599_c0_g1_i1.p1	TRINITY_DN4599_c0_g1_i1	Q9PUH8	43	148	6	153	7	147	9.89e-31	107	95	101	1.89837	Acidic phospholipase A2 S3-24 (svPLA2) (EC 3.1.1.4) (ASPLA6) (Phosphatidylcholine 2-acylhydrolase)	Phospholipase A2 family, Group I subfamily, D49 sub-subfamily	xtr:100145529	K01047	map00564;map00565;map00590;map00591;map00592;map01100;map01110;map04014;map04270;map04972;map04975
TRINITY_DN1725_c0_g1_i1.p1	TRINITY_DN1725_c0_g1_i1	Q6T269	43	129	26	154	9	132	1.94e-30	108	60	85	36.6155	Kunitz-type serine protease inhibitor bitisilin-3 (Two-Kunitz protease inhibitor) (Fragment)	Venom Kunitz-type family	cmk:103176522	K03909	map04610
TRINITY_DN13108_c0_g1_i1.p1	TRINITY_DN13108_c0_g1_i1	Q2XXL6	40	166	79	242	66	222	1.97e-35	124	68	74	2.30893	Venom nerve growth factor 1 (v-NGF-1) (vNGF-1) (NGF-AZE1) (Fragment)	NGF-beta family	cmk:103189452	K04355	map04010;map04014;map04024;map04151;map04722;map05016;map05030;map05034	D00110
NODE_30150_length_736_cov_2.695581_g26424_i0.p1	NODE_30150_length_736_cov_2.695581_g26424_i0	B8QCG6	48	142	105	245	59	186	8.33e-36	125	58	75	0.913859	Venom nerve growth factor (v-NGF) (vNGF) (Fragment)	NGF-beta family	cmk:103185566	K04356	map04010;map04014;map04151;map04722
TRINITY_DN214861_c0_g1_i1.p1	TRINITY_DN214861_c0_g1_i1	Q3SB11	45	149	1	148	1	149	1.72e-39	130	99	96	82.1747	Calglandulin	Calmodulin family, Calglandulin subfamily	hsa:801	K02183	map04014;map04015;map04016;map04020;map04022;map04024;map04070;map04114;map04218;map04261;map04270;map04371;map04626;map04713;map04720;map04722;map04728;map04740;map04744;map04745;map04750;map04910;map04912;map04915;map04916;map04921;map04922;map04924;map04925;map04970;map04971;map05010;map05031;map05034;map05133;map05152;map05167;map05214;map05418	D07445
NODE_75129_length_481_cov_0.713483_g70660_i0.p1	NODE_75129_length_481_cov_0.713483_g70660_i0	D8VNS7	44	158	1	158	148	305	7.2e-41	139	99	46	0.402357	Ryncolin-1	Ficolin lectin family, Veficolin subfamily	cmk:103178993	K05466	map04010;map04014;map04015;map04066;map04151;map05167
TRINITY_DN177307_c0_g1_i1.p1	TRINITY_DN177307_c0_g1_i1	D8VNT0	42	182	14	194	165	342	4.06e-42	144	93	53	1.20205	Ryncolin-4	Ficolin lectin family, Veficolin subfamily	cmk:103171584	K08767	map03320
TRINITY_DN29974_c0_g1_i1.p1	TRINITY_DN29974_c0_g1_i1	Q9DF56	52	147	7	143	6	152	5.09e-45	144	102	97	17.1213	Acidic phospholipase A2 (svPLA2) (EC 3.1.1.4) (Phosphatidylcholine 2-acylhydrolase)	Phospholipase A2 family, Group I subfamily, D49 sub-subfamily	cge:100764593	K01047	map00564;map00565;map00590;map00591;map00592;map01100;map01110;map04014;map04270;map04972;map04975
TRINITY_DN5775_c0_g1_i1.p1	TRINITY_DN5775_c0_g1_i1	P0DP54	51	144	25	166	7	149	4.57e-47	150	83	95	1.06449	Phospholipase A2 (PLA2) (EC 3.1.1.4) (Phosphatidylcholine 2-acylhydrolase 10)	Phospholipase A2 family	pmaj:107211276	K01047	map00564;map00565;map00590;map00591;map00592;map01100;map01110;map04014;map04270;map04972;map04975
TRINITY_DN45800_c0_g5_i1.p1	TRINITY_DN45800_c0_g5_i1	K7Z9Q9	42	214	139	347	50	254	6.9e-43	150	53	75	1.48898	Nematocyst expressed protein 6 (NEP-6) (EC 3.4.24.-) (Astacin-like metalloprotease toxin)	0	xla:108704955	K09608
TRINITY_DN266607_c0_g1_i1.p1	TRINITY_DN266607_c0_g1_i1	C5H5D2	47	171	5	175	176	345	1.11e-45	154	92	40	0.849633	Zinc metalloproteinase-disintegrin-like batroxstatin-1 (EC 3.4.24.-) (Snake venom metalloprotease) (SVMP) (Vascular apoptosis-inducing protein-like) (VAP-like)	Venom metalloproteinase (M12B) family, P-III subfamily, P-IIIa sub-subfamily	tng:GSTEN00011702G001	K06835
TRINITY_DN37928_c0_g1_i1.p1	TRINITY_DN37928_c0_g1_i1	D8VNS8	43	214	282	494	130	340	1.97e-50	174	43	62	1.82445	Ryncolin-2	Ficolin lectin family, Veficolin subfamily	cmk:103184782
TRINITY_DN3649_c0_g1_i2.p1	TRINITY_DN3649_c0_g1_i2	C0K3N5	64	141	1	137	1	141	9.19e-59	181	92	73	2.3914	Vascular endothelial growth factor A	PDGF/VEGF growth factor family	cmk:103179198	K05448	map01521;map04010;map04014;map04015;map04060;map04066;map04151;map04370;map04510;map04926;map04933;map05165;map05167;map05200;map05205;map05206;map05211;map05212;map05219;map05323;map05418	D01977;D07907
TRINITY_DN173300_c0_g1_i1.p1	TRINITY_DN173300_c0_g1_i1	P25428	42	260	31	283	1	239	1.23e-56	182	90	107	1.04465	Venom nerve growth factor (v-NGF) (vNGF) [Cleaved into: Truncated venom nerve growth factor]	NGF-beta family	cmk:103185566	K04356	map04010;map04014;map04151;map04722
NODE_8358_length_2361_cov_607.769231_g2437_i2.p1	NODE_8358_length_2361_cov_607.769231_g2437_i2	U3EQ60	54	171	56	225	1	171	3.26e-64	197	76	100	126.602	Translationally-controlled tumor protein homolog (TCTP)	TCTP family	cmk:103177529
NODE_37055_length_637_cov_15278.263672_g33012_i0.p1	NODE_37055_length_637_cov_15278.263672_g33012_i0	A3QVP0	53	182	31	212	7	188	1.58e-64	206	86	41	223.489	Hyaluronidase-2 (Hy-2) (EC 3.2.1.35) (Hyaluronoglucosaminidase-2) (Venom spreading factor)	Glycosyl hydrolase 56 family	cmk:103181838	K01197	map00531;map01100
TRINITY_DN39529_c0_g1_i2.p1	TRINITY_DN39529_c0_g1_i2	F8RKW0	42	327	3	326	307	609	2.16e-72	240	67	53	1.44326	Zinc metalloproteinase-disintegrin-like MTP8 (EC 3.4.24.-) (Snake venom metalloproteinase) (SVMP)	Venom metalloproteinase (M12B) family, P-III subfamily	cmk:103172227	K06834
NODE_6033_length_2983_cov_2.893632_g4947_i0.p1	NODE_6033_length_2983_cov_2.893632_g4947_i0	P67860	63	216	1	212	1	216	1.03e-86	255	101	100	1.19232	Vascular endothelial growth factor A (VEGF-A) (Vascular permeability factor) (VPF)	PDGF/VEGF growth factor family	cmk:103179198	K05448	map01521;map04010;map04014;map04015;map04060;map04066;map04151;map04370;map04510;map04926;map04933;map05165;map05167;map05200;map05205;map05206;map05211;map05212;map05219;map05323;map05418	D01977;D07907
TRINITY_DN44833_c0_g1_i1.p2	TRINITY_DN44833_c0_g1_i1	Q10749	41	349	1	348	235	572	4.37e-80	263	61	57	1.80575	Snake venom metalloproteinase-disintegrin-like mocarhagin (MOC) (Mocarhagin-1) (SVMP) (EC 3.4.24.-) (Zinc metalloproteinase mocarhagin)	Venom metalloproteinase (M12B) family, P-III subfamily, P-IIIa sub-subfamily	srx:107738868	K06835
TRINITY_DN46110_c0_g2_i3.p1	TRINITY_DN46110_c0_g2_i3	C9WMM5	57	214	77	290	27	240	2.85e-86	266	69	46	4.6085	Venom serine carboxypeptidase (EC 3.4.16.5) (allergen Api m 9)	Peptidase S10 family	cmk:103183157	K09645
TRINITY_DN44833_c0_g1_i1.p1	TRINITY_DN44833_c0_g1_i1	C5H5D1	41	379	2	379	2	372	1.26e-88	281	62	91	1.80575	Zinc metalloproteinase-disintegrin-like crotastatin (EC 3.4.24.-) (Crotastatin-1) (Snake venom metalloprotease) (SVMP) (Vascular apoptosis-inducing protein-like) (VAP-like) (Fragment)	Venom metalloproteinase (M12B) family, P-III subfamily, P-IIIc sub-subfamily	srx:107738868	K06835
TRINITY_DN44703_c0_g2_i1.p1	TRINITY_DN44703_c0_g2_i1	B2D0J4	41	389	34	412	394	775	8.29e-95	301	94	50	1.04344	Venom dipeptidyl peptidase 4 (Allergen C) (Venom dipeptidyl peptidase IV) (EC 3.4.14.5) (allergen Api m 5)	Peptidase S9B family, DPPIV subfamily	cmk:103176370	K01278	map04974
NODE_5791_length_3055_cov_5.529010_g4744_i0.p1	NODE_5791_length_3055_cov_5.529010_g4744_i0	C5H5D3	40	433	211	638	6	417	1.03e-96	307	54	104	1.25138	Zinc metalloproteinase-disintegrin-like batroxstatin-2 (EC 3.4.24.-) (Snake venom metalloprotease) (SVMP) (Vascular apoptosis-inducing protein-like) (VAP-like) (Fragment)	Venom metalloproteinase (M12B) family, P-III subfamily, P-IIIc sub-subfamily	cmk:103172227	K06834
NODE_19364_length_1079_cov_3.178197_g16356_i0.p1	NODE_19364_length_1079_cov_3.178197_g16356_i0	J3RZ81	59	264	44	307	52	315	1.33e-119	353	86	53	0.952396	Putative endothelial lipase (EC 3.1.1.3)	AB hydrolase superfamily, Lipase family	cmy:102938672	K01046	map00561;map01100
TRINITY_DN275740_c0_g1_i1.p1	TRINITY_DN275740_c0_g1_i1	J3S9D9	61	277	36	312	23	299	7.23e-124	357	89	91	1.18081	Reticulocalbin-2 (Taipoxin-associated calcium-binding protein 49 homolog)	CREC family	cmk:103188291
NODE_21061_length_999_cov_2.407323_g17902_i0.p1	NODE_21061_length_999_cov_2.407323_g17902_i0	J3SEZ3	51	345	8	332	132	468	4.04e-118	361	104	41	1.08703	Venom phosphodiesterase 1 (Ectonucleotide pyrophosphatase/phosphodiesterase family member 3) (PDE-3) [Includes: Alkaline phosphodiesterase I (PDE) (EC 3.1.4.1); Nucleotide pyrophosphatase (NPPase) (EC 3.6.1.9) (Nucleotide diphosphatase)]	Nucleotide pyrophosphatase/phosphodiesterase family	cmk:103187841	K01122	map00565
TRINITY_DN43978_c0_g2_i2.p1	TRINITY_DN43978_c0_g2_i2	A7ISW2	58	353	10	360	16	367	2.6e-139	401	98	96	5.47949	Glutaminyl-peptide cyclotransferase (EC 2.3.2.5) (Glutaminyl cyclase) (QC) (Glutaminyl-tRNA cyclotransferase)	Glutaminyl-peptide cyclotransferase family	cmk:103181784	K00683
TRINITY_DN36912_c0_g2_i1.p1	TRINITY_DN36912_c0_g2_i1	A3QVN9	47	412	30	438	27	438	1.55e-144	422	88	92	1.66431	Hyaluronidase-1 (Hy-1) (EC 3.2.1.35) (Hyaluronoglucosaminidase-1) (Venom spreading factor)	Glycosyl hydrolase 56 family	cmk:103176705	K01197	map00531;map01100
TRINITY_DN44404_c144_g1_i1.p1	TRINITY_DN44404_c144_g1_i1	J3S820	53	433	13	445	7	439	6.78e-175	500	88	96	2520.07	Hyaluronidase (EC 3.2.1.35) (Hyaluronoglucosaminidase) (Venom spreading factor)	Glycosyl hydrolase 56 family	cmk:103181838	K01197	map00531;map01100
NODE_715_length_6818_cov_21.337517_g617_i0.p1	NODE_715_length_6818_cov_21.337517_g617_i0	A8QL59	42	619	7	611	5	611	2.7e-172	511	79	100	5.12388	Zinc metalloproteinase-disintegrin-like NaMP (EC 3.4.24.-) (Snake venom metalloproteinase) (SVMP)	Venom metalloproteinase (M12B) family, P-III subfamily, P-IIIa sub-subfamily	lcm:102360011	K08614
TRINITY_DN41260_c0_g1_i1.p1	TRINITY_DN41260_c0_g1_i1	J3SDX8	66	377	18	394	20	395	0	543	95	94	2.04488	Putative lysosomal acid lipase/cholesteryl ester hydrolase (Acid cholesteryl ester hydrolase) (LAL) (EC 3.1.1.13) (Cholesteryl esterase) (Lipase A) (Sterol esterase)	AB hydrolase superfamily, Lipase family	cmk:103180816	K01052	map00100;map04142
NODE_12085_length_1729_cov_2.598504_g9937_i0.p1	NODE_12085_length_1729_cov_2.598504_g9937_i0	J3SBP3	59	453	2	454	34	485	0	597	100	56	0.816036	Venom phosphodiesterase 2 (Ectonucleotide pyrophosphatase/phosphodiesterase family member 3) (PDE-3) [Includes: Alkaline phosphodiesterase I (PDE) (EC 3.1.4.1); Nucleotide pyrophosphatase (NPPase) (EC 3.6.1.9) (Nucleotide diphosphatase)]	Nucleotide pyrophosphatase/phosphodiesterase family	cmk:103182285	K01513	map00230;map00240;map00500;map00740;map00760;map00770;map01100
NODE_9842_length_2072_cov_3.540832_g8080_i0.p1	NODE_9842_length_2072_cov_3.540832_g8080_i0	F8S0Z7	56	565	5	568	26	587	0	652	99	96	1.28406	Snake venom 5'-nucleotidase (5'-NT) (EC 3.1.3.5) (Ecto-5'-nucleotidase)	5'-nucleotidase family	els:105017847	K19970	map00230;map00240;map00760;map01100;map01110
NODE_2191_length_4783_cov_7.459210_g1832_i0.p1	NODE_2191_length_4783_cov_7.459210_g1832_i0	Q92035	54	570	34	603	36	604	0	686	94	94	2.1279	Acetylcholinesterase (AChE) (EC 3.1.1.7)	Type-B carboxylesterase/lipase family	oaa:100074368	K01050

## Sheet: ToxFam
Toxin family C.41	Count	AbsExp	RelExp		*Toxin families obtained from ToxProt reduced to superfamily level where possible
0	4	508.228	127.057		0 = means NO Toxin family annotated
5'-nucleotidase family	1	1.28406	1.28406
AB hydrolase superfamily	3	3.84816	1.28272
Calmodulin family	2	115.843	57.9213
Cnidaria small cysteine-rich protein (SCRiP) family	1	0.424126	0.424126
Conopeptide P-like superfamily	2	1.16868	0.584341
Conotoxin I3 superfamily	1	1.30598	1.30598
Conotoxin L superfamily	1	1.4504	1.4504
Conotoxin M superfamily	1	1.91172	1.91172
Conotoxin O1 superfamily	2	2.40496	1.20248
Conotoxin O2 superfamily	2	1.21349	0.606745
Conotoxin T superfamily	2	0.783034	0.391517
CREC family	1	1.18081	1.18081
CRISP family	1	0.418221	0.418221
Crotamine-myotoxin family	1	0.884128	0.884128
Cystatin family	3	177.863	59.2876
EGF domain peptide family	1	0.835613	0.835613
Ficolin lectin family	4	6.04852	1.51213
Glutaminyl-peptide cyclotransferase family	1	5.47949	5.47949
Glycosyl hydrolase 56 family	4	2850.36	712.589
Long (4 C-C) scorpion toxin superfamily	1	3.68812	3.68812
Neurotoxin 10 (Hwtx-1) family	1	0.697985	0.697985
Neurotoxin 19 (CSTX) family	1	0.396663	0.396663
NGF-beta family	3	4.26743	1.42248
Non-disulfide-bridged peptide (NDBP) superfamily	2	1.27835	0.639177
Nucleotide pyrophosphatase/phosphodiesterase family	2	1.90306	0.951531
Ohanin/vespryn family	6	8.49063	1.41511
PDGF/VEGF growth factor family	3	4.05482	1.35161
Peptidase S1 family	3	5.32505	1.77502
Peptidase S10 family	1	4.6085	4.6085
Peptidase S9B family	1	1.04344	1.04344
Phospholipase A2 family	4	20.8129	5.20322
Sea anemone sodium channel inhibitory toxin family	1	0.397427	0.397427
Short scorpion toxin superfamily	3	5.68725	1.89575
Snaclec family	2	5.93683	2.96841
Snake three-finger toxin family	2	2.13722	1.06861
TCTP family	1	126.602	126.602
True venom lectin family	1	0.753049	0.753049
Type-B carboxylesterase/lipase family	1	2.1279	2.1279
U-CNTX family	1	0.760906	0.760906
Venom Kunitz-type family	7	42.0654	6.00935
Venom metalloproteinase (M12B) family	12	16.0501	1.3375

## Sheet: FunAnn
Ortholog ID unique C.32	Count	Pathway ID	Pathway ID unique C.80	Count	Drug ID C.4
K00683	1		map00561	1
K01046	1	map00561;map01100	map01100	5
K01047	4	map00564;map00565;map00590;map00591;map00592;map01100;map01110;map04014;map04270;map04972;map04975	map00564	1
K01050	1		map00565	2
K01052	1	map00100;map04142	map00590	1
K01122	1	map00565	map00591	1
K01197	3	map00531;map01100	map00592	1
K01278	1	map04974	map01110	2
K01346	1	map04972;map04974	map04014	7
K01513	1	map00230;map00240;map00500;map00740;map00760;map00770;map01100	map04270	2
K02183	2	map04014;map04015;map04016;map04020;map04022;map04024;map04070;map04114;map04218;map04261;map04270;map04371;map04626;map04713;map04720;map04722;map04728;map04740;map04744;map04745;map04750;map04910;map04912;map04915;map04916;map04921;map04922;map04924;map04925;map04970;map04971;map05010;map05031;map05034;map05133;map05152;map05167;map05214;map05418	map04972	2	D07445
K03909	1	map04610	map04975	1
K04355	1	map04010;map04014;map04024;map04151;map04722;map05016;map05030;map05034	map00100	1	D00110
K04356	2	map04010;map04014;map04151;map04722	map04142	1
K05448	2	map01521;map04010;map04014;map04015;map04060;map04066;map04151;map04370;map04510;map04926;map04933;map05165;map05167;map05200;map05205;map05206;map05211;map05212;map05219;map05323;map05418	map00531	1	D01977;D07907
K05466	1	map04010;map04014;map04015;map04066;map04151;map05167	map04974	2
K06834	2		map00230	2
K06835	3		map00240	2
K08614	1		map00500	1
K08767	1	map03320	map00740	1
K09608	1		map00760	2
K09645	1		map00770	1
K12000	1		map04015	4
K12015	5		map04016	1
K13899	1	map04970	map04020	1
K13902	1		map04022	1
K13903	1		map04024	2
K16859	1	map04010;map04014;map04015;map04151;map04510;map05200	map04070	1
K17513	1		map04114	1
K19404	1		map04218	1
K19919	1		map04261	1
K19970	1	map00230;map00240;map00760;map01100;map01110	map04371	1
			map04626	1
			map04713	1
			map04720	1
			map04722	3
			map04728	1
			map04740	1
			map04744	1
			map04745	1
			map04750	1
			map04910	1
			map04912	1
			map04915	1
			map04916	1
			map04921	1
			map04922	1
			map04924	1
			map04925	1
			map04970	2
			map04971	1
			map05010	1
			map05031	1
			map05034	2
			map05133	1
			map05152	1
			map05167	3
			map05214	1
			map05418	2
			map04610	1
			map04010	5
			map04151	5
			map05016	1
			map05030	1
			map01521	1
			map04060	1
			map04066	2
			map04370	1
			map04510	2
			map04926	1
			map04933	1
			map05165	1
			map05200	2
			map05205	1
			map05206	1
			map05211	1
			map05212	1
			map05219	1
			map05323	1
			map03320	1
