# Supplementary material for: Stingray Venom Proteins: Mechanisms of Action Revealed Using a Novel Network Pharmacology Approach
Source: Mar Drugs. 2021 Dec 24;20(1):27. doi: 10.3390/md20010027 (PMC8781517; doi:10.3390/md20010027)
Supplement: Supplementary file 1 [file marinedrugs-20-00027-s001.zip › Dataset_S9_TR_HCS_Evaluation_ResubV.xlsx]

## Sheet: Legend
Abbreviation	Definition
Potmot	Potamotrygon motoro
Himleo	Himantura leoparda
Daspas	Dasyatis pastinaca
Ptevio	Pteroplatytrygon violacea
Potleo	Potamotrygon leopoldi
SiPotmot	Potamotrygon motoro(Silva et al., 2018)
OliPotfal	Potamotrygon falkneri (Oliveira et al., 2016)
OliPotama	Potamotrygon amandae (Oliveira et al., 2016)
FW	Freshwater
Mar	Marine
WhoTisExt	Whole Tissue Extract
TxP	ToxProt
TR	Transcriptome
HCS	High-content screening
ToxFam	Toxin family
FunAnn	Functional annotation against KEGG
Query	Contig
ID	Identity
alignmentlen	Alignment length
qStart	Query Start = start of alignment in the contig sequence
qStop	Query Stop = end of alignment in the contig sequence
sStart	Subject Start = start of alignment in the Uniprot or ToxProt sequence
sStop	Subject Stop = end of alignment in the Uniprot or ToxProt sequence
eval	E-Value
score	Bit score
qCov	Query Coverage
sCov	Subject Coverage
TPM_Exp	Expression value
AbsExp	Absolute expression = Sum of all expression values in this category
RelExp	Relative expression = Sum of all expression values in this category relateive to the number of hits
C.	Count = Number of hits against one category (e.g. Protein family)
KEGG_gene	Annotated gene in KEGG database
KEGG_KO	Functional group to which the KEGG_gene belongs
KEGG_map	Annotated pathway for the KEGG functional group
KEGG_Drug	Related drug to the annotated KEGG pathways
_ALL	Refers to data from our five transcriptomes plus those of Silva and Oliveira et al.

## Sheet: TR_WhoTisExt
UniProt ID C.16543	Protein name	Protein family	Potmot	Potleo	Himleo	Daspas	Ptevio	AbsExp		UP protein superfamily C.59	Potmot_Count	Potleo_Count	Himleo_Count	Daspas_Count	Ptevio_Count	Potmot_RelExp	Potleo_RelExp	Himleo_RelExp	Daspas_RelExp	Ptevio_RelExp	SumCount	AbsExp		UP protein family C.3583	Potmot_Count	Potleo_Count	Himleo_Count	Daspas_Count	Ptevio_Count	Potmot_RelExp	Potleo_RelExp	Himleo_RelExp	Daspas_RelExp	Ptevio_RelExp	SumCount	AbsExp
P25815	Protein S100-P (Migration-inducing gene 9 protein) (MIG9) (Protein S100-E) (S100 calcium-binding protein P)	S-100 family	1422.36	113.073	0.422258	191.267	4.92739	1732.05		Protein kinase	148	40	121	209	8	0.836561	1.75607	1.26872	1.65547	0.286199	526	5.80302		Complex I subunit 4L	17	5	7	9	12	0.898606	0.255464	6.12018	15769.6	35.7521	50	15812.6
Q6X9Z5	60S acidic ribosomal protein P2	Eukaryotic ribosomal protein P1/P2 family	1004.22	577.426	0.70437	0.915224	12.2345	1595.5		Small GTPase	122	70	107	126	46	1.5431	0.876161	1.59203	6.03305	0.399308	471	10.4437		ATPase A chain	6	1	6	8	2	2.95226	1.11563	27.0862	0.6792	2005.06	23	2036.89
P63273	40S ribosomal protein S17	Eukaryotic ribosomal protein eS17 family	739.327	128.325	669.217	1201.29	4.742	2742.9		Metallothionein	19	37	23	10	51	1.20749	0.722423	0.900946	1.82947	0.300197	140	4.96052		Eukaryotic ribosomal protein eL27	4	1	1	2	2	107.837	64.7899	1091.92	0.93785	3.91074	10	1269.4
P08267	Ferritin heavy chain (Ferritin H subunit) (EC 1.16.3.1)	Ferritin family	710.399	374.73	116.945	213.026	0.877737	1415.98		Methyltransferase	17	8	21	29	1	1.63521	0.857869	1.65177	2.39589	0.354347	76	6.89509		Cytochrome c oxidase subunit 2	14	2	10	11	3	0.532355	890.771	118.194	0.893091	182.885	40	1193.28
Q2KHT7	40S ribosomal protein S27	Eukaryotic ribosomal protein eS27 family	706.833	247.057	403.411	839.327	2.8745	2199.5		Class I-like SAM-binding methyltransferase	16	5	14	39	1	0.598258	0.492128	0.469134	1.32093	0.281311	75	3.16176		Eukaryotic ribosomal protein eS4	2	2	2	1	2	71.533	46.5366	194.751	811.195	1.37558	9	1125.39
Q9CZX8	40S ribosomal protein S19	Eukaryotic ribosomal protein eS19 family	678.406	123.358	924.455	1034.61	5.11157	2765.94		Major facilitator	15	4	11	29	2	0.355196	0.474961	0.655203	1.27637	0.104714	61	2.86644		Complex I subunit 6	7	3	6	5	2	1.54739	148.076	4.1469	0.704794	882.496	23	1036.97
P62265	40S ribosomal protein S14	Universal ribosomal protein uS11 family	605.948	69.5271	404.979	900.548	7.57961	1988.58		AB hydrolase	14	4	11	30	0	0.437419	0.715348	0.48932	1.08006	0	59	2.72214		Eukaryotic ribosomal protein eS17	3	2	2	4	3	247.083	34.2139	335.075	301.01	0.956646	14	918.338
Q6PBK3	40S ribosomal protein S28	Eukaryotic ribosomal protein eS28 family	603.238	436.367	0.811744	0.90285	16.2968	1057.62		TRAFAC class translation factor GTPase	10	7	12	21	6	8.75787	3.66439	13.1574	66.7107	1.56267	56	93.853		Eukaryotic ribosomal protein eS26	1	1	6	6	1	589.817	50.857	14.629	132.056	4.35281	15	791.712
Q56JV1	40S ribosomal protein S26	Eukaryotic ribosomal protein eS26 family	589.817	122.718	83.9265	789.376	5.81551	1591.65		GST	11	8	13	19	4	9.83753	3.6372	5.57317	29.943	1.51143	55	50.5023		Eukaryotic ribosomal protein eS19	4	2	4	3	3	170.151	30.2018	231.708	345.416	1.01247	16	778.49
P18101	Ubiquitin-60S ribosomal protein L40 (CEP52) [Cleaved into: Ubiquitin; 60S ribosomal protein L40]	Ubiquitin family; Eukaryotic ribosomal protein eL40 family	524.689	127.604	460.761	882.764	2.25313	1998.07		TRAFAC class myosin-kinesin ATPase	18	5	15	13	0	1.38253	2.17078	1.43714	1.35464	0	51	6.34509		Eukaryotic ribosomal protein eL6	3	1	4	1	1	69.9607	22.7608	3.80643	652.27	2.03532	10	750.833
P0CG34	Thymosin beta-15A (NB thymosin beta) (Thymosin-like protein 8)	Thymosin beta family	461.741	116.128	0.386969	0.382825	26.2607	604.899		Calycin	9	7	12	17	4	10.5369	14.2583	5.07363	12.8506	0.698097	49	43.4176		Eukaryotic ribosomal protein eS7	2	2	4	3	2	0.641641	15.2268	294.155	415.856	3.0648	13	728.944
Q6NWF6	Keratin, type II cytoskeletal 8 (Cytokeratin-8) (CK-8) (Keratin-8) (K8)	Intermediate filament family	431.254	26.6971	0	1.16208	0	459.113		HAD-like hydrolase	13	2	8	20	0	0.608675	0.521776	0.719869	1.53736	0	43	3.38768		Eukaryotic ribosomal protein eS27	3	2	3	3	1	236.097	56.0015	134.732	280.358	1.32904	12	708.518
P61356	60S ribosomal protein L27	Eukaryotic ribosomal protein eL27 family	429.036	117.766	1091.92	1.52586	11.0116	1651.26		TRAFAC class TrmE-Era-EngA-EngB-Septin-like GTPase	11	3	11	13	3	0.810432	2.32655	1.7828	1.45418	0.210712	41	6.58467		Eukaryotic ribosomal protein eS10	3	2	3	3	3	128.826	6.92722	94.1144	398.548	1.58576	14	630.002
P30044	Peroxiredoxin-5, mitochondrial (EC 1.11.1.15) (Alu corepressor 1) (Antioxidant enzyme B166) (AOEB166) (Liver tissue 2D-page spot 71B) (PLP) (Peroxiredoxin V) (Prx-V) (Peroxisomal antioxidant enzyme) (TPx type VI) (Thioredoxin peroxidase PMP20)	Peroxiredoxin family, Prx5 subfamily	405.386	217.838	0.374265	0	0	623.598		ABC transporter	6	3	8	21	2	0.770453	0.446087	0.857658	1.77645	0.114764	40	3.96542		Eukaryotic ribosomal protein eL38	1	2	6	1	2	2.61062	0.122701	4.80937	615.148	1.48945	12	624.18
Q3T057	60S ribosomal protein L23	Universal ribosomal protein uL14 family	397.398	91.2934	316.255	23.8746	10.7482	839.569		Metallo-dependent hydrolases	10	5	5	11	1	1.10399	1.82967	0.401679	1.01892	0.079048	32	4.43331		Eukaryotic ribosomal protein eS24	1	2	4	3	2	183.215	54.3758	166.275	210.882	1.14868	12	615.896
P63325	40S ribosomal protein S10	Eukaryotic ribosomal protein eS10 family	382.246	73.5333	280.14	1194.5	0.279792	1930.7		LDH/MDH	6	5	7	9	3	2.36278	0.48222	1.92375	8.74849	0.418	30	13.9352		Eukaryotic ribosomal protein eS6	3	1	3	1	2	0.657509	10.8652	132.02	452.632	3.00961	10	599.184
Q91487	60S ribosomal protein L13a (Transplantation antigen P198 homolog) (Fragment)	Universal ribosomal protein uL13 family	376.249	94.8721	585.787	0.49624	0	1057.4		Class V-like SAM-binding methyltransferase	7	4	5	13	0	0.652856	0.255613	2.04525	1.74932	0	29	4.70304		Eukaryotic ribosomal protein eL20	3	1	4	1	1	0.411571	91.4192	44.2649	457.242	3.01306	10	596.351
Q3MHM7	60S ribosomal protein L35	Universal ribosomal protein uL29 family	371.124	221.419	530.96	983.016	11.5246	2118.04		TRAFAC class dynamin-like GTPase	10	1	7	11	0	0.515311	0.2715	0.304269	0.956892	0	29	2.04797		Cytochrome c oxidase subunit 6c	1	2	1	1	1	76.9163	3.86829	97.8462	393.196	1.0901	6	572.917
Q3SZ59	60S ribosomal protein L36a	Eukaryotic ribosomal protein eL42 family	329.693	0.235586	406.647	333.731	0.988599	1071.3		Metallo-beta-lactamase	5	2	7	13	0	0.702088	0.474423	0.486157	1.41814	0	27	3.0808		Eukaryotic ribosomal protein eL42	3	2	4	1	2	112.957	2.1445	102.927	333.731	0.347811	12	552.107
P46779	60S ribosomal protein L28 (Large ribosomal subunit protein eL28)	Eukaryotic ribosomal protein eL28 family	327.201	67.5063	318.172	404.675	3.84017	1121.39		Short scorpion toxin	1	3	8	2	11	0.98621	0.255955	0.89627	0.450597	0.207314	25	2.79635		Eukaryotic ribosomal protein eS8	3	2	2	2	2	7.38578	35.2373	28.8977	462.937	1.57553	11	536.033
P84048	Histone H4	Histone H4 family	326.811	98.076	63.2152	183.63	3.05572	674.788		Immunoglobulin	3	2	7	12	0	0.290444	0.434074	2.33426	1.3153	0	24	4.37408		MGR2	2	1	1	1	1	41.3104	34.0469	0.398753	433.121	4.22843	6	513.105
Q8JGR4	60S ribosomal protein L24	Eukaryotic ribosomal protein eL24 family	302.717	70.522	223.611	431.894	3.25587	1032		Conotoxin O1	5	2	4	1	9	0.567308	0.477663	0.452204	0.431867	0.249848	21	2.17889		Eukaryotic ribosomal protein P1/P2	5	5	9	10	2	204.037	179.159	0.787313	111.746	11.5011	31	507.23
Q6P5R6	60S ribosomal protein L22-like 1 (Large ribosomal subunit protein eL22-like 1)	Eukaryotic ribosomal protein eL22 family	295.215	57.9588	0.431254	122.191	0.653323	476.449		TRAFAC class OBG-HflX-like GTPase	5	2	6	7	1	1.04171	0.43962	1.91326	1.38589	0.277057	21	5.05754		Eukaryotic ribosomal protein eL19	2	3	3	2	3	4.66845	13.5018	119.894	358.857	0.932277	13	497.854
Q8BGS2	BolA-like protein 2	BolA/IbaG family	288.696	26.7438	0.52347	147.034	0.12305	463.12		Long (4 C-C) scorpion toxin	3	3	4	1	6	1.86927	0.249908	0.55462	0.712185	0.156469	17	3.54245		Eukaryotic ribosomal protein eL43	4	2	5	4	1	59.441	33.8531	194.971	202.918	6.21015	16	497.394
P41115	40S ribosomal protein S11	Universal ribosomal protein uS17 family	279.954	0.0648018	0.461548	782.675	2.4251	1065.58		Class IV-like SAM-binding methyltransferase	2	1	3	8	2	2.2171	1.87573	1.12508	2.44954	0.138913	16	7.80637		Eukaryotic ribosomal protein eL18	3	2	2	2	2	19.6339	27.6002	131.797	309.239	1.23809	11	489.508
Q3T0U2	60S ribosomal protein L14	Eukaryotic ribosomal protein eL14 family	277.222	170.616	0	0.776504	0	448.615		Plant proline-rich protein	4	4	0	0	7	1.11033	0.891343	0	0	0.264341	15	2.26602		Universal ribosomal protein uS9	1	2	5	4	2	119.502	27.1563	113.406	224.781	0.852894	14	485.699
Q2TBX5	Translocon-associated protein subunit delta (TRAP-delta) (Signal sequence receptor subunit delta) (SSR-delta)	TRAP-delta family	262.727	145.092	79.7148	127.096	0.452199	615.082		Inositol monophosphatase	3	1	2	7	1	0.440088	0.391295	0.807883	1.6153	0.206586	14	3.46115		Universal ribosomal protein uS8	2	1	2	4	2	1.24828	198.875	0.502761	256.114	2.89154	11	459.631
P29117	Peptidyl-prolyl cis-trans isomerase F, mitochondrial (PPIase F) (EC 5.2.1.8) (Cyclophilin D) (CyP-D) (CypD) (Cyclophilin F) (Rotamase F)	Cyclophilin-type PPIase family	262.344	63.6454	0	0	1.50296	327.492		Amino acid-polyamine-organocation (APC)	5	1	2	4	0	0.454983	0.299126	0.302595	0.383894	0	12	1.4406		Eukaryotic ribosomal protein eL30	2	1	2	2	2	1.50477	20.3277	0.847198	428.193	0.693194	9	451.566
Q6UZG0	40S ribosomal protein S29	Universal ribosomal protein uS14 family	249.812	207.455	703.787	329.9	23.5237	1514.48		Conotoxin I2	2	2	4	1	3	1.21039	0.255213	0.432588	0.735917	0.175968	12	2.81007		Eukaryotic ribosomal protein eL21	3	2	3	5	2	61.6711	5.73269	209.02	153.044	1.2274	15	430.694
Q5EAD6	60S ribosomal protein L15	Eukaryotic ribosomal protein eL15 family	238.92	77.3144	0.519733	1099.91	1.58323	1418.25		Uracil-DNA glycosylase (UDG)	4	1	2	5	0	0.492115	0.725779	0.159261	0.990054	0	12	2.36721		Eukaryotic ribosomal protein eS28	3	1	2	3	1	206.659	200.795	1.49192	2.03317	7.96738	10	418.947
Q3MIC0	60S ribosomal protein L37a	Eukaryotic ribosomal protein eL43 family	234.436	133.279	970.239	809.585	9.37879	2156.92		Conotoxin M	2	1	1	0	7	0.485928	0.381645	0.287302	0	0.245011	11	1.39989		UQCRH/QCR6	1	1	1	1	1	28.5416	9.47178	206.415	168.611	1.19521	5	414.235
P27950	Nucleoside diphosphate kinase (NDK) (NDP kinase) (EC 2.7.4.6) (Fragment)	NDK family	218.988	29.4472	0.484347	0.36991	0.0998616	249.389		Major facilitator (TC 2.A.1)	0	1	3	6	0	0	3.64307	0.681908	1.79656	0	10	6.12154		Universal ribosomal protein uL10	3	3	3	6	3	58.477	8.305	179.609	152.977	1.28036	18	400.648
P56134	ATP synthase subunit f, mitochondrial (ATP synthase membrane subunit f)	ATPase F chain family	218.755	84.3602	164.309	380.812	2.73632	850.973		Non-disulfide-bridged peptide (NDBP)	3	2	1	1	3	0.642674	0.780142	0.420283	0.402986	0.325269	10	2.57136		SecE/SEC61-gamma	3	1	2	1	4	10.2818	17.5328	37.0468	333.14	0.22934	11	398.231
E2RH47	40S ribosomal protein S3 (EC 4.2.99.18)	Universal ribosomal protein uS3 family	216.809	76.0258	408.925	335.841	6.33922	1043.94		P-Pant transferase	3	4	2	1	0	0.316379	0.380475	4.258	4.03217	0	10	8.98703		EIF-3 subunit F	1	1	1	1	1	58.208	11.897	51.939	274.433	0.808189	5	397.285
P35979	60S ribosomal protein L12	Universal ribosomal protein uL11 family	213.578	64.6251	420.427	998.834	3.08197	1700.55		Carbon-nitrogen hydrolase	1	1	2	5	0	0.154478	0.29595	2.48618	1.46798	0	9	4.40458		Ubiquitin ; Eukaryotic ribosomal protein eL40	6	3	5	5	2	88.5382	17.3154	92.409	177.34	1.00331	21	376.606
A0A023PXC2	Putative uncharacterized membrane protein YEL053W-A		213.578	64.6251	420.427	998.834	0.383231	1697.85		Conopeptide P-like	2	0	2	3	1	0.595142	0	0.481036	1.09285	0.147217	8	2.31624		Universal ribosomal protein uS11	4	4	4	9	2	152.4	15.1167	102.599	102.937	3.22729	23	376.28
Q90YQ5	40S ribosomal protein S18	Universal ribosomal protein uS13 family	212.722	123.778	1.39338	804.941	3.83658	1146.67		Transglutaminase	2	0	3	1	2	1.03583	0	1.82725	58.2236	0.366903	8	61.4536		Eukaryotic ribosomal protein eL28	3	1	3	4	1	109.852	29.7768	107.767	101.698	2.84748	12	351.942
Q02878	60S ribosomal protein L6 (Large ribosomal subunit protein eL6) (Neoplasm-related protein C140) (Tax-responsive enhancer element-binding protein 107) (TaxREB107)	Eukaryotic ribosomal protein eL6 family	206.263	46.5276	0	652.27	2.34644	907.407		2H phosphoesterase	2	0	3	2	0	0.605689	0	0.32466	3.96656	0	7	4.89691		TRAP-delta	2	1	2	2	1	132.055	113.222	40.8969	63.8986	0.557423	8	350.63
Q8UW28	Alpha-elapitoxin-Lh2a (Alpha-EPTX-Lh2a) (Long neurotoxin 3)	Snake three-finger toxin family, Long-chain subfamily, Type II alpha-neurotoxin sub-subfamily	197.031	0	61.0365	1.91193	0	259.979		Transglutaminase-like	1	1	2	3	0	0.824873	0.428779	0.357528	1.59766	0	7	3.20884		Eukaryotic ribosomal protein eL39	2	1	5	2	2	72.9907	30.4296	88.5611	154.78	0.814312	12	347.576
P17126	Actin, non-muscle 6.2	Actin family	196.443	47.4421	28.4537	260.555	8.51639	541.41		Conotoxin I1	1	1	0	0	4	0.260926	0.098905	0	0	0.250754	6	0.610585		TCTP	3	2	7	3	2	39.604	87.9413	145.293	63.4602	0.24987	17	336.548
B5DGB6	40S ribosomal protein SA (37 kDa laminin receptor precursor) (37LRP) (37/67 kDa laminin receptor) (LRP/LR) (67 kDa laminin receptor) (67LR) (Laminin receptor 1) (LamR) (Laminin-binding protein precursor p40) (LBP/p40)	Universal ribosomal protein uS2 family	187.077	76.9548	536.217	539.894	3.79693	1343.94		Conotoxin O2	1	3	0	0	2	0.664456	0.147597	0	0	0.27	6	1.08		ATPase F chain	2	1	3	3	1	109.854	35.8745	55.1934	127.298	1.35626	10	329.575
Q801S3	40S ribosomal protein S3a-A	Eukaryotic ribosomal protein eS1 family	186.979	76.3638	0	0	0	263.343		Exonuclease	1	1	1	2	1	0.366059	0.169628	1.10799	8.13607	1.9093	6	11.689		Cytochrome c oxidase VIIb	2	2	2	2	1	50.27	8.10072	40.6084	227.074	1.33369	9	327.387
Q56JU9	40S ribosomal protein S24	Eukaryotic ribosomal protein eS24 family	183.215	244.59	1.34539	0.28313	0	429.434		Conotoxin A	1	2	0	0	2	0.380066	0.18095	0	0	0.307248	5	0.868264		Eukaryotic ribosomal protein eL22	3	2	3	6	2	108.157	31.7385	122.513	62.9836	0.75856	16	326.151
P46778	60S ribosomal protein L21 (Large ribosomal subunit protein eL21)	Eukaryotic ribosomal protein eL21 family	181.46	0.359716	615.887	761.598	3.25502	1562.56		HFCD (homooligomeric flavin containing Cys decarboxylase)	1	1	1	2	0	0.615948	0.399394	0.715528	1.40464	0	5	3.13551		Cytochrome c oxidase VIIc	4	1	2	2	1	10.7234	5.44213	71.3864	228.391	1.97955	10	317.923
O55142	60S ribosomal protein L35a	Eukaryotic ribosomal protein eL33 family	180.746	35.5365	223.577	388.328	1.9058	830.093		Class VI-like SAM-binding methyltransferase	1	0	1	2	0	0.24509	0	0.508116	2.75204	0	4	3.50525		Eukaryotic ribosomal protein eL32	2	3	4	2	3	76.8576	3.82497	84.8179	151.309	0.817016	14	317.626
Q6DKE1	Cytochrome c, testis-specific	Cytochrome c family	180.144	40.2754	0	133.678	0	354.097		Radical SAM	0	0	2	2	0	0	0	0.462155	1.66347	0	4	2.12562		Eukaryotic ribosomal protein eL34	3	1	3	2	2	1.33854	20.0855	0.980683	293.413	1.36905	11	317.187
P10175	Cytochrome c oxidase subunit 8B, mitochondrial (Cytochrome c oxidase polypeptide VIII-heart) (Cytochrome c oxidase subunit 8-1) (Cytochrome c oxidase subunit 8H) (IX) (VIIIb)	Cytochrome c oxidase VIII family	178.474	12.2802	1.97824	0.803588	0	193.536		Metallophosphoesterase	1	0	1	1	0	0.445248	0	0.439428	1.1262	0	3	2.01088		Eukaryotic ribosomal protein eL14	2	2	2	2	2	138.924	40.843	0.758767	133.365	1.57687	10	315.467
Q60435	Ubiquitin-like protein FUBI (Arsenite-resistance protein)	Ubiquitin family	177.716	145.886	647.677	1017.67	7.89047	1996.84		Conotoxin T	0	0	1	0	1	0	0	1.18332	0	0.161436	2	1.34476		Complex I NDUFA3 subunit	1	1	1	1	1	29.6988	5.17383	71.5175	207.613	0.202371	5	314.206
P0C1H5	Histone H2B 7 (H2B VII)	Histone H2B family	176.419	19.2115	7.34825	413.934	1.51254	618.425		Drug/metabolite transporter (DMT)	0	0	0	2	0	0	0	0	0.399066	0	2	0.399066		ATPase g subunit	1	1	1	1	1	0.573453	12.8558	109.942	190.524	0.131326	5	314.027
P47826	60S acidic ribosomal protein P0 (60S ribosomal protein L10E)	Universal ribosomal protein uL10 family	174.198	149.459	538.373	911.819	3.33632	1777.19		Unknown BART -1 (UBS1) (TC 2.A.93) family	1	0	0	1	0	0.345633	0	0	0.690316	0	2	1.03595		Eukaryotic ribosomal protein eL31	3	1	5	4	1	15.4569	33.8216	0.822208	262.183	0.18901	14	312.473
O94085	Putative uncharacterized protein YLR339C		174.198	149.459	0	0	0	323.657		YhdE subfamily; Class I-like SAM-binding methyltransferase	0	0	1	1	0	0	0	1.44715	1.84124	0	2	3.28839		Universal ribosomal protein uS3	2	3	3	7	2	109.357	13.9459	137.009	49.5456	2.23079	17	312.088
P48771	Cytochrome c oxidase subunit 7A2, mitochondrial (Cytochrome c oxidase subunit VIIa-liver/heart) (Cytochrome c oxidase subunit VIIa-L)	Cytochrome c oxidase VIIa family	166.893	15.6278	117.926	170.649	0.955029	472.051		Conotoxin C	0	0	0	0	1	0	0	0	0	0.813341	1	0.813341		Eukaryotic ribosomal protein eL13	3	1	4	4	1	45.9729	39.0664	130.08	86.9763	2.97652	13	305.072
Q3SZQ6	60S ribosomal protein L32	Eukaryotic ribosomal protein eL32 family	151.82	35.9574	168.977	302.166	3.13894	662.059		Conotoxin I3	0	0	1	0	0	0	0	0.411147	0	0	1	0.411147		Complex IV NDUFA4 subunit	2	1	1	1	1	7.55321	1.15455	108.449	186.093	1.23783	6	304.488
Q56JX8	40S ribosomal protein S13	Universal ribosomal protein uS15 family	149.041	27.7965	243.103	306.523	2.56451	729.028		Conotoxin J	1	0	0	0	0	0.458999	0	0	0	0	1	0.458999		Universal ribosomal protein uS2	4	2	5	5	2	47.3365	24.3549	108.273	108.945	1.25595	18	290.165
Q3T051	60S ribosomal protein L39	Eukaryotic ribosomal protein eL39 family	144.358	53.9173	439.984	201.752	2.32781	842.339		Conotoxin P	0	0	1	0	0	0	0	1.11914	0	0	1	1.11914		Universal ribosomal protein uL14	2	3	6	12	1	199.841	20.942	53.4926	3.79491	7.03426	24	285.104
P47836	40S ribosomal protein S4	Eukaryotic ribosomal protein eS4 family	142.556	152.535	388.974	811.195	2.2283	1497.49		Conotoxin S	0	0	0	0	1	0	0	0	0	0.780528	1	0.780528		Eukaryotic ribosomal protein eL33	3	3	3	3	2	64.0637	8.4192	77.0468	130.036	0.813702	14	280.379
P51856	Keratin, type I cytoskeletal 19 (Cytokeratin-19) (CK-19) (Keratin-19) (K19)	Intermediate filament family	141.453	0	0	0	0	141.453		Long (3 C-C) scorpion toxin	0	0	0	0	1	0	0	0	0	0.093916	1	0.093916		Eukaryotic ribosomal protein eS1	4	2	3	4	1	47.9958	24.8051	96.8896	106.694	1.57033	14	277.954
P20342	40S ribosomal protein S15 (RIG protein)	Universal ribosomal protein uS19 family	139.475	26.6406	421.06	680.043	2.34258	1269.56		Pg turripeptide	0	1	0	0	0	0	0.391245	0	0	0	1	0.391245		Eukaryotic ribosomal protein eL15	3	1	1	7	1	79.8884	34.9184	0.519733	158.125	1.12241	13	274.574
Q8UW31	Acidic phospholipase A2 57 (svPLA2) (EC 3.1.1.4) (Phosphatidylcholine 2-acylhydrolase)	Phospholipase A2 family, Group I subfamily, D49 sub-subfamily	136.323	0	62.3766	1.90307	0	200.603		Tumor necrosis factor receptor	1	0	0	0	0	0.528277	0	0	0	0	1	0.528277		Mu	1	2	1	1	1	7.26915	3.36944	15.9111	240.187	1.36976	6	268.106
Q5E983	Elongation factor 1-beta (EF-1-beta)	EF-1-beta/EF-1-delta family	135.698	53.8873	411.99	365.641	1.86384	969.08																NOP53	1	1	1	1	0	4.1966	5.58602	78.6809	174.408	0	4	262.872
P45591	Cofilin-2 (Cofilin, muscle isoform)	Actin-binding proteins ADF family	135.208	8.68166	62.9093	120.482	2.40633	329.687																Universal ribosomal protein uS4	4	2	3	7	4	1.30289	30.4516	114.507	113.809	2.18141	20	262.253
Q90Z10	60S ribosomal protein L13	Eukaryotic ribosomal protein eL13 family	131.009	49.5992	518.432	345.259	3.66427	1047.96																Universal ribosomal protein uL11	4	4	5	9	4	59.8811	5.30178	84.5164	111.76	0.516205	26	261.976
P47830	60S ribosomal protein L27a (L22)	Universal ribosomal protein uL15 family	128.941	46.0318	636.729	367.201	4.87103	1183.77																Universal ribosomal protein uS5	3	2	2	8	2	26.6304	12.4497	121.031	88.8239	5.03989	17	253.975
Q3T0X6	40S ribosomal protein S16	Universal ribosomal protein uS9 family	119.502	91.9428	565.285	897.135	2.40707	1676.27																Universal ribosomal protein uS7	4	2	3	6	1	0.345326	17.1602	109.358	124.075	2.70343	16	253.642
Q3T0S6	60S ribosomal protein L8	Universal ribosomal protein uL2 family	117.009	18.8884	220.813	284.929	1.91732	643.557																Universal ribosomal protein uL2	2	2	2	4	2	62.3439	2.63889	113.356	73.3635	0.774738	12	252.477
Q5E984	Translationally-controlled tumor protein (TCTP)	TCTP family	116.779	0.530783	175.262	189.121	0.168861	481.862																OST5	1	1	1	1	1	19.7623	8.01612	84.6602	138.105	0.525065	5	251.069
Q7ZYS8	60S ribosomal protein L10a	Universal ribosomal protein uL1 family	115.61	27.0362	111.943	706.48	1.46292	962.532																Cytochrome c oxidase subunit 6A	2	1	2	1	1	44.9822	16.0247	20.9419	163.338	1.24013	7	246.527
Q9UNZ5	Leydig cell tumor 10 kDa protein homolog	UPF0390 family	105.056	68.4733	0.142371	73.5358	1.13501	248.342																EF-1-beta/EF-1-delta	5	5	6	4	3	27.7612	15.0402	72.7585	127.212	0.480943	23	243.253
P68416	Short neurotoxin 1 (SN12) (Toxin 4)	Snake three-finger toxin family, Short-chain subfamily, Type I alpha-neurotoxin sub-subfamily	103.314	0	48.5744	0	0	151.888																Ferritin	9	2	12	11	4	97.2925	111.401	10.3389	20.9649	1.72079	38	241.718
Q9BDJ3	Thioredoxin (Trx)	Thioredoxin family	103.233	28.9999	53.0949	8.49145	1.12458	194.944																Glycosyl hydrolase 56	5	2	1	4	2	18.7455	21.9503	13.0699	182.783	0.457879	14	237.007
P56393	Cytochrome c oxidase subunit 7B, mitochondrial (Cytochrome c oxidase polypeptide VIIb)	Cytochrome c oxidase VIIb family	100.164	28.6114	79.6509	452.782	1.61508	662.823																Ubiquitin ; Eukaryotic ribosomal protein eS31	2	2	3	4	1	0.932104	21.058	0.812208	211.893	1.25752	12	235.953
P68250	14-3-3 protein beta/alpha (Protein kinase C inhibitor protein 1) (KCIP-1) [Cleaved into: 14-3-3 protein beta/alpha, N-terminally processed]	14-3-3 family	99.369	24.4269	39.4337	0	0	163.23																AGR	1	1	1	1	1	79.9096	5.52663	135.288	1.28803	2.97964	5	224.992
Q9Y3U8	60S ribosomal protein L36 (Large ribosomal subunit protein eL36)	Eukaryotic ribosomal protein eL36 family	96.5866	74.5356	3.32226	479.812	0.217085	654.474																Eukaryotic ATPase subunit F6	2	1	1	1	1	14.8955	8.94412	56.4572	143.954	0.475105	6	224.726
Q2MHN2	Ferritin heavy chain (Ferritin H subunit) (EC 1.16.3.1) [Cleaved into: Ferritin heavy chain, N-terminally processed]	Ferritin family	96.5096	0	0	10.1789	0	106.689																NAC-alpha	3	4	2	2	2	16.83	2.28075	74.3522	129.168	0.493683	13	223.125
P12074	Cytochrome c oxidase subunit 6A1, mitochondrial (Cytochrome c oxidase polypeptide VIa-liver) (Cytochrome c oxidase subunit VIA-liver) (COX VIa-L)	Cytochrome c oxidase subunit 6A family	89.4736	0	0	0	0	89.4736																Universal ribosomal protein uL13	4	4	8	11	2	94.6026	3.83405	73.9408	49.2438	1.23547	29	222.857
Q28618	Nuclease-sensitive element-binding protein 1 (CCAAT-binding transcription factor I subunit A) (CBF-A) (Enhancer factor I subunit A) (EFI-A) (Y-box transcription factor) (Y-box-binding protein 1) (YB-1) (p50)		87.4761	73.376	0	10.3069	6.14699	177.306																Polyadenylate-binding protein type-1	3	1	2	3	1	21.1787	109.665	23.6053	67.0745	1.16837	10	222.692
P00429	Cytochrome c oxidase subunit 6B1 (Cytochrome c oxidase polypeptide VII) (Cytochrome c oxidase subunit AED) (Cytochrome c oxidase subunit VIb isoform 1) (COX VIb-1)	Cytochrome c oxidase subunit 6B family	87.453	22.2948	18.8128	149.312	1.0781	278.951																Eukaryotic ribosomal protein eL24	5	2	4	6	5	61.2864	28.8032	56.7949	74.6315	0.955143	22	222.471
Q9D7H4	Arginine vasopressin-induced protein 1 (AVP-induced protein 1) (Arginine vasopressin-induced transcript 32 protein) (VIP32) (VIT32)		86.739	28.7446	40.9577	357.154	4.73103	518.326																Eukaryotic ribosomal protein eS21	4	1	4	4	2	13.0781	17.0099	156.856	33.8627	1.17765	15	221.984
Q05025	Glyceraldehyde-3-phosphate dehydrogenase (GAPDH) (EC 1.2.1.12) (Peptidyl-cysteine S-nitrosylase GAPDH) (EC 2.6.99.-)	Glyceraldehyde-3-phosphate dehydrogenase family	85.7546	68.3521	12.5043	213.292	1.59313	381.496																Histone H4	3	3	3	4	1	109.268	40.4963	21.4994	46.6735	2.05355	14	219.991
P54714	Triosephosphate isomerase (TIM) (EC 5.3.1.1) (Methylglyoxal synthase) (EC 4.2.3.3) (Triose-phosphate isomerase)	Triosephosphate isomerase family	83.6996	14.2169	47.4139	41.1543	0	186.485																Universal ribosomal protein uL23	3	3	8	6	5	13.8819	18.7347	2.08918	184.976	0.201838	25	219.884
Q4V7T9	Reactive oxygen species modulator 1 (ROS modulator 1) (Protein MGR2 homolog)	MGR2 family	81.0823	0	0	0	0	81.0823																Cytochrome c oxidase VIIa	2	2	4	2	3	84.5337	7.83657	30.5241	93.9116	0.409999	13	217.216
Q8R3W7	Anterior gradient protein 3	AGR family	79.9096	8.79712	135.288	1.28803	4.26614	229.549																PPDPF	3	1	3	5	1	16.392	20.455	31.2748	144.938	2.13224	13	215.192
P46777	60S ribosomal protein L5 (Large ribosomal subunit protein uL18)	Universal ribosomal protein uL18 family	78.7134	61.7419	263.797	210.277	2.22822	616.758																Universal ribosomal protein uS19	3	2	6	12	7	47.2748	5.5489	90.611	68.3033	0.5425	30	212.28
P80977	Cytochrome c oxidase subunit 6C-1 (Cytochrome c oxidase polypeptide VIc-1)	Cytochrome c oxidase subunit 6c family	76.9163	25.1645	97.8462	393.196	1.62251	594.746																Complex I NDUFV3 subunit	1	1	1	1	0	15.4584	2.75759	156.736	36.3736	0	4	211.326
Q90YS3	40S ribosomal protein S2	Universal ribosomal protein uS5 family	74.7612	61.1587	237.085	694.965	12.0844	1080.05																Universal ribosomal protein uS13	3	2	3	8	4	71.7198	33.123	0.90288	101.595	0.979518	20	208.32
P50568	Cellular retinoic acid-binding protein 2 (Cellular retinoic acid-binding protein) (CRABP) (xCRABP) (xCRABP-b)	Calycin superfamily, Fatty-acid binding protein (FABP) family	74.6475	93.5643	0.4868	67.4172	0.433011	236.549																Universal ribosomal protein uL29	9	5	11	14	3	42.0409	39.3818	48.8824	71.2488	2.76381	42	204.318
Q3SYR7	60S ribosomal protein L9	Universal ribosomal protein uL6 family	73.9576	151.938	371.834	174.317	2.90971	774.956																ITM2	2	1	3	3	4	10.8974	11.9415	20.3342	123.953	35.4828	13	202.609
Q812D1	PC4 and SFRS1-interacting protein (Lens epithelium-derived growth factor)	HDGF family	72.5074	0	56.0838	21.4481	0	150.039																EIF-3 subunit G	2	2	1	2	2	11.4422	4.43556	128.414	49.0067	0.982135	9	194.281
Q6PVZ1	Keratin, type I cytoskeletal 14 (Cytokeratin-14) (CK-14) (Keratin-14) (K14)	Intermediate filament family	71.2077	96.7129	0	0	0	167.921																Costars	1	1	1	2	1	48.5992	1.48784	106.298	34.3533	0.811984	6	191.55
D3YUG0	Sterile alpha motif domain-containing protein 13 (SAM domain-containing protein 13)		68.5926	0	0.12822	0.512421	0	69.2332																EIF-3 subunit H	1	0	1	1	1	9.11445	0	18.1812	163.297	0.285085	4	190.878
P10160	Eukaryotic translation initiation factor 5A-1 (eIF-5A-1) (eIF-5A1) (Eukaryotic initiation factor 5A isoform 1) (eIF-5A) (eIF-4D)	EIF-5A family	67.5637	35.1863	21.7665	208.537	0.886131	333.94																Cytochrome c oxidase 5b	1	1	1	1	1	27.0628	5.79652	10.4546	143.171	0.512974	5	186.998
P0CI21	Augerpeptide hhe53		67.3621	8359.89	4.3435	1.4727	2229	10662.1																SSU72 phosphatase	1	1	1	1	1	59.9137	3.50054	35.6508	86.7502	0.431177	5	186.246
A0SXL6	Elongation factor 2 (EF-2)	TRAFAC class translation factor GTPase superfamily, Classic translation factor GTPase family, EF-G/EF-2 subfamily	66.7697	26.2206	0.451165	0	0	93.4415																YOS1	1	1	2	1	1	19.906	5.12307	75.5627	82.0361	0.689406	6	183.317
P82920	28S ribosomal protein S21, mitochondrial (MRP-S21) (S21mt)	Bacterial ribosomal protein bS21 family	63.121	18.288	150.525	139.016	0.455296	371.405																Universal ribosomal protein uS17	3	2	3	10	5	93.8825	2.41943	0.609201	79.6108	0.897895	23	177.42
Q7SXA6	Ferritin heavy chain, oocyte isoform (EC 1.16.3.1) (A-ferritin) (GV-HCH) (XeAF)	Ferritin family	62.511	12.6001	0.556131	0.76565	0	76.4329																Universal ribosomal protein uL1	3	3	3	8	1	38.9739	10.1877	37.6536	89.4511	1.11791	18	177.384
P61286	Polyadenylate-binding protein 1 (PABP-1) (Poly(A)-binding protein 1)	Polyadenylate-binding protein type-1 family	61.1071	130.481	45.8599	199.76	0.955048	438.163																EPCAM	1	2	1	2	1	14.7641	6.05094	12.504	141.995	1.83379	7	177.148
Q17QI2	RNA polymerase II subunit A C-terminal domain phosphatase SSU72 (CTD phosphatase SSU72) (EC 3.1.3.16)	SSU72 phosphatase family	59.9137	5.94506	35.6508	86.7502	0	188.26																TMEM47	1	2	3	3	1	32.2919	4.21694	56.455	82.6676	1.27116	10	176.903
P00491	Purine nucleoside phosphorylase (PNP) (EC 2.4.2.1) (Inosine phosphorylase) (Inosine-guanosine phosphorylase)	PNP/MTAP phosphorylase family	59.3919	0.148341	0	10.4562	0.49383	70.4903																Universal ribosomal protein uL6	3	2	4	8	3	25.6976	16.6167	93.3655	38.8443	0.892101	20	175.416
O00303	Eukaryotic translation initiation factor 3 subunit F (eIF3f) (Deubiquitinating enzyme eIF3f) (EC 3.4.19.12) (Eukaryotic translation initiation factor 3 subunit 5) (eIF-3-epsilon) (eIF3 p47)	EIF-3 subunit F family	58.208	16.2134	51.939	274.433	1.07479	401.868																WD repeat ARPC1	3	2	2	2	2	18.1972	5.5879	11.6905	135.942	0.752406	11	172.17
P35980	60S ribosomal protein L18	Eukaryotic ribosomal protein eL18 family	58.2073	0	0.373048	0	2.54407	61.1244																S-100	15	5	18	22	11	95.8132	39.6365	4.99339	23.2917	6.91315	71	170.648
O02414	Dynein light chain LC6, flagellar outer arm	Dynein light chain family	55.4048	35.6566	24.1692	0	0	115.231																Intermediate filament	26	13	20	25	12	28.2341	31.9857	31.4968	73.8494	2.29843	96	167.864
J3S820	Hyaluronidase (EC 3.2.1.35) (Hyaluronoglucosaminidase) (Venom spreading factor)	Glycosyl hydrolase 56 family	55.2249	46.5994	13.0699	0	0	114.894																NDK	5	3	6	9	2	44.4764	5.24492	67.8498	43.2351	0.432943	25	161.239
P10575	Glutaredoxin-1 (Thioltransferase) (TTase)	Glutaredoxin family	53.5847	5.32259	0.802046	54.5432	0.375246	114.628																Universal ribosomal protein uL24	6	5	7	9	3	4.76616	26.305	116.684	9.88306	2.86331	30	160.502
P02385	60S ribosomal protein L4-B (L1B)	Universal ribosomal protein uL4 family	53.5484	40.8943	0.197433	403.265	2.05243	499.958																Beta-2-microglobulin	3	3	2	3	3	12.7164	9.8543	21.6734	113.748	0.550574	14	158.543
Q66L32	Mitochondrial import inner membrane translocase subunit Tim8 A	Small Tim family	52.9646	5.21026	0.93385	11.4324	0.613944	71.1551																ATPase e subunit	2	1	2	1	3	11.9361	21.1169	41.9462	80.6454	2.49033	9	158.135
P15979	Class I histocompatibility antigen, F10 alpha chain (B-F histocompatibility F10 antigen) (B-F-beta-IV) (B12)	MHC class I family	52.5521	56.5233	0.158205	6.06079	0	115.294																Glyceraldehyde-3-phosphate dehydrogenase	2	1	2	3	2	43.8489	31.5744	9.96457	71.6406	0.712063	10	157.74
B5XG43	Pleckstrin homology-like domain family A member 2 (Imprinted in placenta and liver protein)	PHLDA2 family	52.0628	13.0897	12.7988	84.49	2.04639	164.488																Complex I NDUFB1 subunit	1	1	1	1	1	11.4632	14.2649	34.7506	96.4738	0.693949	5	157.646
Q56K04	Cysteine-rich protein 1 (CRP-1)		52.0558	7.91535	7.48214	11.2372	0.133568	78.8241																HMGB	5	3	5	4	3	11.4293	14.5584	24.3625	104.08	3.04208	20	157.472
Q6AZJ9	40S ribosomal protein S21	Eukaryotic ribosomal protein eS21 family	49.877	100.126	624.854	1.47885	0.460781	776.797																UPF0390	2	1	2	1	1	54.4872	25.8559	0.328896	73.5358	0.603825	7	154.812
P61923	Coatomer subunit zeta-1 (Zeta-1-coat protein) (Zeta-1 COP)	Adaptor complexes small subunit family	49.2204	4.19057	6.22838	37.8633	1.72001	99.2227																Complex I subunit 5	1	0	1	1	1	0.981464	0	0.813297	0.434893	152.532	4	154.762
A4IHJ3	Costars family protein ABRACL (ABRA C-terminal-like protein)	Costars family	48.5992	4.79231	106.298	67.6733	1.28872	228.652																UQCR11/QCR10	2	1	2	1	3	8.03641	0.344624	20.8658	124.834	0.649401	9	154.73
Q8JJB8	Actin, cytoplasmic 2 (Gamma-actin) [Cleaved into: Actin, cytoplasmic 2, N-terminally processed]	Actin family	48.5144	9.56133	1.43315	85.2029	3.66173	148.374																OSTC	1	1	1	1	1	21.6157	3.28953	18.8765	108.34	0.381772	5	152.504
Q8JIU7	Nascent polypeptide-associated complex subunit alpha (NAC-alpha) (Alpha-NAC)	NAC-alpha family	48.4431	23.5951	148.132	182.298	1.55475	404.023																SPCS1	1	1	1	1	1	0.155223	8.32829	34.3217	108.549	0.943722	5	152.298
A4IGU9	Pancreatic progenitor cell differentiation and proliferation factor (Exocrine differentiation and proliferation factor)	PPDPF family	47.2773	42.7911	91.774	716.268	4.16406	902.274																Cytochrome c oxidase subunit 5A	2	2	2	2	1	18.1087	1.70951	68.3054	62.7882	0.340951	9	151.253
Q6DEG4	Ragulator complex protein LAMTOR2 (Late endosomal/lysosomal adaptor and MAPK and MTOR activator 2)	GAMAD family	47.0933	80.0998	19.6199	96.2623	0.194795	243.27																Thymosin beta	6	5	7	10	7	77.9738	15.763	20.7519	32.8363	2.44713	35	149.772
Q9WUQ5	C-X-C motif chemokine 14 (B-cell and monocyte-activating chemokine) (Chemokine BRAK) (Kidney-expressed chemokine CXC) (MIP-2G) (Small-inducible cytokine B14)	Intercrine alpha (chemokine CxC) family	46.707	0	11.2822	6.05304	0	64.0422																Eukaryotic ribosomal protein eL36	4	1	5	5	2	25.2546	25.4717	1.29937	96.4794	0.90247	17	149.408
Q91YR1	Twinfilin-1 (Protein A6)	Actin-binding proteins ADF family, Twinfilin subfamily	46.4458	9.3764	0.152686	0	0	55.9749																Universal ribosomal protein uL15	8	4	7	11	6	16.7752	5.79488	91.4522	34.2404	0.75917	36	149.022
P23284	Peptidyl-prolyl cis-trans isomerase B (PPIase B) (EC 5.2.1.8) (CYP-S1) (Cyclophilin B) (Rotamase B) (S-cyclophilin) (SCYLP)	Cyclophilin-type PPIase family, PPIase B subfamily	46.3822	0.249363	0	138.008	0.244922	184.884																UQCRQ/QCR8	4	1	1	1	1	3.35925	4.37241	15.2462	122.002	0.563975	8	145.544
Q76LV2	Heat shock protein HSP 90-alpha	Heat shock protein 90 family	46.1302	0	26.6985	9.53825	1.12113	83.4881																Triosephosphate isomerase	1	1	2	2	1	83.6996	14.8451	23.8065	20.7251	0.217277	7	143.294
A2Q127	Elongation factor 1-gamma (EF-1-gamma) (eEF-1B gamma)		45.9782	56.6246	15.2867	370.391	2.72905	491.01																Universal ribosomal protein uS14	11	8	11	9	10	23.8013	12.8904	64.3811	38.2563	1.87755	49	141.207
Q90YT7	60S ribosomal protein L31	Eukaryotic ribosomal protein eL31 family	45.6682	0	0.80167	1.17314	0	47.643																Ubiquitin	13	10	17	18	10	16.9993	8.58701	41.123	71.4915	1.54922	68	139.75
Q64119	Myosin light polypeptide 6 (17 kDa myosin light chain) (LC17) (Myosin light chain 3) (MLC-3) (Myosin light chain alkali 3) (Myosin light chain A3) (Smooth muscle and nonmuscle myosin light chain alkali 6)		45.5457	7.96222	37.7717	106.04	1.88106	199.201																ATPase d subunit	2	1	2	1	1	11.6652	2.64178	12.7148	111.63	0.175722	7	138.827
P02722	ADP/ATP translocase 1 (ADP,ATP carrier protein 1) (ADP,ATP carrier protein, heart isoform T1) (Adenine nucleotide translocator 1) (ANT 1) (Solute carrier family 25 member 4)	Mitochondrial carrier (TC 2.A.29) family	45.4818	13.5351	113.055	0	0	172.072																Eukaryotic ATPase epsilon	2	1	1	2	2	3.46986	4.23949	14.1481	114.936	0.737973	8	137.532
Q9BQE3	Tubulin alpha-1C chain (Alpha-tubulin 6) (Tubulin alpha-6 chain) [Cleaved into: Detyrosinated tubulin alpha-1C chain]	Tubulin family	45.0594	25.023	0	59.3107	0.212435	129.606																WD repeat G protein beta	3	1	3	6	2	1.02686	4.77314	37.9045	92.5948	0.894683	15	137.194
Q9C002	Normal mucosa of esophagus-specific gene 1 protein (Protein FOAP-11)	Complex I NDUFA4 subunit family	44.2934	4.29762	10.7599	10.6506	0.600109	70.6016																ATG8	7	2	6	6	3	5.8307	20.4265	11.1396	96.8017	1.28145	24	135.48
O09111	NADH dehydrogenase [ubiquinone] 1 beta subcomplex subunit 11, mitochondrial (Complex I-ESSS) (CI-ESSS) (NADH-ubiquinone oxidoreductase ESSS subunit) (Neuronal protein 15.6) (Np15.6) (p15.6)	Complex I NDUFB11 subunit family	43.7063	3.97497	0	42.1899	0	89.8712																V-ATPase G subunit	1	2	1	5	2	26.5951	2.47061	91.5401	12.8646	0.429445	11	133.9
J7FQE8	Cystatin-B (RbCyt-B) (Stefin-B)	Cystatin family	43.5528	51.2306	22.3661	305.238	1.1003	423.488																Complex I NDUFA13 subunit	1	1	1	1	1	7.93352	9.61202	98.4862	16.5126	0.255253	5	132.8
Q9NX55	Huntingtin-interacting protein K (Huntingtin yeast partner K)		43.2386	26.2229	150.731	82.5561	0.723576	303.472																EIF-5A	2	1	3	3	1	34.1898	19.6733	7.79208	70.117	0.84631	10	132.619
Q9WV32	Actin-related protein 2/3 complex subunit 1B (Arp2/3 complex 41 kDa subunit) (p41-ARC)	WD repeat ARPC1 family	42.67	0	10.2127	147.16	0.651627	200.694																Omega	1	0	2	1	0	36.675	0	8.76895	86.3723	0	4	131.816
Q9D3F7	DNA damage-inducible transcript 4 protein (Dexamethasone-induced gene 2 protein) (HIF-1 responsive protein RTP801) (Protein regulated in development and DNA damage response 1) (REDD-1)	DDIT4 family	42.2847	11.6773	9.86656	0	0	63.8286																Histone H2B	9	9	7	4	6	21.2706	0.913697	3.92525	103.999	0.781389	35	130.89
P30947	Heat shock protein HSP 90-beta	Heat shock protein 90 family	41.807	0	4.73839	67.346	0.614708	114.506																Transaldolase	1	0	1	1	2	4.45213	0	4.27011	117.026	0.171336	5	125.92
Q56JY4	Mitochondrial import receptor subunit TOM6 homolog (Overexpressed breast tumor protein homolog) (Translocase of outer membrane 6 kDa subunit homolog)	Tom6 family	41.7226	0	28.6584	21.9429	0.259337	92.5832																RBM8A	2	0	1	1	2	17.0572	0	21.3627	85.0082	0.697642	6	124.126
Q7YRK5	Cytochrome c oxidase subunit 7C, mitochondrial (Cytochrome c oxidase polypeptide VIIc)	Cytochrome c oxidase VIIc family	41.357	9.14214	141.732	454.661	3.33592	650.228																Cytochrome c	4	1	3	5	2	46.6496	14.8015	31.1556	29.5699	0.799527	15	122.976
Q53QV2	Protein LBH (hLBH) (Limb bud and heart development protein homolog)	LBH family	40.6813	8.96149	0.225774	0	0	49.8686																ARL6IP4	2	1	1	1	1	18.2577	15.6457	17.4274	66.622	4.88652	6	122.839
Q6DRL8	Mediator of RNA polymerase II transcription subunit 19-B (Mediator complex subunit 19-B)	Mediator complex subunit 19 family	40.4082	7.29567	0	0	0	47.7039																GAMAD	3	2	2	2	3	18.6016	30.3936	12.4415	58.807	0.378732	12	120.623
Q4R3G2	Serpin B6	Serpin family, Ov-serpin subfamily	40.255	0	1.64988	0	0	41.9049																Eukaryotic ATPase B chain	1	1	1	2	1	10.9946	3.69476	44.7988	58.8142	0.273979	6	118.576
Q24JY1	60S ribosomal protein L23a	Universal ribosomal protein uL23 family	39.219	0.000551078	0.440466	1093.17	0.45842	1133.29																APC16	1	1	1	1	0	3.16633	1.11166	0.240586	112.447	0	4	116.966
Q5K2N9	Keratin, type I cytoskeletal 18 (Cytokeratin-18) (CK-18) (Keratin-18) (K18)	Intermediate filament family	39.2092	3.13446	0	246.7	0.336617	289.38																Intercrine beta (chemokine CC)	2	0	5	5	7	0.410383	0	43.6507	70.9911	0.272028	19	115.324
F7BK26	ATPase inhibitor, mitochondrial (ATP synthase F1 subunit epsilon) (Inhibitor of F(1)F(o)-ATPase) (IF(1)) (IF1)	ATPase inhibitor family	38.926	11.8056	41.7615	0.56165	0	93.0547																SnRNP SmB/SmN	1	1	1	1	0	12.441	7.24604	6.45177	88.1305	0	4	114.269
Q5ZJ56	60S ribosomal protein L7	Universal ribosomal protein uL30 family	38.7428	0.207054	0	358.029	1.47475	398.454																Universal ribosomal protein uS12	3	4	6	7	2	1.4266	8.32866	1.43752	100.997	1.59219	22	113.782
P14148	60S ribosomal protein L7	Universal ribosomal protein uL30 family	38.7428	0	0.803946	0.0600691	0	39.6068																DAD/OST2	1	1	1	1	2	10.69	2.68142	19.1542	75.1185	0.397414	6	108.042
Q32PA9	Peptidyl-prolyl cis-trans isomerase FKBP2 (PPIase FKBP2) (EC 5.2.1.8) (FK506-binding protein 2) (FKBP-2) (Rotamase)	FKBP-type PPIase family, FKBP2 subfamily	38.1123	26.3041	24.707	0	0.269584	89.393																ARPC4	1	0	1	1	1	17.4129	0	39.6202	49.9027	0.690164	4	107.626
Q9GKW3	Fructose-bisphosphate aldolase C (EC 4.1.2.13) (Brain-type aldolase)	Class I fructose-bisphosphate aldolase family	38.0996	22.6675	16.4583	0	0	77.2254																STMP1	1	1	1	1	1	14.5902	0.725604	40.3124	51.7638	0.128162	5	107.52
Q7TMF3	NADH dehydrogenase [ubiquinone] 1 alpha subcomplex subunit 12 (Complex I-B17.2) (CI-B17.2) (CIB17.2) (NADH-ubiquinone oxidoreductase subunit B17.2)	Complex I NDUFA12 subunit family	37.5302	8.79812	20.0256	0.145744	0	66.4997																ARPC2	1	1	1	1	1	16.7896	20.2479	4.76953	64.517	0.649035	5	106.973
Q32LA7	Histone H2A.V (H2A.F/Z)	Histone H2A family	37.4646	7.13625	15.5527	130.563	0.131565	190.848																FAM32	2	2	2	1	0	8.98997	21.3783	26.8327	49.4752	0	7	106.676
P30568	Glutathione S-transferase A (GST-A) (EC 2.5.1.18) (GST class-theta)	GST superfamily, Theta family	37.3222	5.966	1.4191	42.3483	0.785433	87.841																Selenoprotein M/F	1	1	1	1	1	2.32471	3.31275	27.1223	72.4935	0.498409	5	105.752
Q3ZCH6	Cyclic AMP-dependent transcription factor ATF-4 (cAMP-dependent transcription factor ATF-4) (Activating transcription factor 4)	BZIP family	37.0638	12.1687	28.8161	0	1.54027	79.5889																Peroxiredoxin	10	7	10	14	5	45.5872	29.1711	8.87614	20.5609	0.540948	46	104.736
P78417	Glutathione S-transferase omega-1 (GSTO-1) (EC 2.5.1.18) (Glutathione S-transferase omega 1-1) (GSTO 1-1) (Glutathione-dependent dehydroascorbate reductase) (EC 1.8.5.1) (Monomethylarsonic acid reductase) (MMA(V) reductase) (EC 1.20.4.2) (S-(Phenacyl)glutathione reductase) (SPG-R)	GST superfamily, Omega family	36.675	2.30786	17.152	86.3723	0	142.507																Complex I NDUFA2 subunit	1	1	1	2	1	22.6717	6.59018	20.6717	54.4474	0.28865	6	104.67
Q6P011	ER membrane protein complex subunit 4 (Transmembrane protein 85)	EMC4 family	36.3221	0	0.418519	0	0	36.7406																DSS1/SEM1	1	1	1	1	2	0.517763	8.17739	44.8621	49.6828	0.983068	6	104.223
Q5F4A9	ADP-ribosylation factor-like protein 6-interacting protein 4 (ARL-6-interacting protein 4) (Aip-4)	ARL6IP4 family	36.1106	17.6569	17.4274	66.622	6.01063	143.828																Classic translation factor GTPase	9	7	11	19	6	9.66403	3.66439	14.2232	73.531	1.56267	52	102.645
P12787	Cytochrome c oxidase subunit 5A, mitochondrial (Cytochrome c oxidase polypeptide Va)	Cytochrome c oxidase subunit 5A family	35.8426	9.60327	0	124.475	0	169.921																BolA/IbaG	5	3	5	5	2	59.0727	2.72762	6.56213	33.4546	0.12128	20	101.938
Q8AXA0	Beta-2-microglobulin	Beta-2-microglobulin family	35.7863	43.5758	43.006	337.518	1.05069	460.937																Eukaryotic ribosomal protein eL8	5	4	6	6	6	4.44891	15.896	5.83145	74.1573	0.531478	27	100.865
Q01580	Proheparin-binding EGF-like growth factor [Cleaved into: Heparin-binding EGF-like growth factor (HB-EGF) (HBEGF)]		35.6789	0	0	0	0	35.6789																Universal ribosomal protein uL3	6	4	4	8	2	6.5963	3.89561	53.0698	35.994	0.638444	24	100.194
A3QVN3	Hyaluronidase-1 (Hy-1) (EC 3.2.1.35) (Hyaluronoglucosaminidase-1) (Venom spreading factor)	Glycosyl hydrolase 56 family	34.4449	0	0	0	0	34.4449																Universal ribosomal protein uS15	8	4	6	10	6	19.4731	3.8839	42.5093	33.279	0.513418	34	99.6587
Q9GJW7	Gamma-aminobutyric acid receptor-associated protein (GABA(A) receptor-associated protein)	ATG8 family	33.6976	68.4426	54.4133	508.224	2.23977	667.017																EIF-1A	3	1	2	1	1	1.90273	5.5437	8.15691	82.322	1.55425	8	99.4796
B5DGI7	RNA-binding protein 8A (RNA-binding motif protein 8A) (Ribonucleoprotein RBM8A)	RBM8A family	33.5063	23.3398	21.3627	85.0082	1.21154	164.429																Eukaryotic ribosomal protein eS12	2	1	2	3	1	17.1118	9.51341	15.0218	54.8044	2.24351	9	98.6949
Q32P78	DNA-directed RNA polymerases I, II, and III subunit RPABC5 (RNA polymerases I, II, and III subunit ABC5) (DNA-directed RNA polymerase III subunit L)	Archaeal RpoN/eukaryotic RPB10 RNA polymerase subunit family	33.289	4.74624	16.2331	39.8146	0.870007	94.9529																HDGF	3	2	4	3	2	31.6366	4.51799	17.9742	43.9332	0.462408	14	98.5243
Q61585	G0/G1 switch protein 2 (G0S2-like protein)		32.4766	0.697282	0	7.856	0	41.0299																PA28	4	2	3	3	0	7.86709	19.599	18.2344	51.0517	0	12	96.7521
Q96FX8	p53 apoptosis effector related to PMP-22 (Keratinocyte-associated protein 1) (KCP-1) (P53-induced protein PIGPC1) (Transmembrane protein THW)	TMEM47 family	32.2919	44.2151	58.3044	245.061	1.27673	381.149																Ammonium transporter (TC 2.A.49)	1	0	1	2	0	0.240279	0	13.2401	82.9235	0	4	96.4039
P09034	Argininosuccinate synthase (EC 6.3.4.5) (Citrulline--aspartate ligase)	Argininosuccinate synthase family, Type 1 subfamily	32.1027	0	13.599	29.9658	0	75.6675																Nucleoplasmin	2	2	1	3	1	4.10876	4.81631	36.4527	43.9092	6.05205	9	95.3391
Q9Y6H1	Coiled-coil-helix-coiled-coil-helix domain-containing protein 2 (Aging-associated gene 10 protein) (HCV NS2 trans-regulated protein) (NS2TP)		32.033	11.7062	29.73	176.216	0	249.685																PHF5	1	1	1	1	1	4.14128	0.867686	23.2215	66.2543	0.745331	5	95.2301
Q7ZUG0	Small nuclear ribonucleoprotein E (snRNP-E) (Sm protein E) (Sm-E) (SmE)	SnRNP Sm proteins family	31.8054	33.805	31.546	81.8916	3.36356	182.412																Universal ribosomal protein uS10	5	2	5	7	5	1.35367	18.0832	0.620743	74.405	0.722012	24	95.1847
Q9NR30	Nucleolar RNA helicase 2 (EC 3.6.4.13) (DEAD box protein 21) (Gu-alpha) (Nucleolar RNA helicase Gu) (Nucleolar RNA helicase II) (RH II/Gu)	DEAD box helicase family, DDX21/DDX50 subfamily	31.2955	33.4018	0	109.655	0.667433	175.02																Pi	1	1	2	2	1	16.9249	15.0453	2.40846	57.4296	3.27371	7	95.082
P48509	CD151 antigen (GP27) (Membrane glycoprotein SFA-1) (Platelet-endothelial tetraspan antigen 3) (PETA-3) (Tetraspanin-24) (Tspan-24) (CD antigen CD151)	Tetraspanin (TM4SF) family	30.3979	14.6367	0	0	0	45.0346																Heat shock protein 90	10	4	8	9	4	12.2772	51.0089	9.59071	16.9531	4.88905	35	94.7189
Q3T104	Protein transport protein Sec61 subunit gamma	SecE/SEC61-gamma family	30.2439	40.8197	73.2889	333.14	0.691006	478.184																Cytochrome c oxidase subunit 6B	3	3	4	5	2	33.9918	3.55904	14.0249	42.3119	0.582206	17	94.4699
P14211	Calreticulin (CRP55) (Calregulin) (Endoplasmic reticulum resident protein 60) (ERp60) (HACBP)	Calreticulin family	30.1696	2.26013	12.0354	50.7305	0.897115	96.0927																Universal ribosomal protein uL18	6	3	6	10	3	13.7276	12.4125	44.626	22.3668	0.563429	28	93.6964
Q9DAU1	Protein canopy homolog 3 (Protein associated with Tlr4) (Trinucleotide repeat-containing gene 5 protein)	Canopy family	29.9266	14.6059	20.9056	29.9302	0.195814	95.5641																Mitochondrion-specific ribosomal protein mL51	2	1	2	1	1	8.2076	9.10628	11.0472	63.7526	0.7633	7	92.877
Q9CQ91	NADH dehydrogenase [ubiquinone] 1 alpha subcomplex subunit 3 (Complex I-B9) (CI-B9) (NADH-ubiquinone oxidoreductase B9 subunit)	Complex I NDUFA3 subunit family	29.6988	13.1307	71.5175	207.613	0.248672	322.209																Tom6	1	0	1	1	1	41.7226	0	28.6584	21.9429	0.12003	4	92.4439
P52925	High mobility group protein B2 (High mobility group protein 2) (HMG-2)	HMGB family	29.4619	71.0065	70.9874	172.92	5.53003	349.906																SnRNP core protein	4	4	3	3	4	13.3639	6.28208	31.2019	40.229	0.789009	18	91.8659
A1A4P5	Prefoldin subunit 2	Prefoldin subunit beta family	29.376	4.39167	34.5715	108.089	0.399516	176.828																SEC61-beta	1	0	1	1	1	15.0599	0	0.337803	72.4648	0.976211	4	88.8387
Q8SPH6	ATP synthase-coupling factor 6, mitochondrial (ATPase subunit F6) (ATP synthase peripheral stalk subunit F6)	Eukaryotic ATPase subunit F6 family	29.2196	9.47306	0	0	0	38.6927																SUI1	6	1	3	1	1	2.21188	2.58124	2.20654	79.2708	0.84337	12	87.1138
Q9CPY4	Cyclin-dependent kinase 2-associated protein 2 (CDK2-associated protein 2) (DOC-1-related protein) (DOC-1R)	CDK2AP family	29.154	15.6864	4.32874	17.486	0.449706	67.1048																Complex I NDUFB11 subunit	2	1	2	1	1	22.0295	2.95722	19.4874	42.1899	0.155893	7	86.8198
P39023	60S ribosomal protein L3 (HIV-1 TAR RNA-binding protein B) (TARBP-B) (Large ribosomal subunit protein uL3)	Universal ribosomal protein uL3 family	28.7394	8.91493	210.868	281.729	0.985938	531.237																Complex I NDUFB2 subunit	2	1	2	1	1	0.432092	2.94938	5.22417	77.5462	0.296759	7	86.4486
Q9D3D9	ATP synthase subunit delta, mitochondrial (ATP synthase F1 subunit delta) (F-ATPase delta subunit)	ATPase epsilon chain family	28.6737	59.2955	0	0	0	87.9692																Complex I NDUFC2 subunit	1	1	1	1	1	3.45112	0.99158	7.43581	73.2007	0.161853	5	85.2411
P80912	Histidine triad nucleotide-binding protein 1 (EC 3.-.-.-) (Adenosine 5'-monophosphoramidase) (P13.7)	HINT family	28.6599	9.28236	9.64623	0	0.304809	47.8933																SPOT14	1	1	1	1	1	5.59152	2.48815	51.9777	24.0964	0.73079	5	84.8846
P00126	Cytochrome b-c1 complex subunit 6, mitochondrial (Complex III subunit 6) (Complex III subunit VIII) (Cytochrome c1 non-heme 11 kDa protein) (Mitochondrial hinge protein) (Ubiquinol-cytochrome c reductase complex 11 kDa protein)	UQCRH/QCR6 family	28.5416	14.903	0	168.611	0	212.056																Universal ribosomal protein uL4	4	3	4	7	2	14.0604	7.14198	0.908968	58.9383	0.872097	20	81.9218
Q9BPX5	Actin-related protein 2/3 complex subunit 5-like protein (Arp2/3 complex 16 kDa subunit 2) (ARC16-2)	ARPC5 family	28.3229	46.9953	19.4195	30.979	0.891901	126.609																ATX1	1	1	1	1	1	15.6024	5.05846	7.9967	52.2016	0.244828	5	81.104
P07107	Acyl-CoA-binding protein (ACBP) (Diazepam-binding inhibitor) (DBI) (Endozepine) (EP)	ACBP family	28.2749	17.8423	34.433	0	0	80.5502																Mediator complex subunit 19	2	2	1	1	1	30.0906	17.2063	1.65335	28.31	3.81904	7	81.0792
Q5FXM5	Acyl-CoA-binding protein (ACBP) [Cleaved into: SDF-2]	ACBP family	28.2749	0	0	0	0	28.2749																MICOS complex subunit Mic13	1	1	1	2	1	13.5099	6.55785	24.1161	35.9411	0.886427	6	81.0114
Q6IP91	Serine/threonine-protein phosphatase 4 catalytic subunit (PP4C) (Pp4) (EC 3.1.3.16)	PPP phosphatase family, PP-4 (PP-X) subfamily	27.8075	68.0423	1.54835	37.1224	0.980073	135.501																KRTCAP2	2	1	3	2	1	12.0531	7.58752	0.523246	60.561	0.267233	9	80.9921
P55010	Eukaryotic translation initiation factor 5 (eIF-5)	EIF-2-beta/eIF-5 family	27.7083	10.0298	36.885	24.6224	1.60013	100.846																LAMTOR5	1	1	1	1	1	15.7864	6.75255	13.2228	43.8396	0.318991	5	79.9203
P56384	ATP synthase F(0) complex subunit C3, mitochondrial (ATP synthase lipid-binding protein) (ATP synthase membrane subunit c locus 3) (ATP synthase proteolipid P3) (ATPase protein 9) (ATPase subunit c)	ATPase C chain family	27.6994	6.91758	51.993	228.876	0.772472	316.258																14-3-3 family	7	5	7	8	5	18.6704	11.0946	9.94851	38.6849	1.10533	32	79.5037
P02561	Tropomyosin alpha-4 chain (Platelet beta tropomyosin) (Tropomyosin-4)	Tropomyosin family	27.627	3.23608	4.76493	26.0402	1.50726	63.1755																SMDT1/EMRE	1	1	1	1	2	6.24936	3.35755	27.2504	41.6125	0.247739	6	78.7175
Q710D6	Cytochrome c oxidase subunit 5B, mitochondrial (Cytochrome c oxidase polypeptide Vb) (Sperm protein 8) (fSP8)	Cytochrome c oxidase 5b family	27.0628	9.18068	10.4546	143.171	0.532147	190.401																LAMTOR4	1	1	1	1	1	10.5011	8.32108	5.38269	52.7132	1.01009	5	77.9282
Q76I81	40S ribosomal protein S12	Eukaryotic ribosomal protein eS12 family	26.904	3.57103	28.6177	162.065	4.40674	225.564																EIF-3 subunit K	2	1	1	1	0	5.91159	3.22667	18.0764	50.5902	0	5	77.8049
P28024	Proteasome subunit beta type-4 (EC 3.4.25.1) (Macropain beta chain) (Multicatalytic endopeptidase complex beta chain) (Proteasome beta chain) (Proteasome chain 3) (Fragment)	Peptidase T1B family	26.7647	7.30493	34.3245	35.0357	0.776931	104.207																Calreticulin	2	1	1	4	2	15.4358	8.61636	12.0354	15.1329	26.4383	10	77.6587
P79251	V-type proton ATPase subunit G 1 (V-ATPase subunit G 1) (V-ATPase 13 kDa subunit 1) (Vacuolar proton pump subunit G 1) (Vacuolar proton pump subunit M16)	V-ATPase G subunit family	26.5951	8.75156	91.5401	58.5568	0.638649	186.082																EIF-3 subunit I	1	0	1	1	2	14.9195	0	24.355	37.9218	0.263099	5	77.4594
Q78IK2	ATP synthase membrane subunit DAPIT, mitochondrial (Diabetes-associated protein in insulin-sensitive tissues) (Up-regulated during skeletal muscle growth protein 5)		26.1573	14.4599	99.0132	289.083	1.3247	430.038																ATPase epsilon chain	1	1	2	4	1	28.6737	19.4782	13.6273	13.9079	0.251504	9	75.9386
Q0P678	Zinc finger CCCH domain-containing protein 18 (Nuclear protein NHN1)		26.0405	18.3899	0	0	0	44.4304																ADP-ribosyl cyclase	1	0	1	2	0	1.59107	0	13.1216	60.4914	0	4	75.204
Q91499	Dispanin subfamily A member 2b (DSPA2b) (14 kDa transmembrane protein)	CD225/Dispanin family	25.9715	37.4148	19.9917	0.745993	0	84.124																BRK1	2	1	1	1	1	3.14429	0.787725	13.2296	56.5298	0.377272	6	74.0687
Q9D7S7	60S ribosomal protein L22-like 1	Eukaryotic ribosomal protein eL22 family	25.7631	0	366.575	2.02143	0	394.36																SDHAF4	1	1	1	1	0	18.5277	4.18874	4.68172	46.3778	0	4	73.776
P38657	Protein disulfide-isomerase A3 (EC 5.3.4.1) (58 kDa glucose-regulated protein) (58 kDa microsomal protein) (p58) (Disulfide isomerase ER-60) (Endoplasmic reticulum resident protein 57) (ER protein 57) (ERp57) (Endoplasmic reticulum resident protein 60) (ER protein 60) (ERp60)	Protein disulfide isomerase family	25.1865	0.613128	19.6669	84.8401	0	130.307																Cystatin	6	4	5	10	7	8.39589	10.5691	6.0114	41.4097	6.97852	32	73.3645
P48738	Phosphatidylinositol transfer protein alpha isoform (PI-TP-alpha) (PtdIns transfer protein alpha) (PtdInsTP alpha)	PtdIns transfer protein family, PI transfer class I subfamily	25.0545	6.19032	0	12.4555	0.619579	44.3199																PHLDA2	3	2	3	2	2	18.9186	3.49118	5.52214	43.9734	1.13591	12	73.0412
Q0MQD1	NADH dehydrogenase [ubiquinone] 1 beta subcomplex subunit 3 (Complex I-B12) (CI-B12) (NADH-ubiquinone oxidoreductase B12 subunit)	Complex I NDUFB3 subunit family	24.6468	6.31986	21.9982	32.0043	0	84.9692																Nucleosome assembly protein (NAP)	4	5	4	4	3	8.86463	12.0678	24.045	26.8888	0.760186	20	72.6264
P13073	Cytochrome c oxidase subunit 4 isoform 1, mitochondrial (Cytochrome c oxidase polypeptide IV) (Cytochrome c oxidase subunit IV isoform 1) (COX IV-1)	Cytochrome c oxidase IV family	24.5724	11.3502	53.6678	43.2465	0.647532	133.484																Caprin	1	1	1	2	1	14.2543	10.5523	5.582	41.4169	0.328133	6	72.1336
Q6DH02	Probable 39S ribosomal protein L24, mitochondrial (L24mt) (MRP-L24)	Universal ribosomal protein uL24 family	24.5705	5.38913	17.0741	81.7618	0.64024	129.436																Tom7	1	1	1	2	2	4.41113	3.81407	36.5714	27.1697	0.136248	7	72.1026
P62261	14-3-3 protein epsilon (14-3-3E)	14-3-3 family	24.0804	48.7914	16.9494	53.9905	0.925451	144.737																Complex I NDUFB3 subunit	1	1	2	1	0	24.6468	4.03389	11.2723	32.0043	0	5	71.9573
P50577	Homeobox protein DLX-5 (cDlx)	Distal-less homeobox family	23.8891	0	0.300986	0	0	24.1901																Cytochrome c oxidase IV	3	2	2	2	1	8.49399	2.36871	27.0897	32.7585	0.754128	10	71.4651
P53801	Pituitary tumor-transforming gene 1 protein-interacting protein (Pituitary tumor-transforming gene protein-binding factor) (PBF) (PTTG-binding factor)		23.79	11.5898	7.26454	7.1162	0	49.7605																MICOS complex subunit Mic10	1	0	1	1	1	0.228834	0	25.0682	44.9949	0.859086	4	71.151
Q8N6L1	Keratinocyte-associated protein 2 (KCP-2) (Dolichyl-diphosphooligosaccharide--protein glycosyltransferase subunit KCP2) (Oligosaccharyl transferase subunit KCP2)	KRTCAP2 family	23.7458	13.4604	0.253317	120.765	0	158.225																TMCO1	1	1	1	1	1	11.4882	2.85032	17.8377	38.0779	0.596733	5	70.8509
P62318	Small nuclear ribonucleoprotein Sm D3 (Sm-D3) (snRNP core protein D3)	SnRNP core protein family	23.6753	27.8018	45.3359	1.22173	0.503731	98.5385																RWDD1/GIR2	1	0	1	1	1	4.30492	0	20.1664	45.1039	0.772667	4	70.3479
Q5ZJF4	Peroxiredoxin-6 (EC 1.11.1.15) (1-Cys peroxiredoxin) (1-Cys PRX) (Acidic calcium-independent phospholipase A2) (aiPLA2) (EC 3.1.1.4) (Non-selenium glutathione peroxidase) (NSGPx)	Peroxiredoxin family, Prx6 subfamily	23.4338	5.10149	7.72752	57.4018	0.744089	94.4087																MHC class I	2	5	2	5	5	26.406	22.9047	0.277559	20.0444	0.380493	19	70.0132
Q9UBW8	COP9 signalosome complex subunit 7a (SGN7a) (Signalosome subunit 7a) (Dermal papilla-derived protein 10) (JAB1-containing signalosome subunit 7a)	CSN7/EIF3M family, CSN7 subfamily	23.4326	4.88585	2.84898	17.6792	0.127417	48.974																Tom22	2	1	1	1	1	2.24997	3.29753	26.1841	36.291	0.42899	6	68.4516
Q6GQ82	SWI/SNF-related matrix-associated actin-dependent regulator of chromatin subfamily B member 1	SNF5 family	23.368	2.4922	3.74175	65.4437	0	95.0456																Universal ribosomal protein uL30	8	2	6	8	4	10.4931	7.62422	0.966179	48.7702	0.349981	28	68.2037
P13620	ATP synthase subunit d, mitochondrial (ATPase subunit d) (ATP synthase peripheral stalk subunit d)	ATPase d subunit family	23.0032	3.98371	25.2327	111.63	0.0991579	163.949																Tubulin	11	6	12	14	7	6.02714	40.326	3.0146	17.701	0.544231	50	67.613
Q9MYT8	ATP synthase subunit e, mitochondrial (ATPase subunit e) (ATP synthase membrane subunit e)	ATPase e subunit family	22.9432	22.4784	0.477487	0	0.359256	46.2583																ATPase inhibitor	2	2	1	2	0	19.5075	5.04913	41.7615	0.419177	0	7	66.7373
Q0MQA4	NADH dehydrogenase [ubiquinone] 1 alpha subcomplex subunit 6 (Complex I-B14) (CI-B14) (NADH-ubiquinone oxidoreductase B14 subunit)	Complex I LYR family	22.7136	7.66352	0	0	0	30.3771																Cytochrome c oxidase VIII	3	2	5	3	1	59.8142	2.99257	2.60172	0.668527	0.197621	14	66.2746
Q4R5E2	NADH dehydrogenase [ubiquinone] 1 alpha subcomplex subunit 2 (Complex I-B8) (CI-B8) (NADH-ubiquinone oxidoreductase B8 subunit)	Complex I NDUFA2 subunit family	22.6717	9.87191	20.6717	108.46	0.0655684	161.741																RNase H2 subunit C	0	1	1	1	0	0	0.096921	46.4715	19.5857	0	3	66.1541
P0CB50	Peroxiredoxin-1 (EC 1.11.1.15)	Peroxiredoxin family, AhpC/Prx1 subfamily	22.491	4.32807	3.61086	0	0.232114	30.662																Bacterial ribosomal protein bS21	7	2	6	6	9	9.97494	5.54257	25.7441	24.225	0.335621	30	65.8222
P24668	Cation-dependent mannose-6-phosphate receptor (CD Man-6-P receptor) (CD-MPR) (46 kDa mannose 6-phosphate receptor) (MPR 46)		22.4064	0	0.244738	62.6372	0	85.2883																ARPC5	2	2	3	2	2	14.841	22.3972	8.07469	19.14	0.698977	11	65.1519
O75380	NADH dehydrogenase [ubiquinone] iron-sulfur protein 6, mitochondrial (Complex I-13kD-A) (CI-13kD-A) (NADH-ubiquinone oxidoreductase 13 kDa-A subunit)	Complex I NDUFS6 subunit family	21.9841	20.9758	6.82357	0	0.4029	50.1864																Clathrin light chain	3	0	1	2	1	0.844656	0	18.5163	44.7861	0.97596	7	65.123
P30046	D-dopachrome decarboxylase (EC 4.1.1.84) (D-dopachrome tautomerase) (Phenylpyruvate tautomerase II)	MIF family	21.722	3.90824	0	0	0	25.6302																ZNF593/BUD20 C2H2-type zinc-finger protein	1	1	1	1	1	6.82056	2.08845	1.72163	53.8986	0.285849	5	64.8151
Q9YH06	High mobility group protein B1 (High mobility group protein 1) (HMG-1)	HMGB family	21.6906	5.609	43.6054	223.491	1.18247	295.578																Mitochondrion-specific ribosomal protein mS25	1	1	2	1	0	6.36113	4.00367	4.47985	49.4249	0	5	64.2696
Q7ZWJ3	Oligosaccharyltransferase complex subunit ostc	OSTC family	21.6157	6.87712	0	0	0	28.4928																Complex I NDUFS4 subunit	3	1	1	1	1	3.41446	4.72656	15.0872	40.5312	0.471355	7	64.2308
P09341	Growth-regulated alpha protein (C-X-C motif chemokine 1) (GRO-alpha(1-73)) (Melanoma growth stimulatory activity) (MGSA) (Neutrophil-activating protein 3) (NAP-3) [Cleaved into: GRO-alpha(4-73); GRO-alpha(5-73); GRO-alpha(6-73)]	Intercrine alpha (chemokine CxC) family	21.4853	0	0	0.809691	1.10684	23.4018																Argininosuccinate synthase	1	1	1	2	1	32.1027	3.0957	13.599	15.1885	0.201701	6	64.1876
O75956	Cyclin-dependent kinase 2-associated protein 2 (CDK2-associated protein 2) (DOC-1-related protein) (DOC-1R)	CDK2AP family	21.4044	0	0	0	0	21.4044																ZRANB2	1	1	1	1	0	10.5072	3.14556	46.7623	2.13577	0	4	62.5508
P08110	Endoplasmin (Heat shock 108 kDa protein) (HSP 108) (HSP108) (Heat shock protein 90 kDa beta member 1) (Transferrin-binding protein)	Heat shock protein 90 family	21.3354	19.7135	4.07881	14.3574	0	59.4851																Actin-binding proteins ADF	9	5	7	8	6	21.4371	11.1969	9.79157	18.8618	0.509989	35	61.7974
O42204	Integral membrane protein 2B (Transmembrane protein E3-16)	ITM2 family	21.3279	28.1394	53.4725	317.652	0.61809	421.21																APP	2	2	1	3	2	1.72923	1.30363	9.47363	48.8915	0.378638	10	61.7766
Q9BVM4	Gamma-glutamylaminecyclotransferase (GGACT) (EC 4.3.2.8) (AIG2-like domain-containing protein 1) (Gamma-glutamylamine cyclotransferase)	Gamma-glutamylcyclotransferase family	21.2764	1.39263	0	0	0	22.669																SH3BGR	5	2	4	3	1	0.543555	18.5498	34.7504	7.61358	0.171611	15	61.629
Q62622	Eukaryotic translation initiation factor 4E-binding protein 1 (4E-BP1) (eIF4E-binding protein 1) (Phosphorylated heat- and acid-stable protein regulated by insulin 1) (PHAS-I)	EIF4E-binding protein family	21.1487	38.1904	0	0	0	59.3391																Transglutaminase	2	0	3	1	2	1.03583	0	1.82725	58.2236	0.366903	8	61.4536
O88824	Protein JTB	JTB family	21.1356	5.91555	0	0.892757	0	27.9439																Complex I NDUFS6 subunit	1	1	1	1	1	21.9841	8.48894	6.82357	23.0254	0.215811	5	60.5378
A2AQ19	RNA polymerase-associated protein RTF1 homolog		21.1122	0	9.66979	1.56318	0	32.3452																UQCR10/QCR9	1	1	1	1	2	7.65449	1.34548	31.3393	19.6977	0.385251	6	60.4222
Q9XSK7	Hepatoma-derived growth factor (HDGF)	HDGF family	20.9965	9.80598	0.290009	0	0	31.0925																PNO1	1	0	1	2	2	3.07807	0	32.08	24.7816	0.342399	6	60.2821
P62877	E3 ubiquitin-protein ligase RBX1 (EC 2.3.2.27) (EC 2.3.2.32) (E3 ubiquitin-protein transferase RBX1) (Protein ZYP) (RING finger protein 75) (RING-box protein 1) (Rbx1) (Regulator of cullins 1) (ROC1) [Cleaved into: E3 ubiquitin-protein ligase RBX1, N-terminally processed (E3 ubiquitin-protein transferase RBX1, N-terminally processed)]	RING-box family	20.2789	2.99183	8.12118	28.9264	1.97011	62.2884																Bacterial ribosomal protein bS1	1	1	1	6	0	4.70628	2.65938	37.7737	15.1131	0	9	60.2525
Q0VCU8	Eukaryotic translation initiation factor 3 subunit J (eIF3j) (Eukaryotic translation initiation factor 3 subunit 1) (eIF-3-alpha) (eIF3 p35)	EIF-3 subunit J family	20.1973	14.5166	9.5917	20.3131	0	64.6187																EIF-2-beta/eIF-5	2	2	3	2	2	17.7598	5.69293	12.8415	21.5812	1.16601	11	59.0414
Q99733	Nucleosome assembly protein 1-like 4 (Nucleosome assembly protein 2) (NAP-2)	Nucleosome assembly protein (NAP) family	20.0047	0.280743	1.46643	6.83062	0	28.5825																Ran	1	0	1	2	1	16.0913	0	12.8339	28.8563	0.978933	5	58.7604
Q9CR47	Ribosome biogenesis protein NSA2 homolog (L-name-related protein 42) (LNR42) (TGF-beta-inducible nuclear protein 1)	Eukaryotic ribosomal protein eS8 family, Ribosome biogenesis protein NSA2 subfamily	19.9541	27.7395	57.5598	108.706	2.09158	216.051																TAF12	1	0	1	1	1	5.44467	0	10.6801	41.4087	0.345946	4	57.8794
Q9CR20	Immediate early response 3-interacting protein 1	YOS1 family	19.906	9.87563	147.665	82.0361	1.06867	260.551																Complex I NDUFB10 subunit	1	1	2	1	1	6.2394	2.66905	3.84477	43.9858	0.181128	6	56.9201
Q8C1S0	Mediator of RNA polymerase II transcription subunit 19 (Mediator complex subunit 19)	Mediator complex subunit 19 family	19.7729	21.1452	1.65335	28.31	0.318881	71.2003																ATPase C chain	6	3	7	7	4	5.64546	1.63718	15.3874	33.7705	0.296381	27	56.7369
Q32P84	Transmembrane protein 258 (Dolichyl-diphosphooligosaccharide--protein glycosyltransferase subunit TMEM258) (Oligosaccharyl transferase subunit TMEM258)	OST5 family	19.7623	11.3407	84.6602	138.105	0.755372	254.624																Complex I NDUFA8 subunit	1	1	2	1	1	4.94935	1.30623	5.03756	44.711	0.543718	6	56.5479
P15259	Phosphoglycerate mutase 2 (EC 5.4.2.11) (EC 5.4.2.4) (BPG-dependent PGAM 2) (Muscle-specific phosphoglycerate mutase) (Phosphoglycerate mutase isozyme M) (PGAM-M)	Phosphoglycerate mutase family, BPG-dependent PGAM subfamily	19.5586	4.96933	3.895	32.2611	0	60.684																Eukaryotic ribosomal protein eL40	0	0	1	0	1	0	0	56.209	0	0.128467	2	56.3375
Q5E9B7	Chloride intracellular channel protein 1	Chloride channel CLIC family	19.4684	3.27763	7.52361	20.2559	0.466377	50.9919																COX17	1	0	1	1	2	4.71922	0	8.46148	42.7828	0.355208	5	56.3187
Q9CQJ8	NADH dehydrogenase [ubiquinone] 1 beta subcomplex subunit 9 (Complex I-B22) (CI-B22) (NADH-ubiquinone oxidoreductase B22 subunit)	Complex I LYR family	19.4357	5.99506	32.3027	51.9314	0.14221	109.807																CD225/Dispanin	1	2	1	2	1	25.9715	9.29195	19.9917	0.877027	0.152217	7	56.2844
Q6DRC4	Eukaryotic translation initiation factor 3 subunit G (eIF3g) (Eukaryotic translation initiation factor 3 RNA-binding subunit) (eIF-3 RNA-binding subunit) (Eukaryotic translation initiation factor 3 subunit 4)	EIF-3 subunit G family	19.3053	22.5724	128.414	0.650454	0.30961	171.252																Histone H3	6	3	4	3	4	3.59634	4.62175	10.7812	35.2243	0.491152	20	54.7147
P48530	Midkine-A (MK-A) (XMK) (Pleiotrophic factor-alpha-1) (PTF-alpha-1) (X-PTF-alpha1)	Pleiotrophin family	19.1677	6.95096	0	1.66405	0	27.7827																Complex I NDUFA5 subunit	2	1	2	1	2	4.00266	2.16001	3.48238	44.7758	0.229004	8	54.6499
B5X9S9	Ubiquitin-like protein 4A-B		19.0695	0	0	21.5644	0	40.6339																DDIT4	2	1	1	3	1	21.4467	7.86705	9.86656	15.2916	0.067121	8	54.539
O08756	3-hydroxyacyl-CoA dehydrogenase type-2 (EC 1.1.1.35) (17-beta-hydroxysteroid dehydrogenase 10) (17-beta-HSD 10) (EC 1.1.1.51) (3-hydroxy-2-methylbutyryl-CoA dehydrogenase) (EC 1.1.1.178) (3-hydroxyacyl-CoA dehydrogenase type II) (Endoplasmic reticulum-associated amyloid beta-peptide-binding protein) (Mitochondrial ribonuclease P protein 2) (Mitochondrial RNase P protein 2) (Type II HADH)	Short-chain dehydrogenases/reductases (SDR) family	18.8537	0	8.11702	0	0	26.9707																ATPase delta chain	1	1	1	4	2	8.03266	1.83286	11.0655	33.0503	0.304804	9	54.2861
P56959	RNA-binding protein FUS (Protein pigpen)	RRM TET family	18.836	8.18746	18.7778	13.3551	1.0016	60.158																EIF-3 subunit J	2	1	1	1	0	10.3747	13.5248	9.5917	20.3131	0	5	53.8043
Q8IUD2	ELKS/Rab6-interacting/CAST family member 1 (ERC-1) (Rab6-interacting protein 2)		18.8255	6.2565	0.231431	4.23735	0	29.5508																Thioredoxin ; MsrA Met sulfoxide reductase ; MsrB Met sulfoxide reductase	0	0	0	1	0	0	0	0	52.9556	0	1	52.9556
Q5XH16	NHP2-like protein 1 (High mobility group-like nuclear protein 2 homolog 1) (U4/U6.U5 small nuclear ribonucleoprotein SNU13) (U4/U6.U5 tri-snRNP 15.5 kDa protein)	Eukaryotic ribosomal protein eL8 family	18.8212	7.40598	28.7636	124.775	0.337856	180.104																ATPase alpha/beta chains	5	2	3	8	2	4.25873	1.93307	18.2127	28.2203	0.258925	20	52.8838
Q5TM57	Ribonuclease P protein subunit p21 (RNaseP protein p21) (EC 3.1.26.5)	Eukaryotic/archaeal RNase P protein component 4 family	18.8047	1.9276	0	5.47615	0.232126	26.4406																ATPase gamma chain	1	1	1	2	1	6.15918	0.90089	19.214	26.0038	0.590905	6	52.8688
P05687	Chorion class high-cysteine HCA protein 12 (HC-A.12)	Chorion protein family	18.5804	0	0	0	0.344466	18.9249																SSNA1	1	1	1	1	1	0.24119	5.79063	29.9324	16.6364	0.153729	5	52.7543
Q3USH5	Splicing factor, suppressor of white-apricot homolog (Splicing factor, arginine/serine-rich 8) (Suppressor of white apricot protein homolog)		18.5532	0	0.282689	0	0	18.8359																Eukaryotic ribosomal protein eS25	4	1	3	4	2	0.354479	30.8884	0.385602	20.2911	0.830552	14	52.7501
Q5VUM1	Succinate dehydrogenase assembly factor 4, mitochondrial (SDH assembly factor 4) (SDHAF4)	SDHAF4 family	18.5277	3.97101	4.68172	46.3778	0	73.5582																HINT	2	2	5	3	2	14.4257	3.19063	14.1917	20.4354	0.383933	14	52.6273
Q8R2F2	Sphingolipid delta(4)-desaturase/C4-monooxygenase DES2 (EC 1.14.18.5) (EC 1.14.19.17) (Degenerative spermatocyte homolog 2) (Sphingolipid 4-desaturase) (Sphingolipid C4-monooxygenase)	Fatty acid desaturase type 1 family, DEGS subfamily	18.2723	3.74089	41.1802	65.8143	0	129.008																Fatty-acid binding protein (FABP)	7	7	10	11	4	13.3928	14.2583	5.9419	18.1869	0.698097	39	52.478
C0HL66	Histone H3.3A (H3.A)	Histone H3 family	18.2064	10.2119	41.4731	104.19	1.92613	176.008																SRP9	2	1	1	1	1	8.29167	2.29522	10.0305	30.3246	0.573852	6	51.5158
Q8TD16	Protein bicaudal D homolog 2 (Bic-D 2)	BicD family	18.0992	0	39.6252	0.847461	0	58.5719																NC2 alpha/DRAP1	2	1	1	1	1	3.45869	4.57055	3.64757	39.3413	0.221169	6	51.2393
Q3ZBL0	Small nuclear ribonucleoprotein G (snRNP-G) (Sm protein G) (Sm-G) (SmG)	SnRNP Sm proteins family	18.0608	15.9448	34.0396	78.109	0.923988	147.078																Complex I NDUFB7 subunit	1	1	1	1	0	6.18048	3.86595	7.5939	33.2919	0	4	50.9322
Q32KL2	Proteasome subunit beta type-5 (EC 3.4.25.1)	Peptidase T1B family	17.9901	5.37761	6.60825	20.0631	0.367617	50.4067																SVP26	1	1	2	1	0	2.2379	2.9147	3.64152	41.6484	0	5	50.4425
Q6DEM5	Mitochondrial import inner membrane translocase subunit Tim8 A	Small Tim family	17.8849	5.50855	0	0	0.229859	23.6233																Learning-associated protein	1	0	1	1	1	4.31994	0	33.3489	11.9008	0.62977	4	50.1994
B2RYG1	Protein FAM32A (Ovarian tumor associated gene 12) (OTAG-12)	FAM32 family	17.8139	26.7904	0.293532	0	0	44.8978																Cytochrome b560	1	1	1	2	2	15.4261	3.99037	6.11505	24.376	0.154561	7	50.0621
Q13442	28 kDa heat- and acid-stable phosphoprotein (PDGF-associated protein) (PAP) (PDGFA-associated protein 1) (PAP1)	PDAP1 family	17.5263	10.9356	0.267269	2.4354	0.527537	31.6921																Actin	15	11	19	17	9	17.6844	4.93613	2.89905	22.5096	1.90658	71	49.9358
Q3ZBK6	U6 snRNA-associated Sm-like protein LSm4	SnRNP Sm proteins family	17.5086	27.943	25.1764	17.7576	0	88.3856																Complex I 23 kDa subunit	1	1	2	1	0	4.06214	11.4327	4.49474	29.5065	0	5	49.496
Q148J6	Actin-related protein 2/3 complex subunit 4 (Arp2/3 complex 20 kDa subunit) (p20-ARC)	ARPC4 family	17.4129	4.75714	39.6202	49.9027	0.685231	112.378																ARPC3	2	1	2	1	1	1.38316	0.557692	4.58539	41.9818	0.574825	7	49.0829
P63017	Heat shock cognate 71 kDa protein (Heat shock 70 kDa protein 8)	Heat shock protein 70 family	17.1958	3.92944	0.81141	57.0233	1.24619	80.2061																Snake three-finger toxin	10	2	15	6	5	31.508	0.451505	7.8697	8.53274	0.321344	38	48.6833
Q3SZF8	Small nuclear ribonucleoprotein Sm D2 (Sm-D2) (snRNP core protein D2)	SnRNP core protein family	17.1955	12.7688	24.5928	38.4543	0.658467	93.6699																Complex I NDUFB6 subunit	1	1	2	1	1	6.21885	0.363094	2.88987	37.8811	0.318758	6	47.6717
P28801	Glutathione S-transferase P (EC 2.5.1.18) (GST class-pi)	GST superfamily, Pi family	16.9249	31.6135	4.26245	114.389	1.69433	168.884																True venom lectin	2	0	6	2	1	1.01317	0	1.02039	42.6776	2.92887	11	47.6401
Q9CVB6	Actin-related protein 2/3 complex subunit 2 (Arp2/3 complex 34 kDa subunit) (p34-ARC)	ARPC2 family	16.7896	34.5211	4.76953	64.517	0.74787	121.345																Mitochondrion-specific ribosomal protein mL63	1	1	1	1	1	2.73943	0.956149	6.01552	37.1786	0.603195	5	47.4929
P53597	Succinate--CoA ligase [ADP/GDP-forming] subunit alpha, mitochondrial (EC 6.2.1.4) (EC 6.2.1.5) (Succinyl-CoA synthetase subunit alpha) (SCS-alpha)	Succinate/malate CoA ligase alpha subunit family	16.6162	0	1.76899	0	0	18.3852																Peptidase C85	2	1	1	1	0	0.384178	9.93584	1.99588	34.9484	0	5	47.2643
B5DGQ7	Beta-enolase (EC 4.2.1.11) (2-phospho-D-glycerate hydro-lyase) (Enolase 3) (Muscle-specific enolase) (MSE) (Skeletal muscle enolase) (allergen Sal s 2.0101)	Enolase family	16.4948	1.37585	0	0	0	17.8707																Peptidase T1A	9	7	10	8	5	2.5996	2.03591	11.0427	30.6009	0.305713	39	46.5848
Q9H3M7	Thioredoxin-interacting protein (Thioredoxin-binding protein 2) (Vitamin D3 up-regulated protein 1)	Arrestin family	16.2656	0.155898	6.06058	40.3982	0	62.8803																Proteasome subunit S14	1	1	1	1	0	3.06732	1.66017	8.64839	33.1764	0	4	46.5523
P61282	NEDD8 (Neddylin) (Ubiquitin-like protein Nedd8)	Ubiquitin family	16.2595	20.3769	12.6653	32.7599	6.14229	88.2039																ATP:guanido phosphotransferase	4	3	5	5	2	1.54144	1.15469	7.87634	35.388	0.196028	19	46.1565
P97371	Proteasome activator complex subunit 1 (11S regulator complex subunit alpha) (REG-alpha) (Activator of multicatalytic protease subunit 1) (Proteasome activator 28 subunit alpha) (PA28a) (PA28alpha)	PA28 family	16.229	26.1478	18.9714	64.8008	0.508442	126.657																Complex I NDUFC1 subunit	1	1	1	1	1	6.18944	4.30312	14.9551	20.2353	0.303173	5	45.9861
P42558	GTP-binding nuclear protein Ran (GTPase Ran) (Ras-like protein TC4) (Ras-related nuclear protein)	Small GTPase superfamily, Ran family	16.0913	1.0538	12.8339	57.3325	0.952964	88.2645																TspO/BZRP	2	1	1	1	1	1.42449	0.244283	1.54213	42.4952	0.255619	6	45.9617
Q3SZ68	Ragulator complex protein LAMTOR5 (Late endosomal/lysosomal adaptor and MAPK and MTOR activator 5)	LAMTOR5 family	15.7864	12.8393	13.2228	43.8396	0.310486	85.9986																Complex I NDUFA1 subunit	1	1	1	1	1	5.03485	3.24015	35.8213	0.632715	0.714209	5	45.4432
Q56JX6	40S ribosomal protein S28	Eukaryotic ribosomal protein eS28 family	15.7647	0	2.1721	2.71567	0	20.6525																SnRNP Sm proteins	14	14	14	13	8	6.08767	3.31968	12.9242	22.2988	0.565503	63	45.1959
Q6DRH5	H/ACA ribonucleoprotein complex subunit 3 (Nucleolar protein 10) (Nucleolar protein family A member 3) (snoRNP protein NOP10)	NOP10 family	15.7095	3.56562	11.2762	7.43765	0	37.989																Complex I NDUFA11 subunit	2	1	2	3	0	3.45012	2.26844	21.1847	18.1398	0	8	45.043
Q00P32	Transcription factor HES-2 (XHes2) (Hairy and enhancer of split 2)		15.6162	4.48029	11.2278	39.7032	0	71.0275																SWEET sugar transporter	2	1	1	1	0	11.9606	9.24002	2.88401	20.5969	0	5	44.6815
Q3T0E0	Copper transport protein ATOX1 (Metal transport protein ATX1)	ATX1 family	15.6024	9.34111	7.9967	52.2016	0.319895	85.4617																Archaeal RpoP/eukaryotic RPC10 RNA polymerase subunit	1	1	1	1	2	1.90764	0.581696	16.9323	24.8737	0.138618	6	44.434
P22232	rRNA 2'-O-methyltransferase fibrillarin (EC 2.1.1.-) (Histone-glutamine methyltransferase)	Methyltransferase superfamily, Fibrillarin family	15.5469	3.68577	5.07485	7.31125	0.947733	32.5665																Calmodulin	4	3	4	4	3	3.36184	3.80434	19.0715	17.5048	0.630082	18	44.3725
P25712	NADH dehydrogenase [ubiquinone] flavoprotein 3, mitochondrial (Complex I-9kD) (CI-9kD) (NADH-ubiquinone oxidoreductase 9 kDa subunit)	Complex I NDUFV3 subunit family	15.4584	5.03199	0	36.3736	0	56.864																Universal ribosomal protein uL16	4	2	5	9	3	1.02221	38.2499	1.01331	3.32245	0.577809	23	44.1857
P07552	Cytochrome b-c1 complex subunit 10 (Complex III subunit 10) (Complex III subunit XI) (Ubiquinol-cytochrome c reductase complex 6.4 kDa protein)	UQCR11/QCR10 family	15.4486	14.7224	40.9479	124.834	1.53197	197.485																CDK2AP	3	2	2	3	2	18.2796	6.25944	3.26758	15.9598	0.378476	12	44.1449
D0VWV4	Succinate dehydrogenase cytochrome b560 subunit, mitochondrial (Succinate-ubiquinone oxidoreductase cytochrome B large subunit) (CYBL)	Cytochrome b560 family	15.4261	7.08704	0	48.1014	0.337669	70.9522																Thioesterase PaaI	1	1	1	1	0	4.42482	0.91333	2.72143	35.9782	0	4	44.0378
P49962	Signal recognition particle 9 kDa protein (SRP9)	SRP9 family	15.3451	4.61626	10.0305	30.3246	0.755513	61.072																Cytochrome c oxidase subunit 5B	3	0	3	2	0	0.887169	0	37.5084	5.34831	0	8	43.7439
Q8VHV8	Selenoprotein S (SelS) (Sg2)	Selenoprotein S family	15.2598	8.56445	9.74307	9.59361	0	43.1609																RRM TET	2	1	1	2	1	10.8513	5.82701	18.7778	7.18326	0.876973	7	43.5163
Q9Y3B7	39S ribosomal protein L11, mitochondrial (L11mt) (MRP-L11) (Mitochondrial large ribosomal subunit protein uL11m)	Universal ribosomal protein uL11 family	15.1878	0	1.1954	1.08134	0.2461	17.7106																Peptidase S26B	2	1	1	1	0	3.94628	5.2878	5.13053	29.1393	0	5	43.5039
A9UL63	Protein FMC1 homolog	FMC1 family	15.1496	6.04948	21.8503	12.0162	0	55.0656																Adenosylhomocysteinase	2	1	1	3	1	1.07143	0.564026	20.4339	21.1383	0.212862	8	43.4206
P60467	Protein transport protein Sec61 subunit beta	SEC61-beta family	15.0599	1.05371	0.337803	72.4648	1.4635	90.3797																Complex I NDUFA12 subunit	2	2	2	3	1	19.1198	2.40562	10.4213	10.5913	0.437186	10	42.9752
Q9BRX2	Protein pelota homolog (EC 3.1.-.-)	Eukaryotic release factor 1 family, Pelota subfamily	15.025	2.61912	0	14.2404	0	31.8845																ACBP	3	4	3	2	1	19.0872	2.10864	11.7412	7.55126	2.37313	13	42.8615
Q6GMV3	Putative peptidyl-tRNA hydrolase PTRHD1 (EC 3.1.1.29) (Peptidyl-tRNA hydrolase domain-containing protein 1)	PTH2 family, PTRHD1 subfamily	14.9554	5.48286	0	10.6519	0	31.0902																Prefoldin subunit beta	8	3	7	6	4	4.57052	1.7328	6.65376	29.2111	0.489499	28	42.6577
B5FZ19	Eukaryotic translation initiation factor 3 subunit I (eIF3i) (Eukaryotic translation initiation factor 3 subunit 2) (eIF-3-beta) (eIF3 p36)	EIF-3 subunit I family	14.9195	14.1369	24.355	37.9218	0.374399	91.7076																Archaeal RpoN/eukaryotic RPB10 RNA polymerase subunit	3	2	2	2	1	11.8234	1.78991	8.24131	20.0144	0.73654	10	42.6056
Q99JW5	Epithelial cell adhesion molecule (Ep-CAM) (Epithelial glycoprotein 314) (EGP314) (mEGP314) (Protein 289A) (Tumor-associated calcium signal transducer 1) (CD antigen CD326)	EPCAM family	14.7641	9.19649	0	67.9116	2.74249	94.6147																Protein disulfide isomerase	6	4	6	6	1	4.65034	4.53877	4.67101	27.6561	0.185256	23	41.7014
Q62425	Cytochrome c oxidase subunit NDUFA4	Complex IV NDUFA4 subunit family	14.6165	2.21945	108.449	186.093	1.55927	312.937																SPARC	1	1	2	1	2	0.571171	12.0937	7.8184	20.2954	0.40046	7	41.1791
B3DFW5	Short transmembrane mitochondrial protein 1	STMP1 family	14.5902	16.5757	40.3124	51.7638	0.192515	123.435																Mitochondrion-specific ribosomal protein mL40	1	1	1	1	1	11.636	5.11296	4.70126	19.1049	0.220339	5	40.7755
Q6NTJ7	Sugar transporter SWEET1 (Solute carrier family 50 member 1)	SWEET sugar transporter family	14.5743	21.4694	2.88401	20.5969	0	59.5246																TRIAP1/MDM35	1	1	1	1	1	3.58209	1.55497	23.9657	11.1728	0.41407	5	40.6896
Q9D309	Protein FAM3B (Cytokine-like protein 2-21) (Pancreatic-derived factor) (PANDER)	FAM3 family	14.5622	2.32999	0.871334	10.207	0	27.9705																EIF-3 subunit B	1	1	1	1	0	2.28433	2.16776	9.30993	26.8114	0	4	40.5734
Q6DIS2	Protein CDV3 homolog	CDV3 family	14.524	7.96375	0	8.60482	0	31.0926																C1D	1	1	1	1	1	1.32189	0.369766	6.93737	31.7318	0.183764	5	40.5446
Q60865	Caprin-1 (Cytoplasmic activation- and proliferation-associated protein 1) (GPI-anchored membrane protein 1) (GPI-anchored protein p137) (GPI-p137) (p137GPI) (Membrane component chromosome 11 surface marker 1) (RNA granule protein 105)	Caprin family	14.2543	10.9298	5.582	64.6135	0.150983	95.5306																SNF5	2	2	2	3	0	11.684	1.96048	2.04443	24.7094	0	9	40.3983
Q8IUI4	Putative protein SNX29P2 (RUN domain-containing protein 2C) (Sorting nexin 29 protein pseudogene 2)	Sorting nexin family	14.1295	0	7.26191	1.13042	0	22.5218																BUD31 (G10)	3	0	1	1	1	2.07498	0	9.29419	27.9947	0.966384	6	40.3303
Q6NUJ5	PWWP domain-containing protein 2B		14.1059	0.25317	2.7209	0.83262	0	17.9126																Fatty acid desaturase type 1	4	1	3	4	0	5.1914	2.25827	13.9778	18.6288	0	12	40.0562
P51662	Annexin A1 (Annexin I) (Annexin-1) (Calpactin II) (Calpactin-2) (Chromobindin-9) (Lipocortin I) (Phospholipase A2 inhibitory protein) (p35)	Annexin family	13.8276	31.9193	14.6904	22.1905	0.281156	82.909																COX19	1	1	2	1	0	4.63721	2.89161	8.5556	23.9707	0	5	40.0551
Q00915	Retinol-binding protein 1 (Cellular retinol-binding protein) (CRBP) (Cellular retinol-binding protein I) (CRBP-I) (mCRBPI)	Calycin superfamily, Fatty-acid binding protein (FABP) family	13.7714	0.260813	0	0.347711	0	14.3799																DPM3	1	1	1	1	0	6.29064	0.652838	5.29412	27.728	0	4	39.9656
Q3SZ85	Putative peptidyl-tRNA hydrolase PTRHD1 (EC 3.1.1.29) (Peptidyl-tRNA hydrolase domain-containing protein 1)	PTH2 family, PTRHD1 subfamily	13.7297	0	5.3178	49.0926	0.0699667	68.2101																ENY2	1	1	1	1	1	4.97278	1.15833	7.2482	26.2706	0.249527	5	39.8994
Q5E9G3	Proteasome activator complex subunit 2 (Proteasome activator 28 subunit beta) (PA28b) (PA28beta)	PA28 family	13.6899	12.8205	0	0	0	26.5104																COPE	1	1	1	1	1	5.58512	0.787882	5.69029	27.6623	0.164472	5	39.8901
P20233	Serotransferrin-A	Transferrin family	13.6819	0	0	0	0	13.6819																DDAH	2	1	3	1	0	1.44648	0.168841	3.66098	33.7648	0	7	39.0411
P29401	Transketolase (TK) (EC 2.2.1.1)	Transketolase family	13.5739	1.06485	0	33.1751	0	47.8139																Cyclophilin-type PPIase	25	11	27	25	10	13.2771	8.52838	3.11233	13.6456	0.388423	98	38.9518
Q1LUK1	MICOS complex subunit MIC13	MICOS complex subunit Mic13 family	13.5099	13.7294	0	2.90922	1.75758	31.9061																SPCS2	2	2	2	1	0	0.690338	1.95288	4.59234	31.65	0	7	38.8856
P18660	60S acidic ribosomal protein P1	Eukaryotic ribosomal protein P1/P2 family	13.4434	329.105	1.47322	1103.8	25.7577	1473.58																Mitochondrion-specific ribosomal protein mL43	1	1	1	1	1	2.56875	0.332235	13.0894	21.9078	0.786695	5	38.6849
A2VE56	PHD finger protein 20-like protein 1		13.3866	0	7.25846	0.398307	0	21.0434																Tropomyosin	6	4	4	2	3	5.1434	5.59616	4.53172	22.5132	0.603766	19	38.3882
P33947	ER lumen protein-retaining receptor 2 (ERD2-like protein 1) (ELP-1) (KDEL endoplasmic reticulum protein retention receptor 2) (KDEL receptor 2)	ERD2 family	13.339	8.97017	2.85951	48.0536	0.214247	73.4365																ERD2	4	1	3	3	4	4.22923	5.73403	2.63189	25.3131	0.289773	15	38.1981
P56391	Cytochrome c oxidase subunit 6B1 (Cytochrome c oxidase subunit VIb isoform 1) (COX VIb-1)	Cytochrome c oxidase subunit 6B family	13.2814	1.58931	36.4763	60.5501	0	111.897																UPF0545	1	1	2	1	1	5.36351	3.4226	2.99084	25.7823	0.482009	6	38.0413
Q9CQ00	Distal membrane-arm assembly complex protein 1 (Transmembrane protein 261)		12.9068	6.07867	0	2.4639	0	21.4494																Dpy-30	1	0	1	1	1	1.56469	0	3.75519	32.6577	0.046757	4	38.0243
Q5ZMC0	Endothelial differentiation-related factor 1 homolog (EDF-1)		12.8728	7.05779	0.247697	0	0	20.1783																ETF beta-subunit/FixA	1	1	1	4	1	11.7282	4.20526	3.45103	17.5164	1.08986	8	37.9907
P30626	Sorcin (22 kDa protein) (CP-22) (CP22) (V19)		12.8616	9.95593	5.4636	33.718	0.191025	62.1902																SDS3	2	0	2	2	2	0.660367	0	33.7908	2.95176	0.530471	8	37.9334
O88456	Calpain small subunit 1 (CSS1) (Calcium-activated neutral proteinase small subunit) (CANP small subunit) (Calcium-dependent protease small subunit) (CDPS) (Calcium-dependent protease small subunit 1) (Calpain regulatory subunit)		12.8149	14.6129	23.5715	0.796222	0.149692	51.9452																Archaeal RpoD/eukaryotic RPB3 RNA polymerase subunit	2	1	2	2	1	4.83304	5.13457	0.844096	26.8811	0.150857	8	37.8436
Q9PV94	Small nuclear ribonucleoprotein-associated protein B' (snRNP-B') (snRPB') (Sm protein B') (Sm-B') (SmB')	SnRNP SmB/SmN family	12.441	10.8904	6.45177	88.1305	0	117.914																EMC4	3	2	2	1	0	16.3906	2.89988	2.28345	16.0518	0	8	37.6257
Q1RMH3	Cytochrome c oxidase assembly protein COX14		12.3988	0.680294	0	0	0	13.0791																BBIP10	1	1	1	1	0	3.99232	4.00537	25.7471	3.53338	0	4	37.2782
Q5EAE6	Death-associated protein 1 (DAP-1)		12.3249	3.30896	53.4217	0	0	69.0556																Alpha	1	0	2	2	0	7.52367	0	12.2439	17.4917	0	5	37.2593
Q3ZC10	Small nuclear ribonucleoprotein Sm D1 (Sm-D1) (snRNP core protein D1)	SnRNP core protein family	12.2131	4.58586	23.677	81.011	1.52027	123.007																Glutathione peroxidase	3	1	3	7	1	0.953468	2.07862	13.6041	20.1305	0.369356	15	37.136
O60830	Mitochondrial import inner membrane translocase subunit Tim17-B	Tim17/Tim22/Tim23 family	12.2088	6.75181	7.04191	14.778	0	40.7805																MAP7	1	1	1	1	0	0.372364	4.0033	19.6366	12.5177	0	4	36.53
Q9UGU5	HMG domain-containing protein 4 (HMG box-containing protein 4) (High mobility group protein 2-like 1) (Protein HMGBCG)		12.1578	2.02032	3.01716	3.37619	0	20.5715																JTB	2	2	1	2	0	10.6648	1.92985	4.41517	19.3175	0	7	36.3273
Q3MHN0	Proteasome subunit beta type-6 (EC 3.4.25.1)	Peptidase T1B family	12.12	1.67508	4.90727	13.9622	0	32.6645																MICOS complex subunit Mic19	1	0	1	2	1	4.04607	0	5.37591	26.2046	0.571947	5	36.1985
Q9PTY0	ATP synthase subunit beta, mitochondrial (EC 7.1.2.2) (ATP synthase F1 subunit beta)	ATPase alpha/beta chains family	12.0721	4.38442	39.9009	123.94	0.0935693	180.391																BicD	2	1	2	2	0	9.93401	3.50826	21.4219	1.32018	0	7	36.1843
P61603	10 kDa heat shock protein, mitochondrial (Hsp10) (10 kDa chaperonin) (Chaperonin 10) (CPN10)	GroES chaperonin family	11.9911	5.85751	8.48238	0	0.0946882	26.4257																MIF	3	3	4	4	2	9.51168	0.750506	8.15276	17.2873	0.358218	16	36.0605
O14880	Microsomal glutathione S-transferase 3 (Microsomal GST-3) (Glutathione peroxidase MGST3) (EC 1.11.1.-) (LTC4 synthase MGST3) (EC 4.4.1.20) (Microsomal glutathione S-transferase III) (Microsomal GST-III)	MAPEG family	11.9182	3.4831	24.7506	14.6189	0.340409	55.1112																Complex I NDUFA7 subunit	1	1	2	1	0	10.1499	0.739846	5.73578	19.2248	0	5	35.8503
P56734	Avidin-related protein 4/5	Avidin/streptavidin family	11.9126	20.3176	1.17655	0.685982	0.423533	34.5163																Type 1	9	17	13	6	26	5.23321	0.636172	2.12497	27.5448	0.27623	71	35.8154
P79382	Microsomal glutathione S-transferase 1 (Microsomal GST-1) (EC 2.5.1.18) (Microsomal GST-I)	MAPEG family	11.7815	2.6202	0.794109	3.66744	0.235989	19.0992																PICln (TC 1.A.47)	2	0	2	1	1	2.37127	0	4.90726	28.0237	0.374201	6	35.6764
P38117	Electron transfer flavoprotein subunit beta (Beta-ETF)	ETF beta-subunit/FixA family	11.7282	7.69994	3.45103	66.2795	1.51797	90.6766																CTAG/PCC1	1	1	1	1	0	6.61486	4.61722	2.99154	21.4482	0	4	35.6718
Q9Z2Q5	39S ribosomal protein L40, mitochondrial (L40mt) (MRP-L40) (Nuclear localization signal-containing protein deleted in velocardiofacial syndrome homolog)	Mitochondrion-specific ribosomal protein mL40 family	11.636	7.69852	4.70126	19.1049	0.155714	43.2964																RED	1	0	1	2	1	11.4765	0	17.0635	6.46165	0.503331	5	35.505
P38572	Uroplakin-1a (UP1a) (Uroplakin Ia) (UPIa)	Tetraspanin (TM4SF) family	11.5475	0.300666	0.223023	42.8052	0	54.8764																TRAP-beta	2	2	1	1	1	2.29877	1.10286	1.95446	29.5435	0.120761	7	35.0204
Q2L897	Cytochrome b-c1 complex subunit 8 (Complex III subunit 8) (Complex III subunit VIII) (Ubiquinol-cytochrome c reductase complex 9.5 kDa protein) (Ubiquinol-cytochrome c reductase complex ubiquinone-binding protein QP-C)	UQCRQ/QCR8 family	11.5344	9.00425	15.2462	0	0	35.7848																Peptidase T1B	15	8	15	13	7	6.43832	1.78539	6.70649	19.6447	0.353881	58	34.9288
P68399	Casein kinase II subunit alpha (CK II alpha) (EC 2.7.11.1)	Protein kinase superfamily, Ser/Thr protein kinase family, CK2 subfamily	11.5221	0.411391	0.21307	0.180404	0	12.327																SAP18	1	1	1	1	1	4.56874	1.53899	0.790631	27.8476	0.104744	5	34.8507
Q6DGW9	Calcium load-activated calcium channel (CLAC channel) (Transmembrane and coiled-coil domain-containing protein 1)	TMCO1 family	11.4882	5.74225	17.8377	38.0779	0	73.1461																F-actin-capping protein beta subunit	2	2	2	1	1	2.17101	1.98308	3.53923	26.5074	0.544664	8	34.7454
Q5NVI3	Protein Red (Cytokine IK) (IK factor)	RED family	11.4765	14.6508	17.0635	9.44236	0.373339	53.0065																NRBF	1	0	1	1	0	1.71697	0	10.2467	22.7508	0	3	34.7145
Q02378	NADH dehydrogenase [ubiquinone] 1 beta subcomplex subunit 1 (Complex I-MNLL) (CI-MNLL) (NADH-ubiquinone oxidoreductase MNLL subunit)	Complex I NDUFB1 subunit family	11.4632	20.1032	34.7506	96.4738	2.14963	164.94																Chloride channel CLIC	2	2	3	1	1	9.98078	1.04011	2.86921	20.2559	0.545251	9	34.6913
Q3T0V3	Eukaryotic translation initiation factor 3 subunit K (eIF3k) (Eukaryotic translation initiation factor 3 subunit 12) (eIF-3 p25)	EIF-3 subunit K family	11.3966	4.09875	18.0764	50.5902	0.414785	84.5767																Selenoprotein S	1	0	1	1	0	15.2598	0	9.74307	9.59361	0	3	34.5965
Q9R269	Periplakin	Plakin or cytolinker family	11.3363	0.172292	1.21935	20.8979	0	33.6258																Meteorin	1	0	1	1	0	1.87675	0	0.901079	31.662	0	3	34.4398
O60739	Eukaryotic translation initiation factor 1b (eIF1b) (Protein translation factor SUI1 homolog GC20)	SUI1 family	11.332	2.59088	5.92563	79.2708	1.1151	100.234																PEN-2	1	1	1	1	0	9.8388	9.51386	3.3081	11.5857	0	4	34.2465
Q5ZIG2	Pre-mRNA-splicing factor SLU7	SLU7 family	11.315	0	0	3.6814	0	14.9964																Rab GDI	2	2	4	3	1	3.09424	4.89691	6.29381	19.5874	0.272	12	34.1444
P17655	Calpain-2 catalytic subunit (EC 3.4.22.53) (Calcium-activated neutral proteinase 2) (CANP 2) (Calpain M-type) (Calpain large polypeptide L2) (Calpain-2 large subunit) (Millimolar-calpain) (M-calpain)	Peptidase C2 family	11.3142	0	0	136.027	0.241084	147.582																V-ATPase E subunit	2	1	1	1	2	2.14811	1.76667	8.38056	21.5424	0.196395	7	34.0341
Q9BU76	Multiple myeloma tumor-associated protein 2 (hMMTAG2)		11.2902	19.1176	22.1858	37.752	0.0409734	90.3866																BTG	6	4	4	6	1	1.94644	0.389672	3.48598	27.3386	0.790197	21	33.9509
A1A4K8	Splicing factor U2AF 35 kDa subunit (U2 auxiliary factor 35 kDa subunit) (U2 snRNP auxiliary factor small subunit)	Splicing factor SR family	11.2813	2.54826	4.93157	25.0096	0.222777	43.9935																Histone H2A	10	12	9	11	13	5.27812	3.06459	5.14666	19.9959	0.324093	55	33.8094
Q92747	Actin-related protein 2/3 complex subunit 1A (SOP2-like protein)	WD repeat ARPC1 family	11.2713	10.6546	13.1684	124.724	0.834951	160.653																Complex I LYR	13	12	12	13	6	4.3924	0.873214	7.73728	20.4338	0.288884	56	33.7256
Q8IY57	YY1-associated factor 2		11.0972	4.08471	9.57102	7.20876	0.542675	32.5044																ELOF1	1	1	1	1	1	4.12023	0.378978	3.73327	25.2256	0.083293	5	33.5414
P04394	NADH dehydrogenase [ubiquinone] flavoprotein 2, mitochondrial (EC 1.6.99.3) (EC 7.1.1.2) (NADH dehydrogenase subunit II) (NADH-ubiquinone oxidoreductase 24 kDa subunit)	Complex I 24 kDa subunit family	11.0935	3.47255	4.88611	52.368	0	71.8202																SF3B6	1	1	1	1	1	2.01408	0.818055	6.16154	24.2845	0.211495	5	33.4897
Q9H936	Mitochondrial glutamate carrier 1 (GC-1) (Glutamate/H(+) symporter 1) (Solute carrier family 25 member 22)	Mitochondrial carrier (TC 2.A.29) family	11.0882	0.380841	14.893	3.50575	0	29.8678																FMC1	2	1	2	1	0	7.82106	2.43584	11.1305	12.0162	0	6	33.4036
Q15025	TNFAIP3-interacting protein 1 (A20-binding inhibitor of NF-kappa-B activation 1) (ABIN-1) (HIV-1 Nef-interacting protein) (Nef-associated factor 1) (Naf1) (Nip40-1) (Virion-associated nuclear shuttling protein) (VAN) (hVAN)		11.0546	0	2.60231	1.50164	0.306126	15.4647																DEAD box helicase	32	15	24	44	6	2.84537	17.6439	5.30248	7.01033	0.583353	121	33.3854
P17844	Probable ATP-dependent RNA helicase DDX5 (EC 3.6.4.13) (DEAD box protein 5) (RNA helicase p68)	DEAD box helicase family, DDX5/DBP2 subfamily	11.0071	0	0	0	0.0862757	11.0934																Dynein light chain	4	3	2	2	2	14.5708	4.55539	12.2539	1.16596	0.65825	13	33.2042
P13619	ATP synthase F(0) complex subunit B1, mitochondrial (ATP synthase peripheral stalk-membrane subunit b) (ATP synthase subunit b) (ATPase subunit b)	Eukaryotic ATPase B chain family	10.9946	5.1372	44.7988	117.422	0.334828	178.687																RING-box	4	3	3	3	2	7.12192	1.74105	5.38943	18.2673	0.362841	15	32.8825
Q6IFV4	Keratin, type I cytoskeletal 13 (Cytokeratin-13) (CK-13) (Keratin-13) (K13) (Type I keratin Ka13)	Intermediate filament family	10.9926	0	0	21.3272	1.05364	33.3734																CHCHD7	3	3	1	1	1	1.75961	2.58358	3.70957	24.6258	0.100371	9	32.7789
Q92178	Calpain-2 catalytic subunit (EC 3.4.22.53) (Calcium-activated neutral proteinase 2) (CANP 2) (Calpain M-type) (Calpain-2 large subunit) (Millimolar-calpain) (M-calpain)	Peptidase C2 family	10.8032	0.279474	2.75031	0.137975	0	13.971																KXD1	1	1	1	1	0	3.55052	1.17083	7.95915	20.0958	0	4	32.7763
Q5E9C2	Dolichyl-diphosphooligosaccharide--protein glycosyltransferase subunit DAD1 (Oligosaccharyl transferase subunit DAD1) (Defender against cell death 1) (DAD-1)	DAD/OST2 family	10.69	5.45345	19.1542	75.1185	0.485416	110.902																COA4	1	1	1	1	0	0.465936	3.64388	6.31586	22.3273	0	4	32.753
P40121	Macrophage-capping protein (Actin regulatory protein CAP-G)	Villin/gelsolin family	10.6527	1.89795	0	3.90754	0	16.4582																NAC-beta	3	2	4	3	3	3.55041	1.21197	7.89579	19.7268	0.359802	15	32.7448
Q5RBL1	Glycine--tRNA ligase (EC 6.1.1.14) (Diadenosine tetraphosphate synthetase) (Ap4A synthetase) (EC 2.7.7.-) (Glycyl-tRNA synthetase) (GlyRS)	Class-II aminoacyl-tRNA synthetase family	10.5912	3.21179	2.34487	24.2538	0	40.4017																Ashwin	2	1	1	1	1	3.40382	2.28222	7.98602	18.1805	0.789914	6	32.6425
P18067	Ras-related protein Rab-7a	Small GTPase superfamily, Rab family	10.5116	6.47515	9.59393	41.327	1.04238	68.9501																TFIIA subunit 2	2	1	1	2	0	4.08894	1.37129	9.77046	17.3603	0	6	32.591
Q5ZLX5	Zinc finger Ran-binding domain-containing protein 2	ZRANB2 family	10.5072	6.26863	46.7623	2.13577	0	65.6739																Phospholipase A2	10	2	8	4	3	14.1837	7.8342	8.49259	1.3904	0.496909	27	32.3978
Q0P3X8	Ragulator complex protein LAMTOR4 (Late endosomal/lysosomal adaptor and MAPK and MTOR activator 4)	LAMTOR4 family	10.5011	12.7808	5.38269	52.7132	1.35924	82.737																VAMP-associated protein (VAP) (TC 9.B.17)	3	1	3	2	1	1.34484	2.7716	6.63727	21.2033	0.289963	10	32.2469
Q4R319	39S ribosomal protein L34, mitochondrial (L34mt) (MRP-L34)	Bacterial ribosomal protein bL34 family	10.4603	4.03821	8.43121	57.2472	0	80.1769																Thioredoxin	12	3	12	26	5	9.49122	1.52204	13.9287	6.91927	0.200916	58	32.0621
Q2YDI0	39S ribosomal protein L11, mitochondrial (L11mt) (MRP-L11)	Universal ribosomal protein uL11 family	10.4055	4.95624	0	0	0	15.3617																Complex I 24 kDa subunit	1	1	1	4	1	11.0935	2.12675	4.88611	13.4661	0.222695	8	31.7951
Q12872	Splicing factor, suppressor of white-apricot homolog (Splicing factor, arginine/serine-rich 8) (Suppressor of white apricot protein homolog)		10.3898	6.17169	1.72616	0	0	18.2876																NOP5/NOP56	2	1	2	2	0	3.30148	1.14703	2.04171	25.2435	0	7	31.7337
P56691	Hemoglobin subunit alpha (Alpha-globin) (Hemoglobin alpha chain)	Globin family	10.2869	0.412018	12.0187	5.68806	1.21768	29.6234																EMC7	1	1	1	1	0	0.663856	0.587642	3.68047	26.6535	0	4	31.5855
B5XB24	ER membrane protein complex subunit 4 (Transmembrane protein 85)	EMC4 family	10.2249	1.50308	0	0	0	11.728																Proteasome subunit S5A	1	0	1	1	1	2.35644	0	1.99896	26.8378	0.292122	4	31.4853
Q54KT2	Putative uncharacterized protein DDB_G0287191		10.1816	0.686617	1.01406	0.474092	0.272178	12.6285																Casein kinase 2 subunit beta	1	1	1	1	0	2.40172	1.05041	0.742666	27.0416	0	4	31.2364
Q05752	NADH dehydrogenase [ubiquinone] 1 alpha subcomplex subunit 7 (Complex I-B14.5a) (CI-B14.5a) (NADH-ubiquinone oxidoreductase subunit B14.5a)	Complex I NDUFA7 subunit family	10.1499	0	1.49501	19.2248	0	30.8697																Snaclec	0	1	3	1	0	0	0.090965	1.18059	29.8907	0	5	31.1623
P53365	Arfaptin-2 (ADP-ribosylation factor-interacting protein 2) (Partner of RAC1) (Protein POR1)		9.97835	0.263472	0	27.938	0	38.1798																KISH	4	2	3	2	3	1.40096	0.851885	8.72911	19.7508	0.197728	14	30.9305
Q9Y3A3	MOB-like protein phocein (2C4D) (Class II mMOB1) (Mob1 homolog 3) (Mob3) (Mps one binder kinase activator-like 3) (Preimplantation protein 3)	MOB1/phocein family	9.97501	5.39664	1.96243	15.6337	0.346178	33.314																NPC2	1	0	1	1	1	3.14438	0	2.27634	24.7928	0.680917	4	30.8944
Q8JFP1	Eukaryotic initiation factor 4A-II (eIF-4A-II) (eIF4A-II) (EC 3.6.4.13) (ATP-dependent RNA helicase eIF4A-2)	DEAD box helicase family, eIF4A subfamily	9.97289	1.2614	13.0364	69.366	0.183383	93.8201																PtdIns transfer protein	3	2	2	2	2	9.7532	1.58057	3.69243	15.3669	0.463296	11	30.8564
P67837	Sperm protamine P1	Protamine P1 family	9.91898	0.381181	0.394441	0	0.0578016	10.7524																Glutamine synthetase	3	2	2	3	1	3.26334	0.625338	7.9074	18.5121	0.264683	11	30.5729
Q8JHF0	Gamma-secretase subunit PEN-2 (Presenilin enhancer protein 2 homolog)	PEN-2 family	9.8388	21.6819	3.3081	11.5857	0.5815	46.996																Class I fructose-bisphosphate aldolase	4	3	5	5	2	10.1132	5.18194	4.55857	10.1799	0.513289	19	30.5469
Q4U2R6	39S ribosomal protein L51, mitochondrial (L51mt) (MRP-L51) (Mitochondrial large ribosomal subunit protein mL51) (bMRP-64) (bMRP64)	Mitochondrion-specific ribosomal protein mL51 family	9.76968	15.3408	21.5862	63.7526	0.843546	111.293																TMEM14	1	1	2	2	1	2.35616	2.11181	1.72308	23.951	0.261465	7	30.4035
Q6DHL4	Small ubiquitin-related modifier 2 (SUMO-2)	Ubiquitin family, SUMO subfamily	9.74308	4.39726	7.77483	50.7146	0.832531	73.4623																Theta	4	3	4	6	2	9.65017	2.31427	2.50402	15.0225	0.701128	19	30.1921
P80585	Tubulin-specific chaperone A (TCP1-chaperonin cofactor A) (Tubulin-folding cofactor A) (CFA)	TBCA family	9.71149	15.9345	5.33805	6.62238	0.360724	37.9671																PSMG1	2	1	2	1	1	1.91359	0.475055	2.72489	24.4004	0.626159	7	30.1401
Q13243	Serine/arginine-rich splicing factor 5 (Delayed-early protein HRS) (Pre-mRNA-splicing factor SRP40) (Splicing factor, arginine/serine-rich 5)	Splicing factor SR family	9.59444	4.26892	6.76751	10.8744	0.466497	31.9718																GroES chaperonin	1	3	1	7	3	11.9911	1.63671	8.48238	7.54979	0.346759	15	30.0067
Q91233	Heat shock 70 kDa protein (HSP70)	Heat shock protein 70 family	9.59318	0	0	0.0628976	0.373605	10.0297																Transcriptional coactivator PC4	1	1	1	1	1	0.48823	1.08067	2.94828	24.4795	0.968216	5	29.9649
Q01105	Protein SET (HLA-DR-associated protein II) (Inhibitor of granzyme A-activated DNase) (IGAAD) (PHAPII) (Phosphatase 2A inhibitor I2PP2A) (I-2PP2A) (Template-activating factor I) (TAF-I)	Nucleosome assembly protein (NAP) family	9.58089	5.62723	1.65008	36.4379	0.0906056	53.3867																Tom5	1	1	1	1	0	5.40166	1.1044	3.51406	19.923	0	4	29.9431
Q32P79	DNA-directed RNA polymerase II subunit RPB11 (RNA polymerase II subunit B11) (DNA-directed RNA polymerase II subunit J)	Archaeal RpoL/eukaryotic RPB11/RPC19 RNA polymerase subunit family	9.49061	5.89164	8.31519	12.2546	0.18617	36.1382																PSMG4	2	1	1	1	0	0.553563	0.442298	8.8227	20.0536	0	5	29.8722
P23729	Type III intermediate filament	Intermediate filament family	9.4485	4.14914	17.5319	3.28071	0.46863	34.8789																RRP15	2	1	1	2	0	3.16381	1.41127	15.9004	9.22442	0	6	29.6999
Q3S853	Regulator of G-protein signaling 2 (RGS2)		9.38747	0	17.3281	0	0	26.7156																SYF2	1	1	1	1	1	5.64009	4.78306	3.55339	14.8468	0.729474	5	29.5528
Q3T0Q3	DNA-directed RNA polymerase II subunit RPB3 (RNA polymerase II subunit 3) (RNA polymerase II subunit B3) (DNA-directed RNA polymerase II subunit C)	Archaeal RpoD/eukaryotic RPB3 RNA polymerase subunit family	9.38469	9.46407	1.41976	51.85	0.0712867	72.1898																Plakin or cytolinker	4	0	4	4	2	5.27605	0	12.6948	11.1165	0.409723	14	29.497
Q8CGC7	Bifunctional glutamate/proline--tRNA ligase (Bifunctional aminoacyl-tRNA synthetase) [Includes: Glutamate--tRNA ligase (EC 6.1.1.17) (Glutamyl-tRNA synthetase) (GluRS); Proline--tRNA ligase (EC 6.1.1.15) (Prolyl-tRNA synthetase) (ProRS)]	Class-I aminoacyl-tRNA synthetase family, Glutamate--tRNA ligase type 2 subfamily; Class-II aminoacyl-tRNA synthetase family	9.37085	0	0	0.355484	0	9.72633																Iron/manganese superoxide dismutase	2	1	1	4	1	3.5081	4.21763	7.2805	14.1256	0.257323	9	29.3891
Q9BRV3	Sugar transporter SWEET1 (HsSWEET1) (RAG1-activating protein 1) (Solute carrier family 50 member 1) (Stromal cell protein)	SWEET sugar transporter family	9.34685	0	0	0	0	9.34685																Fibrillarin	1	1	1	2	1	15.5469	2.11187	5.07485	6.22511	0.354347	6	29.3131
P01910	H-2 class II histocompatibility antigen, A-K alpha chain	MHC class II family	9.33798	0.929567	12.6837	5.77865	0	28.7299																TIM14	2	2	1	1	1	5.91961	2.15175	7.09491	14.0793	0.052324	7	29.2979
P04228	H-2 class II histocompatibility antigen, A-D alpha chain	MHC class II family	9.33798	0	0.728475	7.52195	1.11217	18.7006																FKBP-type PPIase	9	7	9	14	8	5.72519	3.76734	4.16149	15.2447	0.351639	47	29.2504
Q5RDI2	Heat shock factor-binding protein 1	HSBP1 family	9.29094	0.646897	3.21605	7.95611	2.01324	23.1232																Claudin	4	4	5	6	2	3.26233	4.81457	0.841964	19.5072	0.7792	21	29.2052
P56745	Claudin-1	Claudin family	9.19529	6.55492	0	0	0	15.7502																CDC26	1	1	1	1	2	1.01057	1.20521	23.4847	3.20947	0.135192	6	29.0451
A5JSS4	Small EDRK-rich factor 2	SERF family	9.13975	5.98643	8.97767	7.79357	2.66421	34.5616																EIF4E-binding protein	3	2	4	2	2	7.65512	10.2138	1.54662	9.00547	0.567064	13	28.9881
Q9CQ86	Migration and invasion enhancer 1	SelWTH family	9.12958	16.7688	0	0	0	25.8984																Glutaredoxin	4	3	6	9	0	13.8748	0.91362	7.37298	6.71601	0	22	28.8774
Q8TA86	Retinitis pigmentosa 9 protein (Pim-1-associated protein) (PAP-1)		9.12512	11.512	1.02064	8.24621	0	29.904																PCNA	2	1	2	2	0	7.29472	1.52732	8.07081	11.9843	0	7	28.8771
B5RI54	Eukaryotic translation initiation factor 3 subunit H (eIF3h) (Eukaryotic translation initiation factor 3 subunit 3) (eIF-3-gamma) (eIF3 p40 subunit)	EIF-3 subunit H family	9.11445	4.03584	18.1812	163.297	0.24512	194.874																Hemerythrin	0	0	0	2	0	0	0	0	28.8749	0	2	28.8749
Q8NEF3	Coiled-coil domain-containing protein 112 (Mutated in bladder cancer protein 1)		9.10952	0	0	0	0	9.10952																TAF10	1	1	1	1	1	0.387727	1.2604	1.65916	25.0849	0.240955	5	28.6331
Q99471	Prefoldin subunit 5 (Myc modulator 1) (c-Myc-binding protein Mm-1)	Prefoldin subunit alpha family	9.09559	18.271	0.927568	18.6299	0.531119	47.4552																BZIP	36	14	32	27	5	3.01245	3.72993	3.21216	18.2093	0.419756	114	28.5836
P62191	26S proteasome regulatory subunit 4 (P26s4) (26S proteasome AAA-ATPase subunit RPT2) (Proteasome 26S subunit ATPase 1)	AAA ATPase family	9.08844	0.619561	10.5078	45.0067	0.631314	65.8538																CCDC25	2	1	3	1	1	5.06435	1.90124	13.2702	7.63495	0.260931	8	28.1317
Q90511	Translation initiation factor eIF-2B subunit beta (S20I15) (eIF-2B GDP-GTP exchange factor subunit beta)	EIF-2B alpha/beta/delta subunits family	9.07154	0	1.86269	0	0	10.9342																SKP1	2	2	2	2	1	1.81164	2.25267	3.49803	20.208	0.27901	9	28.0493
Q9H307	Pinin (140 kDa nuclear and cell adhesion-related phosphoprotein) (Desmosome-associated protein) (Domain-rich serine protein) (DRS protein) (DRSP) (Melanoma metastasis clone A protein) (Nuclear protein SDK3) (SR-like protein)	Pinin family	9.04827	2.11349	5.63002	2.31283	0	19.1046																BET1	1	1	1	1	1	1.35341	0.742689	11.3796	14.0857	0.398396	5	27.9598
Q5BIN4	Mitochondrial import inner membrane translocase subunit Tim22	Tim17/Tim22/Tim23 family	9.04176	0	0	23.4586	0	32.5004																PET191	3	1	1	2	1	1.21099	3.30324	15.9477	7.03198	0.32086	8	27.8148
Q925H6	Keratin-associated protein 19-3 (Keratin-associated protein 16-5) (Keratin-associated protein 16.5)	KRTAP type 19 family	9.03288	0.330467	0	0	0	9.36335																Bacterial ribosomal protein bS6	3	1	1	4	3	1.39036	1.30398	4.24023	20.6049	0.205746	12	27.7452
Q9D1C8	Vacuolar protein sorting-associated protein 28 homolog (Caspase-activated DNase inhibitor that interacts with ASK1) (CIIA) (ESCRT-I complex subunit VPS28)	VPS28 family	9.02719	2.44853	3.01179	19.3023	0	33.7898																Archaeal RpoL/eukaryotic RPB11/RPC19 RNA polymerase subunit	2	2	2	2	3	5.36773	1.35153	5.97554	14.6006	0.216161	11	27.5116
P36954	DNA-directed RNA polymerase II subunit RPB9 (RNA polymerase II subunit B9) (DNA-directed RNA polymerase II subunit I) (RNA polymerase II 14.5 kDa subunit) (RPB14.5)	Archaeal RpoM/eukaryotic RPA12/RPB9/RPC11 RNA polymerase family	8.96981	2.10517	8.05433	12.3694	0	31.4987																TMEM242	1	1	1	1	0	1.25715	0.617539	6.17704	19.3725	0	4	27.4242
P51121	Glutamine synthetase (GS) (EC 6.3.1.2) (Glutamate--ammonia ligase)	Glutamine synthetase family	8.92513	0.309404	15.3623	52.6914	0.0720328	77.3603																VPS28	2	3	2	1	0	5.18995	1.16119	1.5928	19.3023	0	8	27.2462
Q1LWG3	39S ribosomal protein L36, mitochondrial (L36mt) (MRP-L36)	Bacterial ribosomal protein bL36 family	8.87699	1.63113	19.2104	26.044	0	55.7625																MHC class II	6	3	6	10	8	4.27766	5.28985	10.9367	6.34101	0.366596	33	27.2118
Q9GZT3	SRA stem-loop-interacting RNA-binding protein, mitochondrial		8.85188	6.27613	21.1694	17.7428	1.10821	55.1484																EIF-3 subunit D	1	1	1	1	0	3.34511	2.39203	0.763854	20.5899	0	4	27.0909
O75534	Cold shock domain-containing protein E1 (N-ras upstream gene protein) (Protein UNR)		8.80782	1.76625	10.7394	7.57436	0.453082	29.3409																PNP/MTAP phosphorylase	3	2	2	7	1	21.1372	0.301957	2.83167	2.58176	0.17964	15	27.0322
O35524	Proteasome subunit beta type-9 (EC 3.4.25.1) (Low molecular mass protein 2) (Macropain chain 7) (Multicatalytic endopeptidase complex chain 7) (Proteasome chain 7) (Proteasome subunit beta-1i) (Really interesting new gene 12 protein)	Peptidase T1B family	8.77848	0	0.457099	0	0	9.23558																Complex I NDUFA10 subunit	1	1	1	1	0	1.55816	0.484339	2.19234	22.7969	0	4	27.0317
Q08AY9	Protein FAM89A	FAM89 family	8.74561	2.41944	0	0	0	11.165																X(+)/potassium ATPases subunit beta	1	1	1	2	1	1.92777	4.99047	5.69498	14.0247	0.117436	6	26.7554
Q04678	FACT complex subunit SSRP1 (Facilitates chromatin transcription complex subunit SSRP1) (Recombination signal sequence recognition protein 1) (Structure-specific recognition protein 1) (T160)	SSRP1 family	8.72211	0.0699575	0.111574	3.31354	0	12.2172																Archaeal RpoK/eukaryotic RPB6 RNA polymerase subunit	2	1	1	3	0	0.89446	1.56176	14.9685	9.31662	0	7	26.7413
P61211	ADP-ribosylation factor-like protein 1	Small GTPase superfamily, Arf family	8.6554	3.97488	5.56395	58.1317	1.1405	77.4664																P23/wos2	3	1	1	1	1	1.4496	1.21738	5.89357	17.6262	0.437256	7	26.624
Q96BZ8	Leukocyte receptor cluster member 1		8.64992	12.9184	3.85246	2.75483	0	28.1756																Histone H1/H5	2	3	6	2	4	3.90059	0.460204	2.01596	19.9153	0.197579	17	26.4896
P81301	Uncharacterized protein MJ0323		8.6336	10.0956	56.3539	777.074	6.43297	858.59																Annexin	10	5	11	16	4	2.26234	6.79242	3.98025	12.837	0.453927	46	26.326
Q90835	Elongation factor 1-alpha 1 (EF-1-alpha-1) (Elongation factor Tu) (EF-Tu)	TRAFAC class translation factor GTPase superfamily, Classic translation factor GTPase family, EF-Tu/EF-1A subfamily	8.6336	10.0956	13.3783	777.074	6.43297	815.614																CSN7/EIF3M	2	2	2	2	1	11.9132	0.952991	3.04539	9.96291	0.245727	9	26.1203
P54864	Transcription factor AP-1 (Proto-oncogene c-Jun)	BZIP family, Jun subfamily	8.62024	3.17049	31.6701	26.4863	0.202995	70.1501																TBCA	1	2	1	1	2	9.71149	4.03487	5.33805	6.62238	0.387641	7	26.0944
P39872	60S ribosomal protein L3	Universal ribosomal protein uL3 family	8.60737	3.23004	0	0	0	11.8374																NifU	2	2	3	4	0	3.33566	1.62492	6.05445	15.0428	0	11	26.0579
P35486	Pyruvate dehydrogenase E1 component subunit alpha, somatic form, mitochondrial (EC 1.2.4.1) (PDHE1-A type I)		8.52718	1.75922	3.29485	25.509	0.125006	39.2153																CDV3	2	1	2	1	0	7.49918	4.44232	5.46506	8.60482	0	6	26.0114
P41134	DNA-binding protein inhibitor ID-1 (Class B basic helix-loop-helix protein 24) (bHLHb24) (Inhibitor of DNA binding 1) (Inhibitor of differentiation 1)		8.51313	6.03475	11.8792	84.1759	0.223771	110.827																Complex I NDUFA4 subunit	3	1	3	5	1	15.4243	2.35287	4.52721	3.0998	0.384037	13	25.7883
Q3ZBW4	Proliferating cell nuclear antigen (PCNA)	PCNA family	8.46458	1.23434	1.84443	22.5684	0	34.1118																Enolase	1	1	3	4	0	16.4948	0.861861	2.27822	6.12691	0	9	25.7618
Q32P85	Dynein light chain roadblock-type 2 (Dynein light chain 2B, cytoplasmic)	GAMAD family	8.4571	5.43123	5.26313	21.3518	0.528907	41.0322																TPD52	2	1	3	2	0	0.956102	8.58506	5.78515	10.1807	0	8	25.507
Q4R4Y9	Eukaryotic initiation factor 4A-II (eIF-4A-II) (eIF4A-II) (EC 3.6.4.13) (ATP-dependent RNA helicase eIF4A-2)	DEAD box helicase family, eIF4A subfamily	8.44349	0	1.15309	34.179	0.393451	44.169																Bacterial ribosomal protein bL36	1	4	2	6	2	8.87699	0.371505	9.91124	6.01367	0.204604	15	25.378
D3Z4S3	Putative peptidyl-tRNA hydrolase PTRHD1 (EC 3.1.1.29) (Peptidyl-tRNA hydrolase domain-containing protein 1)	PTH2 family, PTRHD1 subfamily	8.40997	0.425174	0	0	0	8.83514																TRAP-gamma	2	1	2	2	1	2.26484	0.842258	4.57444	17.3384	0.302326	8	25.3222
P48538	Galectin-1 (Gal-1) (14 kDa lectin) (Beta-galactoside-binding lectin L-14-I) (Galaptin) (Lactose-binding lectin 1) (Lectin galactoside-binding soluble 1) (S-Lac lectin 1)		8.36806	0	1.82858	0	0	10.1966																Asterix	1	2	1	2	1	7.89343	0.620506	3.5788	12.9114	0.284238	7	25.2883
O97563	Metalloproteinase inhibitor 4 (Tissue inhibitor of metalloproteinases 4) (TIMP-4)	Protease inhibitor I35 (TIMP) family	8.36223	9.00801	0	0	0	17.3702																UFM1	2	1	1	1	1	1.43021	1.26643	7.2046	15.014	0.183042	6	25.0983
Q6PC91	Transcription factor BTF3 homolog 4 (Basic transcription factor 3-like 4)	NAC-beta family	8.3067	1.52121	26.4875	46.0704	0.137514	82.5233																EIF-6	1	1	1	1	0	5.75294	3.51047	2.2088	13.4779	0	4	24.9501
Q9HC38	Glyoxalase domain-containing protein 4	Glyoxalase I family	8.30211	0	1.04303	0	0	9.34514																TALE/IRO homeobox	5	4	5	5	1	1.73849	2.04281	2.27919	18.5294	0.344844	20	24.9347
Q5H7N8	Zinc finger CCCH domain-containing protein 15 (DRG family-regulatory protein 1)	ZC3H15/TMA46 family	8.25301	0	0.235874	0	0	8.48888																Eukaryotic/archaeal RNase P protein component 4	1	1	0	1	1	18.8047	0.421464	0	5.47615	0.106661	4	24.809
P62490	Ras-related protein Rab-11A (Rab-11)	Small GTPase superfamily, Rab family	8.24541	2.40278	2.76904	42.4572	1.32835	57.2028																Complex I NDUFS5 subunit	3	2	2	2	1	2.36552	0.824151	3.05815	18.0586	0.471472	10	24.7778
Q1RMR2	U1 small nuclear ribonucleoprotein 70 kDa (U1 snRNP 70 kDa) (U1-70K) (snRNP70)		8.1999	0.273811	4.51114	68.0524	0	81.0373																MDH type 1	1	1	1	2	2	6.76373	1.13946	0.665697	15.5519	0.336261	7	24.457
O79551	ATP synthase subunit a (F-ATPase protein 6)	ATPase A chain family	8.19588	0	155.877	1.64134	0	165.714																Tetraspanin (TM4SF)	20	9	23	26	5	3.45052	1.18867	2.31287	17.0162	0.314809	83	24.2831
O03703	NADH-ubiquinone oxidoreductase chain 4 (EC 7.1.1.2) (NADH dehydrogenase subunit 4) (Fragment)	Complex I subunit 4 family	8.19588	0	37.1039	0	0	45.2998																OST4	1	1	1	1	1	1.21181	20.783	1.05319	0.412079	0.801388	5	24.2615
O79557	NADH-ubiquinone oxidoreductase chain 6 (EC 7.1.1.2) (NADH dehydrogenase subunit 6)	Complex I subunit 6 family	8.19588	0	14.4372	0	0	22.6331																EIF-2-alpha	2	1	1	1	2	0.803316	0.175478	0.122815	22.7669	0.258035	7	24.1265
Q5ZJ39	Density-regulated protein (DRP)	DENR family	8.15249	5.13945	7.18594	7.93895	0.172069	28.5889																ANP32	2	3	4	4	1	1.10754	2.69103	12.7945	6.51808	0.888606	14	23.9998
Q9JHW0	Proteasome subunit beta type-7 (EC 3.4.25.1) (Macropain chain Z) (Multicatalytic endopeptidase complex chain Z) (Proteasome subunit Z)	Peptidase T1B family	8.14587	3.21082	0	50.411	0	61.7677																Peptidase C2	11	3	8	13	3	2.5787	3.94383	2.62481	14.6144	0.22043	38	23.9822
Q9I8B0	Surfeit locus protein 6 homolog	SURF6 family	8.08728	2.51331	5.46087	2.73888	0.575662	19.376																TFIIF alpha subunit	1	1	2	1	0	0.858647	6.39739	14.1173	2.52099	0	5	23.8943
O70310	Glycylpeptide N-tetradecanoyltransferase 1 (EC 2.3.1.97) (Myristoyl-CoA:protein N-myristoyltransferase 1) (NMT 1) (Type I N-myristoyltransferase) (Peptide N-myristoyltransferase 1)	NMT family	8.08284	0	0.201633	2.81707	0	11.1015																PDCD4	1	1	1	1	0	1.5683	0.799454	6.47789	15.0025	0	4	23.8481
Q5BKP2	Ubiquitin carboxyl-terminal hydrolase 13 (EC 3.4.19.12) (Deubiquitinating enzyme 13) (Ubiquitin thioesterase 13) (Ubiquitin-specific-processing protease 13)	Peptidase C19 family	8.067	5.66612	0.806003	0	0	14.5391																ALYREF	1	0	2	1	1	5.17002	0	6.5761	11.7353	0.350139	5	23.8316
B2B9A1	ATP synthase subunit O, mitochondrial (ATP synthase peripheral stalk subunit OSCP) (Oligomycin sensitivity conferral protein) (OSCP)	ATPase delta chain family	8.03266	3.15995	0	128.425	0	139.618																TIM16/PAM16	2	1	1	1	1	0.895613	0.125527	3.17375	19.4549	0.160831	6	23.8106
Q66KV4	Barrier-to-autointegration factor B	BAF family	8.01871	3.26989	3.86357	0.27753	0	15.4297																Canopy	4	2	4	5	1	7.88418	0.223758	6.05136	8.50465	0.986957	16	23.6509
P52953	Homeobox protein MSX-2 (Homeobox protein Hox-8-1) (Fragment)	Msh homeobox family	8.009	3.44989	0.30301	0	0.337275	12.0992																Eukaryotic initiation factor 4G	2	1	2	2	2	2.12535	0.365187	17.1836	3.78599	0.190273	9	23.6504
Q96C90	Protein phosphatase 1 regulatory subunit 14B (Phospholipase C-beta-3 neighbouring gene protein)	PP1 inhibitor family	7.98973	4.06561	5.4571	12.5554	0.0777789	30.1456																Complex I NDUFB8 subunit	1	0	1	1	0	3.09358	0	2.70627	17.7616	0	3	23.5615
Q5E9E1	PDZ and LIM domain protein 1 (Elfin)		7.97885	0.496681	0.519013	33.1307	0.164747	42.29																Synaptobrevin	7	4	8	10	3	1.01761	1.02584	5.30165	15.8482	0.238174	32	23.4315
P80021	ATP synthase subunit alpha, mitochondrial (ATP synthase F1 subunit alpha) (ATP synthase subunit alpha heart isoform, mitochondrial) (ATP synthase subunit alpha liver isoform, mitochondrial)	ATPase alpha/beta chains family	7.93665	1.46002	13.6401	93.5863	0.105892	116.729																Type IB topoisomerase	2	2	3	4	0	2.22609	6.27793	12.0411	2.88291	0	11	23.4281
Q95KV7	NADH dehydrogenase [ubiquinone] 1 alpha subcomplex subunit 13 (Cell death regulatory protein GRIM-19) (Complex I-B16.6) (CI-B16.6) (Gene associated with retinoic-interferon-induced mortality 19 protein) (GRIM-19) (NADH-ubiquinone oxidoreductase B16.6 subunit)	Complex I NDUFA13 subunit family	7.93352	14.273	98.4862	16.5126	0.294024	137.499																Transferrin	1	0	1	0	0	13.6819	0	9.74175	0	0	2	23.4237
Q2M2T6	Protein Asterix (Protein WDR83OS homolog)	Asterix family	7.89343	1.66481	3.5788	19.1814	0.157174	32.4756																UPF0389	2	1	2	3	2	3.40266	0.673288	2.34425	16.6773	0.308472	10	23.406
O35445	E3 ubiquitin-protein ligase RNF5 (EC 2.3.2.27) (RING finger protein 5) (RING-type E3 ubiquitin transferase RNF5)		7.83932	4.35215	0.409484	112.025	0	124.626																Avidin/streptavidin	2	2	2	2	1	6.36905	3.12366	12.2493	1.38841	0.263682	9	23.3941
P18077	60S ribosomal protein L35a (Cell growth-inhibiting gene 33 protein) (Large ribosomal subunit protein eL33)	Eukaryotic ribosomal protein eL33 family	7.83773	0.33998	6.77582	1.41989	0.479236	16.8527																UQCRB/QCR7	1	1	1	1	1	2.13064	2.07571	5.21873	13.4612	0.440459	5	23.3267
P41035	Eukaryotic translation initiation factor 2 subunit 2 (Eukaryotic translation initiation factor 2 subunit beta) (eIF-2-beta)	EIF-2-beta/eIF-5 family	7.81139	2.93482	1.22598	18.5399	2.05339	32.5655																FAM89	1	1	2	3	0	8.74561	1.69476	5.64257	7.14025	0	7	23.2232
Q3T0W9	60S ribosomal protein L19	Eukaryotic ribosomal protein eL19 family	7.80054	0.563994	0.492516	0	0.167307	9.02436																DENR	2	1	1	1	1	4.45179	3.25703	7.18594	7.93895	0.301849	6	23.1356
Q86WR0	Coiled-coil domain-containing protein 25	CCDC25 family	7.73234	1.40232	14.7512	0	0.252973	24.1388																Mago nashi	1	0	1	1	1	1.49682	0	7.73071	13.2365	0.67137	4	23.1354
Q498T4	39S ribosomal protein L2, mitochondrial (L2mt) (MRP-L2)	Universal ribosomal protein uL2 family	7.67877	2.05709	5.89806	7.13287	0	22.7668																NOP10	2	2	2	1	0	8.81844	0.944988	5.92326	7.43765	0	7	23.1243
Q9H3C7	Gametogenetin-binding protein 2 (Laryngeal carcinoma-related protein 1) (Protein ZNF403)		7.67373	0	0.111217	0	0	7.78495																TMEM59	1	0	2	2	1	0.826024	0	1.48651	20.5434	0.251877	6	23.1078
P00130	Cytochrome b-c1 complex subunit 9 (Complex III subunit 9) (Complex III subunit X) (Cytochrome c1 non-heme 7 kDa protein) (Ubiquinol-cytochrome c reductase complex 7.2 kDa protein)	UQCR10/QCR9 family	7.65449	2.44211	31.3393	19.6977	2.03524	63.1688																PTH2	6	5	4	5	1	6.63944	1.27693	1.82778	13.0425	0.305674	21	23.0923
Q9D937	Uncharacterized protein C11orf98 homolog		7.64723	1.52038	0.642268	18.4358	0.824027	29.0697																COA3	2	1	2	2	1	5.97799	4.53997	1.86106	10.2256	0.336748	8	22.9414
Q02375	NADH dehydrogenase [ubiquinone] iron-sulfur protein 4, mitochondrial (Complex I-18 kDa) (CI-18 kDa) (Complex I-AQDQ) (CI-AQDQ) (NADH-ubiquinone oxidoreductase 18 kDa subunit)	Complex I NDUFS4 subunit family	7.5989	8.74805	0	0	0	16.3469																V-ATPase proteolipid subunit	3	2	2	3	1	2.19823	1.09229	7.03627	12.1764	0.417788	11	22.921
Q8VEJ9	Vacuolar protein sorting-associated protein 4A (EC 3.6.4.6)	AAA ATPase family	7.57716	0.352092	1.35412	11.0331	0	20.3165																Globin	8	6	2	6	7	2.71868	0.590312	16.9833	1.75321	0.804885	29	22.8504
Q8WWF6	DnaJ homolog subfamily B member 3		7.57632	0	0.652045	1.245	0	9.47337																NKAP	1	0	1	1	0	3.30837	0	3.46109	16.0692	0	3	22.8387
P67810	Signal peptidase complex catalytic subunit SEC11A (EC 3.4.21.89) (Endopeptidase SP18) (Microsomal signal peptidase 18 kDa subunit) (SPase 18 kDa subunit) (SEC11 homolog A) (SEC11-like protein 1) (SPC18)	Peptidase S26B family	7.55724	7.94577	5.13053	29.1393	0	49.7728																Troponin C	1	0	2	2	0	3.95917	0	17.9719	0.847773	0	5	22.7788
Q9D2R6	Cytochrome c oxidase assembly factor 3 homolog, mitochondrial (Coiled-coil domain-containing protein 56)	COA3 family	7.53876	1.66078	3.1188	0	0	12.3183																Complex I NDUFB4 subunit	1	0	1	1	2	5.22008	0	10.891	6.53049	0.134392	5	22.776
P84080	ADP-ribosylation factor 1	Small GTPase superfamily, Arf family	7.53579	0.997896	1.52299	10.9649	0.584464	21.606																Prefoldin subunit alpha	2	2	2	4	1	5.26471	5.37307	3.22346	8.36712	0.419431	11	22.6478
P14942	Glutathione S-transferase alpha-4 (EC 2.5.1.18) (GST 8-8) (GST A4-4) (GST K) (Glutathione S-transferase Yk) (GST Yk)	GST superfamily, Alpha family	7.52367	2.64311	2.91353	0	0	13.0803																Pentraxin	2	1	5	7	1	0.433256	1.97937	10.9167	6.80218	2.50415	16	22.6357
P49716	CCAAT/enhancer-binding protein delta (C/EBP delta) (Nuclear factor NF-IL6-beta) (NF-IL6-beta)	BZIP family, C/EBP subfamily	7.52095	0	0	0.291982	0	7.81293																NOSIP	1	0	1	1	1	0.72301	0	1.49961	20.2099	0.160434	4	22.593
Q2HJ57	Coactosin-like protein	Actin-binding proteins ADF family, Coactosin subfamily	7.50741	27.2135	3.27875	22.4157	0.318136	60.7335																Small Tim	10	8	7	9	8	8.39024	1.58409	2.98887	9.33488	0.249919	42	22.548
P07222	Nucleophosmin (NPM) (Nucleolar phosphoprotein B23) (Nucleolar protein NO38) (Numatrin)	Nucleoplasmin family	7.50355	15.8356	36.4527	1.87622	8.39955	70.0676																Eukaryotic release factor 1	2	4	3	2	0	8.03552	2.96061	2.14682	9.38024	0	11	22.5232
P23935	NADH dehydrogenase [ubiquinone] 1 alpha subcomplex subunit 5 (Complex I subunit B13) (Complex I-13kD-B) (CI-13kD-B) (NADH-ubiquinone oxidoreductase 13 kDa-B subunit)	Complex I NDUFA5 subunit family	7.50019	6.33084	6.57032	44.7758	0.391946	65.5691																Succinate/malate CoA ligase alpha subunit	2	1	2	2	0	10.4331	2.61519	1.63418	7.77852	0	7	22.461
B0JX58	Photosystem II reaction center protein I (PSII-I) (PSII 4.4 kDa protein)	PsbI family	7.48221	0	0	0	0	7.48221																Mitochondrion-specific ribosomal protein mL52	1	1	1	1	1	4.27779	1.46366	1.96164	14.0914	0.627614	5	22.4221
Q5M8Z2	Protein preY, mitochondrial	PREY family	7.45822	1.46793	1.65581	9.48789	0.372656	20.4425																NCBP3	1	1	3	3	0	7.35977	1.40988	3.64807	9.92798	0	8	22.3457
Q3MUY2	Phosphatidylinositol N-acetylglucosaminyltransferase subunit Y (Phosphatidylinositol-glycan biosynthesis class Y protein) (PIG-Y)		7.45822	1.46793	1.65581	9.48789	0.109058	20.1789																RasD	1	0	1	1	0	2.41548	0	0.293194	19.6041	0	3	22.3128
P20397	Nucleolin (Protein C23)		7.45732	4.49647	0.0711457	26.8101	0	38.835																SLC29A/ENT transporter (TC 2.A.57)	2	1	2	2	0	0.840455	0.373626	1.30604	19.7704	0	7	22.2905
Q80ZM7	Transcription initiation factor IIA subunit 2 (General transcription factor IIA subunit 2) (Transcription initiation factor IIA gamma chain) (TFIIA-gamma)	TFIIA subunit 2 family	7.45315	2.66847	9.77046	33.9722	0	53.8643																SAM50/omp85	2	0	2	1	2	2.32674	0	2.90589	16.5069	0.51549	7	22.255
Q6NV25	Small ubiquitin-related modifier 3-like (SUMO-3-A)	Ubiquitin family, SUMO subfamily	7.42339	10.0717	14.5518	0	0	32.0469																SAS10	1	1	2	3	0	4.23475	6.14474	1.00289	10.7724	0	7	22.1548
A4IGK4	RNA-binding protein 5 (RNA-binding motif protein 5)	RBM5/RBM10 family	7.40768	0	5.64532	1.26872	0	14.3217																Distal-less homeobox	5	4	9	4	1	5.66892	1.4361	0.818254	13.961	0.260342	23	22.1447
P09867	Heterogeneous nuclear ribonucleoprotein A1 (hnRNP A1) (Helix-destabilizing protein) (Single-strand RNA-binding protein) (Unwinding protein 1) (UP1) (hnRNP core protein A1) [Cleaved into: Heterogeneous nuclear ribonucleoprotein A1, N-terminally processed]		7.38972	0.64728	18.3997	12.3123	0	38.749																POMP/UMP1	1	2	2	1	1	2.49775	0.334921	1.09485	16.8437	1.34604	7	22.1173
Q5ZM19	Nuclear cap-binding protein subunit 3	NCBP3 family	7.35977	2.90918	0.609564	0	0	10.8785																HSBP1	1	1	1	1	1	9.29094	0.49585	3.21605	7.95611	1.10925	5	22.0682
P84175	40S ribosomal protein S12	Eukaryotic ribosomal protein eS12 family	7.3195	0	1.42596	1.00709	0	9.75255																Chorion protein	1	1	0	0	8	18.5804	1.75333	0	0	1.44382	10	21.7775
Q9N0V4	Glutathione S-transferase Mu 1 (EC 2.5.1.18) (GST class-mu 1) (GSTM1-1)	GST superfamily, Mu family	7.26915	12.1513	15.9111	240.187	1.14804	276.667																SLU7	3	0	2	2	0	4.2196	0	13.0283	3.99899	0	7	21.2469
Q3ZBN8	Mitochondrial import inner membrane translocase subunit TIM14 (DnaJ homolog subfamily C member 19)	TIM14 family	7.2111	2.9635	0	0	0	10.1746																BRI3	0	1	1	1	0	0	0.994286	3.098	17.0217	0	3	21.114
Q8BK67	Protein RCC2		7.1822	0	3.29846	0.702428	0	11.1831																Bacterial solute-binding protein 2	0	0	0	1	0	0	0	0	21.0856	0	1	21.0856
P70486	Transcriptional regulator ATRX (EC 3.6.4.12) (ATP-dependent helicase ATRX) (X-linked nuclear protein) (pABP-2) (Fragment)	SNF2/RAD54 helicase family	7.16121	0	0	1.02509	0	8.1863																EIF1AD	1	1	1	1	1	5.81844	2.99456	3.45573	8.40059	0.30604	5	20.9754
P36220	Tubulin alpha chain (Alpha T6) [Cleaved into: Detyrosinated tubulin alpha chain]	Tubulin family	7.15975	0.374013	0	0	0	7.53376																RNA methyltransferase NEP1	1	1	1	1	1	4.33158	1.87573	1.42886	13.076	0.121761	5	20.8339
P05934	Calmodulin (CaM) (Fragment)	Calmodulin family	7.13716	6.92498	0	16.2761	0	30.3382																DDRGK1	1	1	1	1	0	1.97537	0.800517	3.92751	14.1175	0	4	20.8209
Q8K3X2	GDP-L-fucose synthase (EC 1.1.1.271) (GDP-4-keto-6-deoxy-D-mannose-3,5-epimerase-4-reductase) (Protein FX) (Red cell NADP(H)-binding protein)	NAD(P)-dependent epimerase/dehydratase family, Fucose synthase subfamily	7.137	0.756355	0	21.1967	0	29.0901																PpiC/parvulin rotamase	1	1	3	1	1	0.30454	0.841524	2.07458	17.3137	0.275778	7	20.8101
P61584	Rho-associated protein kinase 1 (EC 2.7.11.1) (Rho-associated, coiled-coil-containing protein kinase 1) (Rho-associated, coiled-coil-containing protein kinase I) (ROCK-I) (p160 ROCK-1) (p160ROCK) (Fragment)	Protein kinase superfamily, AGC Ser/Thr protein kinase family	7.05666	0	0	0	0	7.05666																Transketolase	2	1	2	7	1	7.05941	1.43281	1.11299	10.995	0.110193	13	20.7104
B0UXP9	Inosine-5'-monophosphate dehydrogenase 2 (IMP dehydrogenase 2) (IMPD 2) (IMPDH 2) (EC 1.1.1.205)	IMPDH/GMPR family	7.04203	1.13385	2.85849	1.69418	0	12.7286																Eukaryotic mitochondrial porin	3	2	2	3	2	1.88993	0.698493	2.77415	14.9631	0.272367	12	20.5981
Q9Y6U3	Adseverin (Scinderin)	Villin/gelsolin family	7.02989	5.50214	6.30145	2.43692	0.122331	21.3927																SelWTH	2	2	1	1	1	4.93352	7.17026	0.926386	7.47786	0.072716	7	20.5807
Q63279	Keratin, type I cytoskeletal 19 (Cytokeratin-19) (CK-19) (Keratin-19) (K19) (Type I keratin Ka19)	Intermediate filament family	7.00942	170.852	84.8034	47.5628	3.89827	314.126																PetN	0	0	0	1	0	0	0	0	20.5611	0	1	20.5611
Q1RMH9	DnaJ homolog subfamily C member 2 (Zuotin-related factor 1)		7.00613	0.746208	6.47384	0	0	14.2262																Luc7	3	3	3	3	1	1.6651	1.2724	11.4238	5.83189	0.33592	13	20.5291
Q8LTZ5	ATP synthase subunit a (F-ATPase protein 6)	ATPase A chain family	6.9664	0	0	0	0	6.9664																BABAM2	1	0	1	1	0	1.47488	0	3.22628	15.8111	0	3	20.5123
Q8VIJ6	Splicing factor, proline- and glutamine-rich (DNA-binding p52/p100 complex, 100 kDa subunit) (Polypyrimidine tract-binding protein-associated-splicing factor) (PSF) (PTB-associated-splicing factor)		6.95931	0.235436	2.66102	13.3814	0	23.2372																Bacterial ribosomal protein bL20	1	1	1	4	3	2.16914	0.976414	10.2378	6.82384	0.213376	10	20.4206
Q5XI13	Glutamate-rich WD repeat-containing protein 1		6.95657	0	0	0	0	6.95657																TMEM17	0	0	2	1	0	0	0	0.459334	19.956	0	3	20.4153
P22123	Ras-related protein O-Krev	Small GTPase superfamily, Ras family	6.93853	4.38087	0.438835	48.2015	0.984288	60.944																RRM U1 A/B	3	2	2	2	2	1.21536	2.85569	7.03829	8.85561	0.439193	11	20.4041
Q9BTK6	PAXIP1-associated glutamate-rich protein 1 (Glutamate-rich coactivator interacting with SRC1) (GAS) (PAXIP1-associated protein 1) (PTIP-associated protein 1)		6.87225	2.84004	0	0.403537	0	10.1158																Archaeal RpoM/eukaryotic RPA12/RPB9/RPC11 RNA polymerase	4	4	4	4	2	3.83015	1.35556	3.46104	11.5881	0.125136	18	20.36
B0BLT0	Zinc finger protein 593	ZNF593/BUD20 C2H2-type zinc-finger protein family	6.82056	3.553	1.72163	53.8986	0.591924	66.5857																Mitochondrion-specific ribosomal protein mS37	1	2	1	1	0	3.91841	0.908651	7.12379	8.35831	0	5	20.3092
Q5R9D2	60S ribosomal protein L36a-like	Eukaryotic ribosomal protein eL42 family	6.80255	0	2.81409	0	0	9.61664																Mitochondrial pyruvate carrier (MPC) (TC 2.A.105)	2	2	2	2	0	1.09649	0.438675	2.89339	15.8758	0	8	20.3044
P0C1H4	Histone H2B 5 (H2B V)	Histone H2B family	6.80242	0	17.0321	0	0	23.8345																Rho GDI	1	1	1	2	1	3.5864	2.62684	4.33097	9.23919	0.520678	6	20.3041
Q5ZJH9	H/ACA ribonucleoprotein complex subunit DKC1 (EC 5.4.99.-) (Dyskerin)	Pseudouridine synthase TruB family	6.76943	7.16472	5.64322	4.11918	0.370229	24.0668																DDOST 48 kDa subunit	1	1	1	1	0	2.03225	2.69316	1.10497	14.4628	0	4	20.2932
K0J107	Malate dehydrogenase, mitochondrial (EC 1.1.1.37)	LDH/MDH superfamily, MDH type 1 family	6.76373	0.33106	0.665697	30.7127	0	38.4732																TAF7	1	0	1	1	0	1.38638	0	6.07812	12.7895	0	3	20.254
Q90888	Transcription factor MafB (Maf-B) (V-maf musculoaponeurotic fibrosarcoma oncogene homolog B)	BZIP family, Maf subfamily	6.73945	8.02135	2.8979	22.2758	0.19801	40.1325																CWC15	1	1	1	1	0	2.25476	0.908486	5.93145	11.1354	0	4	20.2301
P34743	Protein BTG1 (B-cell translocation gene 1 protein)	BTG family	6.7273	0.179097	3.11308	3.97958	0	13.9991																OST1	2	0	2	1	0	3.48377	0	4.82095	11.9026	0	5	20.2073
Q9UBF6	RING-box protein 2 (Rbx2) (CKII beta-binding protein 1) (CKBBP1) (RING finger protein 7) (Regulator of cullins 2) (Sensitive to apoptosis gene protein)	RING-box family	6.7095	5.72232	5.68725	18.7157	0.170091	37.0049																Complex I NDUFB5 subunit	1	2	1	1	0	4.64593	1.09653	1.26496	13.1924	0	5	20.1998
P78362	SRSF protein kinase 2 (EC 2.7.11.1) (SFRS protein kinase 2) (Serine/arginine-rich protein-specific kinase 2) (SR-protein-specific kinase 2) [Cleaved into: SRSF protein kinase 2 N-terminal; SRSF protein kinase 2 C-terminal]	Protein kinase superfamily, CMGC Ser/Thr protein kinase family	6.66097	2.49165	6.04967	0.320293	0	15.5226																RutC	3	2	1	6	1	1.9387	0.595067	15.4084	2.04997	0.138258	13	20.1304
Q28GD1	39S ribosomal protein L51, mitochondrial (L51mt) (MRP-L51)	Mitochondrion-specific ribosomal protein mL51 family	6.64552	0	0.508294	0	0	7.15381																FRG1	2	1	2	2	0	1.0523	4.90517	8.30827	5.79036	0	7	20.0561
Q14657	EKC/KEOPS complex subunit LAGE3 (L antigen family member 3) (Protein ESO-3) (Protein ITBA2)	CTAG/PCC1 family	6.61486	6.67723	2.99154	21.4482	0	37.7318																Peptidase C48	1	1	2	2	0	2.23611	0.607891	4.4206	12.7679	0	6	20.0325
Q9H1K1	Iron-sulfur cluster assembly enzyme ISCU, mitochondrial (NifU-like N-terminal domain-containing protein) (NifU-like protein)	NifU family	6.52054	4.94569	16.2593	49.0461	0.58204	77.3537																BCAP29/BCAP31	2	2	2	2	1	1.00512	0.728427	3.22481	14.9283	0.14446	9	20.0311
Q8TGK9	Putative uncharacterized protein YPL135C-A		6.52054	4.94569	0.408778	49.0461	0.58204	61.5031																SNW	2	1	3	2	0	2.14048	1.39908	4.00774	12.3003	0	8	19.8476
O21401	ATP synthase protein 8 (A6L) (F-ATPase subunit 8)	ATPase protein 8 family	6.51771	0	0	0	0	6.51771																Mediator complex subunit 10	3	0	1	1	0	1.07329	0	4.08185	14.6764	0	5	19.8315
Q80ZS3	28S ribosomal protein S26, mitochondrial (MRP-S26) (S26mt)	Mitochondrion-specific ribosomal protein mS26 family	6.50366	1.98248	0.498871	2.57336	0	11.5584																EMP24/GP25L	6	3	10	7	4	2.48758	4.31193	1.16333	11.5034	0.205051	30	19.6713
Q6AYD3	Proliferation-associated protein 2G4	Peptidase M24 family	6.50124	0.204394	0	0	0	6.70563																PRA1	5	3	4	4	0	1.44904	4.77585	0.679438	12.721	0	16	19.6253
Q641W2	UPF0160 protein MYG1, mitochondrial	UPF0160 (MYG1) family	6.49687	0.166851	0.986089	2.97282	0	10.6226																Mitochondrion-specific ribosomal protein mS34	1	1	1	1	1	5.34775	0.831076	3.86779	9.22413	0.158827	5	19.4296
Q3T0Z3	Ubiquitin-like protein 5		6.49104	21.1708	18.1766	36.107	0.688462	82.6339																SRP72	1	2	1	1	0	0.356423	4.4614	1.37037	13.2293	0	5	19.4175
P56381	ATP synthase subunit epsilon, mitochondrial (ATPase subunit epsilon) (ATP synthase F1 subunit epsilon)	Eukaryotic ATPase epsilon family	6.45034	0.234946	0	0	0.977782	7.66307																ARMET	1	1	2	2	1	5.41735	1.78148	3.16488	8.22773	0.815688	7	19.4071
Q2HJC9	Polyglutamine-binding protein 1 (PQBP-1) (Polyglutamine tract-binding protein 1)		6.44861	5.20288	0	7.83183	0	19.4833																PREY	1	1	1	1	0	7.45822	0.796359	1.65581	9.48789	0	4	19.3983
Q5E971	Transmembrane emp24 domain-containing protein 10 (21 kDa transmembrane-trafficking protein) (Transmembrane protein Tmp21) (p24 family protein delta-1) (p24delta1)	EMP24/GP25L family	6.44549	0	0	0	0	6.44549																GATD3	2	1	1	1	0	0.556884	0.855817	1.16167	16.8136	0	5	19.388
Q91496	Proto-oncogene c-Fos (Cellular oncogene fos)	BZIP family, Fos subfamily	6.43004	0.288285	3.1844	123.606	0	133.509																PDAP1	2	1	1	1	1	8.96715	7.02897	0.267269	2.4354	0.657125	6	19.3559
Q8BFR5	Elongation factor Tu, mitochondrial	TRAFAC class translation factor GTPase superfamily, Classic translation factor GTPase family, EF-Tu/EF-1A subfamily	6.42576	0.529625	1.41204	10.4288	0	18.7962																Peroxin-19	1	1	1	2	1	1.43944	0.477062	0.607475	16.5743	0.144503	6	19.2428
P01418	Short neurotoxin 1 (Neurotoxin 4.11.3)	Snake three-finger toxin family, Short-chain subfamily, Type I alpha-neurotoxin sub-subfamily	6.40626	0	0	0	0	6.40626																IAP	1	1	1	3	0	4.46837	12.0615	1.45225	1.2509	0	6	19.233
Q9H8M2	Bromodomain-containing protein 9 (Rhabdomyosarcoma antigen MU-RMS-40.8)		6.38587	0.175858	7.04164	1.30099	0	14.9044																SERF	3	1	1	2	1	3.92488	0.702751	8.97767	4.56954	1.04244	8	19.2173
Q7YRA3	Exosome complex component RRP41 (Exosome component 4) (Ribosomal RNA-processing protein 41)	RNase PH family	6.38344	1.92844	24.3442	30.3198	0	62.9759																UPF0184 (EST00098)	1	1	1	1	1	0.36838	0.198429	1.66145	16.628	0.303946	5	19.1602
P82669	28S ribosomal protein S25, mitochondrial (MRP-S25) (S25mt)	Mitochondrion-specific ribosomal protein mS25 family	6.36113	7.10283	7.79503	49.4249	0	70.6839																Peptidase M67A	8	3	5	7	3	1.12783	3.43418	7.00398	7.21456	0.309226	26	19.0898
Q15696	U2 small nuclear ribonucleoprotein auxiliary factor 35 kDa subunit-related protein 2 (CCCH type zinc finger, RNA-binding motif and serine/arginine rich protein 2) (Renal carcinoma antigen NY-REN-20) (U2(RNU2) small nuclear RNA auxiliary factor 1-like 2) (U2AF35-related protein) (URP)		6.35997	2.83349	1.91364	0	0	11.1071																CSN8	2	1	2	2	1	3.66234	1.49968	2.4652	11.0594	0.401691	8	19.0883
Q2YDP3	Dr1-associated corepressor (Dr1-associated protein 1) (Negative cofactor 2-alpha) (NC2-alpha)	NC2 alpha/DRAP1 family	6.34305	8.34785	3.64757	39.3413	0.148156	57.8279																Vacuolar ATPase subunit S1	1	2	1	1	0	0.17576	2.08276	0.883327	15.869	0	5	19.0108
Q4R628	Kinesin-like protein KIF3A (Microtubule plus end-directed kinesin motor 3A)	TRAFAC class myosin-kinesin ATPase superfamily, Kinesin family, Kinesin II subfamily	6.33781	0.146112	0	1.99545	0	8.47937																Selenophosphate synthase 1	2	0	1	2	1	2.01519	0	0.624952	16.1911	0.143575	6	18.9748
Q6PBU7	Ubiquinol-cytochrome-c reductase complex assembly factor 2 (Mitochondrial nucleoid factor 1) (Mitochondrial protein M19)		6.30877	2.57336	5.61868	24.5665	0.34495	39.4123																Myotrophin	3	1	1	3	2	1.3013	2.49056	13.2358	1.80032	0.134855	10	18.9628
Q9GKX8	Heat shock protein HSP 90-beta	Heat shock protein 90 family	6.3022	11.9113	0	0	0	18.2135																LBH	3	1	2	1	0	14.0478	3.86437	0.711912	0.318438	0	7	18.9425
Q810T5	Histone acetyltransferase KAT7 (EC 2.3.1.48) (Histone acetyltransferase binding to ORC1) (Lysine acetyltransferase 7) (MOZ, YBF2/SAS3, SAS2 and TIP60 protein 2) (MYST-2)	MYST (SAS/MOZ) family	6.29512	0	0	0	0	6.29512																Msh homeobox	3	2	5	3	1	4.06206	1.31676	1.40624	11.9847	0.113286	14	18.883
Q9D1Q4	Dolichol-phosphate mannosyltransferase subunit 3 (Dolichol-phosphate mannose synthase subunit 3) (DPM synthase subunit 3) (Dolichyl-phosphate beta-D-mannosyltransferase subunit 3) (Mannose-P-dolichol synthase subunit 3) (MPD synthase subunit 3)	DPM3 family	6.29064	1.54323	5.29412	27.728	0	40.856																Janus	3	3	2	2	0	1.0047	0.423781	6.7023	10.6803	0	10	18.8111
P79244	60S ribosomal protein L37	Eukaryotic ribosomal protein eL37 family	6.25302	55.0681	2.65367	2.22664	3.46211	69.6635																DPM2	1	1	1	1	1	5.38409	1.76542	6.8071	4.45784	0.306007	5	18.7205
Q9H4I9	Essential MCU regulator, mitochondrial (Single-pass membrane protein with aspartate-rich tail 1, mitochondrial)	SMDT1/EMRE family	6.24936	5.74673	0	41.6125	0.223354	53.8319																BLOC1S5	2	1	1	1	1	1.28316	1.19246	3.93987	11.9331	0.245625	6	18.5942
Q02373	NADH dehydrogenase [ubiquinone] 1 beta subcomplex subunit 10 (Complex I-PDSW) (CI-PDSW) (NADH-ubiquinone oxidoreductase PDSW subunit)	Complex I NDUFB10 subunit family	6.2394	5.15509	0	0	0.198083	11.5926																Bacterial ribosomal protein bL34	2	1	6	8	7	5.49352	2.44949	1.94533	8.4867	0.198611	24	18.5737
Q02367	NADH dehydrogenase [ubiquinone] 1 beta subcomplex subunit 6 (Complex I-B17) (CI-B17) (NADH-ubiquinone oxidoreductase B17 subunit)	Complex I NDUFB6 subunit family	6.21885	0.825786	5.55568	37.8811	0.118945	50.6004																Serpin	5	1	5	6	1	8.42481	2.11832	2.53414	4.63199	0.803175	18	18.5124
P61105	Ras-related protein Rab-2A	Small GTPase superfamily, Rab family	6.19072	2.75964	6.96074	22.0571	0.395516	38.3637																Selenoprotein K	1	0	1	1	1	0.985361	0	9.95876	7.13349	0.402255	4	18.4799
Q02376	NADH dehydrogenase [ubiquinone] 1 subunit C1, mitochondrial (Complex I-KFYI) (CI-KFYI) (NADH-ubiquinone oxidoreductase KFYI subunit)	Complex I NDUFC1 subunit family	6.18944	10.7692	14.9551	20.2353	0.349134	52.4982																RRS1	1	1	1	1	1	2.30951	1.31236	8.31098	6.27493	0.218933	5	18.4267
Q02368	NADH dehydrogenase [ubiquinone] 1 beta subcomplex subunit 7 (Complex I-B18) (CI-B18) (NADH-ubiquinone oxidoreductase B18 subunit)	Complex I NDUFB7 subunit family	6.18048	7.29476	7.5939	33.2919	0.256621	54.6177																Myelin P0 protein	3	0	1	2	0	1.76468	0	1.21554	15.3996	0	6	18.3799
P05631	ATP synthase subunit gamma, mitochondrial (ATP synthase F1 subunit gamma) (F-ATPase gamma subunit)	ATPase gamma chain family	6.15918	0	19.214	51.797	0.234569	77.4047																UPF0696	1	1	1	1	0	0.888874	0.337005	1.65243	15.4732	0	4	18.3515
Q8N5P1	Zinc finger CCCH domain-containing protein 8		6.14328	0	0.199328	0	0	6.34261																Adaptor complexes small subunit	6	5	9	10	6	9.269	1.26561	1.56845	5.72992	0.41567	36	18.2486
P04961	Proliferating cell nuclear antigen (PCNA) (Cyclin)	PCNA family	6.12487	0	0	1.40018	0	7.52505																Cu-Zn superoxide dismutase	2	3	3	8	2	3.08307	2.2777	8.45985	4.14228	0.206988	18	18.1699
E2RQ08	Dolichyl-diphosphooligosaccharide--protein glycosyltransferase subunit 1 (Ribophorin I) (RPN-I) (Ribophorin-1)	OST1 family	6.10475	0	7.71776	0	0	13.8225																Mitochondrial carrier (TC 2.A.29)	22	11	22	41	2	3.3876	1.30065	7.52355	5.25749	0.68067	98	18.15
Q3SZR8	Serine/arginine-rich splicing factor 3 (Splicing factor, arginine/serine-rich 3)	Splicing factor SR family	6.1022	0.296634	1.56833	26.7569	1.34052	36.0646																ATG12	1	1	1	1	1	2.70909	5.5041	1.12596	8.2311	0.545039	5	18.1153
P22122	Ras-like GTP-binding protein O-RHO	Small GTPase superfamily, Rho family	6.0925	3.7963	1.09211	4.39548	0	15.3764																ERCC1/RAD10/SWI10	1	1	2	2	1	5.59077	0.377941	3.26947	8.60389	0.19139	7	18.0335
Q56JZ1	60S ribosomal protein L13	Eukaryotic ribosomal protein eL13 family	6.09053	0	1.28158	0	0	7.37211																PRORSD1	1	1	2	2	1	0.413298	0.732302	3.19283	13.5569	0.119634	7	18.015
Q8HXP6	Superoxide dismutase [Mn], mitochondrial (EC 1.15.1.1)	Iron/manganese superoxide dismutase family	6.08575	8.73992	7.2805	55.5507	0	77.6569																TRAP-alpha	1	1	1	1	0	2.42242	1.45425	1.44504	12.62	0	4	17.9417
P49756	RNA-binding protein 25 (Arg/Glu/Asp-rich protein of 120 kDa) (RED120) (Protein S164) (RNA-binding motif protein 25) (RNA-binding region-containing protein 7)		6.08121	2.83658	32.4711	18.1702	0	59.5591																Peptidase M24A	4	4	2	5	0	1.47013	3.9928	3.13293	9.27137	0	15	17.8672
Q9Y3D5	28S ribosomal protein S18c, mitochondrial (MRP-S18-c) (Mrps18-c) (S18mt-c) (28S ribosomal protein S18-1, mitochondrial) (MRP-S18-1) (Mitochondrial small ribosomal subunit protein bS18c) (Mitochondrial small ribosomal subunit protein bS18m)	Bacterial ribosomal protein bS18 family	6.07673	5.34368	14.1302	40.9123	0.576653	67.0396																Peptidase S1C	4	3	3	5	0	1.11989	2.18027	1.14799	13.2472	0	15	17.6954
Q7Z6K4	Notch-regulated ankyrin repeat-containing protein	NRARP family	6.07565	2.23416	3.27126	6.43024	0.247344	18.2587																PET100	2	1	1	1	2	0.831374	1.62592	6.98726	7.99249	0.212645	7	17.6497
Q3T0Q6	Cellular nucleic acid-binding protein (CNBP) (Zinc finger protein 9)		6.04661	9.88092	9.43902	22.7979	0.513421	48.6779																Phosphoglycerate mutase	5	1	7	5	1	4.41391	3.35948	1.88747	7.81228	0.173789	19	17.6469
Q02960	Macrophage migration inhibitory factor (MIF) (EC 5.3.2.1) (L-dopachrome isomerase) (L-dopachrome tautomerase) (EC 5.3.3.12) (Phenylpyruvate tautomerase)	MIF family	6.03626	0	3.02379	20.9134	0.543622	30.5171																BZW	3	2	4	2	2	1.41489	0.509159	4.83139	10.3878	0.42265	13	17.5659
Q9Y3B9	RRP15-like protein (Ribosomal RNA-processing protein 15)	RRP15 family	5.99391	2.97135	0	0	0	8.96526																SF3A2	1	1	2	1	2	1.45424	4.08514	0.360373	11.4194	0.185214	7	17.5044
Q9US60	Kinesin-like protein 3 (Kinesin-related protein 1)	TRAFAC class myosin-kinesin ATPase superfamily, Kinesin family	5.99281	0	0	0	0	5.99281																DP1	2	3	3	4	1	2.17163	0.72977	0.849022	13.5333	0.105598	13	17.3893
Q9CPU0	Lactoylglutathione lyase (EC 4.4.1.5) (Aldoketomutase) (Glyoxalase I) (Glx I) (Ketone-aldehyde mutase) (Methylglyoxalase) (S-D-lactoylglutathione methylglyoxal lyase)	Glyoxalase I family	5.97369	9.38342	2.30501	18.1937	0.22627	36.0821																SNF7	9	7	10	11	8	3.2808	2.50393	2.65118	8.423	0.450568	45	17.3095
P48643	T-complex protein 1 subunit epsilon (TCP-1-epsilon) (CCT-epsilon)	TCP-1 chaperonin family	5.91024	0.675136	0.627025	35.9183	0.213051	43.3438																MAPEG	7	5	6	8	2	3.90978	1.18842	5.28261	6.58983	0.31344	28	17.2841
Q6P637	COP9 signalosome complex subunit 8 (Signalosome subunit 8)	CSN8 family	5.90544	4.63887	3.18017	18.6851	0	32.4096																Alpha-actinin	1	0	1	1	0	4.63803	0	1.48721	11.1584	0	3	17.2836
Q8N9N8	Probable RNA-binding protein EIF1AD (Eukaryotic translation initiation factor 1A domain-containing protein) (Haponin)	EIF1AD family	5.81844	2.14943	0	0	0.153052	8.12092																MDH type 2	1	3	2	3	0	2.34299	0.243758	4.18215	10.4337	0	9	17.2026
P18203	Peptidyl-prolyl cis-trans isomerase FKBP1A (PPIase FKBP1A) (EC 5.2.1.8) (12 kDa FK506-binding protein) (12 kDa FKBP) (FKBP-12) (Calstabin-1) (FK506-binding protein 1A) (FKBP-1A) (Immunophilin FKBP12) (Rotamase)	FKBP-type PPIase family, FKBP1 subfamily	5.80923	0.902276	1.44169	17.8723	1.0682	27.0937																GPATCH11	2	1	1	1	0	1.49362	1.53975	1.4713	12.6435	0	5	17.1482
Q07666	KH domain-containing, RNA-binding, signal transduction-associated protein 1 (GAP-associated tyrosine phosphoprotein p62) (Src-associated in mitosis 68 kDa protein) (Sam68) (p21 Ras GTPase-activating protein-associated p62) (p68)	KHDRBS family	5.78529	0.174187	1.80601	4.42819	0	12.1937																MESH1	1	1	1	1	0	0.722161	0.17271	1.09255	15.1242	0	4	17.1116
Q9CR24	Nucleoside diphosphate-linked moiety X motif 8 (Nudix motif 8) (EC 3.6.1.-)	Nudix hydrolase family	5.76512	2.22825	0.261534	0	0	8.2549																TRM112	2	1	1	1	0	4.37643	3.84492	6.3352	2.52222	0	5	17.0788
Q6ZM19	Eukaryotic translation initiation factor 6 (eIF-6)	EIF-6 family	5.75294	4.02986	2.2088	13.4779	0	25.4695																MARCKS	0	1	1	0	0	0	16.7499	0.328651	0	0	2	17.0785
Q92817	Envoplakin (210 kDa cornified envelope precursor protein) (210 kDa paraneoplastic pemphigus antigen) (p210)	Plakin or cytolinker family	5.71108	7.55672	20.2868	0.146201	0.713237	34.414																CARF	2	2	1	1	0	1.9726	3.0718	1.61746	10.3883	0	6	17.0502
P11418	Superoxide dismutase [Cu-Zn] (EC 1.15.1.1)	Cu-Zn superoxide dismutase family	5.7037	11.5842	23.7188	24.966	0.279464	66.2522																Bacterial ribosomal protein bS18	5	6	5	6	7	2.19047	0.795938	3.61048	9.6883	0.715531	29	17.0007
Q9CR68	Cytochrome b-c1 complex subunit Rieske, mitochondrial (EC 7.1.1.8) (Complex III subunit 5) (Cytochrome b-c1 complex subunit 5) (Rieske iron-sulfur protein) (RISP) (Rieske protein UQCRFS1) (Ubiquinol-cytochrome c reductase iron-sulfur subunit) [Cleaved into: Cytochrome b-c1 complex subunit 9 (Su9) (Subunit 9) (8 kDa subunit 9) (Complex III subunit IX) (Cytochrome b-c1 complex subunit 11) (Ubiquino…		5.70185	2.87115	13.3839	14.1187	0.178857	36.2545																SURF6	1	1	2	1	1	8.08728	1.60374	4.03188	2.73888	0.537461	6	16.9992
O08849	Regulator of G-protein signaling 2 (RGS2)		5.69174	0	0	0	0	5.69174																Pinin	1	0	1	1	0	9.04827	0	5.63002	2.31283	0	3	16.9911
Q03105	V-type proton ATPase 16 kDa proteolipid subunit (V-ATPase 16 kDa proteolipid subunit) (15 kDa mediatophore protein) (Vacuolar proton pump 16 kDa proteolipid subunit)	V-ATPase proteolipid subunit family	5.6633	3.99595	13.3924	33.439	0.336057	56.8267																TMA7	0	0	2	0	0	0	0	16.9569	0	0	2	16.9569
Q6DGP2	Pre-mRNA-splicing factor syf2	SYF2 family	5.64009	4.12808	3.55339	14.8468	0	28.1684																BUD32	1	1	1	1	0	0.307985	8.86688	3.71101	4.04653	0	4	16.9324
Q8BMZ5	tRNA-splicing endonuclease subunit Sen34 (EC 4.6.1.16) (Leukocyte receptor cluster member 5 homolog) (tRNA-intron endonuclease Sen34)	TRNA-intron endonuclease family	5.61423	0	0	8.3885	0	14.0027																Universal ribosomal protein uL22	4	4	4	7	3	0.811801	11.8367	2.03764	1.42896	0.801804	22	16.9169
Q6DFI2	Transmembrane protein 147		5.5926	0	0	0	0	5.5926																TAP26	0	0	1	0	0	0	0	16.8846	0	0	1	16.8846
Q1LUV9	Mid1-interacting protein 1-B	SPOT14 family	5.59152	4.10714	51.9777	24.0964	0.972715	86.7455																EBP2	1	1	1	1	1	2.03027	2.11914	2.46579	9.87207	0.252324	5	16.7396
P07992	DNA excision repair protein ERCC-1	ERCC1/RAD10/SWI10 family	5.59077	0.402199	2.63718	15.9934	0	24.6235																Proteasome subunit S11	1	2	3	2	1	2.40385	2.88621	2.5733	8.51216	0.343313	9	16.7188
Q5ZIK9	Coatomer subunit epsilon (Epsilon-coat protein) (Epsilon-COP)	COPE family	5.58512	0.234869	5.69029	27.6623	0.178049	39.3506																BCL7	4	1	1	1	1	0.727703	1.96715	11.354	1.91306	0.74845	8	16.7104
Q3T0C7	Stathmin	Stathmin family	5.58209	0.19006	2.05862	5.44863	0.774208	14.0536																Type 2	3	10	4	2	12	3.08327	0.258866	1.99197	10.9247	0.431218	31	16.69
O75841	Uroplakin-1b (UP1b) (Tetraspanin-20) (Tspan-20) (Uroplakin Ib) (UPIb)	Tetraspanin (TM4SF) family	5.55439	0	5.04585	77.9672	0	88.5674																TVP23	3	1	3	3	0	1.07473	1.82212	2.80732	10.9416	0	10	16.6458
Q6AXS3	Protein DEK		5.52169	6.694	74.5486	19.0312	0.305711	106.101																RTRAF	1	1	1	1	1	2.07816	0.822984	3.90598	9.35024	0.488097	5	16.6455
P0C0S4	Histone H2A.Z (H2A/z)	Histone H2A family	5.52097	10.5984	26.8702	69.2756	0.80468	113.07																Intercrine alpha (chemokine CxC)	7	1	5	5	5	10.4352	0.559065	2.94629	2.32442	0.333107	23	16.5981
Q3UEB3	Poly(U)-binding-splicing factor PUF60 (60 kDa poly(U)-binding-splicing factor)	RRM half pint family	5.47423	0.346344	2.45257	0.83541	0	9.10855																Phosphoglycerate kinase	1	1	1	1	1	2.40317	0.866181	3.89367	9.29027	0.131821	5	16.5851
Q5M782	RPA-interacting protein B		5.46724	0	0	0	0	5.46724																Eukaryotic ribosomal protein eL37	1	4	5	3	6	6.25302	7.04913	1.16766	1.3909	0.705696	19	16.5664
P26368	Splicing factor U2AF 65 kDa subunit (U2 auxiliary factor 65 kDa subunit) (hU2AF(65)) (hU2AF65) (U2 snRNP auxiliary factor large subunit)	Splicing factor SR family	5.46653	0.224206	0.561495	11.277	0	17.5292																BLOC1S4	1	0	1	1	0	1.28193	0	1.98651	13.273	0	3	16.5414
Q5REF9	S-adenosyl-L-methionine-dependent tRNA 4-demethylwyosine synthase (EC 4.1.3.44) (Radical S-adenosyl methionine and flavodoxin domain-containing protein 1) (tRNA wybutosine-synthesizing protein 1 homolog) (tRNA-yW-synthesizing protein)	TYW1 family	5.45935	0	0	0	0	5.45935																CRISP	6	1	3	4	0	0.635496	13.1975	0.856508	1.77971	0	14	16.4692
Q3SZC0	Enhancer of rudimentary homolog	E(R) family	5.45297	0.246414	4.33148	3.3469	0.791078	14.1688																SHMT	1	1	2	2	0	2.01182	5.4729	0.481984	8.49787	0	6	16.4646
Q3T174	Transcription initiation factor TFIID subunit 12 (Transcription initiation factor TFIID 20/15 kDa subunits) (TAFII-20/TAFII-15) (TAFII20/TAFII15)	TAF12 family	5.44467	0.661363	10.6801	41.4087	0.404603	58.5994																Tom20	2	1	2	2	1	1.3551	3.2038	6.66091	4.78273	0.451595	8	16.4541
P80513	Mesencephalic astrocyte-derived neurotrophic factor (Arginine-rich protein) (Protein ARMET)	ARMET family	5.41735	2.50547	5.27554	14.0408	1.7979	29.0371																MAX	1	0	1	1	1	0.772235	0	2.41519	12.9945	0.162445	4	16.3444
P18847	Cyclic AMP-dependent transcription factor ATF-3 (cAMP-dependent transcription factor ATF-3) (Activating transcription factor 3)	BZIP family, ATF subfamily	5.40281	2.29949	1.7106	8.97563	0.539941	18.9285																YIP1	6	4	6	5	2	1.87741	0.690758	2.34295	11.1596	0.234127	23	16.3049
A8YXZ8	Mitochondrial import receptor subunit TOM5 homolog	Tom5 family	5.40166	2.52943	3.51406	19.923	0.556121	31.9243																Dynactin subunit 2	1	1	1	2	2	4.89421	2.4692	1.8771	6.78885	0.174519	7	16.2039
Q3KQV9	UDP-N-acetylhexosamine pyrophosphorylase-like protein 1 (EC 2.7.7.-)	UDPGP type 1 family	5.38874	0	0	1.95033	0	7.33907																Tom70	1	1	1	1	0	1.6864	0.605176	1.57197	12.3199	0	4	16.1834
Q2KIN1	Dolichol phosphate-mannose biosynthesis regulatory protein (Dolichol-phosphate mannose synthase subunit 2) (DPM synthase subunit 2)	DPM2 family	5.38409	2.51508	6.8071	4.45784	0.0771512	19.2413																RRM HNRPC	2	1	1	1	0	2.15465	1.48663	0.630753	11.8491	0	5	16.1211
Q3SZN5	DNA polymerase epsilon subunit 3 (EC 2.7.7.7) (DNA polymerase II subunit 3)		5.37662	5.53049	2.34266	6.75888	1.05288	21.0615																Frataxin	1	1	1	1	0	0.235411	3.75487	3.03969	9.04096	0	4	16.0709
P56692	Hemoglobin subunit beta (Beta-globin) (Hemoglobin beta chain)	Globin family	5.3636	0.202828	21.9479	0.843062	0.730159	29.0875																EIF-3 subunit M	1	1	1	1	0	1.33063	0.87203	4.56439	9.26249	0	4	16.0295
A2BD89	UPF0545 protein C22orf39 homolog	UPF0545 family	5.36351	6.56458	5.10272	25.7823	1.6269	44.44																Profilin	3	2	7	3	2	1.09563	1.20804	9.66796	3.87309	0.124548	17	15.9693
Q03683	Luminal-binding protein 3 (BiP 3) (78 kDa glucose-regulated protein homolog 3) (GRP-78-3) (Fragment)	Heat shock protein 70 family	5.36351	0	0	0	0	5.36351																TCF/LEF	2	2	1	1	0	0.721962	2.10401	11.7451	1.37742	0	6	15.9485
Q5BKM3	Charged multivesicular body protein 3 (Chromatin-modifying protein 3) (Vacuolar protein-sorting-associated protein 24)	SNF7 family	5.35727	0	0	0	0	5.35727																PRPF40	2	0	1	1	0	1.81513	0	12.9168	1.11992	0	4	15.8519
Q29576	Proteasome subunit beta type-8 (EC 3.4.25.1) (Macropain subunit C13) (Multicatalytic endopeptidase complex subunit C13) (Proteasome component C13) (Proteasome subunit beta-5i) (Fragment)	Peptidase T1B family	5.35665	0	0	0	0	5.35665																BI1	4	2	8	5	1	1.49489	1.45005	2.31891	10.3846	0.166665	20	15.8152
P82929	28S ribosomal protein S34, mitochondrial (MRP-S34) (S34mt)	Mitochondrion-specific ribosomal protein mS34 family	5.34775	1.46044	3.86779	9.22413	0	19.9001																Protamine P2	2	4	2	1	6	1.61926	0.409131	4.93757	8.60326	0.234756	15	15.804
H0YL14	Transmembrane protein 250 (Herpes virus UL25-binding protein)		5.33424	0.827636	0.768078	4.90345	0	11.8334																TCP-1 chaperonin	14	9	11	13	9	1.94762	1.43302	1.53452	10.5193	0.304843	56	15.7393
Q6IQ86	Probable protein BRICK1	BRK1 family	5.30315	0.420401	13.2296	56.5298	0.434257	75.9172																Glyoxalase I	5	2	5	6	2	3.53188	4.80486	1.80458	5.34449	0.249304	20	15.7351
P12620	Troponin T, fast skeletal muscle isoforms	Troponin T family	5.29146	0	0	0	0	5.29146																Acyl carrier protein (ACP)	5	2	5	6	2	1.31443	0.793311	3.44353	10.0164	0.160911	20	15.7286
P60661	Myosin light polypeptide 6 (17 kDa myosin light chain) (LC17) (Myosin light chain 3) (MLC-3) (Myosin light chain alkali 3) (Myosin light chain A3)		5.28416	3.22839	4.73355	2.69585	0	15.942																Phosphatidylethanolamine-binding protein	4	3	6	4	1	1.30251	1.53616	3.21378	9.3888	0.281532	18	15.7228
Q6PBM1	Glutaredoxin-related protein 5, mitochondrial (Monothiol glutaredoxin-5)		5.27532	5.08092	15.4143	19.6486	0	45.4191																EAF7	1	1	1	1	0	1.47528	1.35699	2.97799	9.91086	0	4	15.7211
P12805	Protein BUD31 homolog (Protein G10)	BUD31 (G10) family	5.27085	2.75559	9.29419	27.9947	0.246442	45.5618																TFIIF beta subunit	2	1	2	3	1	1.83274	3.71609	4.25054	5.41531	0.414168	9	15.6288
P24032	Myosin regulatory light chain 2, smooth muscle minor isoform (MLC-2) (DTNB) (G1) (Isoform L20-B1)		5.26429	4.81402	19.0325	69.2439	1.80864	100.163																PPP phosphatase	12	5	12	12	4	3.02834	2.72821	0.948132	7.77652	1.10948	45	15.5907
Q9CQC7	NADH dehydrogenase [ubiquinone] 1 beta subcomplex subunit 4 (Complex I-B15) (CI-B15) (NADH-ubiquinone oxidoreductase B15 subunit)	Complex I NDUFB4 subunit family	5.22008	1.49716	10.891	6.53049	0.194754	24.3335																GPI	2	1	3	1	1	1.57064	1.81299	3.04363	9.04773	0.107485	8	15.5825
Q90X67	Suppressor of cytokine signaling 3 (SOCS-3)		5.21924	0.254253	0.590715	19.5403	0.159246	25.7638																COQ9	2	2	2	2	0	1.40594	0.817161	1.00127	12.3559	0	8	15.5803
Q9BYD2	39S ribosomal protein L9, mitochondrial (L9mt) (MRP-L9) (Mitochondrial large ribosomal subunit protein bL9m)	Bacterial ribosomal protein bL9 family	5.19935	7.14798	0.469822	21.9362	0	34.7534																Pterin-4-alpha-carbinolamine dehydratase	3	1	4	6	0	2.07135	3.11003	1.19524	9.1393	0	14	15.5159
Q58DR2	DnaJ homolog subfamily B member 12	DnaJ family, DNAJB12/DNAJB14 subfamily	5.17274	0.0750639	0	0	0	5.2478																CDC123	1	1	2	1	0	1.23135	0.686386	0.51597	12.956	0	5	15.3897
Q6NXD2	Charged multivesicular body protein 2b (Chromatin-modifying protein 2b) (CHMP2b)	SNF7 family	5.17243	0	0	0	0	5.17243																Mitochondrion-specific ribosomal protein mL53	1	1	1	1	1	2.25999	0.376089	7.08313	5.54795	0.118477	5	15.3856
Q28FB9	THO complex subunit 4 (Tho4) (Aly/REF export factor)	ALYREF family	5.17002	2.07414	12.603	11.7353	0.462465	32.0449																CMC4	2	0	2	1	1	0.503333	0	8.80237	5.91403	0.136073	6	15.3558
O88379	Bromodomain adjacent to zinc finger domain protein 1A (Cbp146)	WAL family	5.13849	4.37882	0	0	0	9.51731																EMC10	2	1	1	1	0	0.56186	1.30288	1.24311	12.2245	0	5	15.3324
P30883	Tubulin beta-4 chain	Tubulin family	5.13569	0	0.975368	0	0.0232649	6.13432																TRAM	2	2	2	3	0	0.60759	2.29111	5.36686	7.00883	0	9	15.2744
P00125	Cytochrome c1, heme protein, mitochondrial (Complex III subunit 4) (Complex III subunit IV) (Cytochrome b-c1 complex subunit 4) (Ubiquinol-cytochrome-c reductase complex cytochrome c1 subunit) (Cytochrome c-1)	Cytochrome c family	5.13218	0	2.25131	12.567	0	19.9505																WD repeat AIP1	1	1	1	1	1	2.74312	1.59388	1.00123	9.49179	0.372083	5	15.2021
P0DP23	Calmodulin-1	Calmodulin family	5.12489	9.82637	67.6349	53.0941	1.64525	137.326																CLCR	1	0	1	1	0	0.409875	0	0.488268	14.2937	0	3	15.1918
Q5ZMP6	AP-2 complex subunit mu (AP-2 mu chain) (Clathrin assembly protein complex 2 mu medium chain) (Clathrin coat assembly protein AP50) (Clathrin coat-associated protein AP50) (HA2 50 kDa subunit) (Mu2-adaptin) (Plasma membrane adaptor AP-2 50 kDa protein)	Adaptor complexes medium subunit family	5.12141	1.53823	2.54202	21.026	0.270179	30.4978																Mitochondrion-specific ribosomal protein mL41	2	1	2	1	2	1.05669	0.593749	1.69767	11.6697	0.138188	8	15.156
O73930	Pterin-4-alpha-carbinolamine dehydratase (PHS) (EC 4.2.1.96) (4-alpha-hydroxy-tetrahydropterin dehydratase) (Dimerization cofactor of hepatocyte nuclear factor 1-alpha) (DCoH) (Dimerization cofactor of HNF1) (cDcoH) (Phenylalanine hydroxylase-stimulating protein) (Pterin carbinolamine dehydratase) (PCD)	Pterin-4-alpha-carbinolamine dehydratase family	5.10514	5.41602	2.6016	50.859	0	63.9818																SNU66/SART1	1	1	1	1	1	3.1215	1.1958	0.38473	10.1595	0.221809	5	15.0833
Q9CW03	Structural maintenance of chromosomes protein 3 (SMC protein 3) (SMC-3) (Basement membrane-associated chondroitin proteoglycan) (Bamacan) (Chondroitin sulfate proteoglycan 6) (Chromosome segregation protein SmcD) (Mad member-interacting protein 1)	SMC family, SMC3 subfamily	5.0897	2.85767	16.78	0	0	24.7274																TYW1	2	0	1	2	0	2.80951	0	10.8595	1.38077	0	5	15.0498
P04260	Keratin, type II cytoskeletal 59 kDa, component IV (Keratin K6-gamma) (Fragment)	Intermediate filament family	5.06249	0	0	2.03288	0	7.09537																NnrD/CARKD	1	0	2	1	0	1.97521	0	1.10408	11.9321	0	4	15.0114
Q05826	CCAAT/enhancer-binding protein beta (C/EBP beta) (Transcription factor NF-M) (CCR protein)	BZIP family, C/EBP subfamily	5.05536	0	2.16263	50.2462	0	57.4642																Succinate dehydrogenase/fumarate reductase iron-sulfur protein	1	1	1	2	1	2.18057	0.55436	3.94628	8.14589	0.17788	6	15.005
O35683	NADH dehydrogenase [ubiquinone] 1 alpha subcomplex subunit 1 (Complex I-MWFE) (CI-MWFE) (NADH-ubiquinone oxidoreductase MWFE subunit)	Complex I NDUFA1 subunit family	5.03485	6.3542	35.8213	0.632715	0.949762	48.7928																PRR15	2	0	2	2	1	1.04152	0	2.06357	11.7311	0.128419	7	14.9646
P62869	Elongin-B (EloB) (Elongin 18 kDa subunit) (RNA polymerase II transcription factor SIII subunit B) (SIII p18) (Transcription elongation factor B polypeptide 2)		5.03372	4.29903	0.210945	16.4981	0.717019	26.7588																CMC	4	3	3	2	3	0.89677	0.347195	2.75668	10.7155	0.233557	15	14.9497
A2VD01	Cyclic AMP-responsive element-binding protein 3-like protein 2 (cAMP-responsive element-binding protein 3-like protein 2) [Cleaved into: Processed cyclic AMP-responsive element-binding protein 3-like protein 2]	BZIP family, ATF subfamily	5.01514	0	1.24003	0	0	6.25517																Peptidase M24	3	2	2	2	2	2.63439	1.78441	2.94892	6.3723	1.18816	11	14.9282
Q6NZ06	Interleukin enhancer-binding factor 2 homolog		5.00759	3.30026	0.848403	4.8306	0	13.9869																PP1 inhibitor	3	2	3	2	0	3.13167	2.24639	2.27368	7.19647	0	10	14.8482
Q5E987	Proteasome subunit alpha type-5 (EC 3.4.25.1)	Peptidase T1A family	5.00453	2.04385	4.83087	47.6826	0.211684	59.7735																Prohibitin	2	1	4	2	1	2.06576	0.328322	0.893187	10.6693	0.845609	10	14.8022
C0HBG1	Anamorsin-B (Cytokine-induced apoptosis inhibitor 1-B) (Fe-S cluster assembly protein DRE2 homolog B)	Anamorsin family	5.00194	0	0	0	0	5.00194																Proteasome inhibitor PI31	1	1	1	1	0	2.00326	0.866909	3.26755	8.65247	0	4	14.7902
P22845	Histone H1.0-A (H1-SB) (H1E) (Histone H1(0)-1) (Histone H5B) (XlH5B)	Histone H1/H5 family	4.98354	0.816202	1.28219	19.1863	0.40566	26.6739																LAPTM4/LAPTM5 transporter	1	1	1	1	1	2.00757	1.28049	2.47184	8.70576	0.248096	5	14.7138
B5FZ63	Transcription and mRNA export factor ENY2 (Enhancer of yellow 2 transcription factor homolog)	ENY2 family	4.97278	1.30865	7.2482	26.2706	0.632426	40.4327																TRNA-intron endonuclease	2	1	1	1	0	3.03894	0.511866	2.65731	8.3885	0	5	14.5966
Q6NZW0	Coiled-coil domain-containing protein 102A		4.96503	0.287414	0.191934	0.1143	0	5.55868																Zyxin/ajuba	3	3	1	4	1	1.58152	3.17067	0.817791	8.67608	0.273529	12	14.5196
Q9Y3D3	28S ribosomal protein S16, mitochondrial (MRP-S16) (S16mt) (Mitochondrial small ribosomal subunit protein bS16m)	Bacterial ribosomal protein bS16 family	4.96204	0	0	0	0	4.96204																RNF10	2	1	1	2	0	2.33317	1.7811	0.587472	9.79448	0	6	14.4962
Q0MQB0	NADH dehydrogenase [ubiquinone] 1 alpha subcomplex subunit 8 (Complex I-19kD) (CI-19kD) (NADH-ubiquinone oxidoreductase 19 kDa subunit)	Complex I NDUFA8 subunit family	4.94935	1.67401	0	44.711	0.581757	51.9161																V-ATPase e1/e2 subunit	1	0	3	3	2	2.75077	0	2.23669	9.09085	0.367965	9	14.4463
Q9Y2X3	Nucleolar protein 58 (Nucleolar protein 5)	NOP5/NOP56 family	4.9293	3.38142	0.846386	11.7961	0	20.9532																AAA ATPase	21	7	16	14	2	1.55842	1.13427	2.06291	8.58091	1.09593	60	14.4324
P14604	Enoyl-CoA hydratase, mitochondrial (EC 4.2.1.17) (Enoyl-CoA hydratase 1) (Short-chain enoyl-CoA hydratase) (SCEH)	Enoyl-CoA hydratase/isomerase family	4.92894	1.95478	0.859622	11.2241	0	18.9674																SMIM15	2	2	1	1	1	1.39432	0.563843	4.49056	7.54962	0.43145	7	14.4298
Q06AU2	Ras-related protein Rap-2a	Small GTPase superfamily, Ras family	4.9073	0.233771	1.90121	6.00143	0.244443	13.2882																Dynein intermediate chain	1	0	2	1	0	1.29667	0	0.952527	12.1713	0	4	14.4205
Q9XSK2	CD63 antigen (CD antigen CD63)	Tetraspanin (TM4SF) family	4.90415	0.297196	2.08861	43.5298	0.0982094	50.918																Peroxiredoxin-like PRXL2	0	0	1	1	0	0	0	12.9579	1.37112	0	2	14.329
D4ACN8	Plasminogen receptor (KT) (Plg-R(KT))		4.90247	5.7693	9.15922	50.1079	0	69.9389																Splicing factor SR	11	13	18	16	7	3.67818	0.87485	1.60152	6.93317	1.18758	65	14.2753
Q9CQD4	Charged multivesicular body protein 1b-2 (Chromatin-modifying protein 1b-2) (CHMP1b-2)	SNF7 family	4.89969	3.35754	7.11306	7.92194	0	23.2922																Tim17/Tim22/Tim23	6	4	7	7	2	4.17658	1.33016	1.72928	6.85386	0.182089	26	14.272
Q5JQF8	Polyadenylate-binding protein 1-like 2 (RNA-binding motif protein 32) (RNA-binding protein 32)		4.8952	0	0.848653	0.0436205	0	5.78747																CITED	1	1	1	2	0	1.80305	0.89462	2.1843	9.32596	0	5	14.2079
Q02369	NADH dehydrogenase [ubiquinone] 1 beta subcomplex subunit 9 (Complex I-B22) (CI-B22) (NADH-ubiquinone oxidoreductase B22 subunit)	Complex I LYR family	4.89424	0	0	0	0	4.89424																Tollip	2	1	1	2	0	1.46762	1.34383	2.42499	8.9678	0	6	14.2042
Q5FW42	Dynactin subunit 2	Dynactin subunit 2 family	4.89421	2.24245	1.8771	0	0	9.01376																MPP6	2	1	1	1	1	1.60065	9.22237	0.333488	2.64266	0.401685	6	14.2009
Q5ZKE7	UMP-CMP kinase (EC 2.7.4.14) (Deoxycytidylate kinase) (CK) (dCMP kinase) (Nucleoside-diphosphate kinase) (EC 2.7.4.6) (Uridine monophosphate/cytidine monophosphate kinase) (UMP/CMP kinase) (UMP/CMPK)	Adenylate kinase family, UMP-CMP kinase subfamily	4.88871	0	0.268315	1.17141	0	6.32843																CEP19	2	1	1	2	0	3.17794	2.23177	4.92869	3.82011	0	6	14.1585
Q9NPF5	DNA methyltransferase 1-associated protein 1 (DNMAP1) (DNMT1-associated protein 1)		4.88454	1.38653	6.30517	1.01484	0	13.5911																NUPR	1	2	0	1	0	0.958429	8.85113	0	4.18354	0	4	13.9931
P82013	Voltage-dependent anion-selective channel protein 2 (VDAC-2) (Outer mitochondrial membrane protein porin 2)	Eukaryotic mitochondrial porin family	4.87704	0.258586	5.26522	38.4528	0	48.8536																E(R)	1	1	1	1	1	5.45297	0.1708	4.33148	3.3469	0.606498	5	13.9086
Q0VFN1	Methylthioribose-1-phosphate isomerase (M1Pi) (MTR-1-P isomerase) (EC 5.3.1.23) (S-methyl-5-thioribose-1-phosphate isomerase) (Translation initiation factor eIF-2B subunit alpha/beta/delta-like protein)	EIF-2B alpha/beta/delta subunits family, MtnA subfamily	4.83447	0.395166	5.93176	0	0	11.1614																MON1/SAND	1	1	0	1	0	3.89122	2.46679	0	7.46189	0	3	13.8199
P47813	Eukaryotic translation initiation factor 1A, X-chromosomal (eIF-1A X isoform) (Eukaryotic translation initiation factor 4C) (eIF-4C)	EIF-1A family	4.82744	10.631	15.5221	82.322	2.2846	115.587																F-actin-capping protein alpha subunit	4	1	3	4	1	0.790574	2.58478	1.88439	8.26457	0.27732	13	13.8016
Q7L014	Probable ATP-dependent RNA helicase DDX46 (EC 3.6.4.13) (DEAD box protein 46) (PRP5 homolog)	DEAD box helicase family, DDX46/PRP5 subfamily	4.81731	0.262048	1.17866	3.73588	0	9.9939																SSRP1	1	1	1	1	0	8.72211	1.6062	0.111574	3.31354	0	4	13.7534
P05122	Creatine kinase B-type (EC 2.7.3.2) (B-CK) (Creatine kinase B chain) (Creatine phosphokinase M-type) (CPK-B)	ATP:guanido phosphotransferase family	4.80364	0.911627	3.90315	53.237	0	62.8554																OPI10	1	1	1	2	0	1.22369	0.686571	2.91215	8.82678	0	5	13.6492
P53505	Actin, cytoplasmic type 5	Actin family	4.79088	1.17525	0.642384	4.2057	1.56665	12.3809																SNAP-25	5	3	2	2	1	1.69376	2.23909	0.882934	7.77508	0.946947	13	13.5378
Q28DK1	Citrate synthase, mitochondrial (EC 2.3.3.1) (Citrate (Si)-synthase)	Citrate synthase family	4.75582	2.26314	0.805847	2.4942	0	10.319																Stathmin	1	1	1	1	2	5.58209	0.248464	2.05862	5.44863	0.184164	6	13.522
Q08639	Transcription factor Dp-1 (DRTF1-polypeptide 1) (E2F dimerization partner 1)	E2F/DP family	4.74179	0.68669	9.9107	0	0	15.3392																SPCS3	2	1	1	1	1	1.77115	0.94651	1.54891	8.89586	0.12549	6	13.2879
P53781	mRNA decay activator protein ZFP36 (Tristetraprolin) (TTP) (Zinc finger protein 36) (Zfp-36)		4.72615	0	0	1.57633	0	6.30248																APH-1	2	1	2	2	0	1.1316	0.632023	3.27658	8.24318	0	7	13.2834
Q6J3Q7	Cytochrome c oxidase copper chaperone	COX17 family	4.71922	3.95492	0	0	0.305349	8.97949																Arrestin	6	0	3	6	0	3.05608	0	2.75845	7.4379	0	15	13.2524
P82928	28S ribosomal protein S28, mitochondrial (MRP-S28) (S28mt)	Bacterial ribosomal protein bS1 family	4.70628	5.45055	37.7737	57.3481	0	105.279																BAF	2	2	3	4	3	5.38549	1.33713	1.5897	4.65135	0.239229	14	13.2029
Q3MHM6	Catenin alpha-1	Vinculin/alpha-catenin family	4.69799	0.258523	0.337652	7.74725	0	13.0414																Phosphatase 2A regulatory subunit A	1	0	1	1	0	2.92721	0	0.36988	9.83743	0	3	13.1345
P58442	Cycloviolacin-O10	Cyclotide family, Bracelet subfamily	4.68948	0.432996	0	0	0	5.12248																Pyruvate kinase	1	3	3	2	1	3.4052	0.401813	1.14303	8.01833	0.160771	10	13.1291
Q32PE9	U6 snRNA-associated Sm-like protein LSm3	SnRNP Sm proteins family	4.67439	1.87289	19.4883	13.6621	0.246254	39.9439																Complex I subunit 4	6	1	5	3	1	1.86576	0.73986	7.79423	2.59945	0.129624	16	13.1289
Q3M4Y3	30S ribosomal protein S21 1	Bacterial ribosomal protein bS21 family	4.67333	1.89176	0	0	0	6.56509																SCAR/WAVE	2	3	0	1	0	1.33264	1.70661	0	10.0419	0	6	13.0812
Q02379	NADH dehydrogenase [ubiquinone] iron-sulfur protein 5 (Complex I-15 kDa) (CI-15 kDa) (NADH-ubiquinone oxidoreductase 15 kDa subunit)	Complex I NDUFS5 subunit family	4.6722	1.40028	5.43587	17.2063	0.229271	28.9439																DNA repair enzymes AP/ExoA	2	1	1	3	0	3.16293	1.10376	0.654551	8.14306	0	7	13.0643
B8E0X9	DNA-directed RNA polymerase subunit omega (RNAP omega subunit) (EC 2.7.7.6) (RNA polymerase omega subunit) (Transcriptase subunit omega)	RNA polymerase subunit omega family	4.6722	0	0	0	0	4.6722																Apolipoprotein O/MICOS complex subunit Mic27	2	2	2	2	1	1.37392	0.550214	1.28781	9.32571	0.524158	9	13.0618
Q95KK4	Single-stranded DNA-binding protein, mitochondrial (Mt-SSB) (MtSSB)		4.6601	0.622418	0	0	0	5.28252																NOP16	1	1	1	1	2	1.72546	0.537787	1.8671	8.40983	0.503621	6	13.0438
Q0MQD7	NADH dehydrogenase [ubiquinone] 1 beta subcomplex subunit 5, mitochondrial (Complex I-SGDH) (CI-SGDH) (NADH-ubiquinone oxidoreductase SGDH subunit)	Complex I NDUFB5 subunit family	4.64593	0.6907	0	0	0	5.33663																URM1	2	1	1	1	1	0.520767	0.25079	2.39714	9.69126	0.175138	6	13.0351
P05094	Alpha-actinin-1 (Alpha-actinin cytoskeletal isoform) (F-actin cross-linking protein) (Non-muscle alpha-actinin-1)	Alpha-actinin family	4.63803	0	1.48721	11.1584	0	17.2836																Rho	18	10	12	16	4	1.55483	1.00562	2.16595	7.65156	0.64912	60	13.0271
A8E4L1	Cytochrome c oxidase assembly protein COX19	COX19 family	4.63721	5.6	16.334	23.9707	0	50.5419																PDCD10	1	1	1	1	1	1.38032	1.1291	2.86714	7.49175	0.157429	5	13.0257
Q13823	Nucleolar GTP-binding protein 2 (Autoantigen NGP-1)	TRAFAC class YlqF/YawG GTPase family, NOG2 subfamily	4.63651	0	0.735029	4.82524	0	10.1968																CAVIN	2	1	3	2	1	1.05896	3.38592	0.65083	7.38788	0.533019	9	13.0166
O08623	Sequestosome-1 (Protein kinase C-zeta-interacting protein) (PKC-zeta-interacting protein) (Ubiquitin-binding protein p62)		4.63233	2.10068	0.605124	0	0	7.33813																ARL6ip	1	0	1	1	0	1.56	0	2.35742	9.08967	0	3	13.0071
Q96DA6	Mitochondrial import inner membrane translocase subunit TIM14 (DnaJ homolog subfamily C member 19)	TIM14 family	4.62812	2.17055	7.09491	14.0793	0.15436	28.1272																EIF-2B alpha/beta/delta subunits	7	4	7	5	1	2.62948	0.804283	1.77784	7.66743	0.119487	24	12.9985
Q06445	Cysteine proteinase inhibitor (Cystatin)	Cystatin family, Phytocystatin subfamily	4.59354	0.608544	0	0	0	5.20208																Beta-catenin	10	1	7	11	2	1.48933	0.655235	1.15578	9.45001	0.200265	31	12.9506
Q9D1K2	V-type proton ATPase subunit F (V-ATPase subunit F) (V-ATPase 14 kDa subunit) (Vacuolar proton pump subunit F)	V-ATPase F subunit family	4.59011	0	2.43083	17.0307	0	24.0516																Protein phosphatase inhibitor 2	2	2	2	2	1	2.20368	2.46004	4.48581	3.4706	0.291451	9	12.9116
Q14964	Ras-related protein Rab-39A (Rab-39)	Small GTPase superfamily, Rab family	4.58938	0	0.604158	0	0	5.19354																RNase PH	6	6	7	9	1	2.15245	0.861814	4.18618	5.46449	0.194731	29	12.8597
Q28EB4	Nucleosome assembly protein 1-like 1	Nucleosome assembly protein (NAP) family	4.5772	16.96	54.0861	49.1818	0.129602	124.935																CDKN2 cyclin-dependent kinase inhibitor	2	1	1	4	0	1.94825	5.30143	4.91576	0.666105	0	8	12.8315
P31944	Caspase-14 (CASP-14) (EC 3.4.22.-) [Cleaved into: Caspase-14 subunit p17, mature form; Caspase-14 subunit p10, mature form; Caspase-14 subunit p20, intermediate form; Caspase-14 subunit p8, intermediate form]	Peptidase C14A family	4.57077	0	0	5.15209	0.602506	10.3254																Proteasome subunit S1	1	0	1	2	0	2.25387	0	0.879264	9.68802	0	4	12.8212
O00422	Histone deacetylase complex subunit SAP18 (18 kDa Sin3-associated polypeptide) (2HOR0202) (Cell growth-inhibiting gene 38 protein) (Sin3-associated polypeptide p18)	SAP18 family	4.56874	2.39477	0.790631	27.8476	1.0675	36.6692																Peptidase M16	4	2	6	7	1	1.87255	0.949422	2.39378	7.4234	0.13642	20	12.7756
Q13435	Splicing factor 3B subunit 2 (Pre-mRNA-splicing factor SF3b 145 kDa subunit) (SF3b145) (Spliceosome-associated protein 145) (SAP 145)		4.56576	1.13066	1.96961	12.1336	0	19.7996																NudC	1	1	1	1	1	2.94957	2.70587	1.60648	5.12959	0.379232	5	12.7707
Q3T0K2	T-complex protein 1 subunit gamma (TCP-1-gamma) (CCT-gamma)	TCP-1 chaperonin family	4.55964	3.52643	0	0	0	8.08607																Heat shock protein 70	13	6	9	16	6	3.32549	1.53146	1.38849	5.92732	0.562356	50	12.7351
Q6SEG5	Ubiquitin carboxyl-terminal hydrolase isozyme L1 (UCH-L1) (EC 3.4.19.12) (Ubiquitin thioesterase L1)	Peptidase C12 family	4.51371	8.84991	0	0	0	13.3636																TRAPP small subunits	9	6	9	7	6	1.61234	0.754645	0.919425	9.21114	0.21129	37	12.7088
P09589	Histone H2A, sperm (Fragment)	Histone H2A family	4.50871	0	0	0	0	4.50871																NOA36	1	1	1	1	1	0.801097	2.81075	0.379761	8.2848	0.405978	5	12.6824
Q62048	Astrocytic phosphoprotein PEA-15 (15 kDa phosphoprotein enriched in astrocytes)		4.48481	0.639913	2.73488	20.3057	0.778873	28.9442																RNF121	1	0	2	1	0	0.0176142	0	0.48615	12.1003	0	4	12.6041
Q13490	Baculoviral IAP repeat-containing protein 2 (EC 2.3.2.27) (Cellular inhibitor of apoptosis 1) (C-IAP1) (IAP homolog B) (Inhibitor of apoptosis protein 2) (hIAP-2) (hIAP2) (RING finger protein 48) (RING-type E3 ubiquitin transferase BIRC2) (TNFR2-TRAF-signaling complex protein 2)	IAP family	4.46837	7.88537	0	1.86699	0	14.2207																Mediator complex subunit 28	2	1	2	2	1	1.38243	6.62626	1.04961	3.44118	0.081483	8	12.581
Q69ZC8	GPALPP motifs-containing protein 1		4.46805	0.216552	0	7.0162	0	11.7008																Somatostatin	0	0	0	1	0	0	0	0	12.5526	0	1	12.5526
Q95313	Male-enhanced antigen 1 (MEA-1)		4.46379	2.78716	3.2558	19.1312	1.4058	31.0437																Acid ceramidase	1	1	1	2	0	1.067	0.247315	1.76062	9.41661	0	5	12.4915
P60775	Erabutoxin a (ETXA) (Ea) (Short neurotoxin 1a)	Snake three-finger toxin family, Short-chain subfamily, Type I alpha-neurotoxin sub-subfamily	4.45843	0.498127	0	0	0	4.95656																Glutamate--tRNA ligase type 2 sub; Class-II aminoacyl-tRNA synthetase	2	1	1	2	0	4.92659	5.45621	1.42706	0.652923	0	6	12.4628
P63048	Ubiquitin-60S ribosomal protein L40 (Ubiquitin A-52 residue ribosomal protein fusion product 1) [Cleaved into: Ubiquitin; 60S ribosomal protein L40 (CEP52)]	Ubiquitin family; Eukaryotic ribosomal protein eL40 family	4.45691	0.189202	0.0770536	0.714057	0.252252	5.68947																ZC3H15/TMA46	4	1	3	1	0	3.36571	2.87223	2.14283	4.03101	0	9	12.4118
P30999	Catenin delta-1 (Cadherin-associated Src substrate) (CAS) (p120 catenin) (p120(ctn)) (p120(cas))	Beta-catenin family	4.4547	3.08287	0.483784	15.2294	0	23.2508																Mitochondrion-specific ribosomal protein mL49	1	1	2	3	1	0.277645	2.89382	2.75185	6.30462	0.116062	8	12.344
Q9EQS0	Transaldolase (EC 2.2.1.2)	Transaldolase family, Type 1 subfamily	4.45213	1.48457	4.27011	117.026	0	127.233																Isochorismatase	2	1	2	2	1	0.54963	1.00393	3.01473	7.59671	0.164133	8	12.3291
Q8R034	Anaphase-promoting complex subunit 13 (APC13) (Cyclosome subunit 13)	APC13 family	4.45157	1.04992	2.84174	3.74906	0.157006	12.2493																PAF1	2	1	1	1	0	2.42774	1.06292	1.23079	7.5757	0	5	12.2971
Q8LFJ5	Multifunctional methyltransferase subunit TRM112 homolog A (Multifunctional methyltransferase subunit TRM112-like protein At1g22270) (Protein SMALL ORGAN 2) (tRNA methyltransferase 112 homolog A) (AtTRM112a)	TRM112 family	4.42989	0	0	0	0	4.42989																Complex I subunit 3	6	3	6	4	3	1.18669	0.184515	3.68991	7.0044	0.199764	22	12.2653
Q6UFZ9	14-3-3 protein beta/alpha-1 (Protein 14-3-3B1)	14-3-3 family	4.42514	0.779177	2.17011	90.4288	0.316695	98.1199																Pseudouridine synthase TruB	1	0	2	3	1	6.76943	0	2.87439	2.29309	0.290383	7	12.2273
Q9NPJ3	Acyl-coenzyme A thioesterase 13 (Acyl-CoA thioesterase 13) (EC 3.1.2.-) (Thioesterase superfamily member 2) [Cleaved into: Acyl-coenzyme A thioesterase 13, N-terminally processed]	Thioesterase PaaI family	4.42482	5.88371	2.72143	35.9782	0	49.0082																Histone deacetylase	4	1	4	9	1	0.850461	0.181274	6.55303	4.09248	0.544478	19	12.2217
Q3ZCK9	Proteasome subunit alpha type-4 (EC 3.4.25.1)	Peptidase T1A family	4.42183	13.4152	35.2974	59.0777	0.422124	112.634																CD3Z/FCER1G	1	2	1	1	2	1.40996	0.508892	6.61746	3.35444	0.256219	7	12.147
Q3T0E3	Cytochrome c oxidase assembly factor 3 homolog, mitochondrial (Coiled-coil domain-containing protein 56)	COA3 family	4.41723	0	0	0	0	4.41723																Endosulfine	2	2	3	2	1	1.05782	2.57308	3.07793	4.86214	0.554301	10	12.1253
Q9P0U1	Mitochondrial import receptor subunit TOM7 homolog (Translocase of outer membrane 7 kDa subunit homolog)	Tom7 family	4.41113	6.11174	36.5714	51.318	0.544355	98.9566																SPTSS	2	1	2	2	1	0.554822	0.251189	3.26374	7.93039	0.117611	8	12.1177
Q4V838	Protein LTV1 homolog	LTV1 family	4.40811	0	0	0	0	4.40811																Dynein light chain Tctex-type	2	3	3	3	1	0.804888	0.593812	6.22204	4.22684	0.259054	12	12.1066
Q8AVM3	Myelin protein zero-like protein 3	Myelin P0 protein family	4.39437	0	0	0	0	4.39437																Complex I 30 kDa subunit	1	1	1	2	1	1.48287	0.463912	1.4868	8.49559	0.174262	6	12.1034
P23438	Translocon-associated protein subunit beta (TRAP-beta) (Glycoprotein 25H) (gp25H) (Signal sequence receptor subunit beta) (SSR-beta)	TRAP-beta family	4.38153	2.54444	1.95446	29.5435	0.0349048	38.4588																Peptidase M2	1	1	0	1	0	1.86075	2.35957	0	7.807	0	3	12.0273
Q99020	Heterogeneous nuclear ribonucleoprotein A/B (hnRNP A/B) (CArG-binding factor-A) (CBF-A)		4.36128	1.10405	3.32936	10.9108	0.539974	20.2455																Mediator complex subunit 31	1	1	1	2	1	1.8636	0.689113	4.77631	4.61009	0.067924	6	12.007
Q7ZXB8	Polyadenylate-binding protein 2-B (PABP-2-B) (Poly(A)-binding protein 2-B) (Nuclear poly(A)-binding protein 1-B) (Poly(A)-binding protein II-B) (PABII-B) (Polyadenylate-binding nuclear protein 1-B) (XLnPABP2-B) (nPABP2-B) (xPABPII-B)		4.36057	9.15123	3.69897	6.44828	0	23.6591																Glycosyl hydrolase 30	1	0	0	1	0	0.465242	0	0	11.5283	0	2	11.9935
Q6GP53	N-alpha-acetyltransferase 50 (EC 2.3.1.258) (N-acetyltransferase NAT13) (N-epsilon-acetyltransferase 50) (EC 2.3.1.-) (NatE catalytic subunit)	Acetyltransferase family, GNAT subfamily	4.34865	1.98608	5.83816	53.7693	0.0577635	66																Prokaryotic/mitochondrial release factor	5	3	4	8	0	0.935974	1.07328	3.35326	6.60872	0	20	11.9712
O35130	Ribosomal RNA small subunit methyltransferase NEP1 (EC 2.1.1.-) (18S rRNA (pseudouridine(1248)-N1)-methyltransferase) (18S rRNA Psi1248 methyltransferase) (Nucleolar protein EMG1 homolog) (Protein C2f) (Ribosome biogenesis protein NEP1)	Class IV-like SAM-binding methyltransferase superfamily, RNA methyltransferase NEP1 family	4.33158	2.95662	1.42886	13.076	0.160875	21.9539																SMN	4	2	4	4	0	0.807129	2.1479	3.09767	5.9075	0	14	11.9602
Q9DCG9	Multifunctional methyltransferase subunit TRM112-like protein (tRNA methyltransferase 112 homolog)	TRM112 family	4.32298	1.14788	6.3352	2.52222	0	14.3283																FAM3	5	5	6	6	0	3.78832	1.31429	1.43305	5.40933	0	22	11.945
Q3B748	Protein LLP homolog (Protein LAPS18-like)	Learning-associated protein family	4.31994	7.33084	33.3489	11.9008	0.935375	57.8359																MTFP1	1	0	1	1	1	0.837322	0	0.697147	10.0076	0.401875	4	11.9439
Q9H446	RWD domain-containing protein 1 (DRG family-regulatory protein 2)	RWDD1/GIR2 family	4.30492	0	0	0	0.749813	5.05473																Bacterial ribosomal protein bS16	1	1	3	6	2	4.96204	0.484683	1.62902	4.6054	0.229808	13	11.911
Q17QI1	Trafficking protein particle complex subunit 1	TRAPP small subunits family, BET5 subfamily	4.30165	3.00161	3.12112	25.2162	0	35.6406																RBM5/RBM10	3	1	2	3	0	3.04295	4.81683	3.30078	0.709133	0	9	11.8697
O35523	Proteasome subunit beta type-9 (EC 3.4.25.1) (Low molecular mass protein 2) (Macropain chain 7) (Multicatalytic endopeptidase complex chain 7) (Proteasome chain 7) (Proteasome subunit beta-1i) (Really interesting new gene 12 protein)	Peptidase T1B family	4.29791	0	0	0	0	4.29791																SMCO4	1	1	1	1	1	2.08458	0.930962	0.93354	7.67682	0.232607	5	11.8585
Q4RGM4	39S ribosomal protein L33, mitochondrial (L33mt) (MRP-L33)	Bacterial ribosomal protein bL33 family	4.28598	7.5153	10.2996	12.1555	0.0972704	34.3537																Syndecan proteoglycan	1	2	1	4	1	4.17052	2.02894	1.76352	3.49801	0.372212	9	11.8332
O14519	Cyclin-dependent kinase 2-associated protein 1 (CDK2-associated protein 1) (Deleted in oral cancer 1) (DOC-1) (Putative oral cancer suppressor)	CDK2AP family	4.28049	9.67218	2.20643	3.00302	0.336394	19.4985																KHDRBS	1	1	3	2	1	5.78529	0.179931	1.04065	4.06428	0.761667	8	11.8318
Q9D0Y8	39S ribosomal protein L52, mitochondrial (L52mt) (MRP-L52)	Mitochondrion-specific ribosomal protein mL52 family	4.27779	2.09405	1.96164	14.0914	0.769463	23.1943																APC13	1	1	1	1	1	4.45157	0.621779	2.84174	3.74906	0.144542	5	11.8087
Q68G58	DNA-(apurinic or apyrimidinic site) lyase 2 (EC 3.1.-.-) (EC 4.2.99.18) (APEX nuclease 2) (Apurinic-apyrimidinic endonuclease 2) (AP endonuclease 2)	DNA repair enzymes AP/ExoA family	4.27486	0	0	1.66883	0	5.94369																Centrin	3	2	3	2	0	0.68719	1.44958	1.26133	8.35251	0	10	11.7506
Q28CH3	UDP-N-acetylhexosamine pyrophosphorylase-like protein 1 (EC 2.7.7.-)	UDPGP type 1 family	4.27114	0	0	0	0	4.27114																V-ATPase F subunit	2	1	1	3	1	2.57664	0.213892	2.43083	6.17481	0.327083	8	11.7233
Q9UNL2	Translocon-associated protein subunit gamma (TRAP-gamma) (Signal sequence receptor subunit gamma) (SSR-gamma)	TRAP-gamma family	4.2681	1.42382	8.75858	34.3878	0.308206	49.1465																NDRG	3	3	1	1	0	0.751375	2.483	1.01473	7.46977	0	8	11.7189
O19069	Succinate--CoA ligase [ADP/GDP-forming] subunit alpha, mitochondrial (EC 6.2.1.4) (EC 6.2.1.5) (Succinyl-CoA synthetase subunit alpha) (SCS-alpha)	Succinate/malate CoA ligase alpha subunit family	4.25001	3.60779	1.49938	15.0786	0	24.4358																CDC50/LEM3	3	0	1	2	0	0.532557	0	0.280236	10.8974	0	6	11.7102
Q9BZP6	Acidic mammalian chitinase (AMCase) (EC 3.2.1.14) (Lung-specific protein TSA1902)	Glycosyl hydrolase 18 family, Chitinase class II subfamily	4.247	0	0	0	0	4.247																Hcp beta-lactamase	1	0	1	1	0	3.34607	0	1.13912	7.20084	0	3	11.686
B7ZTW1	Eukaryotic initiation factor 4A-III (eIF-4A-III) (eIF4A-III) (EC 3.6.4.13) (ATP-dependent RNA helicase DDX48) (ATP-dependent RNA helicase eIF4A-3) (DEAD box protein 48) (Eukaryotic translation initiation factor 4A isoform 3)	DEAD box helicase family, eIF4A subfamily	4.24564	0	2.67441	14.2873	0	21.2073																SEC62	2	0	2	1	0	2.00832	0	2.37667	7.2915	0	5	11.6765
Q4KLC4	Neuroguidin-A (EIF4E-binding protein A)	SAS10 family	4.23475	0	0	27.2637	0	31.4984																Phosphoenolpyruvate carboxykinase [GTP]	1	0	1	1	0	0.92699	0	0.420851	10.313	0	3	11.6608
P84688	Toxin To7 (PT-alpha* NaTx7.6) (Toxin Tc50) (Toxin To50)	Long (4 C-C) scorpion toxin superfamily, Sodium channel inhibitor family	4.22839	0	0	0	0	4.22839																Kinectin	1	0	3	2	0	3.08121	0	5.84613	2.70358	0	6	11.6309
P11456	Cation-dependent mannose-6-phosphate receptor (CD Man-6-P receptor) (CD-MPR) (46 kDa mannose 6-phosphate receptor) (MPR 46)		4.20794	7.05839	1.19001	0	0	12.4563																COQ4	2	1	1	1	1	1.41397	0.777686	0.782775	8.52341	0.127529	6	11.6254
Q803Z2	Protein YIPF3 (YIP1 family member 3)	YIP1 family	4.20427	0.789808	2.83581	19.0377	0	26.8676																Complex I 49 kDa subunit	3	1	3	2	0	1.81481	0.788702	3.01842	5.99932	0	9	11.6212
Q9NZM5	Ribosome biogenesis protein NOP53 (Glioma tumor suppressor candidate region gene 2 protein) (Protein interacting with carboxyl terminus 1) (PICT-1) (p60)	NOP53 family	4.1966	10.7187	0	0	0	14.9153																L-isoaspartyl/D-aspartyl protein methyltransferase	3	3	5	6	0	1.58705	1.05095	4.03234	4.94364	0	17	11.614
P00341	L-lactate dehydrogenase A chain (LDH-A) (EC 1.1.1.27) (LDH-M)	LDH/MDH superfamily, LDH family	4.18232	1.18359	2.02135	4.30518	0.446391	12.1388																Ras	22	14	16	20	6	1.35485	1.05769	1.91481	6.79111	0.456731	78	11.5752
Q28FY5	Transmembrane protein 147		4.17814	5.52206	0.728124	0	0	10.4283																PAR3	3	1	1	1	0	1.46368	2.97381	5.09205	2.03449	0	6	11.564
Q8N4Q1	Mitochondrial intermembrane space import and assembly protein 40 (Coiled-coil-helix-coiled-coil-helix domain-containing protein 4)		4.17148	0	0	0	0	4.17148																PspA/IM30	0	0	0	1	0	0	0	0	11.549	0	1	11.549
P49416	Syndecan-4	Syndecan proteoglycan family	4.17052	3.80819	1.76352	12.3842	0.163661	22.2901																CENP-W/WIP1	2	1	3	1	1	0.979815	0.396443	0.724757	9.35363	0.08638	8	11.541
Q5TF58	Intermediate filament family orphan 2	Intermediate filament family	4.16883	5.88258	0	0	0	10.0514																FAD-dependent oxidoreductase 2	1	0	0	1	0	0.24142	0	0	11.2755	0	2	11.5169
Q98953	Protein S100-A6 (Calcyclin) (S100 calcium-binding protein A6)	S-100 family	4.15897	0	4.58413	0	0	8.7431																Dysbindin	1	1	1	1	0	3.61536	0.672377	2.02141	5.19681	0	4	11.506
O15355	Protein phosphatase 1G (EC 3.1.3.16) (Protein phosphatase 1C) (Protein phosphatase 2C isoform gamma) (PP2C-gamma) (Protein phosphatase magnesium-dependent 1 gamma)	PP2C family	4.15543	0	0	3.46421	0	7.61964																UPF0687	1	1	1	1	1	0.388859	1.06727	0.685417	9.0942	0.216037	5	11.4518
O60216	Double-strand-break repair protein rad21 homolog (hHR21) (Nuclear matrix protein 1) (NXP-1) (SCC1 homolog) [Cleaved into: 64-kDa C-terminal product (64-kDa carboxy-terminal product) (65-kDa carboxy-terminal product)]	Rad21 family	4.1528	1.32001	0	0	0	5.47281																SNAPIN	1	1	1	1	1	1.04768	1.80657	0.334978	8.07581	0.179747	5	11.4448
O35857	Mitochondrial import inner membrane translocase subunit TIM44	Tim44 family	4.14863	3.61374	2.76853	1.87938	0	12.4103																NudE	1	1	1	2	0	0.345484	9.81758	0.481258	0.767313	0	5	11.4116
Q7RTV0	PHD finger-like domain-containing protein 5A (PHD finger-like domain protein 5A) (Splicing factor 3B-associated 14 kDa protein) (SF3b14b)	PHF5 family	4.14128	2.17685	23.2215	66.2543	0.701112	96.495																KRI1	1	1	1	1	0	2.58716	1.41777	3.58685	3.80746	0	4	11.3992
Q3ZC89	Methionine aminopeptidase 2 (MAP 2) (MetAP 2) (EC 3.4.11.18) (Initiation factor 2-associated 67 kDa glycoprotein) (p67) (p67eIF2) (Peptidase M)	Peptidase M24A family, Methionine aminopeptidase eukaryotic type 2 subfamily	4.13436	3.5674	1.06647	39.0943	0	47.8625																SF3B4	1	0	1	1	0	1.66438	0	0.949674	8.7807	0	3	11.3948
Q13948	Protein CASP	CASP family	4.13114	0	0.41272	1.66353	0	6.20739																MFAP1	1	1	1	1	0	0.950304	0.543887	1.60462	8.28065	0	4	11.3795
Q864Z2	Regulator of G-protein signaling 5 (RGS5)		4.12677	1.79018	0.183814	5.80394	0.402114	12.3068																Elbow/Noc	3	3	2	3	1	0.788979	0.936242	1.12939	8.32928	0.184055	12	11.3679
O97797	FXYD domain-containing ion transport regulator 3 (Chloride conductance inducer protein Mat-8) (Mammary tumor 8 kDa protein) (Sodium/potassium-transporting ATPase subunit FXYD3)	FXYD family	4.12267	0	0	0	0	4.12267																TSC-22/Dip/Bun	3	2	4	3	2	1.80472	0.424891	0.51444	8.29708	0.322704	14	11.3638
A4IFR3	Transcription elongation factor 1 homolog	ELOF1 family	4.12023	0.406907	3.73327	25.2256	0.245417	33.7314																SURF1	2	1	1	3	0	0.95634	0.391528	2.80518	7.21015	0	7	11.3632
Q27954	Coatomer subunit alpha (Alpha-coat protein) (Alpha-COP) (HEP-COP) (HEPCOP) [Cleaved into: Xenin (Xenopsin-related peptide); Proxenin]		4.11575	0	0	2.19032	0	6.30607																Pleiotrophin	2	0	1	2	0	9.83894	0	0.403041	1.1188	0	5	11.3608
Q92541	RNA polymerase-associated protein RTF1 homolog		4.1144	1.31506	0	12.2273	0	17.6568																CRIPT	1	1	2	1	0	0.714539	0.437856	1.53859	8.66956	0	5	11.3605
P82094	TATA element modulatory factor (TMF) (Androgen receptor coactivator 160 kDa protein) (Androgen receptor-associated protein of 160 kDa)		4.10972	4.2888	1.79864	0.944306	0	11.1415																G-protein coupled receptor 3	0	0	0	1	0	0	0	0	11.3309	0	1	11.3309
Q32LM0	Endophilin-B1 (SH3 domain-containing GRB2-like protein B1)	Endophilin family	4.10707	0	3.59903	0	0	7.7061																ERG28	1	1	1	1	0	2.61125	0.463094	2.33568	5.8699	0	4	11.2799
Q8VEM8	Phosphate carrier protein, mitochondrial (Phosphate transport protein) (PTP) (Solute carrier family 25 member 3)	Mitochondrial carrier (TC 2.A.29) family	4.09893	1.60704	9.6483	73.1162	0.530978	89.0014																RRP40	1	1	1	1	0	1.229	0.809567	0.582996	8.6502	0	4	11.2718
Q5ZI03	Corepressor interacting with RBPJ 1 (CBF1-interacting corepressor)		4.09371	7.65217	14.3907	12.7118	0	38.8484																Arf	21	10	24	22	9	1.63612	0.748395	1.62029	6.77879	0.471177	86	11.2548
Q9ES56	Trafficking protein particle complex subunit 4 (Synbindin) (TRS23 homolog)	TRAPP small subunits family, TRAPPC4 subfamily	4.07124	2.41301	0.405272	4.22368	0.0946756	11.2079																RAMP4	3	3	1	3	2	1.2932	0.62156	4.36199	4.73036	0.243739	12	11.2509
Q02247	Blastocyst protein 4		4.06568	0	0	0	0	4.06568																SCO1/2	1	0	1	1	0	1.35367	0	5.07255	4.80644	0	3	11.2327
Q60HE3	NADH dehydrogenase [ubiquinone] iron-sulfur protein 8, mitochondrial (EC 1.6.99.3) (EC 7.1.1.2) (Complex I-23kD) (CI-23kD) (NADH-ubiquinone oxidoreductase 23 kDa subunit)	Complex I 23 kDa subunit family	4.06214	2.01417	3.10179	29.5065	0	38.6846																Mitochondrion-specific ribosomal protein mL65	1	0	1	1	0	0.663099	0	0.50465	10.0406	0	3	11.2083
P50411	Protein phosphatase inhibitor 2 (IPP-2)	Protein phosphatase inhibitor 2 family	4.05557	6.43085	1.58343	6.3138	0.342406	18.7261																Pneumovirus small hydrophobic protein	0	1	0	0	0	0	11.1984	0	0	0	1	11.1984
A6QPI6	Mitochondrial import receptor subunit TOM22 homolog (Translocase of outer membrane 22 kDa subunit homolog)	Tom22 family	4.05538	8.39361	26.1841	36.291	0.581378	75.5055																COX16	0	0	1	2	0	0	0	1.08422	10.1041	0	3	11.1883
Q9CRB9	MICOS complex subunit Mic19 (Coiled-coil-helix-coiled-coil-helix domain-containing protein 3)	MICOS complex subunit Mic19 family, Metazoan Mic19 subfamily	4.04607	2.13459	5.37591	51.2249	0	62.7815																Prostaglandin G/H synthase	0	0	0	2	0	0	0	0	11.1103	0	2	11.1103
Q9YGK8	Iroquois-class homeodomain protein irx-1-A (Iroquois homeobox protein 1-A) (Xiro-1) (Xiro1)	TALE/IRO homeobox family	4.01847	2.01225	1.87981	10.002	0	17.9125																RIO-type Ser/Thr kinase	3	2	2	3	0	0.925771	0.824102	0.780735	8.54801	0	10	11.0786
Q922M7	Ashwin	Ashwin family	4.01198	2.83025	0	0	0	6.84223																EXO70	2	1	2	1	0	0.406031	0.679281	0.931956	9.02725	0	6	11.0445
P15066	Transcription factor jun-D	BZIP family, Jun subfamily	4.01182	0.721704	1.78453	0	0	6.51805																MAPRE	1	1	2	2	0	1.51827	0.281087	0.863618	8.34407	0	6	11.007
Q5ZK88	Paraspeckle component 1	PSPC family	4.00495	0	0	0	0	4.00495																PRP31	2	1	1	1	0	2.72152	3.6057	1.58237	3.0956	0	5	11.0052
Q5ZLF0	Hsc70-interacting protein (Hip) (Protein FAM10A1) (Protein ST13 homolog)	FAM10 family	3.99496	6.29175	4.53696	2.18179	0.464418	17.4699																Archaeal RpoH/eukaryotic RPB5 RNA polymerase subunit	2	3	2	3	1	1.05625	0.253644	2.70093	6.84464	0.148169	11	11.0036
Q1L8Y6	BBSome-interacting protein 1 (BBSome-interacting protein of 10 kDa)	BBIP10 family	3.99232	6.7854	25.7471	3.53338	0.195054	40.2533																CutA	1	1	1	1	1	1.53209	0.375792	2.14584	6.69177	0.237262	5	10.9828
P09215	Protein kinase C delta type (EC 2.7.11.13) (nPKC-delta) [Cleaved into: Protein kinase C delta type regulatory subunit; Protein kinase C delta type catalytic subunit (Sphingosine-dependent protein kinase-1) (SDK1)]	Protein kinase superfamily, AGC Ser/Thr protein kinase family, PKC subfamily	3.99217	0	0	0	0	3.99217																Cornichon	2	2	2	2	0	1.26921	0.173446	2.68021	6.83906	0	8	10.9619
Q15311	RalA-binding protein 1 (RalBP1) (76 kDa Ral-interacting protein) (Dinitrophenyl S-glutathione ATPase) (DNP-SG ATPase) (Ral-interacting protein 1)		3.98627	8.81352	4.05978	8.882	0	25.7416																Bacterial ribosomal protein bL12	2	0	4	6	1	1.88288	0	4.18187	4.61865	0.27821	13	10.9616
P02586	Troponin C, skeletal muscle	Troponin C family	3.95917	0	34.7717	0.479056	0	39.2099																MLF	1	1	0	2	0	1.15247	8.32089	0	1.48275	0	4	10.9561
Q7ZVC4	Charged multivesicular body protein 4b (Chromatin-modifying protein 4b) (CHMP4b)	SNF7 family	3.95518	4.67805	1.33317	21.7134	0.298105	31.9779																Tim44	1	1	1	1	0	4.14863	2.15882	2.76853	1.87938	0	4	10.9554
Q8CH18	Cell division cycle and apoptosis regulator protein 1 (Cell cycle and apoptosis regulatory protein 1) (CARP-1)		3.94695	0	0	0	0	3.94695																UPF0587	2	1	2	3	1	0.444924	0.818986	1.94821	7.49313	0.246577	9	10.9518
Q98TX2	40S ribosomal protein S3a	Eukaryotic ribosomal protein eS1 family	3.93894	0	0.47811	0	0	4.41705																XPA	1	1	2	1	1	2.43997	0.129723	0.969185	7.19321	0.21474	6	10.9468
P41512	DNA topoisomerase 1 (EC 5.6.2.2) (DNA topoisomerase I)	Type IB topoisomerase family	3.93606	8.20222	32.5109	0	0	44.6492																Mitochondrion-specific ribosomal protein mS26	1	1	1	1	0	6.50366	1.3253	0.498871	2.57336	0	4	10.9012
P49459	Ubiquitin-conjugating enzyme E2 A (EC 2.3.2.23) (E2 ubiquitin-conjugating enzyme A) (RAD6 homolog A) (HR6A) (hHR6A) (Ubiquitin carrier protein A) (Ubiquitin-protein ligase A)	Ubiquitin-conjugating enzyme family	3.93021	2.59835	5.01187	21.8498	0.729339	34.1196																WAL	3	2	3	4	0	4.158	3.61142	1.62321	1.50784	0	12	10.9005
Q12983	BCL2/adenovirus E1B 19 kDa protein-interacting protein 3	NIP3 family	3.92813	6.7303	0.544305	1.304	0	12.5067																MICU1	3	1	2	2	0	1.14079	0.41263	3.31763	6.02669	0	8	10.8977
Q9ULV4	Coronin-1C (Coronin-3) (hCRNN4)	WD repeat coronin family	3.92676	1.71438	0.751061	9.37842	0.576052	16.3467																ATG3	2	1	2	1	0	0.817248	0.368514	0.667126	8.99665	0	6	10.8495
Q5REM2	Leydig cell tumor 10 kDa protein homolog	UPF0390 family	3.91846	0	0.51542	0	0	4.43388																MiT/TFE	1	1	0	2	0	0.623292	9.31533	0	0.907478	0	4	10.8461
Q9CQA6	Coiled-coil-helix-coiled-coil-helix domain-containing protein 1 (28S ribosomal protein S37, mitochondrial) (MRP-S37)	Mitochondrion-specific ribosomal protein mS37 family	3.91841	2.18868	7.12379	8.35831	0	21.5892																Bacterial ribosomal protein bL9	1	0	1	5	0	5.19935	0	0.469822	5.07341	0	7	10.7426
A0A023PYD7	Putative uncharacterized membrane protein YDR187C		3.89231	2.16182	0.621338	28.2721	2.01364	36.9612																WD repeat SEC13	2	3	2	2	1	1.10287	1.7053	1.2981	6.24315	0.389041	10	10.7385
P50143	T-complex protein 1 subunit gamma (TCP-1-gamma) (CCT-gamma)	TCP-1 chaperonin family	3.89231	0	0	22.4779	0.368366	26.7386																NnrE/AIBP	1	0	1	2	0	0.52161	0	4.24417	5.96896	0	4	10.7347
Q4R4E4	Vacuolar fusion protein MON1 homolog B	MON1/SAND family	3.89122	0.753631	0	7.46189	0	12.1067																LAMTOR1	1	1	1	1	1	2.11713	1.09755	0.542606	6.55223	0.421712	5	10.7312
Q8C1B7	Septin-11	TRAFAC class TrmE-Era-EngA-EngB-Septin-like GTPase superfamily, Septin GTPase family	3.89035	8.02975	0.22205	0.930018	0.118009	13.1902																BORCS8	2	1	2	1	1	1.17088	0.824457	1.30644	7.20672	0.18618	7	10.6947
P18470	DLA class II histocompatibility antigen, DR-1 beta chain	MHC class II family	3.88114	0	0	0	0	3.88114																Unc-93	1	1	0	1	0	2.90734	3.0438	0	4.71543	0	3	10.6666
P70483	Striatin	WD repeat striatin family	3.87579	1.17625	1.50411	0	0	6.55615																ATP12	1	1	1	1	0	1.80004	1.02391	2.80106	5.02379	0	4	10.6488
P10111	Peptidyl-prolyl cis-trans isomerase A (PPIase A) (EC 5.2.1.8) (Cyclophilin A) (Cyclosporin A-binding protein) (Rotamase A) (p1B15) (p31) [Cleaved into: Peptidyl-prolyl cis-trans isomerase A, N-terminally processed]	Cyclophilin-type PPIase family, PPIase A subfamily	3.87087	0	0.328822	0.77451	0	4.9742																SINA (Seven in absentia)	3	0	2	2	0	0.605371	0	0.847042	9.17914	0	7	10.6316
O97557	Tuftelin (Fragment)	Tuftelin family	3.86827	0.480841	0	1.82647	0	6.17558																PBDC1	1	1	1	1	0	3.06956	1.19037	0.737154	5.63263	0	4	10.6297
Q5FVK8	ARL14 effector protein (ARF7 effector protein)		3.85241	0	4.18885	19.1053	0	27.1466																UPF0160 (MYG1)	1	1	2	1	0	6.49687	0.616919	0.533468	2.97282	0	5	10.6201
O70377	Synaptosomal-associated protein 23 (SNAP-23) (Vesicle-membrane fusion protein SNAP-23)	SNAP-25 family	3.85142	6.70138	1.21524	8.06464	1.31077	21.1435																GADD45	3	2	3	2	2	1.32163	2.09769	2.69979	4.36512	0.126501	12	10.6107
Q5FVI3	Leucine-rich repeat-containing protein 57		3.85142	0	0.933867	6.04472	0	10.83																Bacterial ribosomal protein bL17	2	3	1	6	1	2.84036	0.405692	3.30068	3.55811	0.495997	13	10.6008
Q6EE31	T-complex protein 1 subunit theta (TCP-1-theta) (CCT-theta)	TCP-1 chaperonin family	3.84858	8.95434	0.247659	15.7389	0.152479	28.942																Ubiquitin-conjugating enzyme	37	19	38	39	16	1.36399	0.897789	1.23885	6.69835	0.363532	149	10.5625
O73817	Proteasome subunit beta type-3 (EC 3.4.25.1) (Proteasome chain 13) (Proteasome component C10-II) (Proteasome theta chain)	Peptidase T1B family	3.84846	1.44697	1.12775	14.2512	0.091959	20.7663																Citrate synthase	2	2	2	3	1	3.75099	0.867978	1.35559	4.46188	0.12161	10	10.558
P23251	Cold-regulated protein 1 (Fragment)		3.84272	0	0	0	0	3.84272																Integrin alpha chain	3	3	1	1	0	0.283156	0.680106	0.0947568	9.4999	0	8	10.5579
O00560	Syntenin-1 (Melanoma differentiation-associated protein 9) (MDA-9) (Pro-TGF-alpha cytoplasmic domain-interacting protein 18) (TACIP18) (Scaffold protein Pbp1) (Syndecan-binding protein 1)		3.84064	0.335806	2.1025	19.7498	0.17357	26.2023																MYDGF	1	1	2	1	0	2.28705	1.65958	1.05021	5.53637	0	5	10.5332
P50395	Rab GDP dissociation inhibitor beta (Rab GDI beta) (Guanosine diphosphate dissociation inhibitor 2) (GDI-2)	Rab GDI family	3.82854	0	22.4653	27.4967	0.363929	54.1545																COQ7	1	1	1	1	1	1.05272	0.477856	2.44661	6.10161	0.423	5	10.5018
Q58DU5	Proteasome subunit alpha type-3 (EC 3.4.25.1)	Peptidase T1A family	3.81363	2.73986	7.6933	13.4916	0.658651	28.397																UPF0440	0	0	1	0	0	0	0	10.4951	0	0	1	10.4951
A1L243	LRP chaperone MESD (LDLR chaperone MESD) (Mesoderm development candidate 2) (Mesoderm development protein)	MESD family	3.80484	1.43301	0	0	0	5.23785																Oligoribonuclease	1	0	2	2	0	3.18463	0	1.12649	6.15106	0	5	10.4622
Q9D0B5	Thiosulfate sulfurtransferase/rhodanese-like domain-containing protein 3 (Rhodanese domain-containing protein 3)		3.79962	0.468146	0.993191	13.1674	0.186081	18.6144																BAR homeobox	0	0	1	2	0	0	0	7.22722	3.19427	0	3	10.4215
Q0P5H2	Deoxynucleotidyltransferase terminal-interacting protein 2		3.79645	2.46182	3.09172	2.58505	0	11.935																NDUFAF4	1	1	2	1	0	1.74354	1.04552	0.235648	7.37142	0	5	10.3961
O42877	rRNA-processing protein fcf2	FCF2 family	3.78981	0	0	1.62878	0	5.41859																Type 3	1	2	0	0	2	1.82914	8.47393	0	0	0.09255	5	10.3956
O95989	Diphosphoinositol polyphosphate phosphohydrolase 1 (DIPP-1) (EC 3.6.1.52) (Diadenosine 5',5'''-P1,P6-hexaphosphate hydrolase 1) (EC 3.6.1.-) (Nucleoside diphosphate-linked moiety X motif 3) (Nudix motif 3)	Nudix hydrolase family, DIPP subfamily	3.77773	0	0.206771	2.68798	0.114982	6.78746																SAICAR synthetase ; AIR carboxylase	1	1	1	1	0	1.10464	0.169158	0.801588	8.30163	0	4	10.377
Q6DGJ3	Mitochondrial import inner membrane translocase subunit Tim13	Small Tim family	3.7597	3.71947	10.1142	15.2405	0.111681	32.9456																KRTAP type 3	3	3	1	0	5	0.708413	8.75462	0.639087	0	0.254819	12	10.3569
Q9Y5K6	CD2-associated protein (Adapter protein CMS) (Cas ligand with multiple SH3 domains)		3.74977	0.369587	1.90404	0	0	6.0234																GAR1	1	1	1	1	0	1.89589	0.681855	2.8686	4.87713	0	4	10.3235
Q8GZ45	Probable threonine--tRNA ligase, cytoplasmic (EC 6.1.1.3) (Threonyl-tRNA synthetase) (ThrRS)	Class-II aminoacyl-tRNA synthetase family	3.74638	0	0	0.379981	0	4.12636																FBPase class 1	2	1	2	2	0	0.817909	0.668594	0.306967	8.50748	0	7	10.3009
O43390	Heterogeneous nuclear ribonucleoprotein R (hnRNP R)		3.74309	0.714622	0.607642	9.69737	0.184534	14.9473																IMPDH/GMPR	6	3	3	7	0	1.94535	0.902117	5.16856	2.25185	0	19	10.2679
P55859	Purine nucleoside phosphorylase (PNP) (EC 2.4.2.1) (Inosine phosphorylase) (Inosine-guanosine phosphorylase)	PNP/MTAP phosphorylase family	3.73637	0.535154	3.74681	5.01297	0.31252	13.3438																SMP-30/CGR1	0	0	1	1	0	0	0	0.659595	9.59796	0	2	10.2576
Q6TEK5	Vitamin K epoxide reductase complex subunit 1-like protein 1 (VKORC1-like protein 1) (EC 1.17.4.4)	VKOR family	3.72438	2.00776	0.368778	0	0	6.10092																Ser/Thr protein kinase	15	2	16	21	1	1.26753	5.55031	0.855964	1.69931	0.867391	55	10.2405
Q9DED4	Cold-inducible RNA-binding protein B (Cold-inducible RNA-binding protein 2) (xCIRP2) (Glycine-rich RNA-binding protein CIRP-B)		3.71768	0.807305	256.875	0.375408	7.71068	269.486																SDO1/SBDS	2	1	1	1	0	0.748031	0.91085	0.964334	7.59821	0	5	10.2214
A1L2W9	Pleckstrin homology-like domain family A member 2 (Imprinted in placenta and liver protein)	PHLDA2 family	3.71723	0.436824	3.25698	3.45677	0.597819	11.4656																Antp homeobox	7	9	16	9	4	1.05231	1.60523	2.61203	4.23639	0.651965	45	10.1579
Q28F67	Aspartate aminotransferase, mitochondrial (mAspAT) (EC 2.6.1.1) (EC 2.6.1.7) (Glutamate oxaloacetate transaminase 2) (Kynurenine aminotransferase 4) (Kynurenine aminotransferase IV) (Kynurenine--oxoglutarate transaminase 4) (Kynurenine--oxoglutarate transaminase IV) (Transaminase A)	Class-I pyridoxal-phosphate-dependent aminotransferase family	3.70703	0	0	8.14595	0	11.853																RRM half pint	1	1	1	1	0	5.47423	1.312	2.45257	0.83541	0	4	10.0742
Q9UIG0	Tyrosine-protein kinase BAZ1B (EC 2.7.10.2) (Bromodomain adjacent to zinc finger domain protein 1B) (Williams syndrome transcription factor) (Williams-Beuren syndrome chromosomal region 10 protein) (Williams-Beuren syndrome chromosomal region 9 protein) (hWALp2)	WAL family, BAZ1B subfamily	3.70414	4.7862	0	0.692206	0	9.18255																TMEM45	2	0	2	1	0	0.747517	0	2.05657	7.18798	0	5	9.99207
Q5RCM9	Cyclic AMP-responsive element-binding protein 3-like protein 2 (cAMP-responsive element-binding protein 3-like protein 2) [Cleaved into: Processed cyclic AMP-responsive element-binding protein 3-like protein 2]	BZIP family, ATF subfamily	3.69552	0	0	0	0	3.69552																Sulfotransferase 1	10	3	8	8	1	0.931594	0.649849	0.501463	7.45473	0.453327	30	9.99096
Q6NU12	Mitochondrial intermembrane space import and assembly protein 40-A (Coiled-coil-helix-coiled-coil-helix domain-containing protein 4-A)		3.67472	0.727546	2.98084	2.93156	0.121109	10.4358																SNF2/RAD54 helicase	3	5	3	8	0	2.8162	4.94503	1.01302	1.19849	0	19	9.97274
P14866	Heterogeneous nuclear ribonucleoprotein L (hnRNP L)		3.67242	0.254055	1.19893	15.5237	0.123004	20.7721																Calponin	8	4	6	6	3	0.698902	0.744967	1.6541	6.27641	0.551538	27	9.92592
P23403	40S ribosomal protein S20 (S22)	Universal ribosomal protein uS10 family	3.67214	72.1188	0.672291	513.45	3.06489	592.978																CCDC134	1	1	1	1	0	0.33123	0.982465	3.54169	5.03154	0	4	9.88692
P79769	Translin (EC 3.1.-.-) (Component 3 of promoter of RISC) (C3PO)	Translin family	3.66952	0.125656	0	0	0.223352	4.01853																Protamine P1	11	17	8	12	29	1.62843	0.988119	0.957644	5.95553	0.336298	77	9.86602
A7H6X6	Ribosomal RNA large subunit methyltransferase H (EC 2.1.1.177) (23S rRNA (pseudouridine1915-N3)-methyltransferase) (23S rRNA m3Psi1915 methyltransferase) (rRNA (pseudouridine-N3-)-methyltransferase RlmH)	RNA methyltransferase RlmH family	3.66854	0	0	0	0	3.66854																SNF8	1	1	0	1	0	1.88837	1.08622	0	6.83883	0	3	9.81342
Q9H7B2	Ribosome production factor 2 homolog (Brix domain-containing protein 1) (Ribosome biogenesis protein RPF2 homolog)	RPF2 family	3.66471	0	0	0	0	3.66471																BBP/SF1	1	1	1	1	0	2.8259	0.714512	1.93308	4.32417	0	4	9.79766
O14907	Tax1-binding protein 3 (Glutaminase-interacting protein 3) (Tax interaction protein 1) (TIP-1) (Tax-interacting protein 1)		3.66449	0.186268	4.69871	24.7466	0.501901	33.798																PINX1	1	1	2	1	0	0.134028	0.819069	3.19377	5.64435	0	5	9.79122
Q6PGE7	Sodium-dependent proline transporter (Solute carrier family 6 member 7)	Sodium:neurotransmitter symporter (SNF) (TC 2.A.22) family, SLC6A7 subfamily	3.65398	0.0279452	0	1.54919	0	5.23112																SGF29	1	1	1	1	0	0.779797	0.547794	0.598376	7.85192	0	4	9.77789
Q9IA79	Probable Bax inhibitor 1 (BI-1) (Testis-enhanced gene transcript protein homolog) (Transmembrane BAX inhibitor motif-containing protein 6)	BI1 family	3.64769	3.81521	1.42932	26.5436	0	35.4358																DUTPase	1	1	1	3	0	0.674209	0.620774	0.651272	7.8215	0	6	9.76776
Q2HJ54	Phosphatidylinositol transfer protein alpha isoform (PI-TP-alpha) (PtdIns transfer protein alpha) (PtdInsTP alpha) (Phosphatidylinositol-transfer protein 35 kDa isoform) (PI-TP 35 kda isoform)	PtdIns transfer protein family, PI transfer class I subfamily	3.64717	0.590994	1.3575	0	0	5.59566																MCRIP	3	1	3	2	1	0.768021	0.098141	0.529958	8.14588	0.209446	10	9.75144
Q3MHP1	Ubiquitin-conjugating enzyme E2 L3 (EC 2.3.2.23) (E2 ubiquitin-conjugating enzyme L3) (Ubiquitin carrier protein L3) (Ubiquitin-protein ligase L3)	Ubiquitin-conjugating enzyme family	3.64501	0.571164	2.48863	11.7656	2.2037	20.6741																Uroplakin-3	0	0	1	0	0	0	0	9.63713	0	0	1	9.63713
P11926	Ornithine decarboxylase (ODC) (EC 4.1.1.17)	Orn/Lys/Arg decarboxylase class-II family	3.64058	0.307474	0	2.82016	0.248825	7.01704																SF3B5	1	1	1	1	1	1.79655	1.57027	0.533017	5.5228	0.181757	5	9.60439
Q8BH69	Selenide, water dikinase 1 (EC 2.7.9.3) (Selenium donor protein 1) (Selenophosphate synthase 1)	Selenophosphate synthase 1 family, Class II subfamily	3.63931	0.0677796	0.624952	32.1759	0	36.5079																Deoxyhypusine synthase	1	0	0	1	0	0.308199	0	0	9.26518	0	2	9.57338
Q9DE13	Bromodomain adjacent to zinc finger domain protein 2B (Extracellular matrix protein F22)	WAL family	3.63137	0	0	0	0	3.63137																CCDC43	1	1	1	2	0	0.526521	0.811607	1.75918	6.43333	0	5	9.53064
Q5ZKM0	Dysbindin (Biogenesis of lysosome-related organelles complex 1 subunit 8) (BLOC-1 subunit 8) (Dysbindin-1) (Dystrobrevin-binding protein 1)	Dysbindin family	3.61536	1.47879	2.02141	5.19681	0	12.3124																Villin/gelsolin	7	7	6	10	3	3.27107	2.21117	1.60216	2.14133	0.299122	33	9.52485
Q8TGM6	Protein TAR1 (Transcript antisense to ribosomal RNA protein 1)		3.61187	0.165584	1.08927	12.9887	0.221535	18.077																BCP1	2	1	1	1	1	1.36057	0.280169	0.902601	6.83509	0.145405	6	9.52384
P02434	60S ribosomal protein L35a (L32)	Eukaryotic ribosomal protein eL33 family	3.60727	0	0.787688	0	0	4.39496																CIA30	1	0	1	1	0	3.24164	0	0.690775	5.59039	0	3	9.5228
A3KP48	Protein FAM162B	UPF0389 family	3.60723	0.84218	1.45835	2.83489	0.295657	9.03831																Adaptor complexes medium subunit	4	5	7	9	3	1.92623	0.703552	2.13331	4.56583	0.173731	28	9.50265
Q5ZIJ2	28S ribosomal protein S6, mitochondrial (MRP-S6) (S6mt)	Bacterial ribosomal protein bS6 family	3.60507	3.10895	4.24023	80.39	0.312198	91.6564																CTNNBIP1	3	0	2	2	1	0.623326	0	1.14672	7.47408	0.255081	8	9.49921
P38898	Putative uncharacterized protein YHR217C		3.60134	8.27163	2.48207	0	9.64792	24.003																TIP	2	0	2	1	0	0.514281	0	1.47856	7.47131	0	5	9.46415
Q2HJ55	Sorting and assembly machinery component 50 homolog	SAM50/omp85 family	3.59496	0	1.72518	16.5069	0.521454	22.3485																GILT	1	0	1	1	1	1.4986	0	4.91305	2.9322	0.066606	4	9.41046
Q5E9K0	Proteasome subunit beta type-2 (EC 3.4.25.1)	Peptidase T1B family	3.59134	0.221254	10.565	31.9288	0.525323	46.8317																NMT	1	0	1	3	0	8.08284	0	0.201633	1.10765	0	5	9.39213
Q96HQ2	CDKN2AIP N-terminal-like protein (CDKN2A-interacting protein N-terminal-like protein)	CARF family	3.58803	8.72871	1.61746	10.3883	0.452855	24.7754																IFT43	1	1	1	1	0	1.69017	0.378081	0.398279	6.91485	0	4	9.38138
Q9D8P4	39S ribosomal protein L17, mitochondrial (L17mt) (MRP-L17)	Bacterial ribosomal protein bL17 family	3.5875	1.91895	3.30068	18.915	0.825984	28.5481																CENP-X/MHF2	1	0	1	1	1	0.534922	0	1.12121	7.51496	0.196768	4	9.36786
P52565	Rho GDP-dissociation inhibitor 1 (Rho GDI 1) (Rho-GDI alpha)	Rho GDI family	3.5864	3.57754	4.33097	8.68024	0.503276	20.6784																5(3)-deoxyribonucleotidase	3	0	2	2	0	0.65937	0	0.980457	7.7278	0	7	9.36763
Q6DD38	TP53-regulated inhibitor of apoptosis 1-B (p53-inducible cell-survival factor-B) (p53csv-B)	TRIAP1/MDM35 family	3.58209	2.39366	23.9657	11.1728	0.602497	41.7167																TMEM160	1	1	1	1	0	2.01956	0.562451	1.71624	5.03958	0	4	9.33783
Q641B2	Eukaryotic translation initiation factor 3 subunit G-B (eIF3g-B) (Eukaryotic translation initiation factor 3 RNA-binding subunit B) (eIF-3 RNA-binding subunit B) (Eukaryotic translation initiation factor 3 subunit 4-B)	EIF-3 subunit G family	3.57914	0.509496	0	97.363	2.54835	104																ISY1	2	2	1	1	1	0.602565	0.462552	2.38357	5.73482	0.134289	7	9.3178
Q9CR21	Acyl carrier protein, mitochondrial (ACP) (CI-SDAP) (NADH-ubiquinone oxidoreductase 9.6 kDa subunit)	Acyl carrier protein (ACP) family	3.57612	1.58202	15.5502	55.7084	0.276675	76.6934																TMEM86	1	0	0	1	0	0.561445	0	0	8.73314	0	2	9.29459
P52272	Heterogeneous nuclear ribonucleoprotein M (hnRNP M)		3.56437	3.64233	2.23116	20.7888	0.751728	30.9784																Proteasome subunit S2	2	1	1	1	0	1.20574	5.39278	0.947995	1.72848	0	5	9.275
Q9CQX5	Claudin domain-containing protein 1 (Claudin-25)	PMP-22/EMP/MP20 family	3.55629	2.8004	0.188765	0	0	6.54546																Syntrophin	1	0	1	1	0	1.49851	0	1.26281	6.50524	0	3	9.26656
P25708	NADH dehydrogenase [ubiquinone] flavoprotein 1, mitochondrial (EC 1.6.99.3) (EC 7.1.1.2) (Complex I-51kD) (CI-51kD) (NADH dehydrogenase flavoprotein 1) (NADH-ubiquinone oxidoreductase 51 kDa subunit)	Complex I 51 kDa subunit family	3.55056	1.79639	1.80608	3.74265e-05	0	7.15307																Nucleobindin	4	3	2	3	0	1.42566	2.59833	1.52762	3.70979	0	12	9.26141
Q6DBR9	KxDL motif-containing protein 1	KXD1 family	3.55052	2.58975	7.95915	20.0958	0	34.1952																UTP11	1	1	1	1	1	0.716592	0.877216	1.94981	5.49032	0.211183	5	9.24512
Q80W89	NADH dehydrogenase [ubiquinone] 1 alpha subcomplex subunit 11 (Complex I-B14.7) (CI-B14.7) (NADH-ubiquinone oxidoreductase subunit B14.7)	Complex I NDUFA11 subunit family	3.55045	0	1.2573	6.17738	0.313187	11.2983																MEMO1	1	1	1	1	0	1.33284	0.543785	0.78906	6.5648	0	4	9.23048
Q8N488	RING1 and YY1-binding protein (Apoptin-associating protein 1) (APAP-1) (Death effector domain-associated factor) (DED-associated factor) (YY1 and E4TF1-associated factor 1)		3.50741	2.28306	3.78877	0.754631	0	10.3339																FAM20	1	1	1	1	0	0.0814909	3.60316	2.24754	3.26567	0	4	9.19786
Q27I66	TSC22 domain family protein 1 (Transforming growth factor beta-1-induced transcript 4 protein)	TSC-22/Dip/Bun family	3.50447	0.600578	0.396161	0.941213	0.215178	5.6576																Isocitrate and isopropylmalate dehydrogenases	11	2	6	8	1	0.675758	4.26018	0.78534	3.34907	0.118477	28	9.18882
Q3ZD69	Prelamin-A/C [Cleaved into: Lamin-A/C]	Intermediate filament family	3.50005	0	0	0	0	3.50005																Saccharopine dehydrogenase	1	0	1	1	0	0.393568	0	2.01609	6.73587	0	3	9.14553
Q3ZBF7	Prostaglandin E synthase 3 (EC 5.3.99.3) (Cytosolic prostaglandin E2 synthase) (cPGES)	P23/wos2 family	3.49954	3.75451	5.89357	17.6262	0.985498	31.7593																Glycosyltransferase 4	0	0	0	1	0	0	0	0	9.14228	0	1	9.14228
Q3T147	Spliceosome RNA helicase DDX39B (EC 3.6.4.13) (56 kDa U2AF65-associated protein) (DEAD box protein UAP56)	DEAD box helicase family, DECD subfamily	3.49946	2.52635	11.131	0.921441	0	18.0783																WRB/GET1	1	2	1	2	0	0.922257	0.803479	0.163635	7.24575	0	6	9.13512
Q90593	Endoplasmic reticulum chaperone BiP (EC 3.6.4.10) (78 kDa glucose-regulated protein) (GRP-78) (Binding-immunoglobulin protein) (BiP) (Heat shock protein 70 family protein 5) (HSP70 family protein 5) (Heat shock protein family A member 5) (Immunoglobulin heavy chain-binding protein)	Heat shock protein 70 family	3.49425	2.02902	7.69155e-06	0	0.283077	5.80635																Type I cytokine receptor	2	1	1	3	0	0.747458	1.46249	0.571025	6.34832	0	7	9.12929
Q98TF8	60S ribosomal protein L22	Eukaryotic ribosomal protein eL22 family	3.49409	51.4657	0.532299	251.542	1.62484	308.659																Gamma-glutamylcyclotransferase	3	3	3	3	0	7.44577	0.367759	0.673348	0.632688	0	12	9.11956
Q7SYR1	Probable tRNA N6-adenosine threonylcarbamoyltransferase (EC 2.3.1.234) (N6-L-threonylcarbamoyladenine synthase) (t(6)A synthase) (O-sialoglycoprotein endopeptidase) (t(6)A37 threonylcarbamoyladenosine biosynthesis protein osgep) (tRNA threonylcarbamoyladenosine biosynthesis protein osgep)	KAE1 / TsaD family	3.4775	0.288044	0.540164	5.57892	0	9.88463																SMIM12	1	0	2	1	0	2.436	0	2.63309	4.04734	0	4	9.11643
Q9YPJ6	Uncharacterized protein FPV238 (ORF f)		3.47682	3.52953	9.30993	0	0.779819	17.0961																Beta-defensin	6	1	10	4	7	1.0714	0.216232	6.77853	0.90961	0.138517	28	9.1143
P03339	Core protein p15		3.47652	0.325709	0	0	0	3.80223																Epsin	2	1	2	4	0	0.621493	4.83608	1.92296	1.73083	0	9	9.11136
Q5PU49	Protein kinase C delta type (EC 2.7.11.13) (Tyrosine-protein kinase PRKCD) (EC 2.7.10.2) (nPKC-delta) [Cleaved into: Protein kinase C delta type regulatory subunit; Protein kinase C delta type catalytic subunit (Sphingosine-dependent protein kinase-1) (SDK1)]	Protein kinase superfamily, AGC Ser/Thr protein kinase family, PKC subfamily	3.47276	0	2.0288	0	0	5.50156																FAM10	2	0	1	1	2	2.06459	0	4.53696	2.18179	0.312982	6	9.09632
P40618	High mobility group protein B3 (High mobility group protein 2a) (HMG-2a) (High mobility group protein 4) (HMG-4)	HMGB family	3.46964	0.625739	5.71357	18.5482	0.357351	28.7145																RNA polymerase subunit omega	2	1	2	4	4	3.13751	4.17541	0.539781	1.06426	0.125435	13	9.0424
Q80VP5	Probable peptide chain release factor C12orf65 homolog, mitochondrial	Prokaryotic/mitochondrial release factor family	3.46912	2.702	3.38341	0	0	9.55453																Protease inhibitor I35 (TIMP)	4	3	2	2	2	2.3814	2.25833	0.448274	3.77059	0.144515	13	9.00311
Q5R507	F-actin-capping protein subunit beta (CapZ beta)	F-actin-capping protein beta subunit family	3.46408	0.809778	5.08737	26.5074	0.140886	36.0095																Peptidase C1	12	4	14	14	7	0.982113	1.18491	0.82741	5.81812	0.18857	51	9.00112
Q9TUG2	Ski oncogene (Proto-oncogene c-Ski)	SKI family	3.46368	0	0	0	0	3.46368																MAL	4	1	5	8	0	1.38169	1.50844	0.797079	5.30997	0	18	8.99718
Q8UW19	60S ribosomal protein L36	Eukaryotic ribosomal protein eL36 family	3.45988	0	0.880206	0	0	4.34009																AcpS	3	4	2	1	0	0.316379	0.380475	4.258	4.03217	0	10	8.98703
P17861	X-box-binding protein 1 (XBP-1) (Tax-responsive element-binding protein 5) (TREB-5) [Cleaved into: X-box-binding protein 1, cytoplasmic form; X-box-binding protein 1, luminal form]	BZIP family	3.45683	0	1.74863	15.7553	0	20.9608																CWC25	2	1	2	0	0	2.08911	0.972121	5.92055	0	0	5	8.98178
P07688	Cathepsin B (EC 3.4.22.1) (BCSB) [Cleaved into: Cathepsin B light chain; Cathepsin B heavy chain]	Peptidase C1 family	3.45339	2.11661	0	0	0	5.57																Parvalbumin	2	0	2	1	0	0.730627	0	7.63401	0.599819	0	5	8.96446
Q02827	NADH dehydrogenase [ubiquinone] 1 subunit C2 (Complex I-B14.5b) (CI-B14.5b) (NADH-ubiquinone oxidoreductase subunit B14.5b)	Complex I NDUFC2 subunit family	3.45112	1.84518	7.43581	0	0	12.7321																CCDC124	1	1	2	1	0	2.37476	2.06988	0.558423	3.92925	0	5	8.93231
P05081	Adenylate kinase isoenzyme 1 (AK 1) (EC 2.7.4.3) (EC 2.7.4.6) (ATP-AMP transphosphorylase 1) (ATP:AMP phosphotransferase) (Adenylate monophosphate kinase) (Myokinase)	Adenylate kinase family, AK1 subfamily	3.44817	0.814508	0.0867995	1.7524	0	6.10188																Yippee	2	0	3	2	1	1.40129	0	0.732226	6.54554	0.213006	8	8.89206
Q3E7Z4	Uncharacterized protein YIL046W-A		3.44205	0.345695	0	0	0.272178	4.05992																Bcl-2	5	3	5	6	1	1.47646	2.54565	0.618691	4.05815	0.171965	20	8.87091
Q02363	DNA-binding protein inhibitor ID-2 (Class B basic helix-loop-helix protein 26) (bHLHb26) (Inhibitor of DNA binding 2) (Inhibitor of differentiation 2)		3.43473	5.7441	4.72912	16.9023	0.254253	31.0645																CDC37	2	2	4	3	1	1.70716	1.89059	1.04295	3.16551	1.02607	12	8.83228
A1L2Q8	Pyrroline-5-carboxylate reductase 3 (P5C reductase 3) (P5CR 3) (EC 1.5.1.2) (Pyrroline-5-carboxylate reductase-like protein)	Pyrroline-5-carboxylate reductase family	3.42628	0	0.746724	4.71017	0	8.88317																Ephrin	4	3	2	7	0	0.586858	0.286387	6.00327	1.92107	0	16	8.79758
Q9H492	Microtubule-associated proteins 1A/1B light chain 3A (Autophagy-related protein LC3 A) (Autophagy-related ubiquitin-like modifier LC3 A) (MAP1 light chain 3-like protein 1) (MAP1A/MAP1B light chain 3 A) (MAP1A/MAP1B LC3 A) (Microtubule-associated protein 1 light chain 3 alpha)	ATG8 family	3.42118	6.22494	8.29899	42.6645	0.795345	61.405																Eukaryotic RPA43 RNA polymerase subunit	1	1	0	1	0	2.20731	2.24214	0	4.32614	0	3	8.77559
Q13769	THO complex subunit 5 homolog (Functional spliceosome-associated protein 79) (fSAP79) (NF2/meningioma region protein pK1.3) (Placental protein 39.2) (PP39.2) (hTREX90)	THOC5 family	3.41872	0	0	0	0	3.41872																Class-II pyridoxal-phosphate-dependent aminotransferase	5	1	2	5	0	0.564981	0.640119	4.90428	2.64555	0	13	8.75493
Q568N4	Mitochondrial import inner membrane translocase subunit Tim10 B (Mitochondrial import inner membrane translocase subunit Tim9 B) (TIMM10B) (Tim10b)	Small Tim family	3.41613	0.370545	0	1.44667	0	5.23334																SMIM7	1	2	2	2	1	1.44176	0.374678	3.07174	3.63254	0.229057	8	8.74977
P67962	Casein kinase I isoform alpha (CKI-alpha) (EC 2.7.11.1) (CK1)	Protein kinase superfamily, CK1 Ser/Thr protein kinase family, Casein kinase I subfamily	3.40545	0.84512	2.44886	3.62548	0.338284	10.6632																Proteasome subunit S3	1	0	2	1	0	0.854398	0	0.798749	7.08574	0	4	8.73889
P52480	Pyruvate kinase PKM (EC 2.7.1.40) (Pyruvate kinase muscle isozyme)	Pyruvate kinase family	3.4052	0	0.663174	0	0	4.06837																Heme-copper respiratory oxidase	2	0	5	6	0	1.90639	0	6.47189	0.356009	0	13	8.73429
Q6GNJ8	Vacuolar protein sorting-associated protein 72 homolog (Transcription factor-like 1)	VPS72/YL1 family	3.40193	0	0.57558	2.19209	0	6.1696																DUOXA	0	0	0	1	0	0	0	0	8.72962	0	1	8.72962
Q15056	Eukaryotic translation initiation factor 4H (eIF-4H) (Williams-Beuren syndrome chromosomal region 1 protein)		3.40046	0	0.092	9.95622	0	13.4487																HAX1	0	0	2	1	0	0	0	1.79635	6.92674	0	3	8.72309
Q9CQA8	Centrosomal protein of 19 kDa (Cep19)	CEP19 family	3.38758	2.39466	0	0	0	5.78224																KIN17	1	1	2	1	0	0.370852	1.53422	6.15489	0.657109	0	5	8.71708
Q2YDK4	High mobility group nucleosome-binding domain-containing protein 4	HMGN family	3.38475	0	0	0	0	3.38475																ARS2	1	2	2	1	0	2.52125	0.406527	1.69125	4.08501	0	6	8.70404
Q66KA5	Protein YIPF5 (YIP1 family member 5)	YIP1 family	3.37768	0	0	0	0.295025	3.6727																DAN	1	1	1	2	0	0.614603	0.71546	0.857088	6.50106	0	5	8.68821
Q5ZII6	Protein kish-A (Transmembrane protein 167) (Transmembrane protein 167A)	KISH family	3.36794	1.9385	10.1845	25.417	0.579613	41.4876																CNPase	1	0	1	1	0	0.485571	0	0.401438	7.79526	0	3	8.68227
A2VDK9	Vacuolar ATPase assembly integral membrane protein VMA21	VMA21 family	3.36563	0	0.530193	0	0	3.89582																Translin	2	1	2	2	0	2.01256	0.597876	1.48193	4.56506	0	7	8.65743
Q6NMF0	CLAVATA3/ESR (CLE)-related protein 13 [Cleaved into: CLE13p]	CLV3/ESR signal peptide family	3.36563	0	0	0	0.247519	3.61315																RAD23	1	1	1	2	1	2.3471	0.292361	0.377298	5.44484	0.173061	6	8.63466
P18764	Procyclic form-specific polypeptide A-alpha (PARP A-alpha) (Procyclin A-alpha)		3.3546	1.22664	0	0	0	4.58124																NF-kappa-B inhibitor	3	0	4	3	0	0.539092	0	2.21728	5.84744	0	10	8.60381
Q63524	Transmembrane emp24 domain-containing protein 2 (COPI-coated vesicle membrane protein p24) (Membrane protein p24A) (RNP21.4) (p24 family protein beta-1) (p24beta1)	EMP24/GP25L family	3.3503	0.323851	1.29226	9.30319	0.29048	14.5601																NRARP	2	0	1	4	1	3.2755	0	3.27126	1.97252	0.080843	8	8.60013
Q86Y39	NADH dehydrogenase [ubiquinone] 1 alpha subcomplex subunit 11 (Complex I-B14.7) (CI-B14.7) (NADH-ubiquinone oxidoreductase subunit B14.7)	Complex I NDUFA11 subunit family	3.3498	0	41.1121	0	0	44.4619																MESD	1	2	2	1	0	3.80484	1.34554	1.726	1.70907	0	6	8.58545
Q5FWY3	Cytochrome c oxidase assembly factor 7B (Beta-lactamase hcp-like protein) (Sel1 repeat-containing protein 1B)	Hcp beta-lactamase family	3.34607	2.00213	0	0	0	5.3482																VPS29	1	1	1	3	1	1.53975	1.00693	2.20046	3.64279	0.179678	7	8.56961
Q3T122	Eukaryotic translation initiation factor 3 subunit D (eIF3d) (Eukaryotic translation initiation factor 3 subunit 7) (eIF-3-zeta)	EIF-3 subunit D family	3.34511	2.60936	0.763854	20.5899	0	27.3082																Rheb	1	1	1	1	0	0.690972	0.930723	0.931371	6.01364	0	4	8.56671
P51178	1-phosphatidylinositol 4,5-bisphosphate phosphodiesterase delta-1 (EC 3.1.4.11) (Phosphoinositide phospholipase C-delta-1) (Phospholipase C-III) (PLC-III) (Phospholipase C-delta-1) (PLC-delta-1)		3.34466	0	0	8.24907	0	11.5937																Bacterial ribosomal protein bL27	1	8	7	6	6	2.67868	0.566175	2.01969	3.02802	0.232878	28	8.52544
Q9NRG0	Chromatin accessibility complex protein 1 (CHRAC-1) (Chromatin accessibility complex 15 kDa protein) (CHRAC-15) (HuCHRAC15) (DNA polymerase epsilon subunit p15)		3.33342	3.41045	1.23906	5.62047	0	13.6034																SRP19	1	1	2	1	1	0.264501	2.72655	1.37335	3.75992	0.364064	6	8.48838
Q6T311	ADP-ribosylation factor-like protein 9	Small GTPase superfamily, Arf family	3.33311	1.49469	3.85265	6.95787	0	15.6383																WD repeat PRP19	2	1	0	1	0	0.745429	0.744839	0	6.98308	0	4	8.47335
P29653	Cytochrome c oxidase subunit 1 (EC 1.9.3.1) (Cytochrome c oxidase polypeptide I) (Fragment)	Heme-copper respiratory oxidase family	3.32733	0	30.3587	0.383691	0	34.0697																Adaptor complexes large subunit	2	1	0	3	0	0.285184	7.3932	0	0.756461	0	6	8.43484
Q90ZN1	Anti-apoptotic protein NR13 (Apoptosis regulator Nr-13)	Bcl-2 family	3.32393	1.63421	1.55171	12.4714	0.220792	19.202																CMP-NeuNAc synthase	1	0	1	1	0	0.47064	0	0.839984	7.12314	0	3	8.43376
Q5SZT7	NKAP-like protein	NKAP family	3.30837	0	3.46109	16.0692	0	22.8387																THOC7	1	1	1	1	1	1.04394	0.313846	1.19917	5.30567	0.569831	5	8.43246
P23359	Bone morphogenetic protein 7 (BMP-7) (Osteogenic protein 1) (OP-1)	TGF-beta family	3.29533	0.778633	0	0	0	4.07396																Peptidase C12	3	3	4	3	1	2.38548	2.06862	0.679523	3.10917	0.174475	14	8.41727
Q6NZF1	Zinc finger CCCH domain-containing protein 11A		3.28898	0.50763	0	0	0	3.79661																CISD protein	5	3	5	4	1	1.31163	0.526635	3.58716	2.67302	0.283001	18	8.38144
P28362	Homeobox protein MSX-2 (Homeobox protein Hox-8) (CHOX-8) (GHox-8)	Msh homeobox family	3.28711	1.59762	5.56816	32.9499	0	43.4028																ASF1	1	0	2	1	0	0.785041	0	0.993588	6.59723	0	4	8.37586
Q5RFL2	ATP synthase F(0) complex subunit C3, mitochondrial (ATP synthase lipid-binding protein) (ATP synthase membrane subunit c locus 3) (ATP synthase proteolipid P3) (ATPase protein 9) (ATPase subunit c)	ATPase C chain family	3.28711	1.35588	0	0	0	4.64299																CFAP20	2	1	2	1	0	2.22323	0.545222	0.624692	4.9758	0	6	8.36895
Q6P0I8	Exosome complex component MTR3 (Exosome component 6) (mRNA transport regulator 3 homolog)	RNase PH family	3.28133	1.13906	0.525747	3.32868	0	8.27482																SCOC	1	1	1	1	0	1.14009	0.121807	4.36531	2.7338	0	4	8.36101
Q95L46	Eukaryotic translation initiation factor 4 gamma 2 (eIF-4-gamma 2) (eIF-4G 2) (eIF4G 2) (p97)	Eukaryotic initiation factor 4G family	3.27248	0	0.271016	6.29733	0.237661	10.0785																VMA21	2	0	1	1	2	2.72607	0	0.530193	4.97281	0.13049	6	8.35956
Q6J9G0	Tyrosine-protein kinase STYK1 (EC 2.7.10.2) (Novel oncogene with kinase domain) (Protein PK-unique) (Serine/threonine/tyrosine kinase 1)	Protein kinase superfamily, Tyr protein kinase family	3.26905	16.5675	0.317671	2.03983	0	22.1941																RNase K	1	2	2	1	0	1.63209	0.308382	0.622258	5.78326	0	6	8.34599
Q6NVP6	U4/U6 small nuclear ribonucleoprotein Prp31 (Pre-mRNA-processing factor 31)	PRP31 family	3.26293	0	1.58237	3.0956	0	7.9409																Mediator complex subunit 15	1	0	0	1	0	0.300873	0	0	8.02413	0	2	8.325
Q805B4	mRNA decay activator protein ZFP36L2-B (CCCH zinc finger protein 3-B) (XC3H-3b) (Zinc finger protein 36, C3H1 type-like 2-B)		3.25991	2.8565	0	12.4084	0	18.5248																GOLIM4	1	1	2	2	0	2.98593	2.52167	1.03472	1.7765	0	6	8.31883
P13696	Phosphatidylethanolamine-binding protein 1 (PEBP-1) (Basic cytosolic 21 kDa protein) (HCNPpp) [Cleaved into: Hippocampal cholinergic neurostimulating peptide (HCNP)]	Phosphatidylethanolamine-binding protein family	3.25865	4.12044	13.4968	29.45	0.227779	50.5537																TPRG1	1	1	1	1	1	0.969788	2.20584	1.2948	3.71625	0.117896	5	8.30458
Q03123	General transcription factor IIF subunit 2 (EC 3.6.4.12) (ATP-dependent helicase gtf2f2) (Transcription initiation factor IIF subunit beta) (TFIIF-beta) (Transcription initiation factor RAP30)	TFIIF beta subunit family	3.25703	6.77856	6.1993	11.298	0.498595	28.0315																SWP1	2	1	1	1	0	0.929041	0.135689	1.31823	5.9103	0	5	8.29326
Q6DBT3	Thioredoxin domain-containing protein 17 (Thioredoxin-like protein 5)	Thioredoxin family	3.25625	0.0810281	6.5139	26.9564	0.48968	37.2973																SVIP	1	0	2	1	1	0.653734	0	2.7987	4.45895	0.374841	5	8.28623
Q02769	Squalene synthase (SQS) (SS) (EC 2.5.1.21) (FPP:FPP farnesyltransferase) (Farnesyl-diphosphate farnesyltransferase)	Phytoene/squalene synthase family	3.25464	0.545876	0	0	0	3.80052																Clp1	1	0	1	1	0	3.70056	0	0.39501	4.18566	0	3	8.28123
Q3T0F4	40S ribosomal protein S10	Eukaryotic ribosomal protein eS10 family	3.25383	0.208679	1.42136	0.367724	0	5.25159																OGFOD2	2	1	1	1	0	0.54962	0.488089	0.659528	6.57961	0	5	8.27685
O15541	E3 ubiquitin-protein ligase RNF113A (EC 2.3.2.27) (Cwc24 homolog) (RING finger protein 113A) (Zinc finger protein 183)		3.25078	1.49635	2.28562	8.24384	0	15.2766																GSKIP	2	0	1	1	1	0.662776	0	0.561905	6.86827	0.161182	5	8.25413
Q56P28	PRA1 family protein 3 (ADP-ribosylation factor-like protein 6-interacting protein 5) (ARL-6-interacting protein 5) (Aip-5)	PRA1 family	3.24739	0	0	7.46257	0	10.71																RNase T2	2	0	2	1	0	0.838076	0	1.87663	5.5344	0	5	8.24911
Q9CWX2	Complex I intermediate-associated protein 30, mitochondrial (NADH dehydrogenase [ubiquinone] 1 alpha subcomplex assembly factor 1)	CIA30 family	3.24164	0	0.690775	5.59039	0	9.5228																IST3	0	1	1	0	0	0	0.67821	7.56914	0	0	2	8.24735
Q60772	Cyclin-dependent kinase 4 inhibitor C (Cyclin-dependent kinase 6 inhibitor) (p18-INK4c) (p18-INK6)	CDKN2 cyclin-dependent kinase inhibitor family	3.23813	8.81276	4.91576	0.442133	0	17.4088																Glycosyltransferase 29	2	0	7	11	0	0.785672	0	0.640622	6.80474	0	20	8.23104
P80049	Fatty acid-binding protein, liver (Liver-type fatty acid-binding protein) (L-FABP)	Calycin superfamily, Fatty-acid binding protein (FABP) family	3.23669	1.42844	2.17642	45.9295	1.68799	54.459																Glycerophosphoryl diester phosphodiesterase	3	1	1	3	0	0.354086	1.01251	3.02936	3.83098	0	8	8.22694
A7MB62	Actin-related protein 2 (Actin-like protein 2)	Actin family, ARP2 subfamily	3.23587	0.140812	1.66048	12.3707	0	17.4079																FAM199	1	1	2	1	0	1.3201	0.142947	0.442988	6.30854	0	5	8.21457
Q2KJ93	Cell division control protein 42 homolog (EC 3.6.5.2)	Small GTPase superfamily, Rho family, CDC42 subfamily	3.23557	1.81475	3.1674	10.5102	0.579555	19.3075																PIGF	2	0	1	1	0	0.382005	0	1.58151	6.24317	0	4	8.20669
O46640	Amine sulfotransferase (EC 2.8.2.3) (AST-RB1) (Sulfotransferase 3A1) (ST3A1)	Sulfotransferase 1 family	3.23509	0.226003	0	0	0	3.46109																ESF2/ABP1	2	1	2	1	1	2.02093	0.319493	1.01571	4.24325	0.606363	7	8.20574
Q9QYL7	Activator of basal transcription 1	ESF2/ABP1 family	3.22357	0.26649	1.67169	4.24325	0	9.405																TAF13	1	1	1	1	1	1.35495	0.885185	0.972983	4.65698	0.313281	5	8.18338
P15924	Desmoplakin (DP) (250/210 kDa paraneoplastic pemphigus antigen)	Plakin or cytolinker family	3.21473	0	0	4.37419	0	7.58892																PRKRIP1	2	2	1	1	0	0.811731	0.625139	4.03852	2.69241	0	6	8.1678
Q3SX41	Luc7-like protein 3 (Cisplatin resistance-associated-overexpressed protein)	Luc7 family	3.20157	3.4028	30.0064	13.339	0.0648088	50.0146																INKA	2	0	1	1	0	0.673855	0	1.30368	6.18374	0	4	8.16127
P80145	Ferritin heavy chain (Ferritin H subunit) (EC 1.16.3.1) (Prosome-like particle) (PLP) (RNP particle) (Fragments)	Ferritin family	3.19878	0	1.13091	0.431867	0	4.76156																EIF-3 subunit E	3	1	3	2	0	0.609341	0.488464	0.486444	6.5727	0	9	8.15695
Q4QQV3	Protein FAM162A (E2-induced gene 5 protein homolog)	UPF0389 family	3.19809	0	3.23016	44.5102	0.510477	51.4489																HTD2	1	1	1	1	1	1.38472	1.05372	1.94477	3.65354	0.114664	5	8.15142
Q2KJ14	RNA polymerase II-associated factor 1 homolog	PAF1 family	3.19402	0.0761013	0	0	0	3.27012																RNA1	1	1	0	0	0	1.25114	6.89498	0	0	0	2	8.14612
Q9LT82	Maternally expressed PAB C-terminal protein (Poly(A)-binding protein-like)		3.19256	0	2.47405	2.07124	0	7.73785																Short-chain dehydrogenases/reductases (SDR)	31	15	27	47	4	1.21742	0.619606	1.95822	3.98074	0.361838	124	8.13783
A2VE52	Oligoribonuclease, mitochondrial (EC 3.1.-.-) (RNA exonuclease 2 homolog) (Small fragment nuclease)	Oligoribonuclease family	3.18463	0.164871	1.84288	11.7136	0	16.906																PSMG3	1	2	1	2	0	1.21422	1.01592	2.77358	3.124	0	6	8.12772
Q58DR0	Anaphase-promoting complex subunit 16 (APC16) (Cyclosome subunit 16)	APC16 family	3.16633	2.32239	0.240586	112.447	1.37365	119.55																Vinculin/alpha-catenin	3	1	1	3	1	2.35766	1.51745	0.337652	3.79509	0.109475	9	8.11732
P19600	Heterogeneous nuclear ribonucleoprotein C (hnRNP C) (hnRNP core protein C)	RRM HNRPC family, RALY subfamily	3.16498	0	0.630753	11.8491	0	15.6448																PMP-22/EMP/MP20	4	4	6	7	1	1.28185	0.875468	0.413314	4.75398	0.737807	22	8.06242
Q9DB15	39S ribosomal protein L12, mitochondrial (L12mt) (MRP-L12)	Bacterial ribosomal protein bL12 family	3.15625	0.880162	14.2441	20.0051	0.243104	38.5287																MOB1/phocein	6	2	6	7	1	2.28215	1.31545	0.818696	2.98712	0.639383	22	8.0428
P22695	Cytochrome b-c1 complex subunit 2, mitochondrial (Complex III subunit 2) (Core protein II) (Ubiquinol-cytochrome-c reductase complex core protein 2)	Peptidase M16 family, UQCRC2/QCR2 subfamily	3.15576	1.93014	1.49454	19.497	0.158162	26.2356																NIP3	1	1	2	2	0	3.92813	2.89652	0.358627	0.856614	0	6	8.03989
Q99JI4	26S proteasome non-ATPase regulatory subunit 6 (26S proteasome regulatory subunit RPN7) (26S proteasome regulatory subunit S10) (p42A)	Proteasome subunit S10 family	3.15564	0.985342	0.0761016	1.3483	0	5.56538																Ribulose-phosphate 3-epimerase	1	1	1	2	0	0.486396	0.560857	1.15924	5.82262	0	5	8.02911
Q32PD7	COP9 signalosome complex subunit 9	CSN9 family	3.15358	2.77023	0.85137	0.492656	0	7.26784																Complex I 20 kDa subunit	1	0	1	2	0	1.732	0	0.784316	5.50805	0	4	8.02437
Q90623	Protein phosphatase 1 regulatory subunit 12A (130 kDa myosin-binding subunit of smooth muscle myosin phosphatase) (Myosin phosphatase-targeting subunit 1) (Myosin phosphatase target subunit 1) (PP1M subunit M110) (Protein phosphatase myosin-binding subunit)		3.15322	2.47538	0	0.87247	0	6.50107																LAMP	0	0	1	1	0	0	0	0.990546	7.00483	0	2	7.99538
Q6QN05	60S ribosomal protein L21	Eukaryotic ribosomal protein eL21 family	3.14795	0	0	0	0	3.14795																KAE1 / TsaD	2	1	1	2	0	2.2715	2.26553	0.540164	2.90985	0	6	7.98705
P61916	NPC intracellular cholesterol transporter 2 (Epididymal secretory protein E1) (Human epididymis-specific protein 1) (He1) (Niemann-Pick disease type C2 protein)	NPC2 family	3.14438	5.72707	0	0	0	8.87145																STT3	1	1	2	2	0	1.4467	1.06386	0.31553	5.14572	0	6	7.97181
A2VE13	Protein MAL2	MAL family	3.14031	0	0.114864	4.10251	0	7.35768																VPS26	2	1	3	3	0	1.11681	0.226624	1.54234	5.06469	0	9	7.95046
P27214	Annexin A11 (Annexin XI) (Annexin-11) (Calcyclin-associated annexin-50) (CAP-50)	Annexin family	3.13975	4.08242	0.849771	0	0	8.07194																Proteasome subunit S10	2	1	2	2	0	1.89386	1.20898	0.631691	4.19817	0	7	7.93271
Q91955	Myotrophin (Granule cell differentiation protein) (Protein V-1)	Myotrophin family	3.13521	3.84136	13.2358	3.71632	0.247827	24.1765																Rab	54	33	49	61	23	1.32416	0.83734	1.20431	4.25273	0.313867	220	7.93241
O43290	U4/U6.U5 tri-snRNP-associated protein 1 (SNU66 homolog) (hSnu66) (Squamous cell carcinoma antigen recognized by T-cells 1) (SART-1) (hSART-1) (U4/U6.U5 tri-snRNP-associated 110 kDa protein) (allergen Hom s 1)	SNU66/SART1 family	3.1215	1.15951	0.38473	10.1595	0.1723	14.9975																CDP-alcohol phosphatidyltransferase class-I	3	1	4	9	0	0.775228	2.69787	2.49389	1.95284	0	17	7.91982
Q6XLQ7	Calumenin	CREC family	3.11856	1.39581	1.64382	0	0	6.15819																Esterase D	2	1	1	1	0	1.04493	0.527054	1.27588	5.07183	0	5	7.9197
P55947	Copper-metallothionein (Cu-MT)	Metallothionein superfamily, Type 2 family	3.11844	0.59951	1.53456	0	0.248377	5.50089																Mediator complex subunit 9	1	0	1	1	0	0.663572	0	0.963412	6.28107	0	3	7.90805
Q1LXI5	39S ribosomal protein L54, mitochondrial (L54mt) (MRP-L54)		3.11785	5.12374	7.70117	10.5331	0.219551	26.6954																ADIPOR	4	1	4	5	0	0.788921	4.72524	0.216903	2.17447	0	14	7.90554
Q9Z2Z9	Glutamine--fructose-6-phosphate aminotransferase [isomerizing] 2 (EC 2.6.1.16) (D-fructose-6-phosphate amidotransferase 2) (Glutamine:fructose-6-phosphate amidotransferase 2) (GFAT 2) (GFAT2) (Hexosephosphate aminotransferase 2)		3.11775	0	0.259783	0	0	3.37753																FAM241	3	1	2	3	0	0.90327	0.384786	2.72582	3.88939	0	9	7.90327
Q9Y530	ADP-ribose glycohydrolase OARD1 (O-acetyl-ADP-ribose deacetylase 1) (EC 3.5.1.-) (Terminal ADP-ribose protein glycohydrolase 1) ([Protein ADP-ribosylglutamate] hydrolase OARD1) (EC 3.2.2.-)		3.11404	3.94825	7.74841	6.37246	0.194511	21.3777																SURF2	1	0	1	1	0	0.620237	0	1.5666	5.71304	0	3	7.89988
Q3ZBM7	tRNA 2'-phosphotransferase 1 (EC 2.7.1.160)	KptA/TPT1 family	3.11382	1.34035	0.407351	3.08237	0	7.94389																MIP18	2	2	2	4	0	2.3292	1.03063	0.547297	3.99077	0	10	7.89789
P04810	Heat shock protein 83 (HSP 82) (Fragment)	Heat shock protein 90 family	3.11271	0	1.46952	0	0	4.58223																Peroxidase	3	0	1	5	0	0.561658	0	2.52328	4.80963	0	9	7.89457
Q641Y2	NADH dehydrogenase [ubiquinone] iron-sulfur protein 2, mitochondrial (EC 1.6.99.3) (EC 7.1.1.2) (Complex I-49kD) (CI-49kD) (NADH-ubiquinone oxidoreductase 49 kDa subunit)	Complex I 49 kDa subunit family	3.11037	0.863111	0.782868	5.82718	0	10.5835																EGR C2H2-type zinc-finger protein	5	2	5	7	2	0.284485	0.266227	0.538625	6.70593	0.096606	21	7.89188
Q99JY9	Actin-related protein 3 (Actin-like protein 3)	Actin family, ARP3 subfamily	3.10596	0	0	10.2378	0	13.3438																Class-II fumarase/aspartase	1	0	1	1	0	0.712698	0	1.0073	6.15104	0	3	7.87104
Q02372	NADH dehydrogenase [ubiquinone] 1 beta subcomplex subunit 8, mitochondrial (Complex I-ASHI) (CI-ASHI) (NADH-ubiquinone oxidoreductase ASHI subunit)	Complex I NDUFB8 subunit family	3.09358	0.935258	2.70627	17.7616	0	24.4967																UFL1	1	0	0	3	0	2.7444	0	0	5.12334	0	4	7.86774
P62998	Ras-related C3 botulinum toxin substrate 1 (EC 3.6.5.2) (p21-Rac1)	Small GTPase superfamily, Rho family	3.0914	0.561995	5.60026	22.8482	1.87964	33.9815																Chaperonin (HSP60)	1	1	2	2	1	1.21225	0.950336	3.19729	2.25849	0.238247	7	7.85662
Q3SZF3	Heterogeneous nuclear ribonucleoprotein H2 (hnRNP H2) (Heterogeneous nuclear ribonucleoprotein H') (hnRNP H') [Cleaved into: Heterogeneous nuclear ribonucleoprotein H2, N-terminally processed]		3.08527	0.72709	6.38039	15.4429	0.239774	25.8754																KCMF1	1	0	1	1	0	0.865782	0	0.672411	6.31768	0	3	7.85587
Q91WS0	CDGSH iron-sulfur domain-containing protein 1 (MitoNEET)	CISD protein family	3.08487	1.88135	0	0	0	4.96622																HEBP	1	1	1	1	0	2.02697	0.738732	0.378345	4.68861	0	4	7.83266
Q86UP2	Kinectin (CG-1 antigen) (Kinesin receptor)	Kinectin family	3.08121	2.47466	15.5265	1.05024	0	22.1326																NFYB/HAP3 subunit	3	1	2	1	0	0.920531	0.148828	1.4882	5.25746	0	7	7.81502
Q3V1D3	AMP deaminase 1 (EC 3.5.4.6) (AMP deaminase isoform M) (Myoadenylate deaminase)	Metallo-dependent hydrolases superfamily, Adenosine and AMP deaminases family	3.07821	0.356845	0	0	0	3.43505																Tyr protein kinase	21	2	13	19	0	0.666475	5.10256	0.569066	1.47082	0	55	7.80893
Q6DDB9	RNA-binding protein PNO1	PNO1 family	3.07807	1.58242	32.08	48.1612	0.320194	85.2219																FAM122	1	1	1	2	0	1.7419	0.333346	0.122861	5.60427	0	5	7.80238
P49207	60S ribosomal protein L34 (Large ribosomal subunit protein eL34)	Eukaryotic ribosomal protein eL34 family	3.07788	146.631	1.87305	586.306	4.79715	742.685																Eukaryotic ribosomal protein eL29	1	0	4	4	2	0.901664	0	0.865403	5.53301	0.497953	11	7.79803
Q9UI14	Prenylated Rab acceptor protein 1 (PRA1 family protein 1)	PRA1 family	3.07469	7.46717	0.482913	33.2209	0	44.2457																NGG1	2	1	2	1	0	0.454665	1.23766	5.51084	0.57997	0	6	7.78313
Q00589	Sodium- and chloride-dependent taurine transporter (Solute carrier family 6 member 6)	Sodium:neurotransmitter symporter (SNF) (TC 2.A.22) family, SLC6A6 subfamily	3.07305	0	0	0	0	3.07305																RRM RBM42	1	0	1	1	0	2.86238	0	1.05443	3.8228	0	3	7.73961
Q9BVG4	Protein PBDC1 (Polysaccharide biosynthesis domain-containing protein 1)	PBDC1 family	3.06956	2.78482	0.737154	5.63263	0	12.2242																Connexin	3	3	6	4	2	0.649694	1.79886	0.400083	4.71797	0.170796	18	7.7374
P48556	26S proteasome non-ATPase regulatory subunit 8 (26S proteasome regulatory subunit RPN12) (26S proteasome regulatory subunit S14) (p31)	Proteasome subunit S14 family	3.06732	0.202154	8.64839	33.1764	0	45.0943																Phosphatase and actin regulator	1	1	1	1	0	2.13827	2.53176	1.18081	1.8711	0	4	7.72194
Q5M9G1	Protein HEXIM1 (Cardiac lineage protein 1)	HEXIM family	3.06247	1.84237	2.59327	1.75625	0.391453	9.64581																Tropomodulin	3	3	2	1	0	0.446481	0.604975	1.55697	5.10387	0	9	7.71229
Q9HDC5	Junctophilin-1 (JP-1) (Junctophilin type 1)	Junctophilin family	3.05705	3.60165	0.533089	0.382431	0	7.57422																PNT beta subunit	1	1	1	0	0	0.179351	1.09271	6.421	0	0	3	7.69306
P80601	2-iminobutanoate/2-iminopropanoate deaminase (EC 3.5.99.10) (14.3 kDa perchloric acid soluble protein) (Translation inhibitor L-PSP ribonuclease) (EC 3.1.-.-) (UK114 antigen)	RutC family	3.04861	1.42198	0	0	0	4.47059																CCDC22	1	1	1	1	0	1.31134	0.4719	3.67277	2.21723	0	4	7.67324
Q3T0X5	Proteasome subunit alpha type-1 (EC 3.4.25.1)	Peptidase T1A family	3.04587	1.35855	3.54205	35.5063	0	43.4528																Dynactin subunits 5/6	2	2	2	2	1	0.939497	0.43753	0.380308	5.69974	0.183959	9	7.64103
P28099	Protein Wnt-10a (Fragment)	Wnt family	3.04331	1.64249	0.622152	1.14468	0	6.45263																Secreted frizzled-related protein (sFRP)	2	0	2	1	0	0.605623	0	5.7881	1.21017	0	5	7.60389
P11019	V-type proton ATPase subunit E 1 (V-ATPase subunit E 1) (V-ATPase 31 kDa subunit) (P31) (Vacuolar proton pump subunit E 1)	V-ATPase E subunit family	3.03307	0	0	0	0.250802	3.28387																LDH	4	1	4	4	1	1.26749	0.540366	1.10906	4.08288	0.581478	14	7.58127
Q6DCZ9	NEDD8-conjugating enzyme Ubc12 (EC 2.3.2.-) (NEDD8 carrier protein) (Ubiquitin-conjugating enzyme E2 M)	Ubiquitin-conjugating enzyme family, UBC12 subfamily	3.03087	0	0	0	0	3.03087																Proteasome subunit p27	1	0	1	1	0	0.548626	0	0.643224	6.37487	0	3	7.56672
Q4VBD9	GDNF-inducible zinc finger protein 1 (Zinc finger protein 336)	Krueppel C2H2-type zinc-finger protein family	3.03019	0	0	0	0	3.03019																MOS2	3	1	1	2	0	0.471795	0.4324	1.03676	5.62019	0	7	7.56114
D2Y3T8	Conotoxin Cal9.2f (Fragment)		3.02246	0	0	0	0	3.02246																NAD(P)-dependent epimerase/dehydratase	9	3	6	16	1	1.69914	1.84859	0.91023	2.96078	0.125259	35	7.544
Q9Y6I7	WD repeat and SOCS box-containing protein 1 (WSB-1) (SOCS box-containing WD protein SWiP-1)		3.01097	0.253481	2.20219	6.44344	0	11.9101																MCU (TC 1.A.77)	3	1	3	2	0	0.604534	1.36916	1.26776	4.29584	0	9	7.53729
Q5ZLR4	Epithelial splicing regulatory protein 2 (RNA-binding motif protein 35B) (RNA-binding protein 35B)	ESRP family	3.01061	0	0.8765	2.79011	0.0512113	6.72843																SepSecS	0	1	1	1	0	0	5.44917	0.450562	1.62959	0	3	7.52932
Q6B857	Cilia- and flagella-associated protein 20	CFAP20 family	3.00739	0	0.30963	0	0	3.31702																RPAP3	0	0	1	2	0	0	0	6.57737	0.945383	0	3	7.52275
Q01459	Di-N-acetylchitobiase (EC 3.2.1.-)	Glycosyl hydrolase 18 family	3.00501	1.05036	0.54643	0.852534	0	5.45433																ABP1	1	1	1	2	1	1.90338	1.11377	1.0578	3.02508	0.41725	6	7.51729
Q7TNE3	Sperm-associated antigen 7		2.99826	17.0077	0.881456	9.07962	0	29.967																TSR2	1	1	2	1	0	2.50143	0.788133	0.720001	3.49371	0	5	7.50327
Q8SPI2	Coiled-coil-helix-coiled-coil-helix domain-containing protein 7	CHCHD7 family	2.99441	1.03956	0	0	0	4.03397																JMJD6	1	0	1	1	0	0.475026	0	0.468532	6.55875	0	3	7.50231
Q5ZJW6	NF-kappa-B inhibitor-interacting Ras-like protein 2 (I-kappa-B-interacting Ras-like protein 2) (Kappa B-Ras protein 2) (KappaB-Ras2)	Small GTPase superfamily, Ras family, KappaB-Ras subfamily	2.99295	2.04657	0	0	0	5.03952																ART2/RRT15	2	2	2	2	2	1.01014	1.56003	3.50624	1.31726	0.104747	10	7.49842
Q9NP66	High mobility group protein 20A (HMG box-containing protein 20A) (HMG domain-containing protein 1) (HMG domain-containing protein HMGX1)		2.98715	0.482651	0.195915	0	0	3.66572																HEXIM	2	2	1	2	2	1.98706	1.77019	2.59327	0.882743	0.26223	9	7.49549
O00461	Golgi integral membrane protein 4 (Golgi integral membrane protein, cis) (GIMPc) (Golgi phosphoprotein 4) (Golgi-localized phosphoprotein of 130 kDa) (Golgi phosphoprotein of 130 kDa)	GOLIM4 family	2.98593	1.96004	1.57044	1.81053	0	8.32694																NSE4	1	0	1	2	0	0.215918	0	0.558248	6.70335	0	4	7.47752
Q803R5	Cap-specific mRNA (nucleoside-2'-O-)-methyltransferase 1 (EC 2.1.1.57) (Cap methyltransferase 1) (Cap1 2'O-ribose methyltransferase 1) (MTr1) (FtsJ methyltransferase domain-containing protein 2)		2.98173	0	0	1.28785	0	4.26958																AdoMet synthase	1	0	2	1	1	1.23424	0	0.733296	5.35477	0.134014	5	7.45632
P89495	Putative uncharacterized protein YBL109W		2.9773	1.0673	0	0	0.246928	4.29153																Cob(I)alamin adenosyltransferase	1	0	1	2	0	0.736571	0	1.6702	5.0416	0	4	7.44838
P15880	40S ribosomal protein S2 (40S ribosomal protein S4) (Protein LLRep3) (Small ribosomal subunit protein uS5)	Universal ribosomal protein uS5 family	2.97469	0	0	0	0	2.97469																UPF0161	7	3	8	4	3	0.552686	1.80905	4.07153	0.877475	0.130335	25	7.44108
Q8HZQ5	Ezrin (Cytovillin) (Villin-2) (p81)		2.96829	2.74959	0.128114	29.0538	0.326527	35.2263																RPF2	2	0	1	1	1	2.04766	0	1.81449	3.37966	0.192489	5	7.4343
Q96LK0	Centrosomal protein of 19 kDa (Cep19)	CEP19 family	2.96829	1.62873	4.92869	4.97315	0	14.4989																MTUS1	2	0	1	1	0	1.00004	0	6.02684	0.406161	0	4	7.43305
Q9BSE2	Transmembrane protein 79 (Mattrin)		2.96025	0	1.42958	5.56491	0	9.95474																Flavoprotein pyridine nucleotide cytochrome reductase	2	2	3	3	0	0.893269	0.325053	1.04793	5.16417	0	10	7.43042
Q2HJH0	U6 snRNA-associated Sm-like protein LSm5	SnRNP Sm proteins family	2.95729	1.59808	9.43829	12.8555	0.73317	27.5823																Acetyltransferase	12	7	9	20	6	1.13947	0.62079	1.41929	3.99263	0.240403	54	7.41258
Q9BZF9	Uveal autoantigen with coiled-coil domains and ankyrin repeats		2.95272	1.14009	0.27022	2.12736	0	6.49039																Ntn-hydrolase	1	0	3	4	1	0.28248	0	0.46311	6.48605	0.143048	9	7.37469
Q6DF08	UDP-glucuronic acid decarboxylase 1 (EC 4.1.1.35) (UDP-glucuronate decarboxylase 1) (UXS-1)	NAD(P)-dependent epimerase/dehydratase family, UDP-glucuronic acid decarboxylase subfamily	2.95239	0	2.6971	0	0	5.64949																NATD1	1	1	2	3	0	0.985631	0.48219	1.17478	4.7221	0	7	7.3647
Q5ZIN1	Nuclear migration protein nudC (Nuclear distribution protein C homolog)	NudC family	2.94957	3.34696	1.60648	4.73852	0.567804	13.2093																MlaF	0	0	0	1	0	0	0	0	7.3163	0	1	7.3163
P24495	Proteasome subunit alpha type-2 (EC 3.4.25.1) (Macropain subunit C3) (Multicatalytic endopeptidase complex subunit C3) (xC3) (Proteasome component C3)	Peptidase T1A family	2.94611	0.646964	0.544651	17.8857	0.459607	22.483																Mitochondrion-specific ribosomal protein mS38	1	1	2	1	0	0.6943	0.926007	3.46842	2.22469	0	5	7.31342
P49140	Ski oncogene (Proto-oncogene c-Ski)	SKI family	2.93661	0	1.55926	0	0	4.49587																Peptidase S12	1	0	1	1	0	0.214417	0	4.14954	2.94498	0	3	7.30894
O66477	Sec-independent protein translocase protein TatA 1	TatA/E family	2.93648	0	0	0	0	2.93648																Lipase maturation factor	1	0	0	1	0	0.486312	0	0	6.81398	0	2	7.30029
P59480	39S ribosomal protein L45, mitochondrial (L45mt) (MRP-L45)	Mitochondrion-specific ribosomal protein mL45 family	2.93256	0	0.914306	1.66804	0	5.51491																Nonaspanin (TM9SF) (TC 9.A.2)	3	1	5	5	0	0.183452	0.288349	0.575136	6.25172	0	14	7.29865
Q1RMP0	DNA-directed RNA polymerase I subunit RPA12 (Zinc ribbon domain-containing protein 1)	Archaeal RpoM/eukaryotic RPA12/RPB9/RPC11 RNA polymerase family	2.93236	8.46512	4.35763	29.8942	0.12305	45.7724																THOC5	1	0	1	1	0	3.41872	0	2.23895	1.59723	0	3	7.2549
Q9EQX9	Ubiquitin-conjugating enzyme E2 N (EC 2.3.2.23) (Bendless-like ubiquitin-conjugating enzyme) (E2 ubiquitin-conjugating enzyme N) (Ubiquitin carrier protein N) (Ubiquitin-protein ligase N)	Ubiquitin-conjugating enzyme family	2.93235	0.965274	1.98957	37.0306	0.766678	43.6845																U2 small nuclear ribonucleoprotein A	2	1	2	2	1	0.865128	0.341546	1.31488	4.56867	0.150315	8	7.24054
P30153	Serine/threonine-protein phosphatase 2A 65 kDa regulatory subunit A alpha isoform (Medium tumor antigen-associated 61 kDa protein) (PP2A subunit A isoform PR65-alpha) (PP2A subunit A isoform R1-alpha)	Phosphatase 2A regulatory subunit A family	2.92721	0	0.36988	9.83743	0	13.1345																Carbohydrate kinase PfkB	2	1	3	3	0	0.788823	0.661565	3.60445	2.18496	0	9	7.2398
Q8N5G0	Small integral membrane protein 20 (Mitochondrial translation regulation assembly intermediate of cytochrome c oxidase protein of 7 kDa) (MITRAC7)		2.90992	1.1471	1.70688	7.13182	0.623614	13.5193																AIG1	0	0	1	1	0	0	0	0.208474	7.02904	0	2	7.23751
Q8VCW4	Protein unc-93 homolog B1 (Unc-93B1)	Unc-93 family	2.90734	0.582813	0	4.71543	0	8.20558																DIM1	1	1	2	2	1	0.355298	0.223447	0.687922	5.78345	0.163288	7	7.2134
P35521	Methylosome subunit pICln (Chloride channel, nucleotide sensitive 1A) (Chloride conductance regulatory protein ICln) (I(Cln))	PICln (TC 1.A.47) family	2.90649	0.962363	3.28685	28.0237	0	35.1794																CREG	1	0	0	2	0	0.761008	0	0	6.41521	0	3	7.17621
P62866	40S ribosomal protein S30	Eukaryotic ribosomal protein eS30 family	2.90457	0.4714	0.39808	0.497439	0	4.27149																Pseudouridine synthase RluA	2	1	3	6	0	1.0801	5.09896	0.27979	0.716338	0	12	7.17519
Q96DA2	Ras-related protein Rab-39B	Small GTPase superfamily, Rab family	2.90277	6.11657	0	0	0	9.01934																Class-II aminoacyl-tRNA synthetase	15	6	19	21	2	1.75957	0.968147	1.04728	3.22543	0.16992	63	7.17035
P35222	Catenin beta-1 (Beta-catenin)	Beta-catenin family	2.89922	0	0	22.3754	0	25.2746																REXO4	1	0	1	1	0	1.14857	0	2.4677	3.55013	0	3	7.1664
Q02818	Nucleobindin-1 (CALNUC)	Nucleobindin family	2.89785	0.809031	1.88765	8.69065	0	14.2852																RuvB	2	1	3	4	0	0.945497	0.478361	0.387164	5.34902	0	10	7.16004
Q5EAC6	Hsp90 co-chaperone Cdc37 (Hsp90 chaperone protein kinase-targeting subunit) (p50Cdc37) [Cleaved into: Hsp90 co-chaperone Cdc37, N-terminally processed]	CDC37 family	2.88814	5.8679	2.04474	7.64057	0.31837	18.7597																TTC9	2	1	2	2	0	1.42135	0.403143	2.50746	2.82174	0	7	7.1537
Q5ZM98	Stress-70 protein, mitochondrial (75 kDa glucose-regulated protein) (GRP-75) (Heat shock 70 kDa protein 9)	Heat shock protein 70 family	2.87773	0	0	0	0	2.87773																SDHAF2	1	0	1	2	0	0.807727	0	0.219991	6.11245	0	4	7.14017
Q5RCE5	BolA-like protein 1	BolA/IbaG family	2.86803	2.06461	1.07238	16.9171	0	22.9221																Spermidine/spermine synthase	2	1	1	3	0	0.712702	0.139324	3.29146	2.97625	0	7	7.11973
Q28009	RNA-binding protein FUS (Protein pigpen)	RRM TET family	2.86657	0	0	0	0	2.86657																IER	1	1	1	2	0	1.09939	0.789563	0.358219	4.86995	0	5	7.11712
Q9P2X3	Protein IMPACT (Imprinted and ancient gene protein homolog)	IMPACT family	2.86387	0.113472	1.06508	0.156851	0	4.19927																Iron-containing alcohol dehydrogenase	1	0	0	2	0	0.194297	0	0	6.91281	0	3	7.10711
Q66KL9	RNA-binding protein 42 (RNA-binding motif protein 42)	RRM RBM42 family	2.86238	1.65597	1.05443	3.8228	0	9.39558																OSBP	5	2	2	7	0	0.55316	2.3826	2.29945	1.86217	0	16	7.09738
P17980	26S proteasome regulatory subunit 6A (26S proteasome AAA-ATPase subunit RPT5) (Proteasome 26S subunit ATPase 3) (Proteasome subunit P50) (Tat-binding protein 1) (TBP-1)	AAA ATPase family	2.85319	4.32876	0	0	0	7.18195																GcvP	0	0	0	2	0	0	0	0	7.08727	0	2	7.08727
P31689	DnaJ homolog subfamily A member 1 (DnaJ protein homolog 2) (HSDJ) (Heat shock 40 kDa protein 4) (Heat shock protein J2) (HSJ-2) (Human DnaJ protein 2) (hDj-2)		2.83929	4.20897	1.73918	4.46488	0	13.2523																Orn/Lys/Arg decarboxylase class-II	5	2	3	8	3	1.22195	1.45414	0.397308	3.83354	0.17698	21	7.08391
Q15637	Splicing factor 1 (Mammalian branch point-binding protein) (BBP) (mBBP) (Transcription factor ZFM1) (Zinc finger gene in MEN1 locus) (Zinc finger protein 162)	BBP/SF1 family	2.8259	1.53153	1.93308	4.32417	0	10.6147																V-ATPase D subunit	2	0	1	1	0	0.55331	0	0.395133	6.10064	0	4	7.04908
Q6AZL2	PCNA-associated factor (PCNA-associated factor of 15 kDa) (PAF15) (p15PAF) (PCNA-clamp-associated factor)		2.82468	0.367108	2.33218	2.21595	0	7.73992																IGBP1/TAP42	1	1	2	1	0	0.45449	1.38498	1.60645	3.58321	0	5	7.02913
Q00765	Receptor expression-enhancing protein 5 (Polyposis locus protein 1) (Protein TB2)	DP1 family	2.82063	2.83621	1.32208	44.8669	0.378041	52.2239																EAF6	2	1	1	2	0	1.08541	0.699338	3.03169	2.20346	0	6	7.0199
Q0IIJ2	Histone H1.0 (Histone H1(0)) [Cleaved into: Histone H1.0, N-terminally processed]	Histone H1/H5 family	2.81764	1.75233	7.57846	20.6443	0.419334	33.2121																Complex I 51 kDa subunit	1	1	1	3	0	3.55056	1.25714	1.80608	0.395669	0	6	7.00945
Q28IX8	Tubulin alpha chain [Cleaved into: Detyrosinated tubulin alpha chain]	Tubulin family	2.80815	0	11.1182	10.0684	0	23.9947																SRP receptor beta subunit	2	1	1	2	0	0.513826	0.641885	0.494033	5.34792	0	6	6.99766
Q9H3D4	Tumor protein 63 (p63) (Chronic ulcerative stomatitis protein) (CUSP) (Keratinocyte transcription factor KET) (Transformation-related protein 63) (TP63) (Tumor protein p73-like) (p73L) (p40) (p51)	P53 family	2.80448	0	0	0	0	2.80448																SDE2	1	0	1	1	0	1.17993	0	0.768708	5.0184	0	3	6.96704
Q5ZMS3	Eukaryotic translation initiation factor 2 subunit 3 (Eukaryotic translation initiation factor 2 subunit gamma) (eIF-2-gamma)	TRAFAC class translation factor GTPase superfamily, Classic translation factor GTPase family, EIF2G subfamily	2.80323	1.13104	1.35728	15.5404	0.258546	21.0905																Zinc-containing alcohol dehydrogenase	5	1	9	12	1	0.539062	0.087942	1.2913	4.88804	0.152591	28	6.95894
Q9BVC5	Ashwin	Ashwin family	2.79567	0	0	18.1805	0.701735	21.6779																HMG-CoA synthase	1	1	1	1	0	0.468855	1.0258	0.65078	4.80785	0	4	6.95328
P22127	Ras-related protein Rab-10 (ORA1)	Small GTPase superfamily, Rab family	2.79562	0.790024	1.65945	9.42261	0.0399144	14.7076																6-phosphogluconate dehydrogenase	1	2	1	3	0	0.820658	0.280666	0.236791	5.6032	0	7	6.94132
Q5F3A1	Translocation protein SEC62 (Translocation protein 1) (TP-1)	SEC62 family	2.78471	0	0	0	0	2.78471																TMEM243	1	1	1	1	0	0.112218	0.090514	0.412219	6.30727	0	4	6.92222
Q08D51	Autophagy-related protein 2 homolog A	ATG2 family	2.78179	0	0	0	0	2.78179																TDE1	1	2	2	2	0	0.107146	0.175537	0.384728	6.2492	0	7	6.91661
Q7L5N1	COP9 signalosome complex subunit 6 (SGN6) (Signalosome subunit 6) (JAB1-containing signalosome subunit 6) (MOV34 homolog) (Vpr-interacting protein) (hVIP)	Peptidase M67A family, CSN6 subfamily	2.77995	0	0	0	0	2.77995																WD repeat SMU1	2	0	1	3	0	1.44201	0	0.77803	4.68448	0	6	6.90452
Q5SP50	Zinc finger CCHC-type and RNA-binding motif-containing protein 1 (U11/U12 small nuclear ribonucleoprotein 31 kDa protein) (U11/U12 snRNP 31 kDa protein)		2.77296	19.0186	10.8762	11.6631	0	44.3309																DSS4/MSS4	1	1	1	1	0	1.42748	0.467934	0.726549	4.27989	0	4	6.90185
Q5E9G6	F-box only protein 8		2.76977	0	0.183608	0.729895	0	3.68327																GcvH	1	0	2	5	1	1.66944	0	0.666147	4.43164	0.113937	9	6.88116
Q9ESZ0	DNA repair protein XRCC1 (X-ray repair cross-complementing protein 1)		2.75468	0.473352	0	0.119544	0	3.34758																TFB5	0	1	1	1	1	0	0.16471	1.45024	5.08633	0.179322	4	6.8806
A0A0B4J2F0	Protein PIGBOS1 (PIGB opposite strand protein)		2.75393	1.44299	0	0	0.213199	4.41012																Rad21	2	1	1	1	0	2.52171	0.84332	0.385108	3.11319	0	5	6.86333
Q9CQZ7	DNA-directed RNA polymerase III subunit RPC10 (RNA polymerase III subunit C10) (DNA-directed RNA polymerase III subunit K) (RNA polymerase III subunit C11) (RPC11)	Archaeal RpoM/eukaryotic RPA12/RPB9/RPC11 RNA polymerase family	2.75367	0.798103	1.07681	2.50427	0	7.13285																UIF	2	0	2	2	0	0.493561	0	2.86539	3.49358	0	6	6.85253
Q13427	Peptidyl-prolyl cis-trans isomerase G (PPIase G) (Peptidyl-prolyl isomerase G) (EC 5.2.1.8) (CASP10) (Clk-associating RS-cyclophilin) (CARS-Cyp) (CARS-cyclophilin) (SR-cyclophilin) (SR-cyp) (SRcyp) (Cyclophilin G) (Rotamase G)		2.75319	4.26851	1.7259	142.797	0	151.545																ESRP	1	0	1	1	1	3.01061	0	0.8765	2.79011	0.170203	4	6.84742
Q6P026	Barrier-to-autointegration factor	BAF family	2.75227	0.324013	0.335217	1.33334	0.198131	4.94297																ELL/occludin	3	1	2	4	0	0.426794	0.438548	2.45078	3.53056	0	10	6.84668
Q2KI14	N-alpha-acetyltransferase 10 (EC 2.3.1.255) (N-terminal acetyltransferase complex ARD1 subunit homolog A) (NatA catalytic subunit Naa10)	Acetyltransferase family, ARD1 subfamily	2.75107	2.26645	1.82038	2.12042	0.659448	9.61777																LTBP	0	0	0	1	0	0	0	0	6.83305	0	1	6.83305
P81103	V-type proton ATPase subunit e 1 (V-ATPase subunit e 1) (V-ATPase 9.2 kDa membrane accessory protein) (V-ATPase M9.2 subunit) (Vacuolar proton pump subunit e 1)	V-ATPase e1/e2 subunit family	2.75077	0.643776	5.35845	15.2359	0.688185	24.6771																Septin GTPase	11	3	10	9	3	0.810432	2.32655	1.88658	1.59802	0.210712	36	6.83229
P06792	Probable protein E5	Papillomaviridae E5 protein family	2.74885	0.694229	0.353822	0.406167	0.358737	4.5618																Myosin	6	2	7	3	0	0.724151	3.97679	1.47383	0.656549	0	18	6.83132
Q7ZVY5	Citrate synthase, mitochondrial (EC 2.3.3.1) (Citrate (Si)-synthase)	Citrate synthase family	2.74615	0	1.90534	10.1258	0	14.7773																CDPF1	1	0	1	2	1	0.407198	0	2.94871	3.36876	0.087501	5	6.81216
Q58DT1	60S ribosomal protein L7	Universal ribosomal protein uL30 family	2.74598	24.8176	0.210699	0	0	27.7743																Ohanin/vespryn	4	4	2	3	3	0.830024	0.46263	4.41461	0.75278	0.348372	16	6.80842
Q68FT1	Ubiquinone biosynthesis protein COQ9, mitochondrial	COQ9 family	2.74592	0.966257	1.07891	0	0	4.79109																LCE	4	3	2	3	6	0.416364	0.610145	4.81098	0.751158	0.206816	18	6.79546
A1A4I9	E3 UFM1-protein ligase 1 (EC 2.3.2.-) (E3 UFM1-protein transferase 1) (Multiple alpha-helix protein located at ER) (Regulator of C53/LZAP and DDRGK1)	UFL1 family	2.7444	0	0	2.43411	0	5.17851																AGC Ser/Thr protein kinase	22	5	16	31	1	1.09281	1.78154	2.32686	1.48961	0.094799	75	6.78562
Q5RKI0	WD repeat-containing protein 1	WD repeat AIP1 family	2.74312	1.62511	0	9.49179	0.176002	14.036																TMEM54	1	0	1	1	0	0.140726	0	0.549624	6.06092	0	3	6.75127
Q6PBR7	Ribosomal protein 63, mitochondrial (Mitochondrial ribosomal protein 63) (Mitochondrial ribosomal protein L57)	Mitochondrion-specific ribosomal protein mL63 family	2.73943	1.52357	6.01552	37.1786	0.733344	48.1905																BLOC1S2	1	0	1	1	1	0.534545	0	0.823487	4.85683	0.519668	4	6.73453
Q9Z6W9	30S ribosomal protein S14	Universal ribosomal protein uS14 family	2.73765	0	0	0	0	2.73765																ALG14	1	0	1	1	0	0.416753	0	3.42073	2.89094	0	3	6.72842
Q8CD10	Calcium uptake protein 2, mitochondrial (EF-hand domain-containing family member A1)	MICU1 family, MICU2 subfamily	2.73695	0.32473	0	0	0	3.06168																Mitochondrion-specific ribosomal protein mS33	1	0	1	1	1	1.83701	0	1.56228	3.04936	0.279347	4	6.728
Q3ZBS3	AP-1 complex subunit sigma-2 (Adaptor protein complex AP-1 subunit sigma-1B) (Adaptor-related protein complex 1 subunit sigma-1B) (Clathrin assembly protein complex 1 sigma-1B small chain) (Golgi adaptor HA1/AP1 adaptin sigma-1B subunit) (Sigma 1B subunit of AP-1 clathrin) (Sigma-adaptin 1B) (Sigma1B-adaptin)	Adaptor complexes small subunit family	2.73176	1.29824	0.219381	1.2576	1.02217	6.52915																UFD1	1	0	1	1	0	1.02509	0	1.97385	3.71089	0	3	6.70983
Q5BJP3	Ubiquitin-fold modifier 1	UFM1 family	2.72581	2.31437	7.2046	15.014	0.24244	27.5012																SF3A3	1	1	1	1	0	0.613768	0.375707	0.734164	4.95164	0	4	6.67528
Q28CA1	Cytochrome c oxidase assembly factor 5	PET191 family	2.72517	7.70105	15.9477	13.4152	0.18336	39.9725																UVSSA	1	1	2	1	0	2.48241	1.24423	1.55309	1.39461	0	5	6.67434
O42287	Intersectin-1		2.71814	0	0	0	0	2.71814																SMIM4	1	0	1	1	0	2.50044	0	2.50185	1.66458	0	3	6.66687
Q9D1Q1	M-phase phosphoprotein 6	MPP6 family	2.71807	12.1505	0.333488	2.64266	0	17.8447																OXA1/ALB3/YidC	1	1	1	3	0	2.3372	0.934708	1.17418	2.21615	0	6	6.66224
Q3T0W7	Ubiquitin-like protein ATG12 (Autophagy-related protein 12) (APG12-like)	ATG12 family	2.70909	6.82578	1.12596	8.2311	0.664786	19.5567																CD164	0	0	1	2	0	0	0	1.93547	4.71873	0	3	6.6542
Q9NXE8	Pre-mRNA-splicing factor CWC25 homolog (Coiled-coil domain-containing protein 49) (Spliceosome-associated protein homolog CWC25)	CWC25 family	2.70797	0.379685	11.841	0	0	14.9287																SMAP	1	2	1	2	1	2.23387	1.01276	0.65155	2.5216	0.228365	7	6.64815
P43683	Lantibiotic mersacidin	Type B lantibiotic family	2.70482	0	0	0	0	2.70482																Histone-lysine methyltransferase	6	4	3	5	0	0.698612	0.255613	2.58618	3.0716	0	18	6.61201
O89094	Caspase-14 (CASP-14) (EC 3.4.22.-) (Mini-ICE) (MICE) [Cleaved into: Caspase-14 subunit p17, mature form; Caspase-14 subunit p10, mature form; Caspase-14 subunit p20, intermediate form; Caspase-14 subunit p8, intermediate form]	Peptidase C14A family	2.70348	0	1.44957	5.22217	0	9.37522																ING	4	4	6	6	1	1.05505	0.41259	0.736149	4.2731	0.127227	21	6.60411
P28064	Proteasome subunit beta type-8 (EC 3.4.25.1) (Macropain subunit C13) (Multicatalytic endopeptidase complex subunit C13) (Proteasome component C13) (Proteasome subunit beta-5i)	Peptidase T1B family	2.7017	0	0	12.8551	0	15.5568																NSFL1C	2	1	1	2	0	1.13605	0.559178	2.22271	2.66894	0	6	6.58687
Q96IZ5	RNA-binding protein 41 (RNA-binding motif protein 41)		2.69489	0.124675	0	0.344826	0	3.16439																ESF1	1	1	1	1	0	0.897928	1.21898	3.35709	1.1	0	4	6.574
Q6NYU6	Midnolin (Midbrain nucleolar protein)		2.6888	0.735603	0	0.542215	0	3.96662																Sorting nexin	18	4	10	25	1	1.44331	0.524167	1.59835	2.4989	0.496768	58	6.56149
Q3SX26	Thyroid receptor-interacting protein 6 (TR-interacting protein 6) (TRIP-6)	Zyxin/ajuba family	2.68715	9.00082	0	24.227	0	35.915																ELO	4	0	3	5	0	0.533631	0	0.864495	5.15285	0	12	6.55098
Q32PC3	39S ribosomal protein L27, mitochondrial (L27mt) (MRP-L27)	Bacterial ribosomal protein bL27 family	2.67868	1.25708	3.05763	14.5647	0.585348	22.1434																Universal ribosomal protein uL5	3	2	2	7	2	1.32613	0.878269	1.04984	1.38929	1.90135	16	6.54489
P67783	NADH-ubiquinone oxidoreductase chain 4L (EC 7.1.1.2) (NADH dehydrogenase subunit 4L)	Complex I subunit 4L family	2.67384	0	0	1.39657	1.55495	5.62536																Peptidase S28	2	0	1	2	0	1.20793	0	1.90284	3.42313	0	5	6.5339
Q32LN1	Ubiquitin-conjugating enzyme E2 H (EC 2.3.2.23) ((E3-independent) E2 ubiquitin-conjugating enzyme H) (EC 2.3.2.24) (E2 ubiquitin-conjugating enzyme H) (Ubiquitin carrier protein H) (Ubiquitin-protein ligase H)	Ubiquitin-conjugating enzyme family	2.67076	4.02893	3.07158	6.59173	0	16.363																TMEM18	1	1	2	2	0	1.92883	1.67568	0.680342	2.2451	0	6	6.52996
Q8TEW0	Partitioning defective 3 homolog (PAR-3) (PARD-3) (Atypical PKC isotype-specific-interacting protein) (ASIP) (CTCL tumor antigen se2-5) (PAR3-alpha)	PAR3 family	2.67054	2.033	0	2.03449	0	6.73803																Fibrillar collagen	3	2	3	5	2	1.24656	1.64573	0.951706	1.76032	0.920519	15	6.52484
A3QVP0	Hyaluronidase-2 (Hy-2) (EC 3.2.1.35) (Hyaluronoglucosaminidase-2) (Venom spreading factor)	Glycosyl hydrolase 56 family	2.6696	0	0	727.218	0.389048	730.277																TMEM256	1	1	1	1	0	1.98052	0.960784	0.484374	3.09497	0	4	6.52065
Q58EA0	FUN14 domain-containing protein 1A	FUN14 family	2.65857	0	0	0	0	2.65857																WD repeat rae1	2	0	1	1	0	0.220815	0	0.280463	6.00271	0	4	6.50399
Q8WU90	Zinc finger CCCH domain-containing protein 15 (DRG family-regulatory protein 1) (Likely ortholog of mouse immediate early response erythropoietin 4)	ZC3H15/TMA46 family	2.65849	0	1.82212	0	0	4.48061																Mitochondrion-specific ribosomal protein mL55	0	1	1	1	1	0	0.222054	1.93997	4.18127	0.159807	4	6.5031
Q6MFZ5	E3 ubiquitin-protein ligase TRIM39 (EC 2.3.2.27) (RING finger protein 23) (RING-type E3 ubiquitin transferase TRIM39) (Tripartite motif-containing protein 39)	TRIM/RBCC family	2.65102	0.52387	0.896447	0.422054	0	4.49339																Enoyl-CoA hydratase/isomerase	7	3	8	12	0	1.29459	0.733701	1.04629	3.42664	0	30	6.50122
P31641	Sodium- and chloride-dependent taurine transporter (Solute carrier family 6 member 6)	Sodium:neurotransmitter symporter (SNF) (TC 2.A.22) family, SLC6A6 subfamily	2.64899	0	0	0	0	2.64899																GTP cyclohydrolase I type 2/NIF3	2	2	1	1	0	0.216514	0.337253	0.430541	5.51463	0	6	6.49894
Q7ZW25	Charged multivesicular body protein 2a (Chromatin-modifying protein 2a) (CHMP2a)	SNF7 family	2.64894	0.772302	1.43188	9.91163	0.505814	15.2706																ETS	12	4	9	11	1	0.482022	0.364638	2.65774	2.90506	0.083448	37	6.4929
Q5BIN5	Peptidyl-prolyl cis-trans isomerase NIMA-interacting 1 (EC 5.2.1.8) (Peptidyl-prolyl cis-trans isomerase Pin1) (PPIase Pin1) (Rotamase Pin1)		2.64558	0	1.99716	21.5747	0.307625	26.5251																Type 15	5	2	3	2	5	1.34783	0.361675	1.61971	2.70502	0.44108	17	6.47531
Q5TM62	28S ribosomal protein S18b, mitochondrial (MRP-S18-b) (Mrps18-b) (S18mt-b) (28S ribosomal protein S18-2, mitochondrial) (MRP-S18-2)	Bacterial ribosomal protein bS18 family, Mitochondrion-specific ribosomal protein mS40 subfamily	2.64501	1.51698	0	0	0	4.16199																FUN14	3	1	2	1	0	1.39832	0.544019	0.534007	3.98065	0	7	6.45699
P25713	Metallothionein-3 (MT-3) (GIFB) (GIF) (Growth inhibitory factor) (Metallothionein-III) (MT-III)	Metallothionein superfamily, Type 1 family	2.64501	0	0	0	0.211046	2.85606																SKAP	1	1	1	2	0	0.438107	0.161128	1.57623	4.26826	0	5	6.44372
P32969	60S ribosomal protein L9 (Large ribosomal subunit protein uL6)	Universal ribosomal protein uL6 family	2.64243	1.09361	0.383639	0	1.07436	5.19404																Glycosyl hydrolase 20	0	0	1	3	0	0	0	4.87644	1.56599	0	4	6.44243
Q5F3N1	Protein-L-isoaspartate(D-aspartate) O-methyltransferase (PIMT) (EC 2.1.1.77) (L-isoaspartyl protein carboxyl methyltransferase) (Protein L-isoaspartyl/D-aspartyl methyltransferase) (Protein-beta-aspartate methyltransferase)	Methyltransferase superfamily, L-isoaspartyl/D-aspartyl protein methyltransferase family	2.63933	0	0	0	0	2.63933																UPF0456	1	0	1	1	0	0.873063	0	0.0181916	5.52721	0	3	6.41846
Q12974	Protein tyrosine phosphatase type IVA 2 (EC 3.1.3.48) (HU-PP-1) (OV-1) (PTP(CAAXII)) (Protein-tyrosine phosphatase 4a2) (Protein-tyrosine phosphatase of regenerating liver 2) (PRL-2)	Protein-tyrosine phosphatase family	2.63006	1.46977	0.816503	9.70143	0	14.6178																KptA/TPT1	1	1	1	2	0	3.11382	0.866456	0.407351	2.02916	0	5	6.41679
Q3T0K8	ER membrane protein complex subunit 4 (Transmembrane protein 85)	EMC4 family	2.62473	3.95085	4.14838	16.0518	0	26.7758																IF-3	2	1	1	7	0	0.965134	1.28336	2.57945	1.58847	0	11	6.41642
P18066	Ras-related protein Rab-5A	Small GTPase superfamily, Rab family	2.62345	0.338721	1.18201	11.4814	0	15.6256																Phosphatase 2A regulatory subunit B	2	1	2	2	0	0.708197	0.416307	0.622988	4.65906	0	7	6.40655
P32046	60S ribosomal protein L37a	Eukaryotic ribosomal protein eL43 family	2.62004	0	2.75987	0.459314	0	5.83922																AMY1	1	1	2	1	1	0.988468	0.398474	0.958045	3.62155	0.438003	6	6.40454
Q5ZKY4	Inhibitor of growth protein 4 (p29ING4)	ING family	2.61956	0.249969	0.464197	17.2368	0.13419	20.7047																IFRD	1	1	1	1	0	1.29526	0.348648	1.05521	3.6917	0	4	6.39082
Q9UKR5	Probable ergosterol biosynthetic protein 28	ERG28 family	2.61125	0.612787	2.33568	5.8699	0	11.4296																Unc-50	1	0	3	1	0	0.46694	0	0.437914	5.48125	0	5	6.3861
Q9NZE8	39S ribosomal protein L35, mitochondrial (L35mt) (MRP-L35) (Mitochondrial large ribosomal subunit protein bL35m)	Bacterial ribosomal protein bL35 family	2.61065	0.656843	1.1394	16.0353	0	20.4422																THOC2	1	1	0	2	0	1.71432	2.74343	0	1.92312	0	4	6.38087
Q32PB9	60S ribosomal protein L38	Eukaryotic ribosomal protein eL38 family	2.61062	0.624055	0.822704	615.148	4.17053	623.376																WD repeat coronin	3	0	3	4	1	1.5697	0	0.474136	3.62967	0.684756	11	6.35827
Q8N5L8	Ribonuclease P protein subunit p25-like protein (RNase P protein subunit-like p25) (Rpp25-like protein)	Histone-like Alba family	2.60458	0.89745	2.09038	3.58693	0	9.17934																BCD1	1	1	1	1	0	0.352922	0.341636	1.12208	4.54057	0	4	6.35721
Q61792	LIM and SH3 domain protein 1 (LASP-1) (Metastatic lymph node gene 50 protein) (MLN 50)		2.60073	0	0	0	0	2.60073																Bacterial ribosomal protein bL32	4	4	9	7	14	0.884671	0.73367	1.43323	2.47768	0.816743	38	6.34599
Q2HJF5	Diphthine--ammonia ligase (EC 6.3.1.14) (ATP-binding domain-containing protein 4) (Diphthamide synthase) (Diphthamide synthetase) (Protein DPH6 homolog)	Diphthine--ammonia ligase family	2.59701	0	0	0	0	2.59701																Sclerostin	1	0	3	4	0	0.683538	0	1.52596	4.10825	0	8	6.31775
P51644	ADP-ribosylation factor 4	Small GTPase superfamily, Arf family	2.59684	0.182269	0	0	0	2.77911																ABCE	1	1	1	1	1	0.458391	0.44383	2.59317	2.70727	0.106538	5	6.3092
Q2KII4	Elongin-C (EloC) (Elongin 15 kDa subunit) (RNA polymerase II transcription factor SIII subunit C) (SIII p15) (Transcription elongation factor B polypeptide 1)	SKP1 family	2.5929	3.2915	4.09902	38.01	0.720703	48.7141																Kinesin	12	3	8	10	0	2.04107	0.966771	1.59294	1.69948	0	33	6.30027
Q6NVM6	Nucleolar protein 10	WD repeat NOL10/ENP2 family	2.59247	0.346277	2.16083	0.764128	0	5.8637																Zygin	2	1	1	2	0	0.886096	3.38643	0.664471	1.35393	0	6	6.29093
Q5ZJW4	Vesicle-trafficking protein SEC22b (SEC22 vesicle-trafficking protein homolog B)	Synaptobrevin family	2.59166	1.0233	23.1787	38.4376	0	65.2313																Bacterial ribosomal protein bL33	13	4	7	8	13	1.01454	0.784057	1.89864	2.27086	0.310964	45	6.27906
Q3T030	26S proteasome regulatory subunit 6B (26S proteasome AAA-ATPase subunit RPT3) (Proteasome 26S subunit ATPase 4)	AAA ATPase family	2.58947	0.246496	2.65456	13.7855	0	19.276																CAMK2N	0	0	3	2	1	0	0	4.11063	2.07129	0.081806	6	6.26372
Q98917	Melanocyte protein PMEL (115 kDa melanosomal matrix protein) (Melanocyte protein Pmel 17) (Premelanosome protein) (Silver locus protein homolog)	PMEL/NMB family	2.58771	0	0	0.549675	0	3.13739																Bacterial ribosomal protein bL35	5	5	8	7	4	0.88826	0.342217	1.50242	3.18204	0.346485	29	6.26143
Q6DRJ4	Protein KRI1 homolog	KRI1 family	2.58716	1.43366	3.58685	3.80746	0	11.4151																Adrenodoxin/putidaredoxin	1	2	2	2	2	2.29452	0.175791	1.26447	2.35108	0.163327	9	6.24919
Q6AYU1	Mortality factor 4-like protein 1 (MORF-related gene 15 protein) (Transcription factor-like protein MRG15)		2.58604	6.38408	2.49045	3.30813	0.177014	14.9457																Pyrroline-5-carboxylate reductase	1	0	1	3	0	3.42628	0	0.746724	2.06931	0	5	6.24231
Q90WD0	Actin-related protein 3 (Actin-like protein 3)	Actin family, ARP3 subfamily	2.58484	0	0.512831	0	0.173107	3.27078																KRTAP type 19	2	7	1	0	10	4.7364	0.570966	0.737556	0	0.193841	20	6.23876
Q9NV31	U3 small nucleolar ribonucleoprotein protein IMP3 (U3 snoRNP protein IMP3) (BRMS2)	Universal ribosomal protein uS4 family	2.58425	0.235177	0	17.9901	0.218427	21.028																TLS1	1	0	1	1	0	0.43407	0	0.95187	4.84792	0	3	6.23386
Q54QZ8	Putative uncharacterized protein DDB_G0283467		2.57572	0.139003	0.732451	0	0.487203	3.93438																CASP	1	0	1	1	0	4.13114	0	0.41272	1.66353	0	3	6.20739
Q95KE5	39S ribosomal protein L43, mitochondrial (L43mt) (MRP-L43) (Retina-specific 15.7 kDa protein)	Mitochondrion-specific ribosomal protein mL43 family	2.56875	0.151424	13.0894	21.9078	0.894671	38.612																Cyclin	10	4	7	16	2	1.05701	1.58223	0.806242	2.22073	0.539426	39	6.20564
Q3SZU5	Signal peptidase complex subunit 3 (EC 3.4.-.-) (Microsomal signal peptidase 22/23 kDa subunit) (SPC22/23) (SPase 22/23 kDa subunit)	SPCS3 family	2.55597	0.958242	1.54891	8.89586	0.164683	14.1237																Synaptophysin/synaptobrevin	1	0	1	2	0	1.49914	0	0.415047	4.28207	0	4	6.19626
O75937	DnaJ homolog subfamily C member 8 (Splicing protein spf31)		2.54881	5.56411	1.26044	17.1566	0.966609	27.4966																CSL4	1	1	1	1	0	2.11407	0.2355	1.83609	2.00097	0	4	6.18663
Q7SZR5	Small ubiquitin-related modifier 1 (SUMO-1)	Ubiquitin family, SUMO subfamily	2.53437	3.0916	0.873288	18.0321	0.601988	25.1333																RBR	5	2	5	11	0	0.33121	1.1319	0.513187	4.20919	0	23	6.18548
Q810A3	Tetratricopeptide repeat protein 9C (TPR repeat protein 9C)	TTC9 family	2.53093	0.530477	0.646435	4.87296	0	8.5808																VPS72/YL1	1	0	1	1	0	3.40193	0	0.57558	2.19209	0	3	6.1696
P63097	Guanine nucleotide-binding protein G(i) subunit alpha-1 (Adenylate cyclase-inhibiting G alpha protein)	G-alpha family, G(i/o/t/z) subfamily	2.52858	0	1.01303	3.04639	0.978516	7.56652																P53	3	3	3	3	0	1.72474	1.02658	0.463262	2.94691	0	12	6.16149
Q66I22	Serrate RNA effector molecule homolog (Arsenite-resistance protein 2)	ARS2 family	2.52125	0.139772	2.97788	4.08501	0	9.72391																NSE2	1	0	2	1	0	0.460591	0	1.60575	4.0857	0	4	6.15204
P15113	Metallothionein-1 (MT-1) (Metallothionein-I) (MT-I)	Metallothionein superfamily, Type 9 family	2.5209	0.610109	0.316299	0	0	3.44731																UBALD	1	0	1	1	2	0.689882	0	0.774757	4.53089	0.156157	5	6.15169
A0JNK3	Serine protease HTRA2, mitochondrial (EC 3.4.21.108)	Peptidase S1C family	2.51995	0	0.341935	4.38148	0	7.24336																THAP1	1	1	3	3	0	0.641663	0.537414	2.39477	2.57707	0	8	6.15092
Q3ZBD7	Glucose-6-phosphate isomerase (GPI) (EC 5.3.1.9) (Autocrine motility factor) (AMF) (Neuroleukin) (NLK) (Phosphoglucose isomerase) (PGI) (Phosphohexose isomerase) (PHI)	GPI family	2.51288	3.02673	7.57006	9.04773	0	22.1574																CTCF zinc-finger protein	1	1	1	1	0	2.35851	1.69029	0.906842	1.16775	0	4	6.12339
P31930	Cytochrome b-c1 complex subunit 1, mitochondrial (Complex III subunit 1) (Core protein I) (Ubiquinol-cytochrome-c reductase complex core protein 1)	Peptidase M16 family, UQCRC1/QCR1 subfamily	2.50544	0.234321	2.0472	19.3725	0	24.1595																LSM12	2	1	1	1	1	0.406329	0.342143	1.37004	3.69691	0.307881	6	6.1233
Q91WN1	DnaJ homolog subfamily C member 9		2.5045	0	0.256095	2.2142	0	4.9748																Organic cation transporter (TC 2.A.1.19)	0	1	3	6	0	0	3.64307	0.681908	1.79656	0	10	6.12154
Q96RU3	Formin-binding protein 1 (Formin-binding protein 17) (hFBP17)	FNBP1 family	2.50307	0	0	0	0	2.50307																TFIIE beta subunit	2	1	2	2	0	0.440534	1.84265	1.29417	2.53261	0	7	6.10996
P47875	Cysteine and glycine-rich protein 1 (Cysteine-rich protein 1) (CRP) (CRP1)		2.50205	1.42107	0	0	0	3.92312																Glycosyl hydrolase 33	1	0	0	2	0	0.170417	0	0	5.93292	0	3	6.10333
Q32HY7	UPF0352 protein YejL	UPF0352 family	2.50154	0	0	0	0	2.50154																SDA1	1	0	2	1	0	1.34633	0	1.71449	3.01834	0	4	6.07916
Q3KPN2	Pre-rRNA-processing protein TSR2 homolog	TSR2 family	2.50143	1.59494	0	3.49371	0	7.59008																RILPL	3	1	3	5	0	1.24979	0.619754	0.899146	3.30368	0	12	6.07237
Q3MHM5	Tubulin beta-4B chain (Tubulin beta-2C chain)	Tubulin family	2.50109	12.8234	13.0834	53.9186	1.2165	83.543																UPF0488	1	1	1	1	0	1.05732	0.433638	1.94586	2.63242	0	4	6.06924
Q8C1Q6	Small integral membrane protein 4 (Small nucleolar RNA host gene 8)	SMIM4 family	2.50044	0.272616	2.50185	1.66458	0	6.93949																Adenylate kinase	7	4	7	7	2	1.59745	0.342866	0.54214	3.2552	0.330315	27	6.06796
Q3SZV5	Proteasome maturation protein (Proteassemblin)	POMP/UMP1 family	2.49775	0.253626	1.33221	16.8437	1.58824	22.5155																HYLS1	1	0	1	1	0	0.973217	0	0.792211	4.29571	0	3	6.06114
Q9BVP2	Guanine nucleotide-binding protein-like 3 (E2-induced gene 3 protein) (Novel nucleolar protein 47) (NNP47) (Nucleolar GTP-binding protein 3) (Nucleostemin)	TRAFAC class YlqF/YawG GTPase family	2.49486	0	3.0512	0	0	5.54606																RNase HII	2	0	2	1	0	0.21238	0	0.469114	5.37531	0	5	6.0568
A0A096LPI5	Protein GVQW2 (GVQW motif-containing protein 2)		2.494	0.302939	0.407515	1.02877	0.573963	4.80719																SMC	8	2	7	5	0	1.10307	0.890329	2.84868	1.20914	0	22	6.05123
O60447	Ecotropic viral integration site 5 protein homolog (EVI-5) (Neuroblastoma stage 4S gene protein)		2.48824	0	1.297	1.3245	0	5.10974																Endophilin	4	0	3	6	0	1.69127	0	1.50144	2.84914	0	13	6.04186
Q6NRT3	WD40 repeat-containing protein SMU1 (Smu-1 suppressor of mec-8 and unc-52 protein homolog)	WD repeat SMU1 family	2.48556	0	0	2.76967	0	5.25523																MAK16	1	0	0	1	0	0.550375	0	0	5.48264	0	2	6.03301
Q6P255	Mediator of RNA polymerase II transcription subunit 11 (Mediator complex subunit 11)	Mediator complex subunit 11 family	2.48547	0.755457	0	3.03478	0.23981	6.51552																Class-I pyridoxal-phosphate-dependent aminotransferase	9	0	3	6	0	0.974261	0	1.72136	3.32851	0	18	6.02413
E7EXT2	UV-stimulated scaffold protein A	UVSSA family	2.48241	0.62239	1.73436	1.39461	0	6.23377																Eukaryotic RPC7 RNA polymerase subunit	2	1	2	1	1	0.80349	0.489224	1.11517	1.49796	2.11357	7	6.01942
Q5XI59	RING finger protein 10	RNF10 family	2.47996	0	0	0	0	2.47996																HEY	2	1	1	2	0	0.285201	0.664171	0.577278	4.48379	0	6	6.01044
A6QQ14	DNA polymerase epsilon subunit 4 (EC 2.7.7.7) (DNA polymerase II subunit 4)		2.47886	0	0	0	0	2.47886																CNOT2/3/5	1	1	2	3	0	0.339434	1.98405	1.13584	2.5504	0	7	6.00972
P30043	Flavin reductase (NADPH) (FR) (EC 1.5.1.30) (Biliverdin reductase B) (BVR-B) (EC 1.3.1.24) (Biliverdin-IX beta-reductase) (Green heme-binding protein) (GHBP) (NADPH-dependent diaphorase) (NADPH-flavin reductase) (FLR)		2.47782	2.75226	10.5665	12.8143	0	28.6109																SRP14	1	1	1	1	1	0.25674	0.87793	3.20338	1.26634	0.39941	5	6.0038
Q8BRM2	RAB6-interacting golgin (N-terminal kinase-like-binding protein 1) (NTKL-BP1) (NTKL-binding protein 1) (mNTKL-BP1) (SCY1-like 1-binding protein 1) (SCYL1-BP1) (SCYL1-binding protein 1)	GORAB family	2.47104	0	1.35045	0.674498	0	4.49599																YIF1	4	2	1	3	0	0.674253	0.536544	1.70755	3.07339	0	10	5.99174
P91791	Peptidyl-prolyl cis-trans isomerase (PPIase) (EC 5.2.1.8) (Cyclophilin) (Cyclosporin A-binding protein) (Rotamase)	Cyclophilin-type PPIase family, PPIase A subfamily	2.47063	0.277041	0.169574	0	0	2.91724																MsrB Met sulfoxide reductase	1	0	1	8	1	0.236977	0	2.01561	3.47605	0.261901	11	5.99054
Q04211	Protein BTG2 (BTG family member 2) (NGF-inducible protein TIS21)	BTG family	2.46785	0	8.69383	87.6292	0	98.7909																Troponin T	4	3	5	4	1	1.7957	0.458926	2.29345	0.638259	0.798725	17	5.98506
O95857	Tetraspanin-13 (Tspan-13) (Tetraspan NET-6) (Transmembrane 4 superfamily member 13)	Tetraspanin (TM4SF) family	2.46379	0.430458	9.06028	9.26438	0	21.2189																Cytochrome b5	12	4	11	12	2	0.843046	0.610783	1.9693	2.31655	0.242007	41	5.98169
Q7Z7E8	Ubiquitin-conjugating enzyme E2 Q1 (EC 2.3.2.23) (E2 ubiquitin-conjugating enzyme Q1) (Protein NICE-5) (Ubiquitin carrier protein Q1) (Ubiquitin-protein ligase Q1)	Ubiquitin-conjugating enzyme family	2.46312	0.792087	0.661471	26.1212	0	30.0379																Anamorsin	2	0	1	3	0	2.98119	0	0.618337	2.38043	0	6	5.97995
P22125	Ras-related protein ORAB-1	Small GTPase superfamily, Rab family	2.46297	2.70837	3.34352	16.5395	0.804845	25.8592																HCNGP	1	1	1	1	0	1.62911	0.901367	0.563102	2.87356	0	4	5.96714
P14381	Transposon TX1 uncharacterized 149 kDa protein (ORF 2)		2.45426	0	0.594358	0	0.130667	3.17929																Eukaryotic ribosomal protein eS30	1	2	2	3	0	2.90457	1.77186	0.507015	0.77719	0	8	5.96063
Q9Z2P6	Synaptosomal-associated protein 29 (SNAP-29) (Golgi SNARE of 32 kDa) (Gs32) (Soluble 29 kDa NSF attachment protein) (Vesicle-membrane fusion protein SNAP-29)	SNAP-25 family	2.45261	0	0	0	0	2.45261																TAF9	2	0	4	4	1	1.42137	0	1.53212	2.85404	0.150522	11	5.95805
O35680	28S ribosomal protein S12, mitochondrial (MRP-S12) (S12mt) (MT-RPS12)	Universal ribosomal protein uS12 family	2.45231	0.598537	0.389922	3.59084	0	7.03161																IMPACT	1	1	2	2	0	2.86387	1.06585	0.767085	1.25986	0	6	5.95666
Q28668	Collagen alpha-2(I) chain (Alpha-2 type I collagen) (Fragment)	Fibrillar collagen family	2.44926	14.8628	0	2.55553	0	19.8676																Twisted gastrulation protein	0	0	1	1	0	0	0	0.337056	5.60315	0	2	5.94021
P29377	Protein S100-G (Calbindin-D9k) (S100 calcium-binding protein G) (Vitamin D-dependent calcium-binding protein, intestinal) (CABP)	S-100 family	2.44822	0	0	0	0	2.44822																Type II pantothenate kinase	2	0	1	2	0	0.888759	0	0.591192	4.4417	0	5	5.92165
P23025	DNA repair protein complementing XP-A cells (Xeroderma pigmentosum group A-complementing protein)	XPA family	2.43997	2.79595	0.55233	0	0	5.78825																Eukaryotic cobalamin transport proteins	0	0	1	0	0	0	0	5.91716	0	0	1	5.91716
Q28EM2	Small integral membrane protein 12	SMIM12 family	2.436	0.457194	0	4.04734	0.492057	7.43259																COA1	1	0	1	1	1	0.314633	0	0.699931	4.74515	0.154549	4	5.91426
Q9QZ06	Toll-interacting protein	Tollip family	2.42379	0	2.42499	10.985	0	15.8338																OB-RGRP/VPS55	3	0	2	2	1	0.510413	0	0.663009	4.44655	0.290116	8	5.91008
A6QLP7	Translocon-associated protein subunit alpha (TRAP-alpha) (Signal sequence receptor subunit alpha) (SSR-alpha)	TRAP-alpha family	2.42242	0.785777	1.44504	12.62	0	17.2732																MAF1	1	0	2	1	0	0.49712	0	0.447406	4.96501	0	4	5.90954
Q96D21	GTP-binding protein Rhes (Ras homolog enriched in striatum) (Tumor endothelial marker 2)	Small GTPase superfamily, RasD family	2.41548	0	0.293194	19.6041	0	22.3128																TSR3	1	0	1	1	0	0.441931	0	3.55278	1.8972	0	3	5.89191
P26352	Thymosin beta-12	Thymosin beta family	2.41219	15.5535	3.335	306.757	0	328.058																E2F/DP	5	3	4	4	0	1.2447	0.561711	2.95046	1.1315	0	16	5.88837
P40240	CD9 antigen (CD antigen CD9)	Tetraspanin (TM4SF) family	2.40718	3.4808	5.47919	92.5783	0.504176	104.45																Eukaryotic RPB7/RPC8 RNA polymerase subunit	2	2	2	2	1	0.630606	0.436342	0.462163	4.04835	0.306825	9	5.88429
P84169	26S proteasome non-ATPase regulatory subunit 13 (26S proteasome regulatory subunit RPN9) (26S proteasome regulatory subunit S11) (26S proteasome regulatory subunit p40.5)	Proteasome subunit S11 family	2.40385	0.352426	6.99461	15.5743	0.595998	25.9212																UPF0547	2	1	2	1	0	1.26179	0.788754	2.19033	1.63507	0	6	5.87594
P51903	Phosphoglycerate kinase (EC 2.7.2.3)	Phosphoglycerate kinase family	2.40317	1.4685	3.89367	9.29027	0.153241	17.2089																NipSnap	3	1	3	3	1	0.669486	0.472254	0.733673	3.90474	0.093527	11	5.87368
P67868	Casein kinase II subunit beta (CK II beta) (Phosvitin)	Casein kinase 2 subunit beta family	2.40172	0.307738	0.742666	27.0416	0	30.4937																FAM177	1	2	2	2	0	0.749968	0.441026	2.0335	2.64264	0	7	5.86713
Q7T312	Coiled-coil domain-containing protein 25	CCDC25 family	2.39635	1.97869	4.95598	7.63495	0	16.966																Mediator complex subunit 11	1	1	0	1	1	2.48547	0.264623	0	3.03478	0.076541	4	5.86141
Q96HU8	GTP-binding protein Di-Ras2 (Distinct subgroup of the Ras family member 2)	Small GTPase superfamily, Di-Ras family	2.39596	0.35447	0.407849	0.449539	0	3.60782																Nudix hydrolase	22	9	15	28	2	0.976062	0.616671	1.21522	2.81999	0.223143	76	5.85108
Q9Y241	HIG1 domain family member 1A, mitochondrial (Hypoxia-inducible gene 1 protein) (RCF1 homolog A) (RCF1a)		2.39364	0	0.34493	3.97452	0.325902	7.03899																RRM NCBP2	2	1	2	1	0	0.859533	0.438713	1.27184	3.27067	0	6	5.84076
Q9BZE4	Nucleolar GTP-binding protein 1 (Chronic renal failure gene protein) (GTP-binding protein NGB)	TRAFAC class OBG-HflX-like GTPase superfamily, OBG GTPase family, NOG subfamily	2.39221	0	4.76415	0.575664	0.228151	7.96017																Glycosyl hydrolase 18	4	2	3	4	0	1.93999	1.08462	1.14642	1.66784	0	13	5.83888
Q8JHI3	ADP-ribosylation factor-like protein 13B (ADP-ribosylation factor-like protein 2-like 1) (ARL2-like protein 1) (Protein scorpion)	Small GTPase superfamily, Arf family	2.38847	0	1.43184	0	0	3.82031																Glycosyl hydrolase 29	3	1	0	2	0	0.784273	0.232406	0	4.81958	0	6	5.83626
Q5SWK7	RING finger protein 145 (EC 2.3.2.27)		2.38641	0	0	0	0	2.38641																Uroporphyrinogen decarboxylase	1	1	1	1	0	0.757075	1.53632	3.28023e-05	3.5355	0	4	5.82893
Q9DCC8	Mitochondrial import receptor subunit TOM20 homolog (Mitochondrial 20 kDa outer membrane protein) (Outer mitochondrial membrane receptor Tom20)	Tom20 family	2.38107	10.3146	11.1092	8.89327	0	32.6981																IL-17	1	0	0	1	0	0.49852	0	0	5.32711	0	2	5.82563
Q9D2M8	Ubiquitin-conjugating enzyme E2 variant 2 (Ubc-like protein MMS2)	Ubiquitin-conjugating enzyme family	2.37963	0	0	0	0	2.37963																UPF0122	0	0	2	1	1	0	0	3.64018	1.10946	1.07389	4	5.82353
Q9I980	Thymosin beta-10 (Thymb10)	Thymosin beta family	2.37838	0	0	0.729347	0.228363	3.33609																HDDC2	1	1	2	2	0	0.991724	0.88967	0.886955	3.01157	0	6	5.77992
P84590	Hirudin	Protease inhibitor I14 (hirudin) family	2.37771	0	0	0	0	2.37771																FAM183	1	0	0	1	0	1.52449	0	0	4.24864	0	2	5.77313
Q6QZQ4	Vimentin-type intermediate filament-associated coiled-coil protein		2.37646	0.342165	0.568341	0	0	3.28697																Histone-like Alba	2	1	2	2	1	1.54724	0.830929	1.21831	2.0989	0.074289	8	5.76967
P61485	60S ribosomal protein L36a	Eukaryotic ribosomal protein eL42 family	2.37558	0.429112	1.83454	0	0	4.63923																EIF-3 subunit C	2	1	2	3	0	1.18774	1.24417	1.20474	2.11986	0	8	5.75651
Q28HN4	Coiled-coil domain-containing protein 124	CCDC124 family	2.37476	3.84341	0.69448	3.92925	0	10.8419																R-spondin	2	1	2	1	0	1.35732	1.36158	0.545776	2.48526	0	6	5.74993
Q8R0Z5	Mitoferrin-2 (Mitochondrial RNA-splicing protein 3/4 homolog) (MRS3/4) (Mitochondrial iron transporter 2) (Solute carrier family 25 member 28)	Mitochondrial carrier (TC 2.A.29) family	2.37434	0.656301	2.3478	2.43787	0	7.81631																CCPG1	1	1	2	1	0	1.66091	2.6858	1.09813	0.29286	0	5	5.73769
P30536	Translocator protein (Mitochondrial benzodiazepine receptor) (PKBS) (Peripheral-type benzodiazepine receptor) (PBR)	TspO/BZRP family	2.37107	0.556511	1.54213	42.4952	0.351777	47.3167																Polypeptide deformylase	1	0	1	3	0	0.476205	0	3.97016	1.28697	0	5	5.73334
P12274	Non-histone chromosomal protein HMG-14B	HMGN family	2.36976	0	0.724584	0	0	3.09434																WD repeat NOL10/ENP2	1	1	2	2	0	2.59247	0.737805	1.30498	1.09293	0	6	5.72819
Q9Y3D0	Cytosolic iron-sulfur assembly component 2B (MSS19-interacting protein of 18 kDa) (Mitotic spindle-associated MMXD complex subunit MIP18) (Protein FAM96B)	MIP18 family	2.3605	1.69569	0.354086	9.17291	0	13.5832																Transferase hexapeptide repeat	2	1	3	2	0	0.359507	1.13057	0.383782	3.83627	0	8	5.71013
P50396	Rab GDP dissociation inhibitor alpha (Rab GDI alpha) (Guanosine diphosphate dissociation inhibitor 1) (GDI-1)	Rab GDI family	2.35994	8.95788	0	0	0	11.3178																Complex I 75 kDa subunit	2	0	1	2	0	0.286751	0	0.886932	4.53636	0	5	5.71005
Q61164	Transcriptional repressor CTCF (11-zinc finger protein) (CCCTC-binding factor) (CTCFL paralog)	CTCF zinc-finger protein family	2.35851	0	0	0	0	2.35851																SKI	2	0	2	1	0	3.20015	0	1.66671	0.820297	0	5	5.68715
O02705	Heat shock protein HSP 90-alpha	Heat shock protein 90 family	2.35805	3.0688	36.6701	0	0	42.0969																Eukaryotic RPC34/RPC39 RNA polymerase subunit	1	1	1	1	0	0.641421	0.284624	0.829537	3.92252	0	4	5.6781
Q58DA0	26S proteasome non-ATPase regulatory subunit 4 (26S proteasome regulatory subunit RPN10)	Proteasome subunit S5A family	2.35644	0.604724	1.99896	26.8378	0.282208	32.0801																NC2 beta/DR1	1	0	2	1	0	0.580788	0	0.494419	4.60083	0	4	5.67604
Q3ZCI1	Transmembrane protein 14C	TMEM14 family	2.35616	4.86598	3.06488	47.5162	0.28589	58.0891																Heme oxygenase	3	0	1	2	0	0.523498	0	0.463521	4.67256	0	6	5.65958
Q8TGJ7	Uncharacterized protein YLL066W-B		2.35248	8.0062	2.07219	2.83449	0.72755	15.9929																SerB	3	1	2	2	0	0.608783	0.872442	0.799002	3.37018	0	8	5.65041
Q32PB1	Profilin-3	Profilin family	2.34807	1.37997	11.9605	0	0	15.6885																SURF4	2	2	2	2	1	1.05025	0.983368	0.529232	2.82745	0.259743	9	5.65005
A3KMV2	UV excision repair protein RAD23 homolog A	RAD23 family	2.3471	1.00437	0	9.52484	0.0841542	12.9605																PGAP2	1	0	1	1	0	0.595927	0	1.76285	3.27359	0	3	5.63237
Q4KKX4	Nuclear receptor corepressor 1 (N-CoR) (N-CoR1) (xN-CoR)	N-CoR nuclear receptor corepressors family	2.34621	0	0	0	0	2.34621																Eukaryotic/archaeal RNase P protein component 2	3	2	1	3	1	0.616718	0.138681	1.94477	2.66157	0.252045	10	5.61378
Q5ZME2	Malate dehydrogenase, cytoplasmic (EC 1.1.1.37) (Cytosolic malate dehydrogenase)	LDH/MDH superfamily, MDH type 2 family	2.34299	0.252984	0.548636	0	0	3.14461																Class-I pyridine nucleotide-disulfide oxidoreductase	4	2	4	12	0	0.509517	1.18182	0.755737	3.15757	0	22	5.60465
O79553	NADH-ubiquinone oxidoreductase chain 3 (EC 7.1.1.2) (NADH dehydrogenase subunit 3)	Complex I subunit 3 family	2.34233	0	6.16481	1.15735	0	9.66449																Myo-inositol 1-phosphate synthase	2	0	2	1	0	0.471903	0	0.810392	4.29926	0	5	5.58155
P43392	Metallothionein-like protein 1A (MT-1A) (MT-2) (MT-Q) (Protein LIGHT STRESS-REGULATED 4)	Metallothionein superfamily, Type 15 family	2.34125	0	0	3.69218	1.46871	7.50214																PPase	1	1	2	3	0	1.35022	0.543023	1.40797	2.27961	0	7	5.58083
Q801R7	Pleckstrin homology domain-containing family J member 1 (PH domain-containing family J member 1)		2.34105	2.21402	11.5962	18.751	0	34.9023																PKI	1	0	0	1	1	1.43081	0	0	4.01986	0.114061	3	5.56473
Q8BGA9	Mitochondrial inner membrane protein OXA1L (Oxidase assembly 1-like protein) (OXA1-like protein)	OXA1/ALB3/YidC family	2.3372	0.981079	1.17418	5.17412	0	9.66658																CD99	0	1	0	1	0	0	0.161618	0	5.39454	0	2	5.55616
Q3SZ52	Ubiquitin-conjugating enzyme E2 variant 1 (UEV-1)	Ubiquitin-conjugating enzyme family	2.33692	0.330053	2.0683	1.28034	0.611114	6.62673																SNAP	1	0	3	4	0	0.356128	0	0.469531	4.7264	0	8	5.55206
Q8BQR4	KAT8 regulatory NSL complex subunit 2 (NSL complex protein NSL2) (Non-specific lethal 2 homolog)		2.33264	0	2.71526	14.3639	0	19.4118																UPF0690	1	1	2	2	1	0.759586	0.48279	0.539435	3.44903	0.312968	7	5.54381
Q2NL24	Proteasome assembly chaperone 2	PSMG2 family	2.33174	0	0	0	0	2.33174																UPF0239	2	1	2	1	0	0.456441	0.560705	1.68158	2.84442	0	6	5.54314
B0KYV5	LIM domain and actin-binding protein 1 (Epithelial protein lost in neoplasm)		2.32891	0	0	0	0	2.32891																DNA 3 phosphatase	2	1	1	2	0	1.64319	1.11943	0.916914	1.85817	0	6	5.5377
Q3SX42	Charged multivesicular body protein 2b (Chromatin-modifying protein 2b) (CHMP2b)	SNF7 family	2.32646	1.92565	3.96925	13.5463	0	21.7677																SMIM11	1	0	1	1	2	0.658032	0	0.767796	3.99904	0.105387	5	5.53026
Q802F3	Selenoprotein F (15 kDa selenoprotein)	Selenoprotein M/F family	2.32471	4.72389	27.1223	72.4935	0.840274	107.505																APOPT	2	1	1	1	0	0.868627	0.794695	0.518141	3.34859	0	5	5.53005
Q5M7T1	Probable cytosolic iron-sulfur protein assembly protein CIAO1 (WD repeat-containing protein 39)	WD repeat CIA1 family	2.32426	0	0	2.56982	0	4.89408																Eukaryotic initiation factor 4E	2	4	3	6	1	1.31372	0.404008	1.26475	2.28132	0.263533	16	5.52733
Q4R4I6	Adenylyl cyclase-associated protein 1 (CAP 1)	CAP family	2.32389	0	1.01797	2.3616	0.147545	5.851																Classical AGP	3	7	5	2	10	0.494047	0.850458	1.07041	1.17937	1.92698	27	5.52126
Q0P4J3	RILP-like protein 2 (Rab-interacting lysosomal-like protein 2)	RILPL family	2.32352	0	0.928009	3.6744	0	6.92593																Tuftelin	3	2	1	2	0	1.77105	0.470139	0.504208	2.77335	0	8	5.51874
Q8IXQ4	GPALPP motifs-containing protein 1 (Lipopolysaccharide-specific response protein 7)		2.32254	0	5.2788	0	0	7.60134																UPF0729	1	0	1	1	2	1.37662	0	0.745132	3.14165	0.25458	5	5.51798
Q0II91	DnaJ homolog subfamily C member 21		2.32096	0	0	0	0	2.32096																Palmitoyl-protein thioesterase	1	0	1	1	1	0.384216	0	0.746715	4.20045	0.183849	4	5.51523
Q92733	Proline-rich protein PRCC (Papillary renal cell carcinoma translocation-associated gene protein)		2.32013	4.12725	1.9232	0	0	8.37058																UPF0538	1	1	1	2	0	0.690761	0.228293	1.91956	2.66684	0	5	5.50546
Q9CQI7	U2 small nuclear ribonucleoprotein B'' (U2 snRNP B'')	RRM U1 A/B'' family	2.31974	9.49222	12.1943	9.3715	0.324995	33.7028																JUPITER	2	1	2	2	1	0.599256	0.214702	0.828304	3.63939	0.216643	8	5.4983
Q8NDH3	Probable aminopeptidase NPEPL1 (EC 3.4.11.-) (Aminopeptidase-like 1)	Peptidase M17 family	2.3121	0	0.162997	3.19961	0	5.67471																BLOC1S6	1	0	1	1	0	0.634547	0	2.20164	2.66086	0	3	5.49705
Q9CYH6	Ribosome biogenesis regulatory protein homolog	RRS1 family	2.30951	2.29784	8.31098	6.27493	0.226786	19.42																Cytochrome c-type heme lyase	1	1	1	1	0	1.94877	0.140261	0.803496	2.60298	0	4	5.49551
Q5ZJ54	T-complex protein 1 subunit zeta (TCP-1-zeta) (CCT-zeta)	TCP-1 chaperonin family	2.30843	0.346893	1.31896	0.965664	0	4.93995																Peptidase C14A	11	2	8	13	1	1.02216	1.01873	0.844261	2.22526	0.384788	35	5.4952
P67883	60S ribosomal protein L30	Eukaryotic ribosomal protein eL30 family	2.30435	32.2461	0.495647	855.636	1.88137	892.563																GOLM1/CASC4	1	2	2	2	0	0.634666	0.722571	2.81906	1.31465	0	7	5.49095
Q5ZKW9	Muscleblind-like protein 1	Muscleblind family	2.30389	0.618002	0	1.22214	0	4.14403																Isoprenylcysteine carboxyl methyltransferase	1	0	1	1	0	0.24509	0	0.508116	4.73602	0	3	5.48923
Q28H30	UPF0489 protein C5orf22 homolog	UPF0489 family	2.30288	0.760928	0.484457	1.97496	0	5.52323																Heparin-binding growth factors	1	1	3	3	2	0.274039	3.17669	0.698218	1.0407	0.28688	10	5.47652
Q3T0U7	Cytosolic iron-sulfur assembly component 2A (MIP18 family protein FAM96A)	MIP18 family	2.29791	0.0335066	0.740509	5.07145	0	8.14338																Battenin	1	1	1	1	0	0.627884	2.63191	0.612606	1.60312	0	4	5.47552
P13216	Adrenodoxin, mitochondrial (Adrenal ferredoxin) (Fragment)	Adrenodoxin/putidaredoxin family	2.29452	0.385387	2.15468	3.68709	0	8.52168																UPF0337 (CsbD)	4	5	7	12	5	0.525974	0.288979	1.02105	3.40705	0.231775	33	5.47483
Q5ZMM5	Zinc finger protein 706		2.28917	2.83362	2.01026	4.35035	0.496116	11.9795																Nicastrin	1	0	0	3	0	1.35411	0	0	4.12026	0	4	5.47437
Q5E953	Ubiquitin-fold modifier-conjugating enzyme 1 (Ufm1-conjugating enzyme 1)	Ubiquitin-conjugating enzyme family, UFC1 subfamily	2.2884	1.18573	0.317946	3.88484	0.810353	8.48727																TM2	2	0	3	3	0	0.522866	0	1.22781	3.7222	0	8	5.47287
Q969H8	Myeloid-derived growth factor (MYDGF)	MYDGF family	2.28705	1.23312	1.18429	5.53637	0	10.2408																BABAM1	0	0	0	1	0	0	0	0	5.45403	0	1	5.45403
Q6P435	Putative uncharacterized SMG1-like protein		2.28624	2.27372	0.406132	0	0	4.96609																SPF27	2	1	2	2	0	0.976185	1.01001	1.04971	2.41345	0	7	5.44936
Q9R1C7	Pre-mRNA-processing factor 40 homolog A (Formin-binding protein 11) (FBP-11) (Formin-binding protein 3)	PRPF40 family	2.28572	2.64829	0	0	0	4.93401																Rtf2	1	1	2	2	1	0.544876	1.09399	1.14387	2.48476	0.175398	7	5.4429
P55884	Eukaryotic translation initiation factor 3 subunit B (eIF3b) (Eukaryotic translation initiation factor 3 subunit 9) (Prt1 homolog) (hPrt1) (eIF-3-eta) (eIF3 p110) (eIF3 p116)	EIF-3 subunit B family	2.28433	3.52953	9.30993	26.8114	0	41.9352																Calcineurin regulatory subunit	4	3	3	4	1	1.14288	0.266528	1.00755	2.80879	0.216525	15	5.44227
Q1JQ99	39S ribosomal protein L14, mitochondrial (L14mt) (MRP-L14)	Universal ribosomal protein uL14 family	2.2834	0.884149	1.77965	11.4851	0	16.4323																Wntless	1	0	2	1	0	0.221759	0	0.449986	4.768	0	4	5.43975
O57337	Transcription factor HES-1 (C-HAIRY1) (Hairy and enhancer of split 1)		2.28339	1.345	0.83606	13.0358	0	17.5002																CBP3	2	1	1	2	1	0.48272	0.194831	3.36034	1.22538	0.16923	7	5.4325
Q8WPD0	Alpha-N-acetylgalactosamine-specific lectin (Alpha-N-acetylgalactosamine-binding lectin) (GalNAc-specific lectin) (Lectin) (ApL) (Tn antigen-specific lectin)		2.28282	0	0.540372	0.918766	0	3.74196																Mitochondrion-specific ribosomal protein mS29	1	1	2	1	0	1.44241	0.84909	0.795385	2.33342	0	5	5.42031
Q9Z261	Claudin-7	Claudin family	2.28019	0	0	0	0	2.28019																FCF2	1	0	0	1	0	3.78981	0	0	1.62878	0	2	5.41859
Q1GNX0	50S ribosomal protein L33	Bacterial ribosomal protein bL33 family	2.27698	0	0	0	0	2.27698																ATG13	0	0	1	1	0	0	0	0.4533	4.94404	0	2	5.39734
Q99N50	Synaptotagmin-like protein 2 (Exophilin-4)		2.2732	0.345757	0.593356	10.5967	0.15651	13.9655																VPS51	1	0	0	1	0	2.03944	0	0	3.3577	0	2	5.39714
P35221	Catenin alpha-1 (Alpha E-catenin) (Cadherin-associated protein) (Renal carcinoma antigen NY-REN-13)	Vinculin/alpha-catenin family	2.27073	0	0	3.27277	0	5.5435																WD repeat CIA1	2	0	1	2	0	1.52485	0	0.711257	3.15553	0	5	5.39164
Q9DCM0	Persulfide dioxygenase ETHE1, mitochondrial (EC 1.13.11.18) (Ethylmalonic encephalopathy protein 1 homolog) (Hepatoma subtracted clone one protein) (Sulfur dioxygenase ETHE1)	Metallo-beta-lactamase superfamily, Glyoxalase II family	2.26955	0.842974	0.952355	0.907639	0	4.97252																WD repeat EMAP	0	0	1	3	0	0	0	3.85924	1.52371	0	4	5.38295
P61585	Transforming protein RhoA (EC 3.6.5.2) (Gb) (p21)	Small GTPase superfamily, Rho family	2.26919	2.83499	2.89694	15.4213	0	23.4224																PrmA	1	1	1	1	0	0.757849	0.273551	0.92261	3.42772	0	4	5.38173
P23109	AMP deaminase 1 (EC 3.5.4.6) (AMP deaminase isoform M) (Myoadenylate deaminase)	Metallo-dependent hydrolases superfamily, Adenosine and AMP deaminases family	2.26603	0	0	0	0	2.26603																SIKE	3	1	3	2	0	0.901716	0.526144	0.7079	3.2455	0	9	5.38126
O43808	Peroxisomal membrane protein PMP34 (34 kDa peroxisomal membrane protein) (Solute carrier family 25 member 17)	Mitochondrial carrier (TC 2.A.29) family	2.26131	0.250646	1.44726	5.11012	0	9.06934																CAP	1	1	2	2	1	2.32389	0.821868	0.686004	1.36622	0.179959	7	5.37795
Q2HJF1	39S ribosomal protein L53, mitochondrial (L53mt) (MRP-L53)	Mitochondrion-specific ribosomal protein mL53 family	2.25999	0.685321	7.08313	5.54795	0.250476	15.8269																EMC8/EMC9	3	1	3	3	0	0.877117	0.583904	0.458071	3.44792	0	10	5.36701
Q6DKE6	Protein CWC15 homolog B	CWC15 family	2.25476	0.913424	5.93145	0	0	9.09963																Phosducin	3	1	3	3	1	0.594861	0.280418	1.02284	3.21429	0.246941	11	5.35935
Q99460	26S proteasome non-ATPase regulatory subunit 1 (26S proteasome regulatory subunit RPN2) (26S proteasome regulatory subunit S1) (26S proteasome subunit p112)	Proteasome subunit S1 family	2.25387	0	0.879264	17.3833	0	20.5164																Peroxisomal membrane protein PXMP2/4	1	1	4	4	0	1.1085	0.147355	0.85672	3.23857	0	10	5.35115
P23198	Chromobox protein homolog 3 (Heterochromatin protein 1 homolog gamma) (HP1 gamma) (M32) (Modifier 2 protein)		2.25356	16.9193	14.2715	1.50122	0.181713	35.1273																V-ATPase C subunit	1	0	1	1	0	0.56459	0	1.5691	3.21257	0	3	5.34626
Q86U02	Putative uncharacterized protein encoded by LINC00596		2.2517	0.254299	3.36659	0.497439	0.573963	6.94399																WD repeat striatin	2	1	2	2	0	2.14791	1.18644	0.952694	1.05763	0	7	5.34468
Q9P1C3	Putative uncharacterized protein PRO2829		2.25159	0	0.403019	0.749843	1.43886	4.84331																COX20	2	0	1	1	0	0.697013	0	0.923134	3.72367	0	4	5.34382
A5A777	Biogenesis of lysosome-related organelles complex 1 subunit 5 (BLOC-1 subunit 5) (Protein Muted homolog)	BLOC1S5 family	2.24234	1.96746	3.93987	11.9331	0	20.0828																Adenosine and AMP deaminases	4	4	0	5	0	2.08975	2.23876	0	1.01345	0	13	5.34196
Q6UWH6	Protein TEX261	SVP26 family	2.2379	2.84949	2.12508	41.6484	0	48.8609																DnaJ	3	2	2	3	0	2.61332	0.353901	0.89763	1.45881	0	10	5.32367
Q5FVJ8	Sentrin-specific protease 8 (EC 3.4.22.-) (Deneddylase-1) (NEDD8-specific protease 1) (Sentrin/SUMO-specific protease SENP8)	Peptidase C48 family	2.23611	0.448937	4.44275	24.5017	0	31.6295																VTI1	2	1	2	2	0	0.74222	2.01135	0.663426	1.88825	0	7	5.30525
Q9R0P4	Small acidic protein (Sid 2057)	SMAP family	2.23387	0	0.65155	1.32676	0	4.21218																CLUAP1	1	1	1	3	0	1.60082	0.811141	1.36684	1.52643	0	6	5.30523
Q4G2Y1	RPA-interacting protein		2.23369	0	0	0	0	2.23369																Fibulin	2	1	1	3	0	1.00885	0.331624	0.824714	3.13888	0	7	5.30407
Q8R1L4	ER lumen protein-retaining receptor 3 (KDEL endoplasmic reticulum protein retention receptor 3) (KDEL receptor 3)	ERD2 family	2.23368	0	0	2.0427	0	4.27638																SAR1	3	1	2	3	3	1.00263	0.192518	0.677342	3.23257	0.197614	12	5.30267
Q6PBV6	H/ACA ribonucleoprotein complex subunit 2-like protein (Nucleolar protein family A member 2-like protein) (snoRNP protein NHP2)	Eukaryotic ribosomal protein eL8 family	2.23274	0.700239	1.01742	7.75982	0.306495	12.0167																Peptidase C56	3	3	3	11	1	1.12938	0.536004	0.939744	2.47637	0.20485	21	5.28635
Q92734	Protein TFG (TRK-fused gene protein)		2.22997	2.1158	4.0649	19.3094	0	27.7201																GOT1	1	1	1	1	1	0.255625	0.252219	0.543789	3.98741	0.233973	5	5.27302
Q32KT0	UPF0547 protein C16orf87 homolog	UPF0547 family	2.22902	0	0	0	0	2.22902																RRP36	3	1	1	2	2	0.595648	1.40108	0.589733	2.34542	0.338664	9	5.27055
Q6PD21	SH2 domain-containing adapter protein B		2.22895	0	0.451825	0	0	2.68078																BLCAP	1	0	1	2	0	0.19918	0	2.10699	2.96021	0	4	5.26638
Q7Z6B0	Coiled-coil domain-containing protein 91 (GGA-binding partner) (p56 accessory protein)		2.228	0.271887	4.13957	0.895371	0	7.53483																PsbI	2	0	3	0	2	4.23049	0	0.822342	0	0.211163	7	5.26399
O95793	Double-stranded RNA-binding protein Staufen homolog 1		2.22511	2.48203	1.34972	15.6075	0.162487	21.8268																TBCB	2	1	1	1	1	1.09529	0.501454	1.15335	2.3847	0.128866	6	5.26366
P0CG53	Polyubiquitin-B [Cleaved into: Ubiquitin]	Ubiquitin family	2.22102	0.380333	0.471855	89.3286	1.54861	93.9504																STE Ser/Thr protein kinase	28	7	18	37	0	0.708099	1.34099	1.95122	1.26044	0	90	5.26074
Q9IA23	Homeobox protein Hox-A5	Antp homeobox family	2.22005	1.2174	3.3702	0	0	6.80765																WD repeat DCAF8	1	1	0	2	0	1.04862	1.30572	0	2.90199	0	4	5.25633
Q6PFQ2	Eukaryotic translation initiation factor 3 subunit C (eIF3c) (Eukaryotic translation initiation factor 3 subunit 8)	EIF-3 subunit C family	2.21457	1.09897	0.703675	6.26923	0	10.2864																Peptidase C19	6	2	12	18	0	1.87403	1.58447	0.453692	1.33921	0	38	5.2514
Q8VC88	Grancalcin		2.21407	1.54149	2.17767	25.1857	0.458796	31.5777																CSN9	1	1	1	1	0	3.15358	0.752676	0.85137	0.492656	0	4	5.25028
Q30KJ2	Beta-defensin 50 (BD-50) (Defensin, beta 50)	Beta-defensin family	2.21183	0	0	0	0	2.21183																G protein gamma	8	5	9	6	5	0.732012	0.313126	0.664381	3.20315	0.332706	33	5.24537
Q9CSN1	SNW domain-containing protein 1 (Nuclear protein SkiP) (Ski-interacting protein)	SNW family	2.211	0	1.54511	0	0	3.75611																TFS-II	1	1	1	1	0	0.373214	1.56398	0.514668	2.7839	0	4	5.23577
Q1LZE0	Breast cancer metastasis-suppressor 1 homolog	BRMS1 family	2.20933	0.455107	0.958317	1.18548	0	4.80823																OST3/OST6	1	0	1	1	0	1.51574	0	0.41421	3.29925	0	3	5.2292
Q3B726	DNA-directed RNA polymerase I subunit RPA43 (Twist neighbor protein)	Eukaryotic RPA43 RNA polymerase subunit family	2.20731	0.27647	0	4.32614	0	6.80992																Iojap/RsfS	1	0	1	3	0	2.09219	0	0.974171	2.15638	0	5	5.22275
Q7Z5K2	Wings apart-like protein homolog (Friend of EBNA2 protein) (WAPL cohesin release factor)	WAPL family	2.1976	0	0	0	0	2.1976																PP2C	5	4	2	10	1	1.61196	0.497505	0.941819	1.62395	0.545765	22	5.221
Q63186	Translation initiation factor eIF-2B subunit delta (eIF-2B GDP-GTP exchange factor subunit delta)	EIF-2B alpha/beta/delta subunits family	2.1973	0.190421	0	3.69097	0	6.07869																Churchill	2	0	1	1	3	0.657277	0	0.277378	4.1587	0.116558	7	5.20991
P41737	Leucine-rich repeat and calponin homology domain-containing protein 1 (Neuronal protein) (Fragment)		2.19436	0.18748	0.821111	0.560518	0	3.76347																STXBP/unc-18/SEC1	4	3	5	5	0	0.998694	0.626279	2.27641	1.29918	0	17	5.20056
P18848	Cyclic AMP-dependent transcription factor ATF-4 (cAMP-dependent transcription factor ATF-4) (Activating transcription factor 4) (Cyclic AMP-responsive element-binding protein 2) (CREB-2) (cAMP-responsive element-binding protein 2) (DNA-binding protein TAXREB67) (Tax-responsive enhancer element-binding protein 67) (TaxREB67)	BZIP family	2.19359	0	0	44.6732	0	46.8668																MVB12	2	1	2	2	0	0.764817	1.4224	0.361175	2.64932	0	7	5.19771
Q5ZLT7	Basic leucine zipper and W2 domain-containing protein 1	BZW family	2.19268	0	0.272818	0	0.241572	2.70707																Mitochondrion-specific ribosomal protein mL48	2	2	2	1	0	1.19629	0.311272	1.28753	2.40037	0	7	5.19546
P97350	Plakophilin-1	Beta-catenin family	2.19001	0	3.05938	0	0	5.24939																KRR1	1	1	2	2	0	1.82374	1.15985	0.994492	1.19211	0	6	5.1702
Q08E13	RING finger protein 10	RNF10 family	2.18637	2.09748	0	5.20387	0	9.48772																UPF0428	2	0	1	1	0	1.11498	0	0.630271	3.41999	0	4	5.16524
O08583	THO complex subunit 4 (Tho4) (Ally of AML-1 and LEF-1) (Aly/REF export factor) (REF1-I) (RNA and export factor-binding protein 1) (Transcriptional coactivator Aly/REF)	THOC4 family	2.18135	0	0	0	0	2.18135																Protein-tyrosine phosphatase	31	8	28	38	5	0.801075	0.777432	0.660264	2.6505	0.255851	110	5.14512
Q3T189	Succinate dehydrogenase [ubiquinone] iron-sulfur subunit, mitochondrial (EC 1.3.5.1) (Iron-sulfur subunit of complex II) (IP)	Succinate dehydrogenase/fumarate reductase iron-sulfur protein family	2.18057	0.904485	3.94628	15.9025	0	22.9338																RNase H2 subunit B	1	1	1	2	0	0.562022	0.188761	1.26887	3.12359	0	5	5.14325
Q8WWY3	U4/U6 small nuclear ribonucleoprotein Prp31 (Pre-mRNA-processing factor 31) (Serologically defined breast cancer antigen NY-BR-99) (U4/U6 snRNP 61 kDa protein) (Protein 61K) (hPrp31)	PRP31 family	2.18011	0.881184	0	0	0	3.06129																CbbY/CbbZ/Gph/YieH	3	0	1	3	0	0.63653	0	0.283852	4.21647	0	7	5.13685
O14548	Cytochrome c oxidase subunit 7A-related protein, mitochondrial (COX7a-related protein) (Cytochrome c oxidase subunit VIIa-related protein) (EB1)	Cytochrome c oxidase VIIa family	2.17447	2.65621	2.99747	17.1742	0.335571	25.3379																FIP1	0	0	0	1	0	0	0	0	5.0885	0	1	5.0885
O54781	SRSF protein kinase 2 (EC 2.7.11.1) (SFRS protein kinase 2) (Serine/arginine-rich protein-specific kinase 2) (SR-protein-specific kinase 2) [Cleaved into: SRSF protein kinase 2 N-terminal; SRSF protein kinase 2 C-terminal]	Protein kinase superfamily, CMGC Ser/Thr protein kinase family	2.17355	1.50248	0	0	0	3.67603																KTI12	1	1	2	2	0	0.457693	0.296149	0.599533	3.72599	0	6	5.07936
F8S122	Vespryn	Ohanin/vespryn family	2.17088	0.524879	0	0	0	2.69576																DPH1/DPH2	0	0	1	1	0	0	0	2.15295	2.92429	0	2	5.07724
A4IHY1	Proteasome assembly chaperone 1	PSMG1 family	2.17054	0	1.17006	24.4004	0.294518	28.0355																OBG GTPase	5	2	6	7	1	1.04171	0.43962	1.91326	1.38589	0.277057	21	5.05754
Q5U4Z8	39S ribosomal protein L20, mitochondrial (L20mt) (MRP-L20)	Bacterial ribosomal protein bL20 family	2.16914	1.64595	10.2378	24.8665	0.37241	39.2918																Phytoene/squalene synthase	3	1	2	1	0	1.36251	0.140635	0.380503	3.17314	0	7	5.05679
Q3ZBG0	Proteasome subunit alpha type-7 (EC 3.4.25.1)	Peptidase T1A family	2.16643	2.1274	35.2174	44.5847	0.155055	84.251																IPP isomerase type 1	2	0	1	1	0	0.285611	0	1.69821	3.07256	0	4	5.05638
Q66IK1	Iroquois-class homeodomain protein irx-2 (Iroquois homeobox protein 2)	TALE/IRO homeobox family	2.16292	1.77241	0.591236	9.88122	0	14.4078																PurH	1	0	2	2	0	0.546442	0	0.889149	3.58794	0	5	5.02354
Q2HJ23	Microtubule-associated proteins 1A/1B light chain 3A (Autophagy-related protein LC3 A) (Autophagy-related ubiquitin-like modifier LC3 A) (MAP1 light chain 3-like protein 1) (MAP1A/MAP1B light chain 3 A) (MAP1A/MAP1B LC3 A) (Microtubule-associated protein 1 light chain 3 alpha)	ATG8 family	2.15944	0	0	0.555824	0.536827	3.25209																RNA 3-terminal cyclase	3	1	3	4	0	0.367008	0.262927	1.54942	2.84119	0	11	5.02054
Q3T087	60S ribosomal protein L11	Universal ribosomal protein uL5 family	2.15553	0.24243	0.51033	0.425025	0.0567403	3.39006																Mitochondrion-specific ribosomal protein mL45	2	1	1	1	0	2.11986	0.30598	0.914306	1.66804	0	5	5.00819
Q2KID9	28S ribosomal protein S5, mitochondrial (MRP-S5) (S5mt)	Universal ribosomal protein uS5 family	2.15535	0	4.97768	9.78123	0.371259	17.2855																Asunder	1	1	1	2	0	0.169655	0.824128	2.39275	1.61121	0	5	4.99774
Q5I0D1	Glyoxalase domain-containing protein 4	Glyoxalase I family	2.15355	2.33841	3.74994	6.81599	0	15.0579																Cyclic nucleotide phosphodiesterase	1	0	1	4	0	0.485085	0	2.54294	1.96477	0	6	4.9928
Q15417	Calponin-3 (Calponin, acidic isoform)	Calponin family	2.14567	0.818449	7.57089	8.56028	0	19.0953																FIS1	2	1	1	2	2	1.2301	0.489939	0.491201	2.64661	0.133425	8	4.99127
Q07009	Calpain-2 catalytic subunit (EC 3.4.22.53) (Calcium-activated neutral proteinase 2) (CANP 2) (Calpain M-type) (Calpain-2 large subunit) (Millimolar-calpain) (M-calpain)	Peptidase C2 family	2.14556	0	0	0	0	2.14556																UPF0330	2	3	1	1	1	0.930692	0.556109	0.991892	1.91788	0.592	8	4.98857
Q8N2Z9	Centromere protein S (CENP-S) (Apoptosis-inducing TAF9-like domain-containing protein 1) (FANCM-associated histone fold protein 1) (FANCM-interacting histone fold protein 1) (Fanconi anemia-associated polypeptide of 16 kDa)	TAF9 family, CENP-S/MHF1 subfamily	2.14501	0	2.26094	2.7011	0	7.10705																VPS37	5	2	2	2	0	0.797923	0.493578	0.287728	3.39434	0	11	4.97357
Q1RMH8	Sorting nexin-3	Sorting nexin family	2.14455	0.338544	0.714125	19.1828	0.707198	23.0872																Peptidase S10	7	0	0	5	0	0.621315	0	0	4.34742	0	12	4.96874
P56616	Ubiquitin-conjugating enzyme E2 C (EC 2.3.2.23) ((E3-independent) E2 ubiquitin-conjugating enzyme C) (EC 2.3.2.24) (E2 ubiquitin-conjugating enzyme C) (UBC-X) (Ubiquitin carrier protein C) (Ubiquitin-protein ligase C)	Ubiquitin-conjugating enzyme family	2.14222	0	0.877657	1.72173	0	4.74161																NPL4	1	1	2	1	0	0.0828737	0.670887	0.340846	3.8687	0	5	4.96331
A9JS49	Ubiquinone biosynthesis protein COQ4 homolog, mitochondrial (Coenzyme Q biosynthesis protein 4 homolog)	COQ4 family	2.14195	0.298842	0.782775	8.52341	0.147829	11.8948																UDPGP type 1	4	0	2	4	0	2.72362	0	0.255167	1.98163	0	10	4.96041
P20530	Uncharacterized 8.8 kDa protein		2.14058	0.145024	0	0	0	2.2856																Sulfatase	5	2	1	10	0	0.311197	2.65414	0.574083	1.4115	0	18	4.95093
F1N8V3	Phosphatase and actin regulator 4	Phosphatase and actin regulator family	2.13827	3.75103	1.18081	1.8711	0	8.94121																TRIM/RBCC	5	1	8	13	0	1.24853	1.95101	0.924323	0.822611	0	27	4.94648
O93279	Amyloid-beta A4 protein (ABPP) (APP) (Alzheimer disease amyloid A4 protein homolog) (Amyloid precursor protein) (Amyloid-beta precursor protein) [Cleaved into: Amyloid-beta protein (A-beta) (APP-beta)]	APP family	2.13667	1.69113	9.47363	82.4126	0.457756	96.1718																Thiolase	8	2	6	8	1	0.620122	0.270514	0.834474	2.80194	0.409947	25	4.937
A4FV68	Serine/threonine-protein phosphatase 2A 56 kDa regulatory subunit epsilon isoform (PP2A B subunit isoform B'-epsilon) (PP2A B subunit isoform B56-epsilon) (PP2A B subunit isoform PR61-epsilon) (PP2A B subunit isoform R5-epsilon)	Phosphatase 2A regulatory subunit B56 family	2.13562	1.35081	1.0572	2.20521	0	6.74884																SecY/SEC61-alpha	1	1	1	3	0	1.10124	0.230672	0.0748497	3.52811	0	6	4.93488
Q5ZIR8	Mitochondrial import inner membrane translocase subunit Tim9	Small Tim family	2.13492	0.180875	5.01009	10.0931	0	17.419																HesB/IscA	3	3	3	9	1	0.606436	0.728313	1.15194	1.92687	0.518296	19	4.93185
Q3ZBW5	Rho-related GTP-binding protein RhoB	Small GTPase superfamily, Rho family	2.13286	2.66664	1.08071	2.46484	0	8.34505																CMGC Ser/Thr protein kinase	23	11	24	37	3	0.951	1.09474	0.827568	1.82521	0.231129	98	4.92965
Q5RC24	Cytochrome b-c1 complex subunit 7 (Complex III subunit 7) (Complex III subunit VII) (Ubiquinol-cytochrome c reductase complex 14 kDa protein)	UQCRB/QCR7 family	2.13064	2.76228	5.21873	13.4612	0.725212	24.2981																MTURN	2	0	2	1	1	1.26905	0	0.523855	2.89898	0.232711	6	4.9246
Q6NUD0	Methylosome protein 50 (MEP-50) (WD repeat-containing protein 77)		2.12989	0	0.18285	3.10257	0	5.41531																Complex I NDUFA9 subunit	1	1	1	1	0	0.208134	0.337072	0.531613	3.8334	0	4	4.91022
P26696	Mitogen-activated protein kinase 1 (MAP kinase 1) (MAPK 1) (EC 2.7.11.24) (M phase MAP kinase) (Myelin basic protein kinase) (MBP kinase) (Myelin xP42 protein kinase)	Protein kinase superfamily, CMGC Ser/Thr protein kinase family, MAP kinase subfamily	2.12877	0	0.524155	4.07367	0	6.72659																UPF0449	1	0	1	1	0	0.275659	0	1.69244	2.93434	0	3	4.90244
O75293	Growth arrest and DNA damage-inducible protein GADD45 beta (Myeloid differentiation primary response protein MyD118) (Negative growth regulatory protein MyD118)	GADD45 family	2.12583	2.97244	2.35722	5.37839	0.18447	13.0183																TRAFAC class YlqF/YawG GTPase	6	1	4	7	0	1.66399	0.236021	1.57301	1.42083	0	18	4.89385
P61253	Protamine-2 (Sperm histone P2) (Sperm protamine P2)	Protamine P2 family	2.12454	0	0	0	0	2.12454																CCDC53	1	1	2	1	0	0.647233	0.211091	0.622473	3.3987	0	5	4.8795
P23506	Protein-L-isoaspartate(D-aspartate) O-methyltransferase (PIMT) (EC 2.1.1.77) (L-isoaspartyl protein carboxyl methyltransferase) (Protein L-isoaspartyl/D-aspartyl methyltransferase) (Protein-beta-aspartate methyltransferase)	Methyltransferase superfamily, L-isoaspartyl/D-aspartyl protein methyltransferase family	2.12182	0.433327	0.605669	10.5815	0	13.7423																Sp1 C2H2-type zinc-finger protein	6	2	2	6	0	0.402358	0.304299	2.37723	1.79251	0	16	4.8764
Q3T0D8	Ragulator complex protein LAMTOR1 (Late endosomal/lysosomal adaptor and MAPK and MTOR activator 1)	LAMTOR1 family	2.11713	1.92698	0.542606	6.55223	0.192123	11.3311																LTV1	2	1	1	1	0	2.70525	0.598771	1.16198	0.410205	0	5	4.87621
P27635	60S ribosomal protein L10 (Laminin receptor homolog) (Large ribosomal subunit protein uL16) (Protein QM) (Ribosomal protein L10) (Tumor suppressor QM)	Universal ribosomal protein uL16 family	2.115	133.753	0.846386	0	0.188668	136.903																UPF0220	2	2	2	3	0	0.441424	0.167959	0.902536	3.35926	0	9	4.87118
Q9DAA6	Exosome complex component CSL4 (Exosome component 1)	CSL4 family	2.11407	0.477425	1.83609	2.00097	0	6.42856																Vasculin	3	1	2	2	0	0.444274	0.920677	1.60404	1.89785	0	8	4.86684
Q5ZLH0	NTF2-related export protein 2		2.11402	1.68961	2.08047	19.332	0.127803	25.3439																Type IV collagen	2	1	2	2	0	0.507526	1.0755	0.511979	2.75407	0	7	4.84907
P30048	Thioredoxin-dependent peroxide reductase, mitochondrial (EC 1.11.1.15) (Antioxidant protein 1) (AOP-1) (HBC189) (Peroxiredoxin III) (Prx-III) (Peroxiredoxin-3) (Protein MER5 homolog)	Peroxiredoxin family, AhpC/Prx1 subfamily	2.11202	0.0456281	1.65571	0	0	3.81336																Neurotoxin 26 (DTX)	1	1	1	0	1	0.485457	0.29238	3.94994	0	0.115491	4	4.84327
Q54R01	Putative uncharacterized protein DDB_G0283527		2.11079	1.06573	1.11996	0	0.187312	4.48379																MAM33	1	1	2	1	0	0.252148	0.908528	1.83941	1.83526	0	5	4.83534
P60589	Nawaprin	Snake waprin family	2.10948	0	0	0	0	2.10948																CAMK Ser/Thr protein kinase	17	4	12	26	0	0.649332	1.07533	1.54475	1.56342	0	59	4.83284
Q5ZMN3	Prohibitin-2	Prohibitin family	2.10766	0.490304	0.579915	0	0	3.17788																Cornifin (SPRR)	13	19	5	2	23	0.964358	0.461797	0.886259	2.25624	0.252271	62	4.82093
P55169	G1/S-specific cyclin-D1	Cyclin family, Cyclin D subfamily	2.10694	0	0.0773964	0.624619	0	2.80896																Rad1	1	1	1	1	0	0.334211	0.237872	1.13349	3.11245	0	4	4.81802
Q9ESN2	E3 ubiquitin-protein ligase TRIM39 (EC 2.3.2.27) (RING finger protein 23) (RING-type E3 ubiquitin transferase TRIM39) (Testis-abundant finger protein) (Tripartite motif-containing protein 39)	TRIM/RBCC family	2.10475	0	0.120341	0.766803	0	2.99189																FAM172	1	1	1	1	0	0.175007	3.42895	0.564863	0.645154	0	4	4.81398
B0BM39	Tetraspanin-9 (Tspan-9)	Tetraspanin (TM4SF) family	2.10071	0	0.176513	15.2604	0	17.5376																Mediator complex subunit 7	1	0	1	1	0	0.718101	0	0.331756	3.76264	0	3	4.8125
Q86T03	Type 1 phosphatidylinositol 4,5-bisphosphate 4-phosphatase (Type 1 PtdIns-4,5-P2 4-Ptase) (EC 3.1.3.78) (PtdIns-4,5-P2 4-Ptase I) (Transmembrane protein 55B)		2.09819	0	0.208221	1.55637	0	3.86278																Dihydroorotate dehydrogenase	1	0	1	1	0	0.651451	0	0.390807	3.76885	0	3	4.81111
Q6G2Z0	50S ribosomal protein L17	Bacterial ribosomal protein bL17 family	2.09322	0	0	0	0	2.09322																Taxilin	2	2	3	3	0	1.17302	1.45969	1.43632	0.737596	0	10	4.80664
Q13277	Syntaxin-3	Syntaxin family	2.09315	0	0	1.93948	0	4.03263																METTL23	0	0	1	1	0	0	0	1.99193	2.80501	0	2	4.79694
Q96EH3	Mitochondrial assembly of ribosomal large subunit protein 1	Iojap/RsfS family	2.09219	1.52789	0.974171	5.13362	0	9.72787																Cyclotide	6	10	1	1	4	1.54065	0.259282	1.94156	0.51991	0.530307	22	4.79171
Q3ZAQ7	Vacuolar ATPase assembly integral membrane protein VMA21 (Myopathy with excessive autophagy protein)	VMA21 family	2.0865	0.33978	0	4.97281	0.242805	7.64189																Sodium:neurotransmitter symporter (SNF) (TC 2.A.22)	5	2	2	5	0	2.25397	0.522227	0.930462	1.06871	0	14	4.77537
Q9NRQ5	Single-pass membrane and coiled-coil domain-containing protein 4 (Protein FN5)	SMCO4 family	2.08458	1.39886	0.93354	7.67682	0.25667	12.3505																Trimethylguanosine synthase	1	0	1	1	0	0.547654	0	1.81044	2.41609	0	3	4.77418
Q14PJ9	30S ribosomal protein S14 type Z	Universal ribosomal protein uS14 family, Zinc-binding uS14 subfamily	2.08156	0.4229	0.40852	1.31773	0	4.23071																UPF0489	1	0	1	1	0	2.30288	0	0.484457	1.97496	0	3	4.7623
Q9Y5J1	U3 small nucleolar RNA-associated protein 18 homolog (WD repeat-containing protein 50)	WD repeat UTP18 family	2.07996	0	3.38853e-06	1.40616	0	3.48612																Akirin	2	0	2	2	0	0.452105	0	0.980372	3.32163	0	6	4.75411
Q9CQE8	RNA transcription, translation and transport factor protein	RTRAF family	2.07816	0.991022	3.90598	0	0	6.97516																OCIAD1	1	0	1	1	0	0.158208	0	1.07317	3.50444	0	3	4.73582
Q9JLV6	Bifunctional polynucleotide phosphatase/kinase (DNA 5'-kinase/3'-phosphatase) (Polynucleotide kinase-3'-phosphatase) [Includes: Polynucleotide 3'-phosphatase (EC 3.1.3.32) (2'(3')-polynucleotidase); Polynucleotide 5'-hydroxyl-kinase (EC 2.7.1.78)]	DNA 3' phosphatase family	2.07759	2.82077	0.916914	0.192005	0	6.00728																RNF152	1	1	3	1	0	0.724009	0.648285	1.01699	2.33689	0	6	4.72618
Q00729	Histone H2B type 1-A (Histone H2B, testis) (Testis-specific histone H2B)	Histone H2B family	2.07463	0.426348	0.593109	0.790301	0	3.88439																PUR DNA-binding protein	2	1	2	2	0	0.790687	1.15107	1.12438	1.65243	0	7	4.71856
Q9D6Z0	Alpha-ketoglutarate-dependent dioxygenase alkB homolog 7, mitochondrial (EC 1.14.11.-) (Alkylated DNA repair protein alkB homolog 7)	AlkB family	2.07032	1.2618	2.4208	0	0	5.75292																DTDP-4-dehydrorhamnose reductase	1	0	1	1	0	0.287807	0	0.596134	3.83056	0	3	4.7145
Q13573	SNW domain-containing protein 1 (Nuclear protein SkiP) (Nuclear receptor coactivator NCoA-62) (Ski-interacting protein)	SNW family	2.06997	0	9.47652	17.7428	0	29.2893																IRF	5	1	6	5	1	0.801916	0.742184	0.996415	1.84069	0.332351	18	4.71356
Q00688	Peptidyl-prolyl cis-trans isomerase FKBP3 (PPIase FKBP3) (EC 5.2.1.8) (25 kDa FK506-binding protein) (25 kDa FKBP) (FKBP-25) (FK506-binding protein 3) (FKBP-3) (Immunophilin FKBP25) (Rapamycin-selective 25 kDa immunophilin) (Rotamase)	FKBP-type PPIase family	2.06465	6.04867	6.72575	50.3586	0.0483807	65.2461																UPF0534	2	1	1	2	1	1.18248	0.467404	0.753372	2.17109	0.122757	7	4.6971
Q2YDI5	39S ribosomal protein L48, mitochondrial (L48mt) (MRP-L48)	Mitochondrion-specific ribosomal protein mL48 family	2.0646	0.211522	0	0	0	2.27612																Fibril-associated collagens with interrupted helices (FACIT)	2	1	1	1	0	0.694385	0.195101	1.16531	2.63545	0	5	4.69025
P0C230	Protamine		2.06037	0	2.44198	0	0.537462	5.03981																Peptidase M20A	2	1	2	5	0	0.331919	0.305147	0.69526	3.35512	0	10	4.68745
A5A6K7	Carboxypeptidase E (CPE) (EC 3.4.17.10) (Carboxypeptidase H) (CPH) (Enkephalin convertase) (Prohormone-processing carboxypeptidase)	Peptidase M14 family	2.05925	0.798564	0.352113	0.19738	0	3.40731																Syntaxin	12	7	11	12	0	1.06324	0.556975	0.431968	2.63525	0	42	4.68743
A0MTA1	DNA-(apurinic or apyrimidinic site) lyase (EC 3.1.-.-) (EC 4.2.99.18) (APEX nuclease) (APEN) (Apurinic-apyrimidinic endonuclease 1) (AP endonuclease 1) (zAP1)	DNA repair enzymes AP/ExoA family	2.051	1.16513	0.654551	20.3494	0	24.2201																Krueppel C2H2-type zinc-finger protein	47	33	28	50	24	0.708703	0.662846	0.83285	2.08489	0.397758	182	4.68705
P51665	26S proteasome non-ATPase regulatory subunit 7 (26S proteasome regulatory subunit RPN8) (26S proteasome regulatory subunit S12) (Mov34 protein homolog) (Proteasome subunit p40)	Peptidase M67A family	2.05045	10.4532	31.181	28.2344	0.708	72.627																Glu/Leu/Phe/Val dehydrogenases	1	1	1	1	2	0.614186	0.204934	0.846315	2.85998	0.151368	6	4.67678
O08584	Krueppel-like factor 6 (Core promoter element-binding protein)	Krueppel C2H2-type zinc-finger protein family	2.04822	0.633968	0	2.65226	0	5.33445																SEN15	1	0	1	1	0	0.545567	0	1.09504	3.02699	0	3	4.6676
Q32L48	Histone H2B type 1-N	Histone H2B family	2.04596	0	0	0	0	2.04596																SNUT3	1	1	1	0	1	0.605112	0.84526	2.71793	0	0.492997	4	4.6613
P01122	Ras-like GTP-binding protein RHO	Small GTPase superfamily, Rho family	2.04371	0	1.67647	0.889762	0	4.60994																SARAF	1	0	0	1	0	1.37838	0	0	3.27848	0	2	4.65686
Q9CWR1	WD repeat-containing protein 73	WD repeat WDR73 family	2.04327	0	0	0	0	2.04327																EFM5	1	0	1	1	0	0.566782	0	0.840066	3.24842	0	3	4.65527
Q3T073	Stress-associated endoplasmic reticulum protein 2 (Ribosome-associated membrane protein RAMP4-2)	RAMP4 family	2.04279	0	0	2.94238	0.436917	5.42209																WD repeat STRAP	2	0	2	2	1	1.20835	0	0.690671	2.56903	0.182279	7	4.65034
Q155U0	Vacuolar protein sorting-associated protein 51 homolog (Protein fat-free)	VPS51 family	2.03944	0	0	0	0	2.03944																ADP-ribosylglycohydrolase	3	0	1	3	1	0.548326	0	0.454888	3.48957	0.148716	8	4.64151
Q8K3X3	GDP-mannose 4,6 dehydratase (EC 4.2.1.47) (GDP-D-mannose dehydratase) (GMD)	NAD(P)-dependent epimerase/dehydratase family, GDP-mannose 4,6-dehydratase subfamily	2.03853	0	0	0	0	2.03853																MAK10	0	1	1	1	0	0	0.577925	2.24799	1.80682	0	3	4.63274
P97554	DnaJ homolog subfamily B member 9 (Endoplasmic reticulum DNA J domain-containing protein 4) (ER-resident protein ERdj4) (ERdj4) (Microvascular endothelial differentiation gene 1 protein) (Mdg-1)		2.03666	0	0	0	0	2.03666																CTF8	2	0	1	1	0	0.643715	0	3.4565	0.522149	0	4	4.62236
Q12846	Syntaxin-4 (Renal carcinoma antigen NY-REN-31)	Syntaxin family	2.03623	1.71437	0.205869	1.69378	0	5.65025																GFRP	1	0	1	1	1	0.402963	0	1.53435	2.50548	0.168159	4	4.61095
Q9CZ96	Zinc finger CCHC-type and RNA-binding motif-containing protein 1 (MADP-1) (U11/U12 small nuclear ribonucleoprotein 31 kDa protein) (U11/U12 snRNP 31 kDa protein)		2.03275	0	0	0	0	2.03275																NIT1/NIT2	1	1	2	2	0	0.154478	0.29595	2.48618	1.67001	0	6	4.60662
Q641Y0	Dolichyl-diphosphooligosaccharide--protein glycosyltransferase 48 kDa subunit (DDOST 48 kDa subunit) (Oligosaccharyl transferase 48 kDa subunit)	DDOST 48 kDa subunit family	2.03225	1.93377	1.10497	14.4628	0	19.5338																Serine/threonine dehydratase	1	1	0	2	0	0.480262	3.43236	0	0.692054	0	4	4.60467
Q92540	Protein SMG7 (EST1-like protein C) (SMG-7 homolog) (hSMG-7)		2.03108	0	0	0	0	2.03108																PHAX	1	1	2	1	1	0.450742	2.48725	1.21507	0.245035	0.191846	6	4.58994
A4II15	Translation machinery-associated protein 16	UPF0534 family	2.03061	0.557256	0	2.42166	0	5.00953																Peptidase C65	3	2	3	4	0	0.63023	0.447794	0.337617	3.17069	0	12	4.58633
Q9D903	Probable rRNA-processing protein EBP2	EBP2 family	2.03027	3.50036	2.46579	9.87207	0.287756	18.1562																RyDEN	2	1	1	1	0	0.354156	0.223234	0.225812	3.77799	0	5	4.58119
Q5ZMB2	Heme-binding protein 1	HEBP family	2.02697	0.737869	0.378345	4.68861	0	7.83179																Purine/pyrimidine phosphoribosyltransferase	3	2	3	9	1	0.893257	1.08346	0.729022	1.69526	0.170476	18	4.57147
P84173	Prohibitin	Prohibitin family	2.02386	0.517402	2.0171	10.1288	0.208511	14.8957																FAM92	1	1	1	1	0	0.13714	1.83583	1.23283	1.35975	0	4	4.56555
Q5WR10	Spliceosome RNA helicase DDX39B (EC 3.6.4.13) (56 kDa U2AF65-associated protein) (DEAD box protein UAP56)	DEAD box helicase family, DECD subfamily	2.02367	0	0	8.33791	0	10.3616																DEFL	12	4	7	5	16	0.761379	0.286809	1.22284	1.98607	0.306008	44	4.5631
A1A4V9	Coiled-coil domain-containing protein 189		2.0221	0.281944	1.63254	0	0	3.93658																Phospholipid scramblase	3	0	1	3	0	0.359287	0	0.203942	3.99875	0	7	4.56198
P36042	Putative uncharacterized protein YKL202W		2.0205	0.115397	0.219709	0	0.116057	2.47166																SGT1	2	1	2	3	0	0.55945	0.536435	1.1325	2.33139	0	8	4.55977
Q8TGN2	Putative uncharacterized protein YJL020W-A		2.0198	0.287162	0	0	0	2.30696																Osteocalcin/matrix Gla protein	2	1	1	1	1	1.04473	0.9365	2.0295	0.409163	0.134739	6	4.55463
B3DJK0	Transmembrane protein 160	TMEM160 family	2.01956	1.29846	1.71624	5.03958	0	10.0738																SLBP	1	0	1	1	0	1.29046	0	0.233999	3.02151	0	3	4.54597
Q6FIF0	AN1-type zinc finger protein 6 (Associated with PRK1 protein) (Zinc finger A20 domain-containing protein 3)		2.01859	4.40364	0	3.99638	0	10.4186																WD repeat TRM82	2	1	0	1	0	0.371353	0.742964	0	3.43154	0	4	4.54586
A2BIG9	N-alpha-acetyltransferase 38, NatC auxiliary subunit (LSM domain-containing protein 1)	SnRNP Sm proteins family	2.0148	1.0054	0.460806	0	0	3.48101																RNF181	1	1	2	2	0	0.506229	0.18421	1.18029	2.67462	0	6	4.54535
P70404	Isocitrate dehydrogenase [NAD] subunit gamma 1, mitochondrial (Isocitric dehydrogenase subunit gamma) (NAD(+)-specific ICDH subunit gamma)	Isocitrate and isopropylmalate dehydrogenases family	2.01412	3.88791	0	1.91856	0	7.82059																MST(3)CGP	2	5	5	3	5	1.21076	0.614884	1.34075	0.891178	0.466096	20	4.52367
Q9Y3B4	Splicing factor 3B subunit 6 (Pre-mRNA branch site protein p14) (SF3b 14 kDa subunit) (SF3B14a) (Spliceosome-associated protein, 14-kDa) (Splicing factor 3b, subunit 6, 14kDa)	SF3B6 family	2.01408	1.26877	6.16154	24.2845	0.0442877	33.7732																WD repeat COPB2	2	0	1	2	0	0.417814	0	0.443845	3.65516	0	5	4.51682
P82979	SAP domain-containing ribonucleoprotein (Cytokine-induced protein of 29 kDa) (Nuclear protein Hcc-1) (Proliferation-associated cytokine-inducible protein CIP29)		2.01391	4.60438	4.11988	5.28764	0	16.0258																Mediator complex subunit 18	1	0	1	2	0	0.115894	0	1.44089	2.95694	0	4	4.51372
Q8UW11	Cysteine-rich venom protein 2 (CRVP)	CRISP family	2.01345	0	1.7901	0	0	3.80355																BUD23/WBSCR22	1	0	1	1	0	1.16934	0	0.481428	2.85746	0	3	4.50823
Q9CZN7	Serine hydroxymethyltransferase, mitochondrial (SHMT) (EC 2.1.2.1) (Glycine hydroxymethyltransferase) (Serine methylase)	SHMT family	2.01182	0	0	0	0	2.01182																Peptidase S14	1	1	1	4	0	1.1618	0.839924	0.214176	2.29009	0	7	4.50599
A3KNM5	Small integral membrane protein 15	SMIM15 family	2.01046	2.00605	4.49056	7.54962	0.772446	16.8291																AlkB	5	1	6	7	0	0.854242	0.778068	0.990273	1.87061	0	19	4.49319
P62070	Ras-related protein R-Ras2 (Ras-like protein TC21) (Teratocarcinoma oncogene)	Small GTPase superfamily, Ras family	2.00929	0.180119	0.19066	0.47487	0.233984	3.08892																MOZART1	1	1	1	1	1	1.74895	0.216497	0.907873	1.46205	0.157188	5	4.49256
O94760	N(G),N(G)-dimethylarginine dimethylaminohydrolase 1 (DDAH-1) (Dimethylarginine dimethylaminohydrolase 1) (EC 3.5.3.18) (DDAHI) (Dimethylargininase-1)	DDAH family	2.0088	0	0	0	0	2.0088																Acyl-CoA dehydrogenase	6	2	7	18	0	0.735127	1.00791	0.751631	1.99243	0	33	4.4871
A1QZS2	50S ribosomal protein L29	Universal ribosomal protein uL29 family	2.00857	0	0	0	0	2.00857																Sulfatase-modifying factor	1	1	1	3	0	0.756681	0.324434	1.85144	1.5485	0	6	4.48106
Q5ZML7	Lysosomal-associated transmembrane protein 4A	LAPTM4/LAPTM5 transporter family	2.00757	1.86625	2.47184	8.70576	0.209568	15.261																Sirtuin	4	2	4	6	0	0.679435	0.408109	0.869368	2.51516	0	16	4.47207
P12101	Ice-structuring protein AB2 (ISP AB2) (Antifreeze peptide AB2)	Type-III AFP family	2.00506	0	0	0.793195	0	2.79825																Peroxin-3	2	0	1	1	0	1.01327	0	0.338456	3.11237	0	4	4.46409
Q5RDN3	Proteasome inhibitor PI31 subunit	Proteasome inhibitor PI31 family	2.00326	0.887858	3.26755	8.65247	0	14.8111																HssA/B	2	11	6	0	7	1.45646	0.315822	2.50608	0	0.180541	26	4.4589
Q148L7	p53 and DNA damage-regulated protein 1	Prefoldin subunit beta family	2.00069	0.675389	4.4851	34.8866	0.679662	42.7274																Mitochondrion-specific ribosomal protein mL37	0	0	1	1	0	0	0	0.440949	4.01157	0	2	4.45252
P05787	Keratin, type II cytoskeletal 8 (Cytokeratin-8) (CK-8) (Keratin-8) (K8) (Type-II keratin Kb8)	Intermediate filament family	1.99862	0	212.276	149.851	0	364.126																Grh/CP2	10	1	6	7	0	0.463562	0.977907	1.9263	1.08294	0	24	4.45071
Q66IG4	Protein NDRG1	NDRG family	1.99711	10.0201	1.01473	7.46977	0	20.5017																VTA1	2	1	1	2	0	0.915728	0.284824	0.486713	2.7601	0	6	4.44736
Q3ZCC9	Protein SEC13 homolog (GATOR complex protein SEC13) (SEC13-like protein 1)	WD repeat SEC13 family	1.99315	0.700872	2.04807	10.5193	0	15.2614																Copine	5	2	4	3	0	0.302934	1.14008	0.998467	1.99886	0	14	4.44034
Q5R5C3	Protein FAM3A	FAM3 family	1.9874	0	0	8.49201	0	10.4794																Refilin	1	0	1	2	0	0.555267	0	0.121233	3.74803	0	4	4.42453
Q5T7P6	Transmembrane protein 78		1.98649	0.206071	0.407911	2.64452	2.68969	7.93468																MOZART2	0	1	1	1	0	0	0.69842	1.55512	2.17035	0	3	4.42389
F1P963	7,8-dihydro-8-oxoguanine triphosphatase (EC 3.6.1.55) (2-hydroxy-dATP diphosphatase) (EC 3.6.1.56) (8-oxo-dGTPase) (Nucleoside diphosphate-linked moiety X motif 1) (Nudix motif 1)	Nudix hydrolase family	1.98345	0	0.252843	1.03673	0	3.27302																PSPC	2	1	0	2	0	2.10563	0.591789	0	1.71849	0	5	4.41591
Q800D3	Metallothionein (MT)	Metallothionein superfamily, Type 1 family	1.98227	0.571151	0	0	0	2.55342																Low molecular weight phosphotyrosine protein phosphatase	2	1	2	4	2	0.544959	0.162182	1.7875	1.6863	0.231633	11	4.41258
A4K526	Transmembrane protein 256 homolog	TMEM256 family	1.98052	0.983491	0.484374	3.09497	0.459277	7.00263																PRP38	2	1	0	2	0	0.584417	0.102287	0	3.72454	0	5	4.41125
Q2TBU2	Thioredoxin-related transmembrane protein 2 (Thioredoxin domain-containing protein 14)		1.97957	0.768554	2.39865	12.0386	0	17.1854																GORAB	1	0	1	2	0	2.47104	0	1.35045	0.586125	0	4	4.40761
Q32LC7	Ras GTPase-activating protein-binding protein 1 (G3BP-1) (EC 3.6.4.12) (EC 3.6.4.13) (ATP-dependent DNA/RNA helicase G3BP)		1.97817	0	2.30536	0.184322	0	4.46785																WD repeat UTP18	2	1	2	2	0	1.15259	0.769436	0.488267	1.97876	0	7	4.38905
Q6P0E5	DDRGK domain-containing protein 1	DDRGK1 family	1.97537	1.52943	3.92751	14.1175	0	21.5498																Aldo/keto reductase	6	1	11	9	0	0.81884	0.198651	1.64149	1.72573	0	27	4.38471
E1BNQ4	ATP-dependent (S)-NAD(P)H-hydrate dehydratase (EC 4.2.1.93) (ATP-dependent NAD(P)HX dehydratase) (Carbohydrate kinase domain-containing protein) (NAD(P)HX dehydratase)	NnrD/CARKD family	1.97521	0	1.08303	11.9321	0	14.9903																TMEM223	1	0	0	1	0	0.215757	0	0	4.16241	0	2	4.37817
Q7Y8D5	NADH-ubiquinone oxidoreductase chain 4L (EC 7.1.1.2) (NADH dehydrogenase subunit 4L)	Complex I subunit 4L family	1.97243	0	0	0	0	1.97243																IRF2BP	2	0	2	2	0	0.961504	0	0.305188	3.08285	0	6	4.34954
Q90YS7	60S ribosomal protein L41	Eukaryotic ribosomal protein eL41 family	1.97176	0	0.5489	0	0	2.52066																RNA methyltransferase RlmH	1	0	0	1	0	3.66854	0	0	0.677607	0	2	4.34615
P40222	Alpha-taxilin	Taxilin family	1.97039	1.55291	2.52371	0.593217	0	6.64023																Steroid 5-alpha reductase	2	0	2	3	0	0.530343	0	0.857366	2.95503	0	7	4.34274
Q16548	Bcl-2-related protein A1 (Bcl-2-like protein 5) (Bcl2-L-5) (Hemopoietic-specific early response protein) (Protein BFL-1) (Protein GRS)	Bcl-2 family	1.96747	0.606912	0	0	0	2.57438																Lipocalin	2	0	2	6	0	0.541319	0	0.732295	3.06752	0	10	4.34113
P10760	Adenosylhomocysteinase (AdoHcyase) (EC 3.3.1.1) (S-adenosyl-L-homocysteine hydrolase)	Adenosylhomocysteinase family	1.96716	0.980847	0	0	0.282866	3.23087																Class-V pyridoxal-phosphate-dependent aminotransferase	4	1	3	3	0	0.25682	1.22955	1.6551	1.19728	0	11	4.33875
Q9CX48	Zinc finger CCHC domain-containing protein 10		1.96694	2.03373	5.40876	3.46911	0.414647	13.2932																VKOR	2	1	2	2	1	2.32146	0.186744	0.287384	1.28984	0.248334	8	4.33376
P84097	Rho-related GTP-binding protein RhoG	Small GTPase superfamily, Rho family	1.96689	2.1888	5.34341	6.54207	0	16.0412																EcnA/EcnB lipoprotein	0	0	0	2	0	0	0	0	4.32883	0	2	4.32883
A6H7C2	Peroxisomal biogenesis factor 3 (Peroxin-3) (Peroxisomal assembly protein PEX3)	Peroxin-3 family	1.96533	0	0.338456	0	0	2.30379																Peptidase M1	3	0	2	7	1	0.373995	0	0.47533	3.2684	0.206203	13	4.32393
Q96CM3	Mitochondrial RNA pseudouridine synthase RPUSD4 (EC 5.4.99.-) (RNA pseudouridylate synthase domain-containing protein 4)	Pseudouridine synthase RluA family	1.9623	0	0	0.707763	0	2.67006																AP-2	5	0	5	6	0	0.709484	0	0.422737	3.18979	0	16	4.32201
Q3B807	Transcription elongation regulator 1-like protein		1.95815	1.32029	17.6103	0	0	20.8887																PMEPA1	1	0	1	1	0	0.433557	0	3.66056	0.225798	0	3	4.31991
Q9BT67	NEDD4 family-interacting protein 1 (Breast cancer-associated protein SGA-1M) (NEDD4 WW domain-binding protein 5) (Putative MAPK-activating protein PM13) (Putative NF-kappa-B-activating protein 164) (Putative NFKB and MAPK-activating protein)		1.95517	1.61278	2.72422	14.3035	0	20.5957																Dynactin subunit 3	2	1	2	1	1	1.0366	0.521917	0.847719	1.28272	0.629667	7	4.31862
P21611	Beta-2-microglobulin	Beta-2-microglobulin family	1.95498	0	0	0	0	1.95498																HRG	1	1	1	1	0	0.295256	1.19565	0.138469	2.68144	0	4	4.31082
Q1RMX2	Ubiquitin-conjugating enzyme E2 D2 (EC 2.3.2.23) ((E3-independent) E2 ubiquitin-conjugating enzyme D2) (EC 2.3.2.24) (E2 ubiquitin-conjugating enzyme D2) (Ubiquitin carrier protein D2) (Ubiquitin-protein ligase D2)	Ubiquitin-conjugating enzyme family	1.95497	2.42377	0.654953	27.029	0.399949	32.4626																Filamin	3	1	1	1	1	0.37203	0.893514	2.32939	0.480824	0.234097	7	4.30985
Q13554	Calcium/calmodulin-dependent protein kinase type II subunit beta (CaM kinase II subunit beta) (CaMK-II subunit beta) (EC 2.7.11.17)	Protein kinase superfamily, CAMK Ser/Thr protein kinase family, CaMK subfamily	1.95379	0	0	1.13476	0	3.08855																Glycosyltransferase 6	0	1	0	2	0	0	2.379	0	1.9251	0	3	4.30409
Q5RKH3	Uncharacterized protein KIAA1143 homolog		1.95225	1.2034	0	2.48593	0	5.64158																RNA polymerase II subunit 5-mediating protein	0	0	2	1	0	0	0	2.57588	1.72362	0	3	4.2995
O60573	Eukaryotic translation initiation factor 4E type 2 (eIF-4E type 2) (eIF4E type 2) (Eukaryotic translation initiation factor 4E homologous protein) (Eukaryotic translation initiation factor 4E-like 3) (eIF4E-like protein 4E-LP) (mRNA cap-binding protein 4EHP) (h4EHP) (mRNA cap-binding protein type 3)	Eukaryotic initiation factor 4E family	1.95179	0.188393	2.6538	9.95157	0	14.7456																ALAD	2	0	1	3	0	0.409415	0	1.16334	2.72478	0	6	4.29753
O32296	Uncharacterized protein YyzB		1.95158	0	0	0	0	1.95158																RANBP1	4	3	3	3	1	0.41907	0.390824	0.869132	1.98305	0.628728	14	4.29081
P21533	60S ribosomal protein L6 (Neoplasm-related protein C140)	Eukaryotic ribosomal protein eL6 family	1.95017	0	0.860734	0	0	2.8109																DPH3	2	1	1	1	1	0.380383	0.373883	1.13482	2.31473	0.081806	6	4.28562
Q3T0R1	40S ribosomal protein S18	Universal ribosomal protein uS13 family	1.94919	0.325479	0.936005	1.31687	0.449964	4.97751																Peptidase C13	1	0	2	2	1	0.862035	0	0.570234	2.75677	0.095755	6	4.2848
Q5F339	Cytochrome c-type heme lyase (CCHL) (EC 4.4.1.17) (Holocytochrome c-type synthase)	Cytochrome c-type heme lyase family	1.94877	0	0.803496	2.60298	0	5.35525																XPG/RAD2 endonuclease	1	1	1	1	0	0.968025	0.548339	1.04516	1.72039	0	4	4.28191
Q14849	StAR-related lipid transfer protein 3 (Metastatic lymph node gene 64 protein) (MLN 64) (Protein CAB1) (START domain-containing protein 3) (StARD3)	STARD3 family	1.94825	0	0	1.60614	0	3.55439																CFAP36	0	0	2	1	0	0	0	3.02488	1.25668	0	3	4.28155
Q96AX2	Ras-related protein Rab-37	Small GTPase superfamily, Rab family	1.94661	0.176191	0.162105	1.26413	0	3.54904																Peptidase S1	10	5	11	14	1	0.56463	1.34489	0.766517	1.52137	0.082296	41	4.27971
Q9CWW7	CXXC-type zinc finger protein 1 (CpG-binding protein) (PHD finger and CXXC domain-containing protein 1)		1.94403	0	1.43504	3.88158	0	7.26065																FAM167 (SEC)	1	1	0	2	0	0.28402	0.860593	0	3.13479	0	4	4.2794
Q5R2J2	Glyceraldehyde-3-phosphate dehydrogenase (GAPDH) (EC 1.2.1.12) (Peptidyl-cysteine S-nitrosylase GAPDH) (EC 2.6.99.-)	Glyceraldehyde-3-phosphate dehydrogenase family	1.94325	0	7.42485	0	0	9.3681																MYST (SAS/MOZ)	3	1	2	2	0	2.17921	0.428502	0.521419	1.13577	0	8	4.26491
Q0P574	Succinate dehydrogenase assembly factor 3, mitochondrial (SDH assembly factor 3) (SDHAF3)	Complex I LYR family, SDHAF3 subfamily	1.94319	1.85229	1.1527	7.39684	0.133438	12.4785																Mediator complex subunit 20	1	0	2	2	0	1.60533	0	0.395188	2.25723	0	5	4.25774
Q07352	mRNA decay activator protein ZFP36L1 (Butyrate response factor 1) (EGF-response factor 1) (ERF-1) (TPA-induced sequence 11b) (Zinc finger protein 36, C3H1 type-like 1) (ZFP36-like 1)		1.94261	0.459241	0.373723	0	0	2.77557																GatC	1	1	2	1	2	1.05698	0.408628	1.09528	1.17902	0.512145	7	4.25206
Q9H1I8	Activating signal cointegrator 1 complex subunit 2 (ASC-1 complex subunit p100) (Trip4 complex subunit p100)	ASCC2 family	1.94203	0	0	0	0	1.94203																Spinster (TC 2.A.1.49)	1	0	2	1	0	0.473831	0	0.45284	3.32366	0	4	4.25033
Q96HH4	Transmembrane protein 169		1.9414	0.182465	0	0	0	2.12386																DNA photolyase class-2	1	0	0	1	0	0.182628	0	0	4.06728	0	2	4.24991
Q99ME9	Nucleolar GTP-binding protein 1 (Chronic renal failure gene protein) (GTP-binding protein NGB)	TRAFAC class OBG-HflX-like GTPase superfamily, OBG GTPase family, NOG subfamily	1.94117	1.10007	3.87316	0	0	6.9144																CWC26	1	0	1	1	0	0.882131	0	1.35779	2.00649	0	3	4.24641
Q6IQS9	39S ribosomal protein L23, mitochondrial (L23mt) (MRP-L23)	Universal ribosomal protein uL23 family	1.94047	0.262007	12.142	10.9578	0.110171	25.4124																DDA1	1	2	1	1	2	1.22851	0.534689	0.646404	1.56056	0.273516	7	4.24368
Q6GMA4	Charged multivesicular body protein 6-A (Chromatin-modifying protein 6-A)	SNF7 family	1.94018	0.67902	0	0	0	2.6192																UPF0415	2	1	1	1	0	0.380237	0.566239	0.393424	2.88278	0	5	4.22268
Q9NXW2	DnaJ homolog subfamily B member 12	DnaJ family, DNAJB12/DNAJB14 subfamily	1.93401	0.191434	0.65953	2.95805	0	5.74302																Proteasome subunit p55	1	2	1	1	0	0.296031	0.437982	1.14504	2.34213	0	5	4.22118
P14434	H-2 class II histocompatibility antigen, A-B alpha chain (IAalpha)	MHC class II family	1.93182	0	22.1811	7.52195	0.141137	31.776																TAF8	2	0	1	2	0	0.274282	0	1.07377	2.86848	0	5	4.21653
Q53S33	BolA-like protein 3	BolA/IbaG family	1.93095	0	0	0	0	1.93095																Thymopoietin	0	1	1	0	1	0	0.143381	3.79488	0	0.274912	3	4.21317
A2VDZ9	Vesicle-associated membrane protein-associated protein B (VAMP-B) (VAMP-associated protein B) (VAP-B)	VAMP-associated protein (VAP) (TC 9.B.17) family	1.92976	4.46696	16.9279	29.9661	0.19078	53.4815																PSMG2	2	1	1	2	0	1.32241	0.302548	0.367091	2.21989	0	6	4.21194
O15127	Secretory carrier-associated membrane protein 2 (Secretory carrier membrane protein 2)	SCAMP family	1.92963	0	0.982439	0.661938	0	3.57401																POU transcription factor	1	2	3	2	0	0.165128	0.244998	3.0265	0.77259	0	8	4.20922
Q641M3	Transmembrane protein 18	TMEM18 family	1.92883	0	0.851124	4.3898	0	7.16975																PIGS	2	1	0	1	0	0.34993	0.418869	0	3.43798	0	4	4.20678
Q9BTT6	Leucine-rich repeat-containing protein 1 (LANO adapter protein) (LAP and no PDZ protein)		1.92784	0	0	1.40204	0	3.32988																Tyrosinase	2	0	1	4	0	0.460359	0	0.21704	3.50161	0	7	4.179
P05029	Sodium/potassium-transporting ATPase subunit beta-1 (Sodium/potassium-dependent ATPase subunit beta-1)	X(+)/potassium ATPases subunit beta family	1.92777	1.24977	5.69498	25.3969	0.0897939	34.3592																Stannin	1	0	1	1	0	0.956189	0	0.296058	2.92085	0	3	4.1731
Q12W64	Ribosome biogenesis protein Nop10	NOP10 family	1.92738	0	0	0	0	1.92738																UTP23/FCF1	2	1	2	2	0	0.86142	0.518796	0.304727	2.48421	0	7	4.16916
Q7ZX36	Maturin (Maturin neural progenitor differentiation regulator protein)	MTURN family	1.9244	0.284833	0.369039	2.89898	0	5.47725																EMC6	1	1	2	1	0	1.47202	0.145817	0.664458	1.88419	0	5	4.16649
Q6IMY1	Microtubule-associated tumor suppressor 1 homolog (Angiotensin-II type 2 receptor-interacting protein) (Mitochondrial tumor suppressor 1 homolog)	MTUS1 family	1.92243	0	6.02684	0.406161	0	8.35543																WD repeat SWD2	1	1	1	1	0	0.233226	0.689915	0.856388	2.3867	0	4	4.16623
Q688D0	Iroquois-class homeodomain protein irx-4 (Iroquois homeobox protein 4)	TALE/IRO homeobox family	1.9218	5.28235	0.607171	68.4849	0.454316	76.7505																Prenylcysteine oxidase	0	0	1	2	0	0	0	0.236362	3.91981	0	3	4.15617
P79800	GTPase KRas (K-Ras 2) (Ki-Ras) (K-ras)	Small GTPase superfamily, Ras family	1.92111	4.2898	10.8087	10.4944	0.272725	27.7867																Bowman-Birk serine protease inhibitor	1	1	2	1	3	1.37041	0.142831	1.22032	1.31773	0.0954457	8	4.14674
Q9BSF4	Mitochondrial import inner membrane translocase subunit Tim29 (TIM29)		1.92036	0.767267	0.173593	2.75188	0	5.6131																RRP4	1	0	1	1	0	0.335603	0	0.438934	3.36662	0	3	4.14116
Q9R097	Kunitz-type protease inhibitor 1 (Hepatocyte growth factor activator inhibitor type 1) (HAI-1)		1.91942	0	0	10.3749	0	12.2943																Aconitase/IPM isomerase	3	0	1	3	0	0.38964	0	0.131856	3.59998	0	7	4.12148
Q6AZN4	39S ribosomal protein L15, mitochondrial (L15mt) (MRP-L15)	Universal ribosomal protein uL15 family	1.91913	0.720619	1.0296	3.25257	0.29351	7.21543																Small G protein signaling modulator	1	0	0	2	0	0.480968	0	0	3.63598	0	3	4.11694
Q5RAK6	Telomerase-binding protein EST1A (EC 3.1.-.-) (EST1-like protein A) (Ever shorter telomeres 1A) (Smg-6 homolog) (Telomerase subunit EST1A)		1.91773	0	0	0	0	1.91773																CMS1	1	0	1	1	0	0.991641	0	1.2406	1.88283	0	3	4.11507
Q9BRP1	Programmed cell death protein 2-like		1.91691	0.614514	3.79967	0	0	6.33109																Protein arginine N-methyltransferase	2	1	3	7	1	1.0641	0.42202	0.432438	1.90962	0.281311	14	4.10948
Q0III6	DnaJ homolog subfamily B member 6 (MRJ)		1.9142	8.30817	0	3.9457	0.149951	14.318																APC10	2	1	2	2	0	0.531421	0.369732	1.29084	1.91258	0	7	4.10458
Q9Y3B6	ER membrane protein complex subunit 9 (Protein FAM158A)	EMC8/EMC9 family	1.91231	0.957831	0.206154	2.18952	0	5.26581																TMCO4	1	0	1	1	0	0.665234	0	2.3776	1.05957	0	3	4.1024
Q3ZCE0	U6 snRNA-associated Sm-like protein LSm8	SnRNP Sm proteins family	1.91022	1.18866	3.92929	7.85438	0.217055	15.0996																TTI2	2	0	0	2	0	0.38983	0	0	3.7015	0	4	4.09133
Q93096	Protein tyrosine phosphatase type IVA 1 (EC 3.1.3.48) (PTP(CAAXI)) (Protein-tyrosine phosphatase 4a1) (Protein-tyrosine phosphatase of regenerating liver 1) (PRL-1)	Protein-tyrosine phosphatase family	1.91008	0	0.491546	10.8112	0.686916	13.8997																GrpE	1	1	2	7	0	1.26142	0.481419	0.75334	1.58742	0	11	4.0836
P47845	Galectin-3 (Gal-3) (35 kDa lectin) (Carbohydrate-binding protein 35) (CBP 35) (Galactose-specific lectin 3) (IgE-binding protein) (Laminin-binding protein) (Lectin L-29) (Mac-2 antigen)		1.90827	7.73466	1.84855	9.90038	0	21.3919																Mitochondrion-specific ribosomal protein mS23	1	2	1	2	0	1.26441	0.208819	1.44574	1.16105	0	6	4.08002
Q2T9V5	tRNA (adenine(58)-N(1))-methyltransferase non-catalytic subunit TRM6 (mRNA methyladenosine-N(1)-methyltransferase non-catalytic subunit TRM6) (tRNA(m1A58)-methyltransferase subunit TRM6) (tRNA(m1A58)MTase subunit TRM6)	TRM6/GCD10 family	1.90782	0	1.62973	0	0	3.53755																CLV3/ESR signal peptide	1	1	1	0	1	3.36563	0.146961	0.411403	0	0.155445	4	4.07944
Q3ZBC0	DNA-directed RNA polymerases I, II, and III subunit RPABC4 (RNA polymerases I, II, and III subunit ABC4) (DNA-directed RNA polymerase II subunit K)	Archaeal RpoP/eukaryotic RPC10 RNA polymerase subunit family	1.90764	0.914126	16.9323	24.8737	0.393441	45.0212																RFT1	0	1	2	1	0	0	0.411492	1.06517	2.60193	0	4	4.07859
P03648	Minor spike protein (H protein) (Pilot protein) (Fragment)		1.9064	0	0	0	0	1.9064																EAF	2	0	3	1	0	0.458873	0	0.832609	2.78664	0	6	4.07812
Q9NZZ3	Charged multivesicular body protein 5 (Chromatin-modifying protein 5) (SNF7 domain-containing protein 2) (Vacuolar protein sorting-associated protein 60) (Vps60) (hVps60)	SNF7 family	1.90503	2.706	2.15213	10.7235	0.564291	18.051																Mitoregulin	1	1	1	1	1	0.505861	0.238105	1.3342	1.80987	0.189015	5	4.07705
Q6NTS3	28S ribosomal protein S24-A, mitochondrial (MRP-S24-A) (S24mt-A)	Universal ribosomal protein uS3 family	1.90434	0.902813	1.56273	1.99152	0	6.3614																ATPase protein 8	11	10	18	4	18	1.41127	0.524385	0.843956	0.954122	0.331539	61	4.06527
A6H7G2	Drebrin-like protein	ABP1 family	1.90338	1.0219	1.0578	2.47829	0.284309	6.74568																NDC80/HEC1	0	0	1	0	0	0	0	4.06321	0	0	1	4.06321
P82911	28S ribosomal protein S11, mitochondrial (MRP-S11) (S11mt)	Universal ribosomal protein uS11 family	1.90067	2.16664	3.88827	15.4707	0	23.4263																Phosphatidylserine decarboxylase	0	0	1	3	0	0	0	1.37597	2.68027	0	4	4.05624
B6YR21	Acyl carrier protein (ACP)	Acyl carrier protein (ACP) family	1.89669	0.443854	0	0	0	2.34054																Rab3-GAP catalytic subunit	2	1	2	1	0	0.901563	0.48842	1.25442	1.40995	0	6	4.05436
Q6AYA1	H/ACA ribonucleoprotein complex subunit 1 (Nucleolar protein family A member 1) (snoRNP protein GAR1)	GAR1 family	1.89589	1.13536	2.8686	4.87713	0	10.777																TMEM43	0	0	1	1	0	0	0	0.401583	3.64865	0	2	4.05023
E2RKA8	60S ribosomal protein L32	Eukaryotic ribosomal protein eL32 family	1.89511	0.518128	0.795988	0	0.740615	3.94984																Ku70	1	1	1	1	0	0.786019	0.87817	0.491531	1.89397	0	4	4.04969
Q8IWZ8	SURP and G-patch domain-containing protein 1 (RNA-binding protein RBP) (Splicing factor 4)		1.89465	0	0	1.52463	0	3.41928																HGH1	1	0	1	1	0	0.693764	0	0.875571	2.47486	0	3	4.0442
P83235	Mating pheromone En-2		1.89092	0.405272	0	0	0	2.29619																Aldehyde dehydrogenase	6	6	6	20	0	0.522654	0.697861	0.671795	2.15039	0	38	4.0427
Q8IYJ3	Synaptotagmin-like protein 1 (Exophilin-7) (Protein JFC1)		1.88894	0.209479	2.79512	3.46766	0	8.3612																Ikaros C2H2-type zinc-finger protein	1	1	2	1	0	0.211184	0.238777	1.25895	2.33179	0	5	4.0407
Q96H20	Vacuolar-sorting protein SNF8 (ELL-associated protein of 30 kDa) (ESCRT-II complex subunit VPS22) (hVps22)	SNF8 family	1.88837	1.68015	0	6.83883	0	10.4073																WD repeat PWP1	1	0	1	1	0	1.28139	0	0.489265	2.2689	0	3	4.03956
P23459	Homeobox protein Hox-D8 (Homeobox protein Hox-M) (Chox-M)	Antp homeobox family	1.88825	0.413779	18.6896	2.25922	0	23.2508																Glycosyl hydrolase 35	0	0	1	2	0	0	0	0.390989	3.64427	0	3	4.03526
P36969	Phospholipid hydroperoxide glutathione peroxidase (PHGPx) (EC 1.11.1.12) (Glutathione peroxidase 4) (GPx-4) (GSHPx-4)	Glutathione peroxidase family	1.88328	4.26438	30.1028	25.6904	0	61.9409																Eukaryotic NMN adenylyltransferase	1	0	1	1	0	0.548954	0	2.2171	1.2674	0	3	4.03345
Q5VZ66	Janus kinase and microtubule-interacting protein 3 (Neuroendocrine long coiled-coil protein 2)	JAKMIP family	1.88291	0	0	0	0	1.88291																3-hydroxyacyl-CoA dehydrogenase	3	0	3	4	0	0.440192	0	0.791317	2.79965	0	10	4.03116
Q791V5	Mitochondrial carrier homolog 2	Mitochondrial carrier (TC 2.A.29) family	1.88253	0	0	0	0	1.88253																Band 7/mec-2	7	6	5	8	0	0.550643	0.396579	0.705254	2.36924	0	26	4.02172
P59242	Cingulin	Cingulin family	1.88204	0	0	0	0	1.88204																CCDC85	1	1	1	2	0	0.816426	0.750073	1.10571	1.34785	0	5	4.02006
O08739	AMP deaminase 3 (EC 3.5.4.6) (AMP deaminase H-type) (AMP deaminase isoform E) (Heart-type AMPD)	Metallo-dependent hydrolases superfamily, Adenosine and AMP deaminases family	1.88143	7.26168	0	0	0	9.14311																Mediator complex subunit 21	1	1	1	1	1	0.986173	0.138824	1.03539	1.75743	0.090535	5	4.00835
P48945	Ribosomal protein S14, mitochondrial (Fragment)	Universal ribosomal protein uS14 family	1.88061	0	0	0	0	1.88061																CK1 Ser/Thr protein kinase	7	5	9	11	3	0.880044	0.712039	0.876596	1.32536	0.211338	35	4.00537
Q3ZBE7	Protein yippee-like 5	Yippee family	1.8796	4.35206	1.20847	11.7704	0.249497	19.46																V-ATPase H subunit	0	0	1	1	0	0	0	0.0557912	3.93193	0	2	3.98772
O57590	Surfeit locus protein 4	SURF4 family	1.87742	1.60195	0.695775	5.09299	0.183856	9.45199																WD repeat WDR12/YTM1	2	0	1	1	0	0.40433	0	0.301286	3.27521	0	4	3.98083
A1L2K1	Meteorin-like protein	Meteorin family	1.87675	2.20423	0.901079	31.662	0	36.6441																ABI	3	1	1	2	0	0.567193	0.498425	0.191395	2.71075	0	7	3.96777
Q96KR1	Zinc finger RNA-binding protein (hZFR) (M-phase phosphoprotein homolog)		1.87521	0	0	1.37437	0	3.24958																5-trisphosphate 5-phosphatase type I	2	0	2	2	0	0.549799	0	0.637961	2.77107	0	6	3.95883
P85246	Cyclotide vibi-H	Cyclotide family, Bracelet subfamily	1.87313	0	0	0	0	1.87313																Cysteine dioxygenase	0	0	2	3	0	0	0	0.878606	3.07951	0	5	3.95812
Q9NP87	DNA-directed DNA/RNA polymerase mu (Pol Mu) (EC 2.7.7.7) (Terminal transferase)	DNA polymerase type-X family	1.87137	0	0	0	0	1.87137																PCP4	0	1	1	1	0	0	0.242879	1.455	2.25922	0	3	3.9571
P52758	2-iminobutanoate/2-iminopropanoate deaminase (EC 3.5.99.10) (14.5 kDa translational inhibitor protein) (hp14.5) (p14.5) (Heat-responsive protein 12) (Reactive intermediate imine deaminase A homolog) (Translation inhibitor L-PSP ribonuclease) (UK114 antigen homolog)	RutC family	1.87122	0	15.4084	9.76175	0.445889	27.4873																WD repeat THOC6	1	1	1	1	0	1.16139	0.219549	0.405427	2.17	0	4	3.95637
Q6P9U1	Uridine diphosphate glucose pyrophosphatase (UDPG pyrophosphatase) (UGPPase) (EC 3.6.1.45) (Nucleoside diphosphate-linked moiety X motif 22) (Nudix motif 22)	Nudix hydrolase family	1.86704	0	0.648238	3.98211	0	6.49739																PNRC	1	0	1	2	1	0.551934	0	0.871737	2.40066	0.130819	5	3.95515
Q32KW2	UBX domain-containing protein 1 (SAPK substrate protein 1)		1.86663	0	0	0	0	1.86663																Bms1-like GTPase	1	0	1	2	0	0.602463	0	1.43347	1.91755	0	4	3.95349
Q9JK38	Glucosamine 6-phosphate N-acetyltransferase (EC 2.3.1.4) (Phosphoglucosamine acetylase) (Phosphoglucosamine transacetylase) (Protein EMeg32)	Acetyltransferase family, GNA1 subfamily	1.86374	0	0	0	0	1.86374																Complex I subunit 1	2	0	2	1	1	0.808164	0	0.561254	2.43582	0.135362	6	3.9406
Q4QR03	Mediator of RNA polymerase II transcription subunit 31-A (Mediator complex subunit 31-A) (Mediator complex subunit soh1-A)	Mediator complex subunit 31 family	1.8636	0.488212	4.77631	6.6564	0.156611	13.9411																Derlin	3	1	2	3	0	0.665278	0.643389	1.05538	1.57431	0	9	3.93836
Q32L93	GMP reductase 2 (GMPR 2) (EC 1.7.1.7) (Guanosine 5'-monophosphate oxidoreductase 2) (Guanosine monophosphate reductase 2)	IMPDH/GMPR family, GuaC type 1 subfamily	1.86282	0	0	0	0	1.86282																DNA polymerase type-X	2	0	0	3	0	1.0975	0	0	2.82438	0	5	3.92187
Q10751	Angiotensin-converting enzyme (ACE) (EC 3.2.1.-) (EC 3.4.15.1) (Dipeptidyl carboxypeptidase I) (Kininase II) (Fragment)	Peptidase M2 family	1.86075	0.769275	0	7.807	0	10.437																UPF0109	0	0	0	1	0	0	0	0	3.91278	0	1	3.91278
Q9NUJ7	PI-PLC X domain-containing protein 1		1.8605	0	0	0.431466	0	2.29197																Bystin	2	0	2	2	0	1.18819	0	0.688083	2.03208	0	6	3.90836
P0C255	Conotoxin Fi11.11 (Fragment)	Conotoxin I2 superfamily	1.85409	0	0	0	0	1.85409																NTAQ1	1	1	1	1	0	0.381436	0.4051	0.3573	2.754	0	4	3.89784
P20290	Transcription factor BTF3 (Nascent polypeptide-associated complex subunit beta) (NAC-beta) (RNA polymerase B transcription factor 3)	NAC-beta family	1.85381	1.37124	3.45759	12.7199	1.33847	20.741																KIF1-binding protein	1	0	1	2	0	0.79905	0	1.71518	1.37919	0	4	3.89342
Q9BUR5	MICOS complex subunit MIC26 (Apolipoprotein O) (MICOS complex subunit MIC23) (Protein FAM121B)	Apolipoprotein O/MICOS complex subunit Mic27 family	1.85158	0.770626	0	17.6634	0	20.2856																PTPS	0	0	1	1	0	0	0	2.24864	1.64243	0	2	3.89107
Q9CQ79	Thioredoxin domain-containing protein 9 (ATP-binding protein associated with cell differentiation)		1.85131	0	0	0	0	1.85131																YY transcription factor	1	0	1	2	0	1.5816	0	0.145115	2.16428	0	4	3.891
Q5ZJL4	Polyribonucleotide 5'-hydroxyl-kinase Clp1 (EC 2.7.1.78) (Polyadenylation factor Clp1) (Polynucleotide kinase Clp1) (Pre-mRNA cleavage complex II protein Clp1)	Clp1 family, Clp1 subfamily	1.85028	0	0	2.09283	0	3.94311																V-ATPase 116 kDa subunit	2	0	4	3	0	0.964741	0	0.886563	2.03735	0	9	3.88866
Q8BKI2	Trinucleotide repeat-containing gene 6B protein	GW182 family	1.84811	0	0	0	0	1.84811																Sulfur carrier protein TusA	0	2	1	1	2	0	0.21962	0.815822	2.74335	0.0989795	6	3.87777
Q40256	Metallothionein-like protein type 3 (MT-3) (MWMT3)	Metallothionein superfamily, Type 15 family	1.84708	0	0	0	0	1.84708																TFIIIC subunit 6	1	1	1	2	0	0.401066	0.463015	0.943241	2.07008	0	5	3.8774
Q9WUF4	Vesicle-associated membrane protein 8 (VAMP-8) (Endobrevin) (EDB)	Synaptobrevin family	1.84238	6.00256	13.0958	97.8467	0.432633	119.22																Eukaryotic ribosomal protein eL41	1	1	3	0	1	1.97176	0.507096	1.08576	0	0.310399	6	3.87502
Q7NZU6	Lipid A export ATP-binding/permease protein MsbA (EC 7.5.2.6)	ABC transporter superfamily, Lipid exporter (TC 3.A.1.106) family	1.84049	0	0	0	0	1.84049																RAMP	1	0	2	1	0	1.15797	0	1.1576	1.55594	0	4	3.87151
O60637	Tetraspanin-3 (Tspan-3) (Tetraspanin TM4-A) (Transmembrane 4 superfamily member 8)	Tetraspanin (TM4SF) family	1.84039	3.25944	1.87255	39.5505	0	46.5229																GTP-binding SRP	3	1	3	5	0	0.900291	0.223373	0.667305	2.06906	0	12	3.86003
P52900	Pyruvate dehydrogenase E1 component subunit alpha, mitochondrial (PDHE1-A) (EC 1.2.4.1) (Fragment)		1.83864	0.143684	0	0	0.129888	2.11221																TatA/E	3	3	2	2	5	1.57973	0.151481	0.630608	1.12577	0.372441	15	3.86003
Q2KI19	G patch domain-containing protein 11 (Coiled-coil domain-containing protein 75)	GPATCH11 family	1.83858	2.07262	1.4713	12.6435	0	18.026																P22phox	1	2	1	1	2	1.11723	0.205617	0.369593	1.98368	0.17165	7	3.84777
P82926	28S ribosomal protein S33, mitochondrial (MRP-S33) (S33mt)	Mitochondrion-specific ribosomal protein mS33 family	1.83701	0.474113	1.56228	3.04936	0.165166	7.08793																Enoyl-CoA hydratase/isomerase ; 3-hydroxyacyl-CoA dehydrogenase	0	0	0	1	0	0	0	0	3.84656	0	1	3.84656
P54105	Methylosome subunit pICln (Chloride channel, nucleotide sensitive 1A) (Chloride conductance regulatory protein ICln) (I(Cln)) (Chloride ion current inducer protein) (ClCI) (Reticulocyte pICln)	PICln (TC 1.A.47) family	1.83604	0	0	0	0	1.83604																SZRD1	1	1	0	1	1	1.25751	1.19364	0	1.25722	0.135416	4	3.84378
P0C2X4	Protein C'	Rhabdoviruses C protein family	1.83447	0	0	0	0	1.83447																Frog skin active peptide (FSAP)	1	5	2	1	2	1.39192	0.25313	1.16612	0.453457	0.571578	11	3.83621
Q9Z0F6	Cell cycle checkpoint control protein RAD9A (mRAD9) (EC 3.1.11.2) (DNA repair exonuclease rad9 homolog A) (Rad9-like protein)	Rad9 family	1.8335	0	0	0.124057	0	1.95756																Bacterial ribosomal protein bL21	3	2	2	6	3	0.633352	0.298602	0.656974	1.86297	0.376142	16	3.82804
Q3T0T7	GTP-binding protein SAR1b	Small GTPase superfamily, SAR1 family	1.83204	0.412282	1.24523	7.35375	0.123712	10.967																Msl-1	0	0	1	1	0	0	0	1.79351	2.03138	0	2	3.82489
Q2HJ61	Phospholipid phosphatase 2 (EC 3.1.3.4) (Lipid phosphate phosphohydrolase 2) (PAP2-gamma) (PAP2-G) (Phosphatidate phosphohydrolase type 2c) (Phosphatidic acid phosphatase 2c) (PAP-2c) (PAP2c)	PA-phosphatase related phosphoesterase family	1.82585	0	0.497634	0	0	2.32348																VPS36	3	2	2	1	0	0.383765	0.399996	0.311474	2.72691	0	8	3.82215
Q08DQ0	Plakophilin-3	Beta-catenin family	1.82523	0	0.286245	0	0	2.11147																3-beta-HSD	0	0	2	1	0	0	0	2.49116	1.32206	0	3	3.81322
Q5PQ53	Peflin (PEF protein with a long N-terminal hydrophobic domain) (Penta-EF hand domain-containing protein 1)		1.82445	0	1.7373	0	0	3.56175																CDI	2	1	0	2	1	0.321748	0.670317	0	2.67763	0.140197	6	3.8099
Q96B23	Uncharacterized protein C18orf25 (ARKadia-like protein 1)		1.82381	0	0.906327	2.46469	0	5.19483																Microvirus K protein	1	0	1	1	0	1.36253	0	1.36505	1.07618	0	3	3.80376
Q8BGA5	KRR1 small subunit processome component homolog (HIV-1 Rev-binding protein 2 homolog) (KRR-R motif-containing protein 1)	KRR1 family	1.82374	2.63559	0.672774	1.79487	0	6.92697																Eukaryotic RPB4 RNA polymerase subunit	1	1	1	1	0	0.757335	0.12703	0.250742	2.66503	0	4	3.80014
Q7Z7H5	Transmembrane emp24 domain-containing protein 4 (Endoplasmic reticulum stress-response protein 25) (ERS25) (GMP25iso) (Putative NF-kappa-B-activating protein 156) (p24 family protein alpha-3) (p24alpha3)	EMP24/GP25L family	1.82359	0	0.970297	10.9883	0.389418	14.1716																BLOC1S3	1	0	1	1	0	0.250584	0	0.212553	3.33504	0	3	3.79818
Q6GNI0	Protein BCCIP homolog	BCP1 family	1.8175	0.373416	0.902601	6.83509	0	9.92861																MsrA Met sulfoxide reductase	2	0	1	6	0	0.336545	0	0.616966	2.84217	0	9	3.79568
Q91790	Dual specificity protein phosphatase 1-A (EC 3.1.3.16) (EC 3.1.3.48) (XCL100) (XCL100-alfa)	Protein-tyrosine phosphatase family, Non-receptor class dual specificity subfamily	1.814	0	0.463837	32.8193	0	35.0971																FXYD	2	2	0	1	1	2.74103	0.465048	0	0.421875	0.167662	6	3.79562
Q99J99	3-mercaptopyruvate sulfurtransferase (MST) (EC 2.8.1.2)		1.81376	0.209649	0	0	0	2.02341																Serine esterase	1	2	2	3	0	0.957841	0.40455	0.190966	2.238	0	8	3.79135
O00743	Serine/threonine-protein phosphatase 6 catalytic subunit (PP6C) (EC 3.1.3.16) [Cleaved into: Serine/threonine-protein phosphatase 6 catalytic subunit, N-terminally processed]	PPP phosphatase family, PP-6 (PP-V) subfamily	1.80846	1.24523	1.11659	0	0	4.17028																FAM207	0	0	1	1	0	0	0	1.1823	2.60581	0	2	3.78811
Q9BUK0	Coiled-coil-helix-coiled-coil-helix domain-containing protein 7	CHCHD7 family	1.80742	10.2184	3.70957	0	0.887047	16.6224																CDIP1/LITAF	2	0	0	1	0	0.495545	0	0	3.28863	0	3	3.78417
P18031	Tyrosine-protein phosphatase non-receptor type 1 (EC 3.1.3.48) (Protein-tyrosine phosphatase 1B) (PTP-1B)	Protein-tyrosine phosphatase family, Non-receptor class 1 subfamily	1.80735	0	0	0	0	1.80735																SAP30	1	2	1	2	0	0.534963	0.206804	0.539832	2.50032	0	6	3.78192
Q9Y4X1	UDP-glucuronosyltransferase 2A1 (UDPGT 2A1) (EC 2.4.1.17)	UDP-glycosyltransferase family	1.80524	0	0	0	0	1.80524																Eukaryotic ribosomal protein eS31	1	2	2	1	0	0.237293	0.20105	0.653456	2.68733	0	6	3.77913
Q9I8K7	Cbp/p300-interacting transactivator 3 (cCITED3)	CITED family	1.80305	0.834254	2.1843	17.8083	0	22.6299																TMEM229	3	0	2	2	0	0.719538	0	0.895822	2.16227	0	7	3.77763
Q9P0T4	Zinc finger protein 581		1.8018	0	0.102027	0	0	1.90383																CSN2	2	1	1	1	0	0.704511	0.778243	0.609432	1.68543	0	5	3.77762
Q91YY4	ATP synthase mitochondrial F1 complex assembly factor 2	ATP12 family	1.80004	1.95483	2.80106	5.02379	0	11.5797																APC15	1	1	1	2	1	0.384882	0.424491	1.91608	0.933334	0.113771	6	3.77256
Q9C9B2	Actin-related protein 4A (Actin-related protein 5)	Actin family, ARP4 subfamily	1.79808	0	0	0	0	1.79808																Insect antifreeze protein	0	0	0	0	1	0	0	0	0	3.75977	1	3.75977
Q8R0J7	Vacuolar protein sorting-associated protein 37B (Vps37B) (ESCRT-I complex subunit VPS37B)	VPS37 family	1.79786	0.852685	0	0	0	2.65055																SMIM19	1	1	1	1	2	0.103414	0.160076	0.550266	2.58661	0.350973	6	3.75134
Q56K13	Splicing factor 3B subunit 5 (SF3b5) (Pre-mRNA-splicing factor SF3b 10 kDa subunit)	SF3B5 family	1.79655	1.68003	0.533017	5.5228	0.318113	9.85051																TEN1	1	0	1	1	0	0.280793	0	0.973291	2.48746	0	3	3.74154
A4G7W1	50S ribosomal protein L33	Bacterial ribosomal protein bL33 family	1.79636	0	0	0	0	1.79636																TRM6/GCD10	1	0	1	1	0	1.90782	0	1.62973	0.199529	0	3	3.73708
Q5R8H3	B-cell receptor-associated protein 31 (BCR-associated protein 31) (Bap31)	BCAP29/BCAP31 family	1.79583	1.53825	3.92084	27.5894	0	34.8443																SOS response-associated peptidase	1	0	2	2	0	0.276509	0	2.49525	0.962936	0	5	3.7347
P83214	Sperm protamine P1 (Po1) [Cleaved into: Sperm protamine P2 (Po2) (Main protamine)]		1.7953	2.6432	0.507489	0.467181	0.132786	5.54596																RtcB	1	0	1	1	0	0.854574	0	1.02968	1.84605	0	3	3.7303
O54873	Aminoacyl tRNA synthase complex-interacting multifunctional protein 1 (Multisynthase complex auxiliary component p43) [Cleaved into: Endothelial monocyte-activating polypeptide 2 (EMAP-II) (Small inducible cytokine subfamily E member 1)]		1.79374	2.34597	7.19082	6.54593	0	17.8765																NDUFAF6	1	1	1	1	0	0.491715	0.221817	0.547524	2.46595	0	4	3.72701
O43399	Tumor protein D54 (hD54) (Tumor protein D52-like 2)	TPD52 family	1.79283	0	17.1602	19.1169	0.243832	38.3138																ABCB	3	2	5	7	1	0.719197	0.447216	0.787431	1.64717	0.122989	18	3.724
P12270	Nucleoprotein TPR (Megator) (NPC-associated intranuclear protein) (Translocated promoter region protein)	TPR family	1.79188	0.237068	0.149311	0.659306	0	2.83756																SLT11	2	0	1	3	1	0.064309	0	0.220706	3.26846	0.165708	7	3.71919
Q8NFU3	Thiosulfate:glutathione sulfurtransferase (TST) (EC 2.8.1.-)		1.79147	0	0.562642	0	0	2.35411																5-AMP-activated protein kinase beta subunit	1	0	1	2	0	0.955457	0	0.547685	2.2149	0	4	3.71804
P34790	Peptidyl-prolyl cis-trans isomerase CYP18-3 (PPIase CYP18-3) (EC 5.2.1.8) (Cyclophilin of 18 kDa 3) (Cyclosporin A-binding protein) (Rotamase cyclophilin-1)	Cyclophilin-type PPIase family	1.79007	54.0927	0	0	0	55.8828																NAD-dependent glycerol-3-phosphate dehydrogenase	1	2	3	2	0	0.86279	0.150183	0.576714	2.12057	0	8	3.71026
Q29496	Cytochrome P450 3A24 (EC 1.14.14.1) (CYPIIIA24)	Cytochrome P450 family	1.78886	0	1.12878	0	0	2.91764																GOSR1	1	1	1	1	1	0.726019	0.164975	0.874762	1.73476	0.207076	5	3.70759
Q3SZY7	AN1-type zinc finger protein 6 (Zinc finger A20 domain-containing protein 3)		1.7877	0	1.76303	3.97875	0	7.52948																PRCD	1	1	1	0	0	0.683219	0.22098	2.80206	0	0	3	3.70626
Q9IB75	Biglycan	Small leucine-rich proteoglycan (SLRP) family, SLRP class I subfamily	1.78756	0	0.0811946	0	0.119387	1.98814																Gemin-7	1	0	1	1	0	0.44477	0	0.610258	2.64952	0	3	3.70455
Q76I82	40S ribosomal protein S15a	Universal ribosomal protein uS8 family	1.78575	432.794	0.343818	1021.28	9.13133	1465.33																Asfivirus DP71L	1	0	1	2	1	1.20506	0	0.573017	1.63462	0.291772	5	3.70447
Q5ZM91	cAMP-dependent protein kinase type I-alpha regulatory subunit	CAMP-dependent kinase regulatory chain family	1.78428	0.841859	1.74371	2.39816	0.143256	6.91127																CEF1	1	0	1	1	0	0.142316	0	0.430024	3.13059	0	3	3.70293
Q5E965	Cytochrome b561 domain-containing protein 2 (EC 7.2.1.3) (Putative tumor suppressor protein 101F6) (Transmembrane ascorbate ferrireductase)		1.77825	0	0	0	0	1.77825																Microvirus G protein	1	0	1	1	0	0.98064	0	1.32082	1.39087	0	3	3.69233
Q9HAE3	EF-hand calcium-binding domain-containing protein 1		1.77645	0.309862	0	0	0	2.08631																Asfivirus KP93L	0	1	1	0	1	0	2.30045	1.27156	0	0.11226	3	3.68427
Q8K2Q0	COMM domain-containing protein 9		1.77627	0.213781	0	3.72654	0	5.71659																CBF-beta	2	0	2	2	0	0.648784	0	0.680383	2.35232	0	6	3.68149
Q35540	NADH-ubiquinone oxidoreductase chain 3 (EC 7.1.1.2) (NADH dehydrogenase subunit 3)	Complex I subunit 3 family	1.77397	0.609898	0.373048	0	0	2.75692																Ubiquitin-activating E1	7	2	5	11	0	0.54245	0.460099	0.650944	2.01729	0	25	3.67079
Q921C5	Protein bicaudal D homolog 2 (Bic-D 2)	BicD family	1.76882	4.79333	3.21854	1.7929	0	11.5736																PhyH	1	0	1	1	0	0.226375	0	0.340351	3.1027	0	3	3.66943
Q7ZZ00	Zinc finger protein 511	Krueppel C2H2-type zinc-finger protein family	1.76725	0.2406	2.48644	0	0	4.49429																Inositol phosphokinase (IPK)	6	1	2	4	0	0.904251	1.28178	0.360197	1.12278	0	13	3.66901
Q28BQ6	Transmembrane emp24 domain-containing protein 1 (p24 family protein gamma-1) (p24gamma1)	EMP24/GP25L family	1.76487	3.23416	3.83505	17.6706	0	26.5047																Glycosyl hydrolase 31	1	0	0	3	0	0.776997	0	0	2.88973	0	4	3.66673
Q8IV56	Proline-rich protein 15	PRR15 family	1.76382	0	0	19.2227	0	20.9865																PEAMT	1	1	1	1	0	0.501652	0.667468	0.885674	1.6117	0	4	3.66649
Q2PQA9	Kinesin-1 heavy chain (Conventional kinesin heavy chain) (Ubiquitous kinesin heavy chain) (UKHC)	TRAFAC class myosin-kinesin ATPase superfamily, Kinesin family, Kinesin subfamily	1.76185	0.122743	1.183	0.328811	0	3.3964																Peptidase M14	2	1	3	7	0	1.17681	1.47015	0.529771	0.488642	0	13	3.66537
Q5RCI9	PEST proteolytic signal-containing nuclear protein (PCNP) (PEST-containing nuclear protein)		1.76102	0.644844	0	0	0	2.40586																TCF25	2	0	2	2	0	0.901052	0	0.792979	1.95908	0	6	3.65311
Q9BYC8	39S ribosomal protein L32, mitochondrial (L32mt) (MRP-L32) (Mitochondrial large ribosomal subunit protein bL32m)	Bacterial ribosomal protein bL32 family	1.75583	0.960943	6.21021	0	0	8.92698																Arg-specific ADP-ribosyltransferase	0	0	1	0	0	0	0	3.64976	0	0	1	3.64976
Q6P4Y0	Threonylcarbamoyladenosine tRNA methylthiotransferase (EC 2.8.4.5) (CDK5 regulatory subunit-associated protein 1-like 1) (tRNA-t(6)A37 methylthiotransferase)	Methylthiotransferase family, CDKAL1 subfamily	1.75521	0.582439	0	0.187264	0	2.52491																Wnt	10	5	4	14	1	0.816417	0.350537	0.909379	1.19306	0.376021	34	3.64541
Q0P5J0	Glutamine-rich protein 1		1.75516	0	0	2.69781	0	4.45297																BORCS7	2	1	1	1	1	0.656637	0.239214	1.29595	1.36323	0.086323	6	3.64135
P28497	F-actin-capping protein subunit alpha-2 (Beta-actinin subunit I) (CapZ 36/32)	F-actin-capping protein alpha subunit family	1.75457	2.59928	0.879958	22.0642	0.0621771	27.3602																SFT2	3	1	1	3	1	0.602443	0.50324	1.04737	1.32538	0.16188	9	3.64032
F1RBN2	Sperm-associated antigen 1A		1.75312	0	0	0	0	1.75312																TIM21	0	1	1	1	0	0	0.244395	0.790131	2.5998	0	3	3.63433
P52292	Importin subunit alpha-1 (Karyopherin subunit alpha-2) (RAG cohort protein 1) (SRP1-alpha)	Importin alpha family	1.74932	0	0	0.255728	0	2.00505																Nucleotidyltransferase MurU	0	0	0	1	0	0	0	0	3.62411	0	1	3.62411
Q08AG7	Mitotic-spindle organizing protein 1 (Mitotic-spindle organizing protein associated with a ring of gamma-tubulin 1)	MOZART1 family	1.74895	0.17578	0.907873	1.46205	0	4.29465																Glycosyl hydrolase 47	1	0	3	6	0	0.426424	0	2.60153	0.59335	0	10	3.62131
Q95221	Inositol hexakisphosphate kinase 2 (InsP6 kinase 2) (EC 2.7.4.-) (P(i)-uptake stimulator) (PiUS)	Inositol phosphokinase (IPK) family	1.74818	1.74762	0.466565	2.57261	0	6.53497																Protease inhibitor I14 (hirudin)	1	1	0	0	4	2.37771	0.881966	0	0	0.360827	6	3.6205
A1L595	Keratin, type I cytoskeletal 17 (Cytokeratin-17) (CK-17) (Keratin-17) (K17)	Intermediate filament family	1.74812	3.7773	2.34383	0	0	7.86925																Papillomaviridae E5 protein	4	4	8	3	6	1.11293	0.590283	0.602321	1.12887	0.174514	25	3.60891
Q95250	Membrane-associated progesterone receptor component 1 (mPR)	Cytochrome b5 family, MAPR subfamily	1.74631	1.12478	0.958669	10.2551	0.260556	14.3454																GDSL lipolytic enzyme	3	0	2	5	0	0.576309	0	1.00298	2.02804	0	10	3.60733
Q9UHA3	Probable ribosome biogenesis protein RLP24 (Ribosomal L24 domain-containing protein 1) (Ribosomal protein L24-like)	Eukaryotic ribosomal protein eL24 family	1.74582	0	0	0	0	1.74582																Mitochondrion-specific ribosomal protein mL46	1	1	2	2	0	0.301061	0.321683	0.800902	2.18285	0	6	3.6065
Q04584	Zyxin	Zyxin/ajuba family	1.74538	2.5303	0	1.19533	0	5.47101																SDS22	1	1	1	1	0	0.213428	0.390835	1.19827	1.80228	0	4	3.60481
Q9D1H6	NADH dehydrogenase [ubiquinone] 1 alpha subcomplex assembly factor 4 (Hormone-regulated proliferation-associated protein of 20 kDa homolog)	NDUFAF4 family	1.74354	1.62609	0.198095	0	0	3.56773																Cysteine synthase/cystathionine beta-synthase	2	0	2	4	0	0.944457	0	0.753162	1.90566	0	8	3.60328
Q6DGL8	28S ribosomal protein S15, mitochondrial (MRP-S15) (S15mt)	Universal ribosomal protein uS15 family	1.74322	1.20737	3.75275	13.0466	0	19.7499																Vestigial	1	1	1	2	0	1.01345	0.168766	0.856289	1.56216	0	5	3.60067
Q9ER00	Syntaxin-12	Syntaxin family	1.74227	0.234416	0.640907	0.546252	0	3.16384																UDP-glycosyltransferase	3	1	4	8	0	1.15286	0.257894	0.74309	1.44121	0	16	3.59506
Q5ZLN7	Protein FAM122A	FAM122 family	1.7419	0.30184	0.122861	11.0169	0	13.1835																Bacterial ribosomal protein bL28	4	6	8	7	10	0.636148	0.333635	0.543242	1.90766	0.172601	35	3.59329
Q8IVI9	Nostrin (BM247 homolog) (Nitric oxide synthase traffic inducer) (Nitric oxide synthase trafficker) (eNOS-trafficking inducer)		1.74002	1.85569	1.00169	2.11851	0	6.71591																Peptidase C26	1	1	1	1	0	0.730777	0.802553	0.327921	1.72795	0	4	3.5892
Q8K4L4	Protein POF1B		1.73819	0	1.80295	5.095	0	8.63614																Glycosyl hydrolase 23	0	0	1	1	0	0	0	0.757704	2.82841	0	2	3.58611
P55812	Ubiquitin-like protein FUBI	Ubiquitin family	1.73667	0	0.250962	0	0	1.98763																THUMPD1	1	0	1	1	0	0.38339	0	1.24364	1.95325	0	3	3.58028
Q61655	ATP-dependent RNA helicase DDX19A (EC 3.6.4.13) (DEAD box RNA helicase DEAD5) (mDEAD5) (DEAD box protein 19A) (Eukaryotic translation initiation factor 4A-related sequence 1)	DEAD box helicase family, DDX19/DBP5 subfamily	1.73508	0.74239	0	1.40529	0	3.88276																Glycosyltransferase 2	11	4	7	12	0	0.450031	0.328255	0.981536	1.81984	0	34	3.57966
P39243	Uncharacterized 8.1 kDa protein in ndd-denB intergenic region		1.73348	0	0	0	0	1.73348																UPF0060	1	1	1	1	0	0.365357	0.087073	0.319543	2.80405	0	4	3.57602
Q6GMI9	UDP-glucuronic acid decarboxylase 1 (EC 4.1.1.35) (UDP-glucuronate decarboxylase 1) (UXS-1)	NAD(P)-dependent epimerase/dehydratase family, UDP-glucuronic acid decarboxylase subfamily	1.73313	0.469828	0.222963	0.410783	0	2.8367																UbiA prenyltransferase	1	0	1	3	0	0.19481	0	1.34491	2.03341	0	5	3.57313
P42026	NADH dehydrogenase [ubiquinone] iron-sulfur protein 7, mitochondrial (EC 1.6.99.3) (EC 7.1.1.2) (Complex I-20kD) (CI-20kD) (NADH-ubiquinone oxidoreductase 20 kDa subunit) (PSST subunit)	Complex I 20 kDa subunit family	1.732	4.5252	0.784316	9.30983	0	16.3513																Membrane magnesium transporter (TC 1.A.67)	1	1	2	1	0	0.481222	0.400016	0.367208	2.32039	0	5	3.56884
P68107	Peptidyl-prolyl cis-trans isomerase FKBP1B (PPIase FKBP1B) (EC 5.2.1.8) (12.6 kDa FK506-binding protein) (12.6 kDa FKBP) (FKBP-12.6) (FK506-binding protein 1B) (FKBP-1B) (Immunophilin FKBP12.6) (Rotamase)	FKBP-type PPIase family, FKBP1 subfamily	1.73161	3.85842	2.23314	3.84286	1.14262	12.8087																LRRFIP	2	1	2	4	0	0.71099	1.01175	0.641969	1.20181	0	9	3.56652
P63212	Guanine nucleotide-binding protein G(I)/G(S)/G(O) subunit gamma-2 (G gamma-I)	G protein gamma family	1.73154	0	0.534204	0.190678	0.258069	2.71449																STK19	1	1	1	1	0	0.220243	0.592203	0.780368	1.97221	0	4	3.56502
P79255	Interleukin-8 (IL-8) (C-X-C motif chemokine 8) (Chemokine (C-X-C motif) ligand 8)	Intercrine alpha (chemokine CxC) family	1.73131	0	0	3.12657	0.994061	5.85194																TMEM9	2	0	1	3	0	0.553465	0	0.602311	2.40408	0	6	3.55985
Q68ER9	Chromatin modification-related protein MEAF6 (MYST/Esa1-associated factor 6) (Esa1-associated factor 6 homolog) (Protein EAF6 homolog)	EAF6 family	1.72999	1.27233	3.03169	4.00301	0	10.037																TKL Ser/Thr protein kinase	7	0	5	11	0	0.419224	0	1.47085	1.66917	0	23	3.55924
Q5R587	DNA-directed RNA polymerases I, II, and III subunit RPABC1 (RNA polymerases I, II, and III subunit ABC1) (DNA-directed RNA polymerase II subunit E) (RPB5 homolog)	Archaeal RpoH/eukaryotic RPB5 RNA polymerase subunit family	1.72941	0.662306	5.03308	17.638	0	25.0628																NEMF	2	1	2	2	0	0.479109	1.47634	1.34942	0.254273	0	7	3.55914
Q8TEQ0	Sorting nexin-29 (RUN domain-containing protein 2A)	Sorting nexin family	1.72809	1.25384	2.3054	1.40055	0	6.68788																Herpesviridae US12	1	0	2	1	2	1.30463	0	0.597975	1.47183	0.183235	6	3.55767
P07711	Cathepsin L1 (EC 3.4.22.15) (Cathepsin L) (Major excreted protein) (MEP) [Cleaved into: Cathepsin L1 heavy chain; Cathepsin L1 light chain]	Peptidase C1 family	1.72663	0	0	0	0	1.72663																FAM50	1	1	1	1	0	0.379998	0.968437	1.73353	0.475195	0	4	3.55716
Q1RP77	Nucleolar protein 16 (Protein ZH1)	NOP16 family	1.72546	0.648003	0	0	0	2.37346																Myelin basic protein	2	1	2	1	0	0.365196	0.158566	2.53772	0.493834	0	6	3.55531
P23220	Plasma membrane calcium-transporting ATPase 1 (EC 7.2.2.10) (Plasma membrane calcium ATPase isoform 1) (PMCA1) (Plasma membrane calcium pump isoform 1)	Cation transport ATPase (P-type) (TC 3.A.3) family, Type IIB subfamily	1.72546	0	0	0	0	1.72546																Microviridae B protein	1	0	1	1	0	0.796223	0	1.36505	1.39087	0	3	3.55214
Q8N1B3	Cyclin-Q (CDK10-activating cyclin) (Cyclin-M) (Cyclin-related protein FAM58A)	Cyclin family, Cyclin-like FAM58 subfamily	1.72484	0.672972	0	2.59097	0	4.98878																Fmt	1	0	1	1	0	0.755998	0	1.09705	1.69856	0	3	3.55161
Q3T106	Serine/arginine-rich splicing factor 7 (Splicing factor, arginine/serine-rich 7)	Splicing factor SR family	1.72185	0.342194	1.79342	10.3805	0	14.238																RRP17	1	0	1	3	0	0.416283	0	0.188548	2.94194	0	5	3.54677
A4YIM8	DNA-directed RNA polymerase subunit N (EC 2.7.7.6)	Archaeal RpoN/eukaryotic RPB10 RNA polymerase subunit family	1.7179	0.764697	0	0	0	2.4826																Sodium channel inhibitor	3	3	4	1	6	1.86927	0.249908	0.55462	0.712185	0.156469	17	3.54245
O00559	Receptor-binding cancer antigen expressed on SiSo cells (Cancer-associated surface antigen RCAS1) (Estrogen receptor-binding fragment-associated gene 9 protein)		1.7173	0.221993	4.64881	0	0	6.5881																NECAP	1	0	2	2	0	0.359688	0	0.581494	2.59753	0	5	3.53871
Q9QYK3	Nuclear receptor-binding factor 2 (NRBF-2)	NRBF family	1.71697	2.27462	10.2467	22.7508	0	36.9891																Tom40	2	0	1	1	0	0.666249	0	2.06679	0.804688	0	4	3.53773
P63099	Calcineurin subunit B type 1 (Protein phosphatase 2B regulatory subunit 1) (Protein phosphatase 3 regulatory subunit B alpha isoform 1)	Calcineurin regulatory subunit family	1.71672	0.0949965	0.890721	2.97497	0	5.67741																IFT25	1	1	1	1	0	0.271532	0.295619	0.619257	2.34576	0	4	3.53217
B2GV91	LYR motif-containing protein 2	Complex I LYR family	1.71546	0	0.710907	0.609448	0.144847	3.18066																Small hydrophilic plant seed protein	0	1	1	1	2	0	0.310633	0.589683	2.52574	0.0880785	5	3.51413
B1AZI6	THO complex subunit 2 (Tho2)	THOC2 family	1.71432	0.990491	0	0.323989	0	3.0288																RRM RBM47	1	1	1	1	0	0.861655	1.41354	0.844872	0.392077	0	4	3.51214
B0BNE5	S-formylglutathione hydrolase (FGH) (EC 3.1.2.12) (Esterase D)	Esterase D family	1.71048	0.150745	1.27588	5.07183	0	8.20894																Papillomaviridae E4 protein	1	5	3	1	6	0.883507	0.520514	1.39941	0.501305	0.207108	16	3.51185
Q5F3L7	Transmembrane protein 229B	TMEM229 family	1.70825	0.431416	0.485863	4.12283	0	6.74836																Fl(2)d	1	1	1	2	0	0.352857	0.178511	0.237553	2.73921	0	5	3.50813
B5LZ79	Defensin-like protein (Gamma-thionin)	DEFL family	1.70817	0	0	0	0	1.70817																TOM1	1	0	2	2	0	1.05328	0	0.477807	1.97433	0	5	3.50542
Q15040	Josephin-1 (EC 3.4.19.12) (Josephin domain-containing protein 1)		1.70695	0.336562	0.628164	0	0	2.67168																FAM53	1	0	1	2	0	0.224127	0	1.25113	2.02402	0	4	3.49928
O95716	Ras-related protein Rab-3D	Small GTPase superfamily, Rab family	1.70676	0.258899	0.281413	2.86507	0	5.11214																Glycosyltransferase 16 (GT16) protein	1	1	1	2	0	0.37969	0.57112	0.651094	1.89022	0	5	3.49213
Q6DEE4	Cytosolic Fe-S cluster assembly factor nubp2 (Nucleotide-binding protein 2) (NBP 2)	Mrp/NBP35 ATP-binding proteins family, NUBP2/CFD1 subfamily	1.70505	0	0.572942	2.14799	0	4.42598																TMEM248	0	0	2	1	0	0	0	0.618759	2.8687	0	3	3.48746
P56536	Kinesin heavy chain isoform 5C (Kinesin heavy chain neuron-specific 2) (Fragment)	TRAFAC class myosin-kinesin ATPase superfamily, Kinesin family, Kinesin subfamily	1.69881	1.33246	0.320224	0.546787	0	3.89828																Di-Ras	1	1	1	1	0	2.39596	0.228123	0.407849	0.449539	0	4	3.48147
P22626	Heterogeneous nuclear ribonucleoproteins A2/B1 (hnRNP A2/B1)		1.69818	2.88293	1.33835	7.05073	0	12.9702																WD repeat PRL1/PRL2	2	0	3	1	0	0.597345	0	1.8588	1.01322	0	6	3.46937
P56178	Homeobox protein DLX-5	Distal-less homeobox family	1.69798	7.02256	1.05262	40.1371	0.439822	50.3501																BTN/MOG	1	1	4	8	0	0.29612	0.370564	1.8839	0.917227	0	14	3.46782
P18979	Hemoglobin subunit alpha-1 (Alpha-1-globin) (Hemoglobin alpha-1 chain) (Fragment)	Globin family	1.69795	0	0	0	0	1.69795																AAMDC	2	1	2	2	0	0.664234	0.236637	0.420524	2.14595	0	7	3.46735
P30365	Early nodulin-12 (N-12)	Plant proline-rich protein superfamily, ENOD12 family	1.69791	0.670717	0	0	0.491087	2.85971																SLA2	1	0	0	2	0	0.711874	0	0	2.75489	0	3	3.46677
Q14203	Dynactin subunit 1 (150 kDa dynein-associated polypeptide) (DAP-150) (DP-150) (p135) (p150-glued)	Dynactin 150 kDa subunit family	1.69586	0	0	0	0	1.69586																Nucleoporin Nup85	3	0	2	2	0	0.854024	0	0.790338	1.81902	0	7	3.46339
Q6DI40	Tetratricopeptide repeat protein 33 (TPR repeat protein 33)		1.69378	0.179005	1.33807	2.30122	0	5.51208																ClpS	1	0	0	1	0	0.972431	0	0	2.4901	0	2	3.46253
Q5ZLV2	Peptidyl-prolyl cis-trans isomerase-like 3 (PPIase) (EC 5.2.1.8) (Cyclophilin-like protein PPIL3) (Rotamase PPIL3)	Cyclophilin-type PPIase family, PPIL3 subfamily	1.6936	0.178	0.829804	0.217233	0	2.91864																Mitochondrion-specific ribosomal protein mL42	2	1	1	1	1	0.608351	0.289461	1.78815	0.544465	0.207731	6	3.43816
Q9D8S3	ADP-ribosylation factor GTPase-activating protein 3 (ARF GAP 3)		1.69196	0	0	2.32179	0	4.01375																Ribonuclease III	1	1	1	2	0	0.865364	0.649651	0.474053	1.44868	0	5	3.43775
B5XBI1	Intraflagellar transport protein 43 homolog A	IFT43 family	1.69017	0.48445	0.398279	6.91485	0	9.48775																TMEM126	1	1	3	2	0	0.978766	0.218196	0.776145	1.46463	0	7	3.43774
Q86UE4	Protein LYRIC (3D3/LYRIC) (Astrocyte elevated gene-1 protein) (AEG-1) (Lysine-rich CEACAM1 co-isolated protein) (Metadherin) (Metastasis adhesion protein)		1.6901	0	0	0	0	1.6901																G-protein coupled receptor 1	24	3	15	27	4	0.398819	0.396243	0.49803	1.88349	0.25224	73	3.42883
Q9BQ70	Transcription factor 25 (TCF-25) (Nuclear localized protein 1)	TCF25 family	1.68944	0	1.19883	0.551145	0	3.43942																HTATSF1	1	1	2	1	0	0.220484	1.65199	0.681617	0.867337	0	5	3.42143
Q9N272	Mitogen-activated protein kinase 13 (MAP kinase 13) (MAPK 13) (EC 2.7.11.24) (Stress-activated protein kinase 4)	Protein kinase superfamily, CMGC Ser/Thr protein kinase family, MAP kinase subfamily	1.68902	1.44086	0	0	0	3.12988																Mitochondrion-specific ribosomal protein mS35	2	1	1	1	0	0.408839	0.196013	0.708133	2.10731	0	5	3.4203
O94826	Mitochondrial import receptor subunit TOM70 (Mitochondrial precursor proteins import receptor) (Translocase of outer membrane 70 kDa subunit) (Translocase of outer mitochondrial membrane protein 70)	Tom70 family	1.6864	0.639266	1.57197	12.3199	0	16.2175																Methylthiotransferase	4	1	1	3	0	0.651738	0.445919	1.34312	0.978504	0	9	3.41928
Q8WYA6	Beta-catenin-like protein 1 (Nuclear-associated protein) (NAP) (Testis development protein NYD-SP19)		1.68614	0.937659	0.67504	0	0	3.29884																PDCD5	1	1	1	1	1	0.955982	0.313561	1.04137	0.690983	0.409271	5	3.41117
Q9Y3D6	Mitochondrial fission 1 protein (FIS1 homolog) (hFis1) (Tetratricopeptide repeat protein 11) (TPR repeat protein 11)	FIS1 family	1.68361	0.915201	0.491201	3.86514	0.340862	7.29601																Arsenite methyltransferase	1	0	1	1	0	0.33643	0	0.923275	2.15128	0	3	3.41098
P79126	Protein phosphatase 1G (EC 3.1.3.16) (Magnesium-dependent calcium inhibitable phosphatase) (MCPP) (Protein phosphatase 1B) (Protein phosphatase 2C isoform gamma) (PP2C-gamma) (Protein phosphatase magnesium-dependent 1 gamma)	PP2C family	1.68204	0	1.64614	5.75373	0	9.08191																CSN3	0	1	1	3	0	0	0.959577	0.389047	2.0553	0	5	3.40392
Q5ZL42	Basic leucine zipper and W2 domain-containing protein 2	BZW family	1.6781	0.286572	0.674791	8.96502	0	11.6045																FAM107	3	2	2	2	2	0.482141	0.258341	0.639521	1.90325	0.120522	11	3.40378
Q8UW59	Protein/nucleic acid deglycase DJ-1 (EC 3.1.2.-) (EC 3.5.1.-) (EC 3.5.1.124) (Maillard deglycase) (Parkinson disease protein 7 homolog) (Parkinsonism-associated deglycase) (Protein DJ-1) (DJ-1)	Peptidase C56 family	1.67385	0.670002	1.69708	12.8191	0.178194	17.0382																CDK5RAP3	1	0	1	1	0	0.192925	0	0.229239	2.98056	0	3	3.40272
Q9D6Z1	Nucleolar protein 56 (Nucleolar protein 5A)	NOP5/NOP56 family	1.67366	1.16595	0	38.6909	0	41.5305																Abd-B homeobox	6	5	9	11	0	0.698461	0.196776	1.20595	1.29015	0	31	3.39134
Q99828	Calcium and integrin-binding protein 1 (CIB) (Calcium- and integrin-binding protein) (CIBP) (Calmyrin) (DNA-PKcs-interacting protein) (Kinase-interacting protein) (KIP) (SNK-interacting protein 2-28) (SIP2-28)		1.67329	0	2.01121	5.85997	0	9.54447																ZIP transporter (TC 2.A.5)	5	0	2	7	0	0.397234	0	0.963716	2.01941	0	14	3.38036
P0C0U7	Hemoglobin subunit alpha-D (Alpha-D-globin) (Hemoglobin alpha-D chain)	Globin family	1.67293	0	0	0	0	1.67293																IUNH	0	0	1	2	0	0	0	0.22537	3.15483	0	3	3.3802
Q6AI12	Ankyrin repeat domain-containing protein 40		1.67291	2.23876	0	0	0	3.91167																Nucleotide-sugar transporter	4	0	3	8	0	0.484011	0	0.438488	2.45595	0	15	3.37845
P11183	Glycine cleavage system H protein, mitochondrial (Lipoic acid-containing protein)	GcvH family	1.66944	0.669831	0.924779	18.3372	0.112211	21.7135																Orai	1	0	1	2	0	0.491063	0	1.82708	1.05891	0	4	3.37705
Q58DQ3	60S ribosomal protein L6	Eukaryotic ribosomal protein eL6 family	1.66892	0	1.17474	0	0	2.84366																LISCH7	0	0	1	2	0	0	0	0.230764	3.13642	0	3	3.36718
O28997	Phosphoribosylaminoimidazole carboxylase (EC 4.1.1.21) (AIR carboxylase) (AIRC)	AIR carboxylase family, Class II subfamily	1.66742	0	0.675635	0	0.134658	2.47771																Class-I aminoacyl-tRNA synthetase	10	3	9	16	1	0.446405	0.864562	0.679416	1.20799	0.167685	39	3.36606
Q3TIV5	Zinc finger CCCH domain-containing protein 15 (DRG family-regulatory protein 1) (Epo-immediate response gene protein FM22)	ZC3H15/TMA46 family	1.66715	2.48388	4.37051	4.03101	0	12.5526																CUSTOS	0	0	1	1	0	0	0	0.439648	2.92057	0	2	3.36022
Q9CZB9	Transmembrane protein 128		1.66697	0.310408	0	1.26306	0	3.24044																LEO1	0	0	1	2	0	0	0	0.538265	2.81966	0	3	3.35792
Q6P859	G patch domain-containing protein 4		1.66633	0.529262	7.71989	3.56375	0	13.4792																CTF/NF-I	6	4	1	2	0	0.477218	0.762779	0.990701	1.11614	0	13	3.34684
Q5T8P6	RNA-binding protein 26 (CTCL tumor antigen se70-2) (RNA-binding motif protein 26)		1.66602	0.3631	3.02816	0	0	5.05728																Nectin	4	0	0	2	0	0.331249	0	0	3.01279	0	6	3.34403
P14115	60S ribosomal protein L27a (L29)	Universal ribosomal protein uL15 family	1.66573	0	0.245526	0	0	1.91126																Microvirus E protein	1	0	1	1	0	1.40689	0	0.683971	1.25151	0	3	3.34237
Q5E9A1	Nascent polypeptide-associated complex subunit alpha (NAC-alpha) (Alpha-NAC)	NAC-alpha family	1.66504	0.525419	0.572445	76.0389	0.216618	79.0184																SLMAP	2	2	1	2	0	0.876044	1.71343	0.325124	0.426778	0	7	3.34137
Q15427	Splicing factor 3B subunit 4 (Pre-mRNA-splicing factor SF3b 49 kDa subunit) (Spliceosome-associated protein 49) (SAP 49)	SF3B4 family	1.66438	0	0.949674	8.7807	0	11.3948																RHPN	1	0	0	1	0	0.38106	0	0	2.95632	0	2	3.33738
Q6P2Y1	RNA polymerase II-associated factor 1 homolog	PAF1 family	1.66145	0	0	7.5757	0	9.23715																MCTS1	2	0	3	2	1	0.647031	0	0.749449	1.79456	0.14625	8	3.33729
Q5R6R3	Cell cycle progression protein 1	CCPG1 family	1.66091	4.64851	1.25317	0	0	7.56259																Ribonucleoside diphosphate reductase small chain	1	0	1	3	0	0.755665	0	1.44641	1.13515	0	5	3.33722
P29374	AT-rich interactive domain-containing protein 4A (ARID domain-containing protein 4A) (Retinoblastoma-binding protein 1) (RBBP-1)		1.65777	3.95877	5.38211	0	0	10.9986																Monocarboxylate porter (TC 2.A.1.13)	2	1	1	4	1	0.0542171	1.26303	0.576433	1.36223	0.080371	9	3.33628
Q6NYL5	Alanine aminotransferase 2-like (ALT2) (EC 2.6.1.2) (Glutamate pyruvate transaminase 2) (GPT 2) (Glutamic--alanine transaminase 2) (Glutamic--pyruvic transaminase 2)	Class-I pyridoxal-phosphate-dependent aminotransferase family, Alanine aminotransferase subfamily	1.65717	0	0	0	0	1.65717																EMC3	1	2	2	2	0	0.178256	0.957237	0.7894	1.40314	0	7	3.32803
P30520	Adenylosuccinate synthetase isozyme 2 (AMPSase 2) (AdSS 2) (EC 6.3.4.4) (Adenylosuccinate synthetase, acidic isozyme) (Adenylosuccinate synthetase, liver isozyme) (L-type adenylosuccinate synthetase) (IMP--aspartate ligase 2)	Adenylosuccinate synthetase family	1.65692	0	0	0.632702	0	2.28962																Mo25	1	1	1	1	0	0.285751	0.667128	1.20059	1.17253	0	4	3.326
Q0P5F2	Proteasome assembly chaperone 1	PSMG1 family	1.65665	0.738001	4.27971	0	0	6.67436																Mab-21	4	0	1	1	0	0.516769	0	0.0908362	2.71756	0	6	3.32517
Q01406	Src substrate protein p85 (Cortactin) (p80)		1.65665	0.871726	2.28508	1.79827	0	6.61173																Peptidase M17	2	0	2	4	0	1.44291	0	0.379592	1.49959	0	8	3.32209
O88892	Small EDRK-rich factor 1 (Protein 4F5) (m4F5)	SERF family	1.65511	0	0	1.3455	0	3.00061																AlaDH/PNT ; Saccharopine dehydrogenase	1	0	1	1	0	0.489256	0	1.22739	1.60535	0	3	3.322
P22735	Protein-glutamine gamma-glutamyltransferase K (EC 2.3.2.13) (Epidermal TGase) (Transglutaminase K) (TG(K)) (TGK) (TGase K) (Transglutaminase-1) (TGase-1)	Transglutaminase superfamily, Transglutaminase family	1.65252	0	0	0	0	1.65252																Misato	1	0	0	1	0	1.65132	0	0	1.66351	0	2	3.31483
O50001	Major allergen Pru ar 1 (allergen Pru ar 1)	BetVI family	1.65235	0	0	0	0	1.65235																Transposase 5	1	1	1	1	2	0.395731	0.181569	0.492366	0.443784	1.80062	6	3.31407
P62935	Peptidyl-prolyl cis-trans isomerase A (PPIase A) (EC 5.2.1.8) (Cyclophilin A) (Cyclosporin A-binding protein) (Rotamase A) [Cleaved into: Peptidyl-prolyl cis-trans isomerase A, N-terminally processed]	Cyclophilin-type PPIase family, PPIase A subfamily	1.65235	0	0	0	0	1.65235																Eukaryotic AdoMetDC	2	0	0	1	0	0.727269	0	0	2.58487	0	3	3.31214
A5D9D4	Protein misato homolog 1	Misato family	1.65132	0	0	1.66351	0	3.31483																CREC	4	2	6	4	1	1.09811	0.77892	0.667308	0.61215	0.150242	17	3.30672
Q91061	Ictacalcin	S-100 family	1.65041	0	0.406236	0.485929	0	2.54257																Bacterial ribosomal protein bL19	2	2	1	5	1	0.570654	0.0926625	0.989649	1.51641	0.128545	11	3.29792
Q6UX06	Olfactomedin-4 (OLM4) (Antiapoptotic protein GW112) (G-CSF-stimulated clone 1 protein) (hGC-1) (hOLfD)		1.65035	0	0.53816	3.83868	0	6.02719																Ubiquitin-like protein UBact	1	1	1	1	1	0.797026	0.654327	0.573338	1.16352	0.1085	5	3.29671
Q9D1G1	Ras-related protein Rab-1B	Small GTPase superfamily, Rab family	1.65018	5.12296	0	13.3238	0	20.0969																SCC3	2	0	2	2	1	0.692039	0	1.38495	1.04551	0.169017	7	3.29152
O57535	Nucleoside diphosphate kinase (NDK) (NDP kinase) (EC 2.7.4.6)	NDK family	1.64823	0	0.652646	370.351	0.95127	373.603																TBP	3	0	2	2	0	0.635047	0	0.126025	2.52954	0	7	3.29061
Q6P3P1	Tax1-binding protein 1 homolog		1.64686	2.59612	0	0	0	4.24298																SPT4	1	1	1	1	1	0.360499	0.159239	0.732619	1.90502	0.13233	5	3.28971
Q7Z7K0	COX assembly mitochondrial protein homolog (Cmc1p)	CMC family	1.64495	1.18953	6.09059	8.0585	0.302159	17.2857																Cation-independent O-methyltransferase	0	0	1	1	0	0	0	1.44715	1.84124	0	2	3.28839
Q9CQJ1	HIG1 domain family member 2A		1.64259	0.239983	3.12478	26.9747	0.246928	32.229																Beta sliding clamp	1	0	0	2	0	0.470152	0	0	2.81422	0	3	3.28438
P60992	Delta-theraphotoxin-Hm1a (Delta-TRTX-Hm1a) (Heteroscodratoxin-1) (HmTx1) (Kappa-theraphotoxin-Hm1a) (Kappa-TRTX-Hm1a)	Neurotoxin 10 (Hwtx-1) family, 09 (HaTx) subfamily	1.64155	0	0	0	0	1.64155																Bacterial ribosomal protein bS20	4	3	1	5	1	0.762413	0.861332	0.40885	1.15305	0.098005	14	3.28365
C1C524	CDGSH iron-sulfur domain-containing protein 2	CISD protein family, CISD2 subfamily	1.63767	0.82847	0	0	0	2.46614																ATP-dependent AMP-binding enzyme	5	0	2	8	0	0.400904	0	1.37975	1.50018	0	15	3.28083
Q5E9F9	26S proteasome regulatory subunit 7 (26S proteasome AAA-ATPase subunit RPT1) (Proteasome 26S subunit ATPase 2)	AAA ATPase family	1.63685	0.581429	5.07326	0	0	7.29154																Phosphatase 2A regulatory subunit B56	3	3	4	8	0	1.13609	0.775331	0.494731	0.869955	0	18	3.27611
Q5REY0	COP9 signalosome complex subunit 6 (SGN6) (Signalosome subunit 6)	Peptidase M67A family, CSN6 subfamily	1.63674	1.89552	0	12.6957	0	16.228																IFT46	1	1	0	1	0	0.963432	0.185768	0	2.12661	0	3	3.27581
Q3SZB4	Medium-chain specific acyl-CoA dehydrogenase, mitochondrial (MCAD) (EC 1.3.8.7)	Acyl-CoA dehydrogenase family	1.63547	2.3814	1.19976	13.0617	0	18.2783																Bacterial ribosomal protein bL31	8	5	4	5	8	0.729729	0.281543	0.523082	1.5936	0.146594	30	3.27454
P17992	C-hordein (Clone PC-919) (Fragment)		1.63463	0.323619	0	1.76085	0.21245	3.93155																Small heat shock protein (HSP20)	3	1	7	3	0	0.631725	0.487804	0.652155	1.50282	0	14	3.2745
O44663	Neuropeptide-like protein 30 [Cleaved into: QWGYGGY-amide; GYGGYGGY-amide; GYGGY-amide; GMW-amide; PYGGYGW-amide]	YARP (YGGW-amide related peptide) family	1.63463	0.580304	0	0	1.32356	3.53849																Interleukin-1 receptor	0	0	2	1	1	0	0	0.987781	2.16903	0.113582	4	3.27039
Q9UK58	Cyclin-L1 (Cyclin-L)	Cyclin family, Cyclin L subfamily	1.63455	0	0	0	0	1.63455																CKS	2	1	3	3	0	1.1579	0.243741	0.617166	1.24792	0	9	3.26672
Q8N8D1	Programmed cell death protein 7 (ES18) (hES18)		1.63365	5.9668	16.3757	15.6939	0	39.67																WD repeat RBAP46/RBAP48/MSI1	2	0	2	2	0	0.498608	0	0.67782	2.09002	0	6	3.26644
A2VDC7	Ribonuclease kappa-A (RNase K-A) (RNase kappa-A) (EC 3.1.-.-)	RNase K family	1.63209	0.199158	0.860876	5.78326	0	8.47538																MICOS complex subunit Mic60	1	1	1	1	0	0.348167	0.748763	0.488852	1.67938	0	4	3.26516
P62312	U6 snRNA-associated Sm-like protein LSm6	SnRNP Sm proteins family, SmF/LSm6 subfamily	1.63203	0.91519	2.21196	12.6354	0	17.3946																Nuclear hormone receptor	7	1	9	23	1	0.726252	0.376367	0.372419	1.53441	0.250972	41	3.26042
P56301	Photosystem I iron-sulfur center (EC 1.97.1.12) (9 kDa polypeptide) (PSI-C) (Photosystem I subunit VII) (PsaC)		1.63199	1.19819	0	0	0	2.83018																Small leucine-rich proteoglycan (SLRP)	3	1	4	2	2	0.935615	0.172386	0.867115	1.15836	0.126352	12	3.25983
O54825	Bystin	Bystin family	1.63073	0	1.22694	2.17319	0	5.03086																Proteasome subunit S9	2	0	1	2	1	0.257856	0	0.499852	2.01883	0.473292	6	3.24982
Q9UHR5	SAP30-binding protein (Transcriptional regulator protein HCNGP)	HCNGP family	1.62911	1.17934	0.563102	2.87356	0	6.24511																Metaxin	2	0	2	3	0	0.264688	0	0.655112	2.32985	0	7	3.24965
B2RD01	CENPB DNA-binding domain-containing protein 1		1.62728	1.26141	0.314843	0.381284	0.0935547	3.67837																EF-Ts	1	1	1	3	0	0.640544	0.463322	0.950738	1.19386	0	6	3.24847
Q0MQG4	NADH dehydrogenase [ubiquinone] iron-sulfur protein 2, mitochondrial (EC 1.6.99.3) (EC 7.1.1.2) (Complex I-49kD) (CI-49kD) (NADH-ubiquinone oxidoreductase 49 kDa subunit)	Complex I 49 kDa subunit family	1.62573	0	7.93567	0	0	9.5614																DNAJC25	1	0	1	0	0	1.44759	0	1.80071	0	0	2	3.2483
Q2MKA7	R-spondin-1 (Roof plate-specific spondin-1) (hRspo1)	R-spondin family	1.62348	2.19133	0.442186	2.48526	0	6.74226																MND1	2	1	2	3	0	0.976528	0.95734	0.474534	0.8372	0	8	3.2456
O35403	Amine sulfotransferase (EC 2.8.2.3) (SULT-X2) (Sulfotransferase 3A1) (ST3A1)	Sulfotransferase 1 family	1.62339	0	0	0.85818	0	2.48157																DRC4	0	1	1	2	0	0	1.14786	1.27044	0.826755	0	4	3.24506
Q98TF5	60S ribosomal protein L39	Eukaryotic ribosomal protein eL39 family	1.62339	0	0.410228	0	0	2.03362																Glyoxalase II	5	2	6	8	0	0.702088	0.474423	0.500247	1.56586	0	21	3.24262
F1MS15	Pleckstrin homology domain-containing family A member 8 (PH domain-containing family A member 8) (Phosphatidylinositol-four-phosphate adapter protein 2) (FAPP-2) (Phosphoinositol 4-phosphate adapter protein 2)		1.62202	0.11562	0	0	0	1.73764																Glycogen phosphorylase	1	0	1	2	0	1.0146	0	0.046608	2.17704	0	4	3.23825
Q5ZK84	Aldo-keto reductase family 1 member A1 (EC 1.1.1.2) (Alcohol dehydrogenase [NADP(+)]) (Aldehyde reductase)	Aldo/keto reductase family	1.62065	0.16826	0.894727	4.79528	0	7.47892																Pescadillo	2	0	1	1	0	0.736285	0	0.234073	2.26705	0	4	3.23741
Q99959	Plakophilin-2	Beta-catenin family	1.62043	2.07754	0	15.1498	0	18.8478																FAM210	2	1	2	2	0	0.35199	0.444965	0.617562	1.82161	0	7	3.23613
Q71SS4	Derlin-1 (Der1-like protein 1)	Derlin family	1.619	1.45687	1.56536	0.895813	0	5.53704																CHAF1A	1	0	2	1	0	0.319927	0	0.651527	2.26283	0	4	3.23428
Q55FX9	Putative uncharacterized protein DDB_G0268542		1.61838	0.142662	0	0	0.0912852	1.85233																RAM	1	1	1	1	1	0.402892	0.16999	0.404351	2.00143	0.249192	5	3.22785
Q01642	Male-specific sperm protein Mst84Da	MST(3)CGP family	1.61691	1.6181	3.23087	0.521502	1.03496	8.02234																RMC1	1	0	1	1	0	0.903688	0	0.841609	1.48085	0	3	3.22615
A1A4L0	Sorting nexin-4	Sorting nexin family	1.61491	0.266047	0.979929	5.09807	0	7.95896																GTR/RAG GTP-binding protein	2	0	2	2	0	0.566587	0	0.377219	2.26782	0	6	3.21163
O55058	EGF-containing fibulin-like extracellular matrix protein 2 (Fibulin-4) (FIBL-4) (Protein H411)	Fibulin family	1.61317	0	0.824714	5.78235	0	8.22023																PNGase	1	1	2	3	0	0.824873	0.428779	0.357528	1.59766	0	7	3.20884
Q33752	Cytochrome c oxidase subunit 3 (EC 1.9.3.1) (Cytochrome c oxidase polypeptide III) (Fragment)	Cytochrome c oxidase subunit 3 family	1.61313	0	0.398753	0.398296	0	2.41018																Synaptotagmin	3	2	4	2	0	0.362038	0.159042	1.22685	1.45928	0	11	3.20721
O63902	ATP synthase protein 8 (A6L) (F-ATPase subunit 8)	ATPase protein 8 family	1.61122	0.273191	0.411039	0	0.385128	2.68058																Junctophilin	2	1	2	1	0	1.69984	0.797787	0.319443	0.382431	0	6	3.19951
Q9CQV1	Mitochondrial import inner membrane translocase subunit TIM16 (Mitochondria-associated granulocyte macrophage CSF-signaling molecule) (Presequence translocated-associated motor subunit PAM16)	TIM16/PAM16 family	1.60996	0	3.17375	19.4549	0.247	24.4856																Dynactin 150 kDa subunit	2	1	0	2	0	1.11689	0.688942	0	1.3935	0	5	3.19933
P36514	UDP-glucuronosyltransferase 2C1 (UDPGT 2C1) (EC 2.4.1.17) (Fragment)	UDP-glycosyltransferase family	1.60954	0	0	0	0	1.60954																PET117	1	1	1	2	0	1.42859	0.326242	0.361407	1.07918	0	5	3.19542
P0CB87	NADH dehydrogenase [ubiquinone] iron-sulfur protein 5 (Complex I-15 kDa) (CI-15 kDa) (NADH-ubiquinone oxidoreductase 15 kDa subunit)	Complex I NDUFS5 subunit family	1.60933	0	0.680437	0	0	2.28977																Methylmalonyl-CoA mutase	0	0	2	1	0	0	0	0.841981	2.35303	0	3	3.19501
Q60493	Zinc finger protein 664 (Zinc finger protein from organ of Corti)	Krueppel C2H2-type zinc-finger protein family	1.60867	0.0471717	0.0792171	1.36524	0.0416224	3.14192																WD repeat MORG1	2	0	0	1	0	0.417069	0	0	2.77518	0	3	3.19225
Q28F07	Protein arginine N-methyltransferase 1 (EC 2.1.1.319) (Heterogeneous nuclear ribonucleoprotein methyltransferase-like protein 2) (Histone-arginine N-methyltransferase PRMT1)	Class I-like SAM-binding methyltransferase superfamily, Protein arginine N-methyltransferase family	1.60718	0.74454	0.153528	0	0.229254	2.7345																NIPA	0	1	1	3	0	0	0.375842	1.62721	1.18906	0	5	3.19211
O00470	Homeobox protein Meis1	TALE/MEIS homeobox family	1.60547	0	0.933276	2.1727	0	4.71145																TAF11	0	0	0	1	0	0	0	0	3.1919	0	1	3.1919
Q5ZKY9	Mediator of RNA polymerase II transcription subunit 20 (Mediator complex subunit 20) (TRF-proximal protein homolog)	Mediator complex subunit 20 family	1.60533	0	0.590598	2.96318	0	5.15911																Lyase 1	2	0	1	2	0	0.242773	0	0.378481	2.56774	0	5	3.189
Q3ZBL5	Peptidyl-tRNA hydrolase 2, mitochondrial (PTH 2) (EC 3.1.1.29) (Bcl-2 inhibitor of transcription)	PTH2 family	1.60498	0.257352	0.74771	1.99388	0.610278	5.2142																Gemin-2	1	0	1	1	0	0.270842	0	0.642878	2.27493	0	3	3.18865
Q6NZT6	Interferon regulatory factor 2-binding protein 2-A (IRF-2-binding protein 2-A) (IRF-2BP2-A)	IRF2BP family	1.60425	0	0.383856	4.80193	0	6.79004																CDC42SE/SPEC	3	1	2	2	2	0.416016	0.266804	0.843325	1.54181	0.11539	10	3.18335
Q0VIA1	Mediator of RNA polymerase II transcription subunit 10 (Mediator complex subunit 10) (Protein tennis match)	Mediator complex subunit 10 family	1.6031	0	0	0	0	1.6031																NHP6	2	0	4	2	0	0.823209	0	1.17253	1.186	0	8	3.18174
Q03FY6	DNA-directed RNA polymerase subunit omega (RNAP omega subunit) (EC 2.7.7.6) (RNA polymerase omega subunit) (Transcriptase subunit omega)	RNA polymerase subunit omega family	1.60282	6.21478	0.669334	0	0	8.48693																Glycosyl hydrolase 22	1	1	1	1	1	0.485085	0.72977	0.301021	1.19519	0.466678	5	3.17774
[truncated: 14,951 more rows]

## Sheet: TR_Toxins
Legend		ToxProt ID C.452	Toxin name	Potmot	Potleo	Himleo	Daspas	Ptevio	Potmot AbsExp	Potleo AbsExp	Himleo AbsExp	Daspas AbsExp	Ptevio AbsExp		FW only* ToxProt ID C.7	Toxin name	Potmot	Potleo	Potmot AbsExp	Potleo AbsExp
[truncated: 452 more rows]

## Sheet: TR_Size_Species
ToxProt ID unique from all transcriptomes C.452	Count	Toxin name	Length (aa)		Hits without fragments					Species name unique from all transcriptomes C.203	Count
[truncated: 452 more rows]

[truncated: 9 more sheets: TR_ToxFam, TR_ToxFam_ALL, TR_FunAnn, TR_FunAnn_ALL, HCS_Cluster, HCS_FunAnn, TR_HCS_Overlap, Pain_Cluster, Cardiovascular_Cluster]
